# Supplementary material for: Oculomotor capture by search-irrelevant features in visual working memory: on the crucial role of target–distractor similarity
Source: Atten Percept Psychophys. 2020 Mar 12;82(5):2379–92. doi: 10.3758/s13414-020-02007-0 (PMC7343749; doi:10.3758/s13414-020-02007-0)
Supplement: Supplementary file 1 — (ZIP 5436 kb) [file 13414_2020_2007_MOESM1_ESM.zip]

Archive with 10 entries (10 files):
- SupplementaryMaterial/All_Exp1.txt
- SupplementaryMaterial/All_Exp2.txt
- SupplementaryMaterial/All_Exp3.txt
- SupplementaryMaterial/All_Exp4.txt
- SupplementaryMaterial/All_Exp5.txt
- SupplementaryMaterial/All_Exp6.txt
- SupplementaryMaterial/All_Exp7.txt
- SupplementaryMaterial/All_Exp8.txt
- SupplementaryMaterial/IndividualEffects.pdf
- SupplementaryMaterial/R_PVsearchPaper.R
