# Supplementary material for: Oculomotor capture by search-irrelevant features in visual working memory: on the crucial role of target–distractor similarity
Source: Atten Percept Psychophys. 2020 Mar 12;82(5):2379–92. doi: 10.3758/s13414-020-02007-0 (PMC7343749; doi:10.3758/s13414-020-02007-0)
Supplement: Supplementary file 1 — (ZIP 5436 kb) [file 13414_2020_2007_MOESM1_ESM.zip › SupplementaryMaterial/All_Exp1.txt]

VPnr	VPgender	VPage	VPeyeDominance	condition	block	BlockTrial	Trial	loctlr	tifcue	tift	tifd	shacue	shat	shad	colcue	colt	cold	Dist2Cent	MinFixDur	Unusual	UnusualRecognition	FixOnCrossStartTime	FixOnCrossEndTime	FixOnCrossPupilStart	FixOnCrossPupilEnd	SaccStartTime	SaccStartLeftPupil	SaccStartRightPupil	SaccStartLat	Sacc1stStartTime	Sacc1stEndTime	Sacc1stDur	Sacc1stStartX	Sacc1stStartY	Sacc1stEndX	Sacc1stEndY	Sacc1stMeanVel	Sacc1stPeakVel	Sacc1stAmpl	Sacc1stAngle	Sacc1stLat	SaccOnTstartTime	SaccOnTendTime	SaccOnTdur	SacOnTstartX	SaccOnTstartY	SaccOnTendX	SaccOnTendY	SaccOnTmeanVel
1	w	23	l	1	0	1	0	1	F1C2.TIF	F2C2.TIF	F3C1.TIF	1	2	3	2	2	1	200	718	x	x	100791	101541	979	989	101733	-32768	1022	175.650999999998	-32768	-32768	-32768	-32768	-32768	-32768	-32768	-32768	-32768	-32768	-32768	-134325.349	101729	101779	51	493.5	392	696.599975585938	388.899993896484	159
1	w	23	l	1	1	1	1	1	F2C1.TIF	F1C1.TIF	F3C2.TIF	2	1	3	1	1	2	200	667	x	x	104028	104728	839	851	104922	-32768	882	177.247000000003	-32768	-32768	-32768	-32768	-32768	-32768	-32768	-32768	-32768	-32768	-32768	-137512.753	104918	104966	49	514.5	393.799987792969	705.099975585938	390.100006103516	168.300003051758
1	w	23	l	1	1	2	2	1	F3C1.TIF	F1C1.TIF	F2C2.TIF	3	1	2	1	1	2	200	595	x	x	106035	106635	875	880	106907	-32768	926	254.993000000002	106903	106949	47	501	396.100006103516	338	389.899993896484	136.300003051758	350.200012207031	4.61448300429097	177.784807480861	250.993000000002	107109	107175	67	318	391.600006103516	687.5	384.100006103516	199.600006103516
1	w	23	l	0	1	3	3	1	F1C2.TIF	F2C2.TIF	F1C1.TIF	1	2	1	2	2	1	200	714	x	x	108589	109289	851	858	109475	-32768	900	168.115000000005	-32768	-32768	-32768	-32768	-32768	-32768	-32768	-32768	-32768	-32768	-32768	-142074.885	109470	109517	48	515.5	394.399993896484	686.799987792969	397.200012207031	148
1	w	23	l	1	1	4	4	1	F2C1.TIF	F3C1.TIF	F1C2.TIF	2	3	1	1	1	2	200	659	x	x	110581	111231	922	939	111420	-32768	941	172.058999999994	-32768	-32768	-32768	-32768	-32768	-32768	-32768	-32768	-32768	-32768	-32768	-144015.941	111415	111464	50	512	393.700012207031	715.599975585938	394	162.300003051758
1	w	23	l	1	1	5	5	1	F1C1.TIF	F3C1.TIF	F2C2.TIF	1	3	2	1	1	2	200	947	x	x	112499	113449	971	982	113621	-32768	1041	155.593999999997	-32768	-32768	-32768	-32768	-32768	-32768	-32768	-32768	-32768	-32768	-32768	-146233.406	113616	113665	50	508.100006103516	396.700012207031	688	399.700012207031	159.600006103516
1	w	23	l	1	1	6	6	1	F3C2.TIF	F1C2.TIF	F2C1.TIF	3	1	2	2	2	1	200	685	x	x	114733	115433	924	936	115626	-32768	973	175.331000000006	-32768	-32768	-32768	-32768	-32768	-32768	-32768	-32768	-32768	-32768	-32768	-148218.669	115620	115668	49	515.700012207031	400.299987792969	696.900024414062	396.399993896484	156.800003051758
1	w	23	l	1	1	7	7	1	F1C2.TIF	F3C2.TIF	F2C1.TIF	1	3	2	2	2	1	200	677	x	x	116731	117431	899	900	117607	-32768	936	158.748999999996	-32768	-32768	-32768	-32768	-32768	-32768	-32768	-32768	-32768	-32768	-32768	-150216.251	117603	117651	49	510.200012207031	398.200012207031	687.400024414062	398.600006103516	141.699996948242
1	w	23	l	0	1	8	8	1	F3C1.TIF	F2C1.TIF	F3C2.TIF	3	2	3	1	1	2	200	666	x	x	118702	119402	860	871	119603	-32768	908	183.289999999994	119599	119706	108	515.900024414062	398.200012207031	379	388.899993896484	151.800003051758	432.600006103516	3.88741076534324	176.053061930699	179.289999999994	120129	120189	61	307.100006103516	392.100006103516	680.099975585938	405.700012207031	197.600006103516
1	w	23	l	0	1	9	9	-1	F2C1.TIF	F1C1.TIF	F2C2.TIF	2	1	2	1	1	2	200	612	x	x	121218	121818	817	820	122053	-32768	835	218.088000000003	-32768	-32768	-32768	-32768	-32768	-32768	-32768	-32768	-32768	-32768	-32768	-154602.912	122048	122092	45	514.099975585938	392.5	337.700012207031	387.5	150.699996948242
1	w	23	l	0	1	10	10	1	F1C2.TIF	F3C2.TIF	F1C1.TIF	1	3	1	2	2	1	200	589	x	x	123154	123754	894	907	123936	-32768	930	165.775999999998	-32768	-32768	-32768	-32768	-32768	-32768	-32768	-32768	-32768	-32768	-32768	-156538.224	123930	123978	49	515.599975585938	393.799987792969	692.299987792969	402.200012207031	165.199996948242
1	w	23	l	1	1	11	11	1	F3C1.TIF	F2C1.TIF	F1C2.TIF	3	2	1	1	1	2	200	743	x	x	125048	125798	883	889	125974	-32768	900	158.952000000005	-32768	-32768	-32768	-32768	-32768	-32768	-32768	-32768	-32768	-32768	-32768	-158583.048	125971	126020	50	514.599975585938	387.899993896484	704.900024414062	390.399993896484	158.800003051758
1	w	23	l	0	1	12	12	-1	F2C2.TIF	F3C2.TIF	F2C1.TIF	2	3	2	2	2	1	200	520	x	x	127085	127635	781	787	127828	-32768	824	177.047000000006	-32768	-32768	-32768	-32768	-32768	-32768	-32768	-32768	-32768	-32768	-32768	-160418.953	127824	127868	45	512	385.899993896484	348.899993896484	379.600006103516	136.699996948242
1	w	23	l	0	1	13	13	-1	F3C1.TIF	F2C1.TIF	F3C2.TIF	3	2	3	1	1	2	200	550	x	x	128933	129483	878	885	129684	-32768	881	183.020999999993	-32768	-32768	-32768	-32768	-32768	-32768	-32768	-32768	-32768	-32768	-32768	-162268.979	129680	129729	50	513.599975585938	396.899993896484	319.899993896484	388.600006103516	142.899993896484
1	w	23	l	0	1	14	14	1	F2C2.TIF	F1C2.TIF	F2C1.TIF	2	1	2	2	2	1	200	794	x	x	130826	131626	783	798	131805	-32768	840	162.443999999989	-32768	-32768	-32768	-32768	-32768	-32768	-32768	-32768	-32768	-32768	-32768	-164410.556	131801	131850	50	504.899993896484	379.200012207031	691.299987792969	387.799987792969	161.699996948242
1	w	23	l	0	1	15	15	1	F3C1.TIF	F2C1.TIF	F3C2.TIF	3	2	3	1	1	2	200	724	x	x	133296	134046	708	704	134231	-32768	730	168.616999999998	-32768	-32768	-32768	-32768	-32768	-32768	-32768	-32768	-32768	-32768	-32768	-166830.383	134226	134273	48	511.700012207031	376.700012207031	706	375	155.199996948242
1	w	23	l	1	1	16	16	-1	F2C2.TIF	F1C2.TIF	F3C1.TIF	2	1	3	2	2	1	200	723	x	x	135485	136235	765	768	136419	-32768	779	167.037000000011	-32768	-32768	-32768	-32768	-32768	-32768	-32768	-32768	-32768	-32768	-32768	-169019.963	136416	136450	35	508.600006103516	393.700012207031	313.5	375.799987792969	158
1	w	23	l	1	1	17	17	1	F2C1.TIF	F1C1.TIF	F3C2.TIF	2	1	3	1	1	2	200	559	x	x	137500	138050	834	846	138256	-32768	876	189.32699999999	138252	138297	46	505.899993896484	385.5	650.799987792969	380.100006103516	145.399993896484	338.200012207031	4.10775589944133	2.1680124705546	185.32699999999	138577	138609	33	659.5	391.399993896484	694.200012207031	397.200012207031	75.9000015258789
1	w	23	l	1	1	18	18	1	F2C2.TIF	F3C2.TIF	F1C1.TIF	2	3	1	2	2	1	200	654	x	x	139682	140332	782	790	140515	-32768	829	166.073999999993	-32768	-32768	-32768	-32768	-32768	-32768	-32768	-32768	-32768	-32768	-32768	-173116.926	140511	140559	49	509.899993896484	388.5	692.900024414062	390.600006103516	135.199996948242
1	w	23	l	1	1	19	19	-1	F1C2.TIF	F2C2.TIF	F3C1.TIF	1	2	3	2	2	1	200	554	x	x	141604	142154	826	836	142340	-32768	841	168.268000000011	-32768	-32768	-32768	-32768	-32768	-32768	-32768	-32768	-32768	-32768	-32768	-174939.732	142336	142377	42	513.799987792969	384.899993896484	344.600006103516	383.600006103516	139.5
1	w	23	l	1	1	20	20	1	F3C1.TIF	F2C1.TIF	F1C2.TIF	3	2	1	1	1	2	200	597	x	x	143449	144049	894	898	144229	-32768	906	163.356999999989	-32768	-32768	-32768	-32768	-32768	-32768	-32768	-32768	-32768	-32768	-32768	-176833.643	144224	144273	50	511.799987792969	394.5	702.599975585938	393.899993896484	149.199996948242
1	w	23	l	0	1	21	21	1	F3C1.TIF	F1C1.TIF	F3C2.TIF	3	1	3	1	1	2	200	603	x	x	145303	145903	827	847	146126	-32768	866	205.285999999993	-32768	-32768	-32768	-32768	-32768	-32768	-32768	-32768	-32768	-32768	-32768	-178688.714	146122	146174	53	506.5	392.899993896484	694	380.299987792969	115.5
1	w	23	l	0	1	22	22	1	F3C2.TIF	F2C2.TIF	F3C1.TIF	3	2	3	2	2	1	200	984	x	x	147251	148251	855	866	148432	-32768	878	163.399000000005	-32768	-32768	-32768	-32768	-32768	-32768	-32768	-32768	-32768	-32768	-32768	-181036.601	148428	148477	50	507.899993896484	393.799987792969	700.400024414062	394.799987792969	142.699996948242
1	w	23	l	0	1	23	23	1	F2C1.TIF	F1C1.TIF	F2C2.TIF	2	1	2	1	1	2	200	752	x	x	149542	150292	783	789	150495	-32768	837	186.624000000011	150491	150535	45	510.200012207031	390.299987792969	651.900024414062	388.5	140.699996948242	344.899993896484	4.01449870608748	0.739298429132065	182.624000000011	150683	150716	34	664.799987792969	391.100006103516	698.400024414062	399.799987792969	87.3000030517578
1	w	23	l	1	1	24	24	-1	F2C2.TIF	F1C2.TIF	F3C1.TIF	2	1	3	2	2	1	200	950	x	x	152088	153038	694	710	153230	-32768	745	175.372999999992	-32768	-32768	-32768	-32768	-32768	-32768	-32768	-32768	-32768	-32768	-32768	-185822.627	153224	153271	48	514	389.200012207031	333.200012207031	365.399993896484	134
1	w	23	l	0	1	25	25	1	F1C2.TIF	F2C2.TIF	F1C1.TIF	1	2	1	2	2	1	200	879	x	x	154362	155262	871	870	155447	-32768	903	167.318999999989	-32768	-32768	-32768	-32768	-32768	-32768	-32768	-32768	-32768	-32768	-32768	-188047.681	155442	155492	51	508.600006103516	387.100006103516	692.200012207031	391	147.899993896484
1	w	23	l	0	1	26	26	1	F2C2.TIF	F1C2.TIF	F2C1.TIF	2	1	2	2	2	1	200	757	x	x	156587	157337	857	851	157513	-32768	842	159.252000000008	-32768	-32768	-32768	-32768	-32768	-32768	-32768	-32768	-32768	-32768	-32768	-190121.748	157509	157556	48	506.299987792969	386.299987792969	681.599975585938	383.200012207031	141.899993896484
1	w	23	l	1	1	27	27	-1	F3C2.TIF	F2C2.TIF	F1C1.TIF	3	2	1	2	2	1	200	689	x	x	158596	159296	818	824	159482	-32768	828	168.159000000014	-32768	-32768	-32768	-32768	-32768	-32768	-32768	-32768	-32768	-32768	-32768	-192081.841	159480	159513	34	514.799987792969	393.5	309.899993896484	383.899993896484	165.600006103516
1	w	23	l	1	1	28	28	1	F1C1.TIF	F2C1.TIF	F3C2.TIF	1	2	3	1	1	2	200	729	x	x	160584	161334	734	742	161525	-32768	773	174.130000000005	-32768	-32768	-32768	-32768	-32768	-32768	-32768	-32768	-32768	-32768	-32768	-194118.87	161521	161567	47	514.900024414062	390.399993896484	683.400024414062	395.100006103516	129.800003051758
1	w	23	l	0	1	29	29	-1	F2C1.TIF	F3C1.TIF	F2C2.TIF	2	3	2	1	1	2	200	852	x	x	162625	163475	799	811	163659	-32768	824	166.782000000007	-32768	-32768	-32768	-32768	-32768	-32768	-32768	-32768	-32768	-32768	-32768	-196260.218	163654	163700	47	503.5	389.299987792969	336.100006103516	380.700012207031	131
1	w	23	l	0	1	30	30	-1	F2C1.TIF	F1C1.TIF	F2C2.TIF	2	1	2	1	1	2	200	651	x	x	164782	165432	735	734	165663	-32768	730	214.760000000009	165660	165705	46	510	388.399993896484	677.5	385	129.600006103516	338.299987792969	4.7460509656782	1.18126136898799	211.760000000009	166228	166262	35	386.200012207031	402.399993896484	331.899993896484	388.600006103516	98.9000015258789
1	w	23	l	0	1	31	31	-1	F2C2.TIF	F1C2.TIF	F2C1.TIF	2	1	2	2	2	1	200	545	x	x	168556	169106	681	675	169294	-32768	675	170.958000000013	-32768	-32768	-32768	-32768	-32768	-32768	-32768	-32768	-32768	-32768	-32768	-201891.042	169290	169335	46	513.5	379	313.899993896484	370.100006103516	143.199996948242
1	w	23	l	1	1	32	32	-1	F1C2.TIF	F3C2.TIF	F2C1.TIF	1	3	2	2	2	1	200	920	x	x	170377	171577	865	873	171754	-32768	885	160.752999999997	-32768	-32768	-32768	-32768	-32768	-32768	-32768	-32768	-32768	-32768	-32768	-204361.247	171749	171792	44	502.200012207031	393.399993896484	326.600006103516	391.899993896484	136.300003051758
1	w	23	l	1	1	33	33	-1	F3C2.TIF	F1C2.TIF	F2C1.TIF	3	1	2	2	2	1	200	517	x	x	172888	173438	750	742	173645	-32768	749	190.627999999997	-32768	-32768	-32768	-32768	-32768	-32768	-32768	-32768	-32768	-32768	-32768	-206222.372	173641	173687	47	502.200012207031	388.100006103516	319.899993896484	372	144.300003051758
1	w	23	l	0	1	34	34	-1	F3C2.TIF	F1C2.TIF	F3C1.TIF	3	1	3	2	2	1	200	625	x	x	174760	175410	842	857	175612	-32768	898	185.937000000005	-32768	-32768	-32768	-32768	-32768	-32768	-32768	-32768	-32768	-32768	-32768	-208194.063	175608	175653	46	512.400024414062	395.899993896484	341.600006103516	384.600006103516	146.800003051758
1	w	23	l	0	1	35	35	-1	F3C1.TIF	F1C1.TIF	F3C2.TIF	3	1	3	1	1	2	200	725	x	x	176781	177531	761	775	177730	-32768	810	182.214999999997	-32768	-32768	-32768	-32768	-32768	-32768	-32768	-32768	-32768	-32768	-32768	-210315.785	177725	177773	49	515.200012207031	394.299987792969	323.200012207031	383.200012207031	147.800003051758
1	w	23	l	0	1	36	36	-1	F3C2.TIF	F2C2.TIF	F3C1.TIF	3	2	3	2	2	1	200	739	x	x	178834	179584	704	718	179765	-32768	744	163.598999999987	-32768	-32768	-32768	-32768	-32768	-32768	-32768	-32768	-32768	-32768	-32768	-212369.401	179761	179808	48	510.799987792969	388.899993896484	325.399993896484	378.700012207031	138.600006103516
1	w	23	l	1	1	37	37	1	F1C1.TIF	F3C1.TIF	F2C2.TIF	1	3	2	1	1	2	200	626	x	x	180870	181520	717	725	181730	-32768	767	192.581000000006	-32768	-32768	-32768	-32768	-32768	-32768	-32768	-32768	-32768	-32768	-32768	-214305.419	181726	181773	48	515	387.700012207031	694.900024414062	398.899993896484	152.800003051758
1	w	23	l	1	1	38	38	-1	F2C1.TIF	F3C1.TIF	F1C2.TIF	2	3	1	1	1	2	200	970	x	x	182861	183861	755	762	184051	-32768	815	172.766000000003	-32768	-32768	-32768	-32768	-32768	-32768	-32768	-32768	-32768	-32768	-32768	-216646.234	184047	184096	50	508.100006103516	376.200012207031	328.600006103516	380.700012207031	129.600006103516
1	w	23	l	0	1	39	39	-1	F1C2.TIF	F2C2.TIF	F1C1.TIF	1	2	1	2	2	1	200	942	x	x	185169	186119	741	748	186313	-32768	800	176.782999999996	-32768	-32768	-32768	-32768	-32768	-32768	-32768	-32768	-32768	-32768	-32768	-218904.217	186307	186354	48	507.5	385.700012207031	330.600006103516	373.299987792969	131.199996948242
1	w	23	l	1	1	40	40	-1	F3C2.TIF	F2C2.TIF	F1C1.TIF	3	2	1	2	2	1	200	843	x	x	187420	188270	676	682	188446	-32768	693	159.532000000007	-32768	-32768	-32768	-32768	-32768	-32768	-32768	-32768	-32768	-32768	-32768	-221054.468	188440	188476	37	511	378.100006103516	312.299987792969	377.5	150.300003051758
1	w	23	l	1	1	41	41	-1	F3C1.TIF	F1C1.TIF	F2C2.TIF	3	1	2	1	1	2	200	699	x	x	189534	190234	668	671	190426	-32768	670	176.024000000005	-32768	-32768	-32768	-32768	-32768	-32768	-32768	-32768	-32768	-32768	-32768	-223017.976	190421	190457	37	506.399993896484	377.600006103516	314.700012207031	372.299987792969	145.399993896484
1	w	23	l	1	1	42	42	1	F3C2.TIF	F1C2.TIF	F2C1.TIF	3	1	2	2	2	1	200	540	x	x	191554	192104	714	717	192307	-32768	752	186.160999999993	192302	192348	47	499.799987792969	379.700012207031	661	378.600006103516	139.5	324.600006103516	4.56668214794387	0.39716162855382	181.160999999993	192485	192517	33	672.5	383.299987792969	707.400024414062	405.5	78
1	w	23	l	0	1	43	43	-1	F3C2.TIF	F1C2.TIF	F3C1.TIF	3	1	3	2	2	1	200	797	x	x	193592	194392	698	705	194586	-32768	748	176.983000000007	-32768	-32768	-32768	-32768	-32768	-32768	-32768	-32768	-32768	-32768	-32768	-227177.017	194583	194626	44	500	373.399993896484	344	368.600006103516	127.199996948242
1	w	23	l	1	1	44	44	-1	F2C2.TIF	F3C2.TIF	F1C1.TIF	2	3	1	2	2	1	200	785	x	x	195695	196495	708	710	196675	-32768	740	163.059999999998	-32768	-32768	-32768	-32768	-32768	-32768	-32768	-32768	-32768	-32768	-32768	-229279.94	196671	196704	34	496	370.700012207031	312.299987792969	372.200012207031	149.199996948242
1	w	23	l	1	1	45	45	-1	F3C1.TIF	F2C1.TIF	F1C2.TIF	3	2	1	1	1	2	200	636	x	x	197819	198469	753	764	198642	-32768	805	156.804000000004	-32768	-32768	-32768	-32768	-32768	-32768	-32768	-32768	-32768	-32768	-32768	-231253.196	198638	198681	44	506.399993896484	380.100006103516	350.200012207031	381.600006103516	127.199996948242
1	w	23	l	1	1	46	46	-1	F1C2.TIF	F3C2.TIF	F2C1.TIF	1	3	2	2	2	1	200	543	x	x	200380	200930	639	640	201094	-32768	659	146.651000000013	-32768	-32768	-32768	-32768	-32768	-32768	-32768	-32768	-32768	-32768	-32768	-233715.349	201090	201134	45	505.100006103516	372.700012207031	330.600006103516	374	129.399993896484
1	w	23	l	1	1	47	47	-1	F1C1.TIF	F3C1.TIF	F2C2.TIF	1	3	2	1	1	2	200	969	x	x	202206	203156	796	797	203344	-32768	830	171.714000000007	-32768	-32768	-32768	-32768	-32768	-32768	-32768	-32768	-32768	-32768	-32768	-235940.286	203339	203375	37	502.100006103516	390.899993896484	307.5	394.799987792969	152.5
1	w	23	l	0	1	48	48	-1	F2C2.TIF	F1C2.TIF	F2C1.TIF	2	1	2	2	2	1	200	709	x	x	204726	205426	686	688	205607	-32768	720	164.176000000007	-32768	-32768	-32768	-32768	-32768	-32768	-32768	-32768	-32768	-32768	-32768	-238210.824	205602	205647	46	506.100006103516	389.5	341.299987792969	373.299987792969	126.900001525879
1	w	23	l	0	1	49	49	-1	F2C1.TIF	F3C1.TIF	F2C2.TIF	2	3	2	1	1	2	200	635	x	x	207128	207778	590	590	207950	-32768	597	155	-32768	-32768	-32768	-32768	-32768	-32768	-32768	-32768	-32768	-32768	-32768	-240563	207946	208005	60	517	379.600006103516	344.700012207031	385.200012207031	142.100006103516
1	w	23	l	0	1	50	50	1	F1C1.TIF	F3C1.TIF	F1C2.TIF	1	3	1	1	1	2	200	809	x	x	209074	209874	781	782	210054	-32768	786	163.597999999998	-32768	-32768	-32768	-32768	-32768	-32768	-32768	-32768	-32768	-32768	-32768	-242658.402	210051	210098	48	502.5	390.899993896484	691.099975585938	408.299987792969	157.800003051758
1	w	23	l	0	1	51	51	1	F1C1.TIF	F2C1.TIF	F1C2.TIF	1	2	1	1	1	2	200	760	x	x	211432	212182	807	830	212390	-32768	875	190.668999999994	-32768	-32768	-32768	-32768	-32768	-32768	-32768	-32768	-32768	-32768	-32768	-244967.331	212386	212434	49	504.5	402.200012207031	678.900024414062	413.799987792969	140.399993896484
1	w	23	l	1	1	52	52	-1	F2C1.TIF	F1C1.TIF	F3C2.TIF	2	1	3	1	1	2	200	799	x	x	213946	214746	693	709	214940	-32768	755	176.996000000014	-32768	-32768	-32768	-32768	-32768	-32768	-32768	-32768	-32768	-32768	-32768	-247531.004	214936	214984	49	506	383.600006103516	307.899993896484	379.5	141.600006103516
1	w	23	l	0	1	53	53	1	F3C1.TIF	F1C1.TIF	F3C2.TIF	3	1	3	1	1	2	200	906	x	x	216072	216972	729	738	217167	-32768	792	177.940999999992	-32768	-32768	-32768	-32768	-32768	-32768	-32768	-32768	-32768	-32768	-32768	-249757.059	217163	217213	51	510	380.600006103516	695.400024414062	399.100006103516	154.199996948242
1	w	23	l	1	1	54	54	-1	F1C1.TIF	F3C1.TIF	F2C2.TIF	1	3	2	1	1	2	200	552	x	x	218277	218827	789	788	219044	-32768	822	200.385999999999	-32768	-32768	-32768	-32768	-32768	-32768	-32768	-32768	-32768	-32768	-32768	-251611.614	219040	219086	47	509	384	329.700012207031	385.700012207031	135.199996948242
1	w	23	l	0	1	55	55	-1	F3C1.TIF	F2C1.TIF	F3C2.TIF	3	2	3	1	1	2	200	938	x	x	220160	221110	749	760	221288	-32768	792	160.856999999989	-32768	-32768	-32768	-32768	-32768	-32768	-32768	-32768	-32768	-32768	-32768	-253895.143	221283	221318	36	506.200012207031	379.299987792969	310	384.200012207031	149.600006103516
1	w	23	l	1	1	56	56	1	F2C2.TIF	F1C2.TIF	F3C1.TIF	2	1	3	2	2	1	200	664	x	x	222366	223066	769	779	223245	-32768	781	161.975999999995	-32768	-32768	-32768	-32768	-32768	-32768	-32768	-32768	-32768	-32768	-32768	-255851.024	223239	223288	50	498.899993896484	387.399993896484	692.700012207031	384.700012207031	149.399993896484
1	w	23	l	0	1	57	57	-1	F3C1.TIF	F1C1.TIF	F3C2.TIF	3	1	3	1	1	2	200	741	x	x	224350	225100	789	785	225274	-32768	780	156.959000000003	-32768	-32768	-32768	-32768	-32768	-32768	-32768	-32768	-32768	-32768	-32768	-257885.041	225271	225307	37	505.100006103516	382.799987792969	311.5	379.600006103516	146.199996948242
1	w	23	l	1	1	58	58	-1	F1C2.TIF	F2C2.TIF	F3C1.TIF	1	2	3	2	2	1	200	792	x	x	226370	227170	769	767	227347	-32768	801	160.331999999995	-32768	-32768	-32768	-32768	-32768	-32768	-32768	-32768	-32768	-32768	-32768	-259954.668	227344	227377	34	500.600006103516	386.399993896484	320.799987792969	386.700012207031	147.199996948242
1	w	23	l	1	1	59	59	-1	F2C1.TIF	F1C1.TIF	F3C2.TIF	2	1	3	1	1	2	200	672	x	x	228432	229132	731	732	229330	-32768	757	180.725000000006	-32768	-32768	-32768	-32768	-32768	-32768	-32768	-32768	-32768	-32768	-32768	-261917.275	229325	229360	36	505.299987792969	384.399993896484	308.299987792969	378.5	153
1	w	23	l	0	1	60	60	1	F3C2.TIF	F2C2.TIF	F3C1.TIF	3	2	3	2	2	1	200	602	x	x	230468	231068	666	666	231262	-32768	677	176.668000000005	231258	231297	40	505.299987792969	373.100006103516	381.799987792969	379.200012207031	115.300003051758	276.100006103516	3.50298449899432	-177.128302189802	172.668000000005	231321	231380	60	372.299987792969	379.5	727.900024414062	401.100006103516	188.199996948242
1	w	23	l	0	1	61	61	-1	F1C2.TIF	F3C2.TIF	F1C1.TIF	1	3	1	2	2	1	200	742	x	x	232533	233283	798	805	233465	-32768	851	164.573000000004	-32768	-32768	-32768	-32768	-32768	-32768	-32768	-32768	-32768	-32768	-32768	-266068.427	233461	233510	50	515.900024414062	389.100006103516	338.399993896484	386.200012207031	131.600006103516
1	w	23	l	1	1	62	62	-1	F3C2.TIF	F1C2.TIF	F2C1.TIF	3	1	2	2	2	1	200	815	x	x	234594	235394	802	806	235581	-32768	825	169.912000000011	-32768	-32768	-32768	-32768	-32768	-32768	-32768	-32768	-32768	-32768	-32768	-268179.088	235578	235610	33	514.599975585938	389.799987792969	318.399993896484	373.299987792969	165.199996948242
1	w	23	l	0	1	63	63	-1	F2C2.TIF	F3C2.TIF	F2C1.TIF	2	3	2	2	2	1	200	583	x	x	236708	237308	708	722	237494	-32768	776	169.64499999999	-32768	-32768	-32768	-32768	-32768	-32768	-32768	-32768	-32768	-32768	-32768	-270092.355	237488	237531	44	498.600006103516	374.899993896484	346.700012207031	378.100006103516	122.300003051758
1	w	23	l	0	1	64	64	-1	F1C1.TIF	F2C1.TIF	F1C2.TIF	1	2	1	1	1	2	200	746	x	x	238649	239399	790	795	239568	-32768	811	152.170000000013	-32768	-32768	-32768	-32768	-32768	-32768	-32768	-32768	-32768	-32768	-32768	-272183.83	239564	239597	34	508.5	389.399993896484	321.600006103516	384.200012207031	151.600006103516
1	w	23	l	0	1	65	65	1	F3C2.TIF	F1C2.TIF	F3C1.TIF	3	1	3	2	2	1	200	734	x	x	241107	241857	792	792	242043	-32768	801	168.719000000012	-32768	-32768	-32768	-32768	-32768	-32768	-32768	-32768	-32768	-32768	-32768	-274642.281	242037	242073	37	504.700012207031	388.899993896484	717.099975585938	383.799987792969	158.199996948242
1	w	23	l	1	1	66	66	1	F3C1.TIF	F1C1.TIF	F2C2.TIF	3	1	2	1	1	2	200	585	x	x	243198	243798	732	735	243980	-32768	738	164.861000000004	243975	244020	46	511.799987792969	387	343.5	373.299987792969	124.900001525879	323.200012207031	4.77725681415927	175.266934681528	159.861000000004	244049	244105	57	334.799987792969	377.100006103516	676.700012207031	386	194.699996948242
1	w	23	l	0	1	67	67	-1	F1C2.TIF	F2C2.TIF	F1C1.TIF	1	2	1	2	2	1	200	825	x	x	245220	246070	788	793	246232	-32768	809	145.475000000006	-32768	-32768	-32768	-32768	-32768	-32768	-32768	-32768	-32768	-32768	-32768	-278854.525	246228	246264	37	508.299987792969	390.600006103516	305	390.299987792969	155
1	w	23	l	0	1	68	68	1	F2C2.TIF	F3C2.TIF	F2C1.TIF	2	3	2	2	2	1	200	760	x	x	247404	248154	723	731	248343	-32768	771	171.443999999989	-32768	-32768	-32768	-32768	-32768	-32768	-32768	-32768	-32768	-32768	-32768	-280939.556	248338	248384	47	505.399993896484	383.100006103516	682.599975585938	389	143.399993896484
1	w	23	l	1	1	69	69	1	F2C1.TIF	F3C1.TIF	F1C2.TIF	2	3	1	1	1	2	200	674	x	x	249456	250156	795	806	250339	-32768	834	166.171000000002	250336	250376	41	489.799987792969	390.899993896484	366.299987792969	380.299987792969	118.5	291.899993896484	3.51185609747456	175.017742986374	163.171000000002	250406	250463	58	357.700012207031	381.399993896484	686.799987792969	400	201.699996948242
1	w	23	l	1	1	70	70	1	F1C2.TIF	F2C2.TIF	F3C1.TIF	1	2	3	2	2	1	200	738	x	x	252063	252813	714	724	253012	-32768	738	181.940000000002	-32768	-32768	-32768	-32768	-32768	-32768	-32768	-32768	-32768	-32768	-32768	-285598.06	253009	253057	49	498	379.899993896484	683.700012207031	377.399993896484	144.899993896484
1	w	23	l	0	1	71	71	1	F2C1.TIF	F1C1.TIF	F2C2.TIF	2	1	2	1	1	2	200	567	x	x	254129	254729	825	822	254953	-32768	868	206.337	254949	254995	47	502.399993896484	389.200012207031	640.400024414062	389	105.099998474121	286.899993896484	3.90935341680752	0.0843570181779239	202.337	255108	255144	37	645.299987792969	386.799987792969	701.400024414062	408.299987792969	89.5
1	w	23	l	1	1	72	72	1	F1C1.TIF	F2C1.TIF	F3C2.TIF	1	2	3	1	1	2	200	539	x	x	256203	256753	785	795	256949	-32768	815	179.310999999987	256945	256991	47	495.5	396.899993896484	653.099975585938	393.200012207031	120.099998474121	298.5	4.4658578510247	1.36617183429224	175.310999999987	257149	257173	25	664	394.799987792969	700.200012207031	407.200012207031	68.5999984741211
1	w	23	l	0	1	73	73	-1	F1C1.TIF	F3C1.TIF	F1C2.TIF	1	3	1	1	1	2	200	592	x	x	258264	258864	779	776	259056	-32768	794	175.632000000012	-32768	-32768	-32768	-32768	-32768	-32768	-32768	-32768	-32768	-32768	-32768	-291648.368	259052	259086	35	508.100006103516	388.600006103516	348.899993896484	381.399993896484	128.699996948242
1	w	23	l	1	1	74	74	-1	F3C1.TIF	F2C1.TIF	F1C2.TIF	3	2	1	1	1	2	200	981	x	x	261315	262315	752	761	262535	-32768	776	203.072999999975	-32768	-32768	-32768	-32768	-32768	-32768	-32768	-32768	-32768	-32768	-32768	-295099.927	262531	262575	45	505.5	389.600006103516	327.700012207031	386.899993896484	133.600006103516
1	w	23	l	0	1	75	75	-1	F3C2.TIF	F2C2.TIF	F3C1.TIF	3	2	3	2	2	1	200	504	x	x	263939	264439	683	685	264626	-32768	696	169.979999999981	-32768	-32768	-32768	-32768	-32768	-32768	-32768	-32768	-32768	-32768	-32768	-297224.02	264622	264659	38	511.200012207031	372.600006103516	311.799987792969	376.399993896484	146
1	w	23	l	1	1	76	76	-1	F1C1.TIF	F2C1.TIF	F3C2.TIF	1	2	3	1	1	2	200	542	x	x	265728	266278	773	789	266526	-32768	820	232.212	266522	266569	48	501.200012207031	392	683.799987792969	396.5	137.5	357.299987792969	5.16711018383279	-1.43608371996522	228.212	268411	268447	37	392.100006103516	382.100006103516	316.5	365.100006103516	108.300003051758
1	w	23	l	0	1	77	77	-1	F1C1.TIF	F3C1.TIF	F1C2.TIF	1	3	1	1	1	2	200	805	x	x	269499	270299	846	846	270476	-32768	871	159.575000000012	-32768	-32768	-32768	-32768	-32768	-32768	-32768	-32768	-32768	-32768	-32768	-303084.425	270472	270506	35	513.200012207031	391.200012207031	313.299987792969	388.200012207031	162.5
1	w	23	l	1	1	78	78	-1	F2C2.TIF	F3C2.TIF	F1C1.TIF	2	3	1	2	2	1	200	579	x	x	271543	272143	788	794	272332	-32768	815	171.190000000002	-32768	-32768	-32768	-32768	-32768	-32768	-32768	-32768	-32768	-32768	-32768	-304928.81	272327	272358	32	508.100006103516	389	346.200012207031	385.299987792969	139.100006103516
1	w	23	l	1	1	79	79	-1	F2C1.TIF	F3C1.TIF	F1C2.TIF	2	3	1	1	1	2	200	633	x	x	273421	274071	726	737	274256	-32768	753	167.917000000016	-32768	-32768	-32768	-32768	-32768	-32768	-32768	-32768	-32768	-32768	-32768	-306856.083	274252	274299	48	508.100006103516	377.700012207031	332.799987792969	374.200012207031	127.400001525879
1	w	23	l	0	1	80	80	-1	F1C2.TIF	F3C2.TIF	F1C1.TIF	1	3	1	2	2	1	200	717	x	x	275363	276113	711	732	276311	-32768	760	180.591000000015	-32768	-32768	-32768	-32768	-32768	-32768	-32768	-32768	-32768	-32768	-32768	-308898.409	276305	276350	46	508.700012207031	386.700012207031	346.600006103516	380.200012207031	121.199996948242
1	w	23	l	0	1	81	81	1	F2C1.TIF	F3C1.TIF	F2C2.TIF	2	3	2	1	1	2	200	895	x	x	277684	278584	741	738	278775	-32768	767	174.91399999999	-32768	-32768	-32768	-32768	-32768	-32768	-32768	-32768	-32768	-32768	-32768	-311368.086	278771	278804	34	507.700012207031	389.5	717.099975585938	396.700012207031	170.399993896484
1	w	23	l	0	1	82	82	-1	F1C1.TIF	F2C1.TIF	F1C2.TIF	1	2	1	1	1	2	200	759	x	x	279887	280637	802	801	280826	-32768	796	172.125	-32768	-32768	-32768	-32768	-32768	-32768	-32768	-32768	-32768	-32768	-32768	-313421.875	280822	280867	46	509.100006103516	391	321.799987792969	392.600006103516	142.899993896484
1	w	23	l	1	1	83	83	1	F1C2.TIF	F2C2.TIF	F3C1.TIF	1	2	3	2	2	1	200	728	x	x	281947	282697	718	714	282862	-32768	730	147.852000000014	-32768	-32768	-32768	-32768	-32768	-32768	-32768	-32768	-32768	-32768	-32768	-315482.148	282858	282905	48	506.100006103516	384.700012207031	703.099975585938	390.5	141.300003051758
1	w	23	l	0	1	84	84	1	F3C2.TIF	F1C2.TIF	F3C1.TIF	3	1	3	2	2	1	200	947	x	x	283984	284934	757	763	285124	-32768	788	172.487000000023	-32768	-32768	-32768	-32768	-32768	-32768	-32768	-32768	-32768	-32768	-32768	-317719.513	285119	285167	49	508.299987792969	382.399993896484	687.200012207031	397.100006103516	131.699996948242
1	w	23	l	1	1	85	85	-1	F3C1.TIF	F1C1.TIF	F2C2.TIF	3	1	2	1	1	2	200	968	x	x	286602	287552	664	669	287737	-32768	702	168.890000000014	-32768	-32768	-32768	-32768	-32768	-32768	-32768	-32768	-32768	-32768	-32768	-320336.11	287732	287780	49	513.900024414062	378.600006103516	323.100006103516	372.299987792969	129.399993896484
1	w	23	l	0	1	86	86	1	F1C1.TIF	F3C1.TIF	F1C2.TIF	1	3	1	1	1	2	200	848	x	x	288838	289688	747	758	289884	-32768	819	179.273999999976	289881	289928	48	501.600006103516	388.200012207031	663.099975585938	395.299987792969	130.800003051758	337.5	4.57962975780305	-2.55705551925618	176.273999999976	290130	290148	19	680.799987792969	397.200012207031	704.400024414062	400.899993896484	45.4000015258789
1	w	23	l	1	1	87	87	1	F3C2.TIF	F2C2.TIF	F1C1.TIF	3	2	1	2	2	1	200	895	x	x	291295	292195	885	895	292379	-32768	937	166.271999999997	-32768	-32768	-32768	-32768	-32768	-32768	-32768	-32768	-32768	-32768	-32768	-324980.728	292375	292422	48	497.899993896484	399.399993896484	674.700012207031	404.799987792969	150.899993896484
1	w	23	l	0	1	88	88	1	F1C1.TIF	F2C1.TIF	F1C2.TIF	1	2	1	1	1	2	200	896	x	x	293518	294418	847	860	294612	-32768	926	177.093999999983	-32768	-32768	-32768	-32768	-32768	-32768	-32768	-32768	-32768	-32768	-32768	-327202.906	294607	294657	51	503.600006103516	392.700012207031	705	402.399993896484	169.399993896484
1	w	23	l	0	1	89	89	1	F1C2.TIF	F3C2.TIF	F1C1.TIF	1	3	1	2	2	1	200	641	x	x	295713	296363	892	919	296563	-32768	966	183.13400000002	-32768	-32768	-32768	-32768	-32768	-32768	-32768	-32768	-32768	-32768	-32768	-329147.866	296558	296632	75	498.700012207031	400.600006103516	696	397.100006103516	106.099998474121
1	w	23	l	0	1	90	90	1	F2C2.TIF	F3C2.TIF	F2C1.TIF	2	3	2	2	2	1	200	635	x	x	297993	298643	852	849	298823	-32768	886	162.829000000027	-32768	-32768	-32768	-32768	-32768	-32768	-32768	-32768	-32768	-32768	-32768	-331428.171	298820	298867	48	498.100006103516	393.700012207031	684.900024414062	407.399993896484	140.699996948242
1	w	23	l	1	1	91	91	1	F1C2.TIF	F3C2.TIF	F2C1.TIF	1	3	2	2	2	1	200	936	x	x	299938	300888	882	900	301090	-32768	943	184.65399999998	301085	301132	48	502.100006103516	396.5	331	391.899993896484	133.600006103516	337.899993896484	4.84197967181009	178.434089314076	179.65399999998	301292	301356	65	311.100006103516	389.799987792969	675.700012207031	411.899993896484	182.600006103516
1	w	23	l	1	1	92	92	1	F3C2.TIF	F2C2.TIF	F1C1.TIF	3	2	1	2	2	1	200	537	x	x	302828	303378	660	662	303556	-32768	719	161.261999999988	-32768	-32768	-32768	-32768	-32768	-32768	-32768	-32768	-32768	-32768	-32768	-336162.738	303552	303599	48	505.299987792969	383.700012207031	688.5	387.100006103516	158
1	w	23	l	1	1	93	93	-1	F1C1.TIF	F2C1.TIF	F3C2.TIF	1	2	3	1	1	2	200	975	x	x	304735	305735	891	900	305918	-32768	924	164.879000000015	-32768	-32768	-32768	-32768	-32768	-32768	-32768	-32768	-32768	-32768	-32768	-338521.121	305914	305960	47	499.299987792969	390.5	339	394.700012207031	122.900001525879
1	w	23	l	0	1	94	94	1	F2C1.TIF	F3C1.TIF	F2C2.TIF	2	3	2	1	1	2	200	595	x	x	307083	307683	716	716	307881	-32768	729	180.842999999993	-32768	-32768	-32768	-32768	-32768	-32768	-32768	-32768	-32768	-32768	-32768	-340468.157	307877	307923	47	506.700012207031	377.399993896484	682.5	386.899993896484	137.300003051758
1	w	23	l	1	1	95	95	1	F2C2.TIF	F3C2.TIF	F1C1.TIF	2	3	1	2	2	1	200	946	x	x	309344	310294	690	696	310498	-32768	743	186.429000000004	-32768	-32768	-32768	-32768	-32768	-32768	-32768	-32768	-32768	-32768	-32768	-343079.571	310494	310541	48	505.200012207031	382.600006103516	686	386.399993896484	126.5
1	w	23	l	1	1	96	96	1	F2C2.TIF	F1C2.TIF	F3C1.TIF	2	1	3	2	2	1	200	979	x	x	311735	312735	737	754	312922	-32768	781	170.481000000029	-32768	-32768	-32768	-32768	-32768	-32768	-32768	-32768	-32768	-32768	-32768	-345519.519	312918	312967	50	505.799987792969	390.399993896484	691.900024414062	384.200012207031	142
1	w	23	l	1	2	1	97	-1	F1C2.TIF	F2C2.TIF	F3C1.TIF	1	2	3	2	2	1	200	657	x	x	315147	315797	913	934	315987	-32768	959	174.148999999976	315983	316025	43	507.899993896484	402.200012207031	379.799987792969	401.899993896484	123.699996948242	314.600006103516	3.62890550963945	179.864378195589	170.148999999976	316141	316173	33	366.200012207031	401.5	324.399993896484	399.700012207031	80.4000015258789
1	w	23	l	1	2	2	98	1	F3C1.TIF	F1C1.TIF	F2C2.TIF	3	1	2	1	1	2	200	529	x	x	317209	317759	801	798	317955	-32768	803	179.319000000018	-32768	-32768	-32768	-32768	-32768	-32768	-32768	-32768	-32768	-32768	-32768	-350543.681	317951	317998	48	508.100006103516	387.600006103516	691.599975585938	391.200012207031	138.600006103516
1	w	23	l	0	2	3	99	-1	F3C2.TIF	F1C2.TIF	F3C1.TIF	3	1	3	2	2	1	200	736	x	x	319071	319821	812	814	320058	-32768	828	219.760000000009	320054	320102	49	505	377.200012207031	672.400024414062	394.799987792969	133.600006103516	328.600006103516	4.76917952319666	-6.09617753125437	215.760000000009	320670	320728	59	703.099975585938	389.700012207031	355.600006103516	362.299987792969	183.899993896484
1	w	23	l	0	2	4	100	1	F2C1.TIF	F3C1.TIF	F2C2.TIF	2	3	2	1	1	2	200	596	x	x	321769	322369	751	758	322614	-32768	804	227.668999999994	-32768	-32768	-32768	-32768	-32768	-32768	-32768	-32768	-32768	-32768	-32768	-355154.331	322610	322661	52	509.299987792969	391.5	702.200012207031	394.200012207031	130
1	w	23	l	1	2	5	101	-1	F2C1.TIF	F3C1.TIF	F1C2.TIF	2	3	1	1	1	2	200	579	x	x	323744	324344	687	688	324559	-32768	738	198.875999999989	-32768	-32768	-32768	-32768	-32768	-32768	-32768	-32768	-32768	-32768	-32768	-357128.124	324555	324589	35	505.899993896484	380.5	316	386.700012207031	153.199996948242
1	w	23	l	1	2	6	102	-1	F3C1.TIF	F1C1.TIF	F2C2.TIF	3	1	2	1	1	2	200	901	x	x	325653	326553	722	726	326788	-32768	725	218.890000000014	-32768	-32768	-32768	-32768	-32768	-32768	-32768	-32768	-32768	-32768	-32768	-359337.11	326782	326828	47	505.600006103516	377.399993896484	332.200012207031	371.600006103516	129.600006103516
1	w	23	l	1	2	7	103	-1	F3C2.TIF	F2C2.TIF	F1C1.TIF	3	2	1	2	2	1	200	873	x	x	327881	328781	714	715	328970	-32768	754	173.103999999992	-32768	-32768	-32768	-32768	-32768	-32768	-32768	-32768	-32768	-32768	-32768	-361564.896	328965	329003	39	507.899993896484	384	330.600006103516	380	127.400001525879
1	w	23	l	0	2	8	104	-1	F1C2.TIF	F2C2.TIF	F1C1.TIF	1	2	1	2	2	1	200	563	x	x	330055	330655	661	656	330847	-32768	665	175.24099999998	-32768	-32768	-32768	-32768	-32768	-32768	-32768	-32768	-32768	-32768	-32768	-363439.759	330844	330878	35	506.399993896484	379.5	343.600006103516	369.399993896484	127.699996948242
1	w	23	l	0	2	9	105	-1	F3C2.TIF	F2C2.TIF	F3C1.TIF	3	2	3	2	2	1	200	544	x	x	331921	332471	625	626	332659	-32768	644	171.151000000013	-32768	-32768	-32768	-32768	-32768	-32768	-32768	-32768	-32768	-32768	-32768	-365255.849	332655	332686	32	507.399993896484	375.100006103516	347.899993896484	372.700012207031	137
1	w	23	l	1	2	10	106	1	F3C1.TIF	F1C1.TIF	F2C2.TIF	3	1	2	1	1	2	200	910	x	x	333745	334645	785	792	334848	-32768	824	186.309999999998	-32768	-32768	-32768	-32768	-32768	-32768	-32768	-32768	-32768	-32768	-32768	-367429.69	334844	334889	46	510.399993896484	395.399993896484	671.400024414062	401.799987792969	138
1	w	23	l	1	2	11	107	1	F1C2.TIF	F3C2.TIF	F2C1.TIF	1	3	2	2	2	1	200	735	x	x	336485	337235	623	625	337424	-32768	646	171.914999999979	-32768	-32768	-32768	-32768	-32768	-32768	-32768	-32768	-32768	-32768	-32768	-370020.085	337421	337468	48	506.5	368.899993896484	694.200012207031	389.5	141.100006103516
1	w	23	l	0	2	12	108	1	F3C2.TIF	F2C2.TIF	F3C1.TIF	3	2	3	2	2	1	200	869	x	x	338498	339398	795	797	339576	-32768	814	160.602000000014	-32768	-32768	-32768	-32768	-32768	-32768	-32768	-32768	-32768	-32768	-32768	-372183.398	339572	339618	47	504.200012207031	388.700012207031	686.599975585938	396.5	145.600006103516
1	w	23	l	0	2	13	109	1	F3C2.TIF	F1C2.TIF	F3C1.TIF	3	1	3	2	2	1	200	977	x	x	340682	341682	788	794	341866	-32768	828	168.036000000022	-32768	-32768	-32768	-32768	-32768	-32768	-32768	-32768	-32768	-32768	-32768	-374465.964	341861	341908	48	505.600006103516	395.5	682.400024414062	403.899993896484	148.800003051758
1	w	23	l	1	2	14	110	1	F2C2.TIF	F1C2.TIF	F3C1.TIF	2	1	3	2	2	1	200	670	x	x	342972	343672	792	798	343852	-32768	809	163.018999999971	-32768	-32768	-32768	-32768	-32768	-32768	-32768	-32768	-32768	-32768	-32768	-376456.981	343848	343897	50	510	391.600006103516	688	396.600006103516	132.199996948242
1	w	23	l	1	2	15	111	1	F1C1.TIF	F3C1.TIF	F2C2.TIF	1	3	2	1	1	2	200	745	x	x	344959	345709	793	794	345906	-32768	817	180.522999999986	-32768	-32768	-32768	-32768	-32768	-32768	-32768	-32768	-32768	-32768	-32768	-378493.477	345901	345946	46	513.099975585938	401.799987792969	674.299987792969	407.899993896484	135.199996948242
1	w	23	l	0	2	16	112	-1	F1C2.TIF	F2C2.TIF	F1C1.TIF	1	2	1	2	2	1	200	586	x	x	347243	347843	688	683	348020	-32768	684	159.333999999973	-32768	-32768	-32768	-32768	-32768	-32768	-32768	-32768	-32768	-32768	-32768	-380628.666	348016	348051	36	511.700012207031	382	323.299987792969	377.200012207031	146.399993896484
1	w	23	l	0	2	17	113	1	F3C2.TIF	F1C2.TIF	F3C1.TIF	3	1	3	2	2	1	200	704	x	x	349119	349819	839	843	350002	-32768	844	166.717000000004	-32768	-32768	-32768	-32768	-32768	-32768	-32768	-32768	-32768	-32768	-32768	-382603.283	350000	350033	34	504.600006103516	394.600006103516	707.400024414062	392.399993896484	164.600006103516
1	w	23	l	0	2	18	114	-1	F3C2.TIF	F1C2.TIF	F3C1.TIF	3	1	3	2	2	1	200	892	x	x	351059	351959	769	778	352147	-32768	799	171.591000000015	352145	352183	39	510.200012207031	392.600006103516	381.200012207031	382.799987792969	122.5	251.800003051758	3.66525642367463	175.58781927244	169.591000000015	352324	352348	25	372.100006103516	373.299987792969	309.299987792969	379.200012207031	78.5
1	w	23	l	0	2	19	115	1	F1C2.TIF	F2C2.TIF	F1C1.TIF	1	2	1	2	2	1	200	663	x	x	353424	354074	725	727	354255	-32768	743	164.945999999996	-32768	-32768	-32768	-32768	-32768	-32768	-32768	-32768	-32768	-32768	-32768	-386858.054	354251	354299	49	505.100006103516	392.700012207031	698.5	400.100006103516	135.600006103516
1	w	23	l	0	2	20	116	1	F1C1.TIF	F2C1.TIF	F1C2.TIF	1	2	1	1	1	2	200	627	x	x	355367	356017	773	779	356224	-32768	787	189.114000000001	-32768	-32768	-32768	-32768	-32768	-32768	-32768	-32768	-32768	-32768	-32768	-388802.886	356219	356266	48	504.700012207031	392.299987792969	677.900024414062	397.600006103516	136.300003051758
1	w	23	l	1	2	21	117	-1	F2C2.TIF	F1C2.TIF	F3C1.TIF	2	1	3	2	2	1	200	929	x	x	357969	358919	660	672	359116	-32768	710	179.83600000001	-32768	-32768	-32768	-32768	-32768	-32768	-32768	-32768	-32768	-32768	-32768	-391704.164	359112	359147	36	509.600006103516	367.700012207031	306.200012207031	366	157.600006103516
1	w	23	l	1	2	22	118	-1	F1C2.TIF	F3C2.TIF	F2C1.TIF	1	3	2	2	2	1	200	911	x	x	360224	361124	779	779	361301	-32768	782	160.17200000002	-32768	-32768	-32768	-32768	-32768	-32768	-32768	-32768	-32768	-32768	-32768	-393908.828	361297	361344	48	505.899993896484	388.799987792969	332.799987792969	378	123.900001525879
1	w	23	l	1	2	23	119	1	F3C1.TIF	F2C1.TIF	F1C2.TIF	3	2	1	1	1	2	200	992	x	x	362487	363487	770	783	363661	-32768	810	157.059999999998	-32768	-32768	-32768	-32768	-32768	-32768	-32768	-32768	-32768	-32768	-32768	-396271.94	363657	363704	48	508.200012207031	393.899993896484	700.799987792969	402	152.300003051758
1	w	23	l	1	2	24	120	1	F3C2.TIF	F1C2.TIF	F2C1.TIF	3	1	2	2	2	1	200	815	x	x	364833	365633	720	726	365819	-32768	740	170.114000000001	-32768	-32768	-32768	-32768	-32768	-32768	-32768	-32768	-32768	-32768	-32768	-398416.886	365814	365862	49	504.200012207031	386.399993896484	687.799987792969	386.200012207031	134.699996948242
1	w	23	l	0	2	25	121	1	F2C1.TIF	F1C1.TIF	F2C2.TIF	2	1	2	1	1	2	200	992	x	x	367224	368224	643	651	368415	-32768	697	173.570999999996	-32768	-32768	-32768	-32768	-32768	-32768	-32768	-32768	-32768	-32768	-32768	-401009.429	368411	368461	51	513.599975585938	372.799987792969	696.799987792969	381.5	127.400001525879
1	w	23	l	1	2	26	122	-1	F2C1.TIF	F1C1.TIF	F3C2.TIF	2	1	3	1	1	2	200	838	x	x	369581	370431	735	730	370645	-32768	742	196.761999999988	-32768	-32768	-32768	-32768	-32768	-32768	-32768	-32768	-32768	-32768	-32768	-403216.238	370642	370689	48	511.5	384.700012207031	334	384.399993896484	128.600006103516
1	w	23	l	1	2	27	123	1	F2C1.TIF	F1C1.TIF	F3C2.TIF	2	1	3	1	1	2	200	895	x	x	371808	372708	692	693	372901	-32768	709	175.543999999994	-32768	-32768	-32768	-32768	-32768	-32768	-32768	-32768	-32768	-32768	-32768	-405493.456	372897	372931	35	509.399993896484	368.5	694.5	383.399993896484	154.699996948242
1	w	23	l	1	2	28	124	-1	F2C2.TIF	F3C2.TIF	F1C1.TIF	2	3	1	2	2	1	200	936	x	x	374069	375019	676	680	375215	-32768	674	179.387999999977	-32768	-32768	-32768	-32768	-32768	-32768	-32768	-32768	-32768	-32768	-32768	-407803.612	375209	375248	40	513.099975585938	378.5	314.700012207031	385.299987792969	139.699996948242
1	w	23	l	1	2	29	125	-1	F3C1.TIF	F1C1.TIF	F2C2.TIF	3	1	2	1	1	2	200	580	x	x	376316	376916	641	639	377116	-32768	633	183.847000000009	377111	377156	46	507.899993896484	376.200012207031	671.299987792969	389.600006103516	135.300003051758	321.100006103516	4.64492881942437	-4.76206317787173	178.847000000009	377238	377296	59	681.299987792969	394.200012207031	297.100006103516	386.200012207031	208.699996948242
1	w	23	l	1	2	30	126	1	F1C1.TIF	F2C1.TIF	F3C2.TIF	1	2	3	1	1	2	200	540	x	x	378676	379226	737	736	379403	-32768	745	160.249000000011	-32768	-32768	-32768	-32768	-32768	-32768	-32768	-32768	-32768	-32768	-32768	-412010.751	379398	379446	49	503.299987792969	390.899993896484	687.799987792969	422.399993896484	140.300003051758
1	w	23	l	0	2	31	127	-1	F1C1.TIF	F3C1.TIF	F1C2.TIF	1	3	1	1	1	2	200	964	x	x	380534	381484	734	742	381692	-32768	773	189.791000000027	-32768	-32768	-32768	-32768	-32768	-32768	-32768	-32768	-32768	-32768	-32768	-414270.209	381688	381734	47	506.5	398.899993896484	336.5	394.799987792969	142.100006103516
1	w	23	l	0	2	32	128	1	F1C1.TIF	F2C1.TIF	F1C2.TIF	1	2	1	1	1	2	200	820	x	x	382815	383665	773	770	383847	-32768	754	164.246999999974	-32768	-32768	-32768	-32768	-32768	-32768	-32768	-32768	-32768	-32768	-32768	-416450.753	383842	383889	48	501.899993896484	383.700012207031	680	406.600006103516	131.899993896484
1	w	23	l	0	2	33	129	1	F3C1.TIF	F1C1.TIF	F3C2.TIF	3	1	3	1	1	2	200	822	x	x	384931	385781	654	654	385969	-32768	675	170.75900000002	-32768	-32768	-32768	-32768	-32768	-32768	-32768	-32768	-32768	-32768	-32768	-418566.241	385965	386012	48	503.100006103516	374.299987792969	698.900024414062	391.700012207031	144.199996948242
1	w	23	l	1	2	34	130	-1	F2C2.TIF	F1C2.TIF	F3C1.TIF	2	1	3	2	2	1	200	657	x	x	387100	387750	671	670	387942	-32768	683	174.745999999985	-32768	-32768	-32768	-32768	-32768	-32768	-32768	-32768	-32768	-32768	-32768	-420535.254	387939	387972	34	506.299987792969	372.399993896484	336.799987792969	374.600006103516	138.300003051758
1	w	23	l	1	2	35	131	1	F1C1.TIF	F3C1.TIF	F2C2.TIF	1	3	2	1	1	2	200	647	x	x	389049	389699	642	647	389875	-32768	660	159.493000000017	-32768	-32768	-32768	-32768	-32768	-32768	-32768	-32768	-32768	-32768	-32768	-422483.507	389870	389917	48	511.399993896484	380.700012207031	703.200012207031	387.799987792969	134.300003051758
1	w	23	l	0	2	36	132	1	F1C2.TIF	F3C2.TIF	F1C1.TIF	1	3	1	2	2	1	200	760	x	x	390993	391743	648	652	391937	-32768	687	177.255000000005	391934	391977	44	513.200012207031	388.600006103516	640	388.799987792969	122	309.100006103516	3.59207213635577	-0.0917941202411339	174.255000000005	392082	392117	36	651.299987792969	387.899993896484	695.200012207031	397	85.5
1	w	23	l	1	2	37	133	1	F1C2.TIF	F3C2.TIF	F2C1.TIF	1	3	2	2	2	1	200	506	x	x	393309	393809	631	631	394000	-32768	631	173.048999999999	-32768	-32768	-32768	-32768	-32768	-32768	-32768	-32768	-32768	-32768	-32768	-426594.951	393997	394045	49	507.600006103516	375.5	712.700012207031	397.700012207031	137.5
1	w	23	l	0	2	38	134	1	F3C1.TIF	F1C1.TIF	F3C2.TIF	3	1	3	1	1	2	200	975	x	x	395377	396377	728	739	396578	-32768	757	183.530000000028	-32768	-32768	-32768	-32768	-32768	-32768	-32768	-32768	-32768	-32768	-32768	-429162.47	396574	396622	49	510.700012207031	391.399993896484	683	403.799987792969	134.800003051758
1	w	23	l	0	2	39	135	1	F2C2.TIF	F1C2.TIF	F2C1.TIF	2	1	2	2	2	1	200	964	x	x	397772	398722	827	828	398910	-32768	842	170.493000000017	398907	398953	47	515.099975585938	397	664.299987792969	401.299987792969	127.699996948242	349.899993896484	4.22844005898479	-1.67694394178112	167.493000000017	399113	399133	21	680.299987792969	396.399993896484	700.799987792969	398.700012207031	55.7000007629395
1	w	23	l	1	2	40	136	-1	F2C1.TIF	F1C1.TIF	F3C2.TIF	2	1	3	1	1	2	200	935	x	x	400227	401177	723	727	401363	-32768	755	168.998000000021	-32768	-32768	-32768	-32768	-32768	-32768	-32768	-32768	-32768	-32768	-32768	-433962.002	401358	401404	47	515.400024414062	385.200012207031	341.200012207031	374.5	128.899993896484
1	w	23	l	1	2	41	137	1	F2C1.TIF	F3C1.TIF	F1C2.TIF	2	3	1	1	1	2	200	910	x	x	402447	403347	806	817	403521	-32768	866	158.068000000028	-32768	-32768	-32768	-32768	-32768	-32768	-32768	-32768	-32768	-32768	-32768	-436130.932	403516	403565	50	491.899993896484	387.899993896484	677.299987792969	401.700012207031	157.100006103516
1	w	23	l	0	2	42	138	1	F1C1.TIF	F3C1.TIF	F1C2.TIF	1	3	1	1	1	2	200	931	x	x	404620	405570	913	929	405773	-32768	998	185.314000000013	-32768	-32768	-32768	-32768	-32768	-32768	-32768	-32768	-32768	-32768	-32768	-438355.686	405768	405817	50	496.5	394.200012207031	681.299987792969	404.700012207031	146
1	w	23	l	1	2	43	139	1	F2C2.TIF	F3C2.TIF	F1C1.TIF	2	3	1	2	2	1	200	585	x	x	406942	407542	913	924	407774	-32768	993	214.775000000023	407769	407813	45	502.399993896484	395.799987792969	654.299987792969	408.700012207031	141.300003051758	366.899993896484	4.31909862609469	-4.93063744961089	209.775000000023	409259	409318	60	299.799987792969	376.299987792969	705.599975585938	418.899993896484	218.899993896484
1	w	23	l	1	2	44	140	1	F3C2.TIF	F2C2.TIF	F1C1.TIF	3	2	1	2	2	1	200	704	x	x	410374	411074	710	717	411251	-32768	751	160.072999999975	411246	411293	48	502.100006103516	380.399993896484	664.700012207031	415.899993896484	142.399993896484	386.200012207031	4.71815720924613	-12.5048570091548	155.072999999975	411610	411628	19	676.5	411.700012207031	670.5	370	63
1	w	23	l	0	2	45	141	-1	F3C1.TIF	F1C1.TIF	F3C2.TIF	3	1	3	1	1	2	200	663	x	x	412698	413348	748	754	413538	-32768	804	172.878000000026	-32768	-32768	-32768	-32768	-32768	-32768	-32768	-32768	-32768	-32768	-32768	-446133.122	413534	413580	47	508.5	389.600006103516	327.5	391.799987792969	136.399993896484
1	w	23	l	1	2	46	142	-1	F2C1.TIF	F3C1.TIF	F1C2.TIF	2	3	1	1	1	2	200	714	x	x	414656	415356	768	772	415529	-32768	799	156.405000000028	-32768	-32768	-32768	-32768	-32768	-32768	-32768	-32768	-32768	-32768	-32768	-448140.595	415525	415557	33	511.600006103516	381	336.600006103516	387	145.100006103516
1	w	23	l	1	2	47	143	1	F1C2.TIF	F2C2.TIF	F3C1.TIF	1	2	3	2	2	1	200	822	x	x	416620	417470	779	784	417656	-32768	813	169.900000000023	417652	417701	50	500.200012207031	389.600006103516	643.799987792969	419.399993896484	120.599998474121	310	4.15739381030046	-11.9040120110558	165.900000000023	424309	424343	35	664.5	368.5	705	375.799987792969	89.6999969482422
1	w	23	l	0	2	48	144	-1	F2C1.TIF	F3C1.TIF	F2C2.TIF	2	3	2	1	1	2	200	932	x	x	425417	426367	943	945	426553	-32768	975	169.458999999973	-32768	-32768	-32768	-32768	-32768	-32768	-32768	-32768	-32768	-32768	-32768	-459151.541	426548	426593	46	511.100006103516	395.399993896484	327.399993896484	393.799987792969	142.100006103516
1	w	23	l	0	2	49	145	1	F2C1.TIF	F1C1.TIF	F2C2.TIF	2	1	2	1	1	2	200	781	x	x	427638	428438	898	901	428658	-32768	932	203.607000000018	428653	428698	46	511	390.899993896484	359.899993896484	391	91.4000015258789	223.399993896484	4.28045425936323	-179.962170915454	198.607000000018	428988	429021	34	678.099975585938	411.5	706	418.399993896484	72.8000030517578
1	w	23	l	1	2	50	146	-1	F3C2.TIF	F2C2.TIF	F1C1.TIF	3	2	1	2	2	1	200	979	x	x	430072	431072	804	813	431256	-32768	850	166.46100000001	-32768	-32768	-32768	-32768	-32768	-32768	-32768	-32768	-32768	-32768	-32768	-463857.539	431252	431286	35	513.700012207031	392.799987792969	332.600006103516	389.399993896484	148.100006103516
1	w	23	l	0	2	51	147	-1	F3C1.TIF	F1C1.TIF	F3C2.TIF	3	1	3	1	1	2	200	705	x	x	432354	433054	781	787	433253	-32768	790	182.465000000026	-32768	-32768	-32768	-32768	-32768	-32768	-32768	-32768	-32768	-32768	-32768	-465838.535	433250	433296	47	515.200012207031	386.399993896484	337.399993896484	376.799987792969	131.600006103516
1	w	23	l	1	2	52	148	1	F2C1.TIF	F1C1.TIF	F3C2.TIF	2	1	3	1	1	2	200	694	x	x	434326	435026	683	672	435217	-32768	661	174.181999999972	-32768	-32768	-32768	-32768	-32768	-32768	-32768	-32768	-32768	-32768	-32768	-467810.818	435214	435250	37	508.5	377.200012207031	710.700012207031	385.200012207031	149.899993896484
1	w	23	l	0	2	53	149	-1	F3C1.TIF	F2C1.TIF	F3C2.TIF	3	2	3	1	1	2	200	528	x	x	436314	436864	739	742	437106	-32768	790	225.395000000019	-32768	-32768	-32768	-32768	-32768	-32768	-32768	-32768	-32768	-32768	-32768	-469648.605	437102	437136	35	519.5	390.600006103516	333	379.399993896484	146.899993896484
1	w	23	l	1	2	54	150	1	F3C1.TIF	F2C1.TIF	F1C2.TIF	3	2	1	1	1	2	200	865	x	x	438200	439050	765	768	439234	-32768	809	167.802000000025	-32768	-32768	-32768	-32768	-32768	-32768	-32768	-32768	-32768	-32768	-32768	-471834.198	439229	439276	48	518.400024414062	389	691.700012207031	401.5	142.399993896484
1	w	23	l	0	2	55	151	-1	F2C1.TIF	F3C1.TIF	F2C2.TIF	2	3	2	1	1	2	200	960	x	x	440324	441274	723	715	441455	-32768	734	164.223999999987	-32768	-32768	-32768	-32768	-32768	-32768	-32768	-32768	-32768	-32768	-32768	-474058.776	441450	441487	38	513.799987792969	384.799987792969	324.200012207031	380.399993896484	140.5
1	w	23	l	1	2	56	152	1	F2C2.TIF	F3C2.TIF	F1C1.TIF	2	3	1	2	2	1	200	794	x	x	442538	443338	643	644	443507	-32768	677	151.840000000026	-32768	-32768	-32768	-32768	-32768	-32768	-32768	-32768	-32768	-32768	-32768	-476123.16	443503	443550	48	525.400024414062	375	702.200012207031	384.299987792969	135.600006103516
1	w	23	l	0	2	57	153	-1	F2C1.TIF	F1C1.TIF	F2C2.TIF	2	1	2	1	1	2	200	742	x	x	444596	445346	705	705	445563	-32768	697	199.239999999991	-32768	-32768	-32768	-32768	-32768	-32768	-32768	-32768	-32768	-32768	-32768	-478131.76	445560	445594	35	518.299987792969	364.700012207031	338.299987792969	366.899993896484	141.199996948242
1	w	23	l	1	2	58	154	-1	F1C2.TIF	F3C2.TIF	F2C1.TIF	1	3	2	2	2	1	200	824	x	x	446661	447511	767	777	447699	-32768	797	171.196999999986	-32768	-32768	-32768	-32768	-32768	-32768	-32768	-32768	-32768	-32768	-32768	-480295.803	447695	447738	44	510.100006103516	395.899993896484	350.799987792969	394	127.300003051758
1	w	23	l	1	2	59	155	1	F1C1.TIF	F2C1.TIF	F3C2.TIF	1	2	3	1	1	2	200	871	x	x	448775	449675	650	654	449871	-32768	677	179.57799999998	-32768	-32768	-32768	-32768	-32768	-32768	-32768	-32768	-32768	-32768	-32768	-482459.422	449867	449911	45	522.299987792969	383.100006103516	711.599975585938	387.299987792969	141.399993896484
1	w	23	l	1	2	60	156	1	F1C2.TIF	F2C2.TIF	F3C1.TIF	1	2	3	2	2	1	200	960	x	x	450977	451927	655	660	452118	-32768	675	174.667000000016	-32768	-32768	-32768	-32768	-32768	-32768	-32768	-32768	-32768	-32768	-32768	-484711.333	452114	452163	50	514.5	369.5	714	384.5	143
1	w	23	l	0	2	61	157	1	F2C1.TIF	F3C1.TIF	F2C2.TIF	2	3	2	1	1	2	200	972	x	x	453513	454513	733	729	454650	-32768	727	120.91399999999	454704	454736	33	511.5	380.399993896484	330.700012207031	375.200012207031	152.800003051758	323.399993896484	5.11675677772074	178.324829876615	174.91399999999	455320	455378	59	311.399993896484	357.299987792969	671.299987792969	393	198.5
1	w	23	l	0	2	62	158	-1	F1C2.TIF	F3C2.TIF	F1C1.TIF	1	3	1	2	2	1	200	561	x	x	457076	457626	657	664	457817	-32768	682	173.36599999998	-32768	-32768	-32768	-32768	-32768	-32768	-32768	-32768	-32768	-32768	-32768	-490411.634	457813	457863	51	517.700012207031	373.399993896484	326.600006103516	369.700012207031	132.899993896484
1	w	23	l	1	2	63	159	-1	F3C1.TIF	F2C1.TIF	F1C2.TIF	3	2	1	1	1	2	200	672	x	x	458952	459652	789	795	459862	-32768	801	192.765000000014	-32768	-32768	-32768	-32768	-32768	-32768	-32768	-32768	-32768	-32768	-32768	-492437.235	459858	459890	33	500	388.5	321.5	385.299987792969	150.899993896484
1	w	23	l	1	2	64	160	-1	F3C1.TIF	F2C1.TIF	F1C2.TIF	3	2	1	1	1	2	200	626	x	x	460956	461606	738	736	461801	-32768	748	177.571999999986	-32768	-32768	-32768	-32768	-32768	-32768	-32768	-32768	-32768	-32768	-32768	-494391.428	461797	461833	37	501.399993896484	393.299987792969	333.200012207031	389	131.100006103516
1	w	23	l	1	2	65	161	-1	F1C1.TIF	F2C1.TIF	F3C2.TIF	1	2	3	1	1	2	200	870	x	x	462882	463782	704	713	463966	-32768	708	166.887999999977	-32768	-32768	-32768	-32768	-32768	-32768	-32768	-32768	-32768	-32768	-32768	-496567.112	463961	463991	31	505.700012207031	387.399993896484	346.899993896484	377.5	140
1	w	23	l	1	2	66	162	-1	F2C2.TIF	F3C2.TIF	F1C1.TIF	2	3	1	2	2	1	200	855	x	x	465054	465904	709	716	466094	-32768	731	173.791000000027	-32768	-32768	-32768	-32768	-32768	-32768	-32768	-32768	-32768	-32768	-32768	-498688.209	466089	466122	34	506.100006103516	379.200012207031	348.299987792969	383.5	129
1	w	23	l	0	2	67	163	-1	F1C1.TIF	F2C1.TIF	F1C2.TIF	1	2	1	1	1	2	200	894	x	x	467187	468087	744	747	468323	-32768	752	219.978000000003	-32768	-32768	-32768	-32768	-32768	-32768	-32768	-32768	-32768	-32768	-32768	-500871.022	468319	468361	43	501.299987792969	400.399993896484	360.299987792969	384.5	116.599998474121
1	w	23	l	0	2	68	164	-1	F2C1.TIF	F1C1.TIF	F2C2.TIF	2	1	2	1	1	2	200	531	x	x	469403	469953	644	645	470249	-32768	664	278.815999999992	-32768	-32768	-32768	-32768	-32768	-32768	-32768	-32768	-32768	-32768	-32768	-502738.184	470245	470281	37	509.600006103516	369.5	328.899993896484	367.200012207031	134.899993896484
1	w	23	l	0	2	69	165	-1	F2C2.TIF	F3C2.TIF	F2C1.TIF	2	3	2	2	2	1	200	983	x	x	471342	472342	779	788	472529	-32768	825	170.215000000026	-32768	-32768	-32768	-32768	-32768	-32768	-32768	-32768	-32768	-32768	-32768	-505126.785	472525	472569	45	512.799987792969	377.700012207031	355.100006103516	371.299987792969	129.199996948242
1	w	23	l	0	2	70	166	-1	F3C1.TIF	F2C1.TIF	F3C2.TIF	3	2	3	1	1	2	200	792	x	x	473634	474434	840	852	474609	-32768	873	157.255000000005	-32768	-32768	-32768	-32768	-32768	-32768	-32768	-32768	-32768	-32768	-32768	-507219.745	474605	474640	36	493.700012207031	385.700012207031	304.899993896484	381	145.100006103516
1	w	23	l	0	2	71	167	-1	F2C2.TIF	F1C2.TIF	F2C1.TIF	2	1	2	2	2	1	200	609	x	x	475726	476326	718	716	476524	-32768	733	181.20299999998	-32768	-32768	-32768	-32768	-32768	-32768	-32768	-32768	-32768	-32768	-32768	-509110.797	476519	476552	34	506.799987792969	367.700012207031	317.5	362.200012207031	154
1	w	23	l	1	2	72	168	-1	F1C1.TIF	F3C1.TIF	F2C2.TIF	1	3	2	1	1	2	200	719	x	x	477605	478355	792	809	478551	-32768	828	179.07799999998	-32768	-32768	-32768	-32768	-32768	-32768	-32768	-32768	-32768	-32768	-32768	-511139.922	478547	478589	43	501.299987792969	372.700012207031	349	388	128.300003051758
1	w	23	l	0	2	73	169	-1	F2C2.TIF	F1C2.TIF	F2C1.TIF	2	1	2	2	2	1	200	656	x	x	479625	480275	684	690	480464	-32768	697	172.716000000015	-32768	-32768	-32768	-32768	-32768	-32768	-32768	-32768	-32768	-32768	-32768	-513059.284	480459	480505	47	514.200012207031	368.100006103516	330.100006103516	365.700012207031	126.5
1	w	23	l	0	2	74	170	1	F2C2.TIF	F3C2.TIF	F2C1.TIF	2	3	2	2	2	1	200	954	x	x	481552	482502	667	675	482700	-32768	678	180.587	482696	482737	42	511.299987792969	370.600006103516	661.700012207031	385.5	129.199996948242	302	4.2821448558457	-5.74675443963152	176.587	482790	482805	16	665.900024414062	392.299987792969	667	390.700012207031	33.7999992370605
1	w	23	l	0	2	75	171	1	F2C2.TIF	F1C2.TIF	F2C1.TIF	2	1	2	2	2	1	200	590	x	x	483989	484589	596	605	484885	-32768	631	279.309999999998	-32768	-32768	-32768	-32768	-32768	-32768	-32768	-32768	-32768	-32768	-32768	-517373.69	484881	484915	35	514.799987792969	374.399993896484	718.099975585938	364.299987792969	161.100006103516
1	w	23	l	1	2	76	172	-1	F3C2.TIF	F1C2.TIF	F2C1.TIF	3	1	2	2	2	1	200	740	x	x	485984	486734	679	679	486920	-32768	660	168.373000000021	-32768	-32768	-32768	-32768	-32768	-32768	-32768	-32768	-32768	-32768	-32768	-519519.627	486916	486950	35	514.599975585938	368.600006103516	327.299987792969	371.399993896484	147.600006103516
1	w	23	l	0	2	77	173	-1	F1C1.TIF	F2C1.TIF	F1C2.TIF	1	2	1	1	1	2	200	648	x	x	488020	488670	699	703	488866	-32768	709	179.152000000002	-32768	-32768	-32768	-32768	-32768	-32768	-32768	-32768	-32768	-32768	-32768	-521454.848	488861	488896	36	511.399993896484	366.700012207031	329.100006103516	365.399993896484	138.899993896484
1	w	23	l	0	2	78	174	1	F1C2.TIF	F2C2.TIF	F1C1.TIF	1	2	1	2	2	1	200	844	x	x	489952	490802	727	727	490983	-32768	737	163.963999999978	-32768	-32768	-32768	-32768	-32768	-32768	-32768	-32768	-32768	-32768	-32768	-523587.036	490980	491015	36	511.200012207031	379.200012207031	710.400024414062	379.299987792969	152.800003051758
1	w	23	l	0	2	79	175	-1	F1C1.TIF	F3C1.TIF	F1C2.TIF	1	3	1	1	1	2	200	733	x	x	492087	492837	692	693	493026	-32768	697	172.342999999993	-32768	-32768	-32768	-32768	-32768	-32768	-32768	-32768	-32768	-32768	-32768	-525621.657	493023	493056	34	514.299987792969	374.200012207031	342.5	373.200012207031	144.600006103516
1	w	23	l	1	2	80	176	-1	F1C1.TIF	F3C1.TIF	F2C2.TIF	1	3	2	1	1	2	200	657	x	x	494112	494762	726	741	494948	-32768	744	168.488000000012	-32768	-32768	-32768	-32768	-32768	-32768	-32768	-32768	-32768	-32768	-32768	-527547.512	494944	494976	33	506.299987792969	378.100006103516	356.600006103516	373.299987792969	125.5
1	w	23	l	0	2	81	177	1	F3C1.TIF	F2C1.TIF	F3C2.TIF	3	2	3	1	1	2	200	856	x	x	497008	497858	634	636	497918	-32768	637	42.695000000007	-32768	-32768	-32768	-32768	-32768	-32768	-32768	-32768	-32768	-32768	-32768	-530643.305	498094	498139	46	517.5	371.600006103516	686.5	372	129.399993896484
1	w	23	l	0	2	82	178	-1	F1C2.TIF	F3C2.TIF	F1C1.TIF	1	3	1	2	2	1	200	847	x	x	499196	500046	660	670	500241	-32768	696	177.659999999974	500237	500279	43	507.100006103516	380.5	361.600006103516	374.899993896484	119	291.899993896484	4.12496197427275	177.761721096324	173.659999999974	500425	500448	24	348.700012207031	373.799987792969	308.700012207031	374.799987792969	55.7999992370605
1	w	23	l	1	2	83	179	1	F2C2.TIF	F1C2.TIF	F3C1.TIF	2	1	3	2	2	1	200	875	x	x	501503	502403	689	691	502585	-32768	723	165.330000000016	-32768	-32768	-32768	-32768	-32768	-32768	-32768	-32768	-32768	-32768	-32768	-535187.67	502581	502632	52	509.899993896484	372.399993896484	690.799987792969	378.200012207031	136
1	w	23	l	0	2	84	180	1	F1C2.TIF	F3C2.TIF	F1C1.TIF	1	3	1	2	2	1	200	531	x	x	503710	504260	666	660	504463	-32768	652	187.082999999984	-32768	-32768	-32768	-32768	-32768	-32768	-32768	-32768	-32768	-32768	-32768	-537043.917	504459	504496	38	507.5	370.299987792969	690	380.600006103516	136.300003051758
1	w	23	l	0	2	85	181	1	F2C2.TIF	F3C2.TIF	F2C1.TIF	2	3	2	2	2	1	200	873	x	x	505611	506511	581	581	506689	-32768	588	161.085000000021	-32768	-32768	-32768	-32768	-32768	-32768	-32768	-32768	-32768	-32768	-32768	-539295.915	506686	506731	46	512	369.399993896484	715	383	141.800003051758
1	w	23	l	1	2	86	182	-1	F3C2.TIF	F1C2.TIF	F2C1.TIF	3	1	2	2	2	1	200	605	x	x	507789	508389	626	625	508647	-32768	625	241.45199999999	-32768	-32768	-32768	-32768	-32768	-32768	-32768	-32768	-32768	-32768	-32768	-541173.548	508643	508678	36	506.200012207031	374.799987792969	334.100006103516	369.299987792969	130.600006103516
1	w	23	l	0	2	87	183	-1	F2C2.TIF	F3C2.TIF	F2C1.TIF	2	3	2	2	2	1	200	528	x	x	509751	510301	623	627	510491	-32768	632	173.292000000016	-32768	-32768	-32768	-32768	-32768	-32768	-32768	-32768	-32768	-32768	-32768	-543085.708	510486	510520	35	507.700012207031	375.700012207031	350.700012207031	374.399993896484	122.5
1	w	23	l	1	2	88	184	-1	F1C1.TIF	F2C1.TIF	F3C2.TIF	1	2	3	1	1	2	200	633	x	x	511570	512220	639	635	512422	-32768	635	184.906000000017	-32768	-32768	-32768	-32768	-32768	-32768	-32768	-32768	-32768	-32768	-32768	-545005.094	512418	512449	32	510.600006103516	373	345.399993896484	377.600006103516	142.600006103516
1	w	23	l	0	2	89	185	1	F3C2.TIF	F2C2.TIF	F3C1.TIF	3	2	3	2	2	1	200	902	x	x	513564	514464	668	670	514647	-32768	686	165.66399999999	-32768	-32768	-32768	-32768	-32768	-32768	-32768	-32768	-32768	-32768	-32768	-547249.336	514643	514689	47	508.799987792969	374	678.299987792969	375.100006103516	133.800003051758
1	w	23	l	1	2	90	186	1	F3C2.TIF	F2C2.TIF	F1C1.TIF	3	2	1	2	2	1	200	725	x	x	515734	516484	658	672	516671	-32768	675	170.661000000022	-32768	-32768	-32768	-32768	-32768	-32768	-32768	-32768	-32768	-32768	-32768	-549268.339	516666	516714	49	507	381	698.700012207031	379.600006103516	141.800003051758
1	w	23	l	0	2	91	187	1	F1C1.TIF	F3C1.TIF	F1C2.TIF	1	3	1	1	1	2	200	598	x	x	517781	518381	727	738	518575	-32768	761	177.048999999999	-32768	-32768	-32768	-32768	-32768	-32768	-32768	-32768	-32768	-32768	-32768	-551165.951	518571	518608	38	499.399993896484	392.600006103516	708.5	393.200012207031	153.199996948242
1	w	23	l	0	2	92	188	1	F3C1.TIF	F2C1.TIF	F3C2.TIF	3	2	3	1	1	2	200	951	x	x	519685	520635	735	737	520824	-32768	744	171.087	-32768	-32768	-32768	-32768	-32768	-32768	-32768	-32768	-32768	-32768	-32768	-553420.913	520821	520870	50	506.799987792969	381.799987792969	698.5	392	144.800003051758
1	w	23	l	0	2	93	189	-1	F3C2.TIF	F2C2.TIF	F3C1.TIF	3	2	3	2	2	1	200	660	x	x	521934	522584	722	738	522767	-32768	740	165.772999999986	-32768	-32768	-32768	-32768	-32768	-32768	-32768	-32768	-32768	-32768	-32768	-555369.227	522763	522806	44	508	387.200012207031	340.299987792969	376.200012207031	130.199996948242
1	w	23	l	1	2	94	190	-1	F1C2.TIF	F2C2.TIF	F3C1.TIF	1	2	3	2	2	1	200	863	x	x	523863	524713	798	798	524895	-32768	803	164.91399999999	-32768	-32768	-32768	-32768	-32768	-32768	-32768	-32768	-32768	-32768	-32768	-557498.086	524891	524927	37	516	390.799987792969	310	386.299987792969	155.5
1	w	23	l	1	2	95	191	1	F3C2.TIF	F1C2.TIF	F2C1.TIF	3	1	2	2	2	1	200	601	x	x	526363	526963	735	734	527151	-32768	747	170.761000000057	-32768	-32768	-32768	-32768	-32768	-32768	-32768	-32768	-32768	-32768	-32768	-559748.239	527147	527196	50	507	380.299987792969	692.799987792969	388.600006103516	145.699996948242
1	w	23	l	1	2	96	192	1	F2C1.TIF	F3C1.TIF	F1C2.TIF	2	3	1	1	1	2	200	516	x	x	528279	528829	705	694	529054	-32768	705	208.653000000049	-32768	-32768	-32768	-32768	-32768	-32768	-32768	-32768	-32768	-32768	-32768	-561613.347	529049	529095	47	500.799987792969	385.899993896484	677.5	390.799987792969	131.5
1	w	23	l	1	3	1	193	1	F3C2.TIF	F1C2.TIF	F2C1.TIF	3	1	2	2	2	1	200	803	x	x	531057	531857	863	866	532027	-32768	877	153.076000000001	-32768	-32768	-32768	-32768	-32768	-32768	-32768	-32768	-32768	-32768	-32768	-564641.924	532024	532071	48	507.899993896484	391.399993896484	688.900024414062	412.600006103516	134.600006103516
1	w	23	l	0	3	2	194	1	F3C2.TIF	F2C2.TIF	F3C1.TIF	3	2	3	2	2	1	200	964	x	x	533133	534083	761	761	534276	-32768	769	175.116999999969	-32768	-32768	-32768	-32768	-32768	-32768	-32768	-32768	-32768	-32768	-32768	-566868.883	534271	534319	49	509.200012207031	384	689.599975585938	393.799987792969	128.600006103516
1	w	23	l	0	3	3	195	1	F3C2.TIF	F2C2.TIF	F3C1.TIF	3	2	3	2	2	1	200	680	x	x	535378	536078	738	735	536273	-32768	779	177.582000000053	-32768	-32768	-32768	-32768	-32768	-32768	-32768	-32768	-32768	-32768	-32768	-568863.418	536269	536317	49	516.599975585938	392.899993896484	696.700012207031	397.700012207031	131.5
1	w	23	l	0	3	4	196	1	F3C2.TIF	F1C2.TIF	F3C1.TIF	3	1	3	2	2	1	200	578	x	x	537386	537986	749	741	538179	-32768	701	176.763000000035	-32768	-32768	-32768	-32768	-32768	-32768	-32768	-32768	-32768	-32768	-32768	-570770.237	538175	538222	48	507.200012207031	392.5	700.099975585938	385	139
1	w	23	l	0	3	5	197	-1	F1C2.TIF	F3C2.TIF	F1C1.TIF	1	3	1	2	2	1	200	945	x	x	539295	540245	691	696	540357	-32768	706	96.0570000000298	-32768	-32768	-32768	-32768	-32768	-32768	-32768	-32768	-32768	-32768	-32768	-573028.943	540466	540500	35	506.700012207031	382.700012207031	308.399993896484	373.200012207031	156
1	w	23	l	1	3	6	198	-1	F1C1.TIF	F3C1.TIF	F2C2.TIF	1	3	2	1	1	2	200	775	x	x	541593	542393	708	717	542586	-32768	750	176.934000000008	-32768	-32768	-32768	-32768	-32768	-32768	-32768	-32768	-32768	-32768	-32768	-575177.066	542582	542614	33	509.299987792969	396.200012207031	333.399993896484	385.899993896484	149.5
1	w	23	l	0	3	7	199	1	F3C1.TIF	F2C1.TIF	F3C2.TIF	3	2	3	1	1	2	200	863	x	x	543686	544536	618	619	544722	-32768	634	167.880000000005	-32768	-32768	-32768	-32768	-32768	-32768	-32768	-32768	-32768	-32768	-32768	-577322.12	544718	544752	35	509.399993896484	375.799987792969	702.900024414062	380.5	152.300003051758
1	w	23	l	1	3	8	200	-1	F1C2.TIF	F3C2.TIF	F2C1.TIF	1	3	2	2	2	1	200	640	x	x	545802	546452	616	616	546649	-32768	651	179.493000000017	-32768	-32768	-32768	-32768	-32768	-32768	-32768	-32768	-32768	-32768	-32768	-579237.507	546644	546676	33	507.100006103516	373.899993896484	338	377.5	141.300003051758
1	w	23	l	1	3	9	201	-1	F1C2.TIF	F3C2.TIF	F2C1.TIF	1	3	2	2	2	1	200	775	x	x	547754	548554	678	673	548745	-32768	683	173.790000000037	-32768	-32768	-32768	-32768	-32768	-32768	-32768	-32768	-32768	-32768	-32768	-581339.21	548741	548775	35	507.100006103516	373.100006103516	326.899993896484	374.5	141.600006103516
1	w	23	l	1	3	10	202	-1	F1C2.TIF	F2C2.TIF	F3C1.TIF	1	2	3	2	2	1	200	988	x	x	549829	550829	715	724	551016	-32768	715	169.949999999953	-32768	-32768	-32768	-32768	-32768	-32768	-32768	-32768	-32768	-32768	-32768	-583614.05	551012	551047	36	510.600006103516	379.700012207031	325.600006103516	376.600006103516	142.699996948242
1	w	23	l	0	3	11	203	1	F3C1.TIF	F2C1.TIF	F3C2.TIF	3	2	3	1	1	2	200	509	x	x	552119	552619	639	640	552882	-32768	645	246.67200000002	552879	552913	35	516.700012207031	373.5	347.299987792969	370.600006103516	133.5	283.700012207031	4.79959296767247	179.004406615361	243.67200000002	553783	553832	50	302	374.700012207031	694	374.700012207031	219.600006103516
1	w	23	l	0	3	12	204	-1	F1C2.TIF	F3C2.TIF	F1C1.TIF	1	3	1	2	2	1	200	791	x	x	554887	555687	680	686	555870	-32768	689	165.844000000041	-32768	-32768	-32768	-32768	-32768	-32768	-32768	-32768	-32768	-32768	-32768	-588472.156	555867	555903	37	503.399993896484	364.700012207031	310.399993896484	379.899993896484	148.399993896484
1	w	23	l	0	3	13	205	1	F2C1.TIF	F1C1.TIF	F2C2.TIF	2	1	2	1	1	2	200	537	x	x	556956	557506	640	640	557782	-32768	656	258.160999999964	-32768	-32768	-32768	-32768	-32768	-32768	-32768	-32768	-32768	-32768	-32768	-590291.839	557778	557812	35	508.200012207031	373.600006103516	702.599975585938	376.799987792969	154.199996948242
1	w	23	l	0	3	14	206	-1	F1C2.TIF	F2C2.TIF	F1C1.TIF	1	2	1	2	2	1	200	801	x	x	558891	559691	662	665	559862	-32768	660	153.944000000018	-32768	-32768	-32768	-32768	-32768	-32768	-32768	-32768	-32768	-32768	-32768	-592476.056	559858	559891	34	508.799987792969	371.700012207031	339.5	379	136.5
1	w	23	l	1	3	15	207	-1	F2C2.TIF	F3C2.TIF	F1C1.TIF	2	3	1	2	2	1	200	513	x	x	560964	561514	692	699	561709	-32768	706	178.179000000004	-32768	-32768	-32768	-32768	-32768	-32768	-32768	-32768	-32768	-32768	-32768	-594298.821	561706	561738	33	506.799987792969	373.700012207031	338.399993896484	374.700012207031	141
1	w	23	l	0	3	16	208	1	F3C1.TIF	F1C1.TIF	F3C2.TIF	3	1	3	1	1	2	200	994	x	x	562800	563800	776	774	563999	-32768	773	182.048999999999	-32768	-32768	-32768	-32768	-32768	-32768	-32768	-32768	-32768	-32768	-32768	-596584.951	563995	564041	47	506.700012207031	387.200012207031	684.299987792969	391.5	140.199996948242
1	w	23	l	0	3	17	209	1	F3C2.TIF	F1C2.TIF	F3C1.TIF	3	1	3	2	2	1	200	983	x	x	565129	566129	827	835	566311	-32768	855	164.658999999985	566307	566332	26	504.5	390.799987792969	414.399993896484	377.700012207031	99.9000015258789	196.199996948242	2.58375771670747	171.598917521289	160.658999999985	566354	566409	56	430.200012207031	382.5	703.099975585938	383.899993896484	171.5
1	w	23	l	1	3	18	210	1	F3C2.TIF	F2C2.TIF	F1C1.TIF	3	2	1	2	2	1	200	680	x	x	567443	568143	711	706	568323	-32768	718	163.341999999946	-32768	-32768	-32768	-32768	-32768	-32768	-32768	-32768	-32768	-32768	-32768	-600927.658	568319	568367	49	501	386.299987792969	690.799987792969	389.100006103516	145.300003051758
1	w	23	l	0	3	19	211	1	F2C2.TIF	F1C2.TIF	F2C1.TIF	2	1	2	2	2	1	200	989	x	x	569418	570418	662	671	570603	-32768	694	167.699999999953	-32768	-32768	-32768	-32768	-32768	-32768	-32768	-32768	-32768	-32768	-32768	-603203.3	570599	570632	34	508.700012207031	372.5	711.400024414062	374.899993896484	164.399993896484
1	w	23	l	1	3	20	212	-1	F1C1.TIF	F2C1.TIF	F3C2.TIF	1	2	3	1	1	2	200	859	x	x	571693	572543	670	677	572744	-32768	704	183.189000000013	572740	572787	48	504.700012207031	371.899993896484	681.299987792969	378.299987792969	134.300003051758	327.700012207031	4.99914965331556	-2.1113061173196	179.189000000013	572867	572917	51	690.200012207031	378.100006103516	296.700012207031	376.399993896484	214.899993896484
1	w	23	l	1	3	21	213	-1	F3C1.TIF	F2C1.TIF	F1C2.TIF	3	2	1	1	1	2	200	529	x	x	574003	574553	582	579	574853	-32768	580	282.66399999999	-32768	-32768	-32768	-32768	-32768	-32768	-32768	-32768	-32768	-32768	-32768	-607338.336	574849	574895	47	513.799987792969	375.299987792969	331.5	372.399993896484	132.300003051758
1	w	23	l	0	3	22	214	1	F2C1.TIF	F3C1.TIF	F2C2.TIF	2	3	2	1	1	2	200	671	x	x	575953	576653	647	640	576854	-32768	648	184.783999999985	-32768	-32768	-32768	-32768	-32768	-32768	-32768	-32768	-32768	-32768	-32768	-609437.216	576850	576883	34	504.799987792969	364.600006103516	701.799987792969	378.399993896484	159.399993896484
1	w	23	l	0	3	23	215	-1	F1C2.TIF	F2C2.TIF	F1C1.TIF	1	2	1	2	2	1	200	658	x	x	578022	578672	561	565	578856	-32768	556	167.324999999953	578852	578882	31	513.299987792969	369.200012207031	369	370.5	128.600006103516	231.600006103516	4.08798939273492	-179.47636224122	163.324999999953	579014	579034	21	361.299987792969	374.799987792969	313.100006103516	379.799987792969	61.7000007629395
1	w	23	l	1	3	24	216	-1	F3C2.TIF	F2C2.TIF	F1C1.TIF	3	2	1	2	2	1	200	838	x	x	580096	580946	609	613	581140	-32768	613	177.087000000058	-32768	-32768	-32768	-32768	-32768	-32768	-32768	-32768	-32768	-32768	-32768	-613730.913	581135	581173	39	515.599975585938	368	325.600006103516	380.399993896484	134.5
1	w	23	l	1	3	25	217	1	F1C1.TIF	F2C1.TIF	F3C2.TIF	1	2	3	1	1	2	200	842	x	x	583645	584495	578	582	584705	-32768	580	193.305000000051	-32768	-32768	-32768	-32768	-32768	-32768	-32768	-32768	-32768	-32768	-32768	-617279.695	584701	584736	36	505.200012207031	375.600006103516	709.700012207031	378.299987792969	155.800003051758
1	w	23	l	1	3	26	218	1	F3C2.TIF	F2C2.TIF	F1C1.TIF	3	2	1	2	2	1	200	941	x	x	585815	586765	593	609	586991	-32768	626	208.434000000008	-32768	-32768	-32768	-32768	-32768	-32768	-32768	-32768	-32768	-32768	-32768	-619550.566	586986	587035	50	495.899993896484	372.399993896484	695.099975585938	380	133.300003051758
1	w	23	l	0	3	27	219	1	F3C1.TIF	F1C1.TIF	F3C2.TIF	3	1	3	1	1	2	200	689	x	x	588130	588830	588	594	589133	-32768	626	285.633999999962	589129	589153	25	503.200012207031	378.5	426.899993896484	366.200012207031	93	190.5	2.19337134590031	170.700410489982	281.633999999962	589185	589235	51	440.700012207031	369.600006103516	669.599975585938	371.299987792969	155.5
1	w	23	l	1	3	28	220	-1	F2C2.TIF	F1C2.TIF	F3C1.TIF	2	1	3	2	2	1	200	509	x	x	590292	590792	631	636	591040	-32768	630	231.060999999987	-32768	-32768	-32768	-32768	-32768	-32768	-32768	-32768	-32768	-32768	-32768	-623576.939	591036	591074	39	506.600006103516	366.600006103516	341.399993896484	369.399993896484	116.599998474121
1	w	23	l	1	3	29	221	1	F2C1.TIF	F1C1.TIF	F3C2.TIF	2	1	3	1	1	2	200	505	x	x	592158	592658	603	608	592910	-32768	625	234.907000000007	-32768	-32768	-32768	-32768	-32768	-32768	-32768	-32768	-32768	-32768	-32768	-625443.093	592906	592938	33	508.700012207031	370.200012207031	697.900024414062	371.399993896484	158.300003051758
1	w	23	l	0	3	30	222	-1	F3C2.TIF	F2C2.TIF	F3C1.TIF	3	2	3	2	2	1	200	543	x	x	594037	594587	659	665	594797	-32768	664	192.209999999963	-32768	-32768	-32768	-32768	-32768	-32768	-32768	-32768	-32768	-32768	-32768	-627372.79	594794	594831	38	504.899993896484	371.899993896484	315.899993896484	376.799987792969	137
1	w	23	l	0	3	31	223	1	F2C2.TIF	F3C2.TIF	F2C1.TIF	2	3	2	2	2	1	200	561	x	x	595866	596416	603	606	596611	-32768	619	178.457000000053	-32768	-32768	-32768	-32768	-32768	-32768	-32768	-32768	-32768	-32768	-32768	-629200.543	596606	596653	48	510.5	375.100006103516	693.599975585938	384.899993896484	131.399993896484
1	w	23	l	0	3	32	224	1	F1C2.TIF	F2C2.TIF	F1C1.TIF	1	2	1	2	2	1	200	946	x	x	597715	598665	649	650	598856	-32768	664	174.337999999989	-32768	-32768	-32768	-32768	-32768	-32768	-32768	-32768	-32768	-32768	-32768	-631449.662	598851	598900	50	506.399993896484	376.299987792969	691.700012207031	390.899993896484	132.899993896484
1	w	23	l	1	3	33	225	-1	F3C1.TIF	F1C1.TIF	F2C2.TIF	3	1	2	1	1	2	200	789	x	x	599952	600752	654	667	600945	-32768	685	176.219000000041	-32768	-32768	-32768	-32768	-32768	-32768	-32768	-32768	-32768	-32768	-32768	-633536.781	600940	600985	46	510.600006103516	379.299987792969	329.600006103516	377.299987792969	134.199996948242
1	w	23	l	1	3	34	226	1	F2C2.TIF	F3C2.TIF	F1C1.TIF	2	3	1	2	2	1	200	811	x	x	603088	603888	637	636	604135	-32768	624	229.697000000044	-32768	-32768	-32768	-32768	-32768	-32768	-32768	-32768	-32768	-32768	-32768	-636673.303	604131	604165	35	511.100006103516	378.600006103516	706.200012207031	392.200012207031	154.600006103516
1	w	23	l	0	3	35	227	1	F1C2.TIF	F2C2.TIF	F1C1.TIF	1	2	1	2	2	1	200	698	x	x	605664	606364	610	609	606533	-32768	596	152.39599999995	-32768	-32768	-32768	-32768	-32768	-32768	-32768	-32768	-32768	-32768	-32768	-639148.604	606528	606574	47	512.299987792969	376.299987792969	697.5	381.299987792969	136.800003051758
1	w	23	l	1	3	36	228	1	F3C1.TIF	F1C1.TIF	F2C2.TIF	3	1	2	1	1	2	200	977	x	x	607623	608623	639	642	608820	-32768	640	179.106000000029	-32768	-32768	-32768	-32768	-32768	-32768	-32768	-32768	-32768	-32768	-32768	-641408.894	608817	608898	82	507.799987792969	373.399993896484	675.099975585938	382.200012207031	144.600006103516
1	w	23	l	0	3	37	229	1	F1C2.TIF	F3C2.TIF	F1C1.TIF	1	3	1	2	2	1	200	803	x	x	610153	610953	602	596	611141	-32768	599	170.160999999964	-32768	-32768	-32768	-32768	-32768	-32768	-32768	-32768	-32768	-32768	-32768	-643738.839	611136	611174	39	505.5	371	723	379.700012207031	153.899993896484
1	w	23	l	0	3	38	230	-1	F2C1.TIF	F1C1.TIF	F2C2.TIF	2	1	2	1	1	2	200	880	x	x	613902	614802	513	512	614988	-32768	509	168.464999999967	614984	615020	37	512.299987792969	373.200012207031	728.900024414062	365.700012207031	162.899993896484	333.600006103516	6.12243957691068	2.01730485034443	164.464999999967	615143	615192	50	713.700012207031	372.600006103516	311.100006103516	373.799987792969	223.199996948242
1	w	23	l	0	3	39	231	-1	F3C1.TIF	F2C1.TIF	F3C2.TIF	3	2	3	1	1	2	200	582	x	x	616611	617211	658	676	617235	-32768	677	7.5690000000177	-32768	-32768	-32768	-32768	-32768	-32768	-32768	-32768	-32768	-32768	-32768	-649995.431	617389	617434	46	510.399993896484	391.100006103516	324	378.5	141.199996948242
1	w	23	l	0	3	40	232	-1	F2C1.TIF	F3C1.TIF	F2C2.TIF	2	3	2	1	1	2	200	759	x	x	618809	619559	865	873	619743	-32768	937	166.613999999943	-32768	-32768	-32768	-32768	-32768	-32768	-32768	-32768	-32768	-32768	-32768	-652344.386	619738	619784	47	491.100006103516	401.799987792969	320.299987792969	391.899993896484	131.300003051758
1	w	23	l	0	3	41	233	-1	F3C2.TIF	F1C2.TIF	F3C1.TIF	3	1	3	2	2	1	200	811	x	x	620861	621661	846	854	621858	-32768	882	178.974999999977	-32768	-32768	-32768	-32768	-32768	-32768	-32768	-32768	-32768	-32768	-32768	-654447.025	621855	621890	36	504.799987792969	386.600006103516	296.899993896484	380.5	158.800003051758
1	w	23	l	1	3	42	234	-1	F3C1.TIF	F1C1.TIF	F2C2.TIF	3	1	2	1	1	2	200	604	x	x	622929	623529	796	795	623748	-32768	827	201.721999999951	-32768	-32768	-32768	-32768	-32768	-32768	-32768	-32768	-32768	-32768	-32768	-656314.278	623744	623777	34	505.600006103516	387.899993896484	312.899993896484	386.600006103516	157.600006103516
1	w	23	l	0	3	43	235	-1	F3C2.TIF	F1C2.TIF	F3C1.TIF	3	1	3	2	2	1	200	842	x	x	624845	625695	729	726	625900	-32768	767	187.707000000053	-32768	-32768	-32768	-32768	-32768	-32768	-32768	-32768	-32768	-32768	-32768	-658480.293	625896	625945	50	506.700012207031	391.299987792969	316	384.100006103516	145.199996948242
1	w	23	l	1	3	44	236	-1	F2C2.TIF	F3C2.TIF	F1C1.TIF	2	3	1	2	2	1	200	598	x	x	627079	627679	679	678	627858	-32768	678	161.984999999986	-32768	-32768	-32768	-32768	-32768	-32768	-32768	-32768	-32768	-32768	-32768	-660464.015	627854	627887	34	501	364.799987792969	323.600006103516	381	143.100006103516
1	w	23	l	1	3	45	237	1	F2C2.TIF	F1C2.TIF	F3C1.TIF	2	1	3	2	2	1	200	887	x	x	629242	630142	628	631	630337	-32768	650	178.743999999948	-32768	-32768	-32768	-32768	-32768	-32768	-32768	-32768	-32768	-32768	-32768	-662926.256	630333	630380	48	508.5	368.799987792969	702.5	385.299987792969	152.199996948242
1	w	23	l	1	3	46	238	1	F3C1.TIF	F2C1.TIF	F1C2.TIF	3	2	1	1	1	2	200	957	x	x	631477	632427	613	621	632626	-32768	649	182.209999999963	-32768	-32768	-32768	-32768	-32768	-32768	-32768	-32768	-32768	-32768	-32768	-665211.79	632622	632672	51	508.700012207031	375.200012207031	714.099975585938	390.399993896484	149.399993896484
1	w	23	l	0	3	47	239	1	F2C2.TIF	F3C2.TIF	F2C1.TIF	2	3	2	2	2	1	200	799	x	x	633727	634527	610	610	634728	-32768	618	184.128999999957	-32768	-32768	-32768	-32768	-32768	-32768	-32768	-32768	-32768	-32768	-32768	-667311.871	634724	634772	49	506.299987792969	368.600006103516	705.599975585938	383.299987792969	141.699996948242
1	w	23	l	0	3	48	240	-1	F1C1.TIF	F3C1.TIF	F1C2.TIF	1	3	1	1	1	2	200	878	x	x	635901	636801	694	686	637018	-32768	700	199.292000000016	-32768	-32768	-32768	-32768	-32768	-32768	-32768	-32768	-32768	-32768	-32768	-669586.708	637014	637041	28	505.5	371.200012207031	353.100006103516	371	152
1	w	23	l	1	3	49	241	-1	F3C2.TIF	F2C2.TIF	F1C1.TIF	3	2	1	2	2	1	200	769	x	x	638110	638910	601	598	639101	-32768	607	174.621000000043	-32768	-32768	-32768	-32768	-32768	-32768	-32768	-32768	-32768	-32768	-32768	-671694.379	639099	639129	31	517	367	354.799987792969	372.700012207031	142.800003051758
1	w	23	l	1	3	50	242	-1	F2C1.TIF	F1C1.TIF	F3C2.TIF	2	1	3	1	1	2	200	614	x	x	640203	640853	608	610	641114	-32768	602	243.70299999998	-32768	-32768	-32768	-32768	-32768	-32768	-32768	-32768	-32768	-32768	-32768	-673638.297	641110	641144	35	505.399993896484	368.200012207031	348	369	124.599998474121
1	w	23	l	1	3	51	243	-1	F3C2.TIF	F1C2.TIF	F2C1.TIF	3	1	2	2	2	1	200	818	x	x	642193	643043	631	635	643248	-32768	653	187.80700000003	-32768	-32768	-32768	-32768	-32768	-32768	-32768	-32768	-32768	-32768	-32768	-675828.193	643244	643276	33	510.299987792969	369.5	329.5	370.5	150
1	w	23	l	1	3	52	244	1	F1C1.TIF	F2C1.TIF	F3C2.TIF	1	2	3	1	1	2	200	772	x	x	644409	645209	847	856	645396	-32768	904	169.155999999959	-32768	-32768	-32768	-32768	-32768	-32768	-32768	-32768	-32768	-32768	-32768	-677994.844	645392	645440	49	489.799987792969	420.100006103516	682.5	407.600006103516	160.5
1	w	23	l	1	3	53	245	1	F1C1.TIF	F3C1.TIF	F2C2.TIF	1	3	2	1	1	2	200	867	x	x	646512	647362	869	886	647546	-32768	936	166.97100000002	-32768	-32768	-32768	-32768	-32768	-32768	-32768	-32768	-32768	-32768	-32768	-680147.029	647541	647588	48	500.700012207031	411.200012207031	690.299987792969	410.5	157.699996948242
1	w	23	l	1	3	54	246	-1	F2C1.TIF	F1C1.TIF	F3C2.TIF	2	1	3	1	1	2	200	753	x	x	648651	649401	870	872	649594	-32768	888	176.111999999965	-32768	-32768	-32768	-32768	-32768	-32768	-32768	-32768	-32768	-32768	-32768	-682185.888	649591	649640	50	507.299987792969	389.200012207031	322.200012207031	375	135.300003051758
1	w	23	l	0	3	55	247	-1	F1C1.TIF	F2C1.TIF	F1C2.TIF	1	2	1	1	1	2	200	729	x	x	651090	651840	755	758	652028	-32768	739	171.121999999974	652024	652072	49	511.700012207031	372.100006103516	690.700012207031	378.799987792969	138.5	350.399993896484	5.06731849668651	-2.18056859487606	167.121999999974	652587	652621	35	361.299987792969	379.299987792969	313.799987792969	375.200012207031	82.1999969482422
1	w	23	l	0	3	56	248	-1	F3C1.TIF	F1C1.TIF	F3C2.TIF	3	1	3	1	1	2	200	880	x	x	653670	654570	668	686	654744	-32768	726	157.491999999969	-32768	-32768	-32768	-32768	-32768	-32768	-32768	-32768	-32768	-32768	-32768	-687354.508	654739	654776	38	508.899993896484	385.200012207031	302.299987792969	376	150.5
1	w	23	l	1	3	57	249	-1	F2C2.TIF	F1C2.TIF	F3C1.TIF	2	1	3	2	2	1	200	958	x	x	655848	656798	641	649	656984	-32768	691	170.055000000051	656980	657027	48	505.799987792969	383.700012207031	692.700012207031	405.799987792969	139.5	359.600006103516	5.32524133059129	-6.85898399997913	166.055000000051	657255	657302	48	700.799987792969	410.399993896484	332.299987792969	406.5	213.600006103516
1	w	23	l	1	3	58	250	-1	F3C2.TIF	F1C2.TIF	F2C1.TIF	3	1	2	2	2	1	200	564	x	x	658713	659313	774	787	659506	-32768	829	175.673999999999	-32768	-32768	-32768	-32768	-32768	-32768	-32768	-32768	-32768	-32768	-32768	-692098.326	659502	659548	47	503.600006103516	403.299987792969	335.299987792969	395.200012207031	132.300003051758
1	w	23	l	0	3	59	251	-1	F2C1.TIF	F1C1.TIF	F2C2.TIF	2	1	2	1	1	2	200	711	x	x	660892	661592	812	818	661851	-32768	828	242.513999999966	-32768	-32768	-32768	-32768	-32768	-32768	-32768	-32768	-32768	-32768	-32768	-694376.486	661848	661892	45	508.200012207031	399.399993896484	349.200012207031	385.200012207031	129.100006103516
1	w	23	l	0	3	60	252	-1	F2C2.TIF	F3C2.TIF	F2C1.TIF	2	3	2	2	2	1	200	901	x	x	662971	663871	731	731	664051	-32768	757	162.839999999967	-32768	-32768	-32768	-32768	-32768	-32768	-32768	-32768	-32768	-32768	-32768	-696656.16	664047	664081	35	502.600006103516	383.399993896484	327.399993896484	379.600006103516	138.800003051758
1	w	23	l	0	3	61	253	-1	F1C1.TIF	F3C1.TIF	F1C2.TIF	1	3	1	1	1	2	200	691	x	x	665464	666164	675	671	666415	-32768	684	233.927000000025	666411	666458	48	505.299987792969	371	657.200012207031	390.700012207031	122.900001525879	283.100006103516	4.34029914617764	-7.5051431958427	229.927000000025	666497	666549	53	664.400024414062	392.600006103516	341.700012207031	392.100006103516	189.699996948242
1	w	23	l	1	3	62	254	-1	F1C2.TIF	F2C2.TIF	F3C1.TIF	1	2	3	2	2	1	200	786	x	x	667617	668417	640	642	668596	-32768	668	163	-32768	-32768	-32768	-32768	-32768	-32768	-32768	-32768	-32768	-32768	-32768	-701201	668591	668626	36	504.600006103516	383	321	389.899993896484	146
1	w	23	l	0	3	63	255	1	F2C1.TIF	F1C1.TIF	F2C2.TIF	2	1	2	1	1	2	200	679	x	x	669700	670400	693	689	670708	-32768	684	290.638999999966	670704	670738	35	498.899993896484	374.600006103516	323	386.600006103516	140	314.5	4.98792259275797	-176.030801697084	286.638999999966	671265	671324	60	326.5	395	676.799987792969	383.200012207031	185.399993896484
1	w	23	l	0	3	64	256	1	F2C1.TIF	F3C1.TIF	F2C2.TIF	2	3	2	1	1	2	200	623	x	x	675612	676262	767	777	676452	-32768	815	172.488000000012	676448	676494	47	505.100006103516	397.600006103516	662.299987792969	405.700012207031	126.800003051758	314.399993896484	4.45935328439706	-2.99626985403964	168.488000000012	676630	676655	26	673.400024414062	407.5	713.5	411.399993896484	69.3000030517578
1	w	23	l	0	3	65	257	-1	F2C2.TIF	F1C2.TIF	F2C1.TIF	2	1	2	2	2	1	200	743	x	x	677747	678497	677	690	678734	-32768	718	220.562999999966	678730	678771	42	505	383.5	398.200012207031	379.299987792969	109.300003051758	261	3.03220361079943	177.712975081095	216.562999999966	678858	678893	36	382.399993896484	382.100006103516	330.299987792969	372	87
1	w	23	l	0	3	66	258	-1	F1C1.TIF	F2C1.TIF	F1C2.TIF	1	2	1	1	1	2	200	843	x	x	679958	680808	666	667	681014	-32768	707	189.224999999977	-32768	-32768	-32768	-32768	-32768	-32768	-32768	-32768	-32768	-32768	-32768	-713592.775	681009	681046	38	510.299987792969	374.5	299.600006103516	378.299987792969	152.199996948242
1	w	23	l	1	3	67	259	1	F3C1.TIF	F1C1.TIF	F2C2.TIF	3	1	2	1	1	2	200	937	x	x	682187	683137	717	730	683348	-32768	738	193.182999999961	-32768	-32768	-32768	-32768	-32768	-32768	-32768	-32768	-32768	-32768	-32768	-715922.817	683345	683396	52	507.299987792969	383.100006103516	688.799987792969	395.200012207031	136.600006103516
1	w	23	l	1	3	68	260	1	F3C2.TIF	F1C2.TIF	F2C1.TIF	3	1	2	2	2	1	200	974	x	x	684515	685515	600	594	685714	-32768	618	182.217999999993	-32768	-32768	-32768	-32768	-32768	-32768	-32768	-32768	-32768	-32768	-32768	-718299.782	685710	685748	39	511.700012207031	377.899993896484	704.200012207031	391.600006103516	138.100006103516
1	w	23	l	0	3	69	261	1	F2C2.TIF	F1C2.TIF	F2C1.TIF	2	1	2	2	2	1	200	708	x	x	686842	687542	601	594	687805	-32768	591	245.260000000009	687804	687876	73	513	373.899993896484	316.700012207031	375.5	104.5	292.600006103516	5.5532314953089	-179.525630637124	244.260000000009	688145	688196	52	307.399993896484	381.799987792969	700.299987792969	376.600006103516	210.399993896484
1	w	23	l	0	3	70	262	-1	F3C1.TIF	F2C1.TIF	F3C2.TIF	3	2	3	1	1	2	200	784	x	x	690577	691377	875	861	691452	-32768	843	58.1729999999516	-32768	-32768	-32768	-32768	-32768	-32768	-32768	-32768	-32768	-32768	-32768	-724161.827	691599	691645	47	491	406.100006103516	312.200012207031	390.5	140.199996948242
1	w	23	l	1	3	71	263	1	F2C1.TIF	F3C1.TIF	F1C2.TIF	2	3	1	1	1	2	200	749	x	x	692982	693732	879	880	693920	-32768	889	171.077000000048	-32768	-32768	-32768	-32768	-32768	-32768	-32768	-32768	-32768	-32768	-32768	-726516.923	693916	693964	49	506.700012207031	395.899993896484	697.200012207031	407.600006103516	145.899993896484
1	w	23	l	1	3	72	264	1	F1C2.TIF	F2C2.TIF	F3C1.TIF	1	2	3	2	2	1	200	997	x	x	695020	696020	687	695	696191	-32768	729	153.746999999974	-32768	-32768	-32768	-32768	-32768	-32768	-32768	-32768	-32768	-32768	-32768	-728805.253	696186	696233	48	513.099975585938	375.5	691.5	391	141.300003051758
1	w	23	l	1	3	73	265	-1	F1C1.TIF	F2C1.TIF	F3C2.TIF	1	2	3	1	1	2	200	659	x	x	697312	697962	713	711	698157	-32768	723	177.275000000023	-32768	-32768	-32768	-32768	-32768	-32768	-32768	-32768	-32768	-32768	-32768	-730747.725	698153	698201	49	508.200012207031	380.899993896484	301.899993896484	383.200012207031	140.199996948242
1	w	23	l	1	3	74	266	-1	F1C1.TIF	F3C1.TIF	F2C2.TIF	1	3	2	1	1	2	200	962	x	x	699261	700211	684	686	700397	-32768	722	168.66399999999	-32768	-32768	-32768	-32768	-32768	-32768	-32768	-32768	-32768	-32768	-32768	-732996.336	700392	700427	36	509.299987792969	376.5	319.100006103516	377.200012207031	146.800003051758
1	w	23	l	0	3	75	267	-1	F2C1.TIF	F3C1.TIF	F2C2.TIF	2	3	2	1	1	2	200	817	x	x	701460	702310	665	666	702480	-32768	670	153.246000000043	-32768	-32768	-32768	-32768	-32768	-32768	-32768	-32768	-32768	-32768	-32768	-735094.754	702475	702505	31	506.600006103516	362.899993896484	326.600006103516	375.299987792969	160.899993896484
1	w	23	l	0	3	76	268	1	F1C1.TIF	F3C1.TIF	F1C2.TIF	1	3	1	1	1	2	200	869	x	x	703569	704469	575	571	704661	-32768	570	175.09600000002	-32768	-32768	-32768	-32768	-32768	-32768	-32768	-32768	-32768	-32768	-32768	-737253.904	704657	704695	39	510.899993896484	375.700012207031	709.599975585938	382.399993896484	142.699996948242
1	w	23	l	0	3	77	269	-1	F3C2.TIF	F2C2.TIF	F3C1.TIF	3	2	3	2	2	1	200	661	x	x	705731	706381	561	552	706718	-32768	574	320.535999999964	706713	706760	48	511.5	373.700012207031	673.700012207031	384	121.5	291.799987792969	4.60445111676192	-3.69086992205291	315.535999999964	707106	707150	45	687.5	373.299987792969	332.5	371.700012207031	220
1	w	23	l	1	3	78	270	1	F1C1.TIF	F3C1.TIF	F2C2.TIF	1	3	2	1	1	2	200	829	x	x	708204	709054	652	659	709254	-32768	673	183.079000000027	-32768	-32768	-32768	-32768	-32768	-32768	-32768	-32768	-32768	-32768	-32768	-741838.921	709250	709300	51	506.5	376.799987792969	697.299987792969	393.299987792969	141.399993896484
1	w	23	l	1	3	79	271	-1	F2C1.TIF	F3C1.TIF	F1C2.TIF	2	3	1	1	1	2	200	759	x	x	710374	711124	631	634	711327	-32768	650	185.709999999963	-32768	-32768	-32768	-32768	-32768	-32768	-32768	-32768	-32768	-32768	-32768	-743909.29	711323	711373	51	511.700012207031	374.600006103516	313.299987792969	376.600006103516	131.899993896484
1	w	23	l	0	3	80	272	-1	F2C2.TIF	F3C2.TIF	F2C1.TIF	2	3	2	2	2	1	200	710	x	x	712488	713188	586	581	713372	-32768	576	167.214999999967	-32768	-32768	-32768	-32768	-32768	-32768	-32768	-32768	-32768	-32768	-32768	-745972.785	713367	713403	37	506.100006103516	364.700012207031	345.299987792969	372.799987792969	119.599998474121
1	w	23	l	1	3	81	273	1	F2C2.TIF	F3C2.TIF	F1C1.TIF	2	3	1	2	2	1	200	732	x	x	714765	715515	570	567	715727	-32768	565	196.065999999992	-32768	-32768	-32768	-32768	-32768	-32768	-32768	-32768	-32768	-32768	-32768	-748298.934	715724	715763	40	507.200012207031	359.100006103516	679.700012207031	380.899993896484	121.400001525879
1	w	23	l	1	3	82	274	1	F1C2.TIF	F2C2.TIF	F3C1.TIF	1	2	3	2	2	1	200	558	x	x	717022	717572	555	557	717849	-32768	554	261.121000000043	717846	717866	21	511.299987792969	382.899993896484	454.899993896484	367.399993896484	77.8000030517578	144.600006103516	1.66337172373192	164.423081948348	258.121000000043	718038	718066	29	591.900024414062	375.799987792969	720.299987792969	372.600006103516	122
1	w	23	l	0	3	83	275	-1	F2C2.TIF	F1C2.TIF	F2C1.TIF	2	1	2	2	2	1	200	833	x	x	719268	720118	617	619	720320	-32768	627	183.907000000007	-32768	-32768	-32768	-32768	-32768	-32768	-32768	-32768	-32768	-32768	-32768	-752904.093	720316	720353	38	507.799987792969	374.899993896484	315.700012207031	377.100006103516	139.5
1	w	23	l	0	3	84	276	1	F1C1.TIF	F2C1.TIF	F1C2.TIF	1	2	1	1	1	2	200	634	x	x	721925	722575	561	554	722821	-32768	553	229.062000000034	722818	722849	32	514.900024414062	373.5	369	366.100006103516	124.699996948242	252.899993896484	4.13862722926229	177.05127440946	226.062000000034	722983	723058	76	373.299987792969	372.100006103516	726.599975585938	383.799987792969	132.199996948242
1	w	23	l	1	3	85	277	1	F1C2.TIF	F3C2.TIF	F2C1.TIF	1	3	2	2	2	1	200	526	x	x	724244	724794	645	635	725104	-32768	626	292.677999999956	-32768	-32768	-32768	-32768	-32768	-32768	-32768	-32768	-32768	-32768	-32768	-757579.322	725100	725137	38	503.5	385.5	721.200012207031	387.5	158.199996948242
1	w	23	l	1	3	86	278	-1	F2C1.TIF	F3C1.TIF	F1C2.TIF	2	3	1	1	1	2	200	804	x	x	726334	727134	627	619	727429	-32768	619	277.660000000033	-32768	-32768	-32768	-32768	-32768	-32768	-32768	-32768	-32768	-32768	-32768	-759919.34	727425	727457	33	503.600006103516	374.700012207031	335.600006103516	371.600006103516	139.5
1	w	23	l	1	3	87	279	1	F1C2.TIF	F3C2.TIF	F2C1.TIF	1	3	2	2	2	1	200	682	x	x	731663	732363	697	708	732552	-32768	761	173.045999999973	-32768	-32768	-32768	-32768	-32768	-32768	-32768	-32768	-32768	-32768	-32768	-765146.954	732548	732596	49	500.299987792969	391.299987792969	677.799987792969	401	128.399993896484
1	w	23	l	1	3	88	280	1	F2C2.TIF	F1C2.TIF	F3C1.TIF	2	1	3	2	2	1	200	585	x	x	733755	734355	676	681	734604	-32768	724	232.21100000001	-32768	-32768	-32768	-32768	-32768	-32768	-32768	-32768	-32768	-32768	-32768	-767139.789	734598	734637	40	502.200012207031	376.700012207031	706.400024414062	379.100006103516	145.100006103516
1	w	23	l	1	3	89	281	1	F2C1.TIF	F1C1.TIF	F3C2.TIF	2	1	3	1	1	2	200	504	x	x	735812	736312	675	672	736568	-32768	658	239.076000000001	-32768	-32768	-32768	-32768	-32768	-32768	-32768	-32768	-32768	-32768	-32768	-769096.924	736563	736602	40	511.600006103516	376.200012207031	723.099975585938	375.100006103516	145.899993896484
1	w	23	l	0	3	90	282	1	F1C1.TIF	F2C1.TIF	F1C2.TIF	1	2	1	1	1	2	200	541	x	x	737846	738396	616	614	738603	-32768	617	189.685000000056	738600	738646	47	506.100006103516	377.200012207031	637.400024414062	381	104.300003051758	237.100006103516	3.72642803171064	-1.68159461732664	186.685000000056	738761	738783	23	640.299987792969	381.700012207031	708.099975585938	381.799987792969	79.3000030517578
1	w	23	l	1	3	91	283	-1	F3C1.TIF	F2C1.TIF	F1C2.TIF	3	2	1	1	1	2	200	828	x	x	739946	740796	561	562	741032	-32768	559	219.035999999964	-32768	-32768	-32768	-32768	-32768	-32768	-32768	-32768	-32768	-32768	-32768	-773580.964	741029	741067	39	503.299987792969	367.200012207031	340.399993896484	376.200012207031	116.699996948242
1	w	23	l	0	3	92	284	1	F1C1.TIF	F3C1.TIF	F1C2.TIF	1	3	1	1	1	2	200	709	x	x	742174	742874	603	603	743149	-32768	596	258.488000000012	-32768	-32768	-32768	-32768	-32768	-32768	-32768	-32768	-32768	-32768	-32768	-775658.512	743146	743180	35	510.299987792969	374.799987792969	695.400024414062	385.200012207031	144.899993896484
1	w	23	l	1	3	93	285	1	F2C1.TIF	F3C1.TIF	F1C2.TIF	2	3	1	1	1	2	200	892	x	x	744223	745123	602	595	745354	-32768	581	213.748000000021	745352	745380	29	498.5	366.799987792969	658.799987792969	372.600006103516	153.399993896484	255.899993896484	4.54414228788573	-2.10496382853421	211.748000000021	745535	745550	16	684.400024414062	371.799987792969	714.900024414062	373.299987792969	52.2000007629395
1	w	23	l	1	3	94	286	1	F3C1.TIF	F2C1.TIF	F1C2.TIF	3	2	1	1	1	2	200	924	x	x	747568	748518	646	649	748721	-32768	671	186.064999999944	-32768	-32768	-32768	-32768	-32768	-32768	-32768	-32768	-32768	-32768	-32768	-781302.935	748717	748752	36	509.399993896484	372.299987792969	696	379.5	146.699996948242
1	w	23	l	0	3	95	287	-1	F3C1.TIF	F1C1.TIF	F3C2.TIF	3	1	3	1	1	2	200	970	x	x	752710	753710	470	482	754002	-32768	572	273.76800000004	-32768	-32768	-32768	-32768	-32768	-32768	-32768	-32768	-32768	-32768	-32768	-786496.232	753998	754088	91	503.799987792969	374.700012207031	341.299987792969	369.399993896484	136.300003051758
1	w	23	l	0	3	96	288	1	F1C2.TIF	F3C2.TIF	F1C1.TIF	1	3	1	2	2	1	200	970	x	x	755155	756155	710	720	756342	-32768	796	170.998999999953	-32768	-32768	-32768	-32768	-32768	-32768	-32768	-32768	-32768	-32768	-32768	-788939.001	756338	756385	48	501.200012207031	396.899993896484	673.400024414062	404.799987792969	131.300003051758
1	w	23	l	1	4	1	289	-1	F1C2.TIF	F2C2.TIF	F3C1.TIF	1	2	3	2	2	1	200	734	x	x	758437	759187	862	872	759379	-32768	884	174.484000000055	-32768	-32768	-32768	-32768	-32768	-32768	-32768	-32768	-32768	-32768	-32768	-791972.516	759375	759410	36	496.299987792969	395.799987792969	304.899993896484	394.799987792969	147.5
1	w	23	l	0	4	2	290	-1	F1C2.TIF	F2C2.TIF	F1C1.TIF	1	2	1	2	2	1	200	936	x	x	760468	761418	876	883	761587	-32768	899	152.542000000016	-32768	-32768	-32768	-32768	-32768	-32768	-32768	-32768	-32768	-32768	-32768	-794202.458	761584	761615	32	490.899993896484	406	320.5	396.5	146.100006103516
1	w	23	l	1	4	3	291	1	F1C2.TIF	F2C2.TIF	F3C1.TIF	1	2	3	2	2	1	200	603	x	x	762648	763248	749	747	763533	-32768	757	267.942000000039	-32768	-32768	-32768	-32768	-32768	-32768	-32768	-32768	-32768	-32768	-32768	-796033.058	763529	763578	50	511.200012207031	388.100006103516	694	389.799987792969	130.100006103516
1	w	23	l	0	4	4	292	1	F2C2.TIF	F3C2.TIF	F2C1.TIF	2	3	2	2	2	1	200	685	x	x	764661	765361	579	581	765546	-32768	600	168.184000000008	-32768	-32768	-32768	-32768	-32768	-32768	-32768	-32768	-32768	-32768	-32768	-798145.816	765543	765591	49	510	367	707.200012207031	382.600006103516	140.100006103516
1	w	23	l	1	4	5	293	1	F2C1.TIF	F3C1.TIF	F1C2.TIF	2	3	1	1	1	2	200	758	x	x	766661	767411	636	635	767617	-32768	638	188.902000000002	-32768	-32768	-32768	-32768	-32768	-32768	-32768	-32768	-32768	-32768	-32768	-800196.098	767613	767662	50	506.700012207031	365.299987792969	696.5	385.399993896484	133.899993896484
1	w	23	l	1	4	6	294	-1	F1C2.TIF	F2C2.TIF	F3C1.TIF	1	2	3	2	2	1	200	612	x	x	768719	769319	602	603	769508	-32768	609	171.923999999999	769505	769532	28	513.5	374.299987792969	359.700012207031	371.299987792969	149.800003051758	303	4.3577952445191	178.865545066712	168.923999999999	769677	769700	24	355.5	377.5	315.200012207031	371.399993896484	63
1	w	23	l	0	4	7	295	1	F3C2.TIF	F1C2.TIF	F3C1.TIF	3	1	3	2	2	1	200	572	x	x	770746	771346	659	658	771551	-32768	646	188.271999999997	-32768	-32768	-32768	-32768	-32768	-32768	-32768	-32768	-32768	-32768	-32768	-804130.728	771548	771593	46	496.700012207031	378.600006103516	722.599975585938	388.799987792969	136.399993896484
1	w	23	l	0	4	8	296	-1	F3C2.TIF	F1C2.TIF	F3C1.TIF	3	1	3	2	2	1	200	865	x	x	772634	773484	557	557	773670	-32768	562	169.378999999957	-32768	-32768	-32768	-32768	-32768	-32768	-32768	-32768	-32768	-32768	-32768	-806268.621	773667	773706	40	496.899993896484	370.100006103516	344.600006103516	373.5	104.5
1	w	23	l	0	4	9	297	-1	F2C2.TIF	F1C2.TIF	F2C1.TIF	2	1	2	2	2	1	200	876	x	x	774776	775676	582	575	775877	-32768	579	183.493000000017	-32768	-32768	-32768	-32768	-32768	-32768	-32768	-32768	-32768	-32768	-32768	-808461.507	775874	775914	41	509.299987792969	376.600006103516	329	370.600006103516	120.599998474121
1	w	23	l	1	4	10	298	1	F2C1.TIF	F1C1.TIF	F3C2.TIF	2	1	3	1	1	2	200	807	x	x	777012	777812	613	614	778005	-32768	670	175.989999999991	-32768	-32768	-32768	-32768	-32768	-32768	-32768	-32768	-32768	-32768	-32768	-810597.01	778001	778046	46	499.5	371.899993896484	670.200012207031	375.5	132.800003051758
1	w	23	l	0	4	11	299	-1	F2C2.TIF	F1C2.TIF	F2C1.TIF	2	1	2	2	2	1	200	939	x	x	779517	780467	638	640	780717	-32768	654	232.761000000057	-32768	-32768	-32768	-32768	-32768	-32768	-32768	-32768	-32768	-32768	-32768	-813252.239	780713	780742	30	515.299987792969	376.299987792969	334.200012207031	369.799987792969	165
1	w	23	l	1	4	12	300	1	F3C2.TIF	F2C2.TIF	F1C1.TIF	3	2	1	2	2	1	200	586	x	x	781798	782398	624	625	782703	-32768	634	289.062000000034	-32768	-32768	-32768	-32768	-32768	-32768	-32768	-32768	-32768	-32768	-32768	-815181.938	782699	782729	31	511.799987792969	379.399993896484	685.900024414062	383.100006103516	152.699996948242
1	w	23	l	1	4	13	301	1	F2C2.TIF	F3C2.TIF	F1C1.TIF	2	3	1	2	2	1	200	824	x	x	783789	784639	753	754	784829	-32768	749	172.363000000012	-32768	-32768	-32768	-32768	-32768	-32768	-32768	-32768	-32768	-32768	-32768	-817424.637	784825	784859	35	503.899993896484	380.5	696.400024414062	382.700012207031	155.600006103516
1	w	23	l	0	4	14	302	-1	F1C1.TIF	F3C1.TIF	F1C2.TIF	1	3	1	1	1	2	200	952	x	x	785943	786893	619	615	787155	-32768	600	244.815999999992	787152	787187	36	506.799987792969	371	691.700012207031	376.299987792969	142.100006103516	253.300003051758	5.23277541860811	-1.67022037707177	241.815999999992	787832	787845	14	364.700012207031	382.799987792969	332.100006103516	381.100006103516	62.9000015258789
1	w	23	l	1	4	15	303	-1	F3C1.TIF	F2C1.TIF	F1C2.TIF	3	2	1	1	1	2	200	734	x	x	789040	789790	570	561	789982	-32768	549	175.172999999952	789980	790011	32	515.200012207031	377	386.200012207031	373.799987792969	110.199996948242	218.399993896484	3.66073288352238	178.559244936591	173.172999999952	790123	790147	25	393	375.700012207031	313.799987792969	373.200012207031	89.1999969482422
1	w	23	l	0	4	16	304	1	F1C1.TIF	F2C1.TIF	F1C2.TIF	1	2	1	1	1	2	200	761	x	x	791232	791982	641	641	792229	-32768	631	230.395000000019	792226	792261	36	503.200012207031	372.5	348.299987792969	372.799987792969	117.5	228.199996948242	4.3881110239755	-179.887974037378	227.395000000019	792344	792399	56	359.899993896484	377.600006103516	726.799987792969	391.299987792969	183.100006103516
1	w	23	l	1	4	17	305	1	F3C1.TIF	F1C1.TIF	F2C2.TIF	3	1	2	1	1	2	200	752	x	x	793746	794496	516	522	794699	-32768	531	186.094999999972	-32768	-32768	-32768	-32768	-32768	-32768	-32768	-32768	-32768	-32768	-32768	-827280.905	794695	794739	45	504.100006103516	366.100006103516	706.400024414062	370.899993896484	125.400001525879
1	w	23	l	1	4	18	306	1	F1C2.TIF	F3C2.TIF	F2C1.TIF	1	3	2	2	2	1	200	608	x	x	795854	796454	555	554	796682	-32768	527	211.140999999945	-32768	-32768	-32768	-32768	-32768	-32768	-32768	-32768	-32768	-32768	-32768	-829238.859	796680	796718	39	517	363.700012207031	675.5	368.700012207031	112
1	w	23	l	1	4	19	307	1	F1C1.TIF	F2C1.TIF	F3C2.TIF	1	2	3	1	1	2	200	955	x	x	797901	798851	618	613	799044	-32768	612	176.236999999965	-32768	-32768	-32768	-32768	-32768	-32768	-32768	-32768	-32768	-32768	-32768	-831635.763	799040	799099	60	504.299987792969	379.899993896484	696.099975585938	384.899993896484	89.5
1	w	23	l	1	4	20	308	-1	F3C1.TIF	F1C1.TIF	F2C2.TIF	3	1	2	1	1	2	200	647	x	x	800703	801353	680	685	801548	-32768	738	178.255000000005	-32768	-32768	-32768	-32768	-32768	-32768	-32768	-32768	-32768	-32768	-32768	-834137.745	801544	801593	50	501.700012207031	386.5	314.399993896484	370.600006103516	136.100006103516
1	w	23	l	1	4	21	309	-1	F2C1.TIF	F3C1.TIF	F1C2.TIF	2	3	1	1	1	2	200	605	x	x	802680	803280	790	804	803471	-32768	852	174.841999999946	-32768	-32768	-32768	-32768	-32768	-32768	-32768	-32768	-32768	-32768	-32768	-836064.158	803467	803501	35	496.299987792969	390.5	317.100006103516	382	144
1	w	23	l	1	4	22	310	-1	F3C1.TIF	F1C1.TIF	F2C2.TIF	3	1	2	1	1	2	200	767	x	x	804929	805729	783	789	805919	-32768	846	172.873000000021	-32768	-32768	-32768	-32768	-32768	-32768	-32768	-32768	-32768	-32768	-32768	-838514.127	805915	805960	46	494.200012207031	401.799987792969	314.5	382.200012207031	137.199996948242
1	w	23	l	0	4	23	311	-1	F3C1.TIF	F1C1.TIF	F3C2.TIF	3	1	3	1	1	2	200	694	x	x	807074	807774	790	798	807953	-32768	823	162.148000000045	-32768	-32768	-32768	-32768	-32768	-32768	-32768	-32768	-32768	-32768	-32768	-840558.852	807949	807995	47	502.700012207031	396.899993896484	336.299987792969	374.5	126.800003051758
1	w	23	l	1	4	24	312	-1	F3C2.TIF	F1C2.TIF	F2C1.TIF	3	1	2	2	2	1	200	856	x	x	809307	810157	767	759	810341	-32768	775	166.236999999965	-32768	-32768	-32768	-32768	-32768	-32768	-32768	-32768	-32768	-32768	-32768	-842942.763	810336	810371	36	505.5	391.100006103516	295.700012207031	375.299987792969	166.800003051758
1	w	23	l	0	4	25	313	1	F2C2.TIF	F1C2.TIF	F2C1.TIF	2	1	2	2	2	1	200	937	x	x	811950	812900	847	854	813086	-32768	874	169.324000000022	-32768	-32768	-32768	-32768	-32768	-32768	-32768	-32768	-32768	-32768	-32768	-845684.676	813083	813134	52	504.299987792969	397.100006103516	709	391.799987792969	149.600006103516
1	w	23	l	0	4	26	314	1	F1C1.TIF	F3C1.TIF	F1C2.TIF	1	3	1	1	1	2	200	542	x	x	814279	814829	809	810	815062	-32768	850	215.71100000001	-32768	-32768	-32768	-32768	-32768	-32768	-32768	-32768	-32768	-32768	-32768	-847614.289	815058	815108	51	498.100006103516	403.600006103516	688	397.899993896484	132.399993896484
1	w	23	l	0	4	27	315	1	F3C1.TIF	F1C1.TIF	F3C2.TIF	3	1	3	1	1	2	200	735	x	x	816263	817013	784	797	817199	-32768	801	169.430999999982	-32768	-32768	-32768	-32768	-32768	-32768	-32768	-32768	-32768	-32768	-32768	-849797.569	817195	817244	50	505.799987792969	396.5	705.700012207031	395.299987792969	147.5
1	w	23	l	1	4	28	316	1	F1C1.TIF	F3C1.TIF	F2C2.TIF	1	3	2	1	1	2	200	909	x	x	818369	819269	847	856	819442	-32768	862	156.216000000015	-32768	-32768	-32768	-32768	-32768	-32768	-32768	-32768	-32768	-32768	-32768	-852053.784	819437	819486	50	513.599975585938	402	689.400024414062	408.600006103516	134.199996948242
1	w	23	l	1	4	29	317	1	F2C2.TIF	F3C2.TIF	F1C1.TIF	2	3	1	2	2	1	200	733	x	x	820546	821296	728	736	821486	-32768	766	173.084999999963	-32768	-32768	-32768	-32768	-32768	-32768	-32768	-32768	-32768	-32768	-32768	-854080.915	821482	821518	37	507.299987792969	392.799987792969	718.299987792969	391.5	159.600006103516
1	w	23	l	1	4	30	318	-1	F3C2.TIF	F2C2.TIF	F1C1.TIF	3	2	1	2	2	1	200	536	x	x	822887	823437	712	710	823620	-32768	704	164.969999999972	-32768	-32768	-32768	-32768	-32768	-32768	-32768	-32768	-32768	-32768	-32768	-856223.03	823616	823652	37	513.700012207031	391.200012207031	313.799987792969	377.200012207031	149.800003051758
1	w	23	l	1	4	31	319	1	F1C1.TIF	F2C1.TIF	F3C2.TIF	1	2	3	1	1	2	200	599	x	x	824717	825317	636	633	825509	-32768	640	175.238999999943	825505	825546	42	512.299987792969	379.700012207031	647.400024414062	387.100006103516	120.900001525879	293.200012207031	3.83311617505651	-3.18472932473858	171.238999999943	825643	825666	24	651.799987792969	389.100006103516	723.700012207031	392.600006103516	82.0999984741211
1	w	23	l	1	4	32	320	-1	F2C2.TIF	F1C2.TIF	F3C1.TIF	2	1	3	2	2	1	200	994	x	x	826946	827946	724	719	828123	-32768	724	159.662000000011	-32768	-32768	-32768	-32768	-32768	-32768	-32768	-32768	-32768	-32768	-32768	-860731.338	828119	828154	36	504.600006103516	383.100006103516	324.200012207031	375.799987792969	138.199996948242
1	w	23	l	1	4	33	321	-1	F2C2.TIF	F3C2.TIF	F1C1.TIF	2	3	1	2	2	1	200	954	x	x	829258	830208	694	718	830393	-32768	763	168.302000000025	-32768	-32768	-32768	-32768	-32768	-32768	-32768	-32768	-32768	-32768	-32768	-862992.698	830389	830422	34	511.200012207031	386.700012207031	316.100006103516	378.600006103516	158.100006103516
1	w	23	l	0	4	34	322	1	F3C2.TIF	F2C2.TIF	F3C1.TIF	3	2	3	2	2	1	200	554	x	x	831486	832036	713	697	832236	-32768	684	183.025999999954	-32768	-32768	-32768	-32768	-32768	-32768	-32768	-32768	-32768	-32768	-32768	-864820.974	832232	832281	50	512.599975585938	381.899993896484	695.400024414062	387.600006103516	128.5
1	w	23	l	1	4	35	323	1	F3C1.TIF	F1C1.TIF	F2C2.TIF	3	1	2	1	1	2	200	906	x	x	833352	834252	612	611	834465	-32768	634	195.386999999988	834460	834493	34	508.700012207031	368.200012207031	350.899993896484	379.100006103516	130	282.100006103516	4.48124657868471	-175.986925484612	190.386999999988	834555	834613	59	362.200012207031	380.700012207031	729.799987792969	380.299987792969	190.5
1	w	23	l	0	4	36	324	-1	F1C1.TIF	F2C1.TIF	F1C2.TIF	1	2	1	1	1	2	200	908	x	x	835658	836558	518	522	836756	-32768	538	180.187000000034	-32768	-32768	-32768	-32768	-32768	-32768	-32768	-32768	-32768	-32768	-32768	-869343.813	836753	836787	35	506.600006103516	372.399993896484	332.399993896484	372.399993896484	136.699996948242
1	w	23	l	0	4	37	325	1	F1C2.TIF	F2C2.TIF	F1C1.TIF	1	2	1	2	2	1	200	594	x	x	837846	838446	588	581	838655	-32768	589	192.285000000033	-32768	-32768	-32768	-32768	-32768	-32768	-32768	-32768	-32768	-32768	-32768	-871230.715	838650	838692	43	507.200012207031	377.299987792969	727.400024414062	390.899993896484	144.399993896484
1	w	23	l	0	4	38	326	1	F3C2.TIF	F1C2.TIF	F3C1.TIF	3	1	3	2	2	1	200	919	x	x	839742	840692	620	622	840969	-32768	617	259.646999999997	-32768	-32768	-32768	-32768	-32768	-32768	-32768	-32768	-32768	-32768	-32768	-873477.353	840965	840998	34	506.399993896484	373.600006103516	700.900024414062	374.600006103516	158
1	w	23	l	1	4	39	327	1	F2C2.TIF	F1C2.TIF	F3C1.TIF	2	1	3	2	2	1	200	801	x	x	842077	842877	552	549	843048	-32768	561	154.55700000003	-32768	-32768	-32768	-32768	-32768	-32768	-32768	-32768	-32768	-32768	-32768	-875661.443	843044	843084	41	523.299987792969	376.600006103516	720.299987792969	382.299987792969	132.300003051758
1	w	23	l	1	4	40	328	-1	F3C2.TIF	F1C2.TIF	F2C1.TIF	3	1	2	2	2	1	200	615	x	x	844129	844779	635	637	844976	-32768	660	180.373999999953	-32768	-32768	-32768	-32768	-32768	-32768	-32768	-32768	-32768	-32768	-32768	-877563.626	844973	845017	45	512.599975585938	379.299987792969	356.299987792969	373.600006103516	132
1	w	23	l	0	4	41	329	-1	F3C2.TIF	F1C2.TIF	F3C1.TIF	3	1	3	2	2	1	200	643	x	x	846478	847128	699	690	847324	-32768	729	177.861999999965	-32768	-32768	-32768	-32768	-32768	-32768	-32768	-32768	-32768	-32768	-32768	-879914.138	847320	847367	48	513	385.200012207031	316.899993896484	376.200012207031	141.800003051758
1	w	23	l	1	4	42	330	-1	F3C2.TIF	F2C2.TIF	F1C1.TIF	3	2	1	2	2	1	200	547	x	x	848429	848979	827	842	849162	-32768	881	165.704999999958	-32768	-32768	-32768	-32768	-32768	-32768	-32768	-32768	-32768	-32768	-32768	-881764.295	849157	849199	43	510.399993896484	395.5	355.600006103516	392.700012207031	127.5
1	w	23	l	1	4	43	331	1	F2C1.TIF	F3C1.TIF	F1C2.TIF	2	3	1	1	1	2	200	804	x	x	850268	851068	864	870	851239	-32768	869	153.30700000003	-32768	-32768	-32768	-32768	-32768	-32768	-32768	-32768	-32768	-32768	-32768	-883853.693	851236	851284	49	506.200012207031	409	686	415	142
1	w	23	l	1	4	44	332	-1	F3C1.TIF	F2C1.TIF	F1C2.TIF	3	2	1	1	1	2	200	683	x	x	852349	853049	777	793	853230	-32768	840	163.653000000049	-32768	-32768	-32768	-32768	-32768	-32768	-32768	-32768	-32768	-32768	-32768	-885834.347	853227	853275	49	507.399993896484	404.600006103516	334.399993896484	390.899993896484	127.699996948242
1	w	23	l	1	4	45	333	1	F2C1.TIF	F1C1.TIF	F3C2.TIF	2	1	3	1	1	2	200	902	x	x	854337	855237	762	770	855443	-32768	799	188.680000000051	-32768	-32768	-32768	-32768	-32768	-32768	-32768	-32768	-32768	-32768	-32768	-888022.32	855440	855475	36	513.299987792969	394.299987792969	715.5	398.899993896484	159.199996948242
1	w	23	l	0	4	46	334	-1	F1C2.TIF	F3C2.TIF	F1C1.TIF	1	3	1	2	2	1	200	707	x	x	856551	857251	689	694	857430	-32768	733	162.780000000028	-32768	-32768	-32768	-32768	-32768	-32768	-32768	-32768	-32768	-32768	-32768	-890035.22	857426	857472	47	512.799987792969	393.799987792969	338.5	384.200012207031	125.300003051758
1	w	23	l	0	4	47	335	1	F1C2.TIF	F2C2.TIF	F1C1.TIF	1	2	1	2	2	1	200	988	x	x	858498	859498	732	736	859681	-32768	741	164.920999999973	-32768	-32768	-32768	-32768	-32768	-32768	-32768	-32768	-32768	-32768	-32768	-892284.079	859677	859725	49	511.700012207031	397.200012207031	698.5	396	141.899993896484
1	w	23	l	0	4	48	336	-1	F3C1.TIF	F1C1.TIF	F3C2.TIF	3	1	3	1	1	2	200	790	x	x	860766	861566	665	665	861752	-32768	693	169.273000000045	-32768	-32768	-32768	-32768	-32768	-32768	-32768	-32768	-32768	-32768	-32768	-894350.727	861748	861780	33	516.400024414062	390	326.5	378.600006103516	157.800003051758
1	w	23	l	1	4	49	337	1	F3C2.TIF	F2C2.TIF	F1C1.TIF	3	2	1	2	2	1	200	870	x	x	862842	863742	717	719	863921	-32768	741	162.533999999985	-32768	-32768	-32768	-32768	-32768	-32768	-32768	-32768	-32768	-32768	-32768	-896526.466	863916	863966	51	512.200012207031	396.200012207031	695.400024414062	396.799987792969	132.5
1	w	23	l	1	4	50	338	-1	F1C1.TIF	F3C1.TIF	F2C2.TIF	1	3	2	1	1	2	200	978	x	x	865029	866029	597	608	866217	-32768	622	171.685000000056	-32768	-32768	-32768	-32768	-32768	-32768	-32768	-32768	-32768	-32768	-32768	-898813.315	866213	866252	40	513.299987792969	379.899993896484	324.100006103516	380.899993896484	131.399993896484
1	w	23	l	1	4	51	339	1	F2C2.TIF	F1C2.TIF	F3C1.TIF	2	1	3	2	2	1	200	751	x	x	867481	868231	581	576	868503	-32768	564	255.141999999993	868499	868533	35	515.5	381.700012207031	331.899993896484	374.200012207031	144.699996948242	321.399993896484	5.19825905435597	177.62112701346	251.141999999993	868995	869047	53	310.899993896484	379.700012207031	674	378.600006103516	209.5
1	w	23	l	0	4	52	340	1	F3C1.TIF	F1C1.TIF	F3C2.TIF	3	1	3	1	1	2	200	927	x	x	870110	871060	686	687	871250	-32768	690	172.383000000031	-32768	-32768	-32768	-32768	-32768	-32768	-32768	-32768	-32768	-32768	-32768	-903845.617	871247	871293	47	510.399993896484	386.100006103516	682.900024414062	383	133.899993896484
1	w	23	l	1	4	53	341	-1	F2C1.TIF	F1C1.TIF	F3C2.TIF	2	1	3	1	1	2	200	656	x	x	872366	873016	673	677	873233	-32768	713	199.954000000027	873231	873260	30	511.5	381	369.299987792969	369.899993896484	129.100006103516	265.399993896484	4.04097330323445	175.46691687011	197.954000000027	873374	873408	35	373.899993896484	369.799987792969	326.700012207031	369.700012207031	78.5
1	w	23	l	1	4	54	342	-1	F1C2.TIF	F3C2.TIF	F2C1.TIF	1	3	2	2	2	1	200	838	x	x	874473	875323	696	702	875505	-32768	716	164.800000000047	-32768	-32768	-32768	-32768	-32768	-32768	-32768	-32768	-32768	-32768	-32768	-908108.2	875501	875535	35	516.599975585938	380.899993896484	341.200012207031	375.600006103516	138.899993896484
1	w	23	l	0	4	55	343	-1	F1C1.TIF	F2C1.TIF	F1C2.TIF	1	2	1	1	1	2	200	510	x	x	876587	877087	663	662	877307	-32768	674	203.076000000001	877303	877332	30	506.5	375.299987792969	632.099975585938	372	117.099998474121	255.800003051758	3.56438877637825	1.5288807936751	199.076000000001	877368	877414	47	617.900024414062	374.200012207031	300	370.5	187.600006103516
1	w	23	l	0	4	56	344	1	F3C2.TIF	F2C2.TIF	F3C1.TIF	3	2	3	2	2	1	200	616	x	x	878478	879128	615	614	879361	-32768	618	215.945999999996	-32768	-32768	-32768	-32768	-32768	-32768	-32768	-32768	-32768	-32768	-32768	-911913.054	879357	879392	36	512	375.799987792969	714.900024414062	383.399993896484	155.399993896484
1	w	23	l	0	4	57	345	1	F1C1.TIF	F3C1.TIF	F1C2.TIF	1	3	1	1	1	2	200	948	x	x	880435	881385	569	573	881579	-32768	597	177.785000000033	-32768	-32768	-32768	-32768	-32768	-32768	-32768	-32768	-32768	-32768	-32768	-914169.215	881575	881613	39	516.400024414062	377.100006103516	714.5	389.299987792969	144.800003051758
1	w	23	l	1	4	58	346	1	F3C1.TIF	F2C1.TIF	F1C2.TIF	3	2	1	1	1	2	200	554	x	x	882676	883226	592	590	883473	-32768	599	229.457999999984	-32768	-32768	-32768	-32768	-32768	-32768	-32768	-32768	-32768	-32768	-32768	-916011.542	883470	883521	52	510.100006103516	377	719.599975585938	378.899993896484	132
1	w	23	l	1	4	59	347	-1	F2C1.TIF	F3C1.TIF	F1C2.TIF	2	3	1	1	1	2	200	511	x	x	884560	885110	579	577	885357	-32768	573	230.089000000036	-32768	-32768	-32768	-32768	-32768	-32768	-32768	-32768	-32768	-32768	-32768	-917894.911	885353	885388	36	512.400024414062	375.600006103516	341.600006103516	379.100006103516	131
1	w	23	l	0	4	60	348	1	F2C1.TIF	F1C1.TIF	F2C2.TIF	2	1	2	1	1	2	200	501	x	x	886448	886948	611	618	887172	-32768	640	207.373999999953	-32768	-32768	-32768	-32768	-32768	-32768	-32768	-32768	-32768	-32768	-32768	-919732.626	887167	887202	36	511.700012207031	378.899993896484	712.200012207031	382	156.300003051758
1	w	23	l	0	4	61	349	1	F1C2.TIF	F3C2.TIF	F1C1.TIF	1	3	1	2	2	1	200	904	x	x	888274	889174	555	555	889433	-32768	557	242.349999999977	889430	889461	32	508.899993896484	381	643.400024414062	381.299987792969	116.400001525879	231.399993896484	3.81020882083943	-0.129814938243752	239.349999999977	889587	889613	27	637.299987792969	385.100006103516	702.599975585938	376.899993896484	79.1999969482422
1	w	23	l	0	4	62	350	1	F2C1.TIF	F1C1.TIF	F2C2.TIF	2	1	2	1	1	2	200	947	x	x	890674	891624	620	635	891801	-32768	671	160.530000000028	-32768	-32768	-32768	-32768	-32768	-32768	-32768	-32768	-32768	-32768	-32768	-924408.47	891798	891835	38	509.299987792969	375.399993896484	717.700012207031	383.799987792969	153.399993896484
1	w	23	l	0	4	63	351	-1	F2C2.TIF	F3C2.TIF	F2C1.TIF	2	3	2	2	2	1	200	670	x	x	892907	893607	610	607	893823	-32768	598	198.981000000029	-32768	-32768	-32768	-32768	-32768	-32768	-32768	-32768	-32768	-32768	-32768	-926392.019	893821	893860	40	510	367.299987792969	355	377.299987792969	106.5
1	w	23	l	0	4	64	352	1	F1C1.TIF	F2C1.TIF	F1C2.TIF	1	2	1	1	1	2	200	510	x	x	895298	895798	598	595	896080	-32768	595	263.915999999968	-32768	-32768	-32768	-32768	-32768	-32768	-32768	-32768	-32768	-32768	-32768	-928584.084	896076	896123	48	512.5	370.5	705.599975585938	392.299987792969	112.599998474121
1	w	23	l	1	4	65	353	1	F3C2.TIF	F1C2.TIF	F2C1.TIF	3	1	2	2	2	1	200	865	x	x	897220	898070	604	603	898256	-32768	601	167.991999999969	-32768	-32768	-32768	-32768	-32768	-32768	-32768	-32768	-32768	-32768	-32768	-930856.008	898253	898287	35	511.100006103516	370.899993896484	692.900024414062	373	142.300003051758
1	w	23	l	0	4	66	354	-1	F2C1.TIF	F3C1.TIF	F2C2.TIF	2	3	2	1	1	2	200	901	x	x	899367	900267	735	751	900444	-32768	784	159.508000000031	-32768	-32768	-32768	-32768	-32768	-32768	-32768	-32768	-32768	-32768	-32768	-933052.492	900440	900476	37	506.200012207031	399.899993896484	333.899993896484	388.799987792969	130.699996948242
1	w	23	l	0	4	67	355	-1	F1C2.TIF	F3C2.TIF	F1C1.TIF	1	3	1	2	2	1	200	736	x	x	901569	902319	750	757	902513	-32768	782	176.699000000022	-32768	-32768	-32768	-32768	-32768	-32768	-32768	-32768	-32768	-32768	-32768	-935104.301	902509	902544	36	500.299987792969	400.399993896484	326.600006103516	389.899993896484	132.300003051758
1	w	23	l	0	4	68	356	-1	F2C1.TIF	F1C1.TIF	F2C2.TIF	2	1	2	1	1	2	200	818	x	x	903623	904473	732	726	904676	-32768	724	186.5	-32768	-32768	-32768	-32768	-32768	-32768	-32768	-32768	-32768	-32768	-32768	-937257.5	904671	904709	39	504.100006103516	389.100006103516	336	380.399993896484	121.300003051758
1	w	23	l	0	4	69	357	-1	F2C1.TIF	F3C1.TIF	F2C2.TIF	2	3	2	1	1	2	200	960	x	x	905835	906785	795	809	906961	-32768	852	160.173999999999	-32768	-32768	-32768	-32768	-32768	-32768	-32768	-32768	-32768	-32768	-32768	-939568.826	906957	907003	47	514.200012207031	403.799987792969	356.399993896484	399.200012207031	120.300003051758
1	w	23	l	0	4	70	358	1	F3C1.TIF	F2C1.TIF	F3C2.TIF	3	2	3	1	1	2	200	828	x	x	908087	908937	783	780	909125	-32768	785	171.16399999999	-32768	-32768	-32768	-32768	-32768	-32768	-32768	-32768	-32768	-32768	-32768	-941721.836	909122	909158	37	506.200012207031	393.200012207031	706.900024414062	394.799987792969	153
1	w	23	l	0	4	71	359	-1	F3C1.TIF	F2C1.TIF	F3C2.TIF	3	2	3	1	1	2	200	536	x	x	910227	910777	654	656	910992	-32768	674	197.513000000035	-32768	-32768	-32768	-32768	-32768	-32768	-32768	-32768	-32768	-32768	-32768	-943562.487	910988	911019	32	513.099975585938	371.399993896484	339.299987792969	385	149.600006103516
1	w	23	l	0	4	72	360	1	F2C1.TIF	F3C1.TIF	F2C2.TIF	2	3	2	1	1	2	200	811	x	x	912094	912894	625	623	913081	-32768	617	169.456000000006	-32768	-32768	-32768	-32768	-32768	-32768	-32768	-32768	-32768	-32768	-32768	-945679.544	913077	913109	33	514.5	375.799987792969	694.200012207031	383.700012207031	150
1	w	23	l	1	4	73	361	-1	F2C2.TIF	F3C2.TIF	F1C1.TIF	2	3	1	2	2	1	200	991	x	x	914263	915263	681	692	915443	-32768	729	162.153000000049	-32768	-32768	-32768	-32768	-32768	-32768	-32768	-32768	-32768	-32768	-32768	-948048.847	915438	915472	35	516.900024414062	391	313.299987792969	379.299987792969	161.399993896484
1	w	23	l	0	4	74	362	1	F2C1.TIF	F3C1.TIF	F2C2.TIF	2	3	2	1	1	2	200	590	x	x	916544	917144	741	745	917326	-32768	761	164.687000000034	-32768	-32768	-32768	-32768	-32768	-32768	-32768	-32768	-32768	-32768	-32768	-949929.313	917321	917370	50	504.200012207031	382.799987792969	690	388.399993896484	130.100006103516
1	w	23	l	0	4	75	363	-1	F3C2.TIF	F2C2.TIF	F3C1.TIF	3	2	3	2	2	1	200	916	x	x	918416	919316	724	734	919480	-32768	755	147.861999999965	-32768	-32768	-32768	-32768	-32768	-32768	-32768	-32768	-32768	-32768	-32768	-952100.138	919476	919508	33	503.200012207031	398	353.600006103516	382.799987792969	128.699996948242
1	w	23	l	0	4	76	364	-1	F3C1.TIF	F2C1.TIF	F3C2.TIF	3	2	3	1	1	2	200	623	x	x	920719	921369	641	646	921564	-32768	666	177.966000000015	-32768	-32768	-32768	-32768	-32768	-32768	-32768	-32768	-32768	-32768	-32768	-954154.034	921561	921607	47	512.400024414062	385.600006103516	330.100006103516	380.5	129.399993896484
1	w	23	l	0	4	77	365	1	F1C2.TIF	F3C2.TIF	F1C1.TIF	1	3	1	2	2	1	200	899	x	x	922669	923569	775	778	923755	-32768	804	168.418999999994	923750	923795	46	506.5	397.600006103516	664.099975585938	406.799987792969	133.5	328.600006103516	4.47243120702867	-3.39364766129105	163.418999999994	924070	924305	236	670.200012207031	407	722.099975585938	370.600006103516	142.300003051758
1	w	23	l	0	4	78	366	-1	F2C1.TIF	F1C1.TIF	F2C2.TIF	2	1	2	1	1	2	200	996	x	x	925357	926357	750	747	926488	-32768	744	112.994999999995	926487	926528	42	507.200012207031	375.799987792969	383.100006103516	375.700012207031	82.9000015258789	156.100006103516	3.515581972677	179.953804187315	111.994999999995	926655	926678	24	387.899993896484	373.100006103516	324.799987792969	370.799987792969	71.1999969482422
1	w	23	l	1	4	79	367	1	F1C1.TIF	F3C1.TIF	F2C2.TIF	1	3	2	1	1	2	200	757	x	x	927882	928632	595	588	928826	-32768	574	177.743000000017	-32768	-32768	-32768	-32768	-32768	-32768	-32768	-32768	-32768	-32768	-32768	-961416.257	928821	928870	50	515.900024414062	375.100006103516	707.400024414062	382.5	128.899993896484
1	w	23	l	0	4	80	368	1	F3C1.TIF	F2C1.TIF	F3C2.TIF	3	2	3	1	1	2	200	825	x	x	929946	930796	606	610	930970	-32768	653	157.601000000024	-32768	-32768	-32768	-32768	-32768	-32768	-32768	-32768	-32768	-32768	-32768	-963580.399	930967	931001	35	507.299987792969	380	700.099975585938	386.200012207031	151
1	w	23	l	1	4	81	369	-1	F1C1.TIF	F3C1.TIF	F2C2.TIF	1	3	2	1	1	2	200	975	x	x	932048	933048	586	586	933255	-32768	581	190.342999999993	-32768	-32768	-32768	-32768	-32768	-32768	-32768	-32768	-32768	-32768	-32768	-965832.657	933252	933285	34	510.299987792969	369.700012207031	352.700012207031	370.600006103516	129.100006103516
1	w	23	l	0	4	82	370	-1	F1C1.TIF	F3C1.TIF	F1C2.TIF	1	3	1	1	1	2	200	881	x	x	934384	935284	574	575	935495	-32768	576	193.001000000047	935492	935518	27	501.399993896484	377.100006103516	373	372.700012207031	131.300003051758	210.600006103516	3.63959662018003	178.007010357785	190.001000000047	936045	936063	19	404.299987792969	354	346	355.700012207031	86.5999984741211
1	w	23	l	1	4	83	371	-1	F1C1.TIF	F2C1.TIF	F3C2.TIF	1	2	3	1	1	2	200	656	x	x	937194	937844	588	590	938019	-32768	602	158.070999999996	-32768	-32768	-32768	-32768	-32768	-32768	-32768	-32768	-32768	-32768	-32768	-970628.929	938014	938051	38	508.899993896484	381.299987792969	320.600006103516	380.899993896484	136.899993896484
1	w	23	l	1	4	84	372	-1	F2C1.TIF	F1C1.TIF	F3C2.TIF	2	1	3	1	1	2	200	793	x	x	939147	939947	690	706	940140	-32768	746	176.243000000017	-32768	-32768	-32768	-32768	-32768	-32768	-32768	-32768	-32768	-32768	-32768	-972731.757	940137	940174	38	498.100006103516	378.700012207031	312.299987792969	367.799987792969	135.5
1	w	23	l	1	4	85	373	1	F1C2.TIF	F2C2.TIF	F3C1.TIF	1	2	3	2	2	1	200	858	x	x	941279	942129	635	636	942307	-32768	654	161.101999999955	-32768	-32768	-32768	-32768	-32768	-32768	-32768	-32768	-32768	-32768	-32768	-974913.898	942303	942336	34	507.299987792969	383	714.299987792969	386	166.899993896484
1	w	23	l	0	4	86	374	1	F2C2.TIF	F3C2.TIF	F2C1.TIF	2	3	2	2	2	1	200	523	x	x	943454	944004	549	557	944217	-32768	562	196.930000000051	-32768	-32768	-32768	-32768	-32768	-32768	-32768	-32768	-32768	-32768	-32768	-976788.07	944214	944261	48	497.899993896484	371.200012207031	721.599975585938	382.700012207031	130.100006103516
1	w	23	l	0	4	87	375	-1	F3C2.TIF	F2C2.TIF	F3C1.TIF	3	2	3	2	2	1	200	714	x	x	945357	946057	562	562	946283	-32768	561	209.035999999964	-32768	-32768	-32768	-32768	-32768	-32768	-32768	-32768	-32768	-32768	-32768	-978841.964	946279	946321	43	511.200012207031	366.600006103516	343.399993896484	374.600006103516	107.800003051758
1	w	23	l	1	4	88	376	-1	F1C2.TIF	F3C2.TIF	F2C1.TIF	1	3	2	2	2	1	200	846	x	x	947506	948356	557	550	948439	-32768	548	66.3360000000102	948602	948627	26	506.5	369.299987792969	399.600006103516	369.799987792969	115.900001525879	180.600006103516	3.03265817214929	-179.728458283903	229.33600000001	948962	948975	14	306.700012207031	376.399993896484	327.899993896484	374.700012207031	41.5
1	w	23	l	0	4	89	377	1	F2C2.TIF	F1C2.TIF	F2C1.TIF	2	1	2	2	2	1	200	564	x	x	950785	951385	651	669	951627	-32768	738	225.160999999964	-32768	-32768	-32768	-32768	-32768	-32768	-32768	-32768	-32768	-32768	-32768	-984169.839	951623	951668	46	508.5	382.399993896484	664.400024414062	382.299987792969	127
1	w	23	l	1	4	90	378	1	F3C1.TIF	F2C1.TIF	F1C2.TIF	3	2	1	1	1	2	200	826	x	x	953065	953915	848	858	954120	-32768	876	187.868999999948	-32768	-32768	-32768	-32768	-32768	-32768	-32768	-32768	-32768	-32768	-32768	-986700.131	954116	954168	53	493.700012207031	396.799987792969	697.400024414062	397.799987792969	144.300003051758
1	w	23	l	1	4	91	379	-1	F1C1.TIF	F2C1.TIF	F3C2.TIF	1	2	3	1	1	2	200	721	x	x	955283	956033	834	837	956219	-32768	823	169.195999999996	-32768	-32768	-32768	-32768	-32768	-32768	-32768	-32768	-32768	-32768	-32768	-988817.804	956216	956253	38	510	389.100006103516	296.299987792969	392.799987792969	159
1	w	23	l	1	4	92	380	1	F1C2.TIF	F3C2.TIF	F2C1.TIF	1	3	2	2	2	1	200	754	x	x	957305	958055	643	660	958226	-32768	693	154.339000000036	-32768	-32768	-32768	-32768	-32768	-32768	-32768	-32768	-32768	-32768	-32768	-990839.661	958223	958259	37	505.399993896484	377.5	731.700012207031	389.399993896484	171.800003051758
1	w	23	l	1	4	93	381	-1	F2C2.TIF	F1C2.TIF	F3C1.TIF	2	1	3	2	2	1	200	661	x	x	959348	959998	618	617	960184	-32768	624	168.457000000053	-32768	-32768	-32768	-32768	-32768	-32768	-32768	-32768	-32768	-32768	-32768	-992783.543	960180	960218	39	504.200012207031	373	316	377.5	133.5
1	w	23	l	0	4	94	382	-1	F2C2.TIF	F3C2.TIF	F2C1.TIF	2	3	2	2	2	1	200	644	x	x	961381	962031	647	644	962200	-32768	636	151.187000000034	-32768	-32768	-32768	-32768	-32768	-32768	-32768	-32768	-32768	-32768	-32768	-994816.813	962197	962233	37	495.600006103516	367	318	383.100006103516	132.300003051758
1	w	23	l	1	4	95	383	1	F3C2.TIF	F1C2.TIF	F2C1.TIF	3	1	2	2	2	1	200	777	x	x	964274	965074	495	492	965261	-32768	498	169.287999999942	-32768	-32768	-32768	-32768	-32768	-32768	-32768	-32768	-32768	-32768	-32768	-997859.712	965256	965301	46	527.799987792969	377	699.299987792969	381.100006103516	133.899993896484
1	w	23	l	0	4	96	384	-1	F1C2.TIF	F2C2.TIF	F1C1.TIF	1	2	1	2	2	1	200	708	x	x	966649	967349	618	621	967537	-32768	629	171.148000000045	-32768	-32768	-32768	-32768	-32768	-32768	-32768	-32768	-32768	-32768	-32768	-1000133.852	967533	967572	40	513.200012207031	381.700012207031	305.200012207031	382.100006103516	142.899993896484
1	w	23	l	0	4	1	384	-1	F1C2.TIF	F2C2.TIF	F1C1.TIF	1	2	1	2	2	1	200	708		26	966649	967349	618	621	967537	-32768	629	171.148000000045	-32768	-32768	-32768	-32768	-32768	-32768	-32768	-32768	-32768	-32768	-32768	-1000133.852	967533	967572	40	513.200012207031	381.700012207031	305.200012207031	382.100006103516	142.899993896484
2	w	28	r	1	0	1	0	1	F1C2.TIF	F2C2.TIF	F3C1.TIF	1	2	3	2	2	1	200	619	x	x	157787	158437	1539	1581	158661	-32768	1684	207.021999999997	-32768	-32768	-32768	-32768	-32768	-32768	-32768	-32768	-32768	-32768	-32768	-191221.978	158656	158704	49	540.5	363.200012207031	735.299987792969	354.899993896484	174.899993896484
2	w	28	r	0	1	1	1	-1	F2C1.TIF	F1C1.TIF	F2C2.TIF	2	1	2	1	1	2	200	779	x	x	164093	164893	1833	1846	165087	-32768	1937	175.755999999994	-32768	-32768	-32768	-32768	-32768	-32768	-32768	-32768	-32768	-32768	-32768	-197679.244	165083	165140	58	541.599975585938	372.5	347.799987792969	359.200012207031	193.5
2	w	28	r	0	1	2	2	1	F1C2.TIF	F2C2.TIF	F1C1.TIF	1	2	1	2	2	1	200	516	x	x	166511	167061	1944	1939	167250	-32768	1944	170.972999999998	-32768	-32768	-32768	-32768	-32768	-32768	-32768	-32768	-32768	-32768	-32768	-199847.027	167245	167293	49	539.799987792969	372	721	348.700012207031	178.199996948242
2	w	28	r	0	1	3	3	-1	F1C1.TIF	F2C1.TIF	F1C2.TIF	1	2	1	1	1	2	200	641	x	x	168374	169024	1487	1514	169188	-32768	1586	145.812000000005	-32768	-32768	-32768	-32768	-32768	-32768	-32768	-32768	-32768	-32768	-32768	-201810.188	169184	169240	57	529.900024414062	366.100006103516	310.100006103516	378	178.800003051758
2	w	28	r	0	1	4	4	1	F3C2.TIF	F1C2.TIF	F3C1.TIF	3	1	3	2	2	1	200	693	x	x	170618	171318	1853	1885	171548	-32768	1997	211.760000000009	-32768	-32768	-32768	-32768	-32768	-32768	-32768	-32768	-32768	-32768	-32768	-204104.24	171544	171593	50	539.099975585938	368.799987792969	725.5	352.200012207031	163.600006103516
2	w	28	r	1	1	5	5	1	F3C1.TIF	F2C1.TIF	F1C2.TIF	3	2	1	1	1	2	200	739	x	x	172971	173721	1296	1327	173894	-32768	1479	155.749000000011	-32768	-32768	-32768	-32768	-32768	-32768	-32768	-32768	-32768	-32768	-32768	-206506.251	173889	173938	50	517.099975585938	381.600006103516	721.799987792969	370.100006103516	163.399993896484
2	w	28	r	0	1	6	6	1	F2C1.TIF	F1C1.TIF	F2C2.TIF	2	1	2	1	1	2	200	605	x	x	175268	175868	1646	1648	176062	-32768	1664	175.415000000008	-32768	-32768	-32768	-32768	-32768	-32768	-32768	-32768	-32768	-32768	-32768	-208654.585	176058	176103	46	524.599975585938	381.399993896484	721.299987792969	360.200012207031	190.300003051758
2	w	28	r	0	1	7	7	-1	F1C2.TIF	F3C2.TIF	F1C1.TIF	1	3	1	2	2	1	200	987	x	x	177748	178748	1784	1798	178764	-32768	1802	-1.78500000000349	179001	179045	45	535.799987792969	370.299987792969	383.200012207031	373.299987792969	152.699996948242	403	4.32380728947247	-178.856620882104	235.214999999997	179173	179201	29	358.700012207031	383.100006103516	328.600006103516	385.700012207031	71.3000030517578
2	w	28	r	0	1	8	8	1	F1C2.TIF	F2C2.TIF	F1C1.TIF	1	2	1	2	2	1	200	839	x	x	180615	181465	1404	1450	181642	-32768	1572	159.600000000006	-32768	-32768	-32768	-32768	-32768	-32768	-32768	-32768	-32768	-32768	-32768	-214250.4	181638	181683	46	520.599975585938	369.399993896484	713.5	359.700012207031	160.300003051758
2	w	28	r	0	1	9	9	1	F3C1.TIF	F2C1.TIF	F3C2.TIF	3	2	3	1	1	2	200	563	x	x	183042	183642	1443	1440	183818	-32768	1506	158.505000000005	-32768	-32768	-32768	-32768	-32768	-32768	-32768	-32768	-32768	-32768	-32768	-216427.495	183813	183861	49	519	367.299987792969	712.700012207031	357.299987792969	172.5
2	w	28	r	1	1	10	10	1	F1C1.TIF	F3C1.TIF	F2C2.TIF	1	3	2	1	1	2	200	633	x	x	185530	186180	1768	1804	186383	-32768	1896	184.791999999987	-32768	-32768	-32768	-32768	-32768	-32768	-32768	-32768	-32768	-32768	-32768	-218966.208	186379	186425	47	532	374.5	720.099975585938	363.5	180.300003051758
2	w	28	r	0	1	11	11	-1	F3C1.TIF	F2C1.TIF	F3C2.TIF	3	2	3	1	1	2	200	734	x	x	187786	188536	1335	1322	188735	-32768	1344	180.774999999994	-32768	-32768	-32768	-32768	-32768	-32768	-32768	-32768	-32768	-32768	-32768	-221322.225	188730	188774	45	518.900024414062	385.200012207031	339.200012207031	384.299987792969	183.300003051758
2	w	28	r	1	1	12	12	-1	F2C2.TIF	F3C2.TIF	F1C1.TIF	2	3	1	2	2	1	200	697	x	x	189936	190636	1479	1456	190840	-32768	1450	185.458000000013	190836	190882	47	525.400024414062	373.799987792969	711.099975585938	357.299987792969	165.800003051758	416.899993896484	5.26714527176599	5.16466284636692	181.458000000013	191466	191534	69	736.700012207031	357.700012207031	333.799987792969	361.100006103516	228.199996948242
2	w	28	r	0	1	13	13	-1	F1C2.TIF	F3C2.TIF	F1C1.TIF	1	3	1	2	2	1	200	844	x	x	192811	193661	1770	1785	193836	-32768	1888	157.84599999999	-32768	-32768	-32768	-32768	-32768	-32768	-32768	-32768	-32768	-32768	-32768	-226446.154	193832	193888	57	537.099975585938	360.200012207031	328.399993896484	365.100006103516	197.300003051758
2	w	28	r	0	1	14	14	-1	F3C1.TIF	F1C1.TIF	F3C2.TIF	3	1	3	1	1	2	200	911	x	x	195212	196112	1724	1756	196311	-32768	1835	181.220000000001	-32768	-32768	-32768	-32768	-32768	-32768	-32768	-32768	-32768	-32768	-32768	-228897.78	196307	196363	57	534.799987792969	372.5	329.200012207031	371.299987792969	202.199996948242
2	w	28	r	0	1	15	15	-1	F3C1.TIF	F1C1.TIF	F3C2.TIF	3	1	3	1	1	2	200	958	x	x	198207	199157	1699	1700	199382	-32768	1712	207.103000000003	199378	199421	44	536.5	359	373.100006103516	358.200012207031	183	451.299987792969	4.62895210742345	179.715740517222	203.103000000003	199572	199600	29	339.700012207031	368.399993896484	328.299987792969	365.299987792969	67.8000030517578
2	w	28	r	0	1	16	16	-1	F2C2.TIF	F1C2.TIF	F2C1.TIF	2	1	2	2	2	1	200	910	x	x	201742	202642	1900	1886	202849	-32768	1916	188.453999999998	-32768	-32768	-32768	-32768	-32768	-32768	-32768	-32768	-32768	-32768	-32768	-235428.546	202845	202900	56	530.900024414062	362.200012207031	336.100006103516	362.600006103516	184.600006103516
2	w	28	r	0	1	17	17	1	F1C2.TIF	F3C2.TIF	F1C1.TIF	1	3	1	2	2	1	200	908	x	x	203969	204869	1463	1428	205090	-32768	1464	203.448000000004	-32768	-32768	-32768	-32768	-32768	-32768	-32768	-32768	-32768	-32768	-32768	-237654.552	205086	205127	42	524.5	374.399993896484	688.099975585938	364.399993896484	147.199996948242
2	w	28	r	0	1	18	18	1	F1C1.TIF	F3C1.TIF	F1C2.TIF	1	3	1	1	1	2	200	538	x	x	206470	207020	1508	1459	207276	-32768	1467	238.595000000001	-32768	-32768	-32768	-32768	-32768	-32768	-32768	-32768	-32768	-32768	-32768	-239805.405	207271	207317	47	520.099975585938	377.5	705.799987792969	369.200012207031	164.300003051758
2	w	28	r	1	1	19	19	-1	F3C2.TIF	F2C2.TIF	F1C1.TIF	3	2	1	2	2	1	200	617	x	x	209015	209665	1407	1460	209857	-32768	1643	174.834000000003	-32768	-32768	-32768	-32768	-32768	-32768	-32768	-32768	-32768	-32768	-32768	-242450.166	209851	209910	60	519.299987792969	376.399993896484	309.399993896484	372.700012207031	182.100006103516
2	w	28	r	1	1	20	20	-1	F2C1.TIF	F1C1.TIF	F3C2.TIF	2	1	3	1	1	2	200	976	x	x	211415	212415	1523	1555	212617	-32768	1672	185.029999999999	-32768	-32768	-32768	-32768	-32768	-32768	-32768	-32768	-32768	-32768	-32768	-245199.97	212613	212667	55	535.299987792969	375.600006103516	340.899993896484	371.399993896484	195.699996948242
2	w	28	r	1	1	21	21	-1	F2C2.TIF	F1C2.TIF	F3C1.TIF	2	1	3	2	2	1	200	568	x	x	214016	214616	1542	1514	214799	-32768	1397	165.024999999994	-32768	-32768	-32768	-32768	-32768	-32768	-32768	-32768	-32768	-32768	-32768	-247401.975	214794	214842	49	531.5	374.700012207031	335.600006103516	382.299987792969	170.199996948242
2	w	28	r	0	1	22	22	-1	F3C2.TIF	F2C2.TIF	F3C1.TIF	3	2	3	2	2	1	200	817	x	x	216409	217259	1675	1704	217422	-32768	1747	144.499000000011	-32768	-32768	-32768	-32768	-32768	-32768	-32768	-32768	-32768	-32768	-32768	-250045.501	217418	217475	58	532.400024414062	374.700012207031	327.399993896484	374.5	177.699996948242
2	w	28	r	1	1	23	23	-1	F2C1.TIF	F3C1.TIF	F1C2.TIF	2	3	1	1	1	2	200	834	x	x	218756	219606	1778	1786	219773	-32768	1856	148.77900000001	219768	219811	44	534.799987792969	377.5	375.600006103516	374.399993896484	173.300003051758	443.200012207031	4.51079656480544	178.86749124242	143.77900000001	220026	220056	31	349.399993896484	382.100006103516	339.399993896484	373.799987792969	67.0999984741211
2	w	28	r	0	1	24	24	1	F3C1.TIF	F1C1.TIF	F3C2.TIF	3	1	3	1	1	2	200	836	x	x	222507	223357	1785	1758	223604	-32768	1684	229.14499999999	-32768	-32768	-32768	-32768	-32768	-32768	-32768	-32768	-32768	-32768	-32768	-256142.855	223600	223645	46	534	372.299987792969	721.599975585938	361.200012207031	161.300003051758
2	w	28	r	1	1	25	25	-1	F2C1.TIF	F3C1.TIF	F1C2.TIF	2	3	1	1	1	2	200	746	x	x	225567	226317	1210	1263	226534	-32768	1489	198.796000000002	-32768	-32768	-32768	-32768	-32768	-32768	-32768	-32768	-32768	-32768	-32768	-259103.204	226528	226585	58	514	380.700012207031	317.600006103516	380.200012207031	172.800003051758
2	w	28	r	1	1	26	26	1	F1C1.TIF	F2C1.TIF	F3C2.TIF	1	2	3	1	1	2	200	794	x	x	227684	228484	1679	1690	228682	-32768	1616	179.571999999986	-32768	-32768	-32768	-32768	-32768	-32768	-32768	-32768	-32768	-32768	-32768	-261270.428	228678	228722	45	525.599975585938	374.299987792969	712.5	363.399993896484	160.899993896484
2	w	28	r	1	1	27	27	-1	F3C1.TIF	F1C1.TIF	F2C2.TIF	3	1	2	1	1	2	200	505	x	x	230418	230918	1237	1251	231149	-32768	1384	212.562999999995	-32768	-32768	-32768	-32768	-32768	-32768	-32768	-32768	-32768	-32768	-32768	-263704.437	231144	231190	47	520.700012207031	384.899993896484	359.200012207031	382.399993896484	158.699996948242
2	w	28	r	0	1	28	28	1	F2C2.TIF	F3C2.TIF	F2C1.TIF	2	3	2	2	2	1	200	949	x	x	232816	233766	1725	1747	233943	-32768	1801	158.926000000007	-32768	-32768	-32768	-32768	-32768	-32768	-32768	-32768	-32768	-32768	-32768	-266552.074	233938	233985	48	519.900024414062	372	708.299987792969	354.899993896484	168.300003051758
2	w	28	r	0	1	29	29	1	F3C2.TIF	F2C2.TIF	F3C1.TIF	3	2	3	2	2	1	200	537	x	x	235044	235594	1482	1452	235855	-32768	1440	243.888000000006	-32768	-32768	-32768	-32768	-32768	-32768	-32768	-32768	-32768	-32768	-32768	-268379.112	235850	235898	49	515.5	372.200012207031	711.900024414062	361.100006103516	158.399993896484
2	w	28	r	0	1	30	30	-1	F1C1.TIF	F3C1.TIF	F1C2.TIF	1	3	1	1	1	2	200	612	x	x	237680	238280	1524	1577	238496	-32768	1749	197.80799999999	-32768	-32768	-32768	-32768	-32768	-32768	-32768	-32768	-32768	-32768	-32768	-271066.192	238492	238550	59	530.400024414062	372.700012207031	337.600006103516	378.600006103516	168.199996948242
2	w	28	r	1	1	31	31	1	F2C1.TIF	F3C1.TIF	F1C2.TIF	2	3	1	1	1	2	200	986	x	x	239880	240880	1404	1432	241056	-32768	1528	158.149999999994	-32768	-32768	-32768	-32768	-32768	-32768	-32768	-32768	-32768	-32768	-32768	-273665.85	241052	241107	56	524	377.399993896484	740.099975585938	367.399993896484	166.800003051758
2	w	28	r	0	1	32	32	-1	F3C1.TIF	F2C1.TIF	F3C2.TIF	3	2	3	1	1	2	200	787	x	x	243297	244097	1763	1771	244302	-32768	1736	187.714000000007	-32768	-32768	-32768	-32768	-32768	-32768	-32768	-32768	-32768	-32768	-32768	-276882.286	244297	244356	60	530.400024414062	370.700012207031	323.299987792969	373.700012207031	154
2	w	28	r	1	1	33	33	-1	F1C2.TIF	F3C2.TIF	F2C1.TIF	1	3	2	2	2	1	200	631	x	x	245717	246367	1522	1539	246570	-32768	1575	185.978999999992	-32768	-32768	-32768	-32768	-32768	-32768	-32768	-32768	-32768	-32768	-32768	-279152.021	246566	246620	55	529.400024414062	372.799987792969	323.200012207031	381.200012207031	169.5
2	w	28	r	1	1	34	34	-1	F1C1.TIF	F2C1.TIF	F3C2.TIF	1	2	3	1	1	2	200	999	x	x	248024	249024	1724	1755	249197	-32768	1851	155.260000000009	-32768	-32768	-32768	-32768	-32768	-32768	-32768	-32768	-32768	-32768	-32768	-281809.74	249192	249241	50	527.200012207031	370.100006103516	337.299987792969	372	178.300003051758
2	w	28	r	0	1	35	35	-1	F2C2.TIF	F3C2.TIF	F2C1.TIF	2	3	2	2	2	1	200	981	x	x	251039	252039	1673	1706	252204	-32768	1792	146.500999999989	252200	252246	47	533.099975585938	370.299987792969	364.200012207031	368.399993896484	178.199996948242	442.700012207031	4.78501374607013	179.345984206319	142.500999999989	252481	252514	34	337.299987792969	372.5	326.600006103516	368.100006103516	66.8000030517578
2	w	28	r	1	1	36	36	-1	F2C1.TIF	F1C1.TIF	F3C2.TIF	2	1	3	1	1	2	200	921	x	x	254119	255069	1554	1522	255301	-32768	1379	214.257000000012	255298	255342	45	528.799987792969	380.600006103516	362.299987792969	377.700012207031	162.800003051758	422.200012207031	4.71745194002274	178.987057328533	211.257000000012	255849	255877	29	335.200012207031	383	323.200012207031	373.100006103516	58.7999992370605
2	w	28	r	1	1	37	37	1	F2C2.TIF	F3C2.TIF	F1C1.TIF	2	3	1	2	2	1	200	596	x	x	257169	257769	1604	1542	257991	-32768	1473	204.5	-32768	-32768	-32768	-32768	-32768	-32768	-32768	-32768	-32768	-32768	-32768	-290554.5	257985	258032	48	531.299987792969	380.100006103516	714.400024414062	370.700012207031	165.800003051758
2	w	28	r	1	1	38	38	-1	F1C1.TIF	F2C1.TIF	F3C2.TIF	1	2	3	1	1	2	200	672	x	x	259173	259873	1577	1557	260055	-32768	1479	164.752000000008	-32768	-32768	-32768	-32768	-32768	-32768	-32768	-32768	-32768	-32768	-32768	-292658.248	260050	260095	46	534.5	370.899993896484	354.899993896484	368.799987792969	167.600006103516
2	w	28	r	0	1	39	39	1	F1C2.TIF	F3C2.TIF	F1C1.TIF	1	3	1	2	2	1	200	828	x	x	261854	262704	1852	1869	262764	-32768	1883	42.0219999999972	-32768	-32768	-32768	-32768	-32768	-32768	-32768	-32768	-32768	-32768	-32768	-295489.978	262934	262979	46	534.200012207031	371.399993896484	728.900024414062	355.799987792969	184.899993896484
2	w	28	r	0	1	40	40	-1	F1C2.TIF	F2C2.TIF	F1C1.TIF	1	2	1	2	2	1	200	592	x	x	264565	265165	1485	1450	265350	-32768	1383	166.364999999991	-32768	-32768	-32768	-32768	-32768	-32768	-32768	-32768	-32768	-32768	-32768	-297951.635	265346	265390	45	524.400024414062	370.399993896484	340.799987792969	378.600006103516	152.699996948242
2	w	28	r	1	1	41	41	-1	F1C2.TIF	F2C2.TIF	F3C1.TIF	1	2	3	2	2	1	200	595	x	x	266695	267295	1558	1535	267465	-32768	1549	152.572999999975	-32768	-32768	-32768	-32768	-32768	-32768	-32768	-32768	-32768	-32768	-32768	-300080.427	267460	267506	47	530.099975585938	368.799987792969	345.799987792969	374.600006103516	171.699996948242
2	w	28	r	0	1	42	42	-1	F2C1.TIF	F3C1.TIF	F2C2.TIF	2	3	2	1	1	2	200	729	x	x	268859	269609	1687	1707	269775	-32768	1794	148.832999999984	-32768	-32768	-32768	-32768	-32768	-32768	-32768	-32768	-32768	-32768	-32768	-302394.167	269770	269817	48	528.599975585938	371.899993896484	344.899993896484	372.700012207031	175.399993896484
2	w	28	r	0	1	43	43	-1	F3C2.TIF	F1C2.TIF	F3C1.TIF	3	1	3	2	2	1	200	693	x	x	271121	271821	1346	1361	272020	-32768	1475	181.249000000011	-32768	-32768	-32768	-32768	-32768	-32768	-32768	-32768	-32768	-32768	-32768	-304606.751	272015	272060	46	522.5	381.899993896484	341.700012207031	383.299987792969	174
2	w	28	r	0	1	44	44	1	F2C2.TIF	F1C2.TIF	F2C1.TIF	2	1	2	2	2	1	200	618	x	x	273399	274049	1465	1431	274239	-32768	1469	173.097000000009	-32768	-32768	-32768	-32768	-32768	-32768	-32768	-32768	-32768	-32768	-32768	-306833.903	274235	274283	49	523.400024414062	369.799987792969	738.400024414062	359.399993896484	164.800003051758
2	w	28	r	1	1	45	45	1	F2C2.TIF	F1C2.TIF	F3C1.TIF	2	1	3	2	2	1	200	667	x	x	275803	276503	1544	1563	276701	-32768	1648	180.467999999993	-32768	-32768	-32768	-32768	-32768	-32768	-32768	-32768	-32768	-32768	-32768	-309288.532	276696	276742	47	521.700012207031	363.5	723.299987792969	352.299987792969	174.800003051758
2	w	28	r	0	1	46	46	1	F2C1.TIF	F1C1.TIF	F2C2.TIF	2	1	2	1	1	2	200	828	x	x	278093	278943	1422	1444	279115	-32768	1534	154.380000000005	-32768	-32768	-32768	-32768	-32768	-32768	-32768	-32768	-32768	-32768	-32768	-311728.62	279110	279157	48	530.799987792969	379.100006103516	738.099975585938	365.799987792969	166.300003051758
2	w	28	r	0	1	47	47	1	F2C2.TIF	F3C2.TIF	F2C1.TIF	2	3	2	2	2	1	200	621	x	x	280686	281336	1215	1178	281541	-32768	1164	187.433000000019	-32768	-32768	-32768	-32768	-32768	-32768	-32768	-32768	-32768	-32768	-32768	-314121.567	281537	281581	45	512.5	392.200012207031	703.200012207031	382.299987792969	174.100006103516
2	w	28	r	0	1	48	48	1	F1C1.TIF	F2C1.TIF	F1C2.TIF	1	2	1	1	1	2	200	551	x	x	282980	283530	1651	1679	283692	-32768	1759	144.368000000017	-32768	-32768	-32768	-32768	-32768	-32768	-32768	-32768	-32768	-32768	-32768	-316315.632	283688	283734	47	522.700012207031	372.700012207031	706.599975585938	362.899993896484	177.5
2	w	28	r	0	1	49	49	-1	F1C1.TIF	F3C1.TIF	F1C2.TIF	1	3	1	1	1	2	200	538	x	x	285082	285632	1449	1444	285794	-32768	1528	144.699000000022	-32768	-32768	-32768	-32768	-32768	-32768	-32768	-32768	-32768	-32768	-32768	-318417.301	285790	285837	48	515.900024414062	385.5	330.399993896484	388.899993896484	175.5
2	w	28	r	1	1	50	50	1	F2C1.TIF	F1C1.TIF	F3C2.TIF	2	1	3	1	1	2	200	635	x	x	287147	287797	1690	1708	287979	-32768	1827	165.155000000028	-32768	-32768	-32768	-32768	-32768	-32768	-32768	-32768	-32768	-32768	-32768	-320581.845	287974	288019	46	537.400024414062	369.600006103516	715.5	359.700012207031	179.800003051758
2	w	28	r	1	1	51	51	1	F2C1.TIF	F3C1.TIF	F1C2.TIF	2	3	1	1	1	2	200	795	x	x	289714	290514	1739	1744	290691	-32768	1833	158.84600000002	-32768	-32768	-32768	-32768	-32768	-32768	-32768	-32768	-32768	-32768	-32768	-323300.154	290687	290734	48	534.400024414062	368.5	724.5	358.700012207031	174.199996948242
2	w	28	r	0	1	52	52	1	F1C1.TIF	F3C1.TIF	F1C2.TIF	1	3	1	1	1	2	200	957	x	x	292430	293380	1758	1801	293541	-32768	1866	143.566999999981	-32768	-32768	-32768	-32768	-32768	-32768	-32768	-32768	-32768	-32768	-32768	-326165.433	293536	293582	47	530.900024414062	382.700012207031	719.599975585938	370.700012207031	180.5
2	w	28	r	0	1	53	53	-1	F2C1.TIF	F1C1.TIF	F2C2.TIF	2	1	2	1	1	2	200	557	x	x	294905	295455	1870	1872	295716	-32768	1894	243.140000000014	-32768	-32768	-32768	-32768	-32768	-32768	-32768	-32768	-32768	-32768	-32768	-328240.86	295712	295769	58	541.900024414062	382.5	339.899993896484	377.899993896484	174.100006103516
2	w	28	r	0	1	54	54	-1	F2C2.TIF	F1C2.TIF	F2C1.TIF	2	1	2	2	2	1	200	864	x	x	297361	298211	1907	1932	298378	-32768	1999	148.717999999993	-32768	-32768	-32768	-32768	-32768	-32768	-32768	-32768	-32768	-32768	-32768	-330997.282	298374	298430	57	536.700012207031	372.700012207031	326.899993896484	364.799987792969	165.600006103516
2	w	28	r	1	1	55	55	-1	F3C1.TIF	F1C1.TIF	F2C2.TIF	3	1	2	1	1	2	200	891	x	x	300063	300963	1565	1576	301047	-32768	1586	66.7619999999879	301189	301236	48	549.400024414062	372.899993896484	370	359.399993896484	145.800003051758	418.200012207031	5.09698028999599	175.629381670249	208.761999999988	301382	301412	31	347.399993896484	365.799987792969	327.799987792969	366	75
2	w	28	r	1	1	56	56	1	F1C1.TIF	F3C1.TIF	F2C2.TIF	1	3	2	1	1	2	200	587	x	x	302710	303310	1436	1404	303490	-32768	1361	161.893999999971	-32768	-32768	-32768	-32768	-32768	-32768	-32768	-32768	-32768	-32768	-32768	-336096.106	303486	303531	46	518.200012207031	376.5	714.700012207031	365.100006103516	149.899993896484
2	w	28	r	1	1	57	57	-1	F3C2.TIF	F1C2.TIF	F2C1.TIF	3	1	2	2	2	1	200	686	x	x	304594	305294	1492	1494	305488	-32768	1512	175.805999999982	305484	305530	47	530.799987792969	380.700012207031	721.299987792969	365.399993896484	168.899993896484	412.600006103516	5.39928600962788	4.6706978388865	171.805999999982	305980	306049	70	742	367.899993896484	324.100006103516	362	234
2	w	28	r	0	1	58	58	1	F3C1.TIF	F1C1.TIF	F3C2.TIF	3	1	3	1	1	2	200	594	x	x	307978	308578	1688	1725	308777	-32768	1840	180.795999999973	-32768	-32768	-32768	-32768	-32768	-32768	-32768	-32768	-32768	-32768	-32768	-341364.204	308773	308820	48	526	377.299987792969	705.099975585938	356.100006103516	171
2	w	28	r	1	1	59	59	1	F1C2.TIF	F3C2.TIF	F2C1.TIF	1	3	2	2	2	1	200	863	x	x	309929	310779	1292	1278	310943	-32768	1301	146.727000000014	-32768	-32768	-32768	-32768	-32768	-32768	-32768	-32768	-32768	-32768	-32768	-343564.273	310938	310983	46	516.599975585938	385.299987792969	705.799987792969	377.600006103516	163.100006103516
2	w	28	r	0	1	60	60	1	F3C2.TIF	F2C2.TIF	F3C1.TIF	3	2	3	2	2	1	200	989	x	x	312303	313303	1609	1647	313476	-32768	1724	155.590000000026	-32768	-32768	-32768	-32768	-32768	-32768	-32768	-32768	-32768	-32768	-32768	-346088.41	313472	313518	47	534.099975585938	384.700012207031	725.400024414062	371.299987792969	174.600006103516
2	w	28	r	1	1	61	61	1	F3C1.TIF	F1C1.TIF	F2C2.TIF	3	1	2	1	1	2	200	812	x	x	315548	316348	1661	1658	316544	-32768	1676	178.085000000021	-32768	-32768	-32768	-32768	-32768	-32768	-32768	-32768	-32768	-32768	-32768	-349133.915	316538	316582	45	529.400024414062	387	707	373.100006103516	168.100006103516
2	w	28	r	0	1	62	62	1	F3C2.TIF	F1C2.TIF	F3C1.TIF	3	1	3	2	2	1	200	605	x	x	318496	319096	1159	1183	319280	-32768	1341	166.467000000004	-32768	-32768	-32768	-32768	-32768	-32768	-32768	-32768	-32768	-32768	-32768	-351881.533	319276	319324	49	517.900024414062	386.100006103516	710.799987792969	372	165.399993896484
2	w	28	r	1	1	63	63	1	F2C1.TIF	F1C1.TIF	F3C2.TIF	2	1	3	1	1	2	200	928	x	x	320634	321584	1562	1588	321807	-32768	1727	205.63400000002	-32768	-32768	-32768	-32768	-32768	-32768	-32768	-32768	-32768	-32768	-32768	-354369.366	321802	321858	57	523.799987792969	380.299987792969	717.799987792969	361.700012207031	168.600006103516
2	w	28	r	1	1	64	64	1	F1C2.TIF	F3C2.TIF	F2C1.TIF	1	3	2	2	2	1	200	830	x	x	324214	325064	1764	1785	325250	-32768	1785	168.332999999984	-32768	-32768	-32768	-32768	-32768	-32768	-32768	-32768	-32768	-32768	-32768	-357849.667	325245	325292	48	531.700012207031	371.299987792969	696.400024414062	366.100006103516	175.5
2	w	28	r	1	1	65	65	-1	F3C1.TIF	F2C1.TIF	F1C2.TIF	3	2	1	1	1	2	200	779	x	x	326968	327768	1099	1128	328058	-32768	1373	272.066999999981	328054	328100	47	520.700012207031	382.799987792969	693.5	366.799987792969	175.699996948242	419.700012207031	4.90989630578546	5.38091026460393	268.066999999981	328477	328550	74	791.5	362	308.5	380.100006103516	223.899993896484
2	w	28	r	1	1	66	66	1	F3C2.TIF	F2C2.TIF	F1C1.TIF	3	2	1	2	2	1	200	980	x	x	332889	333889	1321	1335	334150	-32768	1394	242.825000000012	-32768	-32768	-32768	-32768	-32768	-32768	-32768	-32768	-32768	-32768	-32768	-366675.175	334145	334190	46	513.599975585938	379.299987792969	696.799987792969	363.399993896484	162.199996948242
2	w	28	r	1	1	67	67	-1	F3C2.TIF	F2C2.TIF	F1C1.TIF	3	2	1	2	2	1	200	684	x	x	336504	337204	1692	1682	337462	-32768	1636	240.22100000002	-32768	-32768	-32768	-32768	-32768	-32768	-32768	-32768	-32768	-32768	-32768	-369989.779	337458	337505	48	522.900024414062	374.200012207031	342.899993896484	382.399993896484	183
2	w	28	r	0	1	68	68	-1	F2C2.TIF	F3C2.TIF	F2C1.TIF	2	3	2	2	2	1	200	717	x	x	338568	339318	1746	1738	339567	-32768	1624	230.913	-32768	-32768	-32768	-32768	-32768	-32768	-32768	-32768	-32768	-32768	-32768	-372104.087	339563	339622	60	525.5	371.299987792969	312.100006103516	373.700012207031	176.899993896484
2	w	28	r	0	1	69	69	-1	F1C1.TIF	F2C1.TIF	F1C2.TIF	1	2	1	1	1	2	200	502	x	x	341063	341563	1587	1575	341805	-32768	1559	223.630999999994	-32768	-32768	-32768	-32768	-32768	-32768	-32768	-32768	-32768	-32768	-32768	-374349.369	341802	341855	54	526.799987792969	373	340.399993896484	374.799987792969	167.199996948242
2	w	28	r	1	1	70	70	1	F3C1.TIF	F2C1.TIF	F1C2.TIF	3	2	1	1	1	2	200	599	x	x	343514	344114	1629	1636	344291	-32768	1703	159.070000000007	-32768	-32768	-32768	-32768	-32768	-32768	-32768	-32768	-32768	-32768	-32768	-376899.93	344286	344333	48	524	361.399993896484	702.200012207031	351.299987792969	166.699996948242
2	w	28	r	0	1	71	71	-1	F3C2.TIF	F1C2.TIF	F3C1.TIF	3	1	3	2	2	1	200	820	x	x	346042	346846	1553	1555	346862	-32768	1562	-7.09899999998743	-32768	-32768	-32768	-32768	-32768	-32768	-32768	-32768	-32768	-32768	-32768	-379637.099	347097	347155	59	527.5	368	319.299987792969	370.100006103516	169.100006103516
2	w	28	r	1	1	72	72	1	F1C2.TIF	F2C2.TIF	F3C1.TIF	1	2	3	2	2	1	200	918	x	x	348702	349602	1392	1413	349780	-32768	1546	160.911000000022	-32768	-32768	-32768	-32768	-32768	-32768	-32768	-32768	-32768	-32768	-32768	-382387.089	349775	349822	48	522.400024414062	370.299987792969	715	359.600006103516	164.800003051758
2	w	28	r	0	1	73	73	-1	F1C2.TIF	F2C2.TIF	F1C1.TIF	1	2	1	2	2	1	200	877	x	x	351816	352716	1788	1838	352726	-32768	1852	-7.69599999999627	352902	352947	46	533	368	365.5	369.200012207031	174.100006103516	424.600006103516	4.74516799585004	-179.583720193459	168.304000000004	353424	353448	25	337.600006103516	389.399993896484	331.5	376.100006103516	52.5
2	w	28	r	1	1	74	74	-1	F3C2.TIF	F1C2.TIF	F2C1.TIF	3	1	2	2	2	1	200	573	x	x	355238	355838	1553	1548	356000	-32768	1577	144.582999999984	-32768	-32768	-32768	-32768	-32768	-32768	-32768	-32768	-32768	-32768	-32768	-388623.417	355996	356041	46	526.599975585938	377.799987792969	341.5	384.799987792969	178.199996948242
2	w	28	r	1	1	75	75	1	F1C1.TIF	F2C1.TIF	F3C2.TIF	1	2	3	1	1	2	200	924	x	x	357750	358700	1949	1969	358875	-32768	1974	156.367000000027	-32768	-32768	-32768	-32768	-32768	-32768	-32768	-32768	-32768	-32768	-32768	-391486.633	358872	358914	43	531.799987792969	374.700012207031	709.900024414062	360.700012207031	162.600006103516
2	w	28	r	0	1	76	76	1	F1C1.TIF	F2C1.TIF	F1C2.TIF	1	2	1	1	1	2	200	885	x	x	360205	361105	1810	1821	361272	-32768	1849	148.90399999998	-32768	-32768	-32768	-32768	-32768	-32768	-32768	-32768	-32768	-32768	-32768	-393891.096	361268	361315	48	535.299987792969	368.100006103516	719.299987792969	362.299987792969	159.5
2	w	28	r	1	1	77	77	1	F3C1.TIF	F1C1.TIF	F2C2.TIF	3	1	2	1	1	2	200	910	x	x	362638	363538	1418	1399	363703	-32768	1430	148.242000000027	-32768	-32768	-32768	-32768	-32768	-32768	-32768	-32768	-32768	-32768	-32768	-396322.758	363699	363744	46	531.400024414062	376.899993896484	711.400024414062	366.100006103516	149.199996948242
2	w	28	r	0	1	78	78	1	F3C1.TIF	F2C1.TIF	F3C2.TIF	3	2	3	1	1	2	200	927	x	x	365054	366004	1390	1385	366171	-32768	1394	148.07699999999	-32768	-32768	-32768	-32768	-32768	-32768	-32768	-32768	-32768	-32768	-32768	-398790.923	366166	366211	46	527	378.799987792969	718	374.799987792969	157.5
2	w	28	r	1	1	79	79	1	F3C2.TIF	F2C2.TIF	F1C1.TIF	3	2	1	2	2	1	200	744	x	x	367293	368043	1462	1435	368085	-32768	1426	24.3119999999763	-32768	-32768	-32768	-32768	-32768	-32768	-32768	-32768	-32768	-32768	-32768	-400828.688	368277	368324	48	518.700012207031	380.600006103516	699.599975585938	370.299987792969	180.5
2	w	28	r	1	1	80	80	1	F3C2.TIF	F1C2.TIF	F2C1.TIF	3	1	2	2	2	1	200	681	x	x	369678	370378	1364	1381	370545	-32768	1491	148.433000000019	-32768	-32768	-32768	-32768	-32768	-32768	-32768	-32768	-32768	-32768	-32768	-403164.567	370540	370583	44	525	389.5	710.099975585938	366.799987792969	156.399993896484
2	w	28	r	0	1	81	81	1	F2C1.TIF	F3C1.TIF	F2C2.TIF	2	3	2	1	1	2	200	691	x	x	372183	372883	1599	1636	373049	-32768	1725	147.919999999984	-32768	-32768	-32768	-32768	-32768	-32768	-32768	-32768	-32768	-32768	-32768	-405669.08	373044	373091	48	522.200012207031	375.899993896484	710.299987792969	370.600006103516	164.300003051758
2	w	28	r	1	1	82	82	-1	F2C2.TIF	F1C2.TIF	F3C1.TIF	2	1	3	2	2	1	200	735	x	x	374853	375603	1742	1778	375778	-32768	1868	157.933000000019	-32768	-32768	-32768	-32768	-32768	-32768	-32768	-32768	-32768	-32768	-32768	-408388.067	375774	375824	51	521.700012207031	374.100006103516	330.799987792969	368.299987792969	159.100006103516
2	w	28	r	1	1	83	83	1	F3C2.TIF	F1C2.TIF	F2C1.TIF	3	1	2	2	2	1	200	926	x	x	377608	378558	1592	1618	378743	-32768	1693	167.210000000021	-32768	-32768	-32768	-32768	-32768	-32768	-32768	-32768	-32768	-32768	-32768	-411343.79	378737	378783	47	528.700012207031	371.799987792969	704.700012207031	357	169.899993896484
2	w	28	r	1	1	84	84	-1	F1C1.TIF	F3C1.TIF	F2C2.TIF	1	3	2	1	1	2	200	996	x	x	380666	381666	1870	1876	381870	-32768	1866	186.787000000011	381865	381910	46	533.5	379.100006103516	367.100006103516	378.700012207031	189.800003051758	441.5	4.71389474771363	179.860784402669	181.787000000011	382103	382141	39	338.399993896484	382.700012207031	327.799987792969	368.799987792969	90.3000030517578
2	w	28	r	0	1	85	85	1	F2C2.TIF	F1C2.TIF	F2C1.TIF	2	1	2	2	2	1	200	637	x	x	383533	384183	1496	1514	384405	-32768	1620	203.869000000006	-32768	-32768	-32768	-32768	-32768	-32768	-32768	-32768	-32768	-32768	-32768	-416969.131	384400	384445	46	531.099975585938	365.200012207031	704.700012207031	353.200012207031	171.300003051758
2	w	28	r	1	1	86	86	-1	F1C2.TIF	F2C2.TIF	F3C1.TIF	1	2	3	2	2	1	200	874	x	x	385753	386653	1682	1707	386818	-32768	1801	147.380000000005	386815	386860	46	538	381.899993896484	369.600006103516	379.899993896484	169.800003051758	424.899993896484	4.77088508209384	179.309480998634	144.380000000005	387139	387182	44	128.5	396.799987792969	314.899993896484	375	170.399993896484
2	w	28	r	1	1	87	87	1	F1C2.TIF	F2C2.TIF	F3C1.TIF	1	2	3	2	2	1	200	968	x	x	398841	400835	1929	1942	401079	-32768	1958	225.898999999976	-32768	-32768	-32768	-32768	-32768	-32768	-32768	-32768	-32768	-32768	-32768	-433621.101	401074	401120	47	531.599975585938	383.200012207031	709.700012207031	369.5	156.600006103516
2	w	28	r	0	1	88	88	-1	F2C1.TIF	F3C1.TIF	F2C2.TIF	2	3	2	1	1	2	200	732	x	x	402915	403665	1583	1562	403919	-32768	1591	236.054000000004	403915	403961	47	532.299987792969	381.600006103516	366.899993896484	383.200012207031	197.800003051758	455.600006103516	4.68577830386084	-179.437682320632	232.054000000004	404273	404303	31	342.5	379.5	327	375.200012207031	76.4000015258789
2	w	28	r	0	1	89	89	-1	F3C2.TIF	F2C2.TIF	F3C1.TIF	3	2	3	2	2	1	200	817	x	x	405598	406448	1403	1415	406634	-32768	1492	167.684999999998	-32768	-32768	-32768	-32768	-32768	-32768	-32768	-32768	-32768	-32768	-32768	-439234.315	406630	406675	46	522.700012207031	378.100006103516	355	388.399993896484	166.699996948242
2	w	28	r	1	1	90	90	-1	F2C2.TIF	F3C2.TIF	F1C1.TIF	2	3	1	2	2	1	200	626	x	x	408359	409009	1993	1987	409184	-32768	1948	157.433000000019	409179	409224	46	534.299987792969	376.299987792969	361	372	177.100006103516	427.799987792969	4.91090713779572	178.556846389863	152.433000000019	409589	409620	32	340.899993896484	374.5	327.100006103516	370.899993896484	76
2	w	28	r	0	1	91	91	1	F2C1.TIF	F3C1.TIF	F2C2.TIF	2	3	2	1	1	2	200	848	x	x	411223	412073	1250	1302	412366	-32768	1556	275.623000000021	-32768	-32768	-32768	-32768	-32768	-32768	-32768	-32768	-32768	-32768	-32768	-444858.377	412362	412409	48	518.700012207031	377.799987792969	715.299987792969	368.600006103516	177.899993896484
2	w	28	r	1	1	92	92	1	F2C2.TIF	F1C2.TIF	F3C1.TIF	2	1	3	2	2	1	200	833	x	x	414044	414894	1385	1400	415130	-32768	1532	217.934999999998	-32768	-32768	-32768	-32768	-32768	-32768	-32768	-32768	-32768	-32768	-32768	-447680.065	415126	415179	54	520.900024414062	372.100006103516	714.5	363.799987792969	172
2	w	28	r	1	1	93	93	-1	F1C2.TIF	F3C2.TIF	F2C1.TIF	1	3	2	2	2	1	200	521	x	x	417262	417812	1572	1578	417985	-32768	1659	153.880999999994	-32768	-32768	-32768	-32768	-32768	-32768	-32768	-32768	-32768	-32768	-32768	-450599.119	417980	418027	48	530.099975585938	364	352.799987792969	372.899993896484	182.399993896484
2	w	28	r	1	1	94	94	-1	F1C1.TIF	F3C1.TIF	F2C2.TIF	1	3	2	1	1	2	200	752	x	x	419672	420422	1540	1559	420590	-32768	1629	150.862000000023	-32768	-32768	-32768	-32768	-32768	-32768	-32768	-32768	-32768	-32768	-32768	-453207.138	420586	420635	50	526.799987792969	366.399993896484	349	376.399993896484	165.699996948242
2	w	28	r	1	1	95	95	1	F2C2.TIF	F3C2.TIF	F1C1.TIF	2	3	1	2	2	1	200	606	x	x	423215	423815	1681	1696	424055	-32768	1747	222.465000000026	-32768	-32768	-32768	-32768	-32768	-32768	-32768	-32768	-32768	-32768	-32768	-456600.535	424050	424096	47	528.599975585938	371	702.599975585938	361.899993896484	182.199996948242
2	w	28	r	1	1	96	96	-1	F3C1.TIF	F2C1.TIF	F1C2.TIF	3	2	1	1	1	2	200	514	x	x	425258	425808	1352	1344	426088	-32768	1277	262.168000000005	-32768	-32768	-32768	-32768	-32768	-32768	-32768	-32768	-32768	-32768	-32768	-458593.832	426084	426127	44	522.799987792969	382.5	356.399993896484	389.100006103516	166.5
2	w	28	r	1	2	1	97	1	F1C2.TIF	F3C2.TIF	F2C1.TIF	1	3	2	2	2	1	200	531	x	x	429204	429754	1861	1877	429939	-32768	1951	166.632999999973	-32768	-32768	-32768	-32768	-32768	-32768	-32768	-32768	-32768	-32768	-32768	-462540.367	429935	429983	49	536.099975585938	362.200012207031	721.599975585938	354.399993896484	164.899993896484
2	w	28	r	1	2	2	98	-1	F3C2.TIF	F1C2.TIF	F2C1.TIF	3	1	2	2	2	1	200	650	x	x	431302	431952	1822	1782	432135	-32768	1742	164.979999999981	-32768	-32768	-32768	-32768	-32768	-32768	-32768	-32768	-32768	-32768	-32768	-464738.02	432129	432186	58	529.299987792969	373.899993896484	319.5	376	168.600006103516
2	w	28	r	0	2	3	99	-1	F1C1.TIF	F2C1.TIF	F1C2.TIF	1	2	1	1	1	2	200	575	x	x	433524	434124	1763	1769	434148	-32768	1777	6.55999999999767	-32768	-32768	-32768	-32768	-32768	-32768	-32768	-32768	-32768	-32768	-32768	-466909.44	434348	434400	53	532.599975585938	362.700012207031	352.600006103516	362	182.100006103516
2	w	28	r	0	2	4	100	1	F1C2.TIF	F2C2.TIF	F1C1.TIF	1	2	1	2	2	1	200	705	x	x	435696	436396	1656	1666	436452	-32768	1691	38.0270000000019	-32768	-32768	-32768	-32768	-32768	-32768	-32768	-32768	-32768	-32768	-32768	-469181.973	436614	436671	58	515.5	360.399993896484	725.400024414062	352.100006103516	160
2	w	28	r	0	2	5	101	-1	F2C1.TIF	F3C1.TIF	F2C2.TIF	2	3	2	1	1	2	200	585	x	x	437960	438560	1602	1559	438803	-32768	1520	225.806999999972	438798	438852	55	528.700012207031	374.299987792969	723.700012207031	360.100006103516	156.699996948242	432	5.523567134596	4.23651743687223	220.806999999972	438964	439035	72	728.099975585938	359.399993896484	271.100006103516	358.100006103516	221.5
2	w	28	r	0	2	6	102	-1	F3C1.TIF	F1C1.TIF	F3C2.TIF	3	1	3	1	1	2	200	565	x	x	440741	441341	1756	1788	441521	-32768	1883	161.102000000014	-32768	-32768	-32768	-32768	-32768	-32768	-32768	-32768	-32768	-32768	-32768	-474127.898	441517	441573	57	537.099975585938	365.799987792969	328.899993896484	361.299987792969	168.199996948242
2	w	28	r	0	2	7	103	1	F3C1.TIF	F1C1.TIF	F3C2.TIF	3	1	3	1	1	2	200	670	x	x	442903	443603	1473	1466	443791	-32768	1515	170.483000000007	-32768	-32768	-32768	-32768	-32768	-32768	-32768	-32768	-32768	-32768	-32768	-476388.517	443787	443833	47	526.799987792969	367.100006103516	710.5	353.799987792969	164.699996948242
2	w	28	r	1	2	8	104	1	F2C2.TIF	F1C2.TIF	F3C1.TIF	2	1	3	2	2	1	200	655	x	x	444875	445525	1766	1752	445754	-32768	1637	210.646000000008	-32768	-32768	-32768	-32768	-32768	-32768	-32768	-32768	-32768	-32768	-32768	-478311.354	445748	445793	46	526.400024414062	375	696.200012207031	362.200012207031	173
2	w	28	r	0	2	9	105	-1	F2C2.TIF	F3C2.TIF	F2C1.TIF	2	3	2	2	2	1	200	870	x	x	447128	448028	1847	1880	448177	-32768	1957	131.629000000015	-32768	-32768	-32768	-32768	-32768	-32768	-32768	-32768	-32768	-32768	-32768	-480813.371	448173	448230	58	542.799987792969	382.700012207031	340.600006103516	372.899993896484	174
2	w	28	r	0	2	10	106	1	F3C1.TIF	F2C1.TIF	F3C2.TIF	3	2	3	1	1	2	200	641	x	x	449922	450572	1796	1820	450741	-32768	1910	151.462	-32768	-32768	-32768	-32768	-32768	-32768	-32768	-32768	-32768	-32768	-32768	-483357.538	450736	450784	49	534.299987792969	377.299987792969	722.099975585938	368.399993896484	160.5
2	w	28	r	0	2	11	107	-1	F3C2.TIF	F1C2.TIF	F3C1.TIF	3	1	3	2	2	1	200	570	x	x	452155	452755	1407	1391	452987	-32768	1368	214.856000000029	-32768	-32768	-32768	-32768	-32768	-32768	-32768	-32768	-32768	-32768	-32768	-485540.144	452983	453027	45	526.5	380.399993896484	356.399993896484	375.899993896484	183.100006103516
2	w	28	r	1	2	12	108	1	F2C2.TIF	F3C2.TIF	F1C1.TIF	2	3	1	2	2	1	200	654	x	x	454683	455333	1722	1757	455516	-32768	1848	165.099999999977	-32768	-32768	-32768	-32768	-32768	-32768	-32768	-32768	-32768	-32768	-32768	-488118.9	455511	455558	48	526.5	377.399993896484	726	362.799987792969	180.100006103516
2	w	28	r	1	2	13	109	1	F2C2.TIF	F1C2.TIF	F3C1.TIF	2	1	3	2	2	1	200	943	x	x	456674	457624	1442	1457	457810	-32768	1416	168.566999999981	-32768	-32768	-32768	-32768	-32768	-32768	-32768	-32768	-32768	-32768	-32768	-490409.433	457806	457852	47	523.099975585938	371.299987792969	712.099975585938	363.899993896484	167.899993896484
2	w	28	r	0	2	14	110	1	F3C2.TIF	F2C2.TIF	F3C1.TIF	3	2	3	2	2	1	200	599	x	x	459152	459752	1700	1718	459989	-32768	1822	219.212	-32768	-32768	-32768	-32768	-32768	-32768	-32768	-32768	-32768	-32768	-32768	-492537.788	459985	460033	49	530.799987792969	371.700012207031	715.400024414062	362.200012207031	163.300003051758
2	w	28	r	0	2	15	111	1	F3C2.TIF	F2C2.TIF	F3C1.TIF	3	2	3	2	2	1	200	568	x	x	461370	461970	1584	1590	462153	-32768	1664	165.57699999999	-32768	-32768	-32768	-32768	-32768	-32768	-32768	-32768	-32768	-32768	-32768	-494755.423	462149	462192	44	523.5	365.5	699.099975585938	359.600006103516	159
2	w	28	r	1	2	16	112	1	F2C1.TIF	F1C1.TIF	F3C2.TIF	2	1	3	1	1	2	200	693	x	x	463548	464248	1768	1790	464448	-32768	1867	182.097999999998	-32768	-32768	-32768	-32768	-32768	-32768	-32768	-32768	-32768	-32768	-32768	-497033.902	464444	464491	48	531	365.799987792969	721.599975585938	355.5	183
2	w	28	r	0	2	17	113	-1	F1C2.TIF	F3C2.TIF	F1C1.TIF	1	3	1	2	2	1	200	685	x	x	466444	467144	1705	1732	467341	-32768	1843	179.155000000028	467337	467382	46	526.700012207031	372	700	357.5	177.800003051758	452.799987792969	4.92012980566022	4.86500081382263	175.155000000028	467756	467821	66	720.099975585938	360.899993896484	341.899993896484	357.100006103516	220.800003051758
2	w	28	r	1	2	18	114	1	F3C1.TIF	F2C1.TIF	F1C2.TIF	3	2	1	1	1	2	200	741	x	x	469570	470320	1470	1476	470507	-32768	1546	169.098999999987	-32768	-32768	-32768	-32768	-32768	-32768	-32768	-32768	-32768	-32768	-32768	-503105.901	470503	470548	46	528.299987792969	383	725.599975585938	374.5	161.600006103516
2	w	28	r	1	2	19	115	-1	F1C1.TIF	F2C1.TIF	F3C2.TIF	1	2	3	1	1	2	200	922	x	x	471950	472900	1674	1702	473064	-32768	1764	145.762999999977	-32768	-32768	-32768	-32768	-32768	-32768	-32768	-32768	-32768	-32768	-32768	-505686.237	473059	473115	57	533.900024414062	368.399993896484	336.899993896484	368.899993896484	166.300003051758
2	w	28	r	1	2	20	116	-1	F1C2.TIF	F2C2.TIF	F3C1.TIF	1	2	3	2	2	1	200	545	x	x	474407	474957	1604	1592	475117	-32768	1611	142.364000000001	475113	475157	45	535.200012207031	370.100006103516	380.700012207031	372.799987792969	158.600006103516	404	4.37745999126213	-178.983669306156	138.364000000001	475328	475359	32	360.399993896484	368.899993896484	332.600006103516	366.799987792969	73.5
2	w	28	r	0	2	21	117	1	F2C2.TIF	F3C2.TIF	F2C1.TIF	2	3	2	2	2	1	200	640	x	x	476490	477140	1610	1583	477345	-32768	1557	187.572999999975	-32768	-32768	-32768	-32768	-32768	-32768	-32768	-32768	-32768	-32768	-32768	-509925.427	477340	477385	46	528.599975585938	370	717.900024414062	366.399993896484	163.800003051758
2	w	28	r	0	2	22	118	-1	F2C2.TIF	F3C2.TIF	F2C1.TIF	2	3	2	2	2	1	200	829	x	x	478744	479594	1278	1290	479766	-32768	1394	154.352000000014	-32768	-32768	-32768	-32768	-32768	-32768	-32768	-32768	-32768	-32768	-32768	-512379.648	479762	479808	47	526.400024414062	383.399993896484	332	388.600006103516	179
2	w	28	r	1	2	23	119	-1	F1C2.TIF	F3C2.TIF	F2C1.TIF	1	3	2	2	2	1	200	527	x	x	481105	481655	1630	1640	481874	-32768	1663	201.085000000021	-32768	-32768	-32768	-32768	-32768	-32768	-32768	-32768	-32768	-32768	-32768	-514440.915	481869	481925	57	532	373	324.600006103516	372.700012207031	174.300003051758
2	w	28	r	1	2	24	120	-1	F1C2.TIF	F2C2.TIF	F3C1.TIF	1	2	3	2	2	1	200	974	x	x	483606	484606	1899	1909	484759	-32768	1929	135.722000000009	484754	484799	46	538.599975585938	372.200012207031	363.399993896484	371.5	168.399993896484	440.100006103516	4.96321300487894	179.768144263657	130.722000000009	485025	485055	31	346	373.600006103516	329.600006103516	363.299987792969	70
2	w	28	r	1	2	25	121	-1	F3C1.TIF	F1C1.TIF	F2C2.TIF	3	1	2	1	1	2	200	889	x	x	486572	487472	1323	1340	487500	-32768	1366	10.3819999999832	487732	487775	44	534	374.399993896484	365.200012207031	367.299987792969	199.800003051758	469.799987792969	4.78623215587212	177.554073097846	242.381999999983	488368	488394	27	330.399993896484	373.399993896484	330.100006103516	364.100006103516	50.7999992370605
2	w	28	r	1	2	26	122	-1	F2C1.TIF	F3C1.TIF	F1C2.TIF	2	3	1	1	1	2	200	928	x	x	491835	492785	1596	1622	493049	-32768	1709	245.407000000007	-32768	-32768	-32768	-32768	-32768	-32768	-32768	-32768	-32768	-32768	-32768	-525571.593	493044	493098	55	531.400024414062	370.100006103516	334.100006103516	378.700012207031	169.199996948242
2	w	28	r	0	2	27	123	1	F2C1.TIF	F1C1.TIF	F2C2.TIF	2	1	2	1	1	2	200	749	x	x	494559	495309	1368	1389	495559	-32768	1429	231.943000000028	-32768	-32768	-32768	-32768	-32768	-32768	-32768	-32768	-32768	-32768	-32768	-528095.057	495555	495604	50	516.599975585938	374	699.200012207031	363.5	144.5
2	w	28	r	0	2	28	124	1	F2C1.TIF	F3C1.TIF	F2C2.TIF	2	3	2	1	1	2	200	542	x	x	497314	497864	1528	1531	498044	-32768	1609	161.597999999998	-32768	-32768	-32768	-32768	-32768	-32768	-32768	-32768	-32768	-32768	-32768	-530650.402	498040	498087	48	523.700012207031	367.299987792969	717	359.100006103516	169.800003051758
2	w	28	r	1	2	29	125	-1	F1C1.TIF	F3C1.TIF	F2C2.TIF	1	3	2	1	1	2	200	829	x	x	499398	500248	1743	1767	500421	-32768	1879	154.739000000001	-32768	-32768	-32768	-32768	-32768	-32768	-32768	-32768	-32768	-32768	-32768	-533034.261	500417	500470	54	529.799987792969	370.899993896484	332.399993896484	372	169.5
2	w	28	r	1	2	30	126	1	F3C1.TIF	F1C1.TIF	F2C2.TIF	3	1	2	1	1	2	200	994	x	x	504441	505441	1682	1690	505516	-32768	1701	56.3279999999795	-32768	-32768	-32768	-32768	-32768	-32768	-32768	-32768	-32768	-32768	-32768	-538227.672	505757	505804	48	534	353	718.5	347.799987792969	149.5
2	w	28	r	1	2	31	127	-1	F2C1.TIF	F3C1.TIF	F1C2.TIF	2	3	1	1	1	2	200	626	x	x	508471	509121	1657	1609	509387	-32768	1456	248.543999999994	-32768	-32768	-32768	-32768	-32768	-32768	-32768	-32768	-32768	-32768	-32768	-541906.456	509383	509429	47	527.900024414062	375.200012207031	346.5	376.200012207031	177.5
2	w	28	r	1	2	32	128	1	F3C1.TIF	F1C1.TIF	F2C2.TIF	3	1	2	1	1	2	200	645	x	x	510796	511446	1637	1658	511505	-32768	1678	41.9629999999888	-32768	-32768	-32768	-32768	-32768	-32768	-32768	-32768	-32768	-32768	-32768	-544231.037	511704	511751	48	531.299987792969	364.200012207031	705.799987792969	356.700012207031	172.600006103516
2	w	28	r	1	2	33	129	1	F2C1.TIF	F1C1.TIF	F3C2.TIF	2	1	3	1	1	2	200	780	x	x	514639	515439	1563	1527	515688	-32768	1369	231.849999999977	-32768	-32768	-32768	-32768	-32768	-32768	-32768	-32768	-32768	-32768	-32768	-548224.15	515683	515729	47	517.900024414062	385.600006103516	700.200012207031	360.299987792969	158.399993896484
2	w	28	r	0	2	34	130	-1	F1C1.TIF	F3C1.TIF	F1C2.TIF	1	3	1	1	1	2	200	720	x	x	517071	517821	1324	1355	518057	-32768	1496	218.175999999978	-32768	-32768	-32768	-32768	-32768	-32768	-32768	-32768	-32768	-32768	-32768	-550606.824	518053	518107	55	522.400024414062	372.200012207031	334.200012207031	375	172.5
2	w	28	r	0	2	35	131	-1	F2C1.TIF	F1C1.TIF	F2C2.TIF	2	1	2	1	1	2	200	514	x	x	519802	520352	1526	1555	520532	-32768	1571	161.902000000002	-32768	-32768	-32768	-32768	-32768	-32768	-32768	-32768	-32768	-32768	-32768	-553138.098	520526	520576	51	527.799987792969	367.700012207031	331.600006103516	371.200012207031	177.100006103516
2	w	28	r	1	2	36	132	-1	F2C2.TIF	F3C2.TIF	F1C1.TIF	2	3	1	2	2	1	200	812	x	x	522346	523146	1789	1800	523317	-32768	1867	153.197999999975	523313	523358	46	537.099975585938	372.200012207031	374	368.600006103516	172.399993896484	427.600006103516	4.62155702890226	178.716232063044	149.197999999975	523613	523643	31	348.600006103516	377.200012207031	330.399993896484	370.200012207031	74.0999984741211
2	w	28	r	1	2	37	133	-1	F3C1.TIF	F1C1.TIF	F2C2.TIF	3	1	2	1	1	2	200	811	x	x	526018	526818	1020	1036	527050	-32768	1068	214.618999999948	-32768	-32768	-32768	-32768	-32768	-32768	-32768	-32768	-32768	-32768	-32768	-559603.381	527046	527090	45	508.200012207031	395.399993896484	313.200012207031	398.700012207031	169.399993896484
2	w	28	r	0	2	38	134	-1	F3C2.TIF	F1C2.TIF	F3C1.TIF	3	1	3	2	2	1	200	699	x	x	528962	529662	1562	1575	529889	-32768	1686	208.673999999999	-32768	-32768	-32768	-32768	-32768	-32768	-32768	-32768	-32768	-32768	-32768	-562448.326	529884	529941	58	532.200012207031	372.200012207031	336	372.899993896484	162.600006103516
2	w	28	r	0	2	39	135	-1	F1C2.TIF	F2C2.TIF	F1C1.TIF	1	2	1	2	2	1	200	519	x	x	531586	532136	1651	1652	532305	-32768	1729	150.454000000027	-32768	-32768	-32768	-32768	-32768	-32768	-32768	-32768	-32768	-32768	-32768	-564922.546	532299	532345	47	520.700012207031	369.899993896484	358.399993896484	369.399993896484	163.899993896484
2	w	28	r	0	2	40	136	-1	F3C2.TIF	F2C2.TIF	F3C1.TIF	3	2	3	2	2	1	200	770	x	x	533407	534207	1483	1446	534439	-32768	1189	214.92200000002	-32768	-32768	-32768	-32768	-32768	-32768	-32768	-32768	-32768	-32768	-32768	-566992.078	534434	534480	47	516	388	331.100006103516	392.299987792969	165.600006103516
2	w	28	r	0	2	41	137	-1	F1C1.TIF	F3C1.TIF	F1C2.TIF	1	3	1	1	1	2	200	921	x	x	535782	536732	1618	1625	536930	-32768	1643	180.787000000011	-32768	-32768	-32768	-32768	-32768	-32768	-32768	-32768	-32768	-32768	-32768	-569517.213	536925	536973	49	527	373	346.700012207031	377.5	189.699996948242
2	w	28	r	0	2	42	138	1	F1C1.TIF	F3C1.TIF	F1C2.TIF	1	3	1	1	1	2	200	999	x	x	541950	542950	1623	1647	543257	-32768	1769	289.376999999979	543252	543301	50	523	370.200012207031	398.299987792969	365.600006103516	95.8000030517578	253	3.54007194946092	177.854628574185	284.376999999979	543755	543784	30	749.700012207031	361.100006103516	733	347.299987792969	70.4000015258789
2	w	28	r	1	2	43	139	1	F3C2.TIF	F2C2.TIF	F1C1.TIF	3	2	1	2	2	1	200	624	x	x	546225	546875	1327	1294	547162	-32768	1195	269.464000000036	547159	547204	46	509.399993896484	388	348.5	384.200012207031	165.300003051758	384.799987792969	4.55938487209602	178.62637514511	266.464000000036	547435	547493	59	327.200012207031	387.600006103516	707.299987792969	366.700012207031	227.399993896484
2	w	28	r	1	2	44	140	-1	F3C2.TIF	F1C2.TIF	F2C1.TIF	3	1	2	2	2	1	200	920	x	x	548985	549935	1745	1756	550187	-32768	1767	234.744999999995	-32768	-32768	-32768	-32768	-32768	-32768	-32768	-32768	-32768	-32768	-32768	-582720.255	550183	550240	58	529.5	378.5	317.700012207031	378.600006103516	166.199996948242
2	w	28	r	1	2	45	141	-1	F3C1.TIF	F2C1.TIF	F1C2.TIF	3	2	1	1	1	2	200	700	x	x	552887	553587	1852	1843	553830	-32768	1825	225.807999999961	553824	553870	47	537.900024414062	379	363.899993896484	375.700012207031	186.800003051758	464.700012207031	4.93009385702141	178.896986434078	219.807999999961	554414	554432	19	328	383.200012207031	325	368.799987792969	54.2999992370605
2	w	28	r	0	2	46	142	1	F1C1.TIF	F2C1.TIF	F1C2.TIF	1	2	1	1	1	2	200	989	x	x	555786	556786	1486	1523	556960	-32768	1651	155.69299999997	-32768	-32768	-32768	-32768	-32768	-32768	-32768	-32768	-32768	-32768	-32768	-589572.307	556956	557002	47	518.599975585938	379	702.799987792969	370.399993896484	150.5
2	w	28	r	0	2	47	143	-1	F2C2.TIF	F1C2.TIF	F2C1.TIF	2	1	2	2	2	1	200	734	x	x	558069	558811	1707	1694	558834	-32768	1685	0.484000000054948	-32768	-32768	-32768	-32768	-32768	-32768	-32768	-32768	-32768	-32768	-32768	-591601.516	559101	559151	51	537.799987792969	370	338.299987792969	363	171.800003051758
2	w	28	r	0	2	48	144	-1	F3C1.TIF	F2C1.TIF	F3C2.TIF	3	2	3	1	1	2	200	736	x	x	560818	561568	1783	1800	561781	-32768	1859	194.501000000047	-32768	-32768	-32768	-32768	-32768	-32768	-32768	-32768	-32768	-32768	-32768	-594354.499	561775	561830	56	526.700012207031	370.600006103516	332.100006103516	375.799987792969	182.899993896484
2	w	28	r	0	2	49	145	1	F2C2.TIF	F1C2.TIF	F2C1.TIF	2	1	2	2	2	1	200	608	x	x	565564	566164	1703	1706	566186	-32768	1722	4.47199999995064	-32768	-32768	-32768	-32768	-32768	-32768	-32768	-32768	-32768	-32768	-32768	-598949.528	566468	566513	46	528.5	374	716.599975585938	364	154.699996948242
2	w	28	r	0	2	50	146	1	F1C1.TIF	F3C1.TIF	F1C2.TIF	1	3	1	1	1	2	200	904	x	x	571534	572434	1559	1567	572708	-32768	1702	255.457000000053	-32768	-32768	-32768	-32768	-32768	-32768	-32768	-32768	-32768	-32768	-32768	-605220.543	572704	572749	46	526.400024414062	364.299987792969	718.200012207031	354.700012207031	173.699996948242
2	w	28	r	1	2	51	147	-1	F2C2.TIF	F1C2.TIF	F3C1.TIF	2	1	3	2	2	1	200	738	x	x	574061	574811	1443	1432	574823	-32768	1424	-5.41899999999441	-32768	-32768	-32768	-32768	-32768	-32768	-32768	-32768	-32768	-32768	-32768	-607596.419	575089	575133	45	514.799987792969	389.399993896484	334.600006103516	384	163.399993896484
2	w	28	r	0	2	52	148	1	F2C2.TIF	F1C2.TIF	F2C1.TIF	2	1	2	2	2	1	200	942	x	x	576999	577949	1277	1294	578206	-32768	1401	238.758000000031	-32768	-32768	-32768	-32768	-32768	-32768	-32768	-32768	-32768	-32768	-32768	-610735.242	578202	578248	47	516.400024414062	384.799987792969	698.5	367.799987792969	172.699996948242
2	w	28	r	1	2	53	149	-1	F3C2.TIF	F2C2.TIF	F1C1.TIF	3	2	1	2	2	1	200	849	x	x	579594	580444	1314	1286	580663	-32768	1260	199.962999999989	-32768	-32768	-32768	-32768	-32768	-32768	-32768	-32768	-32768	-32768	-32768	-613231.037	580658	580703	46	516.799987792969	389.600006103516	337.100006103516	391.600006103516	169.100006103516
2	w	28	r	0	2	54	150	-1	F3C1.TIF	F2C1.TIF	F3C2.TIF	3	2	3	1	1	2	200	853	x	x	583235	584085	1705	1668	584313	-32768	1490	209.258999999962	-32768	-32768	-32768	-32768	-32768	-32768	-32768	-32768	-32768	-32768	-32768	-616871.741	584308	584353	46	520.5	382.799987792969	338.399993896484	386.600006103516	175.199996948242
2	w	28	r	1	2	55	151	-1	F2C2.TIF	F3C2.TIF	F1C1.TIF	2	3	1	2	2	1	200	860	x	x	586895	587745	1609	1632	587980	-32768	1637	216.954999999958	-32768	-32768	-32768	-32768	-32768	-32768	-32768	-32768	-32768	-32768	-32768	-620531.045	587976	588023	48	527.099975585938	372.200012207031	353.299987792969	382.100006103516	174.699996948242
2	w	28	r	0	2	56	152	1	F2C1.TIF	F3C1.TIF	F2C2.TIF	2	3	2	1	1	2	200	818	x	x	589909	590759	1650	1668	591044	-32768	1579	268.197000000044	591040	591089	50	527.700012207031	377.299987792969	333.299987792969	383.399993896484	177.199996948242	457.700012207031	5.50209435541135	-178.172401204798	264.197000000044	591412	591480	69	313.399993896484	378.600006103516	725.400024414062	356.899993896484	207.800003051758
2	w	28	r	0	2	57	153	1	F1C2.TIF	F3C2.TIF	F1C1.TIF	1	3	1	2	2	1	200	546	x	x	593236	593786	1870	1868	594013	-32768	1883	208.555000000051	-32768	-32768	-32768	-32768	-32768	-32768	-32768	-32768	-32768	-32768	-32768	-626572.445	594009	594056	48	536.099975585938	361.100006103516	715.099975585938	354.5	153.5
2	w	28	r	0	2	58	154	1	F1C2.TIF	F2C2.TIF	F1C1.TIF	1	2	1	2	2	1	200	898	x	x	595387	596287	1775	1811	596478	-32768	1926	172.440999999992	-32768	-32768	-32768	-32768	-32768	-32768	-32768	-32768	-32768	-32768	-32768	-629073.559	596474	596522	49	536.5	366.899993896484	727.599975585938	360	177.699996948242
2	w	28	r	0	2	59	155	-1	F2C1.TIF	F1C1.TIF	F2C2.TIF	2	1	2	1	1	2	200	513	x	x	597878	598428	1698	1609	598682	-32768	1444	236.592999999993	598678	598722	45	532.099975585938	379.299987792969	709.099975585938	370.700012207031	159.600006103516	390	5.01316685906837	2.82557052883429	232.592999999993	598844	598909	66	725	380.399993896484	329	377.799987792969	208.899993896484
2	w	28	r	1	2	60	156	1	F3C1.TIF	F2C1.TIF	F1C2.TIF	3	2	1	1	1	2	200	757	x	x	600280	601030	1216	1210	601202	-32768	1289	155.060000000056	-32768	-32768	-32768	-32768	-32768	-32768	-32768	-32768	-32768	-32768	-32768	-633814.94	601197	601242	46	514.099975585938	384.200012207031	705.400024414062	375.399993896484	160.899993896484
2	w	28	r	1	2	61	157	1	F1C1.TIF	F2C1.TIF	F3C2.TIF	1	2	3	1	1	2	200	557	x	x	603864	604414	1474	1429	604643	-32768	1255	210.846999999951	-32768	-32768	-32768	-32768	-32768	-32768	-32768	-32768	-32768	-32768	-32768	-637200.153	604639	604687	49	511.899993896484	386.299987792969	700.299987792969	374.700012207031	156.399993896484
2	w	28	r	1	2	62	158	1	F1C2.TIF	F2C2.TIF	F3C1.TIF	1	2	3	2	2	1	200	963	x	x	606755	607705	1141	1179	607977	-32768	1431	254.548999999999	-32768	-32768	-32768	-32768	-32768	-32768	-32768	-32768	-32768	-32768	-32768	-640490.451	607973	608022	50	513.099975585938	380.5	700.400024414062	364.700012207031	179.5
2	w	28	r	1	2	63	159	-1	F3C2.TIF	F2C2.TIF	F1C1.TIF	3	2	1	2	2	1	200	681	x	x	610595	611295	1268	1232	611306	-32768	1233	-7.39699999999721	-32768	-32768	-32768	-32768	-32768	-32768	-32768	-32768	-32768	-32768	-32768	-644081.397	611532	611577	46	518.799987792969	386	349.299987792969	385	178.300003051758
2	w	28	r	1	2	64	160	-1	F2C1.TIF	F1C1.TIF	F3C2.TIF	2	1	3	1	1	2	200	757	x	x	614819	615569	1186	1226	615808	-32768	1384	221.476000000024	-32768	-32768	-32768	-32768	-32768	-32768	-32768	-32768	-32768	-32768	-32768	-648354.524	615804	615863	60	515.200012207031	391.5	309.700012207031	386	172.5
2	w	28	r	1	2	65	161	-1	F2C2.TIF	F1C2.TIF	F3C1.TIF	2	1	3	2	2	1	200	764	x	x	618239	618989	1619	1569	619225	-32768	1506	217.270000000019	-32768	-32768	-32768	-32768	-32768	-32768	-32768	-32768	-32768	-32768	-32768	-651775.73	619221	619267	47	525.700012207031	378	343.899993896484	374.899993896484	177
2	w	28	r	0	2	66	162	1	F1C1.TIF	F2C1.TIF	F1C2.TIF	1	2	1	1	1	2	200	575	x	x	620369	620969	1345	1316	621276	-32768	1082	288.689999999944	621272	621316	45	517.900024414062	399.899993896484	327.100006103516	391.399993896484	164.5	383.399993896484	5.40299419326733	177.405901680197	284.689999999944	621667	621741	75	307.799987792969	390.399993896484	731.799987792969	367.200012207031	220.199996948242
2	w	28	r	1	2	67	163	1	F3C2.TIF	F2C2.TIF	F1C1.TIF	3	2	1	2	2	1	200	663	x	x	623670	624320	1235	1235	624531	-32768	1287	192.782000000007	-32768	-32768	-32768	-32768	-32768	-32768	-32768	-32768	-32768	-32768	-32768	-657106.218	624527	624574	48	515.5	386.700012207031	716.200012207031	376.299987792969	157.399993896484
2	w	28	r	0	2	68	164	1	F2C1.TIF	F1C1.TIF	F2C2.TIF	2	1	2	1	1	2	200	649	x	x	626757	627407	1351	1369	627645	-32768	1505	220.329999999958	-32768	-32768	-32768	-32768	-32768	-32768	-32768	-32768	-32768	-32768	-32768	-660192.67	627641	627690	50	515.400024414062	382.899993896484	712.099975585938	365	180
2	w	28	r	1	2	69	165	1	F1C1.TIF	F3C1.TIF	F2C2.TIF	1	3	2	1	1	2	200	552	x	x	629038	629588	1273	1267	629855	-32768	1129	250.040000000037	-32768	-32768	-32768	-32768	-32768	-32768	-32768	-32768	-32768	-32768	-32768	-662372.96	629851	629893	43	510.5	392.5	697.299987792969	381	155.199996948242
2	w	28	r	1	2	70	166	1	F1C1.TIF	F3C1.TIF	F2C2.TIF	1	3	2	1	1	2	200	548	x	x	631239	631789	1218	1180	632018	-32768	1124	211.412999999942	-32768	-32768	-32768	-32768	-32768	-32768	-32768	-32768	-32768	-32768	-32768	-664574.587	632013	632058	46	511.700012207031	395.899993896484	689.700012207031	386.100006103516	148.600006103516
2	w	28	r	1	2	71	167	-1	F1C1.TIF	F3C1.TIF	F2C2.TIF	1	3	2	1	1	2	200	653	x	x	633620	634270	1255	1266	634528	-32768	1368	240.447000000044	-32768	-32768	-32768	-32768	-32768	-32768	-32768	-32768	-32768	-32768	-32768	-667055.553	634523	634577	55	516.799987792969	382.600006103516	318.700012207031	387.399993896484	176
2	w	28	r	0	2	72	168	1	F3C2.TIF	F1C2.TIF	F3C1.TIF	3	1	3	2	2	1	200	691	x	x	635922	636622	1572	1558	636846	-32768	1576	205.643999999971	-32768	-32768	-32768	-32768	-32768	-32768	-32768	-32768	-32768	-32768	-32768	-669408.356	636842	636890	49	518.400024414062	371.100006103516	701.299987792969	355.899993896484	173.800003051758
2	w	28	r	1	2	73	169	1	F2C1.TIF	F3C1.TIF	F1C2.TIF	2	3	1	1	1	2	200	797	x	x	638215	639015	1571	1574	639187	-32768	1644	154.162000000011	-32768	-32768	-32768	-32768	-32768	-32768	-32768	-32768	-32768	-32768	-32768	-671800.838	639182	639228	47	524.099975585938	381.799987792969	714.799987792969	372.899993896484	167.899993896484
2	w	28	r	0	2	74	170	1	F2C2.TIF	F3C2.TIF	F2C1.TIF	2	3	2	2	2	1	200	582	x	x	641305	641905	1303	1339	642104	-32768	1482	181.493999999948	-32768	-32768	-32768	-32768	-32768	-32768	-32768	-32768	-32768	-32768	-32768	-674690.506	642099	642145	47	522.299987792969	377.5	714.200012207031	370.700012207031	176.600006103516
2	w	28	r	0	2	75	171	-1	F1C2.TIF	F2C2.TIF	F1C1.TIF	1	2	1	2	2	1	200	865	x	x	643187	644037	1202	1195	644105	-32768	1195	49.3830000000307	-32768	-32768	-32768	-32768	-32768	-32768	-32768	-32768	-32768	-32768	-32768	-676823.617	644303	644348	46	514	389	328.399993896484	388.700012207031	170.199996948242
2	w	28	r	1	2	76	172	-1	F2C1.TIF	F1C1.TIF	F3C2.TIF	2	1	3	1	1	2	200	951	x	x	645646	646596	1388	1427	646824	-32768	1558	209.738999999943	-32768	-32768	-32768	-32768	-32768	-32768	-32768	-32768	-32768	-32768	-32768	-679382.261	646820	646877	58	527.900024414062	383.799987792969	317.899993896484	388.600006103516	187.800003051758
2	w	28	r	1	2	77	173	1	F1C2.TIF	F3C2.TIF	F2C1.TIF	1	3	2	2	2	1	200	643	x	x	648159	648809	1456	1429	648899	-32768	1405	71.7989999999991	-32768	-32768	-32768	-32768	-32768	-32768	-32768	-32768	-32768	-32768	-32768	-681595.201	649057	649101	45	512	383.899993896484	693.299987792969	373.700012207031	158.300003051758
2	w	28	r	0	2	78	174	-1	F1C1.TIF	F2C1.TIF	F1C2.TIF	1	2	1	1	1	2	200	596	x	x	650421	651021	1724	1752	651183	-32768	1828	144.890999999945	-32768	-32768	-32768	-32768	-32768	-32768	-32768	-32768	-32768	-32768	-32768	-683806.109	651178	651225	48	536.099975585938	377.200012207031	356.200012207031	378.100006103516	169.199996948242
2	w	28	r	0	2	79	175	-1	F2C2.TIF	F1C2.TIF	F2C1.TIF	2	1	2	2	2	1	200	685	x	x	652540	653240	1673	1699	653422	-32768	1743	164.677000000025	653418	653462	45	538.5	381.399993896484	369.100006103516	376.600006103516	179.5	458.700012207031	4.8008540495526	178.351956903665	160.677000000025	653684	653716	33	340.299987792969	382.700012207031	331	372.600006103516	84.6999969482422
2	w	28	r	0	2	80	176	-1	F2C1.TIF	F3C1.TIF	F2C2.TIF	2	3	2	1	1	2	200	862	x	x	655023	655873	1486	1518	656039	-32768	1585	148.101000000024	-32768	-32768	-32768	-32768	-32768	-32768	-32768	-32768	-32768	-32768	-32768	-688658.899	656033	656080	48	531.700012207031	380.700012207031	359.899993896484	387.299987792969	169.399993896484
2	w	28	r	0	2	81	177	1	F1C2.TIF	F3C2.TIF	F1C1.TIF	1	3	1	2	2	1	200	549	x	x	657175	657725	1651	1628	657963	-32768	1630	219.795999999973	-32768	-32768	-32768	-32768	-32768	-32768	-32768	-32768	-32768	-32768	-32768	-690511.204	657959	658006	48	524.400024414062	376.399993896484	706.200012207031	365.5	163.100006103516
2	w	28	r	1	2	82	178	1	F1C2.TIF	F2C2.TIF	F3C1.TIF	1	2	3	2	2	1	200	564	x	x	659336	659936	1601	1554	660143	-32768	1459	188.988999999943	-32768	-32768	-32768	-32768	-32768	-32768	-32768	-32768	-32768	-32768	-32768	-692722.011	660139	660187	49	529.700012207031	376.700012207031	726.299987792969	367.799987792969	156.100006103516
2	w	28	r	1	2	83	179	1	F2C1.TIF	F3C1.TIF	F1C2.TIF	2	3	1	1	1	2	200	588	x	x	661237	661837	1737	1711	661871	-32768	1691	16.64300000004	-32768	-32768	-32768	-32768	-32768	-32768	-32768	-32768	-32768	-32768	-32768	-694622.357	662077	662122	46	540.099975585938	368.899993896484	718.799987792969	360.799987792969	174.199996948242
2	w	28	r	0	2	84	180	-1	F1C2.TIF	F3C2.TIF	F1C1.TIF	1	3	1	2	2	1	200	856	x	x	663513	664363	1655	1666	664527	-32768	1669	145.792000000016	-32768	-32768	-32768	-32768	-32768	-32768	-32768	-32768	-32768	-32768	-32768	-697149.208	664521	664572	52	527.299987792969	379.100006103516	341.600006103516	385.799987792969	168.5
2	w	28	r	1	2	85	181	1	F2C2.TIF	F3C2.TIF	F1C1.TIF	2	3	1	2	2	1	200	883	x	x	666202	667102	2004	2013	667296	-32768	1994	176.866000000038	-32768	-32768	-32768	-32768	-32768	-32768	-32768	-32768	-32768	-32768	-32768	-699887.134	667292	667338	47	537	373	725.700012207031	362.399993896484	164.699996948242
2	w	28	r	1	2	86	182	-1	F1C1.TIF	F2C1.TIF	F3C2.TIF	1	2	3	1	1	2	200	729	x	x	668480	669230	1430	1434	669461	-32768	1551	212.481000000029	-32768	-32768	-32768	-32768	-32768	-32768	-32768	-32768	-32768	-32768	-32768	-702016.519	669457	669513	57	533.099975585938	372.5	331	373.5	159
2	w	28	r	1	2	87	183	-1	F1C2.TIF	F3C2.TIF	F2C1.TIF	1	3	2	2	2	1	200	542	x	x	670734	671284	1796	1796	671455	-32768	1827	153.015000000014	671450	671496	47	540.200012207031	367.899993896484	372.799987792969	374.5	167.800003051758	395.100006103516	4.74601201288655	-177.707180843405	148.015000000014	671695	671725	31	348.600006103516	368	335.100006103516	365.899993896484	66.3000030517578
2	w	28	r	1	2	88	184	1	F3C2.TIF	F1C2.TIF	F2C1.TIF	3	1	2	2	2	1	200	931	x	x	676456	677406	1752	1769	677649	-32768	1622	224.204999999958	-32768	-32768	-32768	-32768	-32768	-32768	-32768	-32768	-32768	-32768	-32768	-710192.795	677645	677691	47	529.900024414062	366.299987792969	718.900024414062	355.799987792969	163.399993896484
2	w	28	r	0	2	89	185	-1	F3C2.TIF	F2C2.TIF	F3C1.TIF	3	2	3	2	2	1	200	856	x	x	679327	680177	1545	1539	680200	-32768	1537	5.80900000000838	-32768	-32768	-32768	-32768	-32768	-32768	-32768	-32768	-32768	-32768	-32768	-712962.191	680443	680497	55	531	382.299987792969	331.5	386.899993896484	177.5
2	w	28	r	0	2	90	186	-1	F3C1.TIF	F1C1.TIF	F3C2.TIF	3	1	3	1	1	2	200	904	x	x	681904	682804	1739	1761	683019	-32768	1824	196.77899999998	683014	683063	50	529.5	359.100006103516	359.100006103516	359.399993896484	200	458.799987792969	4.8272028572236	-179.898227157525	191.77899999998	683765	683795	31	339.600006103516	359.299987792969	342.399993896484	355.899993896484	65.5999984741211
2	w	28	r	1	2	91	187	1	F3C2.TIF	F1C2.TIF	F2C1.TIF	3	1	2	2	2	1	200	688	x	x	685301	686001	1519	1550	686191	-32768	1634	171.76800000004	-32768	-32768	-32768	-32768	-32768	-32768	-32768	-32768	-32768	-32768	-32768	-718787.232	686186	686231	46	527.900024414062	382.600006103516	714	369.700012207031	165.600006103516
2	w	28	r	1	2	92	188	1	F1C1.TIF	F2C1.TIF	F3C2.TIF	1	2	3	1	1	2	200	551	x	x	687699	688249	1120	1113	688504	-32768	1121	237.168999999994	-32768	-32768	-32768	-32768	-32768	-32768	-32768	-32768	-32768	-32768	-32768	-721034.831	688500	688547	48	512.5	393.799987792969	698.900024414062	378.600006103516	159
2	w	28	r	1	2	93	189	-1	F3C1.TIF	F2C1.TIF	F1C2.TIF	3	2	1	1	1	2	200	789	x	x	689705	690505	1679	1690	690675	-32768	1773	151.907000000007	690670	690715	46	525.5	367	360.399993896484	368.100006103516	180.5	466.200012207031	4.6771609662972	-179.612912517294	146.907000000007	691002	691033	32	332.299987792969	382	326.5	377	71.1999969482422
2	w	28	r	0	2	94	190	1	F3C1.TIF	F1C1.TIF	F3C2.TIF	3	1	3	1	1	2	200	829	x	x	692245	693095	1129	1106	693208	-32768	1085	95.3090000000084	-32768	-32768	-32768	-32768	-32768	-32768	-32768	-32768	-32768	-32768	-32768	-725880.691	693357	693401	45	511.200012207031	403.5	695.5	381.799987792969	135.899993896484
2	w	28	r	0	2	95	191	1	F3C1.TIF	F2C1.TIF	F3C2.TIF	3	2	3	1	1	2	200	987	x	x	695406	696406	1890	1898	696574	-32768	1926	149.339000000036	-32768	-32768	-32768	-32768	-32768	-32768	-32768	-32768	-32768	-32768	-32768	-729192.661	696570	696615	46	528.099975585938	375.700012207031	710.5	366.700012207031	161.699996948242
2	w	28	r	0	2	96	192	1	F3C2.TIF	F1C2.TIF	F3C1.TIF	3	1	3	2	2	1	200	727	x	x	698680	699430	1165	1209	699643	-32768	1402	194.425999999978	-32768	-32768	-32768	-32768	-32768	-32768	-32768	-32768	-32768	-32768	-32768	-732216.574	699639	699688	50	511.200012207031	389.399993896484	708.400024414062	376.299987792969	175.699996948242
2	w	28	r	0	3	1	193	1	F1C1.TIF	F2C1.TIF	F1C2.TIF	1	2	1	1	1	2	200	758	x	x	703322	704072	1871	1869	704246	-32768	1890	157.26800000004	-32768	-32768	-32768	-32768	-32768	-32768	-32768	-32768	-32768	-32768	-32768	-736856.732	704240	704288	49	522.299987792969	372.399993896484	711.700012207031	360.899993896484	172
2	w	28	r	0	3	2	194	1	F3C1.TIF	F2C1.TIF	F3C2.TIF	3	2	3	1	1	2	200	727	x	x	708991	709741	1256	1291	709985	-32768	1483	224.893999999971	-32768	-32768	-32768	-32768	-32768	-32768	-32768	-32768	-32768	-32768	-32768	-742528.106	709982	710027	46	521.200012207031	376.399993896484	697.200012207031	360.899993896484	171.800003051758
2	w	28	r	1	3	3	195	-1	F2C2.TIF	F1C2.TIF	F3C1.TIF	2	1	3	2	2	1	200	862	x	x	711278	712128	1476	1483	712372	-32768	1592	226.138000000035	-32768	-32768	-32768	-32768	-32768	-32768	-32768	-32768	-32768	-32768	-32768	-744913.862	712367	712423	57	526.700012207031	374.399993896484	319.5	360.799987792969	173.100006103516
2	w	28	r	0	3	4	196	-1	F1C2.TIF	F3C2.TIF	F1C1.TIF	1	3	1	2	2	1	200	511	x	x	713758	714308	1747	1729	714529	-32768	1739	203.484000000055	-32768	-32768	-32768	-32768	-32768	-32768	-32768	-32768	-32768	-32768	-32768	-747093.516	714524	714581	58	539	374.700012207031	328	368.299987792969	163.399993896484
2	w	28	r	0	3	5	197	1	F1C1.TIF	F3C1.TIF	F1C2.TIF	1	3	1	1	1	2	200	542	x	x	715790	716340	1371	1319	716567	-32768	1189	209.689000000013	-32768	-32768	-32768	-32768	-32768	-32768	-32768	-32768	-32768	-32768	-32768	-749125.311	716563	716610	48	521.099975585938	388.700012207031	702.799987792969	378.899993896484	156.5
2	w	28	r	1	3	6	198	-1	F1C1.TIF	F2C1.TIF	F3C2.TIF	1	2	3	1	1	2	200	551	x	x	718128	718678	1373	1357	718855	-32768	1415	157.942000000039	-32768	-32768	-32768	-32768	-32768	-32768	-32768	-32768	-32768	-32768	-32768	-751465.058	718850	718906	57	515	386.100006103516	298	394.700012207031	167
2	w	28	r	0	3	7	199	-1	F3C2.TIF	F1C2.TIF	F3C1.TIF	3	1	3	2	2	1	200	754	x	x	720884	721634	1662	1696	721872	-32768	1759	219.478000000003	-32768	-32768	-32768	-32768	-32768	-32768	-32768	-32768	-32768	-32768	-32768	-754420.522	721868	721924	57	536.900024414062	374	331.5	376	172.100006103516
2	w	28	r	1	3	8	200	1	F3C2.TIF	F2C2.TIF	F1C1.TIF	3	2	1	2	2	1	200	815	x	x	723324	724124	1458	1496	724326	-32768	1633	183.555000000051	-32768	-32768	-32768	-32768	-32768	-32768	-32768	-32768	-32768	-32768	-32768	-756910.445	724322	724370	49	521.299987792969	377.100006103516	716.299987792969	368.100006103516	165.399993896484
2	w	28	r	1	3	9	201	1	F3C2.TIF	F2C2.TIF	F1C1.TIF	3	2	1	2	2	1	200	703	x	x	725978	726678	1679	1700	726849	-32768	1780	153.275000000023	-32768	-32768	-32768	-32768	-32768	-32768	-32768	-32768	-32768	-32768	-32768	-759463.725	726845	726893	49	517.299987792969	384.700012207031	718.900024414062	376.5	161.300003051758
2	w	28	r	1	3	10	202	1	F2C1.TIF	F1C1.TIF	F3C2.TIF	2	1	3	1	1	2	200	762	x	x	728784	729534	1490	1517	729734	-32768	1657	182.219999999972	729729	729778	50	525	384.600006103516	335.600006103516	386.200012207031	185.800003051758	468.600006103516	5.35804767614693	-179.5083245824	177.219999999972	730029	730104	76	315.600006103516	387.700012207031	732.099975585938	363.200012207031	201.399993896484
2	w	28	r	1	3	11	203	1	F2C2.TIF	F1C2.TIF	F3C1.TIF	2	1	3	2	2	1	200	746	x	x	731452	732202	1443	1467	732379	-32768	1549	159.47900000005	-32768	-32768	-32768	-32768	-32768	-32768	-32768	-32768	-32768	-32768	-32768	-764987.521	732375	732421	47	524.5	366.5	711.099975585938	363.100006103516	150.600006103516
2	w	28	r	1	3	12	204	1	F2C2.TIF	F3C2.TIF	F1C1.TIF	2	3	1	2	2	1	200	886	x	x	733851	734751	1332	1352	734912	-32768	1418	143.368000000017	-32768	-32768	-32768	-32768	-32768	-32768	-32768	-32768	-32768	-32768	-32768	-767536.632	734907	734952	46	518.5	381.399993896484	711.200012207031	372.5	163.800003051758
2	w	28	r	1	3	13	205	1	F3C1.TIF	F2C1.TIF	F1C2.TIF	3	2	1	1	1	2	200	694	x	x	736571	737271	1765	1794	737440	-32768	1867	150.689999999944	-32768	-32768	-32768	-32768	-32768	-32768	-32768	-32768	-32768	-32768	-32768	-770057.31	737436	737481	46	524.5	371.100006103516	726.5	361.299987792969	160.300003051758
2	w	28	r	1	3	14	206	-1	F3C2.TIF	F2C2.TIF	F1C1.TIF	3	2	1	2	2	1	200	923	x	x	738832	739782	1634	1672	739945	-32768	1771	145.685000000056	739941	739986	46	532	381.200012207031	363.600006103516	380.399993896484	157.399993896484	408.299987792969	4.7705934668688	179.724190411759	141.685000000056	740156	740181	26	344.5	385.200012207031	337.299987792969	372.799987792969	58.2000007629395
2	w	28	r	1	3	15	207	1	F2C1.TIF	F3C1.TIF	F1C2.TIF	2	3	1	1	1	2	200	945	x	x	741629	742579	1756	1769	742744	-32768	1802	148.209000000032	-32768	-32768	-32768	-32768	-32768	-32768	-32768	-32768	-32768	-32768	-32768	-775363.791	742740	742787	48	523.299987792969	384	714	369.399993896484	154
2	w	28	r	0	3	16	208	1	F2C2.TIF	F3C2.TIF	F2C1.TIF	2	3	2	2	2	1	200	507	x	x	744129	744629	1286	1253	744821	-32768	1188	174.434000000008	-32768	-32768	-32768	-32768	-32768	-32768	-32768	-32768	-32768	-32768	-32768	-777414.566	744817	744860	44	510.799987792969	398.5	697.799987792969	383.100006103516	142
2	w	28	r	1	3	17	209	-1	F1C2.TIF	F2C2.TIF	F3C1.TIF	1	2	3	2	2	1	200	635	x	x	745950	746600	1210	1221	746835	-32768	1350	216.56799999997	-32768	-32768	-32768	-32768	-32768	-32768	-32768	-32768	-32768	-32768	-32768	-779386.432	746830	746878	49	516	384	329.5	386.100006103516	164.800003051758
2	w	28	r	1	3	18	210	-1	F3C2.TIF	F1C2.TIF	F2C1.TIF	3	1	2	2	2	1	200	918	x	x	748491	749391	1328	1360	749465	-32768	1396	56.0100000000093	749652	749697	46	522.299987792969	381.299987792969	706.5	367.600006103516	162.600006103516	413.299987792969	5.22564285831762	4.32675801101338	243.010000000009	750030	750097	68	729.200012207031	368	347.399993896484	371.399993896484	205.199996948242
2	w	28	r	1	3	19	211	-1	F1C2.TIF	F3C2.TIF	F2C1.TIF	1	3	2	2	2	1	200	608	x	x	751443	752043	1353	1351	752210	-32768	1405	148.736000000034	-32768	-32768	-32768	-32768	-32768	-32768	-32768	-32768	-32768	-32768	-32768	-784829.264	752204	752252	49	516.599975585938	383.200012207031	321.399993896484	393.700012207031	163.199996948242
2	w	28	r	1	3	20	212	-1	F1C2.TIF	F3C2.TIF	F2C1.TIF	1	3	2	2	2	1	200	862	x	x	753533	754383	1521	1552	754567	-32768	1675	165.891999999993	-32768	-32768	-32768	-32768	-32768	-32768	-32768	-32768	-32768	-32768	-32768	-787169.108	754563	754608	46	519.400024414062	375.799987792969	358.700012207031	379.200012207031	150.300003051758
2	w	28	r	0	3	21	213	1	F3C1.TIF	F1C1.TIF	F3C2.TIF	3	1	3	1	1	2	200	623	x	x	755869	756519	1413	1400	756744	-32768	1258	206.457000000053	-32768	-32768	-32768	-32768	-32768	-32768	-32768	-32768	-32768	-32768	-32768	-789305.543	756739	756784	46	511.600006103516	390.899993896484	694.799987792969	381.899993896484	150.199996948242
2	w	28	r	1	3	22	214	-1	F3C2.TIF	F1C2.TIF	F2C1.TIF	3	1	2	2	2	1	200	659	x	x	758630	759280	1397	1403	759452	-32768	1451	153.116000000038	-32768	-32768	-32768	-32768	-32768	-32768	-32768	-32768	-32768	-32768	-32768	-792066.884	759447	759504	58	521.799987792969	377.399993896484	307.299987792969	384.899993896484	155.399993896484
2	w	28	r	1	3	23	215	1	F2C1.TIF	F1C1.TIF	F3C2.TIF	2	1	3	1	1	2	200	678	x	x	761008	761708	1473	1503	761919	-32768	1607	193.67200000002	-32768	-32768	-32768	-32768	-32768	-32768	-32768	-32768	-32768	-32768	-32768	-794493.328	761915	761960	46	524.799987792969	373.600006103516	702.299987792969	359.299987792969	174.699996948242
2	w	28	r	1	3	24	216	-1	F2C1.TIF	F3C1.TIF	F1C2.TIF	2	3	1	1	1	2	200	581	x	x	763277	763877	1253	1221	764118	-32768	1213	222.643999999971	-32768	-32768	-32768	-32768	-32768	-32768	-32768	-32768	-32768	-32768	-32768	-796663.356	764114	764159	46	518.299987792969	389	342	393.700012207031	175.399993896484
2	w	28	r	1	3	25	217	1	F1C1.TIF	F3C1.TIF	F2C2.TIF	1	3	2	1	1	2	200	859	x	x	766157	767007	1636	1669	767180	-32768	1734	156.23199999996	-32768	-32768	-32768	-32768	-32768	-32768	-32768	-32768	-32768	-32768	-32768	-799791.768	767175	767220	46	523.400024414062	380.299987792969	715.900024414062	375	166.199996948242
2	w	28	r	0	3	26	218	-1	F1C2.TIF	F3C2.TIF	F1C1.TIF	1	3	1	2	2	1	200	958	x	x	769203	770153	1489	1520	770330	-32768	1558	158.016999999993	-32768	-32768	-32768	-32768	-32768	-32768	-32768	-32768	-32768	-32768	-32768	-802939.983	770325	770379	55	516.5	371.899993896484	319.399993896484	375.600006103516	170.899993896484
2	w	28	r	0	3	27	219	1	F2C2.TIF	F3C2.TIF	F2C1.TIF	2	3	2	2	2	1	200	643	x	x	771734	772384	1199	1171	772578	-32768	1124	175.361000000034	-32768	-32768	-32768	-32768	-32768	-32768	-32768	-32768	-32768	-32768	-32768	-805170.639	772573	772606	34	507.5	389.600006103516	720.400024414062	379.899993896484	174.600006103516
2	w	28	r	0	3	28	220	1	F1C1.TIF	F2C1.TIF	F1C2.TIF	1	2	1	1	1	2	200	973	x	x	775709	776709	1593	1552	776950	-32768	1406	222.695999999996	-32768	-32768	-32768	-32768	-32768	-32768	-32768	-32768	-32768	-32768	-32768	-809495.304	776946	776992	47	525.299987792969	369.200012207031	721	358.700012207031	151.600006103516
2	w	28	r	1	3	29	221	-1	F2C1.TIF	F3C1.TIF	F1C2.TIF	2	3	1	1	1	2	200	843	x	x	782122	782972	1659	1687	783245	-32768	1737	254.837000000058	783241	783285	45	529.5	367.600006103516	364	366	191.5	441.600006103516	4.6886112011719	179.438022507044	250.837000000058	783748	783782	35	349.399993896484	365.100006103516	314.399993896484	365.899993896484	93.4000015258789
2	w	28	r	0	3	30	222	1	F2C1.TIF	F3C1.TIF	F2C2.TIF	2	3	2	1	1	2	200	899	x	x	786547	787447	1453	1404	787459	-32768	1401	-5.18299999996088	-32768	-32768	-32768	-32768	-32768	-32768	-32768	-32768	-32768	-32768	-32768	-820232.183	787695	787739	45	523.200012207031	381.299987792969	701.700012207031	374	145.300003051758
2	w	28	r	0	3	31	223	-1	F2C2.TIF	F3C2.TIF	F2C1.TIF	2	3	2	2	2	1	200	869	x	x	789597	790497	1640	1586	790758	-32768	1478	242.930999999982	-32768	-32768	-32768	-32768	-32768	-32768	-32768	-32768	-32768	-32768	-32768	-823283.069	790753	790797	45	519.400024414062	373.899993896484	350.899993896484	377	174
2	w	28	r	0	3	32	224	-1	F2C2.TIF	F1C2.TIF	F2C1.TIF	2	1	2	2	2	1	200	753	x	x	792329	793079	1431	1403	793343	-32768	1262	246.140000000014	-32768	-32768	-32768	-32768	-32768	-32768	-32768	-32768	-32768	-32768	-32768	-825864.86	793339	793384	46	520.799987792969	384.100006103516	345	385.399993896484	169.199996948242
2	w	28	r	0	3	33	225	1	F3C2.TIF	F2C2.TIF	F3C1.TIF	3	2	3	2	2	1	200	541	x	x	794925	795475	1280	1251	795723	-32768	1168	229.353000000003	-32768	-32768	-32768	-32768	-32768	-32768	-32768	-32768	-32768	-32768	-32768	-828261.647	795718	795764	47	510.299987792969	392	708.599975585938	380.700012207031	153.600006103516
2	w	28	r	1	3	34	226	1	F3C1.TIF	F1C1.TIF	F2C2.TIF	3	1	2	1	1	2	200	926	x	x	796842	797792	1563	1587	798035	-32768	1735	225.152000000002	-32768	-32768	-32768	-32768	-32768	-32768	-32768	-32768	-32768	-32768	-32768	-830577.848	798031	798078	48	524.400024414062	378.200012207031	700.599975585938	362.799987792969	182.199996948242
2	w	28	r	1	3	35	227	1	F1C2.TIF	F2C2.TIF	F3C1.TIF	1	2	3	2	2	1	200	665	x	x	799151	799851	1516	1485	800095	-32768	1374	225.873000000021	-32768	-32768	-32768	-32768	-32768	-32768	-32768	-32768	-32768	-32768	-32768	-832637.127	800090	800144	55	514.299987792969	377.899993896484	724.400024414062	367.799987792969	154.800003051758
2	w	28	r	1	3	36	228	1	F1C1.TIF	F2C1.TIF	F3C2.TIF	1	2	3	1	1	2	200	604	x	x	801478	802078	1690	1713	802252	-32768	1762	156.155000000028	-32768	-32768	-32768	-32768	-32768	-32768	-32768	-32768	-32768	-32768	-32768	-834863.845	802247	802293	47	534	371.399993896484	714.900024414062	364.600006103516	156.600006103516
2	w	28	r	0	3	37	229	1	F1C2.TIF	F3C2.TIF	F1C1.TIF	1	3	1	2	2	1	200	732	x	x	804108	804858	1758	1777	805031	-32768	1865	156.179000000004	-32768	-32768	-32768	-32768	-32768	-32768	-32768	-32768	-32768	-32768	-32768	-837642.821	805027	805074	48	535.5	360	723.700012207031	357.700012207031	167.399993896484
2	w	28	r	0	3	38	230	-1	F1C1.TIF	F3C1.TIF	F1C2.TIF	1	3	1	1	1	2	200	862	x	x	806409	807259	1185	1172	807465	-32768	1194	187.868000000017	-32768	-32768	-32768	-32768	-32768	-32768	-32768	-32768	-32768	-32768	-32768	-840045.132	807461	807508	48	518.400024414062	389.299987792969	330.600006103516	390.799987792969	178
2	w	28	r	0	3	39	231	1	F3C1.TIF	F1C1.TIF	F3C2.TIF	3	1	3	1	1	2	200	527	x	x	808870	809420	1721	1711	809625	-32768	1694	186.116000000038	-32768	-32768	-32768	-32768	-32768	-32768	-32768	-32768	-32768	-32768	-32768	-842206.884	809621	809668	48	532.200012207031	384.399993896484	713.400024414062	373.100006103516	142.399993896484
2	w	28	r	1	3	40	232	1	F2C2.TIF	F1C2.TIF	F3C1.TIF	2	1	3	2	2	1	200	517	x	x	811445	811995	1508	1524	812274	-32768	1671	260.513999999966	812270	812321	52	535.200012207031	368.100006103516	334	371.899993896484	172.199996948242	432.899993896484	5.69270554293188	-178.900016195607	256.513999999966	812625	812684	60	321.600006103516	370	708.900024414062	350.799987792969	206.199996948242
2	w	28	r	1	3	41	233	-1	F2C2.TIF	F1C2.TIF	F3C1.TIF	2	1	3	2	2	1	200	831	x	x	814000	814850	1648	1640	815042	-32768	1699	173.890000000014	-32768	-32768	-32768	-32768	-32768	-32768	-32768	-32768	-32768	-32768	-32768	-847636.11	815038	815094	57	528.900024414062	366.700012207031	305.899993896484	365.899993896484	182.699996948242
2	w	28	r	0	3	42	234	1	F1C2.TIF	F2C2.TIF	F1C1.TIF	1	2	1	2	2	1	200	980	x	x	816488	817488	1679	1711	817645	-32768	1806	140.037999999942	-32768	-32768	-32768	-32768	-32768	-32768	-32768	-32768	-32768	-32768	-32768	-850272.962	817641	817687	47	541.700012207031	369.799987792969	723.599975585938	358.200012207031	161
2	w	28	r	1	3	43	235	-1	F1C1.TIF	F2C1.TIF	F3C2.TIF	1	2	3	1	1	2	200	612	x	x	819347	819947	1742	1776	820112	-32768	1819	146.704000000027	-32768	-32768	-32768	-32768	-32768	-32768	-32768	-32768	-32768	-32768	-32768	-852733.296	820109	820156	48	537.5	370	348.399993896484	371.399993896484	164.399993896484
2	w	28	r	0	3	44	236	-1	F3C1.TIF	F2C1.TIF	F3C2.TIF	3	2	3	1	1	2	200	842	x	x	821461	822311	1431	1417	822485	-32768	1484	155.722999999998	-32768	-32768	-32768	-32768	-32768	-32768	-32768	-32768	-32768	-32768	-32768	-855097.277	822481	822540	60	528.799987792969	368.799987792969	304.5	375.899993896484	160.800003051758
2	w	28	r	1	3	45	237	1	F3C2.TIF	F1C2.TIF	F2C1.TIF	3	1	2	2	2	1	200	874	x	x	824189	825089	1245	1247	825313	-32768	1258	206.146999999997	-32768	-32768	-32768	-32768	-32768	-32768	-32768	-32768	-32768	-32768	-32768	-857874.853	825309	825341	33	515.400024414062	386.600006103516	718.400024414062	372.700012207031	182.5
2	w	28	r	0	3	46	238	-1	F3C2.TIF	F1C2.TIF	F3C1.TIF	3	1	3	2	2	1	200	924	x	x	826657	827607	1530	1526	827774	-32768	1581	149.98199999996	-32768	-32768	-32768	-32768	-32768	-32768	-32768	-32768	-32768	-32768	-32768	-860392.018	827770	827817	48	526.599975585938	376	345.200012207031	379.200012207031	167
2	w	28	r	0	3	47	239	1	F3C2.TIF	F1C2.TIF	F3C1.TIF	3	1	3	2	2	1	200	978	x	x	829380	830380	1830	1850	830603	-32768	1830	205.908999999985	-32768	-32768	-32768	-32768	-32768	-32768	-32768	-32768	-32768	-32768	-32768	-863165.091	830599	830645	47	534.700012207031	370.100006103516	710.700012207031	351.299987792969	142.199996948242
2	w	28	r	1	3	48	240	1	F3C1.TIF	F2C1.TIF	F1C2.TIF	3	2	1	1	1	2	200	897	x	x	832501	833401	1756	1776	833567	-32768	1793	147.984999999986	-32768	-32768	-32768	-32768	-32768	-32768	-32768	-32768	-32768	-32768	-32768	-866187.015	833562	833608	47	533.299987792969	370.399993896484	714	361.399993896484	153.399993896484
2	w	28	r	1	3	49	241	-1	F3C1.TIF	F2C1.TIF	F1C2.TIF	3	2	1	1	1	2	200	558	x	x	834712	835262	1533	1472	835507	-32768	1238	227.322000000044	-32768	-32768	-32768	-32768	-32768	-32768	-32768	-32768	-32768	-32768	-32768	-868047.678	835503	835549	47	519.599975585938	391	323.700012207031	397.600006103516	157.300003051758
2	w	28	r	1	3	50	242	-1	F1C1.TIF	F3C1.TIF	F2C2.TIF	1	3	2	1	1	2	200	834	x	x	837462	838312	1930	1943	838509	-32768	1899	178.520000000019	838505	838552	48	532	391.700012207031	366.399993896484	387.399993896484	130	367.299987792969	4.69284984937135	178.489730898517	174.520000000019	838716	838737	22	343.399993896484	389.600006103516	320.200012207031	379	58.9000015258789
2	w	28	r	0	3	51	243	1	F2C2.TIF	F1C2.TIF	F2C1.TIF	2	1	2	2	2	1	200	548	x	x	840674	841224	1287	1298	841458	-32768	1401	216.785000000033	-32768	-32768	-32768	-32768	-32768	-32768	-32768	-32768	-32768	-32768	-32768	-874009.215	841453	841500	48	515.599975585938	382.799987792969	698.700012207031	372	152.600006103516
2	w	28	r	0	3	52	244	-1	F1C2.TIF	F2C2.TIF	F1C1.TIF	1	2	1	2	2	1	200	922	x	x	842674	843624	1233	1240	843797	-32768	1267	155.964999999967	-32768	-32768	-32768	-32768	-32768	-32768	-32768	-32768	-32768	-32768	-32768	-876409.035	843793	843838	46	513.299987792969	380.700012207031	337.299987792969	386.100006103516	155.5
2	w	28	r	1	3	53	245	1	F3C1.TIF	F1C1.TIF	F2C2.TIF	3	1	2	1	1	2	200	708	x	x	854541	855241	1960	1971	855464	-32768	2030	205.893999999971	-32768	-32768	-32768	-32768	-32768	-32768	-32768	-32768	-32768	-32768	-32768	-888026.106	855460	855503	44	527.799987792969	366.200012207031	699.299987792969	349.200012207031	169.899993896484
2	w	28	r	1	3	54	246	-1	F2C1.TIF	F1C1.TIF	F3C2.TIF	2	1	3	1	1	2	200	555	x	x	856873	857423	1744	1771	857522	-32768	1789	80.8490000000456	-32768	-32768	-32768	-32768	-32768	-32768	-32768	-32768	-32768	-32768	-32768	-890209.151	857679	857735	57	527.5	364.100006103516	321.5	356.200012207031	175.699996948242
2	w	28	r	0	3	55	247	1	F2C1.TIF	F3C1.TIF	F2C2.TIF	2	3	2	1	1	2	200	802	x	x	858858	859658	1820	1811	859668	-32768	1805	-7.59799999999814	-32768	-32768	-32768	-32768	-32768	-32768	-32768	-32768	-32768	-32768	-32768	-892443.598	859878	859925	48	533.400024414062	360.200012207031	714.200012207031	354.399993896484	167.800003051758
2	w	28	r	0	3	56	248	1	F3C1.TIF	F2C1.TIF	F3C2.TIF	3	2	3	1	1	2	200	742	x	x	861052	861802	1733	1708	861984	-32768	1653	164.631000000052	-32768	-32768	-32768	-32768	-32768	-32768	-32768	-32768	-32768	-32768	-32768	-894587.369	861980	862025	46	526.200012207031	369.299987792969	714.799987792969	360.100006103516	158.399993896484
2	w	28	r	1	3	57	249	1	F1C2.TIF	F2C2.TIF	F3C1.TIF	1	2	3	2	2	1	200	882	x	x	863343	864243	1489	1507	864256	-32768	1519	-4.22800000000279	-32768	-32768	-32768	-32768	-32768	-32768	-32768	-32768	-32768	-32768	-32768	-897028.228	864487	864530	44	529.099975585938	365.100006103516	705.299987792969	354.200012207031	156.899993896484
2	w	28	r	1	3	58	250	-1	F3C1.TIF	F2C1.TIF	F1C2.TIF	3	2	1	1	1	2	200	717	x	x	866473	867200	1035	1036	867218	-32768	1036	-5.14000000001397	-32768	-32768	-32768	-32768	-32768	-32768	-32768	-32768	-32768	-32768	-32768	-899991.14	867466	867510	45	516.700012207031	388.100006103516	340.600006103516	392.299987792969	166.399993896484
2	w	28	r	0	3	59	251	1	F2C1.TIF	F1C1.TIF	F2C2.TIF	2	1	2	1	1	2	200	730	x	x	869234	869984	1171	1171	870212	-32768	1240	209.074999999953	-32768	-32768	-32768	-32768	-32768	-32768	-32768	-32768	-32768	-32768	-32768	-902770.925	870208	870254	47	516.200012207031	384.600006103516	689.099975585938	373	147.600006103516
2	w	28	r	0	3	60	252	1	F3C2.TIF	F2C2.TIF	F3C1.TIF	3	2	3	2	2	1	200	912	x	x	871901	872801	1735	1748	872981	-32768	1761	162.015000000014	-32768	-32768	-32768	-32768	-32768	-32768	-32768	-32768	-32768	-32768	-32768	-905586.985	872977	873025	49	524.799987792969	360.600006103516	717.700012207031	356.5	169
2	w	28	r	1	3	61	253	1	F2C2.TIF	F3C2.TIF	F1C1.TIF	2	3	1	2	2	1	200	705	x	x	874427	875127	1257	1239	875297	-32768	1251	152.92200000002	-32768	-32768	-32768	-32768	-32768	-32768	-32768	-32768	-32768	-32768	-32768	-907912.078	875293	875339	47	516.700012207031	379.600006103516	705.400024414062	370.799987792969	156.899993896484
2	w	28	r	1	3	62	254	-1	F3C1.TIF	F1C1.TIF	F2C2.TIF	3	1	2	1	1	2	200	608	x	x	877195	877795	1757	1770	877968	-32768	1812	155.760000000009	-32768	-32768	-32768	-32768	-32768	-32768	-32768	-32768	-32768	-32768	-32768	-910580.24	877962	878011	50	526.799987792969	369.100006103516	339.200012207031	366	168.399993896484
2	w	28	r	0	3	63	255	-1	F3C1.TIF	F1C1.TIF	F3C2.TIF	3	1	3	1	1	2	200	691	x	x	879494	880194	1531	1528	880379	-32768	1625	167.084000000032	-32768	-32768	-32768	-32768	-32768	-32768	-32768	-32768	-32768	-32768	-32768	-912979.916	880374	880421	48	527.599975585938	377.5	341.5	379.5	159.100006103516
2	w	28	r	0	3	64	256	-1	F2C1.TIF	F1C1.TIF	F2C2.TIF	2	1	2	1	1	2	200	622	x	x	881781	882431	1529	1511	882644	-32768	1499	195.027000000002	-32768	-32768	-32768	-32768	-32768	-32768	-32768	-32768	-32768	-32768	-32768	-915216.973	882640	882698	59	522.799987792969	369.100006103516	317.700012207031	368.799987792969	155.399993896484
2	w	28	r	0	3	65	257	-1	F2C1.TIF	F1C1.TIF	F2C2.TIF	2	1	2	1	1	2	200	895	x	x	884041	884941	1527	1552	885109	-32768	1660	149.574000000022	885105	885150	46	538.400024414062	374.100006103516	370.600006103516	371.799987792969	169.899993896484	440.700012207031	4.75400221156514	179.202963570311	145.574000000022	885332	885354	23	339.299987792969	369.100006103516	341.799987792969	353.899993896484	54.5
2	w	28	r	0	3	66	258	-1	F1C1.TIF	F3C1.TIF	F1C2.TIF	1	3	1	1	1	2	200	680	x	x	887216	887916	1696	1722	888084	-32768	1785	150.449000000022	-32768	-32768	-32768	-32768	-32768	-32768	-32768	-32768	-32768	-32768	-32768	-920701.551	888079	888125	47	523.200012207031	366.5	355.399993896484	370	161
2	w	28	r	1	3	67	259	1	F1C1.TIF	F2C1.TIF	F3C2.TIF	1	2	3	1	1	2	200	887	x	x	890529	891429	1309	1303	891493	-32768	1300	46.2099999999627	-32768	-32768	-32768	-32768	-32768	-32768	-32768	-32768	-32768	-32768	-32768	-924214.79	891661	891707	47	524.099975585938	380.5	714.299987792969	369.799987792969	153.399993896484
2	w	28	r	0	3	68	260	-1	F1C2.TIF	F2C2.TIF	F1C1.TIF	1	2	1	2	2	1	200	626	x	x	892847	893497	1652	1666	893581	-32768	1697	66.9560000000056	893795	893839	45	553.799987792969	361.399993896484	699.900024414062	349.899993896484	150.300003051758	381.799987792969	4.1461853426953	4.57805316948229	280.956000000006	893965	894032	68	721.400024414062	350.299987792969	313.200012207031	364	258.5
2	w	28	r	0	3	69	261	-1	F1C1.TIF	F2C1.TIF	F1C2.TIF	1	2	1	1	1	2	200	660	x	x	895474	896124	1499	1465	896327	-32768	1311	184.743999999948	-32768	-32768	-32768	-32768	-32768	-32768	-32768	-32768	-32768	-32768	-32768	-928910.256	896322	896376	55	522.599975585938	387.299987792969	322.399993896484	391.5	161.399993896484
2	w	28	r	0	3	70	262	-1	F2C1.TIF	F3C1.TIF	F2C2.TIF	2	3	2	1	1	2	200	680	x	x	897790	898490	1592	1593	898713	-32768	1699	204.547999999952	-32768	-32768	-32768	-32768	-32768	-32768	-32768	-32768	-32768	-32768	-32768	-931276.452	898709	898765	57	537.299987792969	380.899993896484	342.399993896484	379.200012207031	171.600006103516
2	w	28	r	0	3	71	263	1	F3C2.TIF	F1C2.TIF	F3C1.TIF	3	1	3	2	2	1	200	881	x	x	899852	900752	1092	1062	900980	-32768	1036	209.886999999988	-32768	-32768	-32768	-32768	-32768	-32768	-32768	-32768	-32768	-32768	-32768	-933538.113	900975	901016	42	508.5	394.600006103516	719.299987792969	374.299987792969	170.699996948242
2	w	28	r	1	3	72	264	-1	F3C2.TIF	F2C2.TIF	F1C1.TIF	3	2	1	2	2	1	200	924	x	x	902892	903842	1369	1406	904017	-32768	1509	157.150000000023	-32768	-32768	-32768	-32768	-32768	-32768	-32768	-32768	-32768	-32768	-32768	-936627.85	904013	904060	48	515.299987792969	379.600006103516	342.700012207031	382.5	176.600006103516
2	w	28	r	0	3	73	265	-1	F3C1.TIF	F2C1.TIF	F3C2.TIF	3	2	3	1	1	2	200	551	x	x	905175	905725	1601	1604	905975	-32768	1644	233.064000000013	905969	906015	47	533.799987792969	374.100006103516	705.299987792969	361.899993896484	156.300003051758	414.399993896484	4.86417150655185	4.13903097567993	227.064000000013	906282	906348	67	721	365.600006103516	352.899993896484	371.299987792969	207
2	w	28	r	0	3	74	266	-1	F3C2.TIF	F2C2.TIF	F3C1.TIF	3	2	3	2	2	1	200	562	x	x	908089	908689	1339	1368	908711	-32768	1378	3.38100000005215	-32768	-32768	-32768	-32768	-32768	-32768	-32768	-32768	-32768	-32768	-32768	-941475.619	908857	908903	47	521.200012207031	375.700012207031	353.399993896484	379.700012207031	170.899993896484
2	w	28	r	0	3	75	267	-1	F2C2.TIF	F1C2.TIF	F2C1.TIF	2	1	2	2	2	1	200	794	x	x	910163	910963	1275	1267	911171	-32768	1330	190.092999999993	-32768	-32768	-32768	-32768	-32768	-32768	-32768	-32768	-32768	-32768	-32768	-943748.907	911167	911216	50	520.5	382.299987792969	328.100006103516	383.5	180.699996948242
2	w	28	r	0	3	76	268	1	F2C1.TIF	F1C1.TIF	F2C2.TIF	2	1	2	1	1	2	200	530	x	x	913087	913637	1707	1698	913845	-32768	1695	190.266999999993	-32768	-32768	-32768	-32768	-32768	-32768	-32768	-32768	-32768	-32768	-32768	-946422.733	913841	913886	46	527.200012207031	363.600006103516	703.900024414062	351.799987792969	163.699996948242
2	w	28	r	0	3	77	269	1	F1C2.TIF	F2C2.TIF	F1C1.TIF	1	2	1	2	2	1	200	726	x	x	915607	916357	1449	1476	916538	-32768	1540	163.498999999953	-32768	-32768	-32768	-32768	-32768	-32768	-32768	-32768	-32768	-32768	-32768	-949142.501	916534	916581	48	523.5	373.200012207031	708.200012207031	363.600006103516	150.699996948242
2	w	28	r	0	3	78	270	-1	F2C2.TIF	F3C2.TIF	F2C1.TIF	2	3	2	2	2	1	200	993	x	x	917897	918897	1209	1204	919059	-32768	1254	144.503000000026	-32768	-32768	-32768	-32768	-32768	-32768	-32768	-32768	-32768	-32768	-32768	-951682.497	919055	919100	46	524.700012207031	380.700012207031	351.600006103516	383.200012207031	171.600006103516
2	w	28	r	1	3	79	271	-1	F1C2.TIF	F2C2.TIF	F3C1.TIF	1	2	3	2	2	1	200	819	x	x	921261	922111	1477	1493	922281	-32768	1556	151.395000000019	-32768	-32768	-32768	-32768	-32768	-32768	-32768	-32768	-32768	-32768	-32768	-954897.605	922277	922331	55	531.5	376.399993896484	342.5	384.200012207031	165.300003051758
2	w	28	r	1	3	80	272	-1	F1C1.TIF	F3C1.TIF	F2C2.TIF	1	3	2	1	1	2	200	911	x	x	924343	925243	1719	1708	925352	-32768	1676	91.7199999999721	925478	925523	46	530.099975585938	381.899993896484	361.899993896484	379.5	180.399993896484	455.600006103516	4.76537235099317	179.170272305439	217.719999999972	925919	925941	23	322	389.799987792969	321.5	385.700012207031	51.4000015258789
2	w	28	r	0	3	81	273	-1	F3C1.TIF	F1C1.TIF	F3C2.TIF	3	1	3	1	1	2	200	678	x	x	930159	930859	1222	1221	930884	-32768	1215	6.47900000005029	-32768	-32768	-32768	-32768	-32768	-32768	-32768	-32768	-32768	-32768	-32768	-963645.521	931191	931234	44	525.599975585938	375	356.5	372.799987792969	139.699996948242
2	w	28	r	1	3	82	274	-1	F2C1.TIF	F1C1.TIF	F3C2.TIF	2	1	3	1	1	2	200	539	x	x	933995	934545	1441	1436	934814	-32768	1421	250.209000000032	-32768	-32768	-32768	-32768	-32768	-32768	-32768	-32768	-32768	-32768	-32768	-967331.791	934809	934855	47	519.700012207031	379.600006103516	338.200012207031	377.100006103516	175.899993896484
2	w	28	r	1	3	83	275	-1	F2C2.TIF	F3C2.TIF	F1C1.TIF	2	3	1	2	2	1	200	665	x	x	936146	936846	1453	1461	937030	-32768	1527	166.582999999984	-32768	-32768	-32768	-32768	-32768	-32768	-32768	-32768	-32768	-32768	-32768	-969631.417	937026	937082	57	529.299987792969	363.5	324.299987792969	371.600006103516	158.300003051758
2	w	28	r	0	3	84	276	1	F1C1.TIF	F3C1.TIF	F1C2.TIF	1	3	1	1	1	2	200	502	x	x	938252	938752	1686	1677	939034	-32768	1672	264.422999999952	-32768	-32768	-32768	-32768	-32768	-32768	-32768	-32768	-32768	-32768	-32768	-971537.577	939030	939077	48	522	369.399993896484	711.5	362.5	177.800003051758
2	w	28	r	1	3	85	277	1	F1C2.TIF	F3C2.TIF	F2C1.TIF	1	3	2	2	2	1	200	962	x	x	940123	941073	1484	1462	941291	-32768	1413	199.969999999972	-32768	-32768	-32768	-32768	-32768	-32768	-32768	-32768	-32768	-32768	-32768	-973859.03	941287	941332	46	524.900024414062	377.899993896484	710.299987792969	367.299987792969	148.699996948242
2	w	28	r	1	3	86	278	1	F1C1.TIF	F3C1.TIF	F2C2.TIF	1	3	2	1	1	2	200	932	x	x	953042	953992	1759	1755	954240	-32768	1659	230.243000000017	-32768	-32768	-32768	-32768	-32768	-32768	-32768	-32768	-32768	-32768	-32768	-986777.757	954235	954280	46	526.5	365.100006103516	698.5	353	157.600006103516
2	w	28	r	0	3	87	279	-1	F3C2.TIF	F2C2.TIF	F3C1.TIF	3	2	3	2	2	1	200	863	x	x	956363	957213	1497	1481	957450	-32768	1366	220.121000000043	-32768	-32768	-32768	-32768	-32768	-32768	-32768	-32768	-32768	-32768	-32768	-989997.879	957445	957498	54	523.5	379.5	317.200012207031	384.600006103516	167.300003051758
2	w	28	r	0	3	88	280	1	F1C2.TIF	F3C2.TIF	F1C1.TIF	1	3	1	2	2	1	200	508	x	x	958793	959293	1513	1501	959334	-32768	1496	22.4109999999637	-32768	-32768	-32768	-32768	-32768	-32768	-32768	-32768	-32768	-32768	-32768	-992079.589	959538	959581	44	530.5	366.200012207031	700.900024414062	355.299987792969	163.899993896484
2	w	28	r	1	3	89	281	-1	F2C2.TIF	F3C2.TIF	F1C1.TIF	2	3	1	2	2	1	200	903	x	x	964269	965169	1517	1531	965455	-32768	1580	268.334000000032	-32768	-32768	-32768	-32768	-32768	-32768	-32768	-32768	-32768	-32768	-32768	-997954.666	965450	965496	47	520.900024414062	364.799987792969	347.399993896484	368.700012207031	173.899993896484
2	w	28	r	0	3	90	282	-1	F2C1.TIF	F3C1.TIF	F2C2.TIF	2	3	2	1	1	2	200	626	x	x	967043	967693	1252	1241	967929	-32768	1294	219.27899999998	-32768	-32768	-32768	-32768	-32768	-32768	-32768	-32768	-32768	-32768	-32768	-1000477.721	967925	967973	49	520.900024414062	380.600006103516	331.5	385.399993896484	178.199996948242
2	w	28	r	0	3	91	283	1	F2C2.TIF	F1C2.TIF	F2C1.TIF	2	1	2	2	2	1	200	531	x	x	969428	969978	1417	1387	970219	-32768	1278	223.557999999961	-32768	-32768	-32768	-32768	-32768	-32768	-32768	-32768	-32768	-32768	-32768	-1002763.442	970214	970257	44	518.700012207031	380.5	696.099975585938	368.299987792969	164.899993896484
2	w	28	r	0	3	92	284	-1	F1C1.TIF	F2C1.TIF	F1C2.TIF	1	2	1	1	1	2	200	556	x	x	971482	972032	1706	1715	972366	-32768	1648	315.376999999979	972363	972430	68	531.400024414062	372.700012207031	466.700012207031	363.299987792969	147.699996948242	298.700012207031	1.85792340160517	171.616776785399	312.376999999979	972529	972570	42	444.600006103516	362.899993896484	347.600006103516	366	147.100006103516
2	w	28	r	1	3	93	285	1	F1C2.TIF	F3C2.TIF	F2C1.TIF	1	3	2	2	2	1	200	865	x	x	974706	975556	1412	1446	975753	-32768	1519	179.844999999972	-32768	-32768	-32768	-32768	-32768	-32768	-32768	-32768	-32768	-32768	-32768	-1008341.155	975749	975797	49	515.099975585938	371.399993896484	718.799987792969	364.200012207031	167.699996948242
2	w	28	r	1	3	94	286	1	F3C2.TIF	F1C2.TIF	F2C1.TIF	3	1	2	2	2	1	200	798	x	x	977566	978366	1834	1855	978397	-32768	1863	13.8059999999823	-32768	-32768	-32768	-32768	-32768	-32768	-32768	-32768	-32768	-32768	-32768	-1011151.194	978611	978657	47	526.799987792969	367.299987792969	705.200012207031	356.5	156.600006103516
2	w	28	r	1	3	95	287	-1	F3C1.TIF	F1C1.TIF	F2C2.TIF	3	1	2	1	1	2	200	811	x	x	980900	981700	1793	1792	981923	-32768	1652	206.167000000016	-32768	-32768	-32768	-32768	-32768	-32768	-32768	-32768	-32768	-32768	-32768	-1014484.833	981918	981973	56	534.299987792969	374	327.299987792969	374.200012207031	168.800003051758
2	w	28	r	1	3	96	288	1	F2C1.TIF	F3C1.TIF	F1C2.TIF	2	3	1	1	1	2	200	726	x	x	983786	984536	971	976	984571	-32768	981	16.6040000000503	-32768	-32768	-32768	-32768	-32768	-32768	-32768	-32768	-32768	-32768	-32768	-1017322.396	984756	984801	46	511.899993896484	393	694.299987792969	377.399993896484	143.899993896484
2	w	28	r	0	4	1	289	1	F3C2.TIF	F2C2.TIF	F3C1.TIF	3	2	3	2	2	1	200	981	x	x	1007029	1008029	1357	1342	1008232	-32768	1343	184.650999999954	-32768	-32768	-32768	-32768	-32768	-32768	-32768	-32768	-32768	-32768	-32768	-1040815.349	1008226	1008274	49	518.5	382.5	709.599975585938	368.299987792969	160.300003051758
2	w	28	r	0	4	2	290	-1	F2C1.TIF	F3C1.TIF	F2C2.TIF	2	3	2	1	1	2	200	618	x	x	1010149	1010799	1890	1832	1011015	-32768	1643	197.756000000052	-32768	-32768	-32768	-32768	-32768	-32768	-32768	-32768	-32768	-32768	-32768	-1043585.244	1011011	1011059	49	516.5	367.700012207031	326.399993896484	368.200012207031	183.699996948242
2	w	28	r	0	4	3	291	1	F1C1.TIF	F3C1.TIF	F1C2.TIF	1	3	1	1	1	2	200	828	x	x	1014913	1015763	1358	1360	1015999	-32768	1350	218.456000000006	-32768	-32768	-32768	-32768	-32768	-32768	-32768	-32768	-32768	-32768	-32768	-1048548.544	1015995	1016042	48	518.099975585938	372.899993896484	701	360.399993896484	159.600006103516
2	w	28	r	0	4	4	292	1	F3C1.TIF	F1C1.TIF	F3C2.TIF	3	1	3	1	1	2	200	677	x	x	1017363	1018063	1449	1424	1018283	-32768	1392	201.945999999996	-32768	-32768	-32768	-32768	-32768	-32768	-32768	-32768	-32768	-32768	-32768	-1050849.054	1018279	1018326	48	515.299987792969	375.799987792969	699.299987792969	360.700012207031	170.199996948242
2	w	28	r	0	4	5	293	1	F1C1.TIF	F2C1.TIF	F1C2.TIF	1	2	1	1	1	2	200	774	x	x	1019399	1020199	1453	1426	1020422	-32768	1364	205.922999999952	-32768	-32768	-32768	-32768	-32768	-32768	-32768	-32768	-32768	-32768	-32768	-1052984.077	1020417	1020463	47	509.399993896484	378.399993896484	705	363.700012207031	161.800003051758
2	w	28	r	1	4	6	294	-1	F3C2.TIF	F1C2.TIF	F2C1.TIF	3	1	2	2	2	1	200	592	x	x	1021989	1022589	1528	1531	1022796	-32768	1639	188.27099999995	-32768	-32768	-32768	-32768	-32768	-32768	-32768	-32768	-32768	-32768	-32768	-1055375.729	1022791	1022847	57	518.799987792969	376.799987792969	310.600006103516	369	171.399993896484
2	w	28	r	1	4	7	295	1	F1C2.TIF	F2C2.TIF	F3C1.TIF	1	2	3	2	2	1	200	737	x	x	1024817	1025567	1617	1641	1025745	-32768	1662	160.503999999957	-32768	-32768	-32768	-32768	-32768	-32768	-32768	-32768	-32768	-32768	-32768	-1058352.496	1025740	1025787	48	520.400024414062	367.100006103516	710	361.399993896484	169.300003051758
2	w	28	r	0	4	8	296	-1	F3C1.TIF	F1C1.TIF	F3C2.TIF	3	1	3	1	1	2	200	579	x	x	1027258	1027858	1558	1549	1028087	-32768	1429	211.567000000039	-32768	-32768	-32768	-32768	-32768	-32768	-32768	-32768	-32768	-32768	-32768	-1060643.433	1028084	1028130	47	520.099975585938	374.299987792969	338.200012207031	374.5	164.300003051758
2	w	28	r	1	4	9	297	1	F2C1.TIF	F3C1.TIF	F1C2.TIF	2	3	1	1	1	2	200	904	x	x	1029222	1030122	1495	1470	1030312	-32768	1403	173.364999999991	-32768	-32768	-32768	-32768	-32768	-32768	-32768	-32768	-32768	-32768	-32768	-1062906.635	1030307	1030350	44	515.200012207031	374.200012207031	703.700012207031	368.200012207031	157.300003051758
2	w	28	r	0	4	10	298	-1	F1C2.TIF	F3C2.TIF	F1C1.TIF	1	3	1	2	2	1	200	708	x	x	1031688	1032388	1479	1488	1032573	-32768	1577	166.972999999998	-32768	-32768	-32768	-32768	-32768	-32768	-32768	-32768	-32768	-32768	-32768	-1065174.027	1032568	1032614	47	519.200012207031	371.700012207031	344.700012207031	377.700012207031	168.199996948242
2	w	28	r	0	4	11	299	1	F1C2.TIF	F2C2.TIF	F1C1.TIF	1	2	1	2	2	1	200	807	x	x	1034254	1035054	1585	1618	1035296	-32768	1681	224.341000000015	1035292	1035337	46	530.700012207031	369.700012207031	343.5	367.5	171.800003051758	430.700012207031	5.29599398792414	179.315744925649	220.341000000015	1035645	1035713	69	314.799987792969	370.600006103516	725	358.5	205.5
2	w	28	r	1	4	12	300	-1	F2C2.TIF	F1C2.TIF	F3C1.TIF	2	1	3	2	2	1	200	779	x	x	1037011	1037811	1194	1195	1037986	-32768	1237	157.489999999991	-32768	-32768	-32768	-32768	-32768	-32768	-32768	-32768	-32768	-32768	-32768	-1070596.51	1037980	1038027	48	515.200012207031	384	324.100006103516	388.399993896484	153.100006103516
2	w	28	r	0	4	13	301	1	F2C1.TIF	F1C1.TIF	F2C2.TIF	2	1	2	1	1	2	200	851	x	x	1039878	1040728	1281	1305	1040744	-32768	1312	-1.92799999995623	-32768	-32768	-32768	-32768	-32768	-32768	-32768	-32768	-32768	-32768	-32768	-1073513.928	1040983	1041027	45	516.900024414062	382.799987792969	707.200012207031	370.399993896484	160
2	w	28	r	0	4	14	302	1	F3C1.TIF	F2C1.TIF	F3C2.TIF	3	2	3	1	1	2	200	526	x	x	1042327	1042877	1434	1382	1043092	-32768	1248	197.273000000045	-32768	-32768	-32768	-32768	-32768	-32768	-32768	-32768	-32768	-32768	-32768	-1075662.727	1043088	1043132	45	523.400024414062	375.200012207031	709.299987792969	368.5	147.800003051758
2	w	28	r	0	4	15	303	-1	F2C2.TIF	F1C2.TIF	F2C1.TIF	2	1	2	2	2	1	200	851	x	x	1044952	1045802	1082	1068	1045983	-32768	983	162.67200000002	-32768	-32768	-32768	-32768	-32768	-32768	-32768	-32768	-32768	-32768	-32768	-1078588.328	1045979	1046010	32	515	402.700012207031	353.600006103516	397.100006103516	137.699996948242
2	w	28	r	0	4	16	304	-1	F3C1.TIF	F2C1.TIF	F3C2.TIF	3	2	3	1	1	2	200	604	x	x	1047453	1048053	1216	1213	1048222	-32768	1275	150.726999999955	-32768	-32768	-32768	-32768	-32768	-32768	-32768	-32768	-32768	-32768	-32768	-1080839.273	1048218	1048263	46	513.099975585938	383.299987792969	340.399993896484	387.399993896484	170
2	w	28	r	1	4	17	305	1	F1C1.TIF	F2C1.TIF	F3C2.TIF	1	2	3	1	1	2	200	652	x	x	1049783	1050433	1601	1616	1050603	-32768	1698	151.560999999987	-32768	-32768	-32768	-32768	-32768	-32768	-32768	-32768	-32768	-32768	-32768	-1083219.439	1050599	1050645	47	528.599975585938	376.700012207031	702.5	365	155
2	w	28	r	0	4	18	306	1	F1C2.TIF	F3C2.TIF	F1C1.TIF	1	3	1	2	2	1	200	899	x	x	1052050	1052950	1359	1348	1053133	-32768	1408	165.918999999994	-32768	-32768	-32768	-32768	-32768	-32768	-32768	-32768	-32768	-32768	-32768	-1085735.081	1053129	1053174	46	521	373.399993896484	716.200012207031	365.5	160.899993896484
2	w	28	r	0	4	19	307	-1	F1C2.TIF	F3C2.TIF	F1C1.TIF	1	3	1	2	2	1	200	596	x	x	1054856	1055456	1229	1229	1055692	-32768	1351	218.317000000039	1055687	1055733	47	522.099975585938	379.100006103516	697.900024414062	365.299987792969	156.600006103516	411.200012207031	4.98895788761596	4.56561219215074	213.317000000039	1055861	1055930	70	722.299987792969	367.100006103516	320.100006103516	373.600006103516	213.699996948242
2	w	28	r	1	4	20	308	-1	F2C1.TIF	F1C1.TIF	F3C2.TIF	2	1	3	1	1	2	200	870	x	x	1058153	1059053	1286	1318	1059130	-32768	1350	59.3970000001136	-32768	-32768	-32768	-32768	-32768	-32768	-32768	-32768	-32768	-32768	-32768	-1091838.603	1059314	1059361	48	527.5	381.399993896484	340.600006103516	384.700012207031	182.600006103516
2	w	28	r	1	4	21	309	-1	F3C1.TIF	F1C1.TIF	F2C2.TIF	3	1	2	1	1	2	200	684	x	x	1064089	1064789	1277	1295	1065084	-32768	1392	276.845999999903	1065080	1065126	47	519	374.899993896484	706.900024414062	363.700012207031	147.800003051758	396.700012207031	5.32518034242529	3.46990825999077	272.845999999903	1065286	1065350	65	728.799987792969	365	350.200012207031	370.700012207031	224.800003051758
2	w	28	r	0	4	22	310	-1	F3C2.TIF	F1C2.TIF	F3C1.TIF	3	1	3	2	2	1	200	705	x	x	1069151	1069851	1658	1600	1070112	-32768	1409	242.945000000065	-32768	-32768	-32768	-32768	-32768	-32768	-32768	-32768	-32768	-32768	-32768	-1102637.055	1070107	1070162	56	523.700012207031	369.299987792969	322.5	366	153.600006103516
2	w	28	r	1	4	23	311	1	F2C1.TIF	F1C1.TIF	F3C2.TIF	2	1	3	1	1	2	200	781	x	x	1073377	1074177	1516	1472	1074477	-32768	1254	281.384000000078	-32768	-32768	-32768	-32768	-32768	-32768	-32768	-32768	-32768	-32768	-32768	-1106963.616	1074473	1074516	44	519.900024414062	378.299987792969	696.099975585938	365.299987792969	155.199996948242
2	w	28	r	0	4	24	312	1	F1C2.TIF	F2C2.TIF	F1C1.TIF	1	2	1	2	2	1	200	575	x	x	1075910	1076510	1445	1458	1076748	-32768	1539	220.183999999892	-32768	-32768	-32768	-32768	-32768	-32768	-32768	-32768	-32768	-32768	-32768	-1109295.816	1076744	1076791	48	522.5	361.799987792969	712.900024414062	355.5	175.699996948242
2	w	28	r	0	4	25	313	1	F2C1.TIF	F3C1.TIF	F2C2.TIF	2	3	2	1	1	2	200	914	x	x	1080222	1081122	1214	1231	1081385	-32768	1352	245.212000000058	-32768	-32768	-32768	-32768	-32768	-32768	-32768	-32768	-32768	-32768	-32768	-1113907.788	1081380	1081425	46	515.200012207031	378.799987792969	697.5	366.5	154.300003051758
2	w	28	r	1	4	26	314	-1	F2C1.TIF	F3C1.TIF	F1C2.TIF	2	3	1	1	1	2	200	617	x	x	1082706	1083356	1311	1276	1083603	-32768	1291	229.293000000063	-32768	-32768	-32768	-32768	-32768	-32768	-32768	-32768	-32768	-32768	-32768	-1116141.707	1083598	1083644	47	517.900024414062	382.899993896484	333.700012207031	389.799987792969	177.899993896484
2	w	28	r	0	4	27	315	-1	F1C2.TIF	F2C2.TIF	F1C1.TIF	1	2	1	2	2	1	200	760	x	x	1084704	1085454	1449	1428	1085698	-32768	1371	225.435999999987	-32768	-32768	-32768	-32768	-32768	-32768	-32768	-32768	-32768	-32768	-32768	-1118240.564	1085694	1085749	56	523.599975585938	379	309.100006103516	386.200012207031	179.199996948242
2	w	28	r	1	4	28	316	-1	F2C2.TIF	F3C2.TIF	F1C1.TIF	2	3	1	2	2	1	200	510	x	x	1087090	1087590	1376	1335	1087821	-32768	1159	212.915999999968	-32768	-32768	-32768	-32768	-32768	-32768	-32768	-32768	-32768	-32768	-32768	-1120376.084	1087816	1087861	46	511	387.799987792969	314.600006103516	395.200012207031	171.800003051758
2	w	28	r	0	4	29	317	1	F1C2.TIF	F3C2.TIF	F1C1.TIF	1	3	1	2	2	1	200	501	x	x	1088985	1089485	1498	1461	1089732	-32768	1382	229.299000000115	-32768	-32768	-32768	-32768	-32768	-32768	-32768	-32768	-32768	-32768	-32768	-1122270.701	1089728	1089774	47	509.100006103516	377.299987792969	695.599975585938	371.899993896484	163.399993896484
2	w	28	r	1	4	30	318	1	F2C2.TIF	F3C2.TIF	F1C1.TIF	2	3	1	2	2	1	200	648	x	x	1090843	1091493	1476	1473	1091739	-32768	1486	228.841000000015	-32768	-32768	-32768	-32768	-32768	-32768	-32768	-32768	-32768	-32768	-32768	-1124278.159	1091734	1091780	47	517.200012207031	374.600006103516	698.5	365.899993896484	165.899993896484
2	w	28	r	0	4	31	319	1	F2C2.TIF	F1C2.TIF	F2C1.TIF	2	1	2	2	2	1	200	842	x	x	1093159	1094009	1215	1260	1094232	-32768	1391	206.222000000067	-32768	-32768	-32768	-32768	-32768	-32768	-32768	-32768	-32768	-32768	-32768	-1126793.778	1094227	1094274	48	512.400024414062	377.5	695.599975585938	363.100006103516	167
2	w	28	r	0	4	32	320	-1	F2C2.TIF	F3C2.TIF	F2C1.TIF	2	3	2	2	2	1	200	560	x	x	1095573	1096123	1419	1415	1096335	-32768	1312	193.770000000019	-32768	-32768	-32768	-32768	-32768	-32768	-32768	-32768	-32768	-32768	-32768	-1128909.23	1096331	1096376	46	511.200012207031	384	327.700012207031	391.5	182.899993896484
2	w	28	r	1	4	33	321	1	F1C2.TIF	F2C2.TIF	F3C1.TIF	1	2	3	2	2	1	200	623	x	x	1098024	1098674	1269	1284	1098899	-32768	1427	206.887000000104	-32768	-32768	-32768	-32768	-32768	-32768	-32768	-32768	-32768	-32768	-32768	-1131460.113	1098894	1098944	51	524	376.700012207031	709	369.200012207031	154.600006103516
2	w	28	r	1	4	34	322	1	F2C1.TIF	F3C1.TIF	F1C2.TIF	2	3	1	1	1	2	200	635	x	x	1100272	1100922	1389	1370	1101114	-32768	1430	173.460999999894	-32768	-32768	-32768	-32768	-32768	-32768	-32768	-32768	-32768	-32768	-32768	-1133708.539	1101110	1101157	48	515	377.899993896484	720.599975585938	364.899993896484	162.199996948242
2	w	28	r	1	4	35	323	1	F3C1.TIF	F2C1.TIF	F1C2.TIF	3	2	1	1	1	2	200	538	x	x	1102470	1103020	1384	1341	1103257	-32768	1271	219.023000000045	-32768	-32768	-32768	-32768	-32768	-32768	-32768	-32768	-32768	-32768	-32768	-1135805.977	1103253	1103298	46	506.299987792969	383.600006103516	690.700012207031	374.799987792969	152.699996948242
2	w	28	r	0	4	36	324	-1	F1C2.TIF	F2C2.TIF	F1C1.TIF	1	2	1	2	2	1	200	962	x	x	1106765	1107715	1258	1236	1107946	-32768	1191	214.279000000097	-32768	-32768	-32768	-32768	-32768	-32768	-32768	-32768	-32768	-32768	-32768	-1140499.721	1107943	1107988	46	516.700012207031	382.100006103516	328.399993896484	386	171.300003051758
2	w	28	r	1	4	37	325	1	F3C2.TIF	F1C2.TIF	F2C1.TIF	3	1	2	2	2	1	200	561	x	x	1109328	1109878	1431	1422	1110104	-32768	1454	208.111999999965	-32768	-32768	-32768	-32768	-32768	-32768	-32768	-32768	-32768	-32768	-32768	-1142663.888	1110098	1110146	49	525.5	374	708.599975585938	360.799987792969	164.899993896484
2	w	28	r	1	4	38	326	-1	F1C1.TIF	F2C1.TIF	F3C2.TIF	1	2	3	1	1	2	200	665	x	x	1112128	1112828	1591	1583	1113006	-32768	1588	159.601999999955	1113001	1113045	45	521.599975585938	375.200012207031	368.799987792969	376.299987792969	164.100006103516	417.600006103516	4.32872714883769	-179.581709875554	154.601999999955	1113176	1113207	32	343.899993896484	382.100006103516	322.799987792969	379.299987792969	71.1999969482422
2	w	28	r	0	4	39	327	-1	F3C1.TIF	F1C1.TIF	F3C2.TIF	3	1	3	1	1	2	200	891	x	x	1114998	1115898	1193	1211	1116145	-32768	1293	229.804000000004	-32768	-32768	-32768	-32768	-32768	-32768	-32768	-32768	-32768	-32768	-32768	-1148683.196	1116141	1116193	53	513.5	378.399993896484	340.100006103516	381.600006103516	146.800003051758
2	w	28	r	0	4	40	328	-1	F2C1.TIF	F1C1.TIF	F2C2.TIF	2	1	2	1	1	2	200	628	x	x	1117438	1118088	1114	1085	1118351	-32768	1106	245.591999999946	-32768	-32768	-32768	-32768	-32768	-32768	-32768	-32768	-32768	-32768	-32768	-1150873.408	1118346	1118393	48	508.5	393.899993896484	316.799987792969	387.200012207031	182.699996948242
2	w	28	r	0	4	41	329	-1	F1C1.TIF	F3C1.TIF	F1C2.TIF	1	3	1	1	1	2	200	536	x	x	1119455	1120005	1576	1508	1120247	-32768	1299	224.763000000035	-32768	-32768	-32768	-32768	-32768	-32768	-32768	-32768	-32768	-32768	-32768	-1152790.237	1120243	1120299	57	518.099975585938	385	312.200012207031	393.100006103516	140.600006103516
2	w	28	r	1	4	42	330	-1	F1C1.TIF	F3C1.TIF	F2C2.TIF	1	3	2	1	1	2	200	782	x	x	1122207	1122989	1708	1690	1123233	-32768	1577	221.239999999991	-32768	-32768	-32768	-32768	-32768	-32768	-32768	-32768	-32768	-32768	-32768	-1155779.76	1123230	1123284	55	523.700012207031	381	324.899993896484	383.600006103516	155.300003051758
2	w	28	r	0	4	43	331	1	F3C2.TIF	F1C2.TIF	F3C1.TIF	3	1	3	2	2	1	200	764	x	x	1125155	1125905	1640	1649	1126119	-32768	1684	195.665999999968	-32768	-32768	-32768	-32768	-32768	-32768	-32768	-32768	-32768	-32768	-32768	-1158691.334	1126113	1126157	45	528.5	367.600006103516	694.599975585938	352.799987792969	138
2	w	28	r	1	4	44	332	1	F3C1.TIF	F2C1.TIF	F1C2.TIF	3	2	1	1	1	2	200	852	x	x	1128807	1129657	1085	1079	1129892	-32768	1127	216.477999999886	-32768	-32768	-32768	-32768	-32768	-32768	-32768	-32768	-32768	-32768	-32768	-1162443.522	1129888	1129932	45	511.299987792969	396.600006103516	694.200012207031	376	152.800003051758
2	w	28	r	1	4	45	333	1	F3C2.TIF	F2C2.TIF	F1C1.TIF	3	2	1	2	2	1	200	569	x	x	1131230	1131830	1282	1250	1132032	-32768	1232	184.09300000011	-32768	-32768	-32768	-32768	-32768	-32768	-32768	-32768	-32768	-32768	-32768	-1164615.907	1132027	1132074	48	510.700012207031	384.799987792969	702	369.700012207031	143.699996948242
2	w	28	r	0	4	46	334	-1	F3C2.TIF	F1C2.TIF	F3C1.TIF	3	1	3	2	2	1	200	523	x	x	1133427	1133977	1477	1464	1134212	-32768	1527	216.455000000075	-32768	-32768	-32768	-32768	-32768	-32768	-32768	-32768	-32768	-32768	-32768	-1166763.545	1134208	1134264	57	522.299987792969	364.399993896484	312	362.299987792969	175.600006103516
2	w	28	r	0	4	47	335	1	F3C1.TIF	F1C1.TIF	F3C2.TIF	3	1	3	1	1	2	200	522	x	x	1135349	1135899	1384	1377	1136158	-32768	1352	241.280999999959	-32768	-32768	-32768	-32768	-32768	-32768	-32768	-32768	-32768	-32768	-32768	-1168684.719	1136153	1136199	47	518.599975585938	375.200012207031	697.599975585938	362.299987792969	155.399993896484
2	w	28	r	1	4	48	336	1	F3C2.TIF	F2C2.TIF	F1C1.TIF	3	2	1	2	2	1	200	589	x	x	1138525	1139125	1411	1401	1139220	-32768	1409	76.3870000001043	-32768	-32768	-32768	-32768	-32768	-32768	-32768	-32768	-32768	-32768	-32768	-1171911.613	1139422	1139467	46	527.5	378.299987792969	707.200012207031	367.5	146.699996948242
2	w	28	r	0	4	49	337	1	F3C1.TIF	F2C1.TIF	F3C2.TIF	3	2	3	1	1	2	200	761	x	x	1140798	1141548	1088	1114	1141782	-32768	1279	216.094999999972	-32768	-32768	-32768	-32768	-32768	-32768	-32768	-32768	-32768	-32768	-32768	-1174333.905	1141776	1141825	50	508.899993896484	380.700012207031	702	372.200012207031	161.600006103516
2	w	28	r	0	4	50	338	1	F2C1.TIF	F1C1.TIF	F2C2.TIF	2	1	2	1	1	2	200	601	x	x	1143057	1143657	1422	1411	1143954	-32768	1230	279.983000000007	-32768	-32768	-32768	-32768	-32768	-32768	-32768	-32768	-32768	-32768	-32768	-1176442.017	1143948	1143995	48	524.799987792969	385	712.299987792969	370.100006103516	144
2	w	28	r	0	4	51	339	1	F3C2.TIF	F2C2.TIF	F3C1.TIF	3	2	3	2	2	1	200	659	x	x	1145574	1146224	1166	1170	1146415	-32768	1227	173.040000000037	-32768	-32768	-32768	-32768	-32768	-32768	-32768	-32768	-32768	-32768	-32768	-1179009.96	1146410	1146455	46	512	387	696.900024414062	372.799987792969	161.800003051758
2	w	28	r	1	4	52	340	-1	F1C2.TIF	F2C2.TIF	F3C1.TIF	1	2	3	2	2	1	200	718	x	x	1148134	1148884	1277	1285	1149068	-32768	1345	165.719999999972	-32768	-32768	-32768	-32768	-32768	-32768	-32768	-32768	-32768	-32768	-32768	-1181670.28	1149064	1149119	56	521.5	378.399993896484	316.399993896484	385.899993896484	154.600006103516
2	w	28	r	0	4	53	341	-1	F3C2.TIF	F2C2.TIF	F3C1.TIF	3	2	3	2	2	1	200	789	x	x	1150162	1150962	1166	1151	1151121	-32768	1196	141.814999999944	-32768	-32768	-32768	-32768	-32768	-32768	-32768	-32768	-32768	-32768	-32768	-1183747.185	1151117	1151161	45	515	381	335.100006103516	393.899993896484	149.600006103516
2	w	28	r	0	4	54	342	-1	F3C2.TIF	F2C2.TIF	F3C1.TIF	3	2	3	2	2	1	200	931	x	x	1152723	1153673	1480	1495	1153831	-32768	1540	140.16100000008	-32768	-32768	-32768	-32768	-32768	-32768	-32768	-32768	-32768	-32768	-32768	-1186458.839	1153826	1153871	46	532	371.5	347.5	380.200012207031	165.5
2	w	28	r	0	4	55	343	1	F2C2.TIF	F3C2.TIF	F2C1.TIF	2	3	2	2	2	1	200	828	x	x	1157323	1158173	1068	1056	1158413	-32768	1092	222.164000000106	-32768	-32768	-32768	-32768	-32768	-32768	-32768	-32768	-32768	-32768	-32768	-1190958.836	1158409	1158453	45	515.5	388.799987792969	702.400024414062	368.399993896484	152
2	w	28	r	1	4	56	344	-1	F2C2.TIF	F1C2.TIF	F3C1.TIF	2	1	3	2	2	1	200	844	x	x	1160112	1160954	1622	1625	1160982	-32768	1627	5.38299999991432	1161154	1161199	46	521.700012207031	360.299987792969	357.399993896484	359.700012207031	153.800003051758	412.299987792969	4.65442332574761	179.788153897363	177.382999999914	1161372	1161400	29	340.399993896484	362.100006103516	318	361.299987792969	68.5
2	w	28	r	1	4	57	345	1	F1C1.TIF	F3C1.TIF	F2C2.TIF	1	3	2	1	1	2	200	726	x	x	1163321	1164071	1458	1478	1164274	-32768	1565	185.476000000024	-32768	-32768	-32768	-32768	-32768	-32768	-32768	-32768	-32768	-32768	-32768	-1196856.524	1164268	1164315	48	525.599975585938	368.299987792969	713	365.700012207031	148.899993896484
2	w	28	r	0	4	58	346	1	F1C1.TIF	F2C1.TIF	F1C2.TIF	1	2	1	1	1	2	200	514	x	x	1166215	1166765	1202	1157	1166974	-32768	1046	191.452000000048	-32768	-32768	-32768	-32768	-32768	-32768	-32768	-32768	-32768	-32768	-32768	-1199550.548	1166970	1167015	46	515.900024414062	391.700012207031	722.799987792969	378.399993896484	150.399993896484
2	w	28	r	1	4	59	347	-1	F1C2.TIF	F3C2.TIF	F2C1.TIF	1	3	2	2	2	1	200	649	x	x	1168672	1169322	1320	1347	1169511	-32768	1465	170.864999999991	-32768	-32768	-32768	-32768	-32768	-32768	-32768	-32768	-32768	-32768	-32768	-1202108.135	1169507	1169553	47	518.5	375.600006103516	347.5	380.100006103516	176.800003051758
2	w	28	r	1	4	60	348	1	F2C2.TIF	F1C2.TIF	F3C1.TIF	2	1	3	2	2	1	200	627	x	x	1173918	1174568	1071	1071	1174830	-32768	1102	244.318999999901	-32768	-32768	-32768	-32768	-32768	-32768	-32768	-32768	-32768	-32768	-32768	-1207353.681	1174827	1174872	46	513.599975585938	386.5	694.400024414062	366.200012207031	146.300003051758
2	w	28	r	1	4	61	349	1	F2C1.TIF	F1C1.TIF	F3C2.TIF	2	1	3	1	1	2	200	983	x	x	1178960	1179960	1402	1405	1180212	-32768	1335	233.408000000054	-32768	-32768	-32768	-32768	-32768	-32768	-32768	-32768	-32768	-32768	-32768	-1212746.592	1180207	1180252	46	521.700012207031	373.799987792969	694.599975585938	358.5	155.5
2	w	28	r	1	4	62	350	-1	F3C2.TIF	F2C2.TIF	F1C1.TIF	3	2	1	2	2	1	200	1000	x	x	1183149	1184149	1455	1454	1184234	-32768	1481	66.8919999999925	1184242	1184392	151	521.900024414062	384.899993896484	466.299987792969	369.600006103516	262.799987792969	748.799987792969	1.6399326451088	164.403845218102	74.8919999999925	1184462	1184506	45	463.899993896484	370.5	327.100006103516	385.600006103516	153
2	w	28	r	0	4	63	351	1	F2C2.TIF	F3C2.TIF	F2C1.TIF	2	3	2	2	2	1	200	536	x	x	1186122	1186672	1312	1281	1186888	-32768	1152	198.321999999927	-32768	-32768	-32768	-32768	-32768	-32768	-32768	-32768	-32768	-32768	-32768	-1219457.678	1186883	1186926	44	519.799987792969	386.399993896484	706.599975585938	376.899993896484	152.899993896484
2	w	28	r	0	4	64	352	1	F3C2.TIF	F1C2.TIF	F3C1.TIF	3	1	3	2	2	1	200	785	x	x	1188968	1189768	1580	1569	1190016	-32768	1631	230.540999999968	-32768	-32768	-32768	-32768	-32768	-32768	-32768	-32768	-32768	-32768	-32768	-1222553.459	1190012	1190062	51	521.599975585938	373.799987792969	696.299987792969	362.200012207031	161.600006103516
2	w	28	r	1	4	65	353	-1	F3C1.TIF	F1C1.TIF	F2C2.TIF	3	1	2	1	1	2	200	947	x	x	1194898	1195848	1016	1030	1196145	-32768	1179	279.709999999963	1196140	1196188	49	514.900024414062	385	703.099975585938	371.100006103516	149.5	382.899993896484	5.33890779220404	4.29673751594585	274.709999999963	1196551	1196621	71	721.700012207031	371.799987792969	305	376.700012207031	189.899993896484
2	w	28	r	1	4	66	354	-1	F3C2.TIF	F1C2.TIF	F2C1.TIF	3	1	2	2	2	1	200	936	x	x	1199154	1200104	1132	1144	1200441	-32768	1159	319.544999999925	-32768	-32768	-32768	-32768	-32768	-32768	-32768	-32768	-32768	-32768	-32768	-1232889.455	1200437	1200481	45	508.700012207031	390.100006103516	334.700012207031	386.799987792969	159.100006103516
2	w	28	r	1	4	67	355	1	F3C1.TIF	F1C1.TIF	F2C2.TIF	3	1	2	1	1	2	200	928	x	x	1201837	1202787	1197	1195	1203040	-32768	1145	235.051999999909	1203035	1203079	45	515.599975585938	383.600006103516	323.399993896484	387.799987792969	170	396.799987792969	5.43840060538807	-178.727243985246	230.051999999909	1203448	1203515	68	300.200012207031	387.799987792969	719.900024414062	363.700012207031	218
2	w	28	r	1	4	68	356	1	F1C1.TIF	F2C1.TIF	F3C2.TIF	1	2	3	1	1	2	200	871	x	x	1204903	1205803	1442	1452	1206073	-32768	1407	252.320000000065	-32768	-32768	-32768	-32768	-32768	-32768	-32768	-32768	-32768	-32768	-32768	-1238588.68	1206069	1206127	59	523.400024414062	377.799987792969	711.599975585938	373.5	137.899993896484
2	w	28	r	0	4	69	357	1	F2C2.TIF	F1C2.TIF	F2C1.TIF	2	1	2	2	2	1	200	701	x	x	1208009	1208709	1385	1397	1208924	-32768	1452	198.243999999948	-32768	-32768	-32768	-32768	-32768	-32768	-32768	-32768	-32768	-32768	-32768	-1241493.756	1208919	1208965	47	524.700012207031	369	713.5	365.399993896484	171.399993896484
2	w	28	r	0	4	70	358	-1	F2C2.TIF	F3C2.TIF	F2C1.TIF	2	3	2	2	2	1	200	778	x	x	1212065	1212849	1204	1199	1212869	-32768	1196	-3.95600000000559	-32768	-32768	-32768	-32768	-32768	-32768	-32768	-32768	-32768	-32768	-32768	-1245640.956	1213124	1213171	48	519.299987792969	389.100006103516	323.700012207031	395.299987792969	151.100006103516
2	w	28	r	1	4	71	359	1	F1C2.TIF	F3C2.TIF	F2C1.TIF	1	3	2	2	2	1	200	940	x	x	1214533	1215483	942	926	1215508	-32768	923	7.87199999997392	-32768	-32768	-32768	-32768	-32768	-32768	-32768	-32768	-32768	-32768	-32768	-1248268.128	1215706	1215749	44	506.200012207031	391.700012207031	692.099975585938	381.600006103516	150.600006103516
2	w	28	r	1	4	72	360	-1	F1C2.TIF	F2C2.TIF	F3C1.TIF	1	2	3	2	2	1	200	559	x	x	1218112	1218662	1406	1409	1218913	-32768	1447	233.043000000063	-32768	-32768	-32768	-32768	-32768	-32768	-32768	-32768	-32768	-32768	-32768	-1251447.957	1218909	1218955	47	514.5	373.799987792969	340.899993896484	383.899993896484	170.5
2	w	28	r	0	4	73	361	-1	F2C2.TIF	F1C2.TIF	F2C1.TIF	2	1	2	2	2	1	200	754	x	x	1221881	1222631	1266	1238	1222916	-32768	1099	266.252000000095	-32768	-32768	-32768	-32768	-32768	-32768	-32768	-32768	-32768	-32768	-32768	-1255417.748	1222911	1222955	45	513.400024414062	391.700012207031	333.200012207031	390.299987792969	146.600006103516
2	w	28	r	1	4	74	362	1	F1C1.TIF	F3C1.TIF	F2C2.TIF	1	3	2	1	1	2	200	999	x	x	1224664	1225664	1110	1137	1225937	-32768	1306	255.500999999931	-32768	-32768	-32768	-32768	-32768	-32768	-32768	-32768	-32768	-32768	-32768	-1258449.499	1225932	1225977	46	508.799987792969	387.700012207031	695.900024414062	376.799987792969	155.699996948242
2	w	28	r	0	4	75	363	-1	F1C1.TIF	F2C1.TIF	F1C2.TIF	1	2	1	1	1	2	200	907	x	x	1227412	1228312	1289	1307	1228548	-32768	1357	217.705000000075	-32768	-32768	-32768	-32768	-32768	-32768	-32768	-32768	-32768	-32768	-32768	-1261098.295	1228543	1228599	57	516.400024414062	376.799987792969	303.899993896484	384.200012207031	170.699996948242
2	w	28	r	1	4	76	364	-1	F3C1.TIF	F2C1.TIF	F1C2.TIF	3	2	1	1	1	2	200	632	x	x	1230206	1230856	1261	1262	1230942	-32768	1251	68.6450000000186	-32768	-32768	-32768	-32768	-32768	-32768	-32768	-32768	-32768	-32768	-32768	-1263641.355	1231128	1231172	45	518.700012207031	375.100006103516	339.299987792969	380.600006103516	185.199996948242
2	w	28	r	1	4	77	365	-1	F3C1.TIF	F2C1.TIF	F1C2.TIF	3	2	1	1	1	2	200	856	x	x	1233001	1233851	1406	1422	1234083	-32768	1468	215.000999999931	-32768	-32768	-32768	-32768	-32768	-32768	-32768	-32768	-32768	-32768	-32768	-1266635.999	1234079	1234124	46	521	378.799987792969	359	385	184.600006103516
2	w	28	r	1	4	78	366	-1	F1C1.TIF	F2C1.TIF	F3C2.TIF	1	2	3	1	1	2	200	992	x	x	1237100	1238100	1542	1513	1238339	-32768	1392	221.296000000089	-32768	-32768	-32768	-32768	-32768	-32768	-32768	-32768	-32768	-32768	-32768	-1270885.704	1238334	1238377	44	529.799987792969	375.600006103516	345.100006103516	383.799987792969	179.100006103516
2	w	28	r	1	4	79	367	1	F3C2.TIF	F1C2.TIF	F2C1.TIF	3	1	2	2	2	1	200	699	x	x	1240563	1241263	1139	1113	1241512	-32768	1116	231.415000000037	-32768	-32768	-32768	-32768	-32768	-32768	-32768	-32768	-32768	-32768	-32768	-1274048.585	1241508	1241554	47	514.900024414062	398.200012207031	703.5	381.700012207031	142.300003051758
2	w	28	r	1	4	80	368	-1	F1C2.TIF	F3C2.TIF	F2C1.TIF	1	3	2	2	2	1	200	725	x	x	1243779	1244529	1402	1411	1244638	-32768	1396	92.0789999999106	-32768	-32768	-32768	-32768	-32768	-32768	-32768	-32768	-32768	-32768	-32768	-1277313.921	1244763	1244809	47	512.799987792969	390.100006103516	332.200012207031	389.299987792969	151.100006103516
2	w	28	r	1	4	81	369	1	F2C2.TIF	F3C2.TIF	F1C1.TIF	2	3	1	2	2	1	200	693	x	x	1246907	1247607	1263	1286	1247818	-32768	1322	192.023999999976	-32768	-32768	-32768	-32768	-32768	-32768	-32768	-32768	-32768	-32768	-32768	-1280393.976	1247812	1247858	47	525.200012207031	381.5	705.5	373.600006103516	158.600006103516
2	w	28	r	1	4	82	370	-1	F3C2.TIF	F2C2.TIF	F1C1.TIF	3	2	1	2	2	1	200	572	x	x	1249757	1250357	1154	1156	1250547	-32768	1248	172.324000000022	-32768	-32768	-32768	-32768	-32768	-32768	-32768	-32768	-32768	-32768	-32768	-1283142.676	1250541	1250586	46	517.700012207031	387.700012207031	347.799987792969	396.200012207031	153.800003051758
2	w	28	r	1	4	83	371	1	F3C1.TIF	F1C1.TIF	F2C2.TIF	3	1	2	1	1	2	200	518	x	x	1252652	1253202	1433	1416	1253411	-32768	1292	191.134000000078	1253406	1253455	50	515	381.600006103516	319.600006103516	383.100006103516	173.899993896484	447.5	5.52774963654285	-179.55327122799	186.134000000078	1253858	1253927	70	306.399993896484	384.799987792969	726.900024414062	355.5	197.5
2	w	28	r	1	4	84	372	-1	F2C1.TIF	F3C1.TIF	F1C2.TIF	2	3	1	1	1	2	200	593	x	x	1255691	1256291	1296	1259	1256525	-32768	1152	215.814000000013	-32768	-32768	-32768	-32768	-32768	-32768	-32768	-32768	-32768	-32768	-32768	-1289077.186	1256520	1256564	45	511.100006103516	391.5	331.100006103516	396.600006103516	157.699996948242
2	w	28	r	1	4	85	373	-1	F2C2.TIF	F3C2.TIF	F1C1.TIF	2	3	1	2	2	1	200	837	x	x	1258011	1258861	1209	1231	1259043	-32768	1298	164.280000000028	-32768	-32768	-32768	-32768	-32768	-32768	-32768	-32768	-32768	-32768	-32768	-1291646.72	1259039	1259084	46	521.299987792969	378.899993896484	357.600006103516	388.299987792969	164.5
2	w	28	r	1	4	86	374	-1	F2C1.TIF	F1C1.TIF	F3C2.TIF	2	1	3	1	1	2	200	915	x	x	1260958	1261858	1645	1655	1262041	-32768	1626	165.18200000003	-32768	-32768	-32768	-32768	-32768	-32768	-32768	-32768	-32768	-32768	-32768	-1294643.818	1262037	1262080	44	509.5	362.299987792969	342.5	368.700012207031	162.100006103516
2	w	28	r	1	4	87	375	1	F1C2.TIF	F3C2.TIF	F2C1.TIF	1	3	2	2	2	1	200	559	x	x	1263517	1264067	1296	1264	1264290	-32768	1178	204.68200000003	-32768	-32768	-32768	-32768	-32768	-32768	-32768	-32768	-32768	-32768	-32768	-1296853.318	1264286	1264329	44	508.899993896484	376	709.099975585938	371.200012207031	156.199996948242
2	w	28	r	0	4	88	376	1	F1C1.TIF	F3C1.TIF	F1C2.TIF	1	3	1	1	1	2	200	607	x	x	1265621	1266221	1511	1479	1266451	-32768	1379	212.523999999976	-32768	-32768	-32768	-32768	-32768	-32768	-32768	-32768	-32768	-32768	-32768	-1299006.476	1266448	1266491	44	520.200012207031	365.600006103516	700.400024414062	365.299987792969	151.399993896484
2	w	28	r	1	4	89	377	-1	F1C1.TIF	F3C1.TIF	F2C2.TIF	1	3	2	1	1	2	200	545	x	x	1267787	1268337	1405	1388	1268521	-32768	1355	166.851999999955	-32768	-32768	-32768	-32768	-32768	-32768	-32768	-32768	-32768	-32768	-32768	-1301122.148	1268518	1268562	45	522.599975585938	379.399993896484	349.600006103516	381.799987792969	166.899993896484
2	w	28	r	0	4	90	378	-1	F2C1.TIF	F1C1.TIF	F2C2.TIF	2	1	2	1	1	2	200	783	x	x	1270508	1271308	1222	1226	1271532	-32768	1247	207.215000000084	-32768	-32768	-32768	-32768	-32768	-32768	-32768	-32768	-32768	-32768	-32768	-1304092.785	1271527	1271574	48	516	388.600006103516	332	385.899993896484	167.699996948242
2	w	28	r	0	4	91	379	-1	F2C1.TIF	F3C1.TIF	F2C2.TIF	2	3	2	1	1	2	200	947	x	x	1273168	1274118	978	967	1274417	-32768	915	280.736000000034	-32768	-32768	-32768	-32768	-32768	-32768	-32768	-32768	-32768	-32768	-32768	-1306904.264	1274413	1274460	48	502.299987792969	407.200012207031	314.100006103516	401.600006103516	141.300003051758
2	w	28	r	0	4	92	380	-1	F1C1.TIF	F3C1.TIF	F1C2.TIF	1	3	1	1	1	2	200	698	x	x	1277577	1278277	1093	1089	1278568	-32768	1091	273.357000000076	1278564	1278610	47	511.5	390.600006103516	698	377.799987792969	134.800003051758	354.899993896484	5.28865616155574	3.99380170431534	269.357000000076	1278726	1278794	69	713.400024414062	376.600006103516	297.799987792969	387.5	188.399993896484
2	w	28	r	0	4	93	381	-1	F3C1.TIF	F2C1.TIF	F3C2.TIF	3	2	3	1	1	2	200	706	x	x	1280211	1280911	1434	1445	1281168	-32768	1485	239.111000000034	1281164	1281215	52	515.5	365.600006103516	712.599975585938	361.5	153.399993896484	357.700012207031	5.56904235506134	1.21221995371299	235.111000000034	1281314	1281383	70	736.5	363.100006103516	298	372.600006103516	218.800003051758
2	w	28	r	0	4	94	382	-1	F1C1.TIF	F2C1.TIF	F1C2.TIF	1	2	1	1	1	2	200	544	x	x	1282957	1283507	1085	1071	1283751	-32768	971	226.304000000004	-32768	-32768	-32768	-32768	-32768	-32768	-32768	-32768	-32768	-32768	-32768	-1316292.696	1283747	1283793	47	510.899993896484	392.399993896484	315.200012207031	393.899993896484	147
2	w	28	r	1	4	95	383	1	F2C2.TIF	F1C2.TIF	F3C1.TIF	2	1	3	2	2	1	200	982	x	x	1285100	1286065	1265	1275	1286080	-32768	1291	-7.9429999999702	-32768	-32768	-32768	-32768	-32768	-32768	-32768	-32768	-32768	-32768	-32768	-1318855.943	1286349	1286396	48	522	376.399993896484	705.299987792969	362.799987792969	153.100006103516
2	w	28	r	0	4	96	384	1	F2C1.TIF	F3C1.TIF	F2C2.TIF	2	3	2	1	1	2	200	965	x	x	1288998	1289948	1238	1278	1290131	-32768	1350	164.833000000101	-32768	-32768	-32768	-32768	-32768	-32768	-32768	-32768	-32768	-32768	-32768	-1322734.167	1290127	1290172	46	508.700012207031	378	696.900024414062	369.799987792969	153.699996948242
2	w	28	r	0	4	1	384	1	F2C1.TIF	F3C1.TIF	F2C2.TIF	2	3	2	1	1	2	200	965	sehr ermuedend ab dem zweiten block	62	1288998	1289948	1238	1278	1290131	-32768	1350	164.833000000101	-32768	-32768	-32768	-32768	-32768	-32768	-32768	-32768	-32768	-32768	-32768	-1322734.167	1290127	1290172	46	508.700012207031	378	696.900024414062	369.799987792969	153.699996948242
3	w	23	r	1	0	1	0	1	F1C2.TIF	F2C2.TIF	F3C1.TIF	1	2	3	2	2	1	200	750	x	x	181377	182127	1651	1658	182380	-32768	1781	234.603999999992	-32768	-32768	-32768	-32768	-32768	-32768	-32768	-32768	-32768	-32768	-32768	-214913.396	182376	182421	46	507.899993896484	402.299987792969	671.200012207031	398.399993896484	150.100006103516
3	w	23	r	1	1	1	1	-1	F1C1.TIF	F3C1.TIF	F2C2.TIF	1	3	2	1	1	2	200	806	x	x	200313	201113	2082	2090	201467	-32768	2062	336.695000000007	-32768	-32768	-32768	-32768	-32768	-32768	-32768	-32768	-32768	-32768	-32768	-233898.305	201462	201505	44	509.100006103516	391.600006103516	343.700012207031	398.399993896484	123.099998474121
3	w	23	r	0	1	2	2	-1	F3C1.TIF	F2C1.TIF	F3C2.TIF	3	2	3	1	1	2	200	613	x	x	202597	203247	1820	1830	203615	-32768	1936	350.662000000011	-32768	-32768	-32768	-32768	-32768	-32768	-32768	-32768	-32768	-32768	-32768	-236032.338	203610	203644	35	502.299987792969	387.200012207031	318	373.200012207031	145.899993896484
3	w	23	r	0	1	3	3	-1	F3C2.TIF	F2C2.TIF	F3C1.TIF	3	2	3	2	2	1	200	868	x	x	204705	205605	1853	1868	205875	-32768	1939	251.614999999991	-32768	-32768	-32768	-32768	-32768	-32768	-32768	-32768	-32768	-32768	-32768	-238391.385	205871	205920	50	514.5	392.200012207031	344.100006103516	382.5	113.199996948242
3	w	23	r	1	1	4	4	1	F2C1.TIF	F3C1.TIF	F1C2.TIF	2	3	1	1	1	2	200	644	x	x	206992	207642	1723	1731	207965	-32768	1798	304.309999999998	-32768	-32768	-32768	-32768	-32768	-32768	-32768	-32768	-32768	-32768	-32768	-240428.69	207961	208007	47	517.599975585938	402	693.900024414062	391.299987792969	119.199996948242
3	w	23	r	1	1	5	5	1	F3C2.TIF	F2C2.TIF	F1C1.TIF	3	2	1	2	2	1	200	987	x	x	212229	213229	1761	1761	213542	-32768	1830	294.790999999997	-32768	-32768	-32768	-32768	-32768	-32768	-32768	-32768	-32768	-32768	-32768	-246015.209	213538	213580	43	510.700012207031	396.399993896484	665.799987792969	391.299987792969	154.199996948242
3	w	23	r	1	1	6	6	1	F2C1.TIF	F1C1.TIF	F3C2.TIF	2	1	3	1	1	2	200	745	x	x	217816	218566	1666	1679	218896	-32768	1723	312.372999999992	-32768	-32768	-32768	-32768	-32768	-32768	-32768	-32768	-32768	-32768	-32768	-251351.627	218891	218933	43	512.799987792969	393.200012207031	674.5	382.700012207031	139.5
3	w	23	r	1	1	7	7	1	F2C2.TIF	F3C2.TIF	F1C1.TIF	2	3	1	2	2	1	200	793	x	x	220221	221021	1474	1476	221250	-32768	1578	210.728999999992	-32768	-32768	-32768	-32768	-32768	-32768	-32768	-32768	-32768	-32768	-32768	-253807.271	221246	221291	46	506.299987792969	395.600006103516	686.799987792969	386.5	153.399993896484
3	w	23	r	1	1	8	8	1	F1C1.TIF	F2C1.TIF	F3C2.TIF	1	2	3	1	1	2	200	953	x	x	222603	223553	1496	1510	223817	-32768	1628	245.239999999991	-32768	-32768	-32768	-32768	-32768	-32768	-32768	-32768	-32768	-32768	-32768	-256339.76	223812	223842	31	511.5	398.100006103516	714.200012207031	377.799987792969	188.5
3	w	23	r	0	1	9	9	1	F3C1.TIF	F2C1.TIF	F3C2.TIF	3	2	3	1	1	2	200	509	x	x	228037	228537	1588	1600	228687	-32768	1644	132.505999999994	-32768	-32768	-32768	-32768	-32768	-32768	-32768	-32768	-32768	-32768	-32768	-261322.494	228837	228883	47	515.700012207031	391.100006103516	694.700012207031	389.399993896484	144.899993896484
3	w	23	r	0	1	10	10	1	F3C1.TIF	F1C1.TIF	F3C2.TIF	3	1	3	1	1	2	200	833	x	x	229968	230818	1595	1589	231110	-32768	1663	274.372000000003	-32768	-32768	-32768	-32768	-32768	-32768	-32768	-32768	-32768	-32768	-32768	-263603.628	231106	231142	37	509.100006103516	405.600006103516	669.599975585938	387.200012207031	154.600006103516
3	w	23	r	0	1	11	11	1	F2C1.TIF	F1C1.TIF	F2C2.TIF	2	1	2	1	1	2	200	822	x	x	232201	233051	1648	1638	233414	-32768	1575	344.253999999986	-32768	-32768	-32768	-32768	-32768	-32768	-32768	-32768	-32768	-32768	-32768	-265837.746	233410	233450	41	512.400024414062	411.5	682.900024414062	398.5	150.600006103516
3	w	23	r	0	1	12	12	1	F3C1.TIF	F1C1.TIF	F3C2.TIF	3	1	3	1	1	2	200	825	x	x	234484	235334	1508	1511	235595	-32768	1546	242.831000000006	-32768	-32768	-32768	-32768	-32768	-32768	-32768	-32768	-32768	-32768	-32768	-268120.169	235590	235637	48	505.200012207031	401	681.799987792969	389.899993896484	149.300003051758
3	w	23	r	1	1	13	13	-1	F3C2.TIF	F2C2.TIF	F1C1.TIF	3	2	1	2	2	1	200	947	x	x	236680	237630	1553	1567	237868	-32768	1626	219.53899999999	-32768	-32768	-32768	-32768	-32768	-32768	-32768	-32768	-32768	-32768	-32768	-270416.461	237864	237912	49	514.5	395	341.200012207031	381	117.699996948242
3	w	23	r	0	1	14	14	1	F1C2.TIF	F3C2.TIF	F1C1.TIF	1	3	1	2	2	1	200	906	x	x	238961	239861	1554	1562	240121	-32768	1624	242.776000000013	-32768	-32768	-32768	-32768	-32768	-32768	-32768	-32768	-32768	-32768	-32768	-272646.224	240117	240160	44	519.799987792969	389	667	379.5	152.5
3	w	23	r	1	1	15	15	1	F2C1.TIF	F1C1.TIF	F3C2.TIF	2	1	3	1	1	2	200	887	x	x	242041	242941	1558	1565	243285	-32768	1651	325.244999999995	-32768	-32768	-32768	-32768	-32768	-32768	-32768	-32768	-32768	-32768	-32768	-275727.755	243279	243310	32	508.899993896484	394.700012207031	704	377.899993896484	169.199996948242
3	w	23	r	1	1	16	16	-1	F3C1.TIF	F1C1.TIF	F2C2.TIF	3	1	2	1	1	2	200	565	x	x	244406	245006	1387	1380	245361	-32768	1324	336.684999999998	-32768	-32768	-32768	-32768	-32768	-32768	-32768	-32768	-32768	-32768	-32768	-277792.315	245356	245402	47	516.799987792969	390.799987792969	331.200012207031	367.399993896484	133
3	w	23	r	1	1	17	17	1	F3C2.TIF	F1C2.TIF	F2C1.TIF	3	1	2	2	2	1	200	626	x	x	246523	247173	1376	1376	247431	-32768	1389	239.306000000011	247426	247462	37	507.799987792969	393.200012207031	359.600006103516	389.200012207031	112.800003051758	206.5	4.19987733180081	178.430158955737	234.306000000011	247967	248000	34	666.400024414062	394.399993896484	709.099975585938	379.899993896484	78.1999969482422
3	w	23	r	0	1	18	18	-1	F3C2.TIF	F1C2.TIF	F3C1.TIF	3	1	3	2	2	1	200	851	x	x	249183	250033	1387	1382	250263	-32768	1397	212.739000000001	-32768	-32768	-32768	-32768	-32768	-32768	-32768	-32768	-32768	-32768	-32768	-282818.261	250261	250308	48	509.600006103516	390.600006103516	336.399993896484	382.799987792969	114
3	w	23	r	1	1	19	19	1	F3C1.TIF	F1C1.TIF	F2C2.TIF	3	1	2	1	1	2	200	985	x	x	251977	252977	1535	1529	253232	-32768	1559	237.953999999998	253228	253271	44	511.700012207031	399.100006103516	662.700012207031	388.299987792969	141.800003051758	344.100006103516	4.28889574042732	4.15555770202938	233.953999999998	253447	253469	23	685.700012207031	385.299987792969	720.400024414062	375.200012207031	62.4000015258789
3	w	23	r	1	1	20	20	-1	F2C2.TIF	F1C2.TIF	F3C1.TIF	2	1	3	2	2	1	200	844	x	x	254522	255372	1470	1480	255769	-32768	1498	377.975000000006	-32768	-32768	-32768	-32768	-32768	-32768	-32768	-32768	-32768	-32768	-32768	-288159.025	255765	255802	38	504.600006103516	402.299987792969	322.799987792969	380.899993896484	134.199996948242
3	w	23	r	1	1	21	21	-1	F1C2.TIF	F3C2.TIF	F2C1.TIF	1	3	2	2	2	1	200	570	x	x	257091	257691	1403	1409	257769	-32768	1421	58.6840000000084	-32768	-32768	-32768	-32768	-32768	-32768	-32768	-32768	-32768	-32768	-32768	-290478.316	257881	257927	47	510.600006103516	383.5	343.5	383.799987792969	117
3	w	23	r	0	1	22	22	-1	F1C1.TIF	F2C1.TIF	F1C2.TIF	1	2	1	1	1	2	200	975	x	x	259188	260188	1439	1447	260381	-32768	1479	175.611999999994	-32768	-32768	-32768	-32768	-32768	-32768	-32768	-32768	-32768	-32768	-32768	-292973.388	260378	260416	39	514.299987792969	392	331.399993896484	393.399993896484	128.699996948242
3	w	23	r	1	1	23	23	-1	F3C2.TIF	F2C2.TIF	F1C1.TIF	3	2	1	2	2	1	200	945	x	x	262029	262979	1359	1371	263046	-32768	1385	49.4440000000177	-32768	-32768	-32768	-32768	-32768	-32768	-32768	-32768	-32768	-32768	-32768	-295764.556	263233	263266	34	516.799987792969	398.399993896484	340	388.299987792969	143.100006103516
3	w	23	r	1	1	24	24	1	F1C2.TIF	F2C2.TIF	F3C1.TIF	1	2	3	2	2	1	200	804	x	x	264978	265778	1481	1507	266018	-32768	1609	221.750999999989	266016	266035	20	506.100006103516	397.799987792969	557.400024414062	396.600006103516	70	114.699996948242	1.45779707929782	1.35929306924533	219.750999999989	266259	266281	23	675.299987792969	383.700012207031	715.299987792969	373.200012207031	59
3	w	23	r	1	1	25	25	-1	F3C1.TIF	F1C1.TIF	F2C2.TIF	3	1	2	1	1	2	200	904	x	x	267322	268222	1360	1356	268481	-32768	1384	240.696999999986	-32768	-32768	-32768	-32768	-32768	-32768	-32768	-32768	-32768	-32768	-32768	-301008.303	268478	268513	36	519.599975585938	385.5	350.700012207031	376.100006103516	130
3	w	23	r	0	1	26	26	-1	F3C2.TIF	F1C2.TIF	F3C1.TIF	3	1	3	2	2	1	200	803	x	x	269559	270359	1367	1360	270666	-32768	1369	289.254000000015	-32768	-32768	-32768	-32768	-32768	-32768	-32768	-32768	-32768	-32768	-32768	-303144.746	270662	270693	32	511	384.899993896484	357	379.5	133.399993896484
3	w	23	r	1	1	27	27	1	F1C1.TIF	F3C1.TIF	F2C2.TIF	1	3	2	1	1	2	200	533	x	x	271764	272314	1360	1364	272645	-32768	1325	312.333999999973	-32768	-32768	-32768	-32768	-32768	-32768	-32768	-32768	-32768	-32768	-32768	-305100.666	272640	272685	46	512.400024414062	392.700012207031	692.200012207031	380.899993896484	144.800003051758
3	w	23	r	1	1	28	28	1	F1C2.TIF	F2C2.TIF	F3C1.TIF	1	2	3	2	2	1	200	750	x	x	273756	274506	1325	1327	274743	-32768	1376	218.784999999974	-32768	-32768	-32768	-32768	-32768	-32768	-32768	-32768	-32768	-32768	-32768	-307292.215	274739	274783	45	506	391.399993896484	689.5	384.200012207031	144
3	w	23	r	1	1	29	29	1	F3C2.TIF	F1C2.TIF	F2C1.TIF	3	1	2	2	2	1	200	734	x	x	276047	276797	1178	1181	277017	-32768	1235	202.085000000021	-32768	-32768	-32768	-32768	-32768	-32768	-32768	-32768	-32768	-32768	-32768	-309582.915	277013	277070	58	514.900024414062	396	720.599975585938	383.600006103516	112.5
3	w	23	r	0	1	30	30	-1	F2C1.TIF	F3C1.TIF	F2C2.TIF	2	3	2	1	1	2	200	567	x	x	278148	278748	1278	1287	279096	-32768	1280	330.941999999981	-32768	-32768	-32768	-32768	-32768	-32768	-32768	-32768	-32768	-32768	-32768	-311533.058	279094	279126	33	514.700012207031	386.899993896484	347.700012207031	385.799987792969	139.300003051758
3	w	23	r	1	1	31	31	1	F3C1.TIF	F2C1.TIF	F1C2.TIF	3	2	1	1	1	2	200	973	x	x	280200	281200	1258	1260	281424	-32768	1269	205.916000000027	-32768	-32768	-32768	-32768	-32768	-32768	-32768	-32768	-32768	-32768	-32768	-313986.084	281420	281464	45	511.799987792969	383.299987792969	704.299987792969	378.399993896484	149.5
3	w	23	r	0	1	32	32	-1	F2C2.TIF	F3C2.TIF	F2C1.TIF	2	3	2	2	2	1	200	630	x	x	282507	283157	1263	1274	283409	-32768	1309	233.699000000022	-32768	-32768	-32768	-32768	-32768	-32768	-32768	-32768	-32768	-32768	-32768	-315943.301	283405	283440	36	509.700012207031	385.899993896484	334.200012207031	384.399993896484	133.199996948242
3	w	23	r	0	1	33	33	-1	F1C2.TIF	F2C2.TIF	F1C1.TIF	1	2	1	2	2	1	200	890	x	x	284566	285466	1368	1381	285637	-32768	1411	152.958999999973	-32768	-32768	-32768	-32768	-32768	-32768	-32768	-32768	-32768	-32768	-32768	-318252.041	285632	285670	39	513.5	394.200012207031	316.5	386.399993896484	140.899993896484
3	w	23	r	1	1	34	34	1	F1C1.TIF	F2C1.TIF	F3C2.TIF	1	2	3	1	1	2	200	823	x	x	286733	287583	1374	1375	287785	-32768	1384	183.521999999997	-32768	-32768	-32768	-32768	-32768	-32768	-32768	-32768	-32768	-32768	-32768	-320369.478	287780	287826	47	513.299987792969	388.799987792969	697.299987792969	381.299987792969	135.5
3	w	23	r	1	1	35	35	-1	F2C1.TIF	F1C1.TIF	F3C2.TIF	2	1	3	1	1	2	200	771	x	x	288945	289745	1409	1412	289943	-32768	1432	179.97100000002	-32768	-32768	-32768	-32768	-32768	-32768	-32768	-32768	-32768	-32768	-32768	-322531.029	289941	289979	39	502.299987792969	394	327.899993896484	389.700012207031	122.300003051758
3	w	23	r	1	1	36	36	-1	F1C1.TIF	F2C1.TIF	F3C2.TIF	1	2	3	1	1	2	200	570	x	x	291039	291639	1398	1405	292000	-32768	1420	343.371999999974	-32768	-32768	-32768	-32768	-32768	-32768	-32768	-32768	-32768	-32768	-32768	-324424.628	291997	292033	37	509.299987792969	393.600006103516	335.700012207031	391.299987792969	127.300003051758
3	w	23	r	0	1	37	37	1	F2C1.TIF	F1C1.TIF	F2C2.TIF	2	1	2	1	1	2	200	794	x	x	293091	293891	1373	1381	294101	-32768	1417	191.367000000027	-32768	-32768	-32768	-32768	-32768	-32768	-32768	-32768	-32768	-32768	-32768	-326677.633	294098	294143	46	516.200012207031	391.5	680.299987792969	383.200012207031	131.899993896484
3	w	23	r	0	1	38	38	-1	F1C2.TIF	F3C2.TIF	F1C1.TIF	1	3	1	2	2	1	200	656	x	x	295217	295867	1400	1398	296207	-32768	1426	321.794999999984	-32768	-32768	-32768	-32768	-32768	-32768	-32768	-32768	-32768	-32768	-32768	-328653.205	296203	296250	48	510.600006103516	399.700012207031	342.100006103516	394.399993896484	114.300003051758
3	w	23	r	0	1	39	39	-1	F1C1.TIF	F2C1.TIF	F1C2.TIF	1	2	1	1	1	2	200	721	x	x	297289	298039	1449	1448	298243	-32768	1474	185.777000000002	-32768	-32768	-32768	-32768	-32768	-32768	-32768	-32768	-32768	-32768	-32768	-330825.223	298242	298299	58	516.799987792969	397.600006103516	356.700012207031	394.5	91.3000030517578
3	w	23	r	0	1	40	40	-1	F3C1.TIF	F1C1.TIF	F3C2.TIF	3	1	3	1	1	2	200	894	x	x	299409	300309	1270	1286	300474	-32768	1321	146.771999999997	-32768	-32768	-32768	-32768	-32768	-32768	-32768	-32768	-32768	-32768	-32768	-333095.228	300470	300518	49	518.799987792969	391.5	329.5	385.100006103516	118.800003051758
3	w	23	r	1	1	41	41	-1	F2C1.TIF	F1C1.TIF	F3C2.TIF	2	1	3	1	1	2	200	977	x	x	304604	305604	1455	1473	305854	-32768	1515	230.661000000022	-32768	-32768	-32768	-32768	-32768	-32768	-32768	-32768	-32768	-32768	-32768	-338391.339	305850	305899	50	515.5	388.399993896484	337.600006103516	380.100006103516	123.199996948242
3	w	23	r	1	1	42	42	1	F1C2.TIF	F3C2.TIF	F2C1.TIF	1	3	2	2	2	1	200	784	x	x	306956	307756	1360	1364	307990	-32768	1358	215.262999999977	-32768	-32768	-32768	-32768	-32768	-32768	-32768	-32768	-32768	-32768	-32768	-340542.737	307985	308031	47	514.799987792969	388.299987792969	692.900024414062	383.5	141.100006103516
3	w	23	r	1	1	43	43	1	F2C1.TIF	F3C1.TIF	F1C2.TIF	2	3	1	1	1	2	200	942	x	x	309109	310059	1321	1324	310331	-32768	1350	253.880000000005	310328	310367	40	509.299987792969	390.100006103516	658.400024414062	380.600006103516	143.100006103516	342.399993896484	4.23263486214039	3.70326438111801	250.880000000005	310617	310633	17	680.599975585938	383.899993896484	717	380.899993896484	57.5999984741211
3	w	23	r	1	1	44	44	-1	F3C2.TIF	F1C2.TIF	F2C1.TIF	3	1	2	2	2	1	200	962	x	x	312430	313380	1379	1389	313631	-32768	1345	233.559999999998	-32768	-32768	-32768	-32768	-32768	-32768	-32768	-32768	-32768	-32768	-32768	-346165.44	313628	313677	50	502.600006103516	394.600006103516	326	391.200012207031	112.099998474121
3	w	23	r	0	1	45	45	1	F3C2.TIF	F2C2.TIF	F3C1.TIF	3	2	3	2	2	1	200	741	x	x	314790	315540	1253	1265	315809	-32768	1336	251.308000000019	-32768	-32768	-32768	-32768	-32768	-32768	-32768	-32768	-32768	-32768	-32768	-348325.692	315804	315835	32	510.600006103516	389.600006103516	710.200012207031	375.799987792969	178.300003051758
3	w	23	r	0	1	46	46	-1	F3C2.TIF	F2C2.TIF	F3C1.TIF	3	2	3	2	2	1	200	780	x	x	316875	317675	1237	1233	317879	-32768	1234	186.271999999997	-32768	-32768	-32768	-32768	-32768	-32768	-32768	-32768	-32768	-32768	-32768	-350460.728	317875	317910	36	516.099975585938	385.600006103516	331.399993896484	385.200012207031	142.899993896484
3	w	23	r	0	1	47	47	1	F3C2.TIF	F2C2.TIF	F3C1.TIF	3	2	3	2	2	1	200	783	x	x	319274	320074	1315	1327	320247	-32768	1340	154.95199999999	-32768	-32768	-32768	-32768	-32768	-32768	-32768	-32768	-32768	-32768	-32768	-352860.048	320243	320288	46	521.799987792969	390.200012207031	691.099975585938	387.899993896484	119.199996948242
3	w	23	r	0	1	48	48	1	F1C1.TIF	F3C1.TIF	F1C2.TIF	1	3	1	1	1	2	200	896	x	x	321346	322246	1311	1310	322456	-32768	1328	192.33600000001	-32768	-32768	-32768	-32768	-32768	-32768	-32768	-32768	-32768	-32768	-32768	-355031.664	322452	322482	31	498.600006103516	383.600006103516	695.200012207031	373.399993896484	174.399993896484
3	w	23	r	0	1	49	49	1	F1C2.TIF	F3C2.TIF	F1C1.TIF	1	3	1	2	2	1	200	820	x	x	323560	324410	1328	1327	324655	-32768	1350	227.406000000017	324651	324698	48	495.299987792969	398.600006103516	324.200012207031	388.100006103516	115	261	4.84959126714176	176.428498584929	223.406000000017	325454	325516	63	299.299987792969	391.5	666.299987792969	378.899993896484	184.899993896484
3	w	23	r	0	1	50	50	1	F3C2.TIF	F1C2.TIF	F3C1.TIF	3	1	3	2	2	1	200	724	x	x	326718	327468	1457	1478	327634	-32768	1489	148.16399999999	327630	327658	29	505.600006103516	393.899993896484	379.700012207031	390	119.300003051758	192.399993896484	3.56833729520889	178.19834260053	144.16399999999	328025	328067	43	314.200012207031	389.200012207031	676.200012207031	373	234.699996948242
3	w	23	r	0	1	51	51	-1	F3C1.TIF	F1C1.TIF	F3C2.TIF	3	1	3	1	1	2	200	813	x	x	329131	329931	1392	1396	330121	-32768	1405	171.966000000015	330117	330149	33	504.600006103516	384.899993896484	368.399993896484	379.899993896484	112.300003051758	167.100006103516	3.86103908887251	177.865014195441	167.966000000015	330269	330291	23	356.700012207031	381.399993896484	307.299987792969	376	70
3	w	23	r	0	1	52	52	-1	F1C2.TIF	F2C2.TIF	F1C1.TIF	1	2	1	2	2	1	200	945	x	x	331780	332730	1345	1348	332918	-32768	1356	169.232000000018	-32768	-32768	-32768	-32768	-32768	-32768	-32768	-32768	-32768	-32768	-32768	-365516.768	332998	333048	51	508.5	388.5	330.600006103516	377.799987792969	118.300003051758
3	w	23	r	0	1	53	53	-1	F1C2.TIF	F3C2.TIF	F1C1.TIF	1	3	1	2	2	1	200	908	x	x	334096	334996	1224	1221	335211	-32768	1216	197.487000000023	335208	335246	39	512.5	382.700012207031	387.5	381.899993896484	87.5999984741211	128.699996948242	3.54617423797951	179.628182851882	194.487000000023	335319	335342	24	388.100006103516	380.5	305.399993896484	375.5	91.9000015258789
3	w	23	r	1	1	54	54	-1	F2C1.TIF	F3C1.TIF	F1C2.TIF	2	3	1	1	1	2	200	695	x	x	336906	337606	1424	1437	337806	-32768	1449	182.561999999976	-32768	-32768	-32768	-32768	-32768	-32768	-32768	-32768	-32768	-32768	-32768	-370391.438	337801	337829	29	511.200012207031	388.700012207031	350	386.299987792969	153.699996948242
3	w	23	r	0	1	55	55	1	F1C1.TIF	F2C1.TIF	F1C2.TIF	1	2	1	1	1	2	200	747	x	x	340490	341240	1367	1355	341558	-32768	1290	299.945999999996	341554	341599	46	504.100006103516	394.399993896484	342.5	380.899993896484	118.099998474121	301.399993896484	4.58790629551983	175.143234308186	295.945999999996	341730	341796	67	325.5	382.700012207031	722.5	383	180.699996948242
3	w	23	r	0	1	56	56	1	F1C2.TIF	F2C2.TIF	F1C1.TIF	1	2	1	2	2	1	200	818	x	x	343060	343910	1221	1226	344225	-32768	1224	295.748000000021	-32768	-32768	-32768	-32768	-32768	-32768	-32768	-32768	-32768	-32768	-32768	-376697.252	344221	344261	41	512.799987792969	387.700012207031	708.400024414062	379.200012207031	159.300003051758
3	w	23	r	0	1	57	57	1	F3C1.TIF	F2C1.TIF	F3C2.TIF	3	2	3	1	1	2	200	857	x	x	345361	346211	1292	1303	346512	-32768	1317	283.125	-32768	-32768	-32768	-32768	-32768	-32768	-32768	-32768	-32768	-32768	-32768	-378996.875	346508	346540	33	502.799987792969	394.5	707.299987792969	383.100006103516	169.600006103516
3	w	23	r	0	1	58	58	-1	F1C1.TIF	F3C1.TIF	F1C2.TIF	1	3	1	1	1	2	200	882	x	x	347783	348683	1269	1273	348868	-32768	1303	166.405000000028	348866	348898	33	509.200012207031	393.299987792969	415.399993896484	385.700012207031	77.1999969482422	185.699996948242	2.66999167521247	175.295413776798	164.405000000028	348932	348957	26	410.399993896484	386.299987792969	315.200012207031	387.100006103516	102.5
3	w	23	r	0	1	59	59	-1	F2C2.TIF	F1C2.TIF	F2C1.TIF	2	1	2	2	2	1	200	950	x	x	353297	354247	1692	1718	354271	-32768	1720	6.67099999997299	-32768	-32768	-32768	-32768	-32768	-32768	-32768	-32768	-32768	-32768	-32768	-387032.329	354621	354670	50	503.600006103516	397.5	332.799987792969	377.5	113
3	w	23	r	1	1	60	60	-1	F3C2.TIF	F1C2.TIF	F2C1.TIF	3	1	2	2	2	1	200	505	x	x	355774	356274	1560	1544	356583	-32768	1522	291.049999999988	-32768	-32768	-32768	-32768	-32768	-32768	-32768	-32768	-32768	-32768	-32768	-389059.95	356578	356624	47	502.200012207031	385.100006103516	329.899993896484	373.100006103516	115.400001525879
3	w	23	r	1	1	61	61	1	F3C1.TIF	F1C1.TIF	F2C2.TIF	3	1	2	1	1	2	200	993	x	x	358092	359092	1332	1328	359329	-32768	1299	218.847999999998	-32768	-32768	-32768	-32768	-32768	-32768	-32768	-32768	-32768	-32768	-32768	-391878.152	359325	359371	47	511.5	397.600006103516	701.400024414062	380.100006103516	138.399993896484
3	w	23	r	0	1	62	62	1	F1C1.TIF	F2C1.TIF	F1C2.TIF	1	2	1	1	1	2	200	832	x	x	360463	361313	1251	1245	361545	-32768	1225	214.018999999971	-32768	-32768	-32768	-32768	-32768	-32768	-32768	-32768	-32768	-32768	-32768	-394098.981	361541	361589	49	514.799987792969	382.799987792969	717.200012207031	380.700012207031	137.5
3	w	23	r	0	1	63	63	-1	F2C1.TIF	F3C1.TIF	F2C2.TIF	2	3	2	1	1	2	200	504	x	x	362633	363133	1303	1292	363402	-32768	1309	251.599999999977	-32768	-32768	-32768	-32768	-32768	-32768	-32768	-32768	-32768	-32768	-32768	-395918.4	363399	363445	47	509.899993896484	385.799987792969	333	386.100006103516	121.699996948242
3	w	23	r	1	1	64	64	1	F2C2.TIF	F1C2.TIF	F3C1.TIF	2	1	3	2	2	1	200	580	x	x	364525	365125	1267	1272	365353	-32768	1285	210.352000000014	-32768	-32768	-32768	-32768	-32768	-32768	-32768	-32768	-32768	-32768	-32768	-397910.648	365349	365398	50	519.200012207031	388.399993896484	712	386.899993896484	127.900001525879
3	w	23	r	1	1	65	65	-1	F2C2.TIF	F3C2.TIF	F1C1.TIF	2	3	1	2	2	1	200	809	x	x	366493	367293	1367	1361	367499	-32768	1335	188.651000000013	-32768	-32768	-32768	-32768	-32768	-32768	-32768	-32768	-32768	-32768	-32768	-400078.349	367493	367540	48	511.799987792969	395.200012207031	334.100006103516	384.700012207031	114.300003051758
3	w	23	r	1	1	66	66	-1	F1C2.TIF	F3C2.TIF	F2C1.TIF	1	3	2	2	2	1	200	994	x	x	369578	370578	1338	1336	370782	-32768	1323	185.881999999983	370778	370830	53	518.900024414062	388.299987792969	370.600006103516	379.600006103516	92.9000015258789	180	4.20858677387834	176.590271425343	181.881999999983	370926	370946	21	356.5	377.299987792969	308.200012207031	375.399993896484	61.0999984741211
3	w	23	r	1	1	67	67	-1	F1C1.TIF	F3C1.TIF	F2C2.TIF	1	3	2	1	1	2	200	806	x	x	372789	373589	1435	1444	373668	-32768	1450	61.015000000014	-32768	-32768	-32768	-32768	-32768	-32768	-32768	-32768	-32768	-32768	-32768	-406374.985	373859	373908	50	527.900024414062	384.899993896484	351.5	377.600006103516	115
3	w	23	r	0	1	68	68	1	F2C2.TIF	F3C2.TIF	F2C1.TIF	2	3	2	2	2	1	200	939	x	x	376540	377490	1298	1298	377602	-32768	1307	93.75900000002	378158	378203	46	512.599975585938	408.299987792969	823.799987792969	380.399993896484	187.100006103516	371.5	8.76584234856813	5.23254759732296	649.75900000002	378347	378369	23	796.799987792969	375.5	726.900024414062	368	81.5999984741211
3	w	23	r	0	1	69	69	-1	F2C1.TIF	F1C1.TIF	F2C2.TIF	2	1	2	1	1	2	200	584	x	x	379440	380040	1204	1208	380318	-32768	1265	260.158999999985	-32768	-32768	-32768	-32768	-32768	-32768	-32768	-32768	-32768	-32768	-32768	-412825.841	380488	380525	38	511.700012207031	391.200012207031	327.100006103516	383.200012207031	136.199996948242
3	w	23	r	0	1	70	70	1	F2C1.TIF	F3C1.TIF	F2C2.TIF	2	3	2	1	1	2	200	762	x	x	381633	382383	1309	1314	382551	-32768	1347	149.267999999982	382547	382595	49	508.600006103516	394.799987792969	324.399993896484	383.5	120.5	294.200012207031	5.22088657226809	176.429737433533	145.267999999982	382671	382729	59	303.200012207031	383.899993896484	678.299987792969	371.200012207031	201.300003051758
3	w	23	r	0	1	71	71	-1	F1C1.TIF	F3C1.TIF	F1C2.TIF	1	3	1	1	1	2	200	656	x	x	384075	384725	1371	1368	384979	-32768	1375	235.620999999985	384979	385018	40	512.200012207031	381.299987792969	396.399993896484	383.200012207031	79.8000030517578	125.699996948242	3.28556320165184	-179.045778636184	235.620999999985	385087	385111	25	398.299987792969	383.700012207031	313.799987792969	369.799987792969	95.8000030517578
3	w	23	r	0	1	72	72	-1	F3C1.TIF	F2C1.TIF	F3C2.TIF	3	2	3	1	1	2	200	711	x	x	386201	386901	1368	1377	387157	-32768	1389	237.906000000017	-32768	-32768	-32768	-32768	-32768	-32768	-32768	-32768	-32768	-32768	-32768	-419687.094	387155	387205	51	512.5	390.600006103516	335.399993896484	386.600006103516	113.699996948242
3	w	23	r	0	1	73	73	-1	F2C2.TIF	F3C2.TIF	F2C1.TIF	2	3	2	2	2	1	200	924	x	x	388257	389207	1445	1463	389305	-32768	1475	79.5480000000098	-32768	-32768	-32768	-32768	-32768	-32768	-32768	-32768	-32768	-32768	-32768	-421993.452	389552	389597	46	511.299987792969	387.700012207031	343.100006103516	383.299987792969	120.5
3	w	23	r	1	1	74	74	1	F2C2.TIF	F3C2.TIF	F1C1.TIF	2	3	1	2	2	1	200	641	x	x	393604	394254	1409	1425	394612	-32768	1424	339.266999999993	-32768	-32768	-32768	-32768	-32768	-32768	-32768	-32768	-32768	-32768	-32768	-427040.733	394609	394639	31	512.700012207031	389.899993896484	703.599975585938	378.700012207031	170.600006103516
3	w	23	r	1	1	75	75	1	F3C2.TIF	F2C2.TIF	F1C1.TIF	3	2	1	2	2	1	200	608	x	x	395695	396295	1259	1250	396560	-32768	1195	246.40399999998	-32768	-32768	-32768	-32768	-32768	-32768	-32768	-32768	-32768	-32768	-32768	-429081.596	396554	396607	54	508	382.799987792969	710	379.399993896484	121.599998474121
3	w	23	r	1	1	76	76	1	F3C1.TIF	F2C1.TIF	F1C2.TIF	3	2	1	1	1	2	200	695	x	x	398025	398725	1361	1361	398954	-32768	1360	210.17300000001	-32768	-32768	-32768	-32768	-32768	-32768	-32768	-32768	-32768	-32768	-32768	-431511.827	398949	398991	43	517.299987792969	382.600006103516	666	381.899993896484	148.899993896484
3	w	23	r	0	1	77	77	1	F2C2.TIF	F3C2.TIF	F2C1.TIF	2	3	2	2	2	1	200	682	x	x	401378	402078	1354	1344	402323	-32768	1331	226.739999999991	-32768	-32768	-32768	-32768	-32768	-32768	-32768	-32768	-32768	-32768	-32768	-434864.26	402319	402366	48	513.5	390.5	683.400024414062	386.5	127.300003051758
3	w	23	r	0	1	78	78	1	F1C1.TIF	F3C1.TIF	F1C2.TIF	1	3	1	1	1	2	200	606	x	x	403427	404027	1251	1248	404297	-32768	1250	252.681999999972	-32768	-32768	-32768	-32768	-32768	-32768	-32768	-32768	-32768	-32768	-32768	-436812.318	404293	404323	31	515.799987792969	393.299987792969	705.599975585938	381.100006103516	170.199996948242
3	w	23	r	1	1	79	79	-1	F2C2.TIF	F1C2.TIF	F3C1.TIF	2	1	3	2	2	1	200	506	x	x	405393	405893	1187	1184	406271	-32768	1175	360.233999999997	-32768	-32768	-32768	-32768	-32768	-32768	-32768	-32768	-32768	-32768	-32768	-438678.766	406266	406302	37	517.900024414062	390.399993896484	341.700012207031	379.799987792969	132.199996948242
3	w	23	r	0	1	80	80	-1	F2C2.TIF	F1C2.TIF	F2C1.TIF	2	1	2	2	2	1	200	670	x	x	407631	408331	1199	1198	408612	-32768	1226	262.074000000022	-32768	-32768	-32768	-32768	-32768	-32768	-32768	-32768	-32768	-32768	-32768	-441117.926	408610	408661	52	514.700012207031	408.799987792969	321.600006103516	374.799987792969	106.800003051758
3	w	23	r	0	1	81	81	1	F2C2.TIF	F1C2.TIF	F2C1.TIF	2	1	2	2	2	1	200	629	x	x	409717	410367	1190	1177	410609	-32768	1151	223.63400000002	-32768	-32768	-32768	-32768	-32768	-32768	-32768	-32768	-32768	-32768	-32768	-443153.366	410604	410652	49	518.200012207031	388.200012207031	695.700012207031	381.5	134.300003051758
3	w	23	r	0	1	82	82	1	F3C2.TIF	F1C2.TIF	F3C1.TIF	3	1	3	2	2	1	200	834	x	x	411712	412562	1180	1172	412824	-32768	1202	244.167000000016	412819	412867	49	515.799987792969	391.5	639.799987792969	380.5	98.5	224.300003051758	3.52698152655159	5.14924753984539	239.167000000016	412958	412982	25	647.5	385.899993896484	719.900024414062	371.700012207031	82.6999969482422
3	w	23	r	1	1	83	83	1	F1C2.TIF	F3C2.TIF	F2C1.TIF	1	3	2	2	2	1	200	738	x	x	414043	414793	1214	1221	414857	-32768	1223	45.3560000000289	-32768	-32768	-32768	-32768	-32768	-32768	-32768	-32768	-32768	-32768	-32768	-447579.644	415022	415062	41	525.799987792969	380.399993896484	689.099975585938	375.799987792969	158.699996948242
3	w	23	r	1	1	84	84	-1	F1C1.TIF	F2C1.TIF	F3C2.TIF	1	2	3	1	1	2	200	971	x	x	416128	417128	1163	1153	417339	-32768	1148	193.485999999975	417335	417368	34	521.099975585938	390	700.599975585938	379.5	147.5	306.899993896484	5.0867755827925	3.40542989778122	189.485999999975	418504	418556	53	692.299987792969	387.299987792969	329.799987792969	389.299987792969	189.699996948242
3	w	23	r	1	1	85	85	-1	F2C1.TIF	F3C1.TIF	F1C2.TIF	2	3	1	1	1	2	200	645	x	x	419639	420289	1230	1242	420468	-32768	1286	161.098999999987	-32768	-32768	-32768	-32768	-32768	-32768	-32768	-32768	-32768	-32768	-32768	-453074.901	420463	420500	38	518	389.799987792969	339.299987792969	385.399993896484	130.100006103516
3	w	23	r	0	1	86	86	1	F1C2.TIF	F2C2.TIF	F1C1.TIF	1	2	1	2	2	1	200	986	x	x	421576	422576	1756	1751	422765	-32768	1748	170.396000000008	-32768	-32768	-32768	-32768	-32768	-32768	-32768	-32768	-32768	-32768	-32768	-455362.604	422761	422817	57	506.600006103516	401.200012207031	682.200012207031	391.700012207031	105.900001525879
3	w	23	r	1	1	87	87	1	F2C2.TIF	F1C2.TIF	F3C1.TIF	2	1	3	2	2	1	200	829	x	x	423894	424744	1350	1345	425035	-32768	1368	272.150000000023	425031	425047	17	517	395.299987792969	560.599975585938	393.5	68.3000030517578	118.699996948242	1.23972135932631	2.39809897038484	268.150000000023	425177	425218	42	559.799987792969	394.5	693.099975585938	376.600006103516	139.800003051758
3	w	23	r	1	1	88	88	-1	F1C2.TIF	F2C2.TIF	F3C1.TIF	1	2	3	2	2	1	200	730	x	x	426289	427039	1311	1316	427261	-32768	1333	203.45199999999	-32768	-32768	-32768	-32768	-32768	-32768	-32768	-32768	-32768	-32768	-32768	-459825.548	427256	427305	50	516.5	391.399993896484	345.399993896484	384.100006103516	107.199996948242
3	w	23	r	0	1	89	89	1	F2C2.TIF	F1C2.TIF	F2C1.TIF	2	1	2	2	2	1	200	810	x	x	428354	429154	1369	1374	429376	-32768	1387	203.788	-32768	-32768	-32768	-32768	-32768	-32768	-32768	-32768	-32768	-32768	-32768	-461940.212	429371	429415	45	515.099975585938	404.200012207031	690.700012207031	396.200012207031	150.399993896484
3	w	23	r	1	1	90	90	-1	F3C1.TIF	F2C1.TIF	F1C2.TIF	3	2	1	1	1	2	200	658	x	x	430487	431137	1289	1298	431363	-32768	1298	208.934999999998	431359	431388	30	528	393.700012207031	390.399993896484	394.200012207031	128.399993896484	206.699996948242	3.9035728668424	-179.789196017156	204.934999999998	431564	431580	17	345.100006103516	402.600006103516	312.5	393.299987792969	53
3	w	23	r	0	1	91	91	1	F2C1.TIF	F3C1.TIF	F2C2.TIF	2	3	2	1	1	2	200	503	x	x	432661	433161	1255	1271	433405	-32768	1316	224.831999999995	-32768	-32768	-32768	-32768	-32768	-32768	-32768	-32768	-32768	-32768	-32768	-465948.168	433399	433446	48	522.400024414062	387	697	377.5	145.399993896484
3	w	23	r	1	1	92	92	-1	F2C2.TIF	F3C2.TIF	F1C1.TIF	2	3	1	2	2	1	200	801	x	x	434726	435526	1303	1290	435722	-32768	1272	177.09600000002	-32768	-32768	-32768	-32768	-32768	-32768	-32768	-32768	-32768	-32768	-32768	-468312.904	435718	435762	45	525.900024414062	392.799987792969	354.299987792969	384	104.900001525879
3	w	23	r	1	1	93	93	1	F1C1.TIF	F3C1.TIF	F2C2.TIF	1	3	2	1	1	2	200	664	x	x	436834	437534	1285	1283	437711	-32768	1320	159.174999999988	-32768	-32768	-32768	-32768	-32768	-32768	-32768	-32768	-32768	-32768	-32768	-470319.825	437708	437754	47	521.5	393.899993896484	698.400024414062	378.100006103516	133.699996948242
3	w	23	r	1	1	94	94	-1	F3C1.TIF	F2C1.TIF	F1C2.TIF	3	2	1	1	1	2	200	836	x	x	440053	440903	1238	1229	441163	-32768	1199	242.521999999997	-32768	-32768	-32768	-32768	-32768	-32768	-32768	-32768	-32768	-32768	-32768	-473688.478	441158	441198	41	520	384.100006103516	342	381	119.300003051758
3	w	23	r	0	1	95	95	-1	F2C1.TIF	F1C1.TIF	F2C2.TIF	2	1	2	1	1	2	200	712	x	x	442240	442940	1121	1116	443193	-32768	1116	234.561999999976	-32768	-32768	-32768	-32768	-32768	-32768	-32768	-32768	-32768	-32768	-32768	-475726.438	443189	443225	37	525.599975585938	385.700012207031	353.200012207031	384	128.5
3	w	23	r	1	1	96	96	-1	F1C2.TIF	F2C2.TIF	F3C1.TIF	1	2	3	2	2	1	200	787	x	x	445279	446079	1176	1171	446121	-32768	1168	24.1500000000233	446403	446447	45	547.700012207031	391.600006103516	684.900024414062	382	109.400001525879	229	3.89100792817806	4.0714062398182	306.150000000023	447199	447255	57	722.900024414062	385.299987792969	351.600006103516	393	180.800003051758
3	w	23	r	1	2	1	97	-1	F2C2.TIF	F3C2.TIF	F1C1.TIF	2	3	1	2	2	1	200	515	x	x	451398	451948	1709	1726	452215	-32768	1759	249.440000000002	-32768	-32768	-32768	-32768	-32768	-32768	-32768	-32768	-32768	-32768	-32768	-484733.56	452211	452249	39	513.200012207031	380.5	321.799987792969	378	136.300003051758
3	w	23	r	1	2	2	98	1	F3C2.TIF	F2C2.TIF	F1C1.TIF	3	2	1	2	2	1	200	873	x	x	453316	454216	1558	1551	454591	-32768	1548	357.813000000024	-32768	-32768	-32768	-32768	-32768	-32768	-32768	-32768	-32768	-32768	-32768	-487001.187	454587	454633	47	510.399993896484	408.600006103516	695.200012207031	390.799987792969	149.5
3	w	23	r	1	2	3	99	-1	F1C2.TIF	F3C2.TIF	F2C1.TIF	1	3	2	2	2	1	200	599	x	x	455793	456393	1442	1434	456596	-32768	1426	184.614999999991	-32768	-32768	-32768	-32768	-32768	-32768	-32768	-32768	-32768	-32768	-32768	-489179.385	456592	456632	41	517.5	394.600006103516	337.399993896484	384.899993896484	121.199996948242
3	w	23	r	0	2	4	100	-1	F2C2.TIF	F3C2.TIF	F2C1.TIF	2	3	2	2	2	1	200	765	x	x	457885	458635	1269	1273	458840	-32768	1361	186.293000000005	-32768	-32768	-32768	-32768	-32768	-32768	-32768	-32768	-32768	-32768	-32768	-491421.707	458836	458887	52	515.900024414062	390.100006103516	347.799987792969	380.899993896484	102.300003051758
3	w	23	r	0	2	5	101	-1	F3C2.TIF	F2C2.TIF	F3C1.TIF	3	2	3	2	2	1	200	612	x	x	460019	460619	1353	1347	460817	-32768	1348	179.755999999994	-32768	-32768	-32768	-32768	-32768	-32768	-32768	-32768	-32768	-32768	-32768	-493405.244	460813	460851	39	522.599975585938	389.100006103516	333.799987792969	384.5	134.899993896484
3	w	23	r	1	2	6	102	-1	F1C2.TIF	F2C2.TIF	F3C1.TIF	1	2	3	2	2	1	200	620	x	x	461971	462621	1380	1382	462719	-32768	1408	80.320000000007	462715	462743	29	508.899993896484	383.100006103516	370.399993896484	373.200012207031	135.800003051758	275.600006103516	3.93384222934626	175.847636130388	76.320000000007	462910	462926	17	345.700012207031	379.299987792969	306	381	61.2000007629395
3	w	23	r	1	2	7	103	1	F1C1.TIF	F2C1.TIF	F3C2.TIF	1	2	3	1	1	2	200	930	x	x	464006	464956	1388	1383	465124	-32768	1383	150.168999999994	-32768	-32768	-32768	-32768	-32768	-32768	-32768	-32768	-32768	-32768	-32768	-497741.831	465120	465167	48	515.599975585938	390.299987792969	710.099975585938	389.600006103516	142.600006103516
3	w	23	r	1	2	8	104	-1	F1C1.TIF	F3C1.TIF	F2C2.TIF	1	3	2	1	1	2	200	984	x	x	466477	467477	1421	1420	467510	-32768	1417	15.7509999999893	-32768	-32768	-32768	-32768	-32768	-32768	-32768	-32768	-32768	-32768	-32768	-500262.249	467689	467734	46	523.799987792969	391.5	356.200012207031	392.399993896484	117.699996948242
3	w	23	r	1	2	9	105	-1	F3C1.TIF	F2C1.TIF	F1C2.TIF	3	2	1	1	1	2	200	860	x	x	471056	471906	1214	1212	472235	-32768	1154	310.554000000004	-32768	-32768	-32768	-32768	-32768	-32768	-32768	-32768	-32768	-32768	-32768	-504692.446	472231	472268	38	514.799987792969	387.899993896484	339.700012207031	383.600006103516	127.300003051758
3	w	23	r	0	2	10	106	-1	F1C2.TIF	F3C2.TIF	F1C1.TIF	1	3	1	2	2	1	200	677	x	x	473343	474043	1222	1209	474108	-32768	1208	46.6269999999786	-32768	-32768	-32768	-32768	-32768	-32768	-32768	-32768	-32768	-32768	-32768	-506829.373	474524	474560	37	509.799987792969	384.700012207031	341.700012207031	380.899993896484	125.800003051758
3	w	23	r	0	2	11	107	-1	F3C2.TIF	F2C2.TIF	F3C1.TIF	3	2	3	2	2	1	200	941	x	x	475602	476552	1099	1102	476728	-32768	1106	158.449000000022	-32768	-32768	-32768	-32768	-32768	-32768	-32768	-32768	-32768	-32768	-32768	-509337.551	476725	476762	38	517.799987792969	394.799987792969	325.299987792969	390.600006103516	138.300003051758
3	w	23	r	0	2	12	108	-1	F3C1.TIF	F2C1.TIF	F3C2.TIF	3	2	3	1	1	2	200	641	x	x	477809	478459	1171	1177	478829	-32768	1203	352.472000000009	-32768	-32768	-32768	-32768	-32768	-32768	-32768	-32768	-32768	-32768	-32768	-511244.528	478824	478875	52	515	387.399993896484	336.600006103516	375.600006103516	106.099998474121
3	w	23	r	0	2	13	109	-1	F1C1.TIF	F2C1.TIF	F1C2.TIF	1	2	1	1	1	2	200	729	x	x	480444	481194	1317	1331	481210	-32768	1335	-2.43800000002375	-32768	-32768	-32768	-32768	-32768	-32768	-32768	-32768	-32768	-32768	-32768	-513980.438	481445	481477	33	510.700012207031	385.600006103516	339.5	375.899993896484	142.600006103516
3	w	23	r	0	2	14	110	1	F3C2.TIF	F2C2.TIF	F3C1.TIF	3	2	3	2	2	1	200	689	x	x	482854	483554	1275	1280	483802	-32768	1289	228.748000000021	483798	483834	37	518.799987792969	391.700012207031	349.899993896484	385.600006103516	127	280.899993896484	4.78792121391472	177.899576284139	224.748000000021	484924	484985	62	311	391	688.900024414062	397.5	185.699996948242
3	w	23	r	1	2	15	111	-1	F2C1.TIF	F1C1.TIF	F3C2.TIF	2	1	3	1	1	2	200	829	x	x	486046	486896	1151	1143	487156	-32768	1131	241.580000000016	-32768	-32768	-32768	-32768	-32768	-32768	-32768	-32768	-32768	-32768	-32768	-519682.42	487363	487401	39	519.299987792969	382.899993896484	327.399993896484	373.100006103516	136
3	w	23	r	0	2	16	112	1	F3C2.TIF	F1C2.TIF	F3C1.TIF	3	1	3	2	2	1	200	604	x	x	488525	489125	1117	1114	489469	-32768	1121	325.75	-32768	-32768	-32768	-32768	-32768	-32768	-32768	-32768	-32768	-32768	-32768	-521911.25	489465	489498	34	520.900024414062	387.200012207031	700.5	375.899993896484	146.300003051758
3	w	23	r	1	2	17	113	-1	F2C2.TIF	F3C2.TIF	F1C1.TIF	2	3	1	2	2	1	200	763	x	x	490574	491324	1222	1228	491620	-32768	1301	277.576000000001	491795	491837	43	499.200012207031	395.5	698.099975585938	384.299987792969	128.800003051758	226.600006103516	5.63581364510051	3.2784485885445	452.576000000001	492484	492507	24	368.899993896484	391.100006103516	315.5	388.399993896484	70.3000030517578
3	w	23	r	0	2	18	114	-1	F1C1.TIF	F3C1.TIF	F1C2.TIF	1	3	1	1	1	2	200	758	x	x	493599	494349	1468	1488	494708	-32768	1517	341.306999999972	494703	494749	47	501.200012207031	388.600006103516	674	378.600006103516	136.300003051758	347.899993896484	4.90363479823797	3.36434846369797	336.306999999972	495931	496000	70	687.400024414062	384.5	352.399993896484	396.200012207031	151.100006103516
3	w	23	r	0	2	19	115	1	F3C1.TIF	F2C1.TIF	F3C2.TIF	3	2	3	1	1	2	200	630	x	x	497275	497925	1423	1426	498214	-32768	1496	271.329000000027	498212	498235	24	493.399993896484	402.700012207031	435	399	71.5	86.5999984741211	1.66016520878407	176.318167608698	269.329000000027	498521	498567	47	505.799987792969	393.899993896484	698.299987792969	377.200012207031	165.699996948242
3	w	23	r	0	2	20	116	1	F1C1.TIF	F2C1.TIF	F1C2.TIF	1	2	1	1	1	2	200	846	x	x	499648	500498	1380	1375	500777	-32768	1372	261.021999999997	-32768	-32768	-32768	-32768	-32768	-32768	-32768	-32768	-32768	-32768	-32768	-533283.978	500773	500818	46	504.200012207031	391.100006103516	678	381.899993896484	128.800003051758
3	w	23	r	0	2	21	117	1	F3C1.TIF	F1C1.TIF	F3C2.TIF	3	1	3	1	1	2	200	659	x	x	501886	502536	1160	1148	502785	-32768	1164	230.418999999994	-32768	-32768	-32768	-32768	-32768	-32768	-32768	-32768	-32768	-32768	-32768	-535322.581	502781	502828	48	519.799987792969	384	702	372.100006103516	128.600006103516
3	w	23	r	1	2	22	118	1	F2C2.TIF	F3C2.TIF	F1C1.TIF	2	3	1	2	2	1	200	639	x	x	504012	504662	1249	1241	505037	-32768	1218	357.820999999996	-32768	-32768	-32768	-32768	-32768	-32768	-32768	-32768	-32768	-32768	-32768	-537447.179	505033	505079	47	510.399993896484	391.5	691.200012207031	380.100006103516	152.199996948242
3	w	23	r	0	2	23	119	-1	F3C2.TIF	F1C2.TIF	F3C1.TIF	3	1	3	2	2	1	200	812	x	x	509162	509962	1301	1300	509981	-32768	1308	0.62300000002142	-32768	-32768	-32768	-32768	-32768	-32768	-32768	-32768	-32768	-32768	-32768	-542748.377	510179	510229	51	509.100006103516	398.600006103516	334.100006103516	383.600006103516	114.800003051758
3	w	23	r	0	2	24	120	1	F1C1.TIF	F3C1.TIF	F1C2.TIF	1	3	1	1	1	2	200	689	x	x	511278	511978	1278	1292	512255	-32768	1323	258.588999999978	512251	512296	46	519.599975585938	380.399993896484	363.399993896484	368.899993896484	113.900001525879	280.299987792969	4.43728639094679	175.723554229103	254.588999999978	512387	512447	61	343.100006103516	370.600006103516	720.200012207031	371.799987792969	186.399993896484
3	w	23	r	0	2	25	121	1	F1C2.TIF	F2C2.TIF	F1C1.TIF	1	2	1	2	2	1	200	964	x	x	513513	514463	1162	1160	514747	-32768	1163	266.565000000002	514743	514772	30	515.400024414062	383.899993896484	393	376.899993896484	110.900001525879	195.800003051758	3.47819600818066	176.67576206233	262.565000000002	514953	514994	42	297	375.100006103516	692.200012207031	362.200012207031	261.5
3	w	23	r	1	2	26	122	-1	F2C2.TIF	F1C2.TIF	F3C1.TIF	2	1	3	2	2	1	200	594	x	x	518905	519505	1383	1405	519808	-32768	1403	286.053000000014	-32768	-32768	-32768	-32768	-32768	-32768	-32768	-32768	-32768	-32768	-32768	-552289.947	519803	519841	39	509.200012207031	389.399993896484	356.100006103516	371.700012207031	112.900001525879
3	w	23	r	0	2	27	123	1	F3C2.TIF	F2C2.TIF	F3C1.TIF	3	2	3	2	2	1	200	926	x	x	521063	522013	1320	1334	522238	-32768	1415	207.103999999992	-32768	-32768	-32768	-32768	-32768	-32768	-32768	-32768	-32768	-32768	-32768	-554798.896	522235	522276	42	515	396.899993896484	690.099975585938	385.600006103516	152.5
3	w	23	r	0	2	28	124	-1	F2C1.TIF	F3C1.TIF	F2C2.TIF	2	3	2	1	1	2	200	957	x	x	523343	524293	1175	1159	524660	-32768	1163	348.128999999957	524657	524688	32	509.899993896484	388.799987792969	707.5	369.5	173.899993896484	385.899993896484	5.61734007660946	5.67421702964121	345.128999999957	525068	525142	75	697.400024414062	382.899993896484	318.100006103516	388.899993896484	156.300003051758
3	w	23	r	1	2	29	125	1	F2C1.TIF	F1C1.TIF	F3C2.TIF	2	1	3	1	1	2	200	946	x	x	526189	527139	1196	1197	527351	-32768	1205	194.158999999985	-32768	-32768	-32768	-32768	-32768	-32768	-32768	-32768	-32768	-32768	-32768	-559924.841	527348	527394	47	509.399993896484	384	697.700012207031	377.200012207031	133.899993896484
3	w	23	r	1	2	30	126	1	F3C1.TIF	F2C1.TIF	F1C2.TIF	3	2	1	1	1	2	200	525	x	x	528473	529023	1199	1215	529370	-32768	1295	329.261999999988	-32768	-32768	-32768	-32768	-32768	-32768	-32768	-32768	-32768	-32768	-32768	-561808.738	529366	529413	48	505.5	391.799987792969	681	382.899993896484	122.199996948242
3	w	23	r	1	2	31	127	-1	F2C1.TIF	F3C1.TIF	F1C2.TIF	2	3	1	1	1	2	200	929	x	x	530464	531414	1343	1326	531465	-32768	1325	33.716999999946	-32768	-32768	-32768	-32768	-32768	-32768	-32768	-32768	-32768	-32768	-32768	-564199.283	531602	531642	41	519.799987792969	386.899993896484	360.700012207031	381.899993896484	108.099998474121
3	w	23	r	1	2	32	128	1	F2C1.TIF	F3C1.TIF	F1C2.TIF	2	3	1	1	1	2	200	806	x	x	532826	533626	1165	1173	533660	-32768	1193	14.9560000000056	-32768	-32768	-32768	-32768	-32768	-32768	-32768	-32768	-32768	-32768	-32768	-566413.044	533848	533893	46	508	380.799987792969	686.400024414062	375.600006103516	136.699996948242
3	w	23	r	1	2	33	129	1	F3C1.TIF	F1C1.TIF	F2C2.TIF	3	1	2	1	1	2	200	780	x	x	536342	537142	1410	1392	537196	-32768	1387	36.0559999999823	-32768	-32768	-32768	-32768	-32768	-32768	-32768	-32768	-32768	-32768	-32768	-569927.944	537492	537525	34	497.799987792969	391.5	693.200012207031	376	158.699996948242
3	w	23	r	0	2	34	130	1	F1C2.TIF	F3C2.TIF	F1C1.TIF	1	3	1	2	2	1	200	862	x	x	539144	539994	1076	1069	540239	-32768	1042	226.493000000017	540236	540260	25	519.200012207031	383.100006103516	435	378.5	92	162.5	2.39232853481512	176.824148416925	223.493000000017	540363	540414	52	433.899993896484	384.200012207031	708.799987792969	370.899993896484	164.699996948242
3	w	23	r	1	2	35	131	1	F2C2.TIF	F1C2.TIF	F3C1.TIF	2	1	3	2	2	1	200	642	x	x	544727	545377	1413	1434	545602	-32768	1549	206.863999999943	-32768	-32768	-32768	-32768	-32768	-32768	-32768	-32768	-32768	-32768	-32768	-578163.136	545597	545644	48	499.299987792969	392.700012207031	666.400024414062	385.5	144.600006103516
3	w	23	r	1	2	36	132	-1	F1C1.TIF	F2C1.TIF	F3C2.TIF	1	2	3	1	1	2	200	576	x	x	546715	547315	1441	1452	547501	-32768	1493	167.008000000031	-32768	-32768	-32768	-32768	-32768	-32768	-32768	-32768	-32768	-32768	-32768	-580101.992	547498	547530	33	499.5	391.299987792969	332.899993896484	386.399993896484	138.5
3	w	23	r	1	2	37	133	-1	F1C1.TIF	F2C1.TIF	F3C2.TIF	1	2	3	1	1	2	200	927	x	x	548584	549534	1373	1377	549771	-32768	1419	218.908999999985	-32768	-32768	-32768	-32768	-32768	-32768	-32768	-32768	-32768	-32768	-32768	-582320.091	549766	549802	37	499.100006103516	397.799987792969	325.700012207031	392.899993896484	129.199996948242
3	w	23	r	1	2	38	134	1	F2C2.TIF	F3C2.TIF	F1C1.TIF	2	3	1	2	2	1	200	910	x	x	550941	551841	1156	1157	552030	-32768	1193	171.457000000053	-32768	-32768	-32768	-32768	-32768	-32768	-32768	-32768	-32768	-32768	-32768	-584626.543	552025	552069	45	510.600006103516	390.200012207031	690.799987792969	384.5	132.600006103516
3	w	23	r	0	2	39	135	-1	F3C1.TIF	F1C1.TIF	F3C2.TIF	3	1	3	1	1	2	200	811	x	x	553423	554223	1168	1167	554447	-32768	1176	205.520000000019	-32768	-32768	-32768	-32768	-32768	-32768	-32768	-32768	-32768	-32768	-32768	-587009.48	554444	554480	37	514.700012207031	382.200012207031	349.299987792969	380.399993896484	124.900001525879
3	w	23	r	0	2	40	136	1	F2C2.TIF	F1C2.TIF	F2C1.TIF	2	1	2	2	2	1	200	948	x	x	557067	558017	1173	1181	558240	-32768	1188	204.542999999947	558239	558278	40	506.200012207031	392	351.799987792969	389.100006103516	106.300003051758	150.199996948242	4.37473428061494	178.907639624302	203.542999999947	558857	558894	38	543.299987792969	399.600006103516	677.200012207031	385.399993896484	152.199996948242
3	w	23	r	0	2	41	137	1	F3C1.TIF	F1C1.TIF	F3C2.TIF	3	1	3	1	1	2	200	554	x	x	562980	563530	1190	1196	563724	-32768	1265	175.567000000039	-32768	-32768	-32768	-32768	-32768	-32768	-32768	-32768	-32768	-32768	-32768	-596316.433	563718	563768	51	511.299987792969	386.299987792969	678.200012207031	389.700012207031	107.199996948242
3	w	23	r	0	2	42	138	1	F2C2.TIF	F3C2.TIF	F2C1.TIF	2	3	2	2	2	1	200	725	x	x	564841	565591	1383	1370	565828	-32768	1357	218.915999999968	-32768	-32768	-32768	-32768	-32768	-32768	-32768	-32768	-32768	-32768	-32768	-598377.084	565824	565872	49	509.899993896484	397.200012207031	688.400024414062	382.799987792969	125.599998474121
3	w	23	r	0	2	43	139	1	F1C1.TIF	F2C1.TIF	F1C2.TIF	1	2	1	1	1	2	200	853	x	x	568185	569035	1129	1117	569387	-32768	1069	333.680000000051	-32768	-32768	-32768	-32768	-32768	-32768	-32768	-32768	-32768	-32768	-32768	-601821.32	569382	569426	45	506.700012207031	393.399993896484	676	384.5	129.800003051758
3	w	23	r	1	2	44	140	1	F1C2.TIF	F2C2.TIF	F3C1.TIF	1	2	3	2	2	1	200	643	x	x	570924	571574	1125	1129	571977	-32768	1142	385.028000000049	-32768	-32768	-32768	-32768	-32768	-32768	-32768	-32768	-32768	-32768	-32768	-604359.972	571971	572015	45	508.600006103516	381.399993896484	682.599975585938	378.700012207031	131.800003051758
3	w	23	r	0	2	45	141	-1	F3C1.TIF	F2C1.TIF	F3C2.TIF	3	2	3	1	1	2	200	692	x	x	573113	573813	1110	1106	574121	-32768	1103	290.435999999987	-32768	-32768	-32768	-32768	-32768	-32768	-32768	-32768	-32768	-32768	-32768	-606598.564	574116	574158	43	510.700012207031	381.299987792969	340.600006103516	376.899993896484	110.699996948242
3	w	23	r	1	2	46	142	1	F3C2.TIF	F1C2.TIF	F2C1.TIF	3	1	2	2	2	1	200	708	x	x	575222	575922	1098	1097	576162	-32768	1097	222.525000000023	-32768	-32768	-32768	-32768	-32768	-32768	-32768	-32768	-32768	-32768	-32768	-608707.475	576158	576203	46	516.200012207031	389	678	379.600006103516	125.800003051758
3	w	23	r	1	2	47	143	-1	F3C2.TIF	F2C2.TIF	F1C1.TIF	3	2	1	2	2	1	200	886	x	x	577284	578184	1252	1252	578434	-32768	1300	231.339000000036	-32768	-32768	-32768	-32768	-32768	-32768	-32768	-32768	-32768	-32768	-32768	-610970.661	578430	578480	51	511.399993896484	387	341.200012207031	381.200012207031	109.599998474121
3	w	23	r	1	2	48	144	-1	F3C1.TIF	F1C1.TIF	F2C2.TIF	3	1	2	1	1	2	200	649	x	x	579533	580183	1129	1130	580429	-32768	1136	228.415999999968	-32768	-32768	-32768	-32768	-32768	-32768	-32768	-32768	-32768	-32768	-32768	-612968.584	580431	580469	39	519.5	378.799987792969	340.200012207031	379.5	126.300003051758
3	w	23	r	0	2	49	145	-1	F1C1.TIF	F3C1.TIF	F1C2.TIF	1	3	1	1	1	2	200	744	x	x	581597	582347	1111	1113	582581	-32768	1122	216.123999999953	-32768	-32768	-32768	-32768	-32768	-32768	-32768	-32768	-32768	-32768	-32768	-615132.876	582577	582616	40	512.299987792969	392.100006103516	338.200012207031	384.200012207031	120.099998474121
3	w	23	r	0	2	50	146	-1	F1C1.TIF	F2C1.TIF	F1C2.TIF	1	2	1	1	1	2	200	661	x	x	583706	584356	1118	1105	584654	-32768	1110	280.138000000035	584650	584676	27	515.299987792969	391.399993896484	616.900024414062	388.899993896484	102.5	194	2.883170845007	1.43189000653234	276.138000000035	585129	585186	58	714.5	373.299987792969	355.399993896484	377.899993896484	184.5
3	w	23	r	1	2	51	147	1	F2C2.TIF	F1C2.TIF	F3C1.TIF	2	1	3	2	2	1	200	724	x	x	586223	586973	1119	1118	587225	-32768	1102	233.310999999987	-32768	-32768	-32768	-32768	-32768	-32768	-32768	-32768	-32768	-32768	-32768	-619759.689	587221	587267	47	512.599975585938	391.5	704.400024414062	380	133.100006103516
3	w	23	r	0	2	52	148	1	F2C2.TIF	F3C2.TIF	F2C1.TIF	2	3	2	2	2	1	200	564	x	x	588389	588989	1177	1182	589242	-32768	1158	234.766999999993	-32768	-32768	-32768	-32768	-32768	-32768	-32768	-32768	-32768	-32768	-32768	-621775.233	589238	589271	34	509.200012207031	393.399993896484	721	379.399993896484	172.399993896484
3	w	23	r	1	2	53	149	1	F2C1.TIF	F3C1.TIF	F1C2.TIF	2	3	1	1	1	2	200	614	x	x	591891	592541	1160	1145	592865	-32768	1112	306.037999999942	-32768	-32768	-32768	-32768	-32768	-32768	-32768	-32768	-32768	-32768	-32768	-625326.962	592860	592892	33	502.700012207031	390.799987792969	689.799987792969	375.299987792969	156.300003051758
3	w	23	r	1	2	54	150	-1	F1C2.TIF	F3C2.TIF	F2C1.TIF	1	3	2	2	2	1	200	661	x	x	593969	594619	1114	1117	594834	-32768	1117	196.77899999998	-32768	-32768	-32768	-32768	-32768	-32768	-32768	-32768	-32768	-32768	-32768	-627405.221	594829	594867	39	510	381.200012207031	333.700012207031	383.5	123.099998474121
3	w	23	r	0	2	55	151	1	F2C2.TIF	F1C2.TIF	F2C1.TIF	2	1	2	2	2	1	200	531	x	x	595922	596472	1076	1080	596865	-32768	1117	374.175000000047	596860	596884	25	507.5	393.299987792969	591.5	384.5	101.400001525879	201.699996948242	2.39643517422933	6.07470445128667	369.175000000047	597165	597214	50	314.200012207031	381.700012207031	699.400024414062	383.200012207031	213.699996948242
3	w	23	r	1	2	56	152	-1	F3C2.TIF	F2C2.TIF	F1C1.TIF	3	2	1	2	2	1	200	602	x	x	598295	598895	1189	1189	599061	-32768	1189	148.162000000011	-32768	-32768	-32768	-32768	-32768	-32768	-32768	-32768	-32768	-32768	-32768	-631680.838	599057	599093	37	510	388.399993896484	329.799987792969	385.100006103516	133.399993896484
3	w	23	r	1	2	57	153	-1	F3C2.TIF	F1C2.TIF	F2C1.TIF	3	1	2	2	2	1	200	568	x	x	600170	600770	1112	1109	600981	-32768	1087	192.469000000041	-32768	-32768	-32768	-32768	-32768	-32768	-32768	-32768	-32768	-32768	-32768	-633556.531	600979	601036	58	518.799987792969	379	360	375.799987792969	79
3	w	23	r	1	2	58	154	1	F2C1.TIF	F1C1.TIF	F3C2.TIF	2	1	3	1	1	2	200	966	x	x	602095	603045	1066	1074	603325	-32768	1142	261.839999999967	603322	603355	34	512	388.899993896484	344.700012207031	387.600006103516	134	274	4.73952391344236	179.548442696482	258.839999999967	603509	603555	47	335.399993896484	391.200012207031	690	383.700012207031	210.199996948242
3	w	23	r	1	2	59	155	1	F1C1.TIF	F2C1.TIF	F3C2.TIF	1	2	3	1	1	2	200	997	x	x	605207	606207	1162	1153	606477	-32768	1121	252.679000000004	-32768	-32768	-32768	-32768	-32768	-32768	-32768	-32768	-32768	-32768	-32768	-638992.321	606588	606634	47	473.700012207031	386.5	683.799987792969	376.600006103516	146.300003051758
3	w	23	r	0	2	60	156	1	F2C1.TIF	F3C1.TIF	F2C2.TIF	2	3	2	1	1	2	200	651	x	x	607759	608409	1094	1111	608652	-32768	1147	224.734000000055	-32768	-32768	-32768	-32768	-32768	-32768	-32768	-32768	-32768	-32768	-32768	-641195.266	608647	608678	32	508	390.299987792969	699.900024414062	369.899993896484	163.5
3	w	23	r	0	2	61	157	-1	F1C2.TIF	F3C2.TIF	F1C1.TIF	1	3	1	2	2	1	200	888	x	x	609738	610638	1054	1039	610807	-32768	1036	150.204000000027	-32768	-32768	-32768	-32768	-32768	-32768	-32768	-32768	-32768	-32768	-32768	-643424.796	610804	610844	41	513.099975585938	389.799987792969	352	383.600006103516	108.199996948242
3	w	23	r	1	2	62	158	-1	F2C1.TIF	F1C1.TIF	F3C2.TIF	2	1	3	1	1	2	200	715	x	x	611921	612671	1082	1068	612906	-32768	1048	217.290000000037	-32768	-32768	-32768	-32768	-32768	-32768	-32768	-32768	-32768	-32768	-32768	-645456.71	613014	613047	34	493.399993896484	383.899993896484	340.799987792969	379.299987792969	124.300003051758
3	w	23	r	1	2	63	159	-1	F2C2.TIF	F1C2.TIF	F3C1.TIF	2	1	3	2	2	1	200	819	x	x	614174	615024	1119	1117	615273	-32768	1124	230.314000000013	-32768	-32768	-32768	-32768	-32768	-32768	-32768	-32768	-32768	-32768	-32768	-647810.686	615268	615317	50	506.200012207031	393.600006103516	328.799987792969	378.799987792969	108.699996948242
3	w	23	r	1	2	64	160	-1	F1C1.TIF	F3C1.TIF	F2C2.TIF	1	3	2	1	1	2	200	788	x	x	616833	617633	1165	1177	617643	-32768	1181	-7.51800000004005	-32768	-32768	-32768	-32768	-32768	-32768	-32768	-32768	-32768	-32768	-32768	-650418.518	617985	618024	40	503.600006103516	387.5	314.899993896484	383.299987792969	129.399993896484
3	w	23	r	1	2	65	161	1	F1C1.TIF	F3C1.TIF	F2C2.TIF	1	3	2	1	1	2	200	732	x	x	622490	623240	1189	1189	623545	-32768	1219	285.871000000043	-32768	-32768	-32768	-32768	-32768	-32768	-32768	-32768	-32768	-32768	-32768	-656027.129	623541	623587	47	513.099975585938	397	696.400024414062	387.899993896484	142
3	w	23	r	0	2	66	162	-1	F2C2.TIF	F1C2.TIF	F2C1.TIF	2	1	2	2	2	1	200	936	x	x	624687	625637	1050	1035	625703	-32768	1030	47.7560000000522	626119	626150	32	493.399993896484	399.399993896484	709.5	379.200012207031	187	425.899993896484	6.14072947332311	5.43189366732139	463.756000000052	626863	626886	24	366.700012207031	390.5	297.200012207031	387.5	79.1999969482422
3	w	23	r	1	2	67	163	1	F3C1.TIF	F1C1.TIF	F2C2.TIF	3	1	2	1	1	2	200	511	x	x	627953	628503	1108	1111	628543	-32768	1101	22.0540000000037	629041	629082	42	509.299987792969	387	329	381.399993896484	118.199996948242	293	5.10296913277656	178.190989846418	520.054000000004	629621	629670	50	297.200012207031	383.700012207031	711.200012207031	372	229.399993896484
3	w	23	r	0	2	68	164	1	F2C1.TIF	F1C1.TIF	F2C2.TIF	2	1	2	1	1	2	200	796	x	x	631423	632223	1103	1102	632533	-32768	1089	292.891999999993	-32768	-32768	-32768	-32768	-32768	-32768	-32768	-32768	-32768	-32768	-32768	-665008.108	632529	632559	31	516.299987792969	377.5	696.099975585938	372.5	159.899993896484
3	w	23	r	0	2	69	165	-1	F3C2.TIF	F1C2.TIF	F3C1.TIF	3	1	3	2	2	1	200	997	x	x	633653	634653	1028	1038	634919	-32768	1056	247.302999999956	634917	634936	20	508	396.299987792969	453.100006103516	390.899993896484	72.0999984741211	124.099998474121	1.56740334201203	174.3026798701	245.302999999956	635021	635045	25	455.100006103516	394.700012207031	342	381.399993896484	122.800003051758
3	w	23	r	0	2	70	166	1	F3C1.TIF	F2C1.TIF	F3C2.TIF	3	2	3	1	1	2	200	810	x	x	636088	636888	1039	1028	636952	-32768	1030	45.5890000000363	-32768	-32768	-32768	-32768	-32768	-32768	-32768	-32768	-32768	-32768	-32768	-669674.411	637377	637408	32	500.399993896484	392.5	698.799987792969	365.100006103516	172.300003051758
3	w	23	r	1	2	71	167	-1	F2C1.TIF	F3C1.TIF	F1C2.TIF	2	3	1	1	1	2	200	642	x	x	641906	642556	1107	1125	642807	-32768	1180	233.44299999997	643261	643290	30	499.600006103516	391.200012207031	700.5	359.200012207031	187.399993896484	419	5.75729004761494	9.20387589230928	687.44299999997	643723	643778	56	688.799987792969	370.600006103516	285.899993896484	396.299987792969	201.300003051758
3	w	23	r	1	2	72	168	1	F3C2.TIF	F1C2.TIF	F2C1.TIF	3	1	2	2	2	1	200	775	x	x	644899	645699	1129	1130	646107	-32768	1177	389.763000000035	-32768	-32768	-32768	-32768	-32768	-32768	-32768	-32768	-32768	-32768	-32768	-678485.237	646103	646148	46	511.100006103516	397.399993896484	683.299987792969	385.5	147.199996948242
3	w	23	r	1	2	73	169	1	F1C2.TIF	F3C2.TIF	F2C1.TIF	1	3	2	2	2	1	200	844	x	x	647267	648117	1179	1184	648495	-32768	1156	359.398999999976	648492	648532	41	513	389.799987792969	320.200012207031	378.5	131.100006103516	286.600006103516	5.46371601852988	176.588637268063	356.398999999976	648917	648981	65	308.5	386.299987792969	702	385.299987792969	187.699996948242
3	w	23	r	0	2	74	170	-1	F2C1.TIF	F1C1.TIF	F2C2.TIF	2	1	2	1	1	2	200	655	x	x	650342	650992	1054	1054	651202	-32768	1048	191.160000000033	-32768	-32768	-32768	-32768	-32768	-32768	-32768	-32768	-32768	-32768	-32768	-683778.84	651199	651238	40	512.099975585938	382	337.600006103516	382.399993896484	120
3	w	23	r	0	2	75	171	1	F1C2.TIF	F2C2.TIF	F1C1.TIF	1	2	1	2	2	1	200	844	x	x	652368	653218	1121	1114	653565	-32768	1137	328.206000000006	-32768	-32768	-32768	-32768	-32768	-32768	-32768	-32768	-32768	-32768	-32768	-686004.794	653607	653641	35	517.599975585938	389.799987792969	692.599975585938	379	137.5
3	w	23	r	1	2	76	172	1	F1C2.TIF	F3C2.TIF	F2C1.TIF	1	3	2	2	2	1	200	979	x	x	654763	655763	1012	1010	655815	-32768	1005	34.6979999999749	-32768	-32768	-32768	-32768	-32768	-32768	-32768	-32768	-32768	-32768	-32768	-688548.302	655936	655980	45	526.400024414062	385.100006103516	722.400024414062	372.200012207031	121.800003051758
3	w	23	r	0	2	77	173	-1	F2C1.TIF	F3C1.TIF	F2C2.TIF	2	3	2	1	1	2	200	731	x	x	657278	658028	1063	1060	658268	-32768	1033	222.660999999964	658269	658299	31	504	379.200012207031	430.100006103516	381.200012207031	65.0999984741211	91.3000030517578	2.09724587077114	-178.425875476622	223.660999999964	658347	658370	24	428.399993896484	384.600006103516	337.799987792969	385.399993896484	104.099998474121
3	w	23	r	1	2	78	174	1	F3C2.TIF	F2C2.TIF	F1C1.TIF	3	2	1	2	2	1	200	617	x	x	660236	660886	995	996	661057	-32768	1006	152.761999999988	-32768	-32768	-32768	-32768	-32768	-32768	-32768	-32768	-32768	-32768	-32768	-693672.238	661054	661095	42	510.299987792969	390.100006103516	694.200012207031	385.399993896484	121
3	w	23	r	0	2	79	175	-1	F2C2.TIF	F1C2.TIF	F2C1.TIF	2	1	2	2	2	1	200	571	x	x	662155	662755	1176	1187	662995	-32768	1220	221.520000000019	-32768	-32768	-32768	-32768	-32768	-32768	-32768	-32768	-32768	-32768	-32768	-695541.48	663113	663145	33	495.600006103516	393.5	313.5	376.200012207031	152.399993896484
3	w	23	r	0	2	80	176	1	F2C1.TIF	F3C1.TIF	F2C2.TIF	2	3	2	1	1	2	200	721	x	x	665210	665960	1105	1099	666165	-32768	1111	186.052000000025	-32768	-32768	-32768	-32768	-32768	-32768	-32768	-32768	-32768	-32768	-32768	-698746.948	666162	666214	53	514.5	383.899993896484	700.299987792969	382.5	114.800003051758
3	w	23	r	0	2	81	177	1	F2C1.TIF	F1C1.TIF	F2C2.TIF	2	1	2	1	1	2	200	711	x	x	667274	667974	989	986	668166	-32768	974	173.630000000005	-32768	-32768	-32768	-32768	-32768	-32768	-32768	-32768	-32768	-32768	-32768	-700760.37	668327	668364	38	511.5	389.5	718.5	373.899993896484	150.100006103516
3	w	23	r	0	2	82	178	-1	F1C2.TIF	F2C2.TIF	F1C1.TIF	1	2	1	2	2	1	200	857	x	x	670387	671237	1157	1199	671434	-32768	1339	177.562000000034	-32768	-32768	-32768	-32768	-32768	-32768	-32768	-32768	-32768	-32768	-32768	-704024.438	671521	671567	47	484.700012207031	388.700012207031	318.200012207031	380.799987792969	121.099998474121
3	w	23	r	1	2	83	179	1	F1C2.TIF	F2C2.TIF	F3C1.TIF	1	2	3	2	2	1	200	995	x	x	672760	673760	1269	1274	674036	-32768	1311	257.665000000037	-32768	-32768	-32768	-32768	-32768	-32768	-32768	-32768	-32768	-32768	-32768	-706546.335	674031	674066	36	498.100006103516	403.799987792969	695.599975585938	391.600006103516	150.699996948242
3	w	23	r	1	2	84	180	-1	F3C1.TIF	F2C1.TIF	F1C2.TIF	3	2	1	1	1	2	200	515	x	x	675176	675726	1137	1142	675911	-32768	1141	166.244999999995	-32768	-32768	-32768	-32768	-32768	-32768	-32768	-32768	-32768	-32768	-32768	-708512.755	675906	675941	36	509	392.5	328.399993896484	398.299987792969	138
3	w	23	r	1	2	85	181	1	F3C1.TIF	F2C1.TIF	F1C2.TIF	3	2	1	1	1	2	200	906	x	x	677007	677907	1121	1127	678286	-32768	1071	360.246000000043	678281	678324	44	498.5	385.700012207031	298.100006103516	387.799987792969	125.300003051758	283.299987792969	5.6613384504445	-179.389963886052	355.246000000043	678745	678791	47	320.600006103516	385.200012207031	687.599975585938	380.5	217.399993896484
3	w	23	r	0	2	86	182	1	F1C1.TIF	F3C1.TIF	F1C2.TIF	1	3	1	1	1	2	200	782	x	x	679861	680661	1058	1053	681065	-32768	1049	385.800999999978	-32768	-32768	-32768	-32768	-32768	-32768	-32768	-32768	-32768	-32768	-32768	-713447.199	681061	681105	45	505.799987792969	398.299987792969	689.599975585938	386.5	147.100006103516
3	w	23	r	0	2	87	183	-1	F2C1.TIF	F1C1.TIF	F2C2.TIF	2	1	2	1	1	2	200	870	x	x	682236	683136	1028	1022	683390	-32768	1037	235.878999999957	-32768	-32768	-32768	-32768	-32768	-32768	-32768	-32768	-32768	-32768	-32768	-715922.121	683385	683424	40	516.5	390.600006103516	346.5	389.200012207031	118.699996948242
3	w	23	r	0	2	88	184	-1	F3C1.TIF	F1C1.TIF	F3C2.TIF	3	1	3	1	1	2	200	972	x	x	684518	685518	1036	1041	685723	-32768	1047	185.954999999958	-32768	-32768	-32768	-32768	-32768	-32768	-32768	-32768	-32768	-32768	-32768	-718305.045	685719	685753	35	504.899993896484	391.399993896484	327.700012207031	383.600006103516	138.399993896484
3	w	23	r	0	2	89	185	1	F3C2.TIF	F1C2.TIF	F3C1.TIF	3	1	3	2	2	1	200	635	x	x	686858	687508	1046	1047	687790	-32768	1053	263.863999999943	687785	687808	24	513.200012207031	392.200012207031	442	388	81	156.399993896484	2.02348178188587	176.571393307867	258.863999999943	687939	687990	52	438.100006103516	396.299987792969	691	385.600006103516	149.600006103516
3	w	23	r	1	2	90	186	-1	F3C2.TIF	F1C2.TIF	F2C1.TIF	3	1	2	2	2	1	200	718	x	x	689031	689781	989	993	689947	-32768	990	148.126000000047	-32768	-32768	-32768	-32768	-32768	-32768	-32768	-32768	-32768	-32768	-32768	-722566.874	689943	689981	39	519.900024414062	393	343.5	386.200012207031	123.099998474121
3	w	23	r	1	2	91	187	-1	F1C2.TIF	F2C2.TIF	F3C1.TIF	1	2	3	2	2	1	200	645	x	x	691017	691667	1060	1060	691832	-32768	1055	147.469999999972	-32768	-32768	-32768	-32768	-32768	-32768	-32768	-32768	-32768	-32768	-32768	-724452.53	691829	691868	40	513.599975585938	380.200012207031	340.200012207031	380.600006103516	119.5
3	w	23	r	0	2	92	188	-1	F2C2.TIF	F3C2.TIF	F2C1.TIF	2	3	2	2	2	1	200	599	x	x	693449	694049	1070	1074	694239	-32768	1110	172.135000000009	-32768	-32768	-32768	-32768	-32768	-32768	-32768	-32768	-32768	-32768	-32768	-726834.865	694233	694274	42	518.5	386.399993896484	333.600006103516	394.600006103516	124.199996948242
3	w	23	r	1	2	93	189	-1	F3C1.TIF	F1C1.TIF	F2C2.TIF	3	1	2	1	1	2	200	654	x	x	695394	696044	1212	1200	696241	-32768	1160	179.09600000002	-32768	-32768	-32768	-32768	-32768	-32768	-32768	-32768	-32768	-32768	-32768	-728829.904	696237	696277	41	510.100006103516	375.700012207031	326	380.799987792969	122.699996948242
3	w	23	r	0	2	94	190	-1	F1C2.TIF	F2C2.TIF	F1C1.TIF	1	2	1	2	2	1	200	905	x	x	697345	698245	1245	1229	698442	-32768	1197	177.89599999995	-32768	-32768	-32768	-32768	-32768	-32768	-32768	-32768	-32768	-32768	-32768	-731032.104	698437	698484	48	517.5	392.100006103516	326	388.899993896484	110.400001525879
3	w	23	r	1	2	95	191	1	F1C1.TIF	F3C1.TIF	F2C2.TIF	1	3	2	1	1	2	200	763	x	x	699575	700325	998	1002	700563	-32768	1017	219.915999999968	-32768	-32768	-32768	-32768	-32768	-32768	-32768	-32768	-32768	-32768	-32768	-733111.084	700559	700604	46	510.399993896484	396	669.799987792969	396.5	123.800003051758
3	w	23	r	0	2	96	192	1	F1C2.TIF	F3C2.TIF	F1C1.TIF	1	3	1	2	2	1	200	924	x	x	703221	704171	977	972	704482	-32768	1001	292.011999999988	-32768	-32768	-32768	-32768	-32768	-32768	-32768	-32768	-32768	-32768	-32768	-736957.988	704478	704509	32	504	395.700012207031	689.200012207031	379.899993896484	159
3	w	23	r	0	3	1	193	1	F3C2.TIF	F2C2.TIF	F3C1.TIF	3	2	3	2	2	1	200	710	x	x	741704	742404	1747	1748	742589	-32768	1731	167.295000000042	-32768	-32768	-32768	-32768	-32768	-32768	-32768	-32768	-32768	-32768	-32768	-775189.705	742586	742643	58	496.299987792969	380.399993896484	696.5	380.200012207031	113.699996948242
3	w	23	r	0	3	2	194	1	F3C1.TIF	F1C1.TIF	F3C2.TIF	3	1	3	1	1	2	200	614	x	x	743727	744377	1511	1491	744613	-32768	1422	217.621999999974	744609	744648	40	501	383.899993896484	327.200012207031	380.5	119.199996948242	230.300003051758	4.91752184869259	178.86062668457	213.621999999974	745134	745190	57	304.100006103516	379.899993896484	672.400024414062	388.399993896484	200.800003051758
3	w	23	r	0	3	3	195	1	F2C2.TIF	F3C2.TIF	F2C1.TIF	2	3	2	2	2	1	200	745	x	x	746273	747023	1233	1240	747266	-32768	1269	224.359999999986	-32768	-32768	-32768	-32768	-32768	-32768	-32768	-32768	-32768	-32768	-32768	-779809.64	747262	747294	33	499.700012207031	374.700012207031	687.200012207031	375	157.600006103516
3	w	23	r	0	3	4	196	-1	F2C1.TIF	F1C1.TIF	F2C2.TIF	2	1	2	1	1	2	200	518	x	x	748361	748911	1303	1302	749094	-32768	1294	164.763000000035	-32768	-32768	-32768	-32768	-32768	-32768	-32768	-32768	-32768	-32768	-32768	-781697.237	749091	749142	52	495.299987792969	382	296.799987792969	378	105
3	w	23	r	1	3	5	197	1	F2C2.TIF	F1C2.TIF	F3C1.TIF	2	1	3	2	2	1	200	618	x	x	750230	750880	1194	1190	751108	-32768	1212	209.689999999944	-32768	-32768	-32768	-32768	-32768	-32768	-32768	-32768	-32768	-32768	-32768	-783666.31	751103	751133	31	504.799987792969	376.299987792969	706.799987792969	370.100006103516	179.600006103516
3	w	23	r	1	3	6	198	-1	F1C2.TIF	F2C2.TIF	F3C1.TIF	1	2	3	2	2	1	200	653	x	x	752222	752872	1075	1076	753160	-32768	1091	270.618999999948	-32768	-32768	-32768	-32768	-32768	-32768	-32768	-32768	-32768	-32768	-32768	-785657.381	753156	753193	38	508.600006103516	380.100006103516	320.600006103516	375.799987792969	136.399993896484
3	w	23	r	1	3	7	199	1	F3C1.TIF	F1C1.TIF	F2C2.TIF	3	1	2	1	1	2	200	764	x	x	754279	755029	981	980	755343	-32768	1018	295.601000000024	-32768	-32768	-32768	-32768	-32768	-32768	-32768	-32768	-32768	-32768	-32768	-787815.399	755341	755389	49	486.299987792969	381.700012207031	691.299987792969	382.799987792969	144.300003051758
3	w	23	r	1	3	8	200	1	F3C1.TIF	F2C1.TIF	F1C2.TIF	3	2	1	1	1	2	200	570	x	x	756461	757061	1046	1043	757363	-32768	1070	284.315999999992	-32768	-32768	-32768	-32768	-32768	-32768	-32768	-32768	-32768	-32768	-32768	-789846.684	757359	757407	49	502.200012207031	386.600006103516	693.599975585938	381.600006103516	127.199996948242
3	w	23	r	0	3	9	201	-1	F2C2.TIF	F1C2.TIF	F2C1.TIF	2	1	2	2	2	1	200	806	x	x	758533	759333	1115	1107	759555	-32768	1117	204.048999999999	-32768	-32768	-32768	-32768	-32768	-32768	-32768	-32768	-32768	-32768	-32768	-792118.951	759552	759589	38	500.399993896484	382.200012207031	344	378.799987792969	113
3	w	23	r	1	3	10	202	-1	F3C2.TIF	F1C2.TIF	F2C1.TIF	3	1	2	2	2	1	200	568	x	x	760684	761284	1102	1098	761558	-32768	1087	256.084000000032	-32768	-32768	-32768	-32768	-32768	-32768	-32768	-32768	-32768	-32768	-32768	-794069.916	761555	761592	38	503	392.600006103516	336.299987792969	385.899993896484	119.5
3	w	23	r	0	3	11	203	-1	F1C1.TIF	F2C1.TIF	F1C2.TIF	1	2	1	1	1	2	200	618	x	x	763209	763859	1064	1064	763911	-32768	1053	33.5570000000298	-32768	-32768	-32768	-32768	-32768	-32768	-32768	-32768	-32768	-32768	-32768	-796645.443	764125	764161	37	511.899993896484	387	328.299987792969	384.600006103516	135.199996948242
3	w	23	r	1	3	12	204	-1	F1C2.TIF	F2C2.TIF	F3C1.TIF	1	2	3	2	2	1	200	527	x	x	765216	765766	1055	1065	766008	-32768	1111	223.331000000006	-32768	-32768	-32768	-32768	-32768	-32768	-32768	-32768	-32768	-32768	-32768	-798552.669	766004	766041	38	500.200012207031	392.899993896484	309.799987792969	391.100006103516	137.199996948242
3	w	23	r	0	3	13	205	-1	F1C2.TIF	F2C2.TIF	F1C1.TIF	1	2	1	2	2	1	200	650	x	x	767107	767757	1102	1092	767954	-32768	1059	179.476999999955	-32768	-32768	-32768	-32768	-32768	-32768	-32768	-32768	-32768	-32768	-32768	-800542.523	767951	767992	42	503.100006103516	383.5	319.700012207031	382.100006103516	119.699996948242
3	w	23	r	0	3	14	206	-1	F3C1.TIF	F2C1.TIF	F3C2.TIF	3	2	3	1	1	2	200	875	x	x	769264	770164	1079	1090	770370	-32768	1105	189.084000000032	-32768	-32768	-32768	-32768	-32768	-32768	-32768	-32768	-32768	-32768	-32768	-802948.916	770367	770408	42	502.700012207031	396.600006103516	318.799987792969	388.299987792969	120.699996948242
3	w	23	r	1	3	15	207	-1	F2C2.TIF	F1C2.TIF	F3C1.TIF	2	1	3	2	2	1	200	696	x	x	771451	772151	985	985	772380	-32768	940	210.079000000027	-32768	-32768	-32768	-32768	-32768	-32768	-32768	-32768	-32768	-32768	-32768	-804937.921	772376	772408	33	505.5	391.200012207031	345.100006103516	388.799987792969	133
3	w	23	r	0	3	16	208	1	F3C2.TIF	F1C2.TIF	F3C1.TIF	3	1	3	2	2	1	200	808	x	x	774893	775693	971	972	776042	-32768	937	329.648999999976	-32768	-32768	-32768	-32768	-32768	-32768	-32768	-32768	-32768	-32768	-32768	-808480.351	776037	776070	34	505.299987792969	391.5	706.200012207031	383.299987792969	163
3	w	23	r	1	3	17	209	1	F1C2.TIF	F3C2.TIF	F2C1.TIF	1	3	2	2	2	1	200	570	x	x	777138	777738	985	993	777978	-32768	1051	222.427000000025	-32768	-32768	-32768	-32768	-32768	-32768	-32768	-32768	-32768	-32768	-32768	-810523.573	777973	778017	45	500.600006103516	390.600006103516	672.099975585938	389.200012207031	143.5
3	w	23	r	0	3	18	210	-1	F1C1.TIF	F3C1.TIF	F1C2.TIF	1	3	1	1	1	2	200	710	x	x	779083	779783	1327	1334	779967	-32768	1388	166.52899999998	-32768	-32768	-32768	-32768	-32768	-32768	-32768	-32768	-32768	-32768	-32768	-812568.471	779962	779998	37	481.200012207031	380.399993896484	289.799987792969	370.200012207031	141.399993896484
3	w	23	r	0	3	19	211	1	F2C1.TIF	F1C1.TIF	F2C2.TIF	2	1	2	1	1	2	200	577	x	x	781034	781634	1363	1347	781838	-32768	1324	186.040000000037	-32768	-32768	-32768	-32768	-32768	-32768	-32768	-32768	-32768	-32768	-32768	-814419.96	781835	781880	46	487.5	397.600006103516	677.700012207031	396	136.399993896484
3	w	23	r	1	3	20	212	1	F1C2.TIF	F2C2.TIF	F3C1.TIF	1	2	3	2	2	1	200	902	x	x	782996	783896	1349	1344	784131	-32768	1339	216.423999999999	-32768	-32768	-32768	-32768	-32768	-32768	-32768	-32768	-32768	-32768	-32768	-816682.576	784127	784173	47	486.399993896484	395.5	670.599975585938	388.899993896484	137
3	w	23	r	0	3	21	213	-1	F1C2.TIF	F3C2.TIF	F1C1.TIF	1	3	1	2	2	1	200	644	x	x	785204	785854	1118	1122	786054	-32768	1138	181.010000000009	-32768	-32768	-32768	-32768	-32768	-32768	-32768	-32768	-32768	-32768	-32768	-818640.99	786050	786081	32	493.100006103516	386.799987792969	330.100006103516	384.700012207031	140.199996948242
3	w	23	r	1	3	22	214	1	F3C2.TIF	F2C2.TIF	F1C1.TIF	3	2	1	2	2	1	200	620	x	x	787365	788015	1076	1072	788193	-32768	1083	159.854999999981	-32768	-32768	-32768	-32768	-32768	-32768	-32768	-32768	-32768	-32768	-32768	-820801.145	788190	788236	47	498.399993896484	395	699.200012207031	390.5	138.100006103516
3	w	23	r	1	3	23	215	-1	F1C1.TIF	F3C1.TIF	F2C2.TIF	1	3	2	1	1	2	200	778	x	x	789312	790112	1112	1104	790313	-32768	1086	182.925000000047	-32768	-32768	-32768	-32768	-32768	-32768	-32768	-32768	-32768	-32768	-32768	-822898.075	790309	790345	37	505.5	391.5	338.5	389	128
3	w	23	r	0	3	24	216	1	F3C2.TIF	F2C2.TIF	F3C1.TIF	3	2	3	2	2	1	200	713	x	x	791477	792177	1095	1090	792421	-32768	1087	225.417999999947	-32768	-32768	-32768	-32768	-32768	-32768	-32768	-32768	-32768	-32768	-32768	-824963.582	792416	792459	44	501.399993896484	391	680.5	389.899993896484	136.5
3	w	23	r	1	3	25	217	1	F2C1.TIF	F1C1.TIF	F3C2.TIF	2	1	3	1	1	2	200	611	x	x	796630	797230	1139	1143	797630	-32768	1163	381.111999999965	-32768	-32768	-32768	-32768	-32768	-32768	-32768	-32768	-32768	-32768	-32768	-830016.888	797626	797665	40	487.200012207031	388.700012207031	697.299987792969	366.299987792969	148
3	w	23	r	0	3	26	218	1	F2C2.TIF	F3C2.TIF	F2C1.TIF	2	3	2	2	2	1	200	628	x	x	798729	799379	1057	1047	799712	-32768	1003	314.501999999979	-32768	-32768	-32768	-32768	-32768	-32768	-32768	-32768	-32768	-32768	-32768	-832165.498	799708	799743	36	506.299987792969	389.600006103516	712.200012207031	380.899993896484	158.800003051758
3	w	23	r	1	3	27	219	-1	F3C2.TIF	F1C2.TIF	F2C1.TIF	3	1	2	2	2	1	200	846	x	x	800791	801641	932	930	801888	-32768	945	228.930999999982	801884	801906	23	503.700012207031	395.600006103516	434.200012207031	391.100006103516	83.8000030517578	119.699996948242	1.97589151781887	176.237499373625	224.930999999982	801985	802006	22	398.899993896484	387.600006103516	322.200012207031	388.899993896484	92.4000015258789
3	w	23	r	1	3	28	220	-1	F2C1.TIF	F1C1.TIF	F3C2.TIF	2	1	3	1	1	2	200	691	x	x	803035	803735	1070	1057	803993	-32768	1054	239.85400000005	-32768	-32768	-32768	-32768	-32768	-32768	-32768	-32768	-32768	-32768	-32768	-836521.146	803990	804029	40	501.200012207031	392.100006103516	320.700012207031	384.600006103516	124.599998474121
3	w	23	r	0	3	29	221	1	F1C1.TIF	F3C1.TIF	F1C2.TIF	1	3	1	1	1	2	200	517	x	x	805083	805633	1008	993	805877	-32768	966	226.454000000027	-32768	-32768	-32768	-32768	-32768	-32768	-32768	-32768	-32768	-32768	-32768	-838418.546	805873	805903	31	507	393.899993896484	697.400024414062	390.700012207031	166.699996948242
3	w	23	r	1	3	30	222	1	F2C1.TIF	F3C1.TIF	F1C2.TIF	2	3	1	1	1	2	200	569	x	x	806976	807576	930	919	807889	-32768	901	295.33600000001	807890	807928	39	523.099975585938	390.5	642	393.200012207031	85.0999984741211	130.5	3.36916857597408	-1.32145075665205	296.33600000001	810281	810323	43	299.100006103516	389.799987792969	680.700012207031	390.299987792969	246.199996948242
3	w	23	r	0	3	31	223	-1	F2C2.TIF	F3C2.TIF	F2C1.TIF	2	3	2	2	2	1	200	689	x	x	811447	812147	1153	1149	812384	-32768	1129	217.930999999982	812380	812413	34	492.799987792969	387.5	689.299987792969	386.100006103516	159.600006103516	361.600006103516	5.55884466063655	0.415255029271925	213.930999999982	812839	812892	54	674.5	390.600006103516	319.100006103516	389.100006103516	183.199996948242
3	w	23	r	1	3	32	224	1	F2C2.TIF	F3C2.TIF	F1C1.TIF	2	3	1	2	2	1	200	786	x	x	813972	814772	1048	1047	815075	-32768	1061	285.344000000041	-32768	-32768	-32768	-32768	-32768	-32768	-32768	-32768	-32768	-32768	-32768	-847557.656	815071	815115	45	507	389.5	685.099975585938	390.299987792969	140.600006103516
3	w	23	r	1	3	33	225	1	F1C1.TIF	F3C1.TIF	F2C2.TIF	1	3	2	1	1	2	200	957	x	x	816230	817180	1035	1030	817490	-32768	1044	291.792999999947	-32768	-32768	-32768	-32768	-32768	-32768	-32768	-32768	-32768	-32768	-32768	-849966.207	817486	817534	49	494	389.399993896484	684.799987792969	386.799987792969	129.600006103516
3	w	23	r	0	3	34	226	-1	F3C2.TIF	F1C2.TIF	F3C1.TIF	3	1	3	2	2	1	200	502	x	x	818601	819101	1048	1040	819502	-32768	992	383.158000000054	-32768	-32768	-32768	-32768	-32768	-32768	-32768	-32768	-32768	-32768	-32768	-851886.842	819499	819542	44	502.899993896484	393.100006103516	297.899993896484	390.700012207031	127.900001525879
3	w	23	r	0	3	35	227	1	F2C2.TIF	F1C2.TIF	F2C1.TIF	2	1	2	2	2	1	200	775	x	x	824577	825377	1476	1485	825398	-32768	1483	3.171	825692	825737	46	481.7	398	656.4	386.5	134.4	382.8	4.960061	3.825631	297.171	826022	826034	13	673.4	390.5	693.5	386.3	41.6
3	w	23	r	1	3	36	228	1	F3C2.TIF	F1C2.TIF	F2C1.TIF	3	1	2	2	2	1	200	969	x	x	827173	828123	1088	1088	828353	-32768	1069	211.589	-32768	-32768	-32768	-32768	-32768	-32768	-32768	-32768	-32768	-32768	-32768	-860909.4	828354	828401	48	511	386	686.5	379.5	101.5
3	w	23	r	1	3	37	229	-1	F2C2.TIF	F1C2.TIF	F3C1.TIF	2	1	3	2	2	1	200	737	x	x	829434	830184	983	988	830394	-32768	976	192.33	-32768	-32768	-32768	-32768	-32768	-32768	-32768	-32768	-32768	-32768	-32768	-862969.7	830389	830441	53	507.6	395.1	329.9	385.4	93.1
3	w	23	r	1	3	38	230	-1	F3C1.TIF	F1C1.TIF	F2C2.TIF	3	1	2	1	1	2	200	521	x	x	831511	832061	1059	1061	832305	-32768	1076	225.69	-32768	-32768	-32768	-32768	-32768	-32768	-32768	-32768	-32768	-32768	-32768	-864847.3	832301	832341	41	503.9	393.6	320.8	382.4	122.5
3	w	23	r	0	3	39	231	1	F2C2.TIF	F1C2.TIF	F2C1.TIF	2	1	2	2	2	1	200	553	x	x	833437	833987	1196	1195	834354	-32768	1220	349.588	-32768	-32768	-32768	-32768	-32768	-32768	-32768	-32768	-32768	-32768	-32768	-866772.4	834350	834396	47	495.9	401.3	681.2	394.9	143.9
3	w	23	r	0	3	40	232	-1	F3C1.TIF	F2C1.TIF	F3C2.TIF	3	2	3	1	1	2	200	645	x	x	835448	836098	1103	1097	836349	-32768	1074	232.224	-32768	-32768	-32768	-32768	-32768	-32768	-32768	-32768	-32768	-32768	-32768	-868884.8	836345	836393	49	502.5	390.5	341	388	109.3
3	w	23	r	1	3	41	233	1	F3C1.TIF	F1C1.TIF	F2C2.TIF	3	1	2	1	1	2	200	655	x	x	837620	838270	1174	1166	838489	-32768	1163	200.903	-32768	-32768	-32768	-32768	-32768	-32768	-32768	-32768	-32768	-32768	-32768	-871056.1	838484	838530	47	493.5	390.2	684	387.6	143.8
3	w	23	r	0	3	42	234	-1	F2C1.TIF	F3C1.TIF	F2C2.TIF	2	3	2	1	1	2	200	536	x	x	839678	840228	995	995	840396	-32768	1000	149.879	-32768	-32768	-32768	-32768	-32768	-32768	-32768	-32768	-32768	-32768	-32768	-873014.1	840393	840435	43	513.9	395.2	325.9	391.8	120.4
3	w	23	r	1	3	43	235	-1	F3C2.TIF	F2C2.TIF	F1C1.TIF	3	2	1	2	2	1	200	592	x	x	841474	842074	1043	1038	842309	-32768	1024	217.528	-32768	-32768	-32768	-32768	-32768	-32768	-32768	-32768	-32768	-32768	-32768	-874859.5	842304	842342	39	509.9	391.9	329.7	386	126.9
3	w	23	r	1	3	44	236	1	F2C2.TIF	F3C2.TIF	F1C1.TIF	2	3	1	2	2	1	200	505	x	x	843400	843900	1042	1037	844201	-32768	1014	283.366	-32768	-32768	-32768	-32768	-32768	-32768	-32768	-32768	-32768	-32768	-32768	-876685.6	844196	844241	46	501.9	396.3	686.5	393.5	127.5
3	w	23	r	0	3	45	237	-1	F3C1.TIF	F1C1.TIF	F3C2.TIF	3	1	3	1	1	2	200	503	x	x	845311	845811	986	995	845961	-32768	991	131.776	-32768	-32768	-32768	-32768	-32768	-32768	-32768	-32768	-32768	-32768	-32768	-878597.2	845957	845995	39	503.6	396.4	320.2	386.9	130.1
3	w	23	r	0	3	46	238	1	F1C2.TIF	F2C2.TIF	F1C1.TIF	1	2	1	2	2	1	200	519	x	x	847946	848496	1018	1003	848851	-32768	930	336.999	848880	849262	383	520.1	386.8	848.9	362.2	141	330.3	9.236942	4.370235	365.999	849382	849400	19	796.7	369.2	750.5	372.4	66.5
3	w	23	r	1	3	47	239	1	F2C1.TIF	F3C1.TIF	F1C2.TIF	2	3	1	1	1	2	200	612	x	x	850436	851036	965	967	851285	-32768	977	231.248	851282	851313	32	499.6	394.4	330.2	390	145	289.1	4.793751	178.4871	228.248	851875	851942	68	301.7	394.7	690.9	386.8	172.9
3	w	23	r	0	3	48	240	-1	F1C1.TIF	F2C1.TIF	F1C2.TIF	1	2	1	1	1	2	200	991	x	x	852990	853990	996	995	854252	-32768	1000	244.193	-32768	-32768	-32768	-32768	-32768	-32768	-32768	-32768	-32768	-32768	-32768	-886775.8	854249	854280	32	501.2	397	325.2	389.5	152.5
3	w	23	r	0	3	49	241	1	F2C1.TIF	F3C1.TIF	F2C2.TIF	2	3	2	1	1	2	200	667	x	x	855322	856022	1222	1224	856255	-32768	1223	214.436	856250	856297	48	486	400.2	664.2	396.7	136.3	405.8	5.049163	1.143002	209.436	857151	857162	12	675.1	396.4	694	385	46.6
3	w	23	r	0	3	50	242	1	F1C1.TIF	F2C1.TIF	F1C2.TIF	1	2	1	1	1	2	200	655	x	x	858415	859065	1100	1095	859297	-32768	1117	213.667	859292	859336	45	489.9	390.5	302.6	388.3	114.7	222.6	5.291338	179.3161	208.667	859511	859561	51	306	392.3	692.3	397.8	213.4
3	w	23	r	0	3	51	243	-1	F3C1.TIF	F1C1.TIF	F3C2.TIF	3	1	3	1	1	2	200	675	x	x	860630	861330	1030	1035	861569	-32768	1054	221.058	-32768	-32768	-32768	-32768	-32768	-32768	-32768	-32768	-32768	-32768	-32768	-894115.9	861566	861615	50	503.3	393.6	351.1	387.3	96.8
3	w	23	r	0	3	52	244	1	F3C1.TIF	F1C1.TIF	F3C2.TIF	3	1	3	1	1	2	200	522	x	x	862672	863222	1054	1050	863484	-32768	993	243.171	-32768	-32768	-32768	-32768	-32768	-32768	-32768	-32768	-32768	-32768	-32768	-896008.8	863481	863528	48	506	396.7	680.8	398.2	123.8
3	w	23	r	0	3	53	245	1	F3C1.TIF	F2C1.TIF	F3C2.TIF	3	2	3	1	1	2	200	610	x	x	864822	865422	1039	1026	865621	-32768	1011	181.386	-32768	-32768	-32768	-32768	-32768	-32768	-32768	-32768	-32768	-32768	-32768	-898207.6	865617	865648	32	498.2	393.1	690.6	382.4	164.7
3	w	23	r	1	3	54	246	-1	F3C1.TIF	F2C1.TIF	F1C2.TIF	3	2	1	1	1	2	200	642	x	x	866705	867355	1025	1030	867571	-32768	1064	197.254	-32768	-32768	-32768	-32768	-32768	-32768	-32768	-32768	-32768	-32768	-32768	-900141.7	867567	867605	39	500.1	394.6	325.2	387.3	122.9
3	w	23	r	0	3	55	247	1	F1C1.TIF	F2C1.TIF	F1C2.TIF	1	2	1	1	1	2	200	744	x	x	868690	869440	1015	1019	869673	-32768	994	214.655	-32768	-32768	-32768	-32768	-32768	-32768	-32768	-32768	-32768	-32768	-32768	-902226.3	869668	869715	48	506	395.5	677.5	395.1	116
3	w	23	r	1	3	56	248	-1	F2C2.TIF	F3C2.TIF	F1C1.TIF	2	3	1	2	2	1	200	522	x	x	874172	874722	928	950	874971	-32768	1045	231.2	-32768	-32768	-32768	-32768	-32768	-32768	-32768	-32768	-32768	-32768	-32768	-907507.8	874967	875009	43	501.1	389.5	324.9	383.6	113.3
3	w	23	r	1	3	57	249	1	F1C1.TIF	F3C1.TIF	F2C2.TIF	1	3	2	1	1	2	200	934	x	x	876092	877042	1074	1068	877307	-32768	1044	246.607	-32768	-32768	-32768	-32768	-32768	-32768	-32768	-32768	-32768	-32768	-32768	-909828.4	877303	877336	34	498.8	397.3	694.3	394.7	158.4
3	w	23	r	0	3	58	250	1	F2C1.TIF	F1C1.TIF	F2C2.TIF	2	1	2	1	1	2	200	715	x	x	878365	879115	1048	1044	879435	-32768	1017	302.819	-32768	-32768	-32768	-32768	-32768	-32768	-32768	-32768	-32768	-32768	-32768	-911900.2	879431	879480	50	506.2	405	697.9	394.2	134.5
3	w	23	r	0	3	59	251	-1	F2C2.TIF	F3C2.TIF	F2C1.TIF	2	3	2	2	2	1	200	811	x	x	880549	881349	1186	1186	881579	-32768	1221	212.252	-32768	-32768	-32768	-32768	-32768	-32768	-32768	-32768	-32768	-32768	-32768	-914134.7	881576	881604	29	508.5	392.5	357.9	388.3	142
3	w	23	r	0	3	60	252	1	F1C1.TIF	F3C1.TIF	F1C2.TIF	1	3	1	1	1	2	200	562	x	x	882755	883355	1045	1041	883562	-32768	1032	189.681	-32768	-32768	-32768	-32768	-32768	-32768	-32768	-32768	-32768	-32768	-32768	-916140.3	883558	883588	31	514.5	392.4	686.9	390	152.3
3	w	23	r	1	3	61	253	-1	F1C2.TIF	F3C2.TIF	F2C1.TIF	1	3	2	2	2	1	200	574	x	x	884674	885274	946	939	885610	-32768	922	318.054	885610	885644	35	491	394.9	367.4	394.4	97.7	119.7	3.501446	179.7652	318.054	886489	886497	9	333.6	395.2	321.9	392.7	38
3	w	23	r	1	3	62	254	1	F2C2.TIF	F1C2.TIF	F3C1.TIF	2	1	3	2	2	1	200	565	x	x	887575	888175	940	949	888428	-32768	910	234.529	-32768	-32768	-32768	-32768	-32768	-32768	-32768	-32768	-32768	-32768	-32768	-920961.5	888426	888462	37	505.7	396.3	693.2	392.7	139.7
3	w	23	r	0	3	63	255	-1	F3C2.TIF	F2C2.TIF	F3C1.TIF	3	2	3	2	2	1	200	649	x	x	889552	890202	1105	1121	890525	-32768	1200	305.44	-32768	-32768	-32768	-32768	-32768	-32768	-32768	-32768	-32768	-32768	-32768	-922987.6	890520	890554	35	493	393.1	306.1	382	146.2
3	w	23	r	0	3	64	256	-1	F2C2.TIF	F1C2.TIF	F2C1.TIF	2	1	2	2	2	1	200	940	x	x	891613	892563	1227	1224	892795	-32768	1205	214.568	-32768	-32768	-32768	-32768	-32768	-32768	-32768	-32768	-32768	-32768	-32768	-925348.4	892793	892824	32	496.9	387.9	359.6	374.2	120.6
3	w	23	r	1	3	65	257	-1	F2C1.TIF	F3C1.TIF	F1C2.TIF	2	3	1	1	1	2	200	786	x	x	893902	894702	965	966	894908	-32768	934	188.653	894907	894940	34	506.6	400.1	411.1	396.7	79.4	111.4	2.710991	177.9294	187.653	895048	895067	20	387.5	399.3	333.6	397.4	73.6
3	w	23	r	1	3	66	258	1	F1C2.TIF	F3C2.TIF	F2C1.TIF	1	3	2	2	2	1	200	920	x	x	896140	897090	966	960	897302	-32768	961	194.144	-32768	-32768	-32768	-32768	-32768	-32768	-32768	-32768	-32768	-32768	-32768	-929875.9	897302	897354	53	520	387.2	690.9	388.1	89.8
3	w	23	r	1	3	67	259	1	F1C2.TIF	F2C2.TIF	F3C1.TIF	1	2	3	2	2	1	200	676	x	x	898417	899117	926	924	899307	-32768	923	172.329	-32768	-32768	-32768	-32768	-32768	-32768	-32768	-32768	-32768	-32768	-32768	-931902.7	899306	899376	71	507.3	395.8	697.8	392.5	88.4
3	w	23	r	0	3	68	260	-1	F2C1.TIF	F1C1.TIF	F2C2.TIF	2	1	2	1	1	2	200	665	x	x	900537	901237	950	957	901439	-32768	1018	183.221	-32768	-32768	-32768	-32768	-32768	-32768	-32768	-32768	-32768	-32768	-32768	-934023.8	901436	901482	47	496.4	403.3	329.5	383.3	99.1
3	w	23	r	1	3	69	261	-1	F3C1.TIF	F1C1.TIF	F2C2.TIF	3	1	2	1	1	2	200	789	x	x	902686	903486	998	989	903756	-32768	975	251.493	-32768	-32768	-32768	-32768	-32768	-32768	-32768	-32768	-32768	-32768	-32768	-936272.5	903753	903793	41	513	397.3	314.9	372.5	134.2
3	w	23	r	0	3	70	262	1	F1C2.TIF	F3C2.TIF	F1C1.TIF	1	3	1	2	2	1	200	908	x	x	904841	905741	1011	1009	905990	-32768	994	230.913	-32768	-32768	-32768	-32768	-32768	-32768	-32768	-32768	-32768	-32768	-32768	-938527.1	905985	906017	33	509.9	392.6	684	387.7	149.2
3	w	23	r	1	3	71	263	1	F3C2.TIF	F1C2.TIF	F2C1.TIF	3	1	2	2	2	1	200	985	x	x	911372	912372	963	956	912646	-32768	972	255.969	-32768	-32768	-32768	-32768	-32768	-32768	-32768	-32768	-32768	-32768	-32768	-945158	912641	912674	34	510.2	399	695.5	395.2	152.5
3	w	23	r	1	3	72	264	-1	F1C1.TIF	F2C1.TIF	F3C2.TIF	1	2	3	1	1	2	200	829	x	x	913768	914618	956	948	914870	-32768	941	233.915	914870	914890	21	500.9	398.8	452.1	399.4	64.2	90.4	1.386471	-179.2861	233.915	916694	916818	125	307.8	412.3	295.3	391	205
3	w	23	r	1	3	73	265	-1	F2C2.TIF	F3C2.TIF	F1C1.TIF	2	3	1	2	2	1	200	759	x	x	917873	918623	1047	1044	918990	-32768	976	348.967	-32768	-32768	-32768	-32768	-32768	-32768	-32768	-32768	-32768	-32768	-32768	-951409	918990	919038	49	481.2	390.6	339.5	384.5	80.4
3	w	23	r	1	3	74	266	-1	F2C1.TIF	F3C1.TIF	F1C2.TIF	2	3	1	1	1	2	200	509	x	x	920131	920631	1018	1025	920729	-32768	1031	80.856	921157	921197	41	489.4	388.4	632.2	390.6	96.7	181	4.05156	-0.8966342	508.856	921843	921894	52	702.7	376.7	329.3	375.5	200.1
3	w	23	r	0	3	75	267	1	F1C2.TIF	F2C2.TIF	F1C1.TIF	1	2	1	2	2	1	200	652	x	x	923212	923862	1250	1261	924054	-32768	1290	173.223	-32768	-32768	-32768	-32768	-32768	-32768	-32768	-32768	-32768	-32768	-32768	-956648.8	924312	924357	46	493.1	403.1	670.8	391	155.2
3	w	23	r	1	3	76	268	-1	F1C1.TIF	F3C1.TIF	F2C2.TIF	1	3	2	1	1	2	200	868	x	x	925440	926340	1420	1418	926615	-32768	1409	256.612	926612	926656	45	506.2	404.7	677.5	403.7	136.4	381.3	4.845912	0.3402487	253.612	927476	927542	67	713	389.8	340.3	391.2	163.9
3	w	23	r	0	3	77	269	-1	F2C1.TIF	F3C1.TIF	F2C2.TIF	2	3	2	1	1	2	200	878	x	x	928830	929730	1137	1148	929950	-32768	1203	201.516	-32768	-32768	-32768	-32768	-32768	-32768	-32768	-32768	-32768	-32768	-32768	-962516.5	929947	929976	30	507.1	400.3	352.6	390.1	140.7
3	w	23	r	1	3	78	270	1	F1C1.TIF	F2C1.TIF	F3C2.TIF	1	2	3	1	1	2	200	896	x	x	931068	931968	1080	1076	932234	-32768	1095	247.395	932230	932265	36	517.2	395.8	326.4	387.5	145.8	310.3	5.402737	177.4669	243.395	932607	932677	71	316.2	396.6	689.9	399.9	160.9
3	w	23	r	0	3	79	271	-1	F3C2.TIF	F1C2.TIF	F3C1.TIF	3	1	3	2	2	1	200	519	x	x	933983	934533	1070	1064	934900	-32768	1097	348.654	934896	934940	45	508.1	388.2	664.8	381.5	131.2	357.7	4.443278	2.487013	344.654	935392	935444	53	700.9	379.6	320.8	377.6	199.6
3	w	23	r	0	3	80	272	-1	F1C1.TIF	F3C1.TIF	F1C2.TIF	1	3	1	1	1	2	200	584	x	x	936523	937123	1023	1033	937155	-32768	1030	13.163	-32768	-32768	-32768	-32768	-32768	-32768	-32768	-32768	-32768	-32768	-32768	-969909.8	937350	937391	42	503.2	386.7	334.8	385.4	110.5
3	w	23	r	1	3	81	273	-1	F1C1.TIF	F2C1.TIF	F3C2.TIF	1	2	3	1	1	2	200	905	x	x	938687	939587	971	963	939860	-32768	962	255.525	-32768	-32768	-32768	-32768	-32768	-32768	-32768	-32768	-32768	-32768	-32768	-972372.5	940153	940194	42	500	392.8	316.7	382.4	119.8
3	w	23	r	1	3	82	274	-1	F3C2.TIF	F2C2.TIF	F1C1.TIF	3	2	1	2	2	1	200	557	x	x	941262	941812	970	974	942051	-32768	993	220.318	-32768	-32768	-32768	-32768	-32768	-32768	-32768	-32768	-32768	-32768	-32768	-974598.7	942049	942081	33	515.3	386	334.4	387.9	150.6
3	w	23	r	1	3	83	275	1	F2C1.TIF	F1C1.TIF	F3C2.TIF	2	1	3	1	1	2	200	716	x	x	943159	943909	1085	1083	944261	-32768	1099	333.407	-32768	-32768	-32768	-32768	-32768	-32768	-32768	-32768	-32768	-32768	-32768	-976695.6	944255	944312	58	501.9	396.1	668.9	387.2	94.2
3	w	23	r	1	3	84	276	1	F1C1.TIF	F2C1.TIF	F3C2.TIF	1	2	3	1	1	2	200	762	x	x	945629	946379	1223	1239	946559	-32768	1263	162.52	-32768	-32768	-32768	-32768	-32768	-32768	-32768	-32768	-32768	-32768	-32768	-979164.5	946556	946587	32	497.5	399	682.4	386.7	159
3	w	23	r	1	3	85	277	-1	F1C2.TIF	F3C2.TIF	F2C1.TIF	1	3	2	2	2	1	200	535	x	x	947665	948215	1354	1350	948449	-32768	1357	216.001	-32768	-32768	-32768	-32768	-32768	-32768	-32768	-32768	-32768	-32768	-32768	-981001	948445	948483	39	492.1	381.6	315.1	374.2	123.6
3	w	23	r	0	3	86	278	1	F3C1.TIF	F2C1.TIF	F3C2.TIF	3	2	3	1	1	2	200	921	x	x	949816	950766	1158	1137	951005	-32768	1111	220.467	-32768	-32768	-32768	-32768	-32768	-32768	-32768	-32768	-32768	-32768	-32768	-983552.5	950999	951045	47	512.1	380.7	695.8	385.1	136.5
3	w	23	r	0	3	87	279	-1	F1C2.TIF	F2C2.TIF	F1C1.TIF	1	2	1	2	2	1	200	802	x	x	952107	952907	1003	999	953113	-32768	1005	187.433	-32768	-32768	-32768	-32768	-32768	-32768	-32768	-32768	-32768	-32768	-32768	-985693.6	953109	953140	32	509.5	385.6	340.8	387.1	144.5
3	w	23	r	0	3	88	280	-1	F3C2.TIF	F2C2.TIF	F3C1.TIF	3	2	3	2	2	1	200	973	x	x	955104	956104	945	946	956390	-32768	936	268.123	-32768	-32768	-32768	-32768	-32768	-32768	-32768	-32768	-32768	-32768	-32768	-988889.9	956385	956426	42	503.7	399.5	342.4	399.1	105.8
3	w	23	r	1	3	89	281	-1	F3C1.TIF	F2C1.TIF	F1C2.TIF	3	2	1	1	1	2	200	559	x	x	957472	958022	950	955	958258	-32768	965	218.325	-32768	-32768	-32768	-32768	-32768	-32768	-32768	-32768	-32768	-32768	-32768	-990807.7	958254	958294	41	513.3	386.8	317.9	385.1	129.6
3	w	23	r	0	3	90	282	1	F1C2.TIF	F3C2.TIF	F1C1.TIF	1	3	1	2	2	1	200	747	x	x	959511	960261	1113	1112	960314	-32768	1106	34.971	-32768	-32768	-32768	-32768	-32768	-32768	-32768	-32768	-32768	-32768	-32768	-993047	960443	960473	31	511.9	383.7	679.8	385.2	151.3
3	w	23	r	0	3	91	283	-1	F1C2.TIF	F3C2.TIF	F1C1.TIF	1	3	1	2	2	1	200	592	x	x	961785	962385	1008	1013	962569	-32768	1027	166.268	962634	962655	22	461.5	389.3	372.5	389.4	110.6	164.8	2.521248	-179.9353	231.268	962769	962782	14	339.9	390.4	322.4	389.1	37.2
3	w	23	r	1	3	92	284	1	F3C1.TIF	F2C1.TIF	F1C2.TIF	3	2	1	1	1	2	200	696	x	x	963928	964628	887	876	964833	-32768	869	187.197	-32768	-32768	-32768	-32768	-32768	-32768	-32768	-32768	-32768	-32768	-32768	-997413.8	964830	964861	32	503.9	401.1	696.7	394.7	164.4
3	w	23	r	0	3	93	285	1	F3C2.TIF	F1C2.TIF	F3C1.TIF	3	1	3	2	2	1	200	620	x	x	968923	969573	1102	1115	969976	-32768	1173	385.464	-32768	-32768	-32768	-32768	-32768	-32768	-32768	-32768	-32768	-32768	-32768	-1002359	969973	970025	53	492.9	385	691.5	381.5	120.1
3	w	23	r	1	3	94	286	-1	F2C1.TIF	F1C1.TIF	F3C2.TIF	2	1	3	1	1	2	200	964	x	x	971150	972100	977	964	972210	-32768	951	92.462	972398	972424	27	476.5	385.5	368.8	375.6	109.9	191.4	3.064264	174.666	280.462	972546	972557	12	341.9	382.3	317.9	385.2	55.4
3	w	23	r	0	3	95	287	1	F2C1.TIF	F3C1.TIF	F2C2.TIF	2	3	2	1	1	2	200	541	x	x	973595	974145	936	936	974467	-32768	912	303.886	-32768	-32768	-32768	-32768	-32768	-32768	-32768	-32768	-32768	-32768	-32768	-1006931	974463	974495	33	512.7	394.6	704.4	387.4	159.4
3	w	23	r	1	3	96	288	1	F3C2.TIF	F2C2.TIF	F1C1.TIF	3	2	1	2	2	1	200	678	x	x	975559	976259	899	901	976275	-32768	897	-2.23	976438	976474	37	512.5	400.6	663.4	397.6	112.9	157.3	4.27566	1.156957	160.77	977180	977422	243	650.5	382.9	732.1	347	215
3	w	23	r	1	4	1	289	1	F2C2.TIF	F1C2.TIF	F3C1.TIF	2	1	3	2	2	1	200	981	x	x	1019277	1020277	1320	1324	1020521	-32768	1316	226.691	-32768	-32768	-32768	-32768	-32768	-32768	-32768	-32768	-32768	-32768	-32768	-1053062	1020614	1020657	44	509.7	381.2	684.1	370.5	134.2
3	w	23	r	1	4	2	290	-1	F3C2.TIF	F1C2.TIF	F2C1.TIF	3	1	2	2	2	1	200	984	x	x	1021714	1022714	1202	1195	1022989	-32768	1192	256.576	1022988	1023004	17	499.4	384.7	460.7	384.1	64.4	92.3	1.099567	179.0996	255.576	1023069	1023096	28	453.9	384.9	321.6	371.8	129.4
3	w	23	r	0	4	3	291	-1	F3C2.TIF	F2C2.TIF	F3C1.TIF	3	2	3	2	2	1	200	904	x	x	1024145	1025045	1118	1120	1025246	-32768	1163	182.976	-32768	-32768	-32768	-32768	-32768	-32768	-32768	-32768	-32768	-32768	-32768	-1057831	1025243	1025282	40	512.7	387.4	314.3	385.6	137.2
3	w	23	r	1	4	4	292	-1	F3C2.TIF	F2C2.TIF	F1C1.TIF	3	2	1	2	2	1	200	687	x	x	1026402	1027102	1088	1074	1027339	-32768	1042	219.137	-32768	-32768	-32768	-32768	-32768	-32768	-32768	-32768	-32768	-32768	-32768	-1059888	1027336	1027374	39	512.6	386.6	329.5	382.7	128.9
3	w	23	r	1	4	5	293	-1	F1C2.TIF	F3C2.TIF	F2C1.TIF	1	3	2	2	2	1	200	789	x	x	1028461	1029261	1072	1062	1029497	-32768	1050	217.449	-32768	-32768	-32768	-32768	-32768	-32768	-32768	-32768	-32768	-32768	-32768	-1062048	1029494	1029522	29	506.9	383.8	360.3	380.8	138.2
3	w	23	r	0	4	6	294	-1	F2C2.TIF	F1C2.TIF	F2C1.TIF	2	1	2	2	2	1	200	774	x	x	1030579	1031379	1001	996	1031615	-32768	1014	218.291	-32768	-32768	-32768	-32768	-32768	-32768	-32768	-32768	-32768	-32768	-32768	-1064165	1031610	1031652	43	511.4	386.8	313.6	369.9	127.8
3	w	23	r	0	4	7	295	1	F1C2.TIF	F3C2.TIF	F1C1.TIF	1	3	1	2	2	1	200	975	x	x	1032691	1033691	939	952	1033966	-32768	1045	257.645	-32768	-32768	-32768	-32768	-32768	-32768	-32768	-32768	-32768	-32768	-32768	-1066476	1033961	1034010	50	503.4	398.1	698.5	384.5	142.6
3	w	23	r	1	4	8	296	-1	F1C1.TIF	F3C1.TIF	F2C2.TIF	1	3	2	1	1	2	200	678	x	x	1035074	1035774	974	980	1036114	-32768	994	320.811	1036110	1036162	53	506.2	389.3	701	382.2	122	304.6	5.514394	2.123381	316.811	1037044	1037081	38	491.6	383.6	302.9	389.1	135.3
3	w	23	r	0	4	9	297	1	F1C1.TIF	F3C1.TIF	F1C2.TIF	1	3	1	1	1	2	200	677	x	x	1038730	1039430	931	938	1039441	-32768	944	-7.418	-32768	-32768	-32768	-32768	-32768	-32768	-32768	-32768	-32768	-32768	-32768	-1072216	1039737	1039776	40	556.5	394.8	668.9	384.9	132.3
3	w	23	r	1	4	10	298	1	F2C2.TIF	F3C2.TIF	F1C1.TIF	2	3	1	2	2	1	200	569	x	x	1040839	1041439	1007	1012	1041676	-32768	1077	218.848	-32768	-32768	-32768	-32768	-32768	-32768	-32768	-32768	-32768	-32768	-32768	-1074225	1041673	1041718	46	505.9	390.6	679.6	384	131.8
3	w	23	r	1	4	11	299	1	F1C1.TIF	F2C1.TIF	F3C2.TIF	1	2	3	1	1	2	200	636	x	x	1042792	1043442	1019	1013	1043703	-32768	993	242.552	-32768	-32768	-32768	-32768	-32768	-32768	-32768	-32768	-32768	-32768	-32768	-1076228	1043698	1043735	38	508.5	389.1	712	384.4	147.8
3	w	23	r	0	4	12	300	-1	F3C1.TIF	F1C1.TIF	F3C2.TIF	3	1	3	1	1	2	200	835	x	x	1044774	1045624	937	933	1045810	-32768	921	168.612	1045807	1045832	26	498.5	383.3	439.8	384	65.5	98.7	1.665371	-179.3066	165.612	1046042	1046053	12	350.2	387.2	332.6	390.2	40.5
3	w	23	r	0	4	13	301	-1	F3C2.TIF	F1C2.TIF	F3C1.TIF	3	1	3	2	2	1	200	787	x	x	1047124	1047924	935	946	1048156	-32768	955	214.669	1048155	1048179	25	514.1	392.5	405.5	386.7	118.9	153.2	3.085381	176.8952	213.669	1048311	1048328	18	366.8	384.6	324.2	382.7	64.3
3	w	23	r	0	4	14	302	1	F3C2.TIF	F2C2.TIF	F3C1.TIF	3	2	3	2	2	1	200	608	x	x	1053293	1053893	1154	1141	1054078	-32768	1112	166.369	-32768	-32768	-32768	-32768	-32768	-32768	-32768	-32768	-32768	-32768	-32768	-1086680	1054074	1054106	33	501.3	386.4	685.1	385	155.4
3	w	23	r	1	4	15	303	-1	F3C1.TIF	F2C1.TIF	F1C2.TIF	3	2	1	1	1	2	200	662	x	x	1055198	1055848	1122	1121	1056053	-32768	1067	187.297	-32768	-32768	-32768	-32768	-32768	-32768	-32768	-32768	-32768	-32768	-32768	-1088634	1056049	1056080	32	513.1	380.9	353.1	387.6	137.9
3	w	23	r	1	4	16	304	1	F1C1.TIF	F3C1.TIF	F2C2.TIF	1	3	2	1	1	2	200	685	x	x	1057304	1058004	1024	1006	1058125	-32768	981	103.823	-32768	-32768	-32768	-32768	-32768	-32768	-32768	-32768	-32768	-32768	-32768	-1090789	1058301	1058349	49	510.1	391.6	702.9	385.3	126.2
3	w	23	r	1	4	17	305	-1	F1C1.TIF	F2C1.TIF	F3C2.TIF	1	2	3	1	1	2	200	556	x	x	1059470	1060020	916	912	1060229	-32768	906	191.977	1060228	1060267	40	502.3	389.5	365.1	392.4	95.5	135.2	3.887581	-178.7706	190.977	1060382	1060394	13	348.8	400	323	401	52.7
3	w	23	r	0	4	18	306	-1	F3C2.TIF	F2C2.TIF	F3C1.TIF	3	2	3	2	2	1	200	501	x	x	1062466	1062966	1038	1034	1063223	-32768	1049	237.728	-32768	-32768	-32768	-32768	-32768	-32768	-32768	-32768	-32768	-32768	-32768	-1095753	1063220	1063252	33	505.8	394.4	342.2	382.9	135.6
3	w	23	r	1	4	19	307	-1	F3C2.TIF	F1C2.TIF	F2C1.TIF	3	1	2	2	2	1	200	709	x	x	1064331	1065031	952	940	1065325	-32768	929	275.504	-32768	-32768	-32768	-32768	-32768	-32768	-32768	-32768	-32768	-32768	-32768	-1097817	1065322	1065364	43	511.7	396.8	312	390.1	127
3	w	23	r	0	4	20	308	-1	F2C1.TIF	F1C1.TIF	F2C2.TIF	2	1	2	1	1	2	200	578	x	x	1066443	1067043	1010	1025	1067321	-32768	1061	260.344	-32768	-32768	-32768	-32768	-32768	-32768	-32768	-32768	-32768	-32768	-32768	-1099829	1067427	1067464	38	484.6	389.6	305.5	376.5	130.9
3	w	23	r	0	4	21	309	1	F2C1.TIF	F1C1.TIF	F2C2.TIF	2	1	2	1	1	2	200	757	x	x	1069112	1069862	1177	1175	1070124	-32768	1201	244.693	-32768	-32768	-32768	-32768	-32768	-32768	-32768	-32768	-32768	-32768	-32768	-1102647	1070119	1070164	46	489.5	385.6	677.1	377.6	158.1
3	w	23	r	1	4	22	310	1	F2C2.TIF	F1C2.TIF	F3C1.TIF	2	1	3	2	2	1	200	948	x	x	1071226	1072176	1009	1026	1072418	-32768	1060	224.619	-32768	-32768	-32768	-32768	-32768	-32768	-32768	-32768	-32768	-32768	-32768	-1104961	1072414	1072446	33	516	396.4	700.2	375.6	161.2
3	w	23	r	0	4	23	311	1	F2C2.TIF	F1C2.TIF	F2C1.TIF	2	1	2	2	2	1	200	855	x	x	1074030	1074880	1021	1022	1075135	-32768	1012	235.782	-32768	-32768	-32768	-32768	-32768	-32768	-32768	-32768	-32768	-32768	-32768	-1107667	1075132	1075160	29	515	391.3	680.7	382.5	156.2
3	w	23	r	1	4	24	312	-1	F2C1.TIF	F1C1.TIF	F3C2.TIF	2	1	3	1	1	2	200	814	x	x	1076225	1077025	1040	1040	1077263	-32768	1040	219.709	-32768	-32768	-32768	-32768	-32768	-32768	-32768	-32768	-32768	-32768	-32768	-1109811	1077259	1077302	44	503.1	388.4	309.6	381.9	121.6
3	w	23	r	0	4	25	313	1	F1C1.TIF	F2C1.TIF	F1C2.TIF	1	2	1	1	1	2	200	508	x	x	1078565	1079065	916	903	1079315	-32768	917	231.901	-32768	-32768	-32768	-32768	-32768	-32768	-32768	-32768	-32768	-32768	-32768	-1111851	1079310	1079356	47	518.4	401.7	676.7	388.9	126.7
3	w	23	r	1	4	26	314	1	F2C1.TIF	F1C1.TIF	F3C2.TIF	2	1	3	1	1	2	200	648	x	x	1080438	1081088	926	932	1081349	-32768	936	242.413	-32768	-32768	-32768	-32768	-32768	-32768	-32768	-32768	-32768	-32768	-32768	-1113875	1081346	1081390	45	514.9	402.6	678.5	386.2	131
3	w	23	r	0	4	27	315	-1	F2C1.TIF	F1C1.TIF	F2C2.TIF	2	1	2	1	1	2	200	871	x	x	1082455	1083355	919	917	1083576	-32768	884	203.112	-32768	-32768	-32768	-32768	-32768	-32768	-32768	-32768	-32768	-32768	-32768	-1116141	1083748	1083754	7	359.6	406.1	349.3	408.3	41
3	w	23	r	0	4	28	316	1	F3C1.TIF	F1C1.TIF	F3C2.TIF	3	1	3	1	1	2	200	929	x	x	1084839	1085789	850	857	1086021	-32768	846	212.915	1086021	1086078	58	517	400.6	586.8	399.6	39.9	67	1.980351	0.8338116	212.915	1087629	1087755	127	694.4	390	703.2	391.4	212.5
3	w	23	r	1	4	29	317	-1	F2C2.TIF	F1C2.TIF	F3C1.TIF	2	1	3	2	2	1	200	977	x	x	1088867	1089867	978	974	1090028	-32768	953	143.18	-32768	-32768	-32768	-32768	-32768	-32768	-32768	-32768	-32768	-32768	-32768	-1122653	1090023	1090053	31	511.3	389.6	358.1	386.3	136.2
3	w	23	r	0	4	30	318	-1	F2C1.TIF	F3C1.TIF	F2C2.TIF	2	3	2	1	1	2	200	707	x	x	1091127	1091827	978	980	1092087	-32768	976	242.243	-32768	-32768	-32768	-32768	-32768	-32768	-32768	-32768	-32768	-32768	-32768	-1124613	1092086	1092122	37	502.4	394.8	349.1	388.7	115.1
3	w	23	r	0	4	31	319	-1	F2C2.TIF	F1C2.TIF	F2C1.TIF	2	1	2	2	2	1	200	878	x	x	1093207	1094107	862	874	1094298	-32768	855	172.583	1094390	1094410	21	475.4	403.3	430.8	404.5	59.6	72.5	1.265721	-178.435	264.583	1094978	1094995	18	356.4	379.8	324.4	359.7	60.3
3	w	23	r	1	4	32	320	1	F1C2.TIF	F2C2.TIF	F3C1.TIF	1	2	3	2	2	1	200	780	x	x	1096052	1096852	852	848	1097187	-32768	845	316.874	-32768	-32768	-32768	-32768	-32768	-32768	-32768	-32768	-32768	-32768	-32768	-1129638	1097182	1097210	29	514.3	420.2	715.3	398.1	189.9
3	w	23	r	1	4	33	321	1	F1C2.TIF	F3C2.TIF	F2C1.TIF	1	3	2	2	2	1	200	724	x	x	1098836	1099586	937	941	1099843	-32768	946	238.502	-32768	-32768	-32768	-32768	-32768	-32768	-32768	-32768	-32768	-32768	-32768	-1132372	1099840	1099886	47	513.5	411.5	680.4	399.7	129.6
3	w	23	r	1	4	34	322	1	F1C2.TIF	F3C2.TIF	F2C1.TIF	1	3	2	2	2	1	200	822	x	x	1101067	1101917	1224	1249	1102134	-32768	1300	198.378	1102130	1102175	46	486.7	410.4	660.7	400.9	146.5	400.4	4.936754	3.174489	194.378	1103010	1103016	7	682.8	395.7	695.6	394.3	42.1
3	w	23	r	1	4	35	323	-1	F3C2.TIF	F2C2.TIF	F1C1.TIF	3	2	1	2	2	1	200	731	x	x	1104817	1105567	1146	1147	1105809	-32768	1137	223.162	-32768	-32768	-32768	-32768	-32768	-32768	-32768	-32768	-32768	-32768	-32768	-1138354	1105806	1105846	41	504.7	402.6	310.2	394.8	129.2
3	w	23	r	1	4	36	324	-1	F2C1.TIF	F1C1.TIF	F3C2.TIF	2	1	3	1	1	2	200	933	x	x	1106915	1107865	1029	1043	1108262	-32768	1084	378.71	1108258	1108305	48	502.7	399.2	687.4	386.1	142.8	385.8	5.238476	4.126783	374.71	1109003	1109069	67	700	389.9	344.8	386.6	147.6
3	w	23	r	1	4	37	325	-1	F3C1.TIF	F1C1.TIF	F2C2.TIF	3	1	2	1	1	2	200	882	x	x	1110296	1111196	1043	1050	1111605	-32768	1063	390.591	1111600	1111631	32	505.1	404.1	698.9	386.5	178.5	404.2	5.505665	5.278213	385.591	1112231	1112295	65	702.3	386.1	314.5	377.7	167.3
3	w	23	r	0	4	38	326	1	F2C1.TIF	F3C1.TIF	F2C2.TIF	2	3	2	1	1	2	200	986	x	x	1113508	1114508	958	968	1114693	-32768	992	166.581	-32768	-32768	-32768	-32768	-32768	-32768	-32768	-32768	-32768	-32768	-32768	-1147294	1114689	1114720	32	511.3	388.9	676.3	381.9	143.5
3	w	23	r	1	4	39	327	1	F2C1.TIF	F3C1.TIF	F1C2.TIF	2	3	1	1	1	2	200	904	x	x	1116006	1116906	961	969	1117156	-32768	977	231.59	-32768	-32768	-32768	-32768	-32768	-32768	-32768	-32768	-32768	-32768	-32768	-1149692	1117151	1117197	47	518.4	401.2	679.2	394.2	120.8
3	w	23	r	0	4	40	328	1	F1C2.TIF	F2C2.TIF	F1C1.TIF	1	2	1	2	2	1	200	908	x	x	1121674	1122574	1126	1125	1122763	-32768	1112	171.278	-32768	-32768	-32768	-32768	-32768	-32768	-32768	-32768	-32768	-32768	-32768	-1155360	1122763	1122806	44	504.3	397.8	699.7	391	126.9
3	w	23	r	0	4	41	329	1	F2C2.TIF	F3C2.TIF	F2C1.TIF	2	3	2	2	2	1	200	578	x	x	1123860	1124460	996	997	1124734	-32768	1051	255.18	-32768	-32768	-32768	-32768	-32768	-32768	-32768	-32768	-32768	-32768	-32768	-1157247	1124731	1124786	56	510.8	396.2	694.6	382.6	103.1
3	w	23	r	0	4	42	330	-1	F1C1.TIF	F3C1.TIF	F1C2.TIF	1	3	1	1	1	2	200	854	x	x	1125853	1126703	949	940	1126922	-32768	921	200.484	1126919	1126950	32	512.4	400.8	409.8	393.5	89.6	125	2.918232	175.8667	197.484	1127076	1127096	21	388.3	394.5	332.6	398.1	69.8
3	w	23	r	0	4	43	331	-1	F1C1.TIF	F2C1.TIF	F1C2.TIF	1	2	1	1	1	2	200	834	x	x	1128141	1128991	1112	1100	1129217	-32768	1057	207.377	-32768	-32768	-32768	-32768	-32768	-32768	-32768	-32768	-32768	-32768	-32768	-1161778	1129214	1129249	36	511.2	396.5	335.6	389.6	134
3	w	23	r	1	4	44	332	-1	F3C1.TIF	F2C1.TIF	F1C2.TIF	3	2	1	1	1	2	200	932	x	x	1130321	1131271	865	862	1131475	-32768	849	185.598	1131541	1131546	6	444.4	395	431.8	398.4	58	62	0.3706331	-164.6714	251.598	1131802	1131811	10	347.6	382.5	327.4	387.3	55.4
3	w	23	r	0	4	45	333	-1	F3C1.TIF	F2C1.TIF	F3C2.TIF	3	2	3	1	1	2	200	943	x	x	1132850	1133800	869	872	1134065	-32768	866	247.028	1134064	1134111	48	512.4	405.1	365.6	402.3	86	122.2	4.159421	178.8907	246.028	1134116	1134120	5	352.5	399	348.2	397.5	31.7
3	w	23	r	1	4	46	334	1	F2C2.TIF	F3C2.TIF	F1C1.TIF	2	3	1	2	2	1	200	653	x	x	1135170	1135820	835	836	1136136	-32768	814	297.575	-32768	-32768	-32768	-32768	-32768	-32768	-32768	-32768	-32768	-32768	-32768	-1168606	1136138	1136190	53	505.6	402.8	682.3	394.9	94.2
3	w	23	r	0	4	47	335	-1	F1C2.TIF	F2C2.TIF	F1C1.TIF	1	2	1	2	2	1	200	933	x	x	1137463	1138413	800	794	1138714	-32768	811	282.083	1138711	1138742	32	511.7	399.9	386.6	401	109.3	181.8	3.549078	-179.4897	279.083	1138893	1138910	18	364.3	415.8	324.9	417	56.5
3	w	23	r	1	4	48	336	-1	F2C2.TIF	F3C2.TIF	F1C1.TIF	2	3	1	2	2	1	200	531	x	x	1140042	1140592	843	841	1140605	-32768	837	-5.946	1141042	1141072	31	525.7	426.4	713.6	386.7	174.6	364.1	5.429119	12.12984	431.054	1141400	1141456	57	694.1	380.5	356.9	395.6	166.3
3	w	23	r	1	4	49	337	-1	F1C2.TIF	F2C2.TIF	F3C1.TIF	1	2	3	2	2	1	200	859	x	x	1142724	1143574	1062	1078	1143780	-32768	1134	188.247	-32768	-32768	-32768	-32768	-32768	-32768	-32768	-32768	-32768	-32768	-32768	-1176360	1143775	1143804	30	487.6	394	348.5	389.8	129.9
3	w	23	r	1	4	50	338	1	F2C1.TIF	F1C1.TIF	F3C2.TIF	2	1	3	1	1	2	200	876	x	x	1145017	1145917	963	968	1146179	-32768	960	243.533	-32768	-32768	-32768	-32768	-32768	-32768	-32768	-32768	-32768	-32768	-32768	-1178703	1146175	1146206	32	505.9	392.8	710.6	375.7	177.6
3	w	23	r	0	4	51	339	1	F3C2.TIF	F1C2.TIF	F3C1.TIF	3	1	3	2	2	1	200	588	x	x	1147302	1147902	932	936	1148206	-32768	944	286.171	-32768	-32768	-32768	-32768	-32768	-32768	-32768	-32768	-32768	-32768	-32768	-1180688	1148202	1148234	33	505.4	394.8	706.5	387.2	167.2
3	w	23	r	1	4	52	340	1	F3C2.TIF	F1C2.TIF	F2C1.TIF	3	1	2	2	2	1	200	727	x	x	1152542	1153292	1034	1027	1153534	-32768	986	224.078	-32768	-32768	-32768	-32768	-32768	-32768	-32768	-32768	-32768	-32768	-32768	-1186078	1153528	1153572	45	503.9	397.3	702.4	387.9	120.7
3	w	23	r	0	4	53	341	1	F1C2.TIF	F3C2.TIF	F1C1.TIF	1	3	1	2	2	1	200	942	x	x	1154649	1155599	1048	1050	1155786	-32768	1114	168.475	1155782	1155827	46	503.5	398.5	646.7	389.2	149.3	380.4	4.065476	3.774459	164.475	1156062	1156077	16	657.1	382.6	685.6	381.8	45.9
3	w	23	r	1	4	54	342	1	F2C1.TIF	F3C1.TIF	F1C2.TIF	2	3	1	1	1	2	200	763	x	x	1157166	1157916	1173	1151	1157977	-32768	1139	43.037	-32768	-32768	-32768	-32768	-32768	-32768	-32768	-32768	-32768	-32768	-32768	-1190702	1158180	1158223	44	491.1	402.6	699.6	399.9	133.1
3	w	23	r	0	4	55	343	1	F3C1.TIF	F2C1.TIF	F3C2.TIF	3	2	3	1	1	2	200	700	x	x	1159310	1160010	964	969	1160234	-32768	932	205.883	-32768	-32768	-32768	-32768	-32768	-32768	-32768	-32768	-32768	-32768	-32768	-1192796	1160231	1160265	35	509.4	403.3	683.9	401.7	138
3	w	23	r	1	4	56	344	1	F3C2.TIF	F1C2.TIF	F2C1.TIF	3	1	2	2	2	1	200	594	x	x	1161360	1161960	967	964	1162362	-32768	937	383.885	-32768	-32768	-32768	-32768	-32768	-32768	-32768	-32768	-32768	-32768	-32768	-1194746	1162362	1162401	40	505.9	395.2	683.8	385.8	122.5
3	w	23	r	0	4	57	345	1	F3C1.TIF	F2C1.TIF	F3C2.TIF	3	2	3	1	1	2	200	883	x	x	1163484	1164384	933	923	1164614	-32768	915	211.383	-32768	-32768	-32768	-32768	-32768	-32768	-32768	-32768	-32768	-32768	-32768	-1197171	1164613	1164659	47	508.4	401	667.4	391.9	94.5
3	w	23	r	1	4	58	346	1	F1C1.TIF	F3C1.TIF	F2C2.TIF	1	3	2	1	1	2	200	505	x	x	1165711	1166211	852	849	1166566	-32768	901	336.303	-32768	-32768	-32768	-32768	-32768	-32768	-32768	-32768	-32768	-32768	-32768	-1198998	1166563	1166613	51	520.2	405.8	702.9	389.4	115.6
3	w	23	r	1	4	59	347	-1	F2C1.TIF	F3C1.TIF	F1C2.TIF	2	3	1	1	1	2	200	615	x	x	1168059	1168709	921	926	1169046	-32768	977	318.663	-32768	-32768	-32768	-32768	-32768	-32768	-32768	-32768	-32768	-32768	-32768	-1201495	1169044	1169071	28	505.8	406.5	348.3	395.7	154.8
3	w	23	r	0	4	60	348	-1	F1C2.TIF	F3C2.TIF	F1C1.TIF	1	3	1	2	2	1	200	927	x	x	1170117	1171067	1087	1092	1171283	-32768	1066	197.492	1171280	1171317	38	516.1	391.5	379.6	387.8	99.3	166.3	3.86832	178.4234	194.492	1171400	1171423	24	383.2	389.8	300.4	398.3	94.1
3	w	23	r	0	4	61	349	1	F3C1.TIF	F1C1.TIF	F3C2.TIF	3	1	3	1	1	2	200	786	x	x	1172502	1173302	955	945	1173533	-32768	925	213.311	-32768	-32768	-32768	-32768	-32768	-32768	-32768	-32768	-32768	-32768	-32768	-1206088	1173531	1173563	33	516.3	403.1	683.6	397.6	139.8
3	w	23	r	1	4	62	350	-1	F1C1.TIF	F2C1.TIF	F3C2.TIF	1	2	3	1	1	2	200	758	x	x	1174642	1175392	942	941	1175574	-32768	930	162.753	1175567	1175587	21	495.6	393.5	467.4	399.5	42.1	47	0.8195841	-167.8212	155.753	1178061	1178075	15	252.1	406.2	293.6	397.1	76.5
3	w	23	r	1	4	63	351	-1	F2C2.TIF	F1C2.TIF	F3C1.TIF	2	1	3	2	2	1	200	620	x	x	1179163	1179813	992	997	1179999	-32768	1001	168.199	-32768	-32768	-32768	-32768	-32768	-32768	-32768	-32768	-32768	-32768	-32768	-1212599	1179998	1180046	49	500.4	404.9	299.6	400.5	114
3	w	23	r	0	4	64	352	-1	F3C1.TIF	F2C1.TIF	F3C2.TIF	3	2	3	1	1	2	200	629	x	x	1181214	1181864	907	902	1182054	-32768	900	172.504	1182054	1182075	22	492.2	391.4	432.9	391	76.1	89.6	1.68231	179.6081	172.504	1182208	1182221	14	361.7	404.4	340.2	409.8	43
3	w	23	r	0	4	65	353	1	F3C2.TIF	F2C2.TIF	F3C1.TIF	3	2	3	2	2	1	200	999	x	x	1183382	1184782	881	873	1185037	-32768	813	236.395	1185032	1185059	28	526.4	410.7	387.7	407.6	136.8	258.9	3.935763	178.7019	231.395	1186388	1186396	9	704	362.4	694.2	372.8	44.1
3	w	23	r	0	4	66	354	1	F3C2.TIF	F1C2.TIF	F3C1.TIF	3	1	3	2	2	1	200	501	x	x	1188079	1188579	1090	1114	1188874	-32768	1219	275.755	-32768	-32768	-32768	-32768	-32768	-32768	-32768	-32768	-32768	-32768	-32768	-1221366	1188870	1188918	49	490.1	401.3	664.6	385.9	132.3
3	w	23	r	0	4	67	355	-1	F1C2.TIF	F2C2.TIF	F1C1.TIF	1	2	1	2	2	1	200	758	x	x	1190083	1190833	1352	1364	1190988	-32768	1347	136.893	1191163	1191173	11	477.9	390.2	462.7	389.7	40.3	47.3	0.432058	178.0895	311.893	1191279	1191317	39	463.4	395.7	276	385.7	133.2
3	w	23	r	0	4	68	356	1	F2C2.TIF	F1C2.TIF	F2C1.TIF	2	1	2	2	2	1	200	980	x	x	1192470	1193470	1399	1405	1193880	-32768	1437	392.313	-32768	-32768	-32768	-32768	-32768	-32768	-32768	-32768	-32768	-32768	-32768	-1226256	1194061	1194091	31	491.1	404.2	696	378.2	183.8
3	w	23	r	1	4	69	357	-1	F1C2.TIF	F2C2.TIF	F3C1.TIF	1	2	3	2	2	1	200	906	x	x	1195142	1196042	1146	1136	1196370	-32768	1085	309.778	1196370	1196414	45	491.1	384	364.1	380.1	79.6	155.6	3.599484	178.2139	309.778	1196555	1196566	12	326.1	383.1	303.3	383.9	48.7
3	w	23	r	0	4	70	358	1	F2C1.TIF	F1C1.TIF	F2C2.TIF	2	1	2	1	1	2	200	903	x	x	1197633	1198533	1013	1006	1198776	-32768	986	225.333	1198771	1198820	50	502	380.4	651.4	384.6	110.4	238.9	4.234021	-1.635784	220.333	1198977	1198995	19	653.9	388	704.7	382.9	72.4
3	w	23	r	1	4	71	359	-1	F1C2.TIF	F3C2.TIF	F2C1.TIF	1	3	2	2	2	1	200	736	x	x	1200756	1201506	860	859	1201618	-32768	854	93.007	1201831	1201873	43	515	399.2	413.6	395	65.5	93.4	2.879141	177.5913	306.007	1202423	1202442	20	388.3	392.4	334.4	392.2	72.9
3	w	23	r	0	4	72	360	1	F2C2.TIF	F3C2.TIF	F2C1.TIF	2	3	2	2	2	1	200	689	x	x	1203511	1204211	928	921	1204495	-32768	937	265.413	-32768	-32768	-32768	-32768	-32768	-32768	-32768	-32768	-32768	-32768	-32768	-1236998	1204490	1204538	49	499.9	387.9	687.4	384.4	106.8
3	w	23	r	1	4	73	361	1	F3C2.TIF	F2C2.TIF	F1C1.TIF	3	2	1	2	2	1	200	768	x	x	1208759	1209559	1355	1377	1209752	-32768	1443	175.516	-32768	-32768	-32768	-32768	-32768	-32768	-32768	-32768	-32768	-32768	-32768	-1242344	1209748	1209780	33	497.8	391.6	702.7	380.3	172
3	w	23	r	0	4	74	362	-1	F2C1.TIF	F3C1.TIF	F2C2.TIF	2	3	2	1	1	2	200	650	x	x	1211210	1211860	1345	1336	1211875	-32768	1340	-3.633	-32768	-32768	-32768	-32768	-32768	-32768	-32768	-32768	-32768	-32768	-32768	-1244647	1212078	1212116	39	490.1	385.2	310.3	376.1	128.8
3	w	23	r	0	4	75	363	-1	F1C1.TIF	F2C1.TIF	F1C2.TIF	1	2	1	1	1	2	200	765	x	x	1213205	1213955	1078	1075	1214007	-32768	1072	32.849	1214221	1214243	23	510.3	374.9	435.9	379.3	89.6	155.1	2.114444	-176.5626	246.849	1215058	1215104	47	705.5	380.4	358.7	385	204.9
3	w	23	r	0	4	76	364	-1	F2C2.TIF	F3C2.TIF	F2C1.TIF	2	3	2	2	2	1	200	865	x	x	1216225	1217075	943	938	1217342	-32768	950	249.285	1217340	1217378	39	506.1	400.9	657.9	399.2	109.2	199.7	4.300562	0.6517753	247.285	1217865	1217935	71	688.3	392.8	318.9	393.7	145.1
3	w	23	r	0	4	77	365	1	F2C1.TIF	F3C1.TIF	F2C2.TIF	2	3	2	1	1	2	200	732	x	x	1219002	1219752	883	880	1220012	-32768	877	241.625	-32768	-32768	-32768	-32768	-32768	-32768	-32768	-32768	-32768	-32768	-32768	-1252538	1220012	1220066	55	490.1	394.6	671.5	395.9	92
3	w	23	r	1	4	78	366	-1	F2C1.TIF	F3C1.TIF	F1C2.TIF	2	3	1	1	1	2	200	887	x	x	1221679	1222579	976	968	1222866	-32768	945	269.724	1222864	1222898	35	488.1	396.6	375.5	391.6	90.1	139	3.193045	177.4179	267.724	1224275	1224288	14	357.2	391.3	335.1	399.2	46.9
3	w	23	r	1	4	79	367	1	F1C2.TIF	F2C2.TIF	F3C1.TIF	1	2	3	2	2	1	200	988	x	x	1225398	1226398	960	959	1226661	-32768	1034	244.183	-32768	-32768	-32768	-32768	-32768	-32768	-32768	-32768	-32768	-32768	-32768	-1259185	1226657	1226707	51	502.1	399	690.7	388.5	131.7
3	w	23	r	1	4	80	368	1	F3C1.TIF	F1C1.TIF	F2C2.TIF	3	1	2	1	1	2	200	914	x	x	1227812	1228712	1187	1192	1228963	-32768	1337	232.067	-32768	-32768	-32768	-32768	-32768	-32768	-32768	-32768	-32768	-32768	-32768	-1261499	1229054	1229086	33	491.7	399.2	692.9	371.4	178.7
3	w	23	r	1	4	81	369	1	F1C1.TIF	F2C1.TIF	F3C2.TIF	1	2	3	1	1	2	200	529	x	x	1230173	1230723	1036	1029	1230907	-32768	995	166.609	-32768	-32768	-32768	-32768	-32768	-32768	-32768	-32768	-32768	-32768	-32768	-1263508	1231367	1231413	47	511.7	400.6	704.6	393.1	132.5
3	w	23	r	1	4	82	370	1	F3C2.TIF	F2C2.TIF	F1C1.TIF	3	2	1	2	2	1	200	654	x	x	1238692	1239342	1055	1055	1239603	-32768	1023	243.265	-32768	-32768	-32768	-32768	-32768	-32768	-32768	-32768	-32768	-32768	-32768	-1272128	1239598	1239648	51	502.5	391.2	681.4	385	123.8
3	w	23	r	1	4	83	371	-1	F1C1.TIF	F3C1.TIF	F2C2.TIF	1	3	2	1	1	2	200	863	x	x	1240789	1241639	930	929	1242005	-32768	902	347.931	-32768	-32768	-32768	-32768	-32768	-32768	-32768	-32768	-32768	-32768	-32768	-1274425	1242003	1242041	39	501	391.5	325.4	396.1	126.5
3	w	23	r	1	4	84	372	1	F3C1.TIF	F2C1.TIF	F1C2.TIF	3	2	1	1	1	2	200	938	x	x	1243190	1244140	1040	1040	1244320	-32768	1017	161.363	-32768	-32768	-32768	-32768	-32768	-32768	-32768	-32768	-32768	-32768	-32768	-1276927	1244316	1244363	48	501.4	385.8	682.8	382.7	140.4
3	w	23	r	0	4	85	373	-1	F3C1.TIF	F1C1.TIF	F3C2.TIF	3	1	3	1	1	2	200	565	x	x	1248735	1249335	1120	1152	1249365	-32768	1176	11.573	-32768	-32768	-32768	-32768	-32768	-32768	-32768	-32768	-32768	-32768	-32768	-1282121	1249751	1249788	38	489.1	412.4	293.5	393.2	142.9
3	w	23	r	0	4	86	374	-1	F3C2.TIF	F1C2.TIF	F3C1.TIF	3	1	3	2	2	1	200	509	x	x	1250867	1251367	1206	1204	1251692	-32768	1202	306.017	-32768	-32768	-32768	-32768	-32768	-32768	-32768	-32768	-32768	-32768	-32768	-1284154	1251689	1251727	39	484.1	390.4	312.9	384.6	121.4
3	w	23	r	1	4	87	375	1	F3C1.TIF	F2C1.TIF	F1C2.TIF	3	2	1	1	1	2	200	769	x	x	1252823	1253623	1028	1020	1253863	-32768	1027	222.346	-32768	-32768	-32768	-32768	-32768	-32768	-32768	-32768	-32768	-32768	-32768	-1286409	1253860	1253889	30	511	386.2	700.7	380	174.8
3	w	23	r	0	4	88	376	1	F1C2.TIF	F2C2.TIF	F1C1.TIF	1	2	1	2	2	1	200	729	x	x	1254962	1255712	913	904	1256039	-32768	891	309.321	1256036	1256068	33	503	386.1	652.6	379.1	125.7	198.3	4.242744	2.721347	306.321	1256195	1256212	18	650.2	386	698.6	382.5	66.3
3	w	23	r	1	4	89	377	1	F3C1.TIF	F1C1.TIF	F2C2.TIF	3	1	2	1	1	2	200	919	x	x	1257303	1258253	879	876	1258434	-32768	874	162.798	1258455	1258463	9	461.1	385.7	440.9	384.6	65.2	72.4	0.5739261	176.8344	183.798	1258698	1258766	69	372.1	391.8	726	370.1	170.9
3	w	23	r	0	4	90	378	1	F1C1.TIF	F3C1.TIF	F1C2.TIF	1	3	1	1	1	2	200	783	x	x	1259839	1260639	923	909	1260881	-32768	882	223.972	-32768	-32768	-32768	-32768	-32768	-32768	-32768	-32768	-32768	-32768	-32768	-1293425	1260878	1260911	34	510.3	393.9	694.7	381.2	150.1
3	w	23	r	0	4	91	379	-1	F1C2.TIF	F3C2.TIF	F1C1.TIF	1	3	1	2	2	1	200	617	x	x	1261978	1262628	888	887	1262672	-32768	891	25.619	-32768	-32768	-32768	-32768	-32768	-32768	-32768	-32768	-32768	-32768	-32768	-1295414	1262849	1262890	42	514	399.5	311.4	400.8	133.4
3	w	23	r	0	4	92	380	1	F1C1.TIF	F2C1.TIF	F1C2.TIF	1	2	1	1	1	2	200	549	x	x	1264486	1265036	1065	1049	1265232	-32768	1000	177.963	1265229	1265276	48	487.9	389.6	655.5	385.5	121.3	257	4.749341	1.423526	174.963	1265388	1265407	20	643.8	393.1	691.5	391	65.6
3	w	23	r	0	4	93	381	-1	F2C2.TIF	F3C2.TIF	F2C1.TIF	2	3	2	2	2	1	200	554	x	x	1266508	1267758	873	879	1267903	-32768	885	126.185	1267898	1267929	32	505.2	392.4	390.6	398.8	100.6	148.1	3.256292	-176.7537	121.185	1268042	1268060	19	388.1	407.6	339	404.4	67.3
3	w	23	r	0	4	94	382	-1	F1C1.TIF	F3C1.TIF	F1C2.TIF	1	3	1	1	1	2	200	820	x	x	1270255	1271105	849	843	1271427	-32768	817	303.128	1271498	1271527	30	479.2	414.3	362	411.9	105.5	215.9	3.320832	178.809	374.128	1273427	1273639	213	716.2	370.2	314.3	391.9	172
3	w	23	r	1	4	95	383	-1	F3C1.TIF	F1C1.TIF	F2C2.TIF	3	1	2	1	1	2	200	846	x	x	1275326	1276176	1010	1015	1276296	-32768	1006	101.091	-32768	-32768	-32768	-32768	-32768	-32768	-32768	-32768	-32768	-32768	-32768	-1308963	1276504	1276552	49	490.7	408.1	308.9	394.3	116.3
3	w	23	r	1	4	96	384	-1	F2C2.TIF	F3C2.TIF	F1C1.TIF	2	3	1	2	2	1	200	907	x	x	1277641	1278541	1070	1085	1278556	-32768	1086	-3.216	-32768	-32768	-32768	-32768	-32768	-32768	-32768	-32768	-32768	-32768	-32768	-1311327	1278779	1278830	52	508.9	391.1	315.3	389.9	102.4
3	w	23	r	1	4	1	384	-1	F2C2.TIF	F3C2.TIF	F1C1.TIF	2	3	1	2	2	1	200	907	Teilweise habe ich zuerst die falsche Farbe angeschaut und es ist nichts passiert. erst als ich die richtige Farbe angeschaut habe, kam ein Signalton.	5	1277641	1278541	1070	1085	1278556	-32768	1086	-3.216	-32768	-32768	-32768	-32768	-32768	-32768	-32768	-32768	-32768	-32768	-32768	-1311327	1278779	1278830	52	508.9	391.1	315.3	389.9	102.4
4	m	31	r	1	0	1	0	1	F1C2.TIF	F2C2.TIF	F3C1.TIF	1	2	3	2	2	1	200	517	x	x	154781	155331	1066	1067	155628	-32768	1164	280.685	-32768	-32768	-32768	-32768	-32768	-32768	-32768	-32768	-32768	-32768	-32768	-188115.3	155626	155706	81	493.4	382.6	754.4	364.1	172.4
4	m	31	r	0	1	1	1	-1	F1C2.TIF	F2C2.TIF	F1C1.TIF	1	2	1	2	2	1	200	733	x	x	161154	161904	1166	1171	162232	-32768	1217	311.558	162231	162272	42	487.6	378.2	261.6	387.9	149.4	231.5	6.381267	-177.4972	310.558	163807	163842	36	470.3	374.5	289.9	394.4	139.6
4	m	31	r	0	1	2	2	-1	F1C2.TIF	F3C2.TIF	F1C1.TIF	1	3	1	2	2	1	200	922	x	x	164898	165848	1204	1209	166127	-32768	1221	262.517	-32768	-32768	-32768	-32768	-32768	-32768	-32768	-32768	-32768	-32768	-32768	-198632.5	166124	166165	42	482.2	381.1	274.6	390.3	138.1
4	m	31	r	0	1	3	3	-1	F1C1.TIF	F2C1.TIF	F1C2.TIF	1	2	1	1	1	2	200	521	x	x	167240	167790	1179	1179	168035	-32768	1195	228.12	-32768	-32768	-32768	-32768	-32768	-32768	-32768	-32768	-32768	-32768	-32768	-200574.9	168032	168073	42	489.9	380.7	263.9	387.2	149.9
4	m	31	r	1	1	4	4	-1	F2C1.TIF	F3C1.TIF	F1C2.TIF	2	3	1	1	1	2	200	567	x	x	169194	169794	1199	1211	170031	-32768	1257	219.485	-32768	-32768	-32768	-32768	-32768	-32768	-32768	-32768	-32768	-32768	-32768	-202579.5	170030	170068	39	482.4	375.7	274.9	381.1	146
4	m	31	r	0	1	5	5	-1	F2C1.TIF	F1C1.TIF	F2C2.TIF	2	1	2	1	1	2	200	673	x	x	171114	171814	1186	1181	172049	-32768	1231	218.696	-32768	-32768	-32768	-32768	-32768	-32768	-32768	-32768	-32768	-32768	-32768	-204598.3	172049	172086	38	480	379.4	287.6	381.6	138.6
4	m	31	r	1	1	6	6	1	F2C2.TIF	F3C2.TIF	F1C1.TIF	2	3	1	2	2	1	200	974	x	x	173147	174147	1318	1335	174471	-32768	1356	307.971	-32768	-32768	-32768	-32768	-32768	-32768	-32768	-32768	-32768	-32768	-32768	-206931	174467	174551	85	497.3	379	737	386.9	159.3
4	m	31	r	1	1	7	7	-1	F2C1.TIF	F3C1.TIF	F1C2.TIF	2	3	1	1	1	2	200	697	x	x	175644	176344	1279	1272	176588	-32768	1254	228.195	-32768	-32768	-32768	-32768	-32768	-32768	-32768	-32768	-32768	-32768	-32768	-209127.8	176587	176626	40	501.2	383.7	280.7	370.5	153
4	m	31	r	0	1	8	8	-1	F2C1.TIF	F3C1.TIF	F2C2.TIF	2	3	2	1	1	2	200	750	x	x	177681	178431	1216	1222	178679	-32768	1250	232.206	-32768	-32768	-32768	-32768	-32768	-32768	-32768	-32768	-32768	-32768	-32768	-211214.8	178677	178713	37	501.4	379.2	308.2	374.4	144.1
4	m	31	r	1	1	9	9	1	F1C1.TIF	F3C1.TIF	F2C2.TIF	1	3	2	1	1	2	200	617	x	x	179817	180467	1275	1273	180753	-32768	1315	268.508	-32768	-32768	-32768	-32768	-32768	-32768	-32768	-32768	-32768	-32768	-32768	-213252.5	180751	180830	80	500.4	386.1	747.9	389.6	160.1
4	m	31	r	0	1	10	10	-1	F3C2.TIF	F2C2.TIF	F3C1.TIF	3	2	3	2	2	1	200	607	x	x	182371	182971	1274	1284	183251	-32768	1302	263.712	183249	183376	128	506.1	374.2	185.4	390.2	183	297.9	9.007467	-177.0832	261.712	190103	190143	41	492.3	380.5	270.7	379.8	149.7
4	m	31	r	1	1	11	11	1	F3C2.TIF	F1C2.TIF	F2C1.TIF	3	1	2	2	2	1	200	857	x	x	191221	192071	1276	1292	192353	-32768	1303	264.98	-32768	-32768	-32768	-32768	-32768	-32768	-32768	-32768	-32768	-32768	-32768	-224856	192350	192425	76	504.1	365	727.2	379.3	138.8
4	m	31	r	1	1	12	12	1	F1C2.TIF	F3C2.TIF	F2C1.TIF	1	3	2	2	2	1	200	541	x	x	193492	194042	1149	1148	194316	-32768	1176	257.299	-32768	-32768	-32768	-32768	-32768	-32768	-32768	-32768	-32768	-32768	-32768	-226826.7	194314	194395	82	486.9	374.6	752.9	378.1	168.7
4	m	31	r	0	1	13	13	1	F2C2.TIF	F1C2.TIF	F2C1.TIF	2	1	2	2	2	1	200	898	x	x	195798	196698	1290	1289	196987	-32768	1328	271.706	-32768	-32768	-32768	-32768	-32768	-32768	-32768	-32768	-32768	-32768	-32768	-229483.3	196985	197068	84	512	368.3	750.8	384.1	160
4	m	31	r	1	1	14	14	-1	F3C1.TIF	F1C1.TIF	F2C2.TIF	3	1	2	1	1	2	200	740	x	x	198251	199001	1262	1255	199274	-32768	1255	257.009	-32768	-32768	-32768	-32768	-32768	-32768	-32768	-32768	-32768	-32768	-32768	-231785	199273	199311	39	504.1	380.2	312.9	396.3	137.1
4	m	31	r	0	1	15	15	1	F2C1.TIF	F1C1.TIF	F2C2.TIF	2	1	2	1	1	2	200	636	x	x	200744	201394	1218	1213	201670	-32768	1223	260.196	-32768	-32768	-32768	-32768	-32768	-32768	-32768	-32768	-32768	-32768	-32768	-234177.8	201668	201742	75	498.7	374.7	690.4	374.2	113.5
4	m	31	r	1	1	16	16	-1	F2C1.TIF	F1C1.TIF	F3C2.TIF	2	1	3	1	1	2	200	583	x	x	202782	203382	1218	1222	203690	-32768	1224	290.911	-32768	-32768	-32768	-32768	-32768	-32768	-32768	-32768	-32768	-32768	-32768	-236167.1	203688	203728	41	501.9	382	289	390.2	144.3
4	m	31	r	0	1	17	17	1	F3C1.TIF	F2C1.TIF	F3C2.TIF	3	2	3	1	1	2	200	832	x	x	204795	205645	1243	1248	205885	-32768	1281	223.468	-32768	-32768	-32768	-32768	-32768	-32768	-32768	-32768	-32768	-32768	-32768	-238429.5	205881	205962	82	503.4	369.7	756.1	381.8	161.8
4	m	31	r	0	1	18	18	-1	F2C2.TIF	F1C2.TIF	F2C1.TIF	2	1	2	2	2	1	200	533	x	x	207037	207587	1152	1151	207896	-32768	1212	291.614	-32768	-32768	-32768	-32768	-32768	-32768	-32768	-32768	-32768	-32768	-32768	-240372.4	207895	207937	43	494.7	374.4	271	388.4	144.9
4	m	31	r	0	1	19	19	1	F2C1.TIF	F3C1.TIF	F2C2.TIF	2	3	2	1	1	2	200	546	x	x	209054	209604	1253	1252	209872	-32768	1251	251.055	-32768	-32768	-32768	-32768	-32768	-32768	-32768	-32768	-32768	-32768	-32768	-242388.9	209868	209922	55	506.6	376.9	715.9	384.2	106.6
4	m	31	r	0	1	20	20	1	F1C2.TIF	F3C2.TIF	F1C1.TIF	1	3	1	2	2	1	200	747	x	x	211677	212427	1255	1265	212731	-32768	1229	287.168	-32768	-32768	-32768	-32768	-32768	-32768	-32768	-32768	-32768	-32768	-32768	-245211.8	212729	212814	86	492.6	376.3	742	381.4	169.9
4	m	31	r	1	1	21	21	1	F3C2.TIF	F2C2.TIF	F1C1.TIF	3	2	1	2	2	1	200	536	x	x	214336	214886	1164	1163	215129	-32768	1169	226.082	-32768	-32768	-32768	-32768	-32768	-32768	-32768	-32768	-32768	-32768	-32768	-247670.9	215127	215205	79	504.8	380	755	383.4	154.7
4	m	31	r	0	1	22	22	1	F3C1.TIF	F1C1.TIF	F3C2.TIF	3	1	3	1	1	2	200	717	x	x	216918	217668	1187	1191	218006	-32768	1218	320.847	218003	218045	43	487.4	376.5	263.2	389.7	145.1	208.8	6.335764	-176.5684	317.847	219637	219787	151	691.5	368.3	703.3	388.9	167.9
4	m	31	r	0	1	23	23	-1	F3C2.TIF	F1C2.TIF	F3C1.TIF	3	1	3	2	2	1	200	697	x	x	220868	221568	1213	1216	221865	-32768	1206	280.865	221862	221943	82	492.8	390	742.3	378	153.3	360.3	7.046524	2.804948	277.865	223192	223231	40	496.6	375.6	288.5	380.5	145.6
4	m	31	r	1	1	24	24	-1	F1C1.TIF	F2C1.TIF	F3C2.TIF	1	2	3	1	1	2	200	758	x	x	224448	225198	1141	1142	225458	-32768	1160	242.785	-32768	-32768	-32768	-32768	-32768	-32768	-32768	-32768	-32768	-32768	-32768	-257983.2	225457	225494	38	488.9	376.1	298.4	385.1	139.6
4	m	31	r	0	1	25	25	-1	F2C2.TIF	F3C2.TIF	F2C1.TIF	2	3	2	2	2	1	200	624	x	x	226690	227340	1169	1170	227621	-32768	1194	263.533	227619	227665	47	491.3	378.3	260.8	384.1	136.3	211.6	6.504251	-178.5324	261.533	228035	228048	14	280.5	370	305.1	372.9	48.7
4	m	31	r	1	1	26	26	-1	F1C1.TIF	F2C1.TIF	F3C2.TIF	1	2	3	1	1	2	200	510	x	x	229140	229640	1190	1196	229925	-32768	1210	268.256	-32768	-32768	-32768	-32768	-32768	-32768	-32768	-32768	-32768	-32768	-32768	-262424.7	229923	229960	38	495.5	383.9	290	377	149.2
4	m	31	r	1	1	27	27	-1	F3C1.TIF	F2C1.TIF	F1C2.TIF	3	2	1	1	1	2	200	852	x	x	231624	232474	1192	1192	232744	-32768	1206	253.962	-32768	-32768	-32768	-32768	-32768	-32768	-32768	-32768	-32768	-32768	-32768	-265258	232742	232781	40	488.7	377.7	284.1	388.2	142
4	m	31	r	1	1	28	28	-1	F1C2.TIF	F3C2.TIF	F2C1.TIF	1	3	2	2	2	1	200	871	x	x	233824	234724	1201	1195	234984	-32768	1197	243.36	234980	235058	79	502.2	383.7	749.3	386.3	151.7	347.6	6.97078	-0.614103	239.36	235259	235314	56	718.5	380	320.2	371.9	199.1
4	m	31	r	0	1	29	29	-1	F3C1.TIF	F1C1.TIF	F3C2.TIF	3	1	3	1	1	2	200	764	x	x	236429	237179	1213	1214	237467	-32768	1229	270.354	-32768	-32768	-32768	-32768	-32768	-32768	-32768	-32768	-32768	-32768	-32768	-269964.6	237465	237508	44	494	384.5	275.7	391.8	137.5
4	m	31	r	0	1	30	30	-1	F1C2.TIF	F2C2.TIF	F1C1.TIF	1	2	1	2	2	1	200	508	x	x	238851	239351	1215	1219	239636	-32768	1239	267.503	239628	239672	45	493.4	377.8	248.7	389.4	151	220.2	6.90099	-177.2361	259.503	241024	241060	37	485.6	391.3	318.3	392.2	126.1
4	m	31	r	0	1	31	31	-1	F3C2.TIF	F2C2.TIF	F3C1.TIF	3	2	3	2	2	1	200	653	x	x	242132	242782	1186	1185	243047	-32768	1192	247.505	-32768	-32768	-32768	-32768	-32768	-32768	-32768	-32768	-32768	-32768	-32768	-275567.5	243044	243078	35	493	375.5	341.8	388.2	121.2
4	m	31	r	0	1	32	32	1	F1C2.TIF	F2C2.TIF	F1C1.TIF	1	2	1	2	2	1	200	994	x	x	244141	245141	1196	1194	245316	-32768	1218	158.448	245314	245345	32	491.5	370.7	368.5	378	109.3	146.4	3.490746	-176.5506	156.448	245431	245512	82	346.3	371.3	722.8	387.6	192.3
4	m	31	r	0	1	33	33	1	F1C1.TIF	F2C1.TIF	F1C2.TIF	1	2	1	1	1	2	200	971	x	x	246609	247609	1194	1196	247872	-32768	1241	245.264	-32768	-32768	-32768	-32768	-32768	-32768	-32768	-32768	-32768	-32768	-32768	-280394.7	247868	247951	84	494.1	377.7	753.9	391.9	163.5
4	m	31	r	1	1	34	34	1	F1C1.TIF	F2C1.TIF	F3C2.TIF	1	2	3	1	1	2	200	812	x	x	249028	249828	1177	1176	250089	-32768	1176	243.971	250088	250170	83	502.5	376.7	764.5	390.6	165.5	361.4	7.391051	-3.093434	242.971	250774	250781	8	742.4	360.3	733	378.4	198.2
4	m	31	r	0	1	35	35	-1	F3C1.TIF	F2C1.TIF	F3C2.TIF	3	2	3	1	1	2	200	917	x	x	251895	252795	1168	1175	253033	-32768	1203	221.048	-32768	-32768	-32768	-32768	-32768	-32768	-32768	-32768	-32768	-32768	-32768	-285580	253032	253072	41	484.7	378.4	281.5	387.8	137.1
4	m	31	r	0	1	36	36	-1	F2C2.TIF	F3C2.TIF	F2C1.TIF	2	3	2	2	2	1	200	602	x	x	254157	254757	1151	1150	255022	-32768	1188	248.126	-32768	-32768	-32768	-32768	-32768	-32768	-32768	-32768	-32768	-32768	-32768	-287541.9	255020	255058	39	491.9	381.8	295	388.8	141
4	m	31	r	1	1	37	37	1	F2C2.TIF	F3C2.TIF	F1C1.TIF	2	3	1	2	2	1	200	943	x	x	256124	257074	1164	1171	257309	-32768	1196	218.576	257305	257387	83	502	375.3	760.8	376.9	163.9	396.9	7.300567	-0.3608386	214.576	258047	258054	8	731.5	381.9	723.5	397.8	179
4	m	31	r	0	1	38	38	1	F1C1.TIF	F3C1.TIF	F1C2.TIF	1	3	1	1	1	2	200	613	x	x	259611	260261	1155	1156	260502	-32768	1173	224.21	-32768	-32768	-32768	-32768	-32768	-32768	-32768	-32768	-32768	-32768	-32768	-293045.8	260499	260581	83	495.5	372.8	745.2	386.8	153.1
4	m	31	r	1	1	39	39	-1	F2C2.TIF	F3C2.TIF	F1C1.TIF	2	3	1	2	2	1	200	863	x	x	261672	262522	1154	1166	262811	-32768	1195	272.349	262810	262914	105	493.4	374.6	222.9	388.1	158.2	288.2	7.618855	-177.0863	271.349	263150	263171	22	252.4	380.2	310.8	376.9	71.7
4	m	31	r	1	1	40	40	-1	F2C1.TIF	F1C1.TIF	F3C2.TIF	2	1	3	1	1	2	200	508	x	x	264235	264735	1132	1137	265051	-32768	1150	299.79	-32768	-32768	-32768	-32768	-32768	-32768	-32768	-32768	-32768	-32768	-32768	-297519.2	265051	265085	35	487.3	372.4	317	382	136.6
4	m	31	r	1	1	41	41	1	F2C1.TIF	F3C1.TIF	F1C2.TIF	2	3	1	1	1	2	200	795	x	x	266162	266962	1193	1203	267221	-32768	1218	242.873	-32768	-32768	-32768	-32768	-32768	-32768	-32768	-32768	-32768	-32768	-32768	-299746.1	267221	267314	94	480.1	375.1	708.5	377.4	114.6
4	m	31	r	1	1	42	42	1	F2C2.TIF	F1C2.TIF	F3C1.TIF	2	1	3	2	2	1	200	551	x	x	268380	268930	1176	1181	269201	-32768	1197	255.086	-32768	-32768	-32768	-32768	-32768	-32768	-32768	-32768	-32768	-32768	-32768	-301713.9	269198	269273	76	489	372.3	730.3	378.4	146.3
4	m	31	r	0	1	43	43	1	F3C1.TIF	F2C1.TIF	F3C2.TIF	3	2	3	1	1	2	200	567	x	x	270347	270947	1168	1165	271202	-32768	1157	238.372	-32768	-32768	-32768	-32768	-32768	-32768	-32768	-32768	-32768	-32768	-32768	-303731.6	271201	271279	79	495.5	377.7	757.3	379.9	153
4	m	31	r	1	1	44	44	1	F3C2.TIF	F2C2.TIF	F1C1.TIF	3	2	1	2	2	1	200	605	x	x	272703	273303	1172	1170	273560	-32768	1168	239.513	273557	273640	84	487	383.5	766.2	386.9	162.7	354.3	7.865394	-0.7107065	236.513	273961	274120	160	731.5	386.8	729.5	366.9	235.7
4	m	31	r	1	1	45	45	1	F3C1.TIF	F1C1.TIF	F2C2.TIF	3	1	2	1	1	2	200	793	x	x	275181	275981	1122	1124	276254	-32768	1135	255.935	-32768	-32768	-32768	-32768	-32768	-32768	-32768	-32768	-32768	-32768	-32768	-308766.1	276256	276336	81	477.8	376.3	682.8	373.7	106.5
4	m	31	r	0	1	46	46	1	F3C2.TIF	F1C2.TIF	F3C1.TIF	3	1	3	2	2	1	200	738	x	x	277406	278156	1188	1190	278423	-32768	1206	250.062	-32768	-32768	-32768	-32768	-32768	-32768	-32768	-32768	-32768	-32768	-32768	-310940.9	278419	278492	74	498.7	368.4	677.3	372.5	129
4	m	31	r	1	1	47	47	-1	F1C2.TIF	F3C2.TIF	F2C1.TIF	1	3	2	2	2	1	200	738	x	x	280226	280976	1180	1187	281297	-32768	1188	304.22	-32768	-32768	-32768	-32768	-32768	-32768	-32768	-32768	-32768	-32768	-32768	-313760.8	281295	281334	40	486.7	372.9	281.3	390.6	141.8
4	m	31	r	1	1	48	48	-1	F3C1.TIF	F1C1.TIF	F2C2.TIF	3	1	2	1	1	2	200	834	x	x	282563	283413	1166	1177	283702	-32768	1176	272.207	283698	283773	76	499	372.6	728	378.3	136.7	322.1	6.471	-1.450419	268.207	284220	284257	38	217.4	590	337.7	381.3	249.1
4	m	31	r	0	1	49	49	1	F2C2.TIF	F1C2.TIF	F2C1.TIF	2	1	2	2	2	1	200	660	x	x	285335	285985	1138	1146	286278	-32768	1176	276.236	-32768	-32768	-32768	-32768	-32768	-32768	-32768	-32768	-32768	-32768	-32768	-318769.8	286275	286354	80	493.1	380.8	742.9	366.3	153
4	m	31	r	0	1	50	50	1	F1C1.TIF	F2C1.TIF	F1C2.TIF	1	2	1	1	1	2	200	792	x	x	287425	288225	1149	1154	288498	-32768	1174	256.182	-32768	-32768	-32768	-32768	-32768	-32768	-32768	-32768	-32768	-32768	-32768	-321009.8	288496	288576	81	504.4	379.4	753.7	389.9	154.5
4	m	31	r	1	1	51	51	1	F1C1.TIF	F2C1.TIF	F3C2.TIF	1	2	3	1	1	2	200	976	x	x	289651	290651	1185	1191	290849	-32768	1227	181.851	-32768	-32768	-32768	-32768	-32768	-32768	-32768	-32768	-32768	-32768	-32768	-323435.1	290847	290924	78	502.9	368.2	741.3	384.4	138.9
4	m	31	r	0	1	52	52	-1	F1C1.TIF	F3C1.TIF	F1C2.TIF	1	3	1	1	1	2	200	536	x	x	292001	292551	1145	1145	292840	-32768	1152	272.283	-32768	-32768	-32768	-32768	-32768	-32768	-32768	-32768	-32768	-32768	-32768	-325335.7	292838	292876	39	489.4	376.6	288.2	384.4	142.6
4	m	31	r	1	1	53	53	1	F1C1.TIF	F3C1.TIF	F2C2.TIF	1	3	2	1	1	2	200	841	x	x	293950	294800	1146	1149	295067	-32768	1148	249.768	-32768	-32768	-32768	-32768	-32768	-32768	-32768	-32768	-32768	-32768	-32768	-327585.2	295062	295142	81	495.1	376.8	758.7	386.9	156.7
4	m	31	r	0	1	54	54	1	F2C2.TIF	F3C2.TIF	F2C1.TIF	2	3	2	2	2	1	200	824	x	x	296525	297375	1161	1167	297631	-32768	1184	239.616	-32768	-32768	-32768	-32768	-32768	-32768	-32768	-32768	-32768	-32768	-32768	-330159.4	297630	297711	82	497.6	382.1	749.4	381.2	153.5
4	m	31	r	0	1	55	55	1	F1C1.TIF	F3C1.TIF	F1C2.TIF	1	3	1	1	1	2	200	513	x	x	298815	299365	1135	1137	299677	-32768	1161	295.953	-32768	-32768	-32768	-32768	-32768	-32768	-32768	-32768	-32768	-32768	-32768	-332149	299674	299753	80	492.8	386.8	742.7	394.5	146.7
4	m	31	r	1	1	56	56	-1	F2C2.TIF	F1C2.TIF	F3C1.TIF	2	1	3	2	2	1	200	567	x	x	301268	301868	1202	1206	302133	-32768	1193	248.278	-32768	-32768	-32768	-32768	-32768	-32768	-32768	-32768	-32768	-32768	-32768	-334652.7	302132	302169	38	490.1	381.2	309	385.1	134.1
4	m	31	r	0	1	57	57	1	F2C1.TIF	F3C1.TIF	F2C2.TIF	2	3	2	1	1	2	200	766	x	x	303667	304467	1225	1238	304726	-32768	1252	242.106	-32768	-32768	-32768	-32768	-32768	-32768	-32768	-32768	-32768	-32768	-32768	-337251.9	304723	304800	78	504.6	373.1	735.1	377.9	138.1
4	m	31	r	0	1	58	58	1	F2C1.TIF	F1C1.TIF	F2C2.TIF	2	1	2	1	1	2	200	635	x	x	305941	306591	1105	1093	306918	-32768	1097	310.187	-32768	-32768	-32768	-32768	-32768	-32768	-32768	-32768	-32768	-32768	-32768	-339375.8	306916	306994	79	490.2	379.2	740.1	381.6	134.5
4	m	31	r	1	1	59	59	1	F3C1.TIF	F1C1.TIF	F2C2.TIF	3	1	2	1	1	2	200	650	x	x	308079	308729	1062	1062	309005	-32768	1106	258.882	309001	309084	84	486.4	380.9	762	385.7	171.7	379.9	7.764606	-1.017868	254.882	309530	309719	190	724.1	381.4	718.9	374.8	46.8
4	m	31	r	1	1	60	60	-1	F2C2.TIF	F1C2.TIF	F3C1.TIF	2	1	3	2	2	1	200	853	x	x	311266	312116	1115	1129	312408	-32768	1156	275.587	-32768	-32768	-32768	-32768	-32768	-32768	-32768	-32768	-32768	-32768	-32768	-344900.4	312408	312446	39	505.8	378.7	306.9	382	142.2
4	m	31	r	1	1	61	61	-1	F3C2.TIF	F2C2.TIF	F1C1.TIF	3	2	1	2	2	1	200	761	x	x	313544	314294	1095	1104	314570	-32768	1115	260.301	-32768	-32768	-32768	-32768	-32768	-32768	-32768	-32768	-32768	-32768	-32768	-347077.7	314567	314607	41	487.3	384.2	297.4	383.9	130.9
4	m	31	r	0	1	62	62	1	F3C2.TIF	F1C2.TIF	F3C1.TIF	3	1	3	2	2	1	200	834	x	x	315743	316593	1149	1151	316873	-32768	1164	262.421	-32768	-32768	-32768	-32768	-32768	-32768	-32768	-32768	-32768	-32768	-32768	-349378.6	316871	316945	75	499.7	372.5	727.7	391.4	137.7
4	m	31	r	1	1	63	63	1	F1C2.TIF	F2C2.TIF	F3C1.TIF	1	2	3	2	2	1	200	741	x	x	318393	319143	1138	1136	319413	-32768	1149	252.351	-32768	-32768	-32768	-32768	-32768	-32768	-32768	-32768	-32768	-32768	-32768	-351928.6	319410	319487	78	500.3	379.4	743.9	391.5	136.9
4	m	31	r	0	1	64	64	1	F3C2.TIF	F2C2.TIF	F3C1.TIF	3	2	3	2	2	1	200	565	x	x	320881	321481	1106	1102	321739	-32768	1111	241.8	-32768	-32768	-32768	-32768	-32768	-32768	-32768	-32768	-32768	-32768	-32768	-354265.2	321735	321811	77	499.8	380.3	722.6	397.3	126.4
4	m	31	r	1	1	65	65	-1	F2C2.TIF	F3C2.TIF	F1C1.TIF	2	3	1	2	2	1	200	985	x	x	322885	323885	1118	1119	324150	-32768	1163	248.272	-32768	-32768	-32768	-32768	-32768	-32768	-32768	-32768	-32768	-32768	-32768	-356669.7	324150	324187	38	494.9	364.6	296.6	384.8	144.9
4	m	31	r	0	1	66	66	-1	F2C1.TIF	F1C1.TIF	F2C2.TIF	2	1	2	1	1	2	200	552	x	x	325262	325812	1131	1136	326113	-32768	1142	284.825	-32768	-32768	-32768	-32768	-32768	-32768	-32768	-32768	-32768	-32768	-32768	-358596.2	326113	326148	36	498.1	382.9	315.8	389.1	139.8
4	m	31	r	1	1	67	67	1	F3C2.TIF	F1C2.TIF	F2C1.TIF	3	1	2	2	2	1	200	906	x	x	327295	328195	1146	1152	328437	-32768	1144	224.407	-32768	-32768	-32768	-32768	-32768	-32768	-32768	-32768	-32768	-32768	-32768	-360980.6	328432	328516	85	499.7	377.3	727.1	384	139.4
4	m	31	r	1	1	68	68	1	F3C1.TIF	F2C1.TIF	F1C2.TIF	3	2	1	1	1	2	200	543	x	x	329589	330139	1150	1147	330428	-32768	1141	272.08	-32768	-32768	-32768	-32768	-32768	-32768	-32768	-32768	-32768	-32768	-32768	-362923.9	330425	330506	82	490.9	370.8	746.3	396.6	159.2
4	m	31	r	1	1	69	69	1	F1C2.TIF	F2C2.TIF	F3C1.TIF	1	2	3	2	2	1	200	676	x	x	331573	332273	1149	1149	332538	-32768	1167	248.774	-32768	-32768	-32768	-32768	-32768	-32768	-32768	-32768	-32768	-32768	-32768	-365057.2	332534	332617	84	490.5	373.2	736.9	393	150.1
4	m	31	r	1	1	70	70	1	F1C2.TIF	F3C2.TIF	F2C1.TIF	1	3	2	2	2	1	200	866	x	x	334256	335106	1199	1198	335382	-32768	1191	259.622	-32768	-32768	-32768	-32768	-32768	-32768	-32768	-32768	-32768	-32768	-32768	-367890.4	335380	335458	79	494	375.4	748.8	386.6	156.7
4	m	31	r	0	1	71	71	-1	F2C1.TIF	F3C1.TIF	F2C2.TIF	2	3	2	1	1	2	200	695	x	x	337060	337760	1143	1148	338020	-32768	1179	242.934	-32768	-32768	-32768	-32768	-32768	-32768	-32768	-32768	-32768	-32768	-32768	-370545.1	338016	338055	40	490.2	382.8	311.4	395.8	126.4
4	m	31	r	0	1	72	72	-1	F3C1.TIF	F1C1.TIF	F3C2.TIF	3	1	3	1	1	2	200	747	x	x	339636	340386	1172	1171	340636	-32768	1173	233.188	-32768	-32768	-32768	-32768	-32768	-32768	-32768	-32768	-32768	-32768	-32768	-373170.8	340636	340674	39	497.2	382.3	313.4	389.1	131.8
4	m	31	r	1	1	73	73	-1	F3C2.TIF	F2C2.TIF	F1C1.TIF	3	2	1	2	2	1	200	726	x	x	342120	342870	1110	1114	343121	-32768	1148	234.426	343118	343258	141	500	385.1	251.7	408.2	171.4	365.4	7.025704	-174.587	231.426	343518	343535	18	274.2	392.2	316.4	388.8	63.4
4	m	31	r	0	1	74	74	1	F3C1.TIF	F1C1.TIF	F3C2.TIF	3	1	3	1	1	2	200	936	x	x	344684	345634	1030	1030	345916	-32768	1054	265.068	-32768	-32768	-32768	-32768	-32768	-32768	-32768	-32768	-32768	-32768	-32768	-378418.9	345913	345991	79	492.2	379.9	753.4	380.4	148.3
4	m	31	r	1	1	75	75	1	F2C1.TIF	F1C1.TIF	F3C2.TIF	2	1	3	1	1	2	200	617	x	x	347517	348167	1089	1084	348455	-32768	1096	271.671	-32768	-32768	-32768	-32768	-32768	-32768	-32768	-32768	-32768	-32768	-32768	-380951.3	348454	348533	80	508	383.3	742.6	385	143.3
4	m	31	r	1	1	76	76	-1	F3C2.TIF	F1C2.TIF	F2C1.TIF	3	1	2	2	2	1	200	749	x	x	349620	350370	1092	1099	350641	-32768	1134	254.384	-32768	-32768	-32768	-32768	-32768	-32768	-32768	-32768	-32768	-32768	-32768	-383154.6	350640	350675	36	494.3	381.8	312.9	387.3	140.8
4	m	31	r	0	1	77	77	1	F3C2.TIF	F2C2.TIF	F3C1.TIF	3	2	3	2	2	1	200	912	x	x	351745	352645	1128	1135	352919	-32768	1159	257.454	-32768	-32768	-32768	-32768	-32768	-32768	-32768	-32768	-32768	-32768	-32768	-385429.5	352916	352994	79	499.6	376.2	755.2	382.6	149
4	m	31	r	1	1	78	78	-1	F1C2.TIF	F2C2.TIF	F3C1.TIF	1	2	3	2	2	1	200	725	x	x	354058	354808	1110	1115	355069	-32768	1149	243.547	-32768	-32768	-32768	-32768	-32768	-32768	-32768	-32768	-32768	-32768	-32768	-387593.5	355067	355107	41	493.7	379.6	285.3	396.1	142.1
4	m	31	r	0	1	79	79	-1	F2C2.TIF	F1C2.TIF	F2C1.TIF	2	1	2	2	2	1	200	950	x	x	356190	357140	1137	1140	357392	-32768	1166	235.149	357391	357475	85	498.9	372.5	803.1	377.1	165.6	392	8.557979	-0.8837429	234.149	357982	357998	17	277.7	359.5	303.2	377.4	52.4
4	m	31	r	1	1	80	80	-1	F1C1.TIF	F3C1.TIF	F2C2.TIF	1	3	2	1	1	2	200	945	x	x	359114	360064	1058	1061	360306	-32768	1072	225.631	-32768	-32768	-32768	-32768	-32768	-32768	-32768	-32768	-32768	-32768	-32768	-392848.4	360304	360346	43	499.3	378.1	283.2	394.2	139.7
4	m	31	r	1	1	81	81	1	F2C1.TIF	F3C1.TIF	F1C2.TIF	2	3	1	1	1	2	200	531	x	x	361468	362018	1086	1087	362306	-32768	1100	271.211	-32768	-32768	-32768	-32768	-32768	-32768	-32768	-32768	-32768	-32768	-32768	-394802.8	362303	362382	80	498.4	379.1	754.8	375.2	156.8
4	m	31	r	1	1	82	82	-1	F1C1.TIF	F3C1.TIF	F2C2.TIF	1	3	2	1	1	2	200	849	x	x	363449	364299	1127	1137	364596	-32768	1165	279.598	-32768	-32768	-32768	-32768	-32768	-32768	-32768	-32768	-32768	-32768	-32768	-397084.4	364593	364632	40	493.7	379.1	291.9	392.1	140.7
4	m	31	r	0	1	83	83	1	F1C2.TIF	F3C2.TIF	F1C1.TIF	1	3	1	2	2	1	200	927	x	x	365897	366847	1160	1165	367087	-32768	1209	222.733	367088	367111	24	496.7	370.3	413.3	377.2	95.6	127.5	2.3743	-175.1965	223.733	367141	367218	78	417.1	376.1	746.3	387.4	173.8
4	m	31	r	0	1	84	84	-1	F1C1.TIF	F2C1.TIF	F1C2.TIF	1	2	1	1	1	2	200	955	x	x	368646	369596	1105	1115	369856	-32768	1127	243.409	-32768	-32768	-32768	-32768	-32768	-32768	-32768	-32768	-32768	-32768	-32768	-402380.6	369855	369889	35	493.4	376.9	315.6	391.2	140.9
4	m	31	r	0	1	85	85	-1	F1C1.TIF	F3C1.TIF	F1C2.TIF	1	3	1	1	1	2	200	645	x	x	370962	371612	1072	1080	371881	-32768	1110	253.278	-32768	-32768	-32768	-32768	-32768	-32768	-32768	-32768	-32768	-32768	-32768	-404395.7	371879	371919	41	496.4	376.2	318.4	400.3	121.9
4	m	31	r	1	1	86	86	1	F2C1.TIF	F1C1.TIF	F3C2.TIF	2	1	3	1	1	2	200	584	x	x	372995	373595	1119	1121	373878	-32768	1132	266.407	-32768	-32768	-32768	-32768	-32768	-32768	-32768	-32768	-32768	-32768	-32768	-406379.6	373874	373956	83	495.7	379.5	739	396.2	146.8
4	m	31	r	0	1	87	87	-1	F1C2.TIF	F3C2.TIF	F1C1.TIF	1	3	1	2	2	1	200	973	x	x	375037	376037	1132	1135	376325	-32768	1156	270.734	-32768	-32768	-32768	-32768	-32768	-32768	-32768	-32768	-32768	-32768	-32768	-408822.3	376325	376361	37	493.3	363.8	303.5	392.9	144.3
4	m	31	r	0	1	88	88	1	F1C2.TIF	F2C2.TIF	F1C1.TIF	1	2	1	2	2	1	200	879	x	x	377428	378328	1125	1121	378593	-32768	1127	247.758	378589	378670	82	495.6	375.8	759.1	397.6	160	369.8	7.459354	-4.817398	243.758	379024	379232	209	726.5	382.8	715.9	395.8	166.4
4	m	31	r	0	1	89	89	-1	F3C1.TIF	F2C1.TIF	F3C2.TIF	3	2	3	1	1	2	200	514	x	x	380783	381333	1073	1071	381589	-32768	1069	239.152	-32768	-32768	-32768	-32768	-32768	-32768	-32768	-32768	-32768	-32768	-32768	-414117.8	381587	381628	42	497.2	383.4	294.8	397.2	134.9
4	m	31	r	0	1	90	90	-1	F3C2.TIF	F1C2.TIF	F3C1.TIF	3	1	3	2	2	1	200	862	x	x	382735	383585	1068	1077	383858	-32768	1092	256.824	-32768	-32768	-32768	-32768	-32768	-32768	-32768	-32768	-32768	-32768	-32768	-416369.2	383857	383892	36	494.8	390	322.5	386.5	134.2
4	m	31	r	0	1	91	91	1	F2C2.TIF	F3C2.TIF	F2C1.TIF	2	3	2	2	2	1	200	981	x	x	384967	385967	1091	1094	386222	-32768	1099	237.939	-32768	-32768	-32768	-32768	-32768	-32768	-32768	-32768	-32768	-32768	-32768	-418752.1	386218	386306	89	496	372.5	731.9	392.9	152.4
4	m	31	r	1	1	92	92	-1	F1C2.TIF	F2C2.TIF	F3C1.TIF	1	2	3	2	2	1	200	722	x	x	387660	388410	1079	1085	388695	-32768	1074	268.437	-32768	-32768	-32768	-32768	-32768	-32768	-32768	-32768	-32768	-32768	-32768	-421194.6	388695	388731	37	489	371.5	310.8	387.7	135.5
4	m	31	r	1	1	93	93	-1	F3C1.TIF	F2C1.TIF	F1C2.TIF	3	2	1	1	1	2	200	629	x	x	390117	390767	1096	1084	391014	-32768	1115	230.939	-32768	-32768	-32768	-32768	-32768	-32768	-32768	-32768	-32768	-32768	-32768	-423551.1	391016	391055	40	490.1	378.4	279.4	389.8	146.7
4	m	31	r	1	1	94	94	1	F3C1.TIF	F2C1.TIF	F1C2.TIF	3	2	1	1	1	2	200	532	x	x	392171	392721	1061	1058	393050	-32768	1070	312.457	-32768	-32768	-32768	-32768	-32768	-32768	-32768	-32768	-32768	-32768	-32768	-425505.5	393046	393125	80	495.4	381.1	742.3	388.1	134.9
4	m	31	r	1	1	95	95	-1	F3C2.TIF	F1C2.TIF	F2C1.TIF	3	1	2	2	2	1	200	671	x	x	394766	395466	1086	1086	395700	-32768	1114	218.065	-32768	-32768	-32768	-32768	-32768	-32768	-32768	-32768	-32768	-32768	-32768	-428249.9	395697	395733	37	492.8	380.3	308.3	382.5	139.2
4	m	31	r	1	1	96	96	1	F2C2.TIF	F1C2.TIF	F3C1.TIF	2	1	3	2	2	1	200	883	x	x	397162	398062	1075	1079	398352	-32768	1104	272.137	-32768	-32768	-32768	-32768	-32768	-32768	-32768	-32768	-32768	-32768	-32768	-430847.9	398350	398430	81	496.7	381.4	735.4	386	130.7
4	m	31	r	1	2	1	97	-1	F2C1.TIF	F1C1.TIF	F3C2.TIF	2	1	3	1	1	2	200	852	x	x	403036	403886	1146	1145	404150	-32768	1163	247.631	-32768	-32768	-32768	-32768	-32768	-32768	-32768	-32768	-32768	-32768	-32768	-436670.4	404147	404186	40	492.2	387.1	291.7	392.7	140.2
4	m	31	r	0	2	2	98	-1	F3C2.TIF	F1C2.TIF	F3C1.TIF	3	1	3	2	2	1	200	904	x	x	405631	406531	1149	1149	406822	-32768	1169	274.423	406819	406865	47	496.9	383.6	254.7	393.8	143.1	221.8	6.82881	-177.5442	271.423	407124	407139	16	281.6	381.1	307.5	381.9	47.1
4	m	31	r	0	2	3	99	-1	F2C1.TIF	F1C1.TIF	F2C2.TIF	2	1	2	1	1	2	200	536	x	x	408375	408925	1091	1096	409182	-32768	1085	239.904	-32768	-32768	-32768	-32768	-32768	-32768	-32768	-32768	-32768	-32768	-32768	-441710.1	409181	409216	36	488.6	385.9	313.8	391.2	135.5
4	m	31	r	0	2	4	100	-1	F1C2.TIF	F3C2.TIF	F1C1.TIF	1	3	1	2	2	1	200	972	x	x	410296	411296	1160	1171	411538	-32768	1194	224.635	-32768	-32768	-32768	-32768	-32768	-32768	-32768	-32768	-32768	-32768	-32768	-444081.4	411535	411571	37	485.7	367.2	303.8	385.2	138.4
4	m	31	r	1	2	5	101	-1	F3C2.TIF	F1C2.TIF	F2C1.TIF	3	1	2	2	2	1	200	918	x	x	412652	413552	1114	1124	413845	-32768	1172	276.512	-32768	-32768	-32768	-32768	-32768	-32768	-32768	-32768	-32768	-32768	-32768	-446336.5	413843	413888	46	492.3	383.5	273.8	392.9	132.1
4	m	31	r	1	2	6	102	1	F1C1.TIF	F3C1.TIF	F2C2.TIF	1	3	2	1	1	2	200	813	x	x	415426	416226	1155	1154	416463	-32768	1172	221.053	416463	416499	37	490.2	377.9	331	388.4	119.3	178.2	4.513661	-176.1623	221.053	416527	416615	89	338.8	385.4	739.4	379.9	189.8
4	m	31	r	0	2	7	103	1	F3C1.TIF	F2C1.TIF	F3C2.TIF	3	2	3	1	1	2	200	541	x	x	417688	418238	1099	1095	418605	-32768	1099	350.83	418603	418681	79	493.1	377.6	762.5	396.3	145.1	310.2	7.607679	-4.04456	348.83	418932	418945	14	726.1	388.8	703.8	380	49.5
4	m	31	r	0	2	8	104	-1	F2C2.TIF	F1C2.TIF	F2C1.TIF	2	1	2	2	2	1	200	693	x	x	420408	421108	1114	1113	421350	-32768	1106	225.088	-32768	-32768	-32768	-32768	-32768	-32768	-32768	-32768	-32768	-32768	-32768	-453892.9	421350	421387	38	496	376.1	318.9	377.3	130.1
4	m	31	r	1	2	9	105	1	F2C2.TIF	F3C2.TIF	F1C1.TIF	2	3	1	2	2	1	200	667	x	x	422750	423450	1106	1105	423524	-32768	1115	56.834	423524	423552	29	497.5	382.1	395.7	383.8	96	135.8	2.888358	-179.0288	56.834	423750	423839	90	393	378.4	756.9	377.1	207.9
4	m	31	r	0	2	10	106	-1	F1C1.TIF	F3C1.TIF	F1C2.TIF	1	3	1	1	1	2	200	593	x	x	424987	425587	1107	1113	425865	-32768	1134	260.832	-32768	-32768	-32768	-32768	-32768	-32768	-32768	-32768	-32768	-32768	-32768	-458372.2	425864	425903	40	489.8	384	290.5	394.8	138.6
4	m	31	r	0	2	11	107	1	F3C1.TIF	F1C1.TIF	F3C2.TIF	3	1	3	1	1	2	200	982	x	x	427018	428018	1168	1170	428293	-32768	1190	258.786	-32768	-32768	-32768	-32768	-32768	-32768	-32768	-32768	-32768	-32768	-32768	-460802.2	428291	428375	85	500.5	373.7	711.7	381.1	142
4	m	31	r	1	2	12	108	1	F3C1.TIF	F1C1.TIF	F2C2.TIF	3	1	2	1	1	2	200	808	x	x	429495	430295	1098	1100	430585	-32768	1144	274.325	430582	430623	42	495.2	370.8	276.9	395.7	146.2	206.1	6.199399	-173.373	271.325	433189	433261	73	445.6	391.1	688.1	395.2	152.7
4	m	31	r	0	2	13	109	-1	F3C2.TIF	F2C2.TIF	F3C1.TIF	3	2	3	2	2	1	200	791	x	x	435519	436319	1092	1100	436602	-32768	1133	265.521	-32768	-32768	-32768	-32768	-32768	-32768	-32768	-32768	-32768	-32768	-32768	-469104.5	436602	436636	35	479.2	370.4	314.8	388.6	131.7
4	m	31	r	1	2	14	110	-1	F3C1.TIF	F2C1.TIF	F1C2.TIF	3	2	1	1	1	2	200	545	x	x	437717	438267	1120	1118	438537	-32768	1096	253.161	-32768	-32768	-32768	-32768	-32768	-32768	-32768	-32768	-32768	-32768	-32768	-471051.8	438537	438572	36	489.4	381	328	392.1	125.2
4	m	31	r	1	2	15	111	1	F1C2.TIF	F2C2.TIF	F3C1.TIF	1	2	3	2	2	1	200	871	x	x	439649	440549	1150	1149	440808	-32768	1155	242.25	-32768	-32768	-32768	-32768	-32768	-32768	-32768	-32768	-32768	-32768	-32768	-473333.8	440807	440886	80	502.5	380.4	759.5	387.8	154.5
4	m	31	r	1	2	16	112	-1	F3C1.TIF	F1C1.TIF	F2C2.TIF	3	1	2	1	1	2	200	835	x	x	441962	442812	1176	1175	443058	-32768	1189	228.849	-32768	-32768	-32768	-32768	-32768	-32768	-32768	-32768	-32768	-32768	-32768	-475597.2	443057	443090	34	476.3	384.3	323.6	388.1	125.6
4	m	31	r	0	2	17	113	1	F2C1.TIF	F1C1.TIF	F2C2.TIF	2	1	2	1	1	2	200	693	x	x	444158	444858	1121	1121	445132	-32768	1146	257.671	-32768	-32768	-32768	-32768	-32768	-32768	-32768	-32768	-32768	-32768	-32768	-477642.3	445131	445210	80	492.1	378.7	720.3	396.6	129.8
4	m	31	r	0	2	18	114	-1	F2C1.TIF	F3C1.TIF	F2C2.TIF	2	3	2	1	1	2	200	525	x	x	446283	446833	1145	1149	447091	-32768	1168	240.39	-32768	-32768	-32768	-32768	-32768	-32768	-32768	-32768	-32768	-32768	-32768	-479618.6	447090	447125	36	480	383.3	311.9	387.9	129.8
4	m	31	r	1	2	19	115	-1	F1C2.TIF	F3C2.TIF	F2C1.TIF	1	3	2	2	2	1	200	591	x	x	448680	449280	1143	1151	449609	-32768	1143	312.381	-32768	-32768	-32768	-32768	-32768	-32768	-32768	-32768	-32768	-32768	-32768	-482064.6	449606	449643	38	490.3	377.2	306.3	402.2	135.9
4	m	31	r	1	2	20	116	1	F3C1.TIF	F1C1.TIF	F2C2.TIF	3	1	2	1	1	2	200	931	x	x	451156	452106	1203	1210	452235	-32768	1207	112.727	452235	452272	38	488.2	376.8	347.2	382	105	147.2	3.997136	-177.8552	112.727	452623	452714	92	337.8	365.3	717.5	372.4	194.6
4	m	31	r	1	2	21	117	-1	F1C1.TIF	F3C1.TIF	F2C2.TIF	1	3	2	1	1	2	200	870	x	x	454210	455110	1110	1114	455350	-32768	1129	222.377	-32768	-32768	-32768	-32768	-32768	-32768	-32768	-32768	-32768	-32768	-32768	-487895.6	455349	455386	38	492.7	378.5	311.1	392.6	133.7
4	m	31	r	0	2	22	118	1	F2C1.TIF	F3C1.TIF	F2C2.TIF	2	3	2	1	1	2	200	704	x	x	456437	457137	1077	1076	457403	-32768	1100	248.33	-32768	-32768	-32768	-32768	-32768	-32768	-32768	-32768	-32768	-32768	-32768	-489922.7	457399	457477	79	495.3	380.3	737.4	389.5	154.3
4	m	31	r	0	2	23	119	1	F2C1.TIF	F3C1.TIF	F2C2.TIF	2	3	2	1	1	2	200	860	x	x	459114	459964	1140	1141	460275	-32768	1145	294.807	-32768	-32768	-32768	-32768	-32768	-32768	-32768	-32768	-32768	-32768	-32768	-492748.2	460273	460357	85	502	381.2	741.3	388.6	145.9
4	m	31	r	1	2	24	120	-1	F2C2.TIF	F3C2.TIF	F1C1.TIF	2	3	1	2	2	1	200	942	x	x	461809	462759	1176	1179	463030	-32768	1157	254.915	-32768	-32768	-32768	-32768	-32768	-32768	-32768	-32768	-32768	-32768	-32768	-495543.1	463030	463067	38	500.4	377.5	322	393.1	130.5
4	m	31	r	0	2	25	121	-1	F1C2.TIF	F2C2.TIF	F1C1.TIF	1	2	1	2	2	1	200	581	x	x	464559	465159	1092	1092	465440	-32768	1106	263.518	465440	465458	19	483.7	384.3	425.5	384.8	81.6	111	1.651127	-179.5007	263.518	465595	465624	30	392.5	382	281.5	383.4	103
4	m	31	r	0	2	26	122	-1	F3C2.TIF	F1C2.TIF	F3C1.TIF	3	1	3	2	2	1	200	970	x	x	466709	467709	1203	1208	467969	-32768	1216	243.221	-32768	-32768	-32768	-32768	-32768	-32768	-32768	-32768	-32768	-32768	-32768	-500493.8	467969	468002	34	474.3	371.7	325.4	391	124.6
4	m	31	r	1	2	27	123	1	F1C1.TIF	F3C1.TIF	F2C2.TIF	1	3	2	1	1	2	200	671	x	x	469712	470412	1133	1127	470657	-32768	1158	227.945	-32768	-32768	-32768	-32768	-32768	-32768	-32768	-32768	-32768	-32768	-32768	-503197.1	470658	470756	99	478.5	388.2	741.3	395.6	124.1
4	m	31	r	1	2	28	124	-1	F1C2.TIF	F3C2.TIF	F2C1.TIF	1	3	2	2	2	1	200	580	x	x	471836	472436	1084	1085	472486	-32768	1087	33.803	472845	472883	39	488.6	395.8	679.8	397.2	136.9	208	5.408919	-0.4267747	392.803	473360	473478	119	696.7	381.9	326	409	244.2
4	m	31	r	0	2	29	125	1	F1C2.TIF	F3C2.TIF	F1C1.TIF	1	3	1	2	2	1	200	877	x	x	474555	475455	1136	1135	475742	-32768	1138	270.365	475743	475761	19	485.9	375.2	447.8	372.7	55.8	70.6	1.084782	176.1926	271.365	475813	475885	73	447.3	372.3	699.1	371.7	139.8
4	m	31	r	1	2	30	126	1	F2C2.TIF	F1C2.TIF	F3C1.TIF	2	1	3	2	2	1	200	689	x	x	477593	478293	1100	1110	478557	-32768	1113	247.166	478556	478594	39	489.9	379.1	300.7	381.6	135.8	200.8	5.345115	-179.2306	246.166	478913	479004	92	293.5	374.4	736.1	388.6	196
4	m	31	r	1	2	31	127	1	F2C1.TIF	F1C1.TIF	F3C2.TIF	2	1	3	1	1	2	200	685	x	x	480510	481210	1091	1094	481491	-32768	1122	263.625	-32768	-32768	-32768	-32768	-32768	-32768	-32768	-32768	-32768	-32768	-32768	-513995.4	481485	481564	80	479.6	388.2	740	385.6	148.3
4	m	31	r	0	2	32	128	1	F1C2.TIF	F3C2.TIF	F1C1.TIF	1	3	1	2	2	1	200	972	x	x	482607	483607	1098	1107	483851	-32768	1131	227.714	-32768	-32768	-32768	-32768	-32768	-32768	-32768	-32768	-32768	-32768	-32768	-516391.3	483852	483908	57	493.8	386.3	754.6	392.2	127.1
4	m	31	r	0	2	33	129	1	F2C1.TIF	F1C1.TIF	F2C2.TIF	2	1	2	1	1	2	200	672	x	x	485320	486020	1128	1127	486264	-32768	1118	228.047	-32768	-32768	-32768	-32768	-32768	-32768	-32768	-32768	-32768	-32768	-32768	-518804	486262	486349	88	486	379.6	757.8	399.9	120
4	m	31	r	1	2	34	130	-1	F2C2.TIF	F3C2.TIF	F1C1.TIF	2	3	1	2	2	1	200	857	x	x	487403	488253	1107	1120	488600	-32768	1138	330.039	-32768	-32768	-32768	-32768	-32768	-32768	-32768	-32768	-32768	-32768	-32768	-521038	488599	488637	39	490	378.8	299.9	388.7	136.1
4	m	31	r	1	2	35	131	-1	F2C2.TIF	F1C2.TIF	F3C1.TIF	2	1	3	2	2	1	200	963	x	x	490142	491092	1123	1128	491342	-32768	1132	232.318	491339	491480	142	494.8	376.8	230.2	402.4	163.5	323.1	7.479198	-174.3642	229.318	491660	491685	26	250.9	389.1	326.9	378.9	80.8
4	m	31	r	0	2	36	132	1	F1C1.TIF	F2C1.TIF	F1C2.TIF	1	2	1	1	1	2	200	865	x	x	493116	493966	1129	1136	494243	-32768	1183	259.531	494235	494266	32	494	374.2	376.3	383.9	101.5	158.8	3.345942	-175.2152	251.531	494292	494373	82	387.2	382.7	743.3	376.6	175.4
4	m	31	r	0	2	37	133	1	F3C2.TIF	F1C2.TIF	F3C1.TIF	3	1	3	2	2	1	200	823	x	x	495785	496635	1187	1179	496921	-32768	1180	268.987	496919	496949	31	482.4	375.7	362.8	392.4	109.5	141	3.422015	-171.9276	266.987	498926	498945	20	792.1	400.2	746.4	375.9	73.9
[truncated: 1,796 more rows]
[truncated: 23 more columns]
