# Supplementary material for: Oculomotor capture by search-irrelevant features in visual working memory: on the crucial role of target–distractor similarity
Source: Atten Percept Psychophys. 2020 Mar 12;82(5):2379–92. doi: 10.3758/s13414-020-02007-0 (PMC7343749; doi:10.3758/s13414-020-02007-0)
Supplement: Supplementary file 1 — (ZIP 5436 kb) [file 13414_2020_2007_MOESM1_ESM.zip › SupplementaryMaterial/All_Exp2.txt]

VPnr	VPcode	VPhandedness	VPvision	VPeyeDom	VPgender	VPage	condition	block	BlockTrial	Trial	loctlr	tifcue	tift	tifd	colcue	colt	cold	shacue	shat	shad	Dist2Cent	MinFixDur	FixOnCrossStartTime	FixOnCrossEndTime	FixOnCrossPupilStart	FixOnCrossPupilEnd	SaccStartTime	SaccStartLeftPupil	SaccStartRightPupil	SaccStartLat	Sacc1stStartTime	Sacc1stEndTime	Sacc1stDur	Sacc1stStartX	Sacc1stStartY	Sacc1stEndX	Sacc1stEndY	Sacc1stMeanVel	Sacc1stPeakVel	Sacc1stAmpl	Sacc1stAngle	Sacc1stLat	SaccOnTstartTime	SaccOnTendTime	SaccOnTdur	SacOnTstartX	SaccOnTstartY	SaccOnTendX	SaccOnTendY
1	onrs0618l	r	1	l	w	26	0	0	1	0	1	C2S3.TIF	C2S2.TIF	C1S3.TIF	2	2	1	3	2	3	200	652	213499	214499	1653	1697	215111	-32768	1996	595.241999999998	-32768	-32768	-32768	-32768	-32768	-32768	-32768	-32768	-32768	-32768	-32768	-247283.758	215109	215143	35	532.799987792969	347.700012207031	756	374
1	onrs0618l	r	1	l	w	26	0	1	1	1	1	C1S2.TIF	C1S3.TIF	C2S2.TIF	1	1	2	2	3	2	200	713	243604	244304	1955	1957	244864	-32768	1986	542.986999999994	-32768	-32768	-32768	-32768	-32768	-32768	-32768	-32768	-32768	-32768	-32768	-277089.013	244861	244898	38	502.200012207031	395.200012207031	723.099975585938	385
1	onrs0618l	r	1	l	w	26	1	1	2	2	-1	C1S2.TIF	C1S1.TIF	C2S3.TIF	1	1	2	2	1	3	200	566	245915	246515	1681	1689	247125	-32768	1924	593.527999999991	-32768	-32768	-32768	-32768	-32768	-32768	-32768	-32768	-32768	-32768	-32768	-279299.472	247120	247158	39	511.399993896484	388	285	386.600006103516
1	onrs0618l	r	1	l	w	26	1	1	3	3	1	C1S1.TIF	C1S2.TIF	C2S3.TIF	1	1	2	1	2	3	200	923	248206	249156	1862	1879	249559	-32768	1954	385.728000000003	-32768	-32768	-32768	-32768	-32768	-32768	-32768	-32768	-32768	-32768	-32768	-281941.272	249555	249592	38	508	388.600006103516	732	395.399993896484
1	onrs0618l	r	1	l	w	26	1	1	4	4	1	C2S2.TIF	C2S3.TIF	C1S1.TIF	2	2	1	2	3	1	200	547	250932	251482	1599	1576	251957	-32768	1669	458.475999999995	-32768	-32768	-32768	-32768	-32768	-32768	-32768	-32768	-32768	-32768	-32768	-284266.524	251954	251995	42	508	383.899993896484	729.400024414062	375.100006103516
1	onrs0618l	r	1	l	w	26	1	1	5	5	1	C1S2.TIF	C1S3.TIF	C2S1.TIF	1	1	2	2	3	1	200	757	253160	253910	1550	1542	254303	-32768	1570	375.429999999993	254299	254337	39	510.899993896484	355.299987792969	733.799987792969	337.5	160.600006103516	263.5	6.39810164503107	4.57880815141412	371.429999999993	257045	257062	18	765.799987792969	353.5	726.400024414062	361.600006103516
1	onrs0618l	r	1	l	w	26	0	1	6	6	1	C1S2.TIF	C1S1.TIF	C2S2.TIF	1	1	2	2	1	2	200	512	258339	258889	1478	1440	259502	-32768	1482	596.505999999994	-32768	-32768	-32768	-32768	-32768	-32768	-32768	-32768	-32768	-32768	-32768	-291673.494	259499	259537	39	515.799987792969	354	735.400024414062	351
1	onrs0618l	r	1	l	w	26	0	1	7	7	-1	C1S3.TIF	C1S2.TIF	C2S3.TIF	1	1	2	3	2	3	200	524	261019	262269	1506	1514	262945	-32768	1766	658.49099999998	-32768	-32768	-32768	-32768	-32768	-32768	-32768	-32768	-32768	-32768	-32768	-295054.509	262941	262981	41	502.600006103516	370.700012207031	294.600006103516	374.100006103516
1	onrs0618l	r	1	l	w	26	1	1	8	8	1	C2S3.TIF	C2S1.TIF	C1S2.TIF	2	2	1	3	1	2	200	931	359550	360500	1734	1744	360885	-32768	1743	368.021000000008	-32768	-32768	-32768	-32768	-32768	-32768	-32768	-32768	-32768	-32768	-32768	-393284.979	360881	360919	39	526.5	405	739.200012207031	403
1	onrs0618l	r	1	l	w	26	0	1	9	9	1	C2S1.TIF	C2S3.TIF	C1S1.TIF	2	2	1	1	3	1	200	963	363000	363950	1806	1816	364434	-32768	1873	467.498000000021	-32768	-32768	-32768	-32768	-32768	-32768	-32768	-32768	-32768	-32768	-32768	-396734.502	364429	364471	43	509.299987792969	413.700012207031	731	390.899993896484
1	onrs0618l	r	1	l	w	26	1	1	10	10	1	C2S1.TIF	C2S3.TIF	C1S2.TIF	2	2	1	1	3	2	200	500	365910	366410	1507	1487	366892	-32768	1528	464.882999999973	-32768	-32768	-32768	-32768	-32768	-32768	-32768	-32768	-32768	-32768	-32768	-399195.117	366888	366926	39	521.799987792969	391.299987792969	729.099975585938	369.299987792969
1	onrs0618l	r	1	l	w	26	0	1	11	11	1	C2S1.TIF	C2S3.TIF	C1S1.TIF	2	2	1	1	3	1	200	924	368220	369170	1561	1571	369554	-32768	1629	367.718999999983	-32768	-32768	-32768	-32768	-32768	-32768	-32768	-32768	-32768	-32768	-32768	-401954.281	369550	369589	40	527.900024414062	397.399993896484	738	384.200012207031
1	onrs0618l	r	1	l	w	26	0	1	12	12	-1	C2S2.TIF	C2S1.TIF	C1S2.TIF	2	2	1	2	1	2	200	993	370701	371701	1401	1417	372195	-32768	1590	476.901000000013	-32768	-32768	-32768	-32768	-32768	-32768	-32768	-32768	-32768	-32768	-32768	-404486.099	372192	372229	38	537.5	394.700012207031	334.700012207031	394.600006103516
1	onrs0618l	r	1	l	w	26	1	1	13	13	-1	C2S2.TIF	C2S1.TIF	C1S3.TIF	2	2	1	2	1	3	200	741	373735	374485	1474	1481	375022	-32768	1558	520.342000000004	-32768	-32768	-32768	-32768	-32768	-32768	-32768	-32768	-32768	-32768	-32768	-407269.658	375017	375052	36	528.099975585938	393.899993896484	334.600006103516	396.100006103516
1	onrs0618l	r	1	l	w	26	1	1	14	14	1	C1S1.TIF	C1S3.TIF	C2S2.TIF	1	1	2	1	3	2	200	937	376461	377411	1593	1594	377850	-32768	1751	422.630000000005	-32768	-32768	-32768	-32768	-32768	-32768	-32768	-32768	-32768	-32768	-32768	-410195.37	377846	377886	41	534.099975585938	408.600006103516	741.700012207031	402.100006103516
1	onrs0618l	r	1	l	w	26	1	1	15	15	1	C2S2.TIF	C2S3.TIF	C1S1.TIF	2	2	1	2	3	1	200	874	380206	381106	1864	1891	381628	-32768	1999	505.419999999984	381624	381666	43	528.599975585938	414.200012207031	304.799987792969	407.100006103516	145.800003051758	320.600006103516	6.41587066850804	178.173132826337	501.419999999984	382002	382075	74	312.799987792969	396.700012207031	740.900024414062	376.200012207031
1	onrs0618l	r	1	l	w	26	1	1	16	16	1	C1S2.TIF	C1S1.TIF	C2S3.TIF	1	1	2	2	1	3	200	784	384259	385059	1448	1457	385528	-32768	1626	452.814000000013	-32768	-32768	-32768	-32768	-32768	-32768	-32768	-32768	-32768	-32768	-32768	-417843.186	385524	385563	40	514.299987792969	391.799987792969	743.599975585938	391.5
1	onrs0618l	r	1	l	w	26	0	1	17	17	1	C1S1.TIF	C1S2.TIF	C2S1.TIF	1	1	2	1	2	1	200	779	386763	387813	1437	1459	388191	-32768	1642	361.012999999977	-32768	-32768	-32768	-32768	-32768	-32768	-32768	-32768	-32768	-32768	-32768	-420597.987	388188	388224	37	523.599975585938	411.700012207031	712.299987792969	406.5
1	onrs0618l	r	1	l	w	26	1	1	18	18	-1	C2S2.TIF	C2S3.TIF	C1S1.TIF	2	2	1	2	3	1	200	993	389472	390472	1482	1488	390667	-32768	1520	178.260999999999	-32768	-32768	-32768	-32768	-32768	-32768	-32768	-32768	-32768	-32768	-32768	-423256.739	390664	390700	37	520	415.200012207031	320.600006103516	401.5
1	onrs0618l	r	1	l	w	26	0	1	19	19	-1	C1S3.TIF	C1S1.TIF	C2S3.TIF	1	1	2	3	1	3	200	583	391752	392352	1513	1495	393098	-32768	1522	728.849999999977	-32768	-32768	-32768	-32768	-32768	-32768	-32768	-32768	-32768	-32768	-32768	-425137.15	393095	393132	38	524.900024414062	417.700012207031	319.600006103516	416.200012207031
1	onrs0618l	r	1	l	w	26	1	1	20	20	-1	C1S3.TIF	C1S1.TIF	C2S2.TIF	1	1	2	3	1	2	200	975	395559	396609	1605	1628	397054	-32768	1724	428.343999999983	-32768	-32768	-32768	-32768	-32768	-32768	-32768	-32768	-32768	-32768	-32768	-429393.656	397049	397084	36	518.299987792969	424.200012207031	321.5	420.100006103516
1	onrs0618l	r	1	l	w	26	1	1	21	21	-1	C1S1.TIF	C1S3.TIF	C2S2.TIF	1	1	2	1	3	2	200	537	398126	398676	1428	1401	399059	-32768	1316	366.456999999995	-32768	-32768	-32768	-32768	-32768	-32768	-32768	-32768	-32768	-32768	-32768	-431460.543	399055	399093	39	521.900024414062	410.100006103516	309.899993896484	395.100006103516
1	onrs0618l	r	1	l	w	26	1	1	22	22	1	C1S1.TIF	C1S2.TIF	C2S3.TIF	1	1	2	1	2	3	200	658	400145	400795	1501	1520	401259	-32768	1590	447.16399999999	-32768	-32768	-32768	-32768	-32768	-32768	-32768	-32768	-32768	-32768	-32768	-433579.836	401257	401300	44	515.400024414062	414	731.400024414062	404.5
1	onrs0618l	r	1	l	w	26	0	1	23	23	1	C2S2.TIF	C2S3.TIF	C1S2.TIF	2	2	1	2	3	2	200	531	402700	403250	1407	1415	403665	-32768	1554	398.413	-32768	-32768	-32768	-32768	-32768	-32768	-32768	-32768	-32768	-32768	-32768	-436034.587	403662	403698	37	513.599975585938	401.700012207031	716	388.399993896484
1	onrs0618l	r	1	l	w	26	0	1	24	24	1	C2S3.TIF	C2S2.TIF	C1S3.TIF	2	2	1	3	2	3	200	701	405026	405726	1440	1453	406250	-32768	1535	507.852000000014	-32768	-32768	-32768	-32768	-32768	-32768	-32768	-32768	-32768	-32768	-32768	-438510.148	406245	406284	40	512.400024414062	404.799987792969	730	383.600006103516
1	onrs0618l	r	1	l	w	26	1	1	25	25	1	C1S3.TIF	C1S1.TIF	C2S2.TIF	1	1	2	3	1	2	200	728	407789	408539	1482	1492	408942	-32768	1585	385.533999999985	-32768	-32768	-32768	-32768	-32768	-32768	-32768	-32768	-32768	-32768	-32768	-441324.466	408938	408978	41	515.099975585938	416.700012207031	733.599975585938	404.200012207031
1	onrs0618l	r	1	l	w	26	1	1	26	26	-1	C2S1.TIF	C2S2.TIF	C1S3.TIF	2	2	1	1	2	3	200	956	410305	411255	1512	1517	411669	-32768	1754	397.593999999983	-32768	-32768	-32768	-32768	-32768	-32768	-32768	-32768	-32768	-32768	-32768	-444039.406	411665	411711	47	528.900024414062	420.100006103516	320.100006103516	415.5
1	onrs0618l	r	1	l	w	26	0	1	27	27	-1	C2S2.TIF	C2S1.TIF	C1S2.TIF	2	2	1	2	1	2	200	540	413434	414141	1499	1496	414512	-32768	1482	353.476000000024	-32768	-32768	-32768	-32768	-32768	-32768	-32768	-32768	-32768	-32768	-32768	-446926.524	414508	414543	36	528.700012207031	413.600006103516	312.799987792969	409.5
1	onrs0618l	r	1	l	w	26	1	1	28	28	-1	C1S1.TIF	C1S3.TIF	C2S2.TIF	1	1	2	1	3	2	200	907	415717	416617	1345	1348	416943	-32768	1389	309.170999999973	416939	416974	36	528.599975585938	399.399993896484	372.700012207031	396.799987792969	120.699996948242	227.5	4.48051041779053	179.042479941535	305.170999999973	417166	417187	22	374.200012207031	393	311.5	389.100006103516
1	onrs0618l	r	1	l	w	26	1	1	29	29	-1	C1S1.TIF	C1S2.TIF	C2S3.TIF	1	1	2	1	2	3	200	901	418278	419178	1439	1426	419730	-32768	1569	535.354999999981	-32768	-32768	-32768	-32768	-32768	-32768	-32768	-32768	-32768	-32768	-32768	-451962.645	419724	419760	37	527.299987792969	408.700012207031	335.299987792969	411.100006103516
1	onrs0618l	r	1	l	w	26	0	1	30	30	-1	C1S3.TIF	C1S2.TIF	C2S3.TIF	1	1	2	3	2	3	200	719	421166	421916	1568	1563	422399	-32768	1491	466.158999999985	-32768	-32768	-32768	-32768	-32768	-32768	-32768	-32768	-32768	-32768	-32768	-454700.841	422395	422434	40	522.200012207031	405.700012207031	309.399993896484	397.899993896484
1	onrs0618l	r	1	l	w	26	0	1	31	31	1	C1S1.TIF	C1S2.TIF	C2S1.TIF	1	1	2	1	2	1	200	642	423493	424143	1379	1381	424648	-32768	1546	488.207999999984	-32768	-32768	-32768	-32768	-32768	-32768	-32768	-32768	-32768	-32768	-32768	-456927.792	424644	424685	42	515.900024414062	414.5	721	405.100006103516
1	onrs0618l	r	1	l	w	26	0	1	32	32	-1	C2S2.TIF	C2S3.TIF	C1S2.TIF	2	2	1	2	3	2	200	771	426427	427377	1458	1489	427833	-32768	1620	438.261999999988	-32768	-32768	-32768	-32768	-32768	-32768	-32768	-32768	-32768	-32768	-32768	-460162.738	427831	427869	39	522.400024414062	419.399993896484	328	413.200012207031
1	onrs0618l	r	1	l	w	26	0	1	33	33	-1	C1S1.TIF	C1S2.TIF	C2S1.TIF	1	1	2	1	2	1	200	930	428927	429877	1291	1294	430302	-32768	1398	408.382999999973	-32768	-32768	-32768	-32768	-32768	-32768	-32768	-32768	-32768	-32768	-32768	-462661.617	430298	430337	40	520.700012207031	407	309.899993896484	405.700012207031
1	onrs0618l	r	1	l	w	26	1	1	34	34	1	C2S2.TIF	C2S1.TIF	C1S3.TIF	2	2	1	2	1	3	200	594	431391	431991	1546	1549	432509	-32768	1537	501.82799999998	-32768	-32768	-32768	-32768	-32768	-32768	-32768	-32768	-32768	-32768	-32768	-464775.172	432507	432550	44	527.299987792969	410.600006103516	734.599975585938	411.5
1	onrs0618l	r	1	l	w	26	1	1	35	35	-1	C2S3.TIF	C2S1.TIF	C1S2.TIF	2	2	1	3	1	2	200	925	433867	434817	1435	1455	435283	-32768	1542	448.260999999999	-32768	-32768	-32768	-32768	-32768	-32768	-32768	-32768	-32768	-32768	-32768	-467602.739	435279	435313	35	526.299987792969	411.600006103516	332.799987792969	415.700012207031
1	onrs0618l	r	1	l	w	26	0	1	36	36	1	C2S1.TIF	C2S2.TIF	C1S1.TIF	2	2	1	1	2	1	200	774	436576	437376	1369	1358	438014	-32768	1479	621.069000000018	-32768	-32768	-32768	-32768	-32768	-32768	-32768	-32768	-32768	-32768	-32768	-470160.931	438011	438053	43	514.5	406.700012207031	717.700012207031	413.200012207031
1	onrs0618l	r	1	l	w	26	0	1	37	37	-1	C2S1.TIF	C2S2.TIF	C1S1.TIF	2	2	1	1	2	1	200	945	439712	440662	1499	1505	441172	-32768	1744	493.054000000004	-32768	-32768	-32768	-32768	-32768	-32768	-32768	-32768	-32768	-32768	-32768	-473446.946	441169	441204	36	516.299987792969	418	313.700012207031	419.100006103516
1	onrs0618l	r	1	l	w	26	1	1	38	38	-1	C2S1.TIF	C2S3.TIF	C1S2.TIF	2	2	1	1	3	2	200	685	442264	443014	1429	1423	443026	-32768	1421	-4.78100000001723	-32768	-32768	-32768	-32768	-32768	-32768	-32768	-32768	-32768	-32768	-32768	-475798.781	443758	443803	46	522	407.799987792969	276.799987792969	401.600006103516
1	onrs0618l	r	1	l	w	26	1	1	39	39	1	C2S3.TIF	C2S2.TIF	C1S1.TIF	2	2	1	3	2	1	200	820	445917	446767	1466	1476	447251	-32768	1648	467.522999999986	-32768	-32768	-32768	-32768	-32768	-32768	-32768	-32768	-32768	-32768	-32768	-479551.477	447247	447290	44	507.700012207031	397.5	728.299987792969	399.5
1	onrs0618l	r	1	l	w	26	1	1	40	40	-1	C2S2.TIF	C2S1.TIF	C1S3.TIF	2	2	1	2	1	3	200	883	449200	450100	1388	1405	450553	-32768	1469	435.771000000008	-32768	-32768	-32768	-32768	-32768	-32768	-32768	-32768	-32768	-32768	-32768	-482885.229	450550	450586	37	529.799987792969	412.899993896484	329.299987792969	403.5
1	onrs0618l	r	1	l	w	26	1	1	41	41	-1	C1S3.TIF	C1S1.TIF	C2S2.TIF	1	1	2	3	1	2	200	503	451692	452192	1372	1384	452670	-32768	1465	461.575000000012	-32768	-32768	-32768	-32768	-32768	-32768	-32768	-32768	-32768	-32768	-32768	-484976.425	452666	452703	38	517	421.700012207031	320.200012207031	413.299987792969
1	onrs0618l	r	1	l	w	26	0	1	42	42	1	C2S2.TIF	C2S1.TIF	C1S2.TIF	2	2	1	2	1	2	200	751	453737	454487	1348	1334	454786	-32768	1328	282.364000000001	-32768	-32768	-32768	-32768	-32768	-32768	-32768	-32768	-32768	-32768	-32768	-487271.636	454782	454824	43	519.200012207031	415.5	721.700012207031	414.700012207031
1	onrs0618l	r	1	l	w	26	1	1	43	43	1	C1S3.TIF	C1S2.TIF	C2S1.TIF	1	1	2	3	2	1	200	753	456333	457083	1452	1476	457529	-32768	1651	429.190000000002	-32768	-32768	-32768	-32768	-32768	-32768	-32768	-32768	-32768	-32768	-32768	-489867.81	457526	457565	40	529.599975585938	412.799987792969	721.700012207031	406.299987792969
1	onrs0618l	r	1	l	w	26	1	1	44	44	1	C2S2.TIF	C2S1.TIF	C1S3.TIF	2	2	1	2	1	3	200	588	458994	459594	1309	1307	460045	-32768	1376	434.257999999973	460041	460079	39	526	405.799987792969	310.200012207031	398.5	153.800003051758	275.899993896484	6.18694821970737	178.054890747492	430.257999999973	460641	460658	18	768.799987792969	427.200012207031	726.5	423
1	onrs0618l	r	1	l	w	26	0	1	45	45	-1	C1S3.TIF	C1S1.TIF	C2S3.TIF	1	1	2	3	1	3	200	877	462160	463060	1539	1565	463084	-32768	1586	7.01400000002468	-32768	-32768	-32768	-32768	-32768	-32768	-32768	-32768	-32768	-32768	-32768	-495844.986	463503	463545	43	533.900024414062	420.5	316.899993896484	410.299987792969
1	onrs0618l	r	1	l	w	26	0	1	46	46	-1	C1S1.TIF	C1S2.TIF	C2S1.TIF	1	1	2	1	2	1	200	818	464600	465450	1414	1415	465860	-32768	1504	393.571999999986	-32768	-32768	-32768	-32768	-32768	-32768	-32768	-32768	-32768	-32768	-32768	-498234.428	465856	465895	40	523.200012207031	406.5	307.799987792969	404.399993896484
1	onrs0618l	r	1	l	w	26	1	1	47	47	-1	C1S2.TIF	C1S3.TIF	C2S1.TIF	1	1	2	2	3	1	200	689	467339	468039	1446	1448	468286	-32768	1450	230.688000000024	-32768	-32768	-32768	-32768	-32768	-32768	-32768	-32768	-32768	-32768	-32768	-500823.312	468282	468320	39	523.599975585938	410.100006103516	333.100006103516	406.899993896484
1	onrs0618l	r	1	l	w	26	0	1	48	48	-1	C1S1.TIF	C1S3.TIF	C2S1.TIF	1	1	2	1	3	1	200	941	469359	470309	1403	1396	470721	-32768	1434	395.305999999982	-32768	-32768	-32768	-32768	-32768	-32768	-32768	-32768	-32768	-32768	-32768	-503093.694	470717	470754	38	528.299987792969	402.899993896484	320.600006103516	408.899993896484
1	onrs0618l	r	1	l	w	26	1	1	49	49	1	C2S1.TIF	C2S2.TIF	C1S3.TIF	2	2	1	1	2	3	200	873	472292	473192	1329	1322	473618	-32768	1355	408.902000000002	-32768	-32768	-32768	-32768	-32768	-32768	-32768	-32768	-32768	-32768	-32768	-505977.098	473613	473654	42	518.599975585938	406.399993896484	731.099975585938	399.899993896484
1	onrs0618l	r	1	l	w	26	0	1	50	50	1	C2S3.TIF	C2S2.TIF	C1S3.TIF	2	2	1	3	2	3	200	983	474929	475929	1182	1184	476246	-32768	1264	299.840000000026	476242	476263	22	523.200012207031	400.799987792969	466.899993896484	398.399993896484	69.9000015258789	129.5	1.62395239497821	177.559719291353	295.840000000026	478856	478879	24	649	417.5	727.200012207031	410.700012207031
1	onrs0618l	r	1	l	w	26	1	1	51	51	1	C1S3.TIF	C1S2.TIF	C2S1.TIF	1	1	2	3	2	1	200	797	479840	480640	1498	1489	480879	-32768	1449	221.979999999981	480876	480907	32	518.799987792969	415.100006103516	658	408	120.800003051758	227.100006103516	4.00524510858011	2.93251553248553	218.979999999981	481032	481053	22	654.799987792969	406.200012207031	720.599975585938	409.600006103516
1	onrs0618l	r	1	l	w	26	1	1	52	52	-1	C2S3.TIF	C2S1.TIF	C1S2.TIF	2	2	1	3	1	2	200	531	482088	482638	1456	1432	483059	-32768	1376	403.843999999983	-32768	-32768	-32768	-32768	-32768	-32768	-32768	-32768	-32768	-32768	-32768	-515423.156	483055	483094	40	522	404.100006103516	311.399993896484	413
1	onrs0618l	r	1	l	w	26	1	1	53	53	-1	C1S2.TIF	C1S3.TIF	C2S1.TIF	1	1	2	2	3	1	200	691	484133	484833	1565	1582	485308	-32768	1639	458.370999999985	-32768	-32768	-32768	-32768	-32768	-32768	-32768	-32768	-32768	-32768	-32768	-517617.629	485305	485351	47	519.099975585938	418.5	300	408.700012207031
1	onrs0618l	r	1	l	w	26	1	1	54	54	-1	C1S1.TIF	C1S2.TIF	C2S3.TIF	1	1	2	1	2	3	200	769	486587	487387	1401	1394	487729	-32768	1388	325.857000000018	-32768	-32768	-32768	-32768	-32768	-32768	-32768	-32768	-32768	-32768	-32768	-520171.143	487726	487765	40	519.200012207031	403.299987792969	321.100006103516	405.600006103516
1	onrs0618l	r	1	l	w	26	0	1	55	55	1	C1S3.TIF	C1S1.TIF	C2S3.TIF	1	1	2	3	1	3	200	555	489074	489624	1363	1343	489875	-32768	1313	233.473999999987	-32768	-32768	-32768	-32768	-32768	-32768	-32768	-32768	-32768	-32768	-32768	-522409.526	489872	489910	39	519.099975585938	400.5	681	406.5
1	onrs0618l	r	1	l	w	26	0	1	56	56	1	C2S1.TIF	C2S2.TIF	C1S1.TIF	2	2	1	1	2	1	200	773	491607	492407	1328	1335	492771	-32768	1365	347.056999999972	492767	492799	33	520.5	405.600006103516	658.200012207031	402.899993896484	115.699996948242	213.399993896484	3.95766174482282	1.12654840418402	343.056999999972	493078	493099	22	648.799987792969	407	715.5	406.600006103516
1	onrs0618l	r	1	l	w	26	1	1	57	57	1	C2S3.TIF	C2S2.TIF	C1S1.TIF	2	2	1	3	2	1	200	733	494159	494909	1389	1420	495347	-32768	1574	422.097000000009	-32768	-32768	-32768	-32768	-32768	-32768	-32768	-32768	-32768	-32768	-32768	-527692.903	495343	495381	39	521.099975585938	415.700012207031	716.900024414062	405.399993896484
1	onrs0618l	r	1	l	w	26	0	1	58	58	1	C2S2.TIF	C2S1.TIF	C1S2.TIF	2	2	1	2	1	2	200	669	496639	497339	1371	1371	497607	-32768	1468	250.362000000023	497604	497635	32	519.799987792969	400.100006103516	384.799987792969	400.899993896484	117.900001525879	229.600006103516	3.87937872180416	-179.660191550927	247.362000000023	498048	498067	20	744.400024414062	408.299987792969	710.5	409.299987792969
1	onrs0618l	r	1	l	w	26	0	1	59	59	-1	C2S3.TIF	C2S2.TIF	C1S3.TIF	2	2	1	3	2	3	200	629	499084	499734	1298	1279	500090	-32768	1267	339.003000000026	-32768	-32768	-32768	-32768	-32768	-32768	-32768	-32768	-32768	-32768	-32768	-532518.997	500086	500124	39	525.700012207031	401.899993896484	305.700012207031	401.600006103516
1	onrs0618l	r	1	l	w	26	1	1	60	60	1	C1S2.TIF	C1S3.TIF	C2S1.TIF	1	1	2	2	3	1	200	506	501186	501686	1411	1405	502142	-32768	1349	439.375999999989	-32768	-32768	-32768	-32768	-32768	-32768	-32768	-32768	-32768	-32768	-32768	-534470.624	502137	502176	40	522.900024414062	402.299987792969	730.900024414062	399.399993896484
1	onrs0618l	r	1	l	w	26	0	1	61	61	1	C2S3.TIF	C2S1.TIF	C1S3.TIF	2	2	1	3	1	3	200	818	503269	504119	1275	1274	504556	-32768	1281	419.53899999999	-32768	-32768	-32768	-32768	-32768	-32768	-32768	-32768	-32768	-32768	-32768	-536904.461	504552	504590	39	517.299987792969	399.100006103516	725.400024414062	403
1	onrs0618l	r	1	l	w	26	0	1	62	62	-1	C1S1.TIF	C1S3.TIF	C2S1.TIF	1	1	2	1	3	1	200	995	505731	506731	1389	1374	507127	-32768	1384	379.341000000015	-32768	-32768	-32768	-32768	-32768	-32768	-32768	-32768	-32768	-32768	-32768	-539515.659	507125	507164	40	527.099975585938	404.700012207031	309.799987792969	401.299987792969
1	onrs0618l	r	1	l	w	26	0	1	63	63	1	C1S2.TIF	C1S1.TIF	C2S2.TIF	1	1	2	2	1	2	200	539	508219	508769	1347	1338	509142	-32768	1269	356.280000000028	-32768	-32768	-32768	-32768	-32768	-32768	-32768	-32768	-32768	-32768	-32768	-541553.72	509139	509179	41	518.799987792969	404.899993896484	698.400024414062	395.799987792969
1	onrs0618l	r	1	l	w	26	1	1	64	64	-1	C2S2.TIF	C2S3.TIF	C1S1.TIF	2	2	1	2	3	1	200	707	510247	510947	1518	1534	511425	-32768	1578	460.833999999973	-32768	-32768	-32768	-32768	-32768	-32768	-32768	-32768	-32768	-32768	-32768	-543732.166	511421	511464	44	522.099975585938	413.5	339.600006103516	411.200012207031
1	onrs0618l	r	1	l	w	26	0	1	65	65	-1	C2S1.TIF	C2S2.TIF	C1S1.TIF	2	2	1	1	2	1	200	847	512891	513741	1295	1293	514188	-32768	1344	429.751999999979	-32768	-32768	-32768	-32768	-32768	-32768	-32768	-32768	-32768	-32768	-32768	-546526.248	514184	514224	41	519.799987792969	409.799987792969	320.399993896484	399.399993896484
1	onrs0618l	r	1	l	w	26	0	1	66	66	1	C1S3.TIF	C1S2.TIF	C2S3.TIF	1	1	2	3	2	3	200	775	515587	516387	1496	1522	516708	-32768	1587	304.733999999997	-32768	-32768	-32768	-32768	-32768	-32768	-32768	-32768	-32768	-32768	-32768	-549171.266	516704	516742	39	523.700012207031	415.600006103516	740.200012207031	414.200012207031
1	onrs0618l	r	1	l	w	26	0	1	67	67	1	C1S1.TIF	C1S3.TIF	C2S1.TIF	1	1	2	1	3	1	200	937	518048	518998	1375	1376	519384	-32768	1459	368.458999999973	-32768	-32768	-32768	-32768	-32768	-32768	-32768	-32768	-32768	-32768	-32768	-551783.541	519380	519425	46	514.200012207031	414.100006103516	735	395.799987792969
1	onrs0618l	r	1	l	w	26	0	1	68	68	-1	C2S1.TIF	C2S3.TIF	C1S1.TIF	2	2	1	1	3	1	200	618	520711	521361	1354	1360	521818	-32768	1427	440.375999999989	-32768	-32768	-32768	-32768	-32768	-32768	-32768	-32768	-32768	-32768	-32768	-554145.624	521813	521845	33	516.400024414062	404.299987792969	341.799987792969	401.799987792969
1	onrs0618l	r	1	l	w	26	0	1	69	69	1	C2S3.TIF	C2S1.TIF	C1S3.TIF	2	2	1	3	1	3	200	771	522885	523685	1413	1415	523885	-32768	1410	183.767999999982	523880	523918	39	524.099975585938	405.899993896484	324.5	407.600006103516	143.199996948242	253.100006103516	5.72761132220416	-179.51130472478	178.767999999982	524021	524076	56	324.600006103516	402.799987792969	749.799987792969	401
1	onrs0618l	r	1	l	w	26	0	1	70	70	1	C2S2.TIF	C2S3.TIF	C1S2.TIF	2	2	1	2	3	2	200	768	525330	526130	1367	1368	526543	-32768	1357	396.341000000015	-32768	-32768	-32768	-32768	-32768	-32768	-32768	-32768	-32768	-32768	-32768	-558914.659	526539	526577	39	520.099975585938	405.600006103516	725.900024414062	394.299987792969
1	onrs0618l	r	1	l	w	26	0	1	71	71	1	C1S2.TIF	C1S3.TIF	C2S2.TIF	1	1	2	2	3	2	200	811	527911	528711	1365	1351	529110	-32768	1338	382.400999999954	-32768	-32768	-32768	-32768	-32768	-32768	-32768	-32768	-32768	-32768	-32768	-561495.599	529106	529146	41	515.400024414062	408.700012207031	736.599975585938	395.399993896484
1	onrs0618l	r	1	l	w	26	1	1	72	72	1	C1S2.TIF	C1S1.TIF	C2S3.TIF	1	1	2	2	1	3	200	620	530210	530860	1459	1460	531208	-32768	1426	330.986999999965	-32768	-32768	-32768	-32768	-32768	-32768	-32768	-32768	-32768	-32768	-32768	-563645.013	531204	531243	40	517.099975585938	406	736.700012207031	410.399993896484
1	onrs0618l	r	1	l	w	26	0	1	73	73	-1	C2S2.TIF	C2S3.TIF	C1S2.TIF	2	2	1	2	3	2	200	616	532769	533419	1327	1315	533766	-32768	1272	329.861000000034	-32768	-32768	-32768	-32768	-32768	-32768	-32768	-32768	-32768	-32768	-32768	-566204.139	533763	533800	38	520.400024414062	404.200012207031	322.399993896484	407.600006103516
1	onrs0618l	r	1	l	w	26	0	1	74	74	-1	C2S3.TIF	C2S1.TIF	C1S3.TIF	2	2	1	3	1	3	200	653	534864	535514	1408	1410	536020	-32768	1450	489.719999999972	-32768	-32768	-32768	-32768	-32768	-32768	-32768	-32768	-32768	-32768	-32768	-568298.28	536018	536049	32	521	410.299987792969	330.5	421.600006103516
1	onrs0618l	r	1	l	w	26	0	1	75	75	-1	C2S1.TIF	C2S3.TIF	C1S1.TIF	2	2	1	1	3	1	200	963	537408	538358	1366	1381	538835	-32768	1548	459.646999999997	538832	538864	33	530	406.5	369.299987792969	410.700012207031	137.5	206.699996948242	4.61940228259539	-178.499248143975	456.646999999997	539330	539343	14	344	407	319.200012207031	410.5
1	onrs0618l	r	1	l	w	26	1	1	76	76	-1	C1S2.TIF	C1S1.TIF	C2S3.TIF	1	1	2	2	1	3	200	692	540885	541585	1194	1198	542025	-32768	1289	423.559000000008	-32768	-32768	-32768	-32768	-32768	-32768	-32768	-32768	-32768	-32768	-32768	-574369.441	542021	542061	41	517.900024414062	404.899993896484	304.799987792969	407
1	onrs0618l	r	1	l	w	26	1	1	77	77	-1	C1S3.TIF	C1S2.TIF	C2S1.TIF	1	1	2	3	2	1	200	914	543117	544017	1349	1358	544370	-32768	1453	336.662000000011	-32768	-32768	-32768	-32768	-32768	-32768	-32768	-32768	-32768	-32768	-32768	-576801.338	544365	544402	38	519.200012207031	408.700012207031	332.200012207031	404.200012207031
1	onrs0618l	r	1	l	w	26	0	1	78	78	-1	C1S2.TIF	C1S3.TIF	C2S2.TIF	1	1	2	2	3	2	200	912	545748	546648	1233	1248	546976	-32768	1306	311.410000000033	-32768	-32768	-32768	-32768	-32768	-32768	-32768	-32768	-32768	-32768	-32768	-579432.59	546973	547011	39	526	406.200012207031	320.200012207031	396.399993896484
1	onrs0618l	r	1	l	w	26	0	1	79	79	-1	C1S2.TIF	C1S3.TIF	C2S2.TIF	1	1	2	2	3	2	200	977	548086	549086	1513	1522	549420	-32768	1568	316.902000000002	-32768	-32768	-32768	-32768	-32768	-32768	-32768	-32768	-32768	-32768	-32768	-581871.098	549415	549454	40	518.900024414062	418.200012207031	303	403.100006103516
1	onrs0618l	r	1	l	w	26	1	1	80	80	-1	C2S1.TIF	C2S3.TIF	C1S2.TIF	2	2	1	1	3	2	200	541	550519	551069	1461	1461	551680	-32768	1457	594.451000000001	551676	551695	20	512	409.799987792969	462.799987792969	406.399993896484	67.8000030517578	131.800003051758	1.42125904645621	176.041819558651	590.451000000001	551799	551831	33	463.399993896484	415.200012207031	323	404.600006103516
1	onrs0618l	r	1	l	w	26	1	1	81	81	-1	C2S3.TIF	C2S2.TIF	C1S1.TIF	2	2	1	3	2	1	200	753	553121	553871	1294	1292	554210	-32768	1290	322.332999999984	-32768	-32768	-32768	-32768	-32768	-32768	-32768	-32768	-32768	-32768	-32768	-586655.667	554206	554246	41	518.200012207031	407.600006103516	310.600006103516	401.700012207031
1	onrs0618l	r	1	l	w	26	1	1	82	82	1	C2S1.TIF	C2S3.TIF	C1S2.TIF	2	2	1	1	3	2	200	677	555558	556258	1327	1324	556599	-32768	1354	324.278000000049	-32768	-32768	-32768	-32768	-32768	-32768	-32768	-32768	-32768	-32768	-32768	-589042.722	556598	556637	40	513.599975585938	407.700012207031	714.099975585938	405.799987792969
1	onrs0618l	r	1	l	w	26	0	1	83	83	1	C1S3.TIF	C1S1.TIF	C2S3.TIF	1	1	2	3	1	3	200	625	557695	558345	1324	1328	558731	-32768	1317	370.244999999995	558727	558762	36	523	407.299987792969	661.400024414062	405.700012207031	109.599998474121	184.899993896484	3.97727857632748	0.663294720096355	366.244999999995	558898	558918	21	678.599975585938	406.200012207031	732.700012207031	401.600006103516
1	onrs0618l	r	1	l	w	26	0	1	84	84	-1	C1S2.TIF	C1S1.TIF	C2S2.TIF	1	1	2	2	1	2	200	535	559871	560421	1359	1351	560691	-32768	1330	252.957999999984	-32768	-32768	-32768	-32768	-32768	-32768	-32768	-32768	-32768	-32768	-32768	-593206.042	560689	560725	37	520.299987792969	412.799987792969	331.100006103516	409.600006103516
1	onrs0618l	r	1	l	w	26	1	1	85	85	1	C2S3.TIF	C2S1.TIF	C1S2.TIF	2	2	1	3	1	2	200	994	562064	563064	1413	1411	563373	-32768	1502	292.768999999971	-32768	-32768	-32768	-32768	-32768	-32768	-32768	-32768	-32768	-32768	-32768	-595848.231	563368	563409	42	512.299987792969	406.100006103516	710.900024414062	418.700012207031
1	onrs0618l	r	1	l	w	26	0	1	86	86	1	C1S1.TIF	C1S3.TIF	C2S1.TIF	1	1	2	1	3	1	200	841	564868	565718	1266	1252	566036	-32768	1275	301.123000000021	566032	566067	36	518.099975585938	414	346.5	409.299987792969	133.5	225.899993896484	4.9328935173374	178.427265401567	297.123000000021	566216	566271	56	343.299987792969	406.899993896484	719.099975585938	410.899993896484
1	onrs0618l	r	1	l	w	26	0	1	87	87	1	C1S3.TIF	C1S2.TIF	C2S3.TIF	1	1	2	3	2	3	200	779	567350	568150	1255	1260	568573	-32768	1430	405.746000000043	-32768	-32768	-32768	-32768	-32768	-32768	-32768	-32768	-32768	-32768	-32768	-600935.254	568570	568611	42	514.400024414062	419.5	708.799987792969	410.200012207031
1	onrs0618l	r	1	l	w	26	0	1	88	88	-1	C2S3.TIF	C2S2.TIF	C1S3.TIF	2	2	1	3	2	3	200	695	569669	570369	1407	1397	570703	-32768	1399	317.565999999992	-32768	-32768	-32768	-32768	-32768	-32768	-32768	-32768	-32768	-32768	-32768	-603153.434	570700	570738	39	521.200012207031	418	319.5	398.399993896484
1	onrs0618l	r	1	l	w	26	1	1	89	89	1	C1S3.TIF	C1S1.TIF	C2S2.TIF	1	1	2	3	1	2	200	684	571786	572486	1399	1400	572803	-32768	1404	300.160000000033	-32768	-32768	-32768	-32768	-32768	-32768	-32768	-32768	-32768	-32768	-32768	-605270.84	572798	572839	42	519.700012207031	406.399993896484	735.400024414062	407.899993896484
1	onrs0618l	r	1	l	w	26	1	1	90	90	1	C2S1.TIF	C2S2.TIF	C1S3.TIF	2	2	1	1	2	3	200	737	573903	574653	1357	1365	574940	-32768	1387	269.935000000056	-32768	-32768	-32768	-32768	-32768	-32768	-32768	-32768	-32768	-32768	-32768	-607438.065	574936	574977	42	514.900024414062	405.200012207031	720	407.200012207031
1	onrs0618l	r	1	l	w	26	1	1	91	91	1	C1S1.TIF	C1S3.TIF	C2S2.TIF	1	1	2	1	3	2	200	930	576032	576982	1472	1475	577396	-32768	1521	397.685999999987	-32768	-32768	-32768	-32768	-32768	-32768	-32768	-32768	-32768	-32768	-32768	-609766.314	577392	577430	39	516.900024414062	404.299987792969	733.5	404.899993896484
1	onrs0618l	r	1	l	w	26	1	1	92	92	-1	C2S3.TIF	C2S2.TIF	C1S1.TIF	2	2	1	3	2	1	200	800	578485	579285	1442	1458	579541	-32768	1500	239.501999999979	-32768	-32768	-32768	-32768	-32768	-32768	-32768	-32768	-32768	-32768	-32768	-612069.498	579536	579573	38	515	406.600006103516	313.600006103516	404.5
1	onrs0618l	r	1	l	w	26	0	1	93	93	-1	C1S2.TIF	C1S1.TIF	C2S2.TIF	1	1	2	2	1	2	200	724	580608	581358	1420	1418	581548	-32768	1412	173.234000000055	581544	581583	40	522.5	406.100006103516	733.400024414062	409.299987792969	146.600006103516	279.799987792969	6.04368027660065	-0.871781833499062	169.234000000055	581875	581939	65	725.400024414062	409.399993896484	313.600006103516	405.600006103516
1	onrs0618l	r	1	l	w	26	1	1	94	94	-1	C1S3.TIF	C1S2.TIF	C2S1.TIF	1	1	2	3	2	1	200	720	583227	583977	1226	1222	584512	-32768	1361	518.060999999987	-32768	-32768	-32768	-32768	-32768	-32768	-32768	-32768	-32768	-32768	-32768	-616761.939	584509	584549	41	528.599975585938	403.899993896484	310.399993896484	412
1	onrs0618l	r	1	l	w	26	1	1	95	95	-1	C2S1.TIF	C2S2.TIF	C1S3.TIF	2	2	1	1	2	3	200	734	585584	586334	1463	1463	586620	-32768	1497	268.719000000041	-32768	-32768	-32768	-32768	-32768	-32768	-32768	-32768	-32768	-32768	-32768	-619119.281	586616	586661	46	516.400024414062	409.600006103516	331.100006103516	403.700012207031
1	onrs0618l	r	1	l	w	26	0	1	96	96	-1	C2S3.TIF	C2S1.TIF	C1S3.TIF	2	2	1	3	1	3	200	591	587689	588289	1402	1390	588574	-32768	1480	268.087000000058	-32768	-32768	-32768	-32768	-32768	-32768	-32768	-32768	-32768	-32768	-32768	-621073.913	588570	588608	39	515.400024414062	413.399993896484	312.399993896484	408.899993896484
1	onrs0618l	r	1	l	w	26	1	2	1	97	-1	C2S1.TIF	C2S3.TIF	C1S2.TIF	2	2	1	1	3	2	200	727	599184	599934	1726	1730	600323	-32768	1841	372.177000000025	-32768	-32768	-32768	-32768	-32768	-32768	-32768	-32768	-32768	-32768	-32768	-632718.823	600319	600353	35	523.400024414062	420.700012207031	335.200012207031	410.600006103516
1	onrs0618l	r	1	l	w	26	0	2	2	98	1	C2S3.TIF	C2S2.TIF	C1S3.TIF	2	2	1	3	2	3	200	502	601426	601926	1624	1628	602312	-32768	1627	369.060999999987	-32768	-32768	-32768	-32768	-32768	-32768	-32768	-32768	-32768	-32768	-32768	-634710.939	602309	602349	41	521.900024414062	399.100006103516	739.200012207031	396.200012207031
1	onrs0618l	r	1	l	w	26	1	2	3	99	1	C1S1.TIF	C1S2.TIF	C2S3.TIF	1	1	2	1	2	3	200	599	603734	604334	1531	1530	604602	-32768	1573	251.601000000024	-32768	-32768	-32768	-32768	-32768	-32768	-32768	-32768	-32768	-32768	-32768	-637118.399	604597	604640	44	523.299987792969	404.799987792969	723.799987792969	405.100006103516
1	onrs0618l	r	1	l	w	26	0	2	4	100	-1	C1S3.TIF	C1S1.TIF	C2S3.TIF	1	1	2	3	1	3	200	853	605695	606545	1479	1488	606858	-32768	1553	296.93200000003	-32768	-32768	-32768	-32768	-32768	-32768	-32768	-32768	-32768	-32768	-32768	-639329.068	606854	606889	36	519.700012207031	405.299987792969	331.200012207031	405.100006103516
1	onrs0618l	r	1	l	w	26	1	2	5	101	1	C2S1.TIF	C2S2.TIF	C1S3.TIF	2	2	1	1	2	3	200	836	607951	608801	1588	1582	609079	-32768	1618	261.40399999998	-32768	-32768	-32768	-32768	-32768	-32768	-32768	-32768	-32768	-32768	-32768	-641585.596	609074	609117	44	524	398.899993896484	732.400024414062	392.799987792969
1	onrs0618l	r	1	l	w	26	0	2	6	102	1	C1S1.TIF	C1S2.TIF	C2S1.TIF	1	1	2	1	2	1	200	593	610191	610791	1401	1395	611113	-32768	1406	304.724000000046	-32768	-32768	-32768	-32768	-32768	-32768	-32768	-32768	-32768	-32768	-32768	-643576.276	611110	611153	44	518.700012207031	391.600006103516	740.700012207031	383.5
1	onrs0618l	r	1	l	w	26	1	2	7	103	-1	C1S2.TIF	C1S3.TIF	C2S1.TIF	1	1	2	2	3	1	200	887	612208	613108	1573	1584	613353	-32768	1605	228.003999999957	613349	613383	35	522.799987792969	405	688.400024414062	413.200012207031	131.5	243.800003051758	4.7576499025402	-2.84295335473587	224.003999999957	613453	613502	50	684.099975585938	411.799987792969	289.899993896484	396.799987792969
1	onrs0618l	r	1	l	w	26	1	2	8	104	-1	C1S2.TIF	C1S1.TIF	C2S3.TIF	1	1	2	2	1	3	200	824	614555	615405	1404	1402	615668	-32768	1442	245.812999999966	615665	615703	39	518.299987792969	402.5	670.700012207031	393	110	206.300003051758	4.3878356067677	3.572104284189	242.812999999966	615960	615980	21	269.299987792969	402.5	319.799987792969	403.700012207031
1	onrs0618l	r	1	l	w	26	1	2	9	105	1	C1S3.TIF	C1S2.TIF	C2S1.TIF	1	1	2	3	2	1	200	929	616947	617897	1409	1437	617996	-32768	1471	82.5479999999516	-32768	-32768	-32768	-32768	-32768	-32768	-32768	-32768	-32768	-32768	-32768	-650681.452	618257	618306	50	511	414	695.299987792969	406
1	onrs0618l	r	1	l	w	26	1	2	10	106	1	C1S2.TIF	C1S3.TIF	C2S1.TIF	1	1	2	2	3	1	200	622	619516	620166	1299	1293	620653	-32768	1290	470.261000000057	-32768	-32768	-32768	-32768	-32768	-32768	-32768	-32768	-32768	-32768	-32768	-652950.739	620649	620690	42	519.599975585938	400.299987792969	725.799987792969	388.100006103516
1	onrs0618l	r	1	l	w	26	1	2	11	107	1	C2S2.TIF	C2S3.TIF	C1S1.TIF	2	2	1	2	3	1	200	519	621998	622548	1527	1530	622908	-32768	1598	342.765000000014	622904	622943	40	523.099975585938	413.600006103516	307	421.5	151.399993896484	296.200012207031	6.19616041582863	-177.894991627656	338.765000000014	623126	623181	56	308.700012207031	417.700012207031	744.099975585938	413.5
1	onrs0618l	r	1	l	w	26	1	2	12	108	1	C2S1.TIF	C2S2.TIF	C1S3.TIF	2	2	1	1	2	3	200	811	624249	625049	1497	1503	625280	-32768	1494	214.084999999963	625275	625309	35	521.799987792969	415.600006103516	338.100006103516	409.700012207031	149.600006103516	287.600006103516	5.2739030826223	178.15317108486	209.084999999963	625513	625563	51	335.700012207031	410.600006103516	735.5	411.799987792969
1	onrs0618l	r	1	l	w	26	0	2	13	109	1	C1S3.TIF	C1S2.TIF	C2S3.TIF	1	1	2	3	2	3	200	917	626621	627521	1533	1542	627711	-32768	1589	173.116000000038	627707	627745	39	523.099975585938	414.200012207031	329.5	423.700012207031	139.199996948242	252.199996948242	5.56197802299977	-177.179292374647	169.116000000038	628178	628229	52	319.799987792969	409.899993896484	747.400024414062	411.100006103516
1	onrs0618l	r	1	l	w	26	0	2	14	110	-1	C2S2.TIF	C2S3.TIF	C1S2.TIF	2	2	1	2	3	2	200	942	629290	630240	1209	1224	630639	-32768	1342	382.265999999945	-32768	-32768	-32768	-32768	-32768	-32768	-32768	-32768	-32768	-32768	-32768	-663024.734	630635	630673	39	513.299987792969	405.600006103516	309.200012207031	394.100006103516
1	onrs0618l	r	1	l	w	26	0	2	15	111	1	C1S3.TIF	C1S1.TIF	C2S3.TIF	1	1	2	3	1	3	200	794	632376	633176	1541	1538	633569	-32768	1607	376.5	-32768	-32768	-32768	-32768	-32768	-32768	-32768	-32768	-32768	-32768	-32768	-665960.5	633565	633605	41	513.200012207031	424.799987792969	706.200012207031	423
1	onrs0618l	r	1	l	w	26	0	2	16	112	-1	C2S3.TIF	C2S2.TIF	C1S3.TIF	2	2	1	3	2	3	200	907	634649	635549	1260	1296	635906	-32768	1535	339.623999999953	-32768	-32768	-32768	-32768	-32768	-32768	-32768	-32768	-32768	-32768	-32768	-668334.376	635903	635932	30	516.099975585938	411.399993896484	357.399993896484	401.799987792969
1	onrs0618l	r	1	l	w	26	1	2	17	113	-1	C1S2.TIF	C1S1.TIF	C2S3.TIF	1	1	2	2	1	3	200	857	636996	637846	1542	1530	638112	-32768	1587	249.601000000024	-32768	-32768	-32768	-32768	-32768	-32768	-32768	-32768	-32768	-32768	-32768	-670630.399	638109	638144	36	508.200012207031	423.399993896484	334.100006103516	423.200012207031
1	onrs0618l	r	1	l	w	26	1	2	18	114	-1	C1S3.TIF	C1S1.TIF	C2S2.TIF	1	1	2	3	1	2	200	531	639159	639709	1252	1256	640021	-32768	1333	295.785999999964	-32768	-32768	-32768	-32768	-32768	-32768	-32768	-32768	-32768	-32768	-32768	-672493.214	640017	640054	38	515.700012207031	397.299987792969	331.799987792969	401.200012207031
1	onrs0618l	r	1	l	w	26	1	2	19	115	-1	C2S3.TIF	C2S2.TIF	C1S1.TIF	2	2	1	3	2	1	200	862	641105	641955	1460	1480	642219	-32768	1537	247.185000000056	-32768	-32768	-32768	-32768	-32768	-32768	-32768	-32768	-32768	-32768	-32768	-674739.815	642214	642252	39	517.299987792969	414.600006103516	318.100006103516	400.799987792969
1	onrs0618l	r	1	l	w	26	1	2	20	116	1	C1S2.TIF	C1S1.TIF	C2S3.TIF	1	1	2	2	1	3	200	877	643304	644204	1473	1490	644466	-32768	1551	245.14599999995	-32768	-32768	-32768	-32768	-32768	-32768	-32768	-32768	-32768	-32768	-32768	-676988.854	644462	644501	40	510.100006103516	410.399993896484	702.799987792969	421.399993896484
1	onrs0618l	r	1	l	w	26	1	2	21	117	-1	C1S3.TIF	C1S1.TIF	C2S2.TIF	1	1	2	3	1	2	200	723	645586	646336	1283	1293	646573	-32768	1291	220.73199999996	-32768	-32768	-32768	-32768	-32768	-32768	-32768	-32768	-32768	-32768	-32768	-679120.268	646570	646604	35	515.599975585938	395.299987792969	328.899993896484	398.100006103516
1	onrs0618l	r	1	l	w	26	1	2	22	118	1	C2S2.TIF	C2S1.TIF	C1S3.TIF	2	2	1	2	1	3	200	541	647700	648250	1360	1363	648580	-32768	1380	313.070999999996	-32768	-32768	-32768	-32768	-32768	-32768	-32768	-32768	-32768	-32768	-32768	-681034.929	648575	648615	41	507.700012207031	415.100006103516	694.700012207031	416.200012207031
1	onrs0618l	r	1	l	w	26	1	2	23	119	1	C1S3.TIF	C1S2.TIF	C2S1.TIF	1	1	2	3	2	1	200	625	649707	650357	1276	1292	650553	-32768	1334	178.805000000051	650549	650584	36	510.899993896484	397.100006103516	362.399993896484	397.899993896484	118.699996948242	219.5	4.26730333685754	-179.691590942669	174.805000000051	650973	650992	20	738.599975585938	408.799987792969	708.700012207031	408.200012207031
1	onrs0618l	r	1	l	w	26	0	2	24	120	-1	C1S1.TIF	C1S2.TIF	C2S1.TIF	1	1	2	1	2	1	200	848	651974	652824	1369	1360	653025	-32768	1321	184.290000000037	-32768	-32768	-32768	-32768	-32768	-32768	-32768	-32768	-32768	-32768	-32768	-685608.71	653020	653058	39	516.400024414062	407.100006103516	306.700012207031	417.600006103516
1	onrs0618l	r	1	l	w	26	0	2	25	121	1	C1S2.TIF	C1S3.TIF	C2S2.TIF	1	1	2	2	3	2	200	690	654146	654846	1422	1433	655123	-32768	1441	260.971999999951	655120	655149	30	504.299987792969	407.799987792969	622.299987792969	403.799987792969	110	190.800003051758	3.39763949783649	1.94428921547116	257.971999999951	655269	655292	24	622.299987792969	403.899993896484	708	408.799987792969
1	onrs0618l	r	1	l	w	26	0	2	26	122	-1	C1S1.TIF	C1S3.TIF	C2S1.TIF	1	1	2	1	3	1	200	749	656360	657110	1397	1414	657405	-32768	1409	277.462000000058	-32768	-32768	-32768	-32768	-32768	-32768	-32768	-32768	-32768	-32768	-32768	-689895.538	657401	657439	39	506.600006103516	415.799987792969	323.299987792969	405.600006103516
1	onrs0618l	r	1	l	w	26	0	2	27	123	-1	C1S1.TIF	C1S2.TIF	C2S1.TIF	1	1	2	1	2	1	200	965	658469	659419	1424	1441	659788	-32768	1489	352.177999999956	-32768	-32768	-32768	-32768	-32768	-32768	-32768	-32768	-32768	-32768	-32768	-692203.822	659784	659822	39	511	407.799987792969	313.799987792969	402
1	onrs0618l	r	1	l	w	26	1	2	28	124	1	C2S3.TIF	C2S2.TIF	C1S1.TIF	2	2	1	3	2	1	200	596	660861	661461	1439	1427	662010	-32768	1428	531.949000000022	-32768	-32768	-32768	-32768	-32768	-32768	-32768	-32768	-32768	-32768	-32768	-694246.051	662006	662044	39	507	403.200012207031	719.5	400.700012207031
1	onrs0618l	r	1	l	w	26	1	2	29	125	-1	C1S3.TIF	C1S2.TIF	C2S1.TIF	1	1	2	3	2	1	200	698	663529	664229	1379	1381	664483	-32768	1422	236.957000000053	-32768	-32768	-32768	-32768	-32768	-32768	-32768	-32768	-32768	-32768	-32768	-697014.043	664480	664518	39	514.299987792969	396.899993896484	295.5	399.100006103516
1	onrs0618l	r	1	l	w	26	0	2	30	126	-1	C2S3.TIF	C2S1.TIF	C1S3.TIF	2	2	1	3	1	3	200	532	665622	666172	1269	1271	666589	-32768	1327	399.983000000007	-32768	-32768	-32768	-32768	-32768	-32768	-32768	-32768	-32768	-32768	-32768	-698957.017	666585	666625	41	515.599975585938	404.299987792969	308.600006103516	409.799987792969
1	onrs0618l	r	1	l	w	26	1	2	31	127	-1	C1S1.TIF	C1S2.TIF	C2S3.TIF	1	1	2	1	2	3	200	777	667689	668489	1315	1333	668851	-32768	1452	345.305000000051	-32768	-32768	-32768	-32768	-32768	-32768	-32768	-32768	-32768	-32768	-32768	-701273.695	668847	668884	38	516.799987792969	416.899993896484	307.799987792969	408.5
1	onrs0618l	r	1	l	w	26	0	2	32	128	1	C2S3.TIF	C2S1.TIF	C1S3.TIF	2	2	1	3	1	3	200	844	670265	671115	1526	1517	671381	-32768	1496	248.329000000027	-32768	-32768	-32768	-32768	-32768	-32768	-32768	-32768	-32768	-32768	-32768	-703900.671	671378	671474	97	508.799987792969	412.299987792969	691.5	418
1	onrs0618l	r	1	l	w	26	0	2	33	129	1	C1S1.TIF	C1S3.TIF	C2S1.TIF	1	1	2	1	3	1	200	982	672524	673524	1590	1600	673780	-32768	1645	239.511000000057	673775	673813	39	511.399993896484	412.399993896484	322.899993896484	409.799987792969	137.800003051758	251.199996948242	5.40941416207365	179.207035653841	234.511000000057	673944	673992	49	327.5	413.399993896484	740.799987792969	416.700012207031
1	onrs0618l	r	1	l	w	26	0	2	34	130	1	C2S1.TIF	C2S3.TIF	C1S1.TIF	2	2	1	1	3	1	200	940	675016	675966	1403	1412	676645	-32768	1539	663.091999999946	-32768	-32768	-32768	-32768	-32768	-32768	-32768	-32768	-32768	-32768	-32768	-708749.908	676641	676680	40	506.700012207031	417.100006103516	730.700012207031	417
1	onrs0618l	r	1	l	w	26	0	2	35	131	1	C2S1.TIF	C2S2.TIF	C1S1.TIF	2	2	1	1	2	1	200	941	677740	678690	1295	1318	679248	-32768	1459	541.062999999966	-32768	-32768	-32768	-32768	-32768	-32768	-32768	-32768	-32768	-32768	-32768	-711474.937	679245	679282	38	516.799987792969	421	729.700012207031	411.899993896484
1	onrs0618l	r	1	l	w	26	1	2	36	132	1	C1S2.TIF	C1S3.TIF	C2S1.TIF	1	1	2	2	3	1	200	677	680334	681034	1413	1419	681631	-32768	1495	579.981000000029	-32768	-32768	-32768	-32768	-32768	-32768	-32768	-32768	-32768	-32768	-32768	-713819.019	681627	681665	39	508.100006103516	413.200012207031	708.900024414062	417.799987792969
1	onrs0618l	r	1	l	w	26	0	2	37	133	-1	C2S2.TIF	C2S1.TIF	C1S2.TIF	2	2	1	2	1	2	200	932	682718	683668	1383	1398	684008	-32768	1457	322.93200000003	-32768	-32768	-32768	-32768	-32768	-32768	-32768	-32768	-32768	-32768	-32768	-716453.068	684004	684037	34	513.599975585938	410.600006103516	342.600006103516	417.799987792969
1	onrs0618l	r	1	l	w	26	1	2	38	134	1	C1S1.TIF	C1S2.TIF	C2S3.TIF	1	1	2	1	2	3	200	804	685085	685885	1386	1376	686436	-32768	1516	533.812000000034	-32768	-32768	-32768	-32768	-32768	-32768	-32768	-32768	-32768	-32768	-32768	-718670.188	686432	686469	38	517.900024414062	407.299987792969	719.5	414.5
1	onrs0618l	r	1	l	w	26	0	2	39	135	-1	C1S2.TIF	C1S1.TIF	C2S2.TIF	1	1	2	2	1	2	200	839	688362	689212	1277	1280	689457	-32768	1273	228.376000000047	-32768	-32768	-32768	-32768	-32768	-32768	-32768	-32768	-32768	-32768	-32768	-721996.624	689614	689648	35	472.100006103516	417.600006103516	326.600006103516	411
1	onrs0618l	r	1	l	w	26	0	2	40	136	1	C2S2.TIF	C2S3.TIF	C1S2.TIF	2	2	1	2	3	2	200	894	691153	692053	1359	1369	692325	-32768	1366	254.315999999992	692321	692358	38	516.099975585938	412.700012207031	328.100006103516	411.200012207031	137.5	249.600006103516	5.39472032191478	179.541577327754	250.315999999992	692853	692860	8	734.099975585938	406.299987792969	721.599975585938	408.700012207031
1	onrs0618l	r	1	l	w	26	1	2	41	137	1	C1S1.TIF	C1S3.TIF	C2S2.TIF	1	1	2	1	3	2	200	561	694127	694677	1334	1343	695186	-32768	1447	492.011000000057	-32768	-32768	-32768	-32768	-32768	-32768	-32768	-32768	-32768	-32768	-32768	-727461.989	695182	695223	42	509.899993896484	422	739.099975585938	404.5
1	onrs0618l	r	1	l	w	26	1	2	42	138	-1	C1S1.TIF	C1S2.TIF	C2S3.TIF	1	1	2	1	2	3	200	682	696284	696984	1460	1464	697309	-32768	1522	308.532000000007	-32768	-32768	-32768	-32768	-32768	-32768	-32768	-32768	-32768	-32768	-32768	-729768.468	697305	697342	38	514	415.399993896484	309	419.799987792969
1	onrs0618l	r	1	l	w	26	1	2	43	139	1	C1S1.TIF	C1S3.TIF	C2S2.TIF	1	1	2	1	3	2	200	726	698400	699150	1232	1237	699535	-32768	1405	367.912999999942	-32768	-32768	-32768	-32768	-32768	-32768	-32768	-32768	-32768	-32768	-32768	-731935.087	699531	699570	40	517.599975585938	408.799987792969	736.200012207031	404.600006103516
1	onrs0618l	r	1	l	w	26	0	2	44	140	1	C2S3.TIF	C2S1.TIF	C1S3.TIF	2	2	1	3	1	3	200	662	700624	701274	1336	1340	701743	-32768	1378	452.197999999975	-32768	-32768	-32768	-32768	-32768	-32768	-32768	-32768	-32768	-32768	-32768	-734058.802	701739	701776	38	513.299987792969	405.899993896484	735.5	401
1	onrs0618l	r	1	l	w	26	1	2	45	141	-1	C2S2.TIF	C2S3.TIF	C1S1.TIF	2	2	1	2	3	1	200	755	703499	704249	1375	1369	704499	-32768	1381	232.513999999966	-32768	-32768	-32768	-32768	-32768	-32768	-32768	-32768	-32768	-32768	-32768	-737034.486	704496	704534	39	512.200012207031	422.399993896484	330	422.100006103516
1	onrs0618l	r	1	l	w	26	0	2	46	142	1	C2S2.TIF	C2S1.TIF	C1S2.TIF	2	2	1	2	1	2	200	960	705842	706792	1416	1423	707127	-32768	1477	317.527000000002	-32768	-32768	-32768	-32768	-32768	-32768	-32768	-32768	-32768	-32768	-32768	-739577.473	707123	707161	39	518.599975585938	402.299987792969	726	408.399993896484
1	onrs0618l	r	1	l	w	26	0	2	47	143	-1	C1S2.TIF	C1S1.TIF	C2S2.TIF	1	1	2	2	1	2	200	650	708260	708910	1270	1262	709347	-32768	1332	420.579999999958	-32768	-32768	-32768	-32768	-32768	-32768	-32768	-32768	-32768	-32768	-32768	-741694.42	709343	709381	39	519.599975585938	408.299987792969	305.899993896484	410.600006103516
1	onrs0618l	r	1	l	w	26	0	2	48	144	-1	C1S3.TIF	C1S2.TIF	C2S3.TIF	1	1	2	3	2	3	200	560	710435	710985	1389	1393	711458	-32768	1346	456.359999999986	-32768	-32768	-32768	-32768	-32768	-32768	-32768	-32768	-32768	-32768	-32768	-743769.64	711454	711492	39	519.5	421.299987792969	300.200012207031	414
1	onrs0618l	r	1	l	w	26	0	2	49	145	1	C2S1.TIF	C2S2.TIF	C1S1.TIF	2	2	1	1	2	1	200	881	712808	713708	1408	1428	714151	-32768	1425	425.993999999948	-32768	-32768	-32768	-32768	-32768	-32768	-32768	-32768	-32768	-32768	-32768	-746493.006	714147	714191	45	510.899993896484	415.399993896484	701.299987792969	415.700012207031
1	onrs0618l	r	1	l	w	26	0	2	50	146	-1	C2S2.TIF	C2S1.TIF	C1S2.TIF	2	2	1	2	1	2	200	766	715827	716627	1423	1416	716940	-32768	1393	296.457000000053	-32768	-32768	-32768	-32768	-32768	-32768	-32768	-32768	-32768	-32768	-32768	-749411.543	716936	716971	36	513.200012207031	414.100006103516	323.600006103516	406.700012207031
1	onrs0618l	r	1	l	w	26	1	2	51	147	1	C2S2.TIF	C2S1.TIF	C1S3.TIF	2	2	1	2	1	3	200	796	718293	719093	1407	1414	719449	-32768	1490	338.658000000054	-32768	-32768	-32768	-32768	-32768	-32768	-32768	-32768	-32768	-32768	-32768	-751878.342	719444	719485	42	513.799987792969	407.899993896484	745.700012207031	405
1	onrs0618l	r	1	l	w	26	1	2	52	148	-1	C2S2.TIF	C2S3.TIF	C1S1.TIF	2	2	1	2	3	1	200	762	720587	721337	1344	1346	721621	-32768	1357	267.013999999966	-32768	-32768	-32768	-32768	-32768	-32768	-32768	-32768	-32768	-32768	-32768	-754121.986	721617	721653	37	516.900024414062	403.899993896484	317.399993896484	406.899993896484
1	onrs0618l	r	1	l	w	26	0	2	53	149	-1	C1S3.TIF	C1S1.TIF	C2S3.TIF	1	1	2	3	1	3	200	592	722956	723556	1323	1334	723887	-32768	1395	314.753999999957	-32768	-32768	-32768	-32768	-32768	-32768	-32768	-32768	-32768	-32768	-32768	-756340.246	723883	723918	36	516.299987792969	417.600006103516	337	412.299987792969
1	onrs0618l	r	1	l	w	26	1	2	54	150	-1	C1S1.TIF	C1S3.TIF	C2S2.TIF	1	1	2	1	3	2	200	711	724943	725643	1362	1361	725962	-32768	1369	301.886000000057	-32768	-32768	-32768	-32768	-32768	-32768	-32768	-32768	-32768	-32768	-32768	-758428.114	725958	725993	36	515.700012207031	410	331.399993896484	398.399993896484
1	onrs0618l	r	1	l	w	26	1	2	55	151	-1	C2S1.TIF	C2S2.TIF	C1S3.TIF	2	2	1	1	2	3	200	965	727068	728018	1370	1359	728335	-32768	1417	299.90399999998	-32768	-32768	-32768	-32768	-32768	-32768	-32768	-32768	-32768	-32768	-32768	-760803.096	728331	728371	41	519.5	412.5	311.5	406
1	onrs0618l	r	1	l	w	26	0	2	56	152	-1	C2S1.TIF	C2S2.TIF	C1S1.TIF	2	2	1	1	2	1	200	813	729433	730233	1313	1331	730662	-32768	1374	412.14599999995	-32768	-32768	-32768	-32768	-32768	-32768	-32768	-32768	-32768	-32768	-32768	-763017.854	730657	730694	38	521.299987792969	412.399993896484	330.299987792969	403.899993896484
1	onrs0618l	r	1	l	w	26	0	2	57	153	-1	C2S2.TIF	C2S3.TIF	C1S2.TIF	2	2	1	2	3	2	200	755	731728	732478	1224	1221	732672	-32768	1218	177.030000000028	732668	732712	45	515.099975585938	406.799987792969	711.5	404.5	122.400001525879	179.800003051758	5.62789713108459	0.673843256885756	173.030000000028	732860	732907	48	708.799987792969	408.899993896484	328.200012207031	394.100006103516
1	onrs0618l	r	1	l	w	26	0	2	58	154	1	C1S2.TIF	C1S3.TIF	C2S2.TIF	1	1	2	2	3	2	200	531	734031	734581	1350	1350	735115	-32768	1388	516.944000000018	-32768	-32768	-32768	-32768	-32768	-32768	-32768	-32768	-32768	-32768	-32768	-767366.056	735111	735148	38	516.700012207031	411.399993896484	725.5	403
1	onrs0618l	r	1	l	w	26	0	2	59	155	1	C1S3.TIF	C1S2.TIF	C2S3.TIF	1	1	2	3	2	3	200	503	736530	737030	1346	1352	737553	-32768	1428	505.974000000046	-32768	-32768	-32768	-32768	-32768	-32768	-32768	-32768	-32768	-32768	-32768	-769815.026	737549	737586	38	519.200012207031	417.100006103516	728.299987792969	417.799987792969
1	onrs0618l	r	1	l	w	26	1	2	60	156	1	C2S1.TIF	C2S3.TIF	C1S2.TIF	2	2	1	1	3	2	200	831	738628	739478	1342	1347	740010	-32768	1429	514.366000000038	740006	740045	40	521.099975585938	404.700012207031	305.5	406.5	150.199996948242	297.5	6.17786695215733	-179.520289811321	510.366000000038	740272	740327	56	309.799987792969	408.5	740.700012207031	408.399993896484
1	onrs0618l	r	1	l	w	26	0	2	61	157	-1	C2S1.TIF	C2S3.TIF	C1S1.TIF	2	2	1	1	3	1	200	724	741680	742430	1378	1387	742669	-32768	1456	222.741999999969	-32768	-32768	-32768	-32768	-32768	-32768	-32768	-32768	-32768	-32768	-32768	-775214.258	742665	742700	36	515.299987792969	407.600006103516	320.399993896484	407.799987792969
1	onrs0618l	r	1	l	w	26	0	2	62	158	-1	C1S2.TIF	C1S3.TIF	C2S2.TIF	1	1	2	2	3	2	200	704	743758	744458	1366	1372	744770	-32768	1383	295.988999999943	-32768	-32768	-32768	-32768	-32768	-32768	-32768	-32768	-32768	-32768	-32768	-777242.011	744766	744800	35	513.299987792969	403.799987792969	327.600006103516	395.799987792969
1	onrs0618l	r	1	l	w	26	1	2	63	159	1	C2S2.TIF	C2S3.TIF	C1S1.TIF	2	2	1	2	3	1	200	893	746868	747768	1379	1386	748062	-32768	1410	276.964000000036	748059	748094	36	513.700012207031	407.700012207031	322.200012207031	407	148.100006103516	270.600006103516	5.49501534265894	179.790650183563	273.964000000036	748421	748474	54	316.600006103516	407.600006103516	709.900024414062	406.399993896484
1	onrs0618l	r	1	l	w	26	0	2	64	160	1	C1S1.TIF	C1S2.TIF	C2S1.TIF	1	1	2	1	2	1	200	552	749801	750351	1235	1238	750799	-32768	1374	431.679000000004	750795	750835	41	512.5	404.799987792969	297.899993896484	403.700012207031	146.600006103516	262.399993896484	6.1490786168585	179.706169176226	427.679000000004	751641	751672	32	570.700012207031	406.600006103516	726.099975585938	414.299987792969
1	onrs0618l	r	1	l	w	26	1	2	65	161	-1	C2S3.TIF	C2S1.TIF	C1S2.TIF	2	2	1	3	1	2	200	700	753614	754314	1280	1287	754734	-32768	1362	402.576000000001	-32768	-32768	-32768	-32768	-32768	-32768	-32768	-32768	-32768	-32768	-32768	-787099.424	754731	754765	35	519.5	404.5	330.200012207031	396.5
1	onrs0618l	r	1	l	w	26	1	2	66	162	-1	C1S3.TIF	C1S2.TIF	C2S1.TIF	1	1	2	3	2	1	200	604	756447	757047	1218	1218	757538	-32768	1314	474.241000000038	-32768	-32768	-32768	-32768	-32768	-32768	-32768	-32768	-32768	-32768	-32768	-789831.759	757535	757576	42	513.900024414062	404.399993896484	336.299987792969	389.100006103516
1	onrs0618l	r	1	l	w	26	1	2	67	163	-1	C2S1.TIF	C2S3.TIF	C1S2.TIF	2	2	1	1	3	2	200	787	758766	759566	1596	1599	759584	-32768	1597	0.214999999967404	-32768	-32768	-32768	-32768	-32768	-32768	-32768	-32768	-32768	-32768	-32768	-792351.785	759844	759881	38	529.5	407.100006103516	334.200012207031	411.299987792969
1	onrs0618l	r	1	l	w	26	0	2	68	164	1	C2S3.TIF	C2S2.TIF	C1S3.TIF	2	2	1	3	2	3	200	565	761266	761866	1416	1424	762460	-32768	1497	576.988000000012	-32768	-32768	-32768	-32768	-32768	-32768	-32768	-32768	-32768	-32768	-32768	-794651.012	762456	762498	43	518.799987792969	401.5	733.700012207031	405.5
1	onrs0618l	r	1	l	w	26	0	2	69	165	-1	C1S3.TIF	C1S2.TIF	C2S3.TIF	1	1	2	3	2	3	200	742	764839	765589	1290	1297	765897	-32768	1296	290.687000000034	765893	765918	26	516.099975585938	396.600006103516	417.600006103516	397.299987792969	107.300003051758	168.600006103516	2.83460327493099	-179.592943702978	286.687000000034	766033	766053	21	371	395.100006103516	313.399993896484	400.5
1	onrs0618l	r	1	l	w	26	1	2	70	166	1	C2S3.TIF	C2S1.TIF	C1S2.TIF	2	2	1	3	1	2	200	954	767169	768119	1326	1352	768376	-32768	1423	239.783999999985	768372	768406	35	524.900024414062	404.600006103516	357.600006103516	394.200012207031	133.699996948242	251.300003051758	4.81677820274682	176.438431495147	235.783999999985	768528	768576	49	360.700012207031	394.5	753.799987792969	392.299987792969
1	onrs0618l	r	1	l	w	26	1	2	71	167	1	C1S3.TIF	C1S1.TIF	C2S2.TIF	1	1	2	3	1	2	200	955	769871	770821	1419	1420	771017	-32768	1434	178.949000000022	771011	771046	36	511.5	410.5	347.399993896484	402.799987792969	126.599998474121	260.600006103516	4.72073550519485	177.306450375333	172.949000000022	771401	771457	57	348.100006103516	406	733.599975585938	408.600006103516
1	onrs0618l	r	1	l	w	26	1	2	72	168	1	C2S3.TIF	C2S1.TIF	C1S2.TIF	2	2	1	3	1	2	200	693	772523	773223	1296	1307	773497	-32768	1328	257.204999999958	-32768	-32768	-32768	-32768	-32768	-32768	-32768	-32768	-32768	-32768	-32768	-806007.795	773492	773528	37	520.700012207031	400	692	403.899993896484
1	onrs0618l	r	1	l	w	26	0	2	73	169	1	C1S3.TIF	C1S1.TIF	C2S3.TIF	1	1	2	3	1	3	200	567	774585	775185	1334	1334	775551	-32768	1370	348.709000000032	-32768	-32768	-32768	-32768	-32768	-32768	-32768	-32768	-32768	-32768	-32768	-807970.291	775547	775584	38	514.900024414062	397.200012207031	704.299987792969	402.200012207031
1	onrs0618l	r	1	l	w	26	0	2	74	170	1	C2S1.TIF	C2S3.TIF	C1S1.TIF	2	2	1	1	3	1	200	576	776639	777239	1351	1345	777751	-32768	1404	495.177000000025	777747	777784	38	512.799987792969	408.799987792969	344.799987792969	403.100006103516	123.400001525879	249	4.82345777544009	178.049079217901	491.177000000025	778032	778085	54	320.899993896484	402.299987792969	752.099975585938	396.600006103516
1	onrs0618l	r	1	l	w	26	1	2	75	171	-1	C2S2.TIF	C2S1.TIF	C1S3.TIF	2	2	1	2	1	3	200	903	779510	780410	1212	1226	780722	-32768	1210	294.449999999953	-32768	-32768	-32768	-32768	-32768	-32768	-32768	-32768	-32768	-32768	-32768	-813195.55	780717	780755	39	517.900024414062	402	319	405.299987792969
1	onrs0618l	r	1	l	w	26	0	2	76	172	1	C1S2.TIF	C1S1.TIF	C2S2.TIF	1	1	2	2	1	2	200	769	782025	782825	1304	1309	783113	-32768	1376	270.871999999974	-32768	-32768	-32768	-32768	-32768	-32768	-32768	-32768	-32768	-32768	-32768	-815610.128	783109	783152	44	516.400024414062	403	739	409
1	onrs0618l	r	1	l	w	26	1	2	77	173	1	C1S2.TIF	C1S1.TIF	C2S3.TIF	1	1	2	2	1	3	200	890	784201	785101	1321	1317	785481	-32768	1303	362.951000000001	-32768	-32768	-32768	-32768	-32768	-32768	-32768	-32768	-32768	-32768	-32768	-817886.049	785477	785519	43	518.099975585938	407.200012207031	706.200012207031	406.399993896484
1	onrs0618l	r	1	l	w	26	1	2	78	174	1	C2S3.TIF	C2S2.TIF	C1S1.TIF	2	2	1	3	2	1	200	631	786770	787420	1279	1287	787717	-32768	1320	279.746000000043	787712	787749	38	514.599975585938	400.100006103516	321.799987792969	404.5	140.899993896484	278.299987792969	5.53372957772179	-178.689575404769	274.746000000043	787993	788043	51	327.200012207031	403.299987792969	743.400024414062	400.5
1	onrs0618l	r	1	l	w	26	1	2	79	175	-1	C1S1.TIF	C1S3.TIF	C2S2.TIF	1	1	2	1	3	2	200	683	789655	790355	1272	1276	790784	-32768	1308	412.048999999999	-32768	-32768	-32768	-32768	-32768	-32768	-32768	-32768	-32768	-32768	-32768	-823139.951	790780	790820	41	517.599975585938	405.399993896484	292.399993896484	403.200012207031
1	onrs0618l	r	1	l	w	26	1	2	80	176	-1	C2S3.TIF	C2S1.TIF	C1S2.TIF	2	2	1	3	1	2	200	814	791880	792680	1263	1270	792929	-32768	1270	232.003999999957	792926	792967	42	512	401.600006103516	698.599975585938	390.200012207031	125.300003051758	205.199996948242	5.36441560256251	3.50608764428429	229.003999999957	793064	793115	52	695.900024414062	389.600006103516	276.100006103516	390.299987792969
1	onrs0618l	r	1	l	w	26	0	2	81	177	1	C2S2.TIF	C2S1.TIF	C1S2.TIF	2	2	1	2	1	2	200	980	794403	795403	1359	1367	795648	-32768	1405	227.648000000045	795644	795681	38	513.900024414062	397.200012207031	339.299987792969	408.100006103516	134.100006103516	274.299987792969	5.01985352680304	-176.41818010133	223.648000000045	795771	795820	50	342.899993896484	406.5	740.599975585938	404.600006103516
1	onrs0618l	r	1	l	w	26	0	2	82	178	1	C1S2.TIF	C1S1.TIF	C2S2.TIF	1	1	2	2	1	2	200	704	796892	797592	1274	1277	798062	-32768	1300	452.653000000049	-32768	-32768	-32768	-32768	-32768	-32768	-32768	-32768	-32768	-32768	-32768	-830377.347	798058	798096	39	510.200012207031	403.5	717.400024414062	406.200012207031
1	onrs0618l	r	1	l	w	26	1	2	83	179	-1	C2S3.TIF	C2S2.TIF	C1S1.TIF	2	2	1	3	2	1	200	816	799736	800536	1315	1334	800742	-32768	1392	189.155000000028	-32768	-32768	-32768	-32768	-32768	-32768	-32768	-32768	-32768	-32768	-32768	-833320.845	800738	800773	36	514.799987792969	402.200012207031	353.899993896484	404
1	onrs0618l	r	1	l	w	26	0	2	84	180	-1	C1S1.TIF	C1S3.TIF	C2S1.TIF	1	1	2	1	3	1	200	961	802056	803006	1264	1281	803236	-32768	1312	212.878999999957	803231	803265	35	507.5	405	665.200012207031	403.200012207031	125.800003051758	230.100006103516	4.53190542519754	0.654888965312772	207.878999999957	803346	803395	50	661.599975585938	400.899993896484	265.100006103516	386.200012207031
1	onrs0618l	r	1	l	w	26	1	2	85	181	1	C2S1.TIF	C2S3.TIF	C1S2.TIF	2	2	1	1	3	2	200	809	804934	805734	1355	1360	806150	-32768	1365	399.292999999947	-32768	-32768	-32768	-32768	-32768	-32768	-32768	-32768	-32768	-32768	-32768	-838518.707	806146	806185	40	516.299987792969	411.399993896484	722.400024414062	399.5
1	onrs0618l	r	1	l	w	26	0	2	86	182	-1	C1S2.TIF	C1S3.TIF	C2S2.TIF	1	1	2	2	3	2	200	733	807238	807988	1278	1287	808339	-32768	1304	334.498000000021	-32768	-32768	-32768	-32768	-32768	-32768	-32768	-32768	-32768	-32768	-32768	-840772.502	808335	808373	39	507.5	386.899993896484	306.200012207031	398.700012207031
1	onrs0618l	r	1	l	w	26	1	2	87	183	-1	C2S1.TIF	C2S2.TIF	C1S3.TIF	2	2	1	1	2	3	200	799	809476	810276	1359	1361	810578	-32768	1426	284.765999999945	-32768	-32768	-32768	-32768	-32768	-32768	-32768	-32768	-32768	-32768	-32768	-843061.234	810575	810612	38	513.5	403	304.399993896484	401
1	onrs0618l	r	1	l	w	26	0	2	88	184	1	C1S1.TIF	C1S3.TIF	C2S1.TIF	1	1	2	1	3	1	200	899	811720	812620	1210	1211	812960	-32768	1286	323.682999999961	-32768	-32768	-32768	-32768	-32768	-32768	-32768	-32768	-32768	-32768	-32768	-845404.317	812956	812998	43	510.399993896484	404.5	730.200012207031	398
1	onrs0618l	r	1	l	w	26	0	2	89	185	-1	C2S1.TIF	C2S3.TIF	C1S1.TIF	2	2	1	1	3	1	200	613	814842	815492	1163	1168	815686	-32768	1224	177.135000000009	-32768	-32768	-32768	-32768	-32768	-32768	-32768	-32768	-32768	-32768	-32768	-848276.865	815682	815720	39	511.399993896484	399.799987792969	308.299987792969	406.200012207031
1	onrs0618l	r	1	l	w	26	0	2	90	186	-1	C2S3.TIF	C2S2.TIF	C1S3.TIF	2	2	1	3	2	3	200	548	817364	817914	1235	1236	818226	-32768	1277	295.189000000013	818223	818247	25	514.099975585938	404.299987792969	598.299987792969	394.5	93.9000015258789	171	2.43942545902335	6.64825670986495	292.189000000013	818321	818362	42	595	395.5	299.200012207031	410.200012207031
1	onrs0618l	r	1	l	w	26	1	2	91	187	-1	C1S2.TIF	C1S3.TIF	C2S1.TIF	1	1	2	2	3	1	200	561	819417	819967	1279	1282	820394	-32768	1319	410.886000000057	-32768	-32768	-32768	-32768	-32768	-32768	-32768	-32768	-32768	-32768	-32768	-852751.114	820390	820429	40	510.700012207031	410.100006103516	319.200012207031	401.5
1	onrs0618l	r	1	l	w	26	0	2	92	188	1	C2S2.TIF	C2S3.TIF	C1S2.TIF	2	2	1	2	3	2	200	635	821475	822125	1353	1374	822374	-32768	1396	231.290999999968	822370	822406	37	521.5	405.100006103516	373.600006103516	404.399993896484	113.699996948242	207.800003051758	4.25004756228877	179.728730650646	227.290999999968	822509	822555	47	368.899993896484	395.600006103516	742.400024414062	391.899993896484
1	onrs0618l	r	1	l	w	26	1	2	93	189	-1	C2S2.TIF	C2S1.TIF	C1S3.TIF	2	2	1	2	1	3	200	548	823582	824132	1148	1139	824427	-32768	1102	277.572000000044	-32768	-32768	-32768	-32768	-32768	-32768	-32768	-32768	-32768	-32768	-32768	-856917.428	824423	824462	40	513.599975585938	404.899993896484	289.799987792969	410.799987792969
1	onrs0618l	r	1	l	w	26	0	2	94	190	-1	C2S3.TIF	C2S1.TIF	C1S3.TIF	2	2	1	3	1	3	200	752	825788	826538	1282	1291	826818	-32768	1328	263.925000000047	826814	826852	39	521.099975585938	401.899993896484	706.400024414062	399.799987792969	132.399993896484	267.200012207031	5.31741792504155	0.651176330210787	259.925000000047	826967	827013	47	700.200012207031	398.899993896484	339.399993896484	406.200012207031
1	onrs0618l	r	1	l	w	26	0	2	95	191	-1	C2S1.TIF	C2S2.TIF	C1S1.TIF	2	2	1	1	2	1	200	609	828033	828633	1319	1334	829083	-32768	1386	433.121999999974	-32768	-32768	-32768	-32768	-32768	-32768	-32768	-32768	-32768	-32768	-32768	-861417.878	829079	829113	35	514.900024414062	402.200012207031	331.799987792969	408
1	onrs0618l	r	1	l	w	26	1	2	96	192	1	C1S3.TIF	C1S1.TIF	C2S2.TIF	1	1	2	3	1	2	200	1000	830682	831682	1332	1319	831953	-32768	1288	253.85699999996	-32768	-32768	-32768	-32768	-32768	-32768	-32768	-32768	-32768	-32768	-32768	-864467.143	831949	831987	39	512	405.299987792969	709.900024414062	404.200012207031
1	onrs0618l	r	1	l	w	26	0	3	1	193	-1	C1S2.TIF	C1S1.TIF	C2S2.TIF	1	1	2	2	1	2	200	731	926612	927362	1409	1393	927668	-32768	1379	289.192000000039	-32768	-32768	-32768	-32768	-32768	-32768	-32768	-32768	-32768	-32768	-32768	-960146.808	927664	927696	33	519.5	348.899993896484	341.100006103516	356.899993896484
1	onrs0618l	r	1	l	w	26	1	3	2	194	-1	C2S1.TIF	C2S3.TIF	C1S2.TIF	2	2	1	1	3	2	200	641	928769	929419	1359	1359	929744	-32768	1370	307.875	-32768	-32768	-32768	-32768	-32768	-32768	-32768	-32768	-32768	-32768	-32768	-962204.125	929741	929778	38	521.099975585938	354.200012207031	313.600006103516	365.200012207031
1	onrs0618l	r	1	l	w	26	1	3	3	195	-1	C1S2.TIF	C1S1.TIF	C2S3.TIF	1	1	2	2	1	3	200	654	930832	931482	1519	1539	931759	-32768	1593	260.704999999958	-32768	-32768	-32768	-32768	-32768	-32768	-32768	-32768	-32768	-32768	-32768	-964266.295	931755	931792	38	524.900024414062	368.899993896484	318.299987792969	376.700012207031
1	onrs0618l	r	1	l	w	26	0	3	4	196	-1	C2S3.TIF	C2S1.TIF	C1S3.TIF	2	2	1	3	1	3	200	999	932844	933844	1463	1481	934101	-32768	1569	240.01800000004	-32768	-32768	-32768	-32768	-32768	-32768	-32768	-32768	-32768	-32768	-32768	-966628.982	934098	934136	39	526.299987792969	358	337.799987792969	366.799987792969
1	onrs0618l	r	1	l	w	26	0	3	5	197	-1	C2S3.TIF	C2S2.TIF	C1S3.TIF	2	2	1	3	2	3	200	977	935194	936194	1475	1490	936568	-32768	1624	356.981000000029	-32768	-32768	-32768	-32768	-32768	-32768	-32768	-32768	-32768	-32768	-32768	-968979.019	936564	936599	36	516.099975585938	359.600006103516	319.799987792969	373.5
1	onrs0618l	r	1	l	w	26	0	3	6	198	1	C2S1.TIF	C2S2.TIF	C1S1.TIF	2	2	1	1	2	1	200	762	937649	938399	1288	1294	938654	-32768	1346	238.177999999956	-32768	-32768	-32768	-32768	-32768	-32768	-32768	-32768	-32768	-32768	-32768	-971183.822	938650	938688	39	523.099975585938	358.700012207031	702.900024414062	357.700012207031
1	onrs0618l	r	1	l	w	26	1	3	7	199	1	C2S3.TIF	C2S2.TIF	C1S1.TIF	2	2	1	3	2	1	200	985	939790	940790	1346	1341	941048	-32768	1358	240.668999999994	941044	941080	37	524	354.399993896484	328.100006103516	373.200012207031	147.300003051758	250.699996948242	5.63919174902875	-174.495413251355	236.668999999994	941282	941330	49	327.200012207031	371.700012207031	719.799987792969	365.799987792969
1	onrs0618l	r	1	l	w	26	1	3	8	200	-1	C2S1.TIF	C2S3.TIF	C1S2.TIF	2	2	1	1	3	2	200	920	942980	943930	1405	1415	944210	-32768	1432	262.653000000049	-32768	-32768	-32768	-32768	-32768	-32768	-32768	-32768	-32768	-32768	-32768	-976715.347	944207	944247	41	525.900024414062	360.399993896484	317.600006103516	372.299987792969
1	onrs0618l	r	1	l	w	26	1	3	9	201	1	C2S2.TIF	C2S1.TIF	C1S3.TIF	2	2	1	2	1	3	200	796	945304	946104	1387	1388	946296	-32768	1355	175.459999999963	-32768	-32768	-32768	-32768	-32768	-32768	-32768	-32768	-32768	-32768	-32768	-978888.54	946295	946363	69	518.599975585938	359.299987792969	694	375.200012207031
1	onrs0618l	r	1	l	w	26	0	3	10	202	-1	C1S2.TIF	C1S1.TIF	C2S2.TIF	1	1	2	2	1	2	200	536	947689	948239	1356	1362	948538	-32768	1438	282.390999999945	-32768	-32768	-32768	-32768	-32768	-32768	-32768	-32768	-32768	-32768	-32768	-981023.609	948534	948572	39	515.400024414062	361.899993896484	307.799987792969	370.799987792969
1	onrs0618l	r	1	l	w	26	0	3	11	203	-1	C2S3.TIF	C2S1.TIF	C1S3.TIF	2	2	1	3	1	3	200	628	949898	950548	1279	1272	950795	-32768	1272	230.023999999976	-32768	-32768	-32768	-32768	-32768	-32768	-32768	-32768	-32768	-32768	-32768	-983332.976	950791	950828	38	523.5	359.200012207031	319.100006103516	375.799987792969
1	onrs0618l	r	1	l	w	26	0	3	12	204	1	C1S1.TIF	C1S3.TIF	C2S1.TIF	1	1	2	1	3	1	200	565	951884	952484	1251	1270	952856	-32768	1313	355.832999999984	-32768	-32768	-32768	-32768	-32768	-32768	-32768	-32768	-32768	-32768	-32768	-985268.167	952852	952891	40	514.799987792969	357.700012207031	725.400024414062	356.100006103516
1	onrs0618l	r	1	l	w	26	1	3	13	205	1	C1S3.TIF	C1S1.TIF	C2S2.TIF	1	1	2	3	1	2	200	715	954229	954979	1383	1386	955238	-32768	1380	241.251000000047	-32768	-32768	-32768	-32768	-32768	-32768	-32768	-32768	-32768	-32768	-32768	-987764.749	955234	955278	45	515.299987792969	358.299987792969	747.200012207031	360.700012207031
1	onrs0618l	r	1	l	w	26	1	3	14	206	1	C2S2.TIF	C2S3.TIF	C1S1.TIF	2	2	1	2	3	1	200	621	956357	957007	1217	1240	957489	-32768	1311	464.951000000001	-32768	-32768	-32768	-32768	-32768	-32768	-32768	-32768	-32768	-32768	-32768	-989792.049	957485	957521	37	510.399993896484	351.700012207031	735.799987792969	351.899993896484
1	onrs0618l	r	1	l	w	26	0	3	15	207	1	C1S1.TIF	C1S3.TIF	C2S1.TIF	1	1	2	1	3	1	200	598	958602	959202	1252	1270	959647	-32768	1407	428.869999999995	959642	959684	43	507.100006103516	346	758.799987792969	342.5	166.899993896484	346.100006103516	7.18186961847405	0.80009862493996	423.869999999995	959908	959923	16	741.200012207031	341	710.5	354.899993896484
1	onrs0618l	r	1	l	w	26	0	3	16	208	-1	C2S1.TIF	C2S3.TIF	C1S1.TIF	2	2	1	1	3	1	200	570	961523	962123	1262	1248	962525	-32768	1245	385.162999999942	-32768	-32768	-32768	-32768	-32768	-32768	-32768	-32768	-32768	-32768	-32768	-994907.837	962522	962559	38	514.299987792969	359.700012207031	314.799987792969	346.600006103516
1	onrs0618l	r	1	l	w	26	1	3	17	209	1	C2S1.TIF	C2S2.TIF	C1S3.TIF	2	2	1	1	2	3	200	822	963672	964522	1442	1437	964837	-32768	1445	298.146999999997	-32768	-32768	-32768	-32768	-32768	-32768	-32768	-32768	-32768	-32768	-32768	-997306.853	964834	964866	33	522.900024414062	355.700012207031	715.700012207031	357.299987792969
1	onrs0618l	r	1	l	w	26	0	3	18	210	1	C1S3.TIF	C1S2.TIF	C2S3.TIF	1	1	2	3	2	3	200	597	965911	966511	1421	1428	966846	-32768	1480	318.562999999966	966841	966880	40	518.200012207031	362.100006103516	331.5	363.200012207031	130.300003051758	284.100006103516	5.3573388804021	-179.6626328713	313.562999999966	967092	967141	50	329.299987792969	358.799987792969	742.900024414062	370.700012207031
1	onrs0618l	r	1	l	w	26	1	3	19	211	1	C2S3.TIF	C2S1.TIF	C1S2.TIF	2	2	1	3	1	2	200	550	968490	969040	1289	1292	969317	-32768	1373	260.013999999966	-32768	-32768	-32768	-32768	-32768	-32768	-32768	-32768	-32768	-32768	-32768	-1001824.986	969313	969352	40	522.700012207031	357.700012207031	722.5	358.799987792969
1	onrs0618l	r	1	l	w	26	1	3	20	212	-1	C1S2.TIF	C1S1.TIF	C2S3.TIF	1	1	2	2	1	3	200	675	970717	971417	1338	1339	971479	-32768	1344	45.3850000000093	-32768	-32768	-32768	-32768	-32768	-32768	-32768	-32768	-32768	-32768	-32768	-1004201.615	971720	971760	41	508.700012207031	354	322.799987792969	373.5
1	onrs0618l	r	1	l	w	26	0	3	21	213	1	C2S1.TIF	C2S3.TIF	C1S1.TIF	2	2	1	1	3	1	200	937	972925	973875	1277	1287	974208	-32768	1308	316.844999999972	974206	974243	38	511.100006103516	370.200012207031	317.600006103516	362.799987792969	142.399993896484	253	5.54848893509837	177.804300720351	314.844999999972	974542	974592	51	314.899993896484	361.200012207031	724.5	369.200012207031
1	onrs0618l	r	1	l	w	26	1	3	22	214	1	C2S3.TIF	C2S1.TIF	C1S2.TIF	2	2	1	3	1	2	200	675	975698	976398	1270	1269	976804	-32768	1323	388.589000000036	-32768	-32768	-32768	-32768	-32768	-32768	-32768	-32768	-32768	-32768	-32768	-1009183.411	976800	976841	42	522.700012207031	362.200012207031	747.599975585938	361.100006103516
1	onrs0618l	r	1	l	w	26	0	3	23	215	1	C1S3.TIF	C1S1.TIF	C2S3.TIF	1	1	2	3	1	3	200	623	977862	978512	1536	1543	978779	-32768	1460	250.148000000045	978775	978814	40	532	374.200012207031	331.299987792969	374.899993896484	139.800003051758	227.899993896484	5.75900251665553	-179.800287108421	246.148000000045	979009	979062	54	329.600006103516	376.899993896484	720.799987792969	374.200012207031
1	onrs0618l	r	1	l	w	26	0	3	24	216	-1	C2S2.TIF	C2S3.TIF	C1S2.TIF	2	2	1	2	3	2	200	611	980115	980715	1183	1190	981032	-32768	1246	300.805000000051	-32768	-32768	-32768	-32768	-32768	-32768	-32768	-32768	-32768	-32768	-32768	-1013499.195	981029	981068	40	522.5	368.200012207031	313.5	367.399993896484
1	onrs0618l	r	1	l	w	26	1	3	25	217	-1	C1S1.TIF	C1S2.TIF	C2S3.TIF	1	1	2	1	2	3	200	844	982122	982972	1368	1383	983163	-32768	1431	174.185000000056	-32768	-32768	-32768	-32768	-32768	-32768	-32768	-32768	-32768	-32768	-32768	-1015756.815	983160	983200	41	523.200012207031	369.299987792969	331.899993896484	376.700012207031
1	onrs0618l	r	1	l	w	26	1	3	26	218	-1	C1S2.TIF	C1S3.TIF	C2S1.TIF	1	1	2	2	3	1	200	852	984426	985276	1231	1238	985519	-32768	1289	226.283000000054	985517	985556	40	527.400024414062	370.299987792969	717.099975585938	374.5	131.399993896484	223.100006103516	5.43686847627145	-1.271986334116	224.283000000054	985678	985727	50	712	366.299987792969	325.100006103516	348.5
1	onrs0618l	r	1	l	w	26	0	3	27	219	1	C2S1.TIF	C2S2.TIF	C1S1.TIF	2	2	1	1	2	1	200	838	986792	987642	1272	1269	987940	-32768	1320	281.998999999953	987936	987972	37	523.099975585938	370.799987792969	313.799987792969	370.299987792969	158.100006103516	306.299987792969	5.99715159730546	179.86342432228	277.998999999953	988099	988146	48	313.200012207031	367.5	678.700012207031	368.700012207031
1	onrs0618l	r	1	l	w	26	0	3	28	220	1	C2S3.TIF	C2S2.TIF	C1S3.TIF	2	2	1	3	2	3	200	643	989200	989850	1409	1410	990414	-32768	1408	547.111000000034	-32768	-32768	-32768	-32768	-32768	-32768	-32768	-32768	-32768	-32768	-32768	-1022634.889	990409	990451	43	515.099975585938	363.100006103516	748.400024414062	360.700012207031
1	onrs0618l	r	1	l	w	26	1	3	29	221	-1	C1S3.TIF	C1S2.TIF	C2S1.TIF	1	1	2	3	2	1	200	616	991702	992352	1240	1254	992701	-32768	1347	332.364999999991	992698	992736	39	524.799987792969	372.600006103516	701.700012207031	374.5	127.300003051758	199.800003051758	5.07633443214732	-0.616247823775176	329.364999999991	992855	992905	51	702	373.799987792969	275	375.100006103516
1	onrs0618l	r	1	l	w	26	1	3	30	222	1	C2S1.TIF	C2S2.TIF	C1S3.TIF	2	2	1	1	2	3	200	749	995305	996055	1228	1249	996612	-32768	1479	538.935000000056	-32768	-32768	-32768	-32768	-32768	-32768	-32768	-32768	-32768	-32768	-32768	-1028841.065	996609	996652	44	523.099975585938	363.5	735.700012207031	367.399993896484
1	onrs0618l	r	1	l	w	26	0	3	31	223	-1	C1S3.TIF	C1S2.TIF	C2S3.TIF	1	1	2	3	2	3	200	670	997767	998467	1275	1273	998867	-32768	1354	383.089999999967	-32768	-32768	-32768	-32768	-32768	-32768	-32768	-32768	-32768	-32768	-32768	-1031251.91	998863	998903	41	521.700012207031	365.399993896484	292.700012207031	369.799987792969
1	onrs0618l	r	1	l	w	26	0	3	32	224	-1	C1S2.TIF	C1S3.TIF	C2S2.TIF	1	1	2	2	3	2	200	538	1000274	1000824	1311	1307	1001138	-32768	1308	297.751999999979	-32768	-32768	-32768	-32768	-32768	-32768	-32768	-32768	-32768	-32768	-32768	-1033608.248	1001134	1001176	43	525.5	366.100006103516	311.700012207031	370.700012207031
1	onrs0618l	r	1	l	w	26	1	3	33	225	1	C1S1.TIF	C1S3.TIF	C2S2.TIF	1	1	2	1	3	2	200	658	1002622	1003272	1273	1254	1003688	-32768	1360	398.770000000019	-32768	-32768	-32768	-32768	-32768	-32768	-32768	-32768	-32768	-32768	-32768	-1036057.23	1003684	1003719	36	523.5	365.700012207031	735.900024414062	356.200012207031
1	onrs0618l	r	1	l	w	26	1	3	34	226	-1	C1S1.TIF	C1S2.TIF	C2S3.TIF	1	1	2	1	2	3	200	584	1004832	1005432	1238	1258	1005858	-32768	1354	408.937000000034	-32768	-32768	-32768	-32768	-32768	-32768	-32768	-32768	-32768	-32768	-32768	-1038217.063	1005854	1005892	39	519.900024414062	364.600006103516	317.299987792969	361.200012207031
1	onrs0618l	r	1	l	w	26	1	3	35	227	-1	C2S2.TIF	C2S1.TIF	C1S3.TIF	2	2	1	2	1	3	200	891	1007599	1008499	1248	1255	1008808	-32768	1327	292.582999999984	-32768	-32768	-32768	-32768	-32768	-32768	-32768	-32768	-32768	-32768	-32768	-1041283.417	1008804	1008844	41	525.5	370.100006103516	319.200012207031	378.700012207031
1	onrs0618l	r	1	l	w	26	1	3	36	228	-1	C1S1.TIF	C1S3.TIF	C2S2.TIF	1	1	2	1	3	2	200	818	1010224	1011074	1289	1298	1011316	-32768	1362	224.508000000031	-32768	-32768	-32768	-32768	-32768	-32768	-32768	-32768	-32768	-32768	-32768	-1043859.492	1011311	1011349	39	526.700012207031	368.399993896484	313.299987792969	374.100006103516
1	onrs0618l	r	1	l	w	26	1	3	37	229	-1	C2S3.TIF	C2S1.TIF	C1S2.TIF	2	2	1	3	1	2	200	778	1012704	1013504	1210	1218	1013748	-32768	1277	227.180999999982	-32768	-32768	-32768	-32768	-32768	-32768	-32768	-32768	-32768	-32768	-32768	-1046288.819	1013742	1013779	38	529.200012207031	363.100006103516	326.899993896484	371.399993896484
1	onrs0618l	r	1	l	w	26	0	3	38	230	1	C1S1.TIF	C1S2.TIF	C2S1.TIF	1	1	2	1	2	1	200	835	1014830	1015680	1257	1263	1016132	-32768	1400	435.819000000018	1016128	1016165	38	520.599975585938	367.200012207031	326.100006103516	368.200012207031	143.100006103516	271.100006103516	5.58113473236842	-179.705691021675	431.819000000018	1016774	1016815	42	510.100006103516	369.100006103516	733.400024414062	377.399993896484
1	onrs0618l	r	1	l	w	26	1	3	39	231	1	C2S2.TIF	C2S1.TIF	C1S3.TIF	2	2	1	2	1	3	200	898	1017868	1018768	1124	1116	1018994	-32768	1157	209.30700000003	1018992	1019025	34	518.799987792969	361.799987792969	380.899993896484	364.700012207031	115.199996948242	177.800003051758	3.96352205208904	-178.794207574569	207.30700000003	1019630	1019638	9	731.099975585938	363.299987792969	715.900024414062	363.200012207031
1	onrs0618l	r	1	l	w	26	0	3	40	232	-1	C2S1.TIF	C2S2.TIF	C1S1.TIF	2	2	1	1	2	1	200	699	1020606	1021306	1201	1207	1021758	-32768	1252	435.140000000014	-32768	-32768	-32768	-32768	-32768	-32768	-32768	-32768	-32768	-32768	-32768	-1054090.86	1021753	1021789	37	521.400024414062	361.200012207031	322.5	370
1	onrs0618l	r	1	l	w	26	1	3	41	233	1	C2S3.TIF	C2S2.TIF	C1S1.TIF	2	2	1	3	2	1	200	619	1023131	1023781	1229	1240	1024114	-32768	1311	315.347999999998	-32768	-32768	-32768	-32768	-32768	-32768	-32768	-32768	-32768	-32768	-32768	-1056566.652	1024111	1024151	41	512.5	356	730.900024414062	357.5
1	onrs0618l	r	1	l	w	26	1	3	42	234	1	C1S2.TIF	C1S1.TIF	C2S3.TIF	1	1	2	2	1	3	200	515	1025427	1025977	1330	1324	1026249	-32768	1313	254.802999999956	1026245	1026282	38	524.700012207031	358.799987792969	322.5	362.399993896484	149.300003051758	307.899993896484	5.79462016838725	-178.977761584587	250.802999999956	1026457	1026510	54	319.600006103516	362	759.299987792969	375.200012207031
1	onrs0618l	r	1	l	w	26	1	3	43	235	-1	C2S1.TIF	C2S2.TIF	C1S3.TIF	2	2	1	1	2	3	200	876	1027565	1028465	1324	1324	1028651	-32768	1326	169.574000000022	-32768	-32768	-32768	-32768	-32768	-32768	-32768	-32768	-32768	-32768	-32768	-1061249.426	1028646	1028684	39	528.5	359.200012207031	314	373.700012207031
1	onrs0618l	r	1	l	w	26	0	3	44	236	-1	C1S3.TIF	C1S2.TIF	C2S3.TIF	1	1	2	3	2	3	200	534	1029738	1030288	1316	1338	1030865	-32768	1452	560.386000000057	-32768	-32768	-32768	-32768	-32768	-32768	-32768	-32768	-32768	-32768	-32768	-1063072.614	1030861	1030899	39	520.5	354.200012207031	315.799987792969	362.299987792969
1	onrs0618l	r	1	l	w	26	1	3	45	237	1	C2S1.TIF	C2S3.TIF	C1S2.TIF	2	2	1	1	3	2	200	637	1031966	1032616	1480	1486	1033111	-32768	1485	477.748999999953	-32768	-32768	-32768	-32768	-32768	-32768	-32768	-32768	-32768	-32768	-32768	-1065401.251	1033108	1033145	38	514	357.5	716.5	370.899993896484
1	onrs0618l	r	1	l	w	26	1	3	46	238	1	C1S2.TIF	C1S1.TIF	C2S3.TIF	1	1	2	2	1	3	200	952	1034504	1035454	1348	1359	1035758	-32768	1340	287.045999999973	1035755	1035790	36	518.5	357.799987792969	351.100006103516	356.100006103516	131.100006103516	249.100006103516	4.80369220727933	179.417185676584	284.045999999973	1035921	1035970	50	351	353	743.5	360.299987792969
1	onrs0618l	r	1	l	w	26	0	3	47	239	1	C2S2.TIF	C2S1.TIF	C1S2.TIF	2	2	1	2	1	2	200	669	1037031	1037731	1193	1194	1038115	-32768	1247	367.261999999988	-32768	-32768	-32768	-32768	-32768	-32768	-32768	-32768	-32768	-32768	-32768	-1070515.738	1038111	1038146	36	514.700012207031	362.399993896484	712.900024414062	361
1	onrs0618l	r	1	l	w	26	0	3	48	240	-1	C2S2.TIF	C2S1.TIF	C1S2.TIF	2	2	1	2	1	2	200	552	1039171	1039721	1252	1253	1040006	-32768	1231	267.755000000005	-32768	-32768	-32768	-32768	-32768	-32768	-32768	-32768	-32768	-32768	-32768	-1072506.245	1040001	1040038	38	516.099975585938	363	323.100006103516	363.399993896484
1	onrs0618l	r	1	l	w	26	0	3	49	241	-1	C1S2.TIF	C1S3.TIF	C2S2.TIF	1	1	2	2	3	2	200	825	1041381	1042231	1389	1383	1042509	-32768	1348	261.378999999957	-32768	-32768	-32768	-32768	-32768	-32768	-32768	-32768	-32768	-32768	-32768	-1075015.621	1042505	1042540	36	517.299987792969	366	352.100006103516	358.200012207031
1	onrs0618l	r	1	l	w	26	0	3	50	242	1	C1S2.TIF	C1S1.TIF	C2S2.TIF	1	1	2	2	1	2	200	728	1043596	1044346	1311	1290	1044666	-32768	1274	303.010000000009	-32768	-32768	-32768	-32768	-32768	-32768	-32768	-32768	-32768	-32768	-32768	-1077130.99	1044662	1044702	41	515.700012207031	364.799987792969	728.5	370.399993896484
1	onrs0618l	r	1	l	w	26	1	3	51	243	-1	C2S3.TIF	C2S2.TIF	C1S1.TIF	2	2	1	3	2	1	200	929	1046366	1047316	1284	1291	1047715	-32768	1326	382.484999999986	-32768	-32768	-32768	-32768	-32768	-32768	-32768	-32768	-32768	-32768	-32768	-1080100.515	1047712	1047755	44	516.599975585938	361.700012207031	313.299987792969	350.899993896484
1	onrs0618l	r	1	l	w	26	0	3	52	244	1	C1S2.TIF	C1S1.TIF	C2S2.TIF	1	1	2	2	1	2	200	862	1048811	1049661	1351	1374	1050084	-32768	1449	407.091000000015	-32768	-32768	-32768	-32768	-32768	-32768	-32768	-32768	-32768	-32768	-32768	-1082444.909	1050080	1050116	37	523.200012207031	355.5	720.5	364.200012207031
1	onrs0618l	r	1	l	w	26	1	3	53	245	1	C2S1.TIF	C2S3.TIF	C1S2.TIF	2	2	1	1	3	2	200	747	1051171	1051921	1436	1445	1052253	-32768	1497	314.986000000034	1052250	1052275	26	518.400024414062	356	422.100006103516	350.299987792969	101.900001525879	184.600006103516	2.77607375815306	176.613286244244	311.986000000034	1052667	1052686	20	662.099975585938	347	714.200012207031	352.299987792969
1	onrs0618l	r	1	l	w	26	0	3	54	246	1	C2S2.TIF	C2S1.TIF	C1S2.TIF	2	2	1	2	1	2	200	581	1053729	1054329	1477	1491	1054841	-32768	1462	495.188000000082	-32768	-32768	-32768	-32768	-32768	-32768	-32768	-32768	-32768	-32768	-32768	-1087113.812	1054837	1054877	41	517.700012207031	368	732.299987792969	368.899993896484
1	onrs0618l	r	1	l	w	26	1	3	55	247	-1	C2S2.TIF	C2S1.TIF	C1S3.TIF	2	2	1	2	1	3	200	848	1055928	1056778	1185	1178	1057035	-32768	1209	240.276000000071	-32768	-32768	-32768	-32768	-32768	-32768	-32768	-32768	-32768	-32768	-32768	-1089562.724	1057031	1057068	38	518.099975585938	357.200012207031	313.799987792969	361.399993896484
1	onrs0618l	r	1	l	w	26	1	3	56	248	-1	C1S3.TIF	C1S2.TIF	C2S1.TIF	1	1	2	3	2	1	200	999	1058092	1059092	1237	1261	1059338	-32768	1295	228.441000000108	-32768	-32768	-32768	-32768	-32768	-32768	-32768	-32768	-32768	-32768	-32768	-1091877.559	1059334	1059370	37	527.799987792969	356.5	337	356.700012207031
1	onrs0618l	r	1	l	w	26	1	3	57	249	-1	C1S1.TIF	C1S3.TIF	C2S2.TIF	1	1	2	1	3	2	200	643	1060425	1061075	1289	1284	1061470	-32768	1366	378.466000000015	-32768	-32768	-32768	-32768	-32768	-32768	-32768	-32768	-32768	-32768	-32768	-1093859.534	1061466	1061564	99	524.599975585938	358.700012207031	323	361
1	onrs0618l	r	1	l	w	26	1	3	58	250	-1	C1S3.TIF	C1S1.TIF	C2S2.TIF	1	1	2	3	1	2	200	538	1062931	1063481	1341	1344	1063790	-32768	1353	292.060000000056	-32768	-32768	-32768	-32768	-32768	-32768	-32768	-32768	-32768	-32768	-32768	-1096265.94	1063787	1063823	37	512.799987792969	357.299987792969	323.899993896484	364.600006103516
1	onrs0618l	r	1	l	w	26	0	3	59	251	1	C2S2.TIF	C2S3.TIF	C1S2.TIF	2	2	1	2	3	2	200	553	1065113	1065663	1247	1245	1065875	-32768	1244	194.165000000037	1065874	1065909	36	517.700012207031	363.700012207031	381.5	364.299987792969	106	183.899993896484	3.91383140820209	-179.74793615979	193.165000000037	1066361	1066421	61	326.5	361.100006103516	748.700012207031	378.799987792969
1	onrs0618l	r	1	l	w	26	1	3	60	252	1	C1S2.TIF	C1S3.TIF	C2S1.TIF	1	1	2	2	3	1	200	979	1067467	1068467	1229	1239	1068908	-32768	1304	423.820000000065	-32768	-32768	-32768	-32768	-32768	-32768	-32768	-32768	-32768	-32768	-32768	-1101252.18	1068904	1068939	36	519	359.200012207031	720.200012207031	345.600006103516
1	onrs0618l	r	1	l	w	26	0	3	61	253	-1	C2S2.TIF	C2S1.TIF	C1S2.TIF	2	2	1	2	1	2	200	907	1070755	1071655	1337	1338	1072059	-32768	1329	386.189999999944	-32768	-32768	-32768	-32768	-32768	-32768	-32768	-32768	-32768	-32768	-32768	-1104440.81	1072055	1072094	40	519.400024414062	362.200012207031	316.5	372.700012207031
1	onrs0618l	r	1	l	w	26	1	3	62	254	-1	C2S2.TIF	C2S3.TIF	C1S1.TIF	2	2	1	2	3	1	200	888	1073193	1074093	1164	1179	1074392	-32768	1240	282.388000000035	-32768	-32768	-32768	-32768	-32768	-32768	-32768	-32768	-32768	-32768	-32768	-1106877.612	1074388	1074429	42	520.700012207031	360.100006103516	330.700012207031	349.5
1	onrs0618l	r	1	l	w	26	0	3	63	255	1	C1S3.TIF	C1S2.TIF	C2S3.TIF	1	1	2	3	2	3	200	527	1075465	1076015	1157	1170	1076554	-32768	1238	521.845999999903	-32768	-32768	-32768	-32768	-32768	-32768	-32768	-32768	-32768	-32768	-32768	-1108800.154	1076550	1076586	37	521.200012207031	354.700012207031	723.099975585938	361
1	onrs0618l	r	1	l	w	26	1	3	64	256	1	C1S1.TIF	C1S2.TIF	C2S3.TIF	1	1	2	1	2	3	200	926	1078382	1079332	1241	1237	1079808	-32768	1202	458.783999999985	-32768	-32768	-32768	-32768	-32768	-32768	-32768	-32768	-32768	-32768	-32768	-1112117.216	1079805	1079842	38	516.900024414062	357	710.599975585938	358.5
1	onrs0618l	r	1	l	w	26	1	3	65	257	1	C1S3.TIF	C1S2.TIF	C2S1.TIF	1	1	2	3	2	1	200	574	1080897	1081463	1267	1264	1081662	-32768	1265	176.914000000106	-32768	-32768	-32768	-32768	-32768	-32768	-32768	-32768	-32768	-32768	-32768	-1114253.086	1082029	1082068	40	516	368.399993896484	710.400024414062	366
1	onrs0618l	r	1	l	w	26	0	3	66	258	1	C1S1.TIF	C1S2.TIF	C2S1.TIF	1	1	2	1	2	1	200	540	1083122	1083672	1112	1113	1084086	-32768	1175	397.205000000075	-32768	-32768	-32768	-32768	-32768	-32768	-32768	-32768	-32768	-32768	-32768	-1116456.795	1084084	1084123	40	519.400024414062	356.299987792969	713.900024414062	360.299987792969
1	onrs0618l	r	1	l	w	26	1	3	67	259	1	C1S1.TIF	C1S3.TIF	C2S2.TIF	1	1	2	1	3	2	200	600	1085164	1085764	1160	1157	1086093	-32768	1218	311.674000000115	1086094	1086145	52	512.599975585938	354.799987792969	668.099975585938	350.600006103516	87.4000015258789	149.199996948242	4.46361178657418	1.54938361209792	312.674000000115	1086282	1086298	17	678.099975585938	343.100006103516	715.099975585938	354.399993896484
1	onrs0618l	r	1	l	w	26	0	3	68	260	-1	C2S2.TIF	C2S3.TIF	C1S2.TIF	2	2	1	2	3	2	200	933	1087587	1088537	1145	1157	1088809	-32768	1216	255.131999999983	-32768	-32768	-32768	-32768	-32768	-32768	-32768	-32768	-32768	-32768	-32768	-1121321.868	1088804	1088839	36	517.200012207031	360.100006103516	346.200012207031	366.799987792969
1	onrs0618l	r	1	l	w	26	1	3	69	261	-1	C2S1.TIF	C2S2.TIF	C1S3.TIF	2	2	1	1	2	3	200	507	1090390	1090890	1173	1179	1091317	-32768	1340	410.639999999898	-32768	-32768	-32768	-32768	-32768	-32768	-32768	-32768	-32768	-32768	-32768	-1123674.36	1091314	1091354	41	518.700012207031	366	307.200012207031	364.799987792969
1	onrs0618l	r	1	l	w	26	0	3	70	262	-1	C2S3.TIF	C2S2.TIF	C1S3.TIF	2	2	1	3	2	3	200	785	1092401	1093184	1306	1309	1093389	-32768	1323	182.624000000069	1093631	1093665	35	534.099975585938	364.200012207031	697.400024414062	358.200012207031	128.899993896484	233.699996948242	4.68225999826563	2.11027456022493	424.624000000069	1094329	1094386	58	701.299987792969	354.799987792969	272	366.899993896484
1	onrs0618l	r	1	l	w	26	1	3	71	263	1	C1S2.TIF	C1S3.TIF	C2S1.TIF	1	1	2	2	3	1	200	548	1095961	1096511	1197	1204	1096781	-32768	1248	253.114999999991	1096776	1096815	40	519.799987792969	358.299987792969	668.799987792969	356.5	103.900001525879	211.600006103516	4.27577999909086	0.694119629577173	248.114999999991	1096963	1096984	22	659	353.5	724.400024414062	355.299987792969
1	onrs0618l	r	1	l	w	26	1	3	72	264	-1	C2S2.TIF	C2S3.TIF	C1S1.TIF	2	2	1	2	3	1	200	971	1098103	1099103	1254	1244	1099448	-32768	1263	328.700999999885	-32768	-32768	-32768	-32768	-32768	-32768	-32768	-32768	-32768	-32768	-32768	-1131887.299	1099444	1099482	39	514.099975585938	361.799987792969	331.100006103516	367.5
1	onrs0618l	r	1	l	w	26	0	3	73	265	-1	C1S3.TIF	C1S1.TIF	C2S3.TIF	1	1	2	3	1	3	200	912	1100712	1101612	1199	1205	1101914	-32768	1297	284.679999999935	-32768	-32768	-32768	-32768	-32768	-32768	-32768	-32768	-32768	-32768	-32768	-1134397.32	1101910	1101948	39	514.700012207031	358.5	319.700012207031	368.5
1	onrs0618l	r	1	l	w	26	0	3	74	266	1	C2S3.TIF	C2S1.TIF	C1S3.TIF	2	2	1	3	1	3	200	752	1103056	1103806	1295	1311	1104071	-32768	1361	247.868000000017	1104068	1104102	35	523.5	354.100006103516	335.899993896484	367.5	149.399993896484	269	5.38917192418418	-175.89748650175	244.868000000017	1104263	1104331	69	330.799987792969	364.200012207031	724.299987792969	371.5
1	onrs0618l	r	1	l	w	26	0	3	75	267	-1	C1S3.TIF	C1S1.TIF	C2S3.TIF	1	1	2	3	1	3	200	721	1105398	1106148	1306	1308	1106451	-32768	1349	285.831000000006	-32768	-32768	-32768	-32768	-32768	-32768	-32768	-32768	-32768	-32768	-32768	-1138933.169	1106447	1106485	39	518.900024414062	357.299987792969	299.100006103516	370.100006103516
1	onrs0618l	r	1	l	w	26	1	3	76	268	1	C1S3.TIF	C1S2.TIF	C2S1.TIF	1	1	2	3	2	1	200	925	1107591	1108541	1078	1078	1108917	-32768	1222	359.452000000048	-32768	-32768	-32768	-32768	-32768	-32768	-32768	-32768	-32768	-32768	-32768	-1141325.548	1108914	1108953	40	521.099975585938	344.200012207031	719.700012207031	350.799987792969
1	onrs0618l	r	1	l	w	26	0	3	77	269	-1	C1S1.TIF	C1S2.TIF	C2S1.TIF	1	1	2	1	2	1	200	743	1110257	1111007	1277	1287	1111292	-32768	1297	267.83899999992	-32768	-32768	-32768	-32768	-32768	-32768	-32768	-32768	-32768	-32768	-32768	-1143792.161	1111288	1111321	34	524.299987792969	356.799987792969	345.100006103516	357.899993896484
1	onrs0618l	r	1	l	w	26	1	3	78	270	1	C1S3.TIF	C1S1.TIF	C2S2.TIF	1	1	2	3	1	2	200	625	1112661	1113311	1192	1187	1113558	-32768	1198	230.138999999966	-32768	-32768	-32768	-32768	-32768	-32768	-32768	-32768	-32768	-32768	-32768	-1146095.861	1113554	1113593	40	525	354.200012207031	707.299987792969	353.299987792969
1	onrs0618l	r	1	l	w	26	0	3	79	271	1	C2S3.TIF	C2S1.TIF	C1S3.TIF	2	2	1	3	1	3	200	514	1115186	1115736	1187	1201	1115902	-32768	1231	149.507999999914	1115898	1115937	40	519.299987792969	344.700012207031	326.299987792969	350.5	134.300003051758	239.300003051758	5.52468203643114	-178.274429470031	145.507999999914	1116333	1116388	56	328.600006103516	350.899993896484	707.400024414062	354.799987792969
1	onrs0618l	r	1	l	w	26	0	3	80	272	-1	C2S1.TIF	C2S3.TIF	C1S1.TIF	2	2	1	1	3	1	200	600	1117427	1118027	1232	1242	1118555	-32768	1257	511.790000000037	-32768	-32768	-32768	-32768	-32768	-32768	-32768	-32768	-32768	-32768	-32768	-1150811.21	1118551	1118590	40	521.299987792969	354.799987792969	325.200012207031	358.200012207031
1	onrs0618l	r	1	l	w	26	1	3	81	273	-1	C2S3.TIF	C2S2.TIF	C1S1.TIF	2	2	1	3	2	1	200	844	1119649	1120499	1218	1217	1120945	-32768	1254	428.888000000035	-32768	-32768	-32768	-32768	-32768	-32768	-32768	-32768	-32768	-32768	-32768	-1153284.112	1120941	1120981	41	528.099975585938	352.100006103516	324.799987792969	358.899993896484
1	onrs0618l	r	1	l	w	26	1	3	82	274	1	C1S1.TIF	C1S2.TIF	C2S3.TIF	1	1	2	1	2	3	200	677	1122566	1123266	1118	1110	1123646	-32768	1161	362.573000000091	-32768	-32768	-32768	-32768	-32768	-32768	-32768	-32768	-32768	-32768	-32768	-1156051.427	1123642	1123682	41	525.799987792969	348.299987792969	724.400024414062	347.100006103516
1	onrs0618l	r	1	l	w	26	0	3	83	275	-1	C1S1.TIF	C1S3.TIF	C2S1.TIF	1	1	2	1	3	1	200	557	1124986	1125536	1255	1257	1125643	-32768	1248	90.316000000108	1125817	1125853	37	529.099975585938	350.899993896484	355.399993896484	355.399993896484	131.800003051758	216.600006103516	4.97876126396612	-178.510269192571	264.316000000108	1126053	1126068	16	347.200012207031	349.799987792969	313.5	352.299987792969
1	onrs0618l	r	1	l	w	26	1	3	84	276	-1	C2S3.TIF	C2S1.TIF	C1S2.TIF	2	2	1	3	1	2	200	622	1127642	1128292	1122	1143	1128649	-32768	1210	340.222000000067	-32768	-32768	-32768	-32768	-32768	-32768	-32768	-32768	-32768	-32768	-32768	-1161076.778	1128645	1128685	41	521	349.299987792969	300.299987792969	355.799987792969
1	onrs0618l	r	1	l	w	26	0	3	85	277	1	C2S1.TIF	C2S3.TIF	C1S1.TIF	2	2	1	1	3	1	200	638	1129793	1130443	1390	1392	1130687	-32768	1434	226.925999999978	1130683	1130722	40	522.700012207031	353.899993896484	316.299987792969	361.5	143.899993896484	281	5.90961700883655	-177.882826322278	222.925999999978	1130939	1130989	51	319	358.700012207031	745.599975585938	350.899993896484
1	onrs0618l	r	1	l	w	26	0	3	86	278	1	C2S3.TIF	C2S2.TIF	C1S3.TIF	2	2	1	3	2	3	200	514	1132063	1132613	1211	1215	1133052	-32768	1270	422.723999999929	-32768	-32768	-32768	-32768	-32768	-32768	-32768	-32768	-32768	-32768	-32768	-1165397.276	1133047	1133086	40	520	356.299987792969	737.400024414062	364.100006103516
1	onrs0618l	r	1	l	w	26	0	3	87	279	1	C2S2.TIF	C2S3.TIF	C1S2.TIF	2	2	1	2	3	2	200	746	1134128	1134878	1053	1038	1135357	-32768	1067	461.551999999909	-32768	-32768	-32768	-32768	-32768	-32768	-32768	-32768	-32768	-32768	-32768	-1167663.448	1135352	1135391	40	531.099975585938	348.100006103516	725.5	341.899993896484
1	onrs0618l	r	1	l	w	26	0	3	88	280	1	C1S3.TIF	C1S1.TIF	C2S3.TIF	1	1	2	3	1	3	200	696	1137529	1138229	1237	1251	1138558	-32768	1364	312.172999999952	1138554	1138589	36	529.700012207031	352.399993896484	358.799987792969	352.299987792969	132.800003051758	279.399993896484	4.89684973626519	179.967019878704	308.172999999952	1138759	1138811	53	355.399993896484	350.600006103516	719.5	359.5
1	onrs0618l	r	1	l	w	26	0	3	89	281	-1	C1S1.TIF	C1S3.TIF	C2S1.TIF	1	1	2	1	3	1	200	884	1139875	1140775	1115	1127	1141111	-32768	1138	319.043999999994	-32768	-32768	-32768	-32768	-32768	-32768	-32768	-32768	-32768	-32768	-32768	-1173559.956	1141108	1141145	38	527.299987792969	348.5	323.700012207031	355.100006103516
1	onrs0618l	r	1	l	w	26	1	3	90	282	1	C2S2.TIF	C2S3.TIF	C1S1.TIF	2	2	1	2	3	1	200	609	1142193	1142793	1172	1170	1143246	-32768	1195	436.108000000007	-32768	-32768	-32768	-32768	-32768	-32768	-32768	-32768	-32768	-32768	-32768	-1175577.892	1143242	1143278	37	519.799987792969	358.5	713.299987792969	353.299987792969
1	onrs0618l	r	1	l	w	26	1	3	91	283	-1	C1S3.TIF	C1S1.TIF	C2S2.TIF	1	1	2	3	1	2	200	566	1144657	1145257	1150	1151	1145547	-32768	1159	273.412000000011	-32768	-32768	-32768	-32768	-32768	-32768	-32768	-32768	-32768	-32768	-32768	-1178041.588	1145543	1145583	41	525.400024414062	355.700012207031	310.5	354
1	onrs0618l	r	1	l	w	26	0	3	92	284	1	C1S2.TIF	C1S3.TIF	C2S2.TIF	1	1	2	2	3	2	200	506	1146622	1147122	1143	1125	1147530	-32768	1140	391.530000000028	1147526	1147567	42	524.299987792969	345.299987792969	735	339.799987792969	139	263.5	6.02206275226725	1.49956700638919	387.530000000028	1150968	1151007	40	521.799987792969	347.700012207031	724.599975585938	341.200012207031
1	onrs0618l	r	1	l	w	26	1	3	93	285	-1	C1S2.TIF	C1S3.TIF	C2S1.TIF	1	1	2	2	3	1	200	898	1152292	1153192	1293	1292	1153642	-32768	1442	433.90699999989	-32768	-32768	-32768	-32768	-32768	-32768	-32768	-32768	-32768	-32768	-32768	-1185976.093	1153639	1153673	35	520.5	356.100006103516	337.5	349.700012207031
1	onrs0618l	r	1	l	w	26	0	3	94	286	-1	C1S1.TIF	C1S2.TIF	C2S1.TIF	1	1	2	1	2	1	200	752	1155245	1155995	1206	1206	1156186	-32768	1235	173.735000000102	-32768	-32768	-32768	-32768	-32768	-32768	-32768	-32768	-32768	-32768	-32768	-1188780.265	1156183	1156220	38	522.5	350.700012207031	344.200012207031	355.299987792969
1	onrs0618l	r	1	l	w	26	0	3	95	287	1	C1S2.TIF	C1S3.TIF	C2S2.TIF	1	1	2	2	3	2	200	853	1157258	1159508	1312	1318	1159964	-32768	1306	439.222000000067	-32768	-32768	-32768	-32768	-32768	-32768	-32768	-32768	-32768	-32768	-32768	-1192292.778	1159959	1159985	27	521.400024414062	346.399993896484	690.200012207031	346.200012207031
1	onrs0618l	r	1	l	w	26	0	3	96	288	-1	C2S1.TIF	C2S2.TIF	C1S1.TIF	2	2	1	1	2	1	200	738	1161242	1162092	1303	1293	1162511	-32768	1286	401.72900000005	-32768	-32768	-32768	-32768	-32768	-32768	-32768	-32768	-32768	-32768	-32768	-1194877.271	1162508	1162543	36	512.400024414062	345.700012207031	328.899993896484	355.100006103516
1	onrs0618l	r	1	l	w	26	1	4	1	289	1	C1S1.TIF	C1S2.TIF	C2S3.TIF	1	1	2	1	2	3	200	831	1170552	1171402	1391	1384	1171853	-32768	1464	434.003000000026	-32768	-32768	-32768	-32768	-32768	-32768	-32768	-32768	-32768	-32768	-32768	-1204186.997	1171849	1171888	40	520.700012207031	365.399993896484	729.5	361.399993896484
1	onrs0618l	r	1	l	w	26	1	4	2	290	1	C2S1.TIF	C2S3.TIF	C1S2.TIF	2	2	1	1	3	2	200	787	1173001	1173801	1402	1404	1174211	-32768	1451	393.323000000091	1174207	1174247	41	521.299987792969	354.600006103516	744.400024414062	341.5	150.600006103516	318.600006103516	6.38536061347726	3.37488319438936	389.323000000091	1176821	1176831	11	739.299987792969	341.100006103516	717.299987792969	342.399993896484
1	onrs0618l	r	1	l	w	26	1	4	3	291	-1	C2S2.TIF	C2S1.TIF	C1S3.TIF	2	2	1	2	1	3	200	682	1178205	1178905	1324	1329	1179166	-32768	1361	243.797999999952	-32768	-32768	-32768	-32768	-32768	-32768	-32768	-32768	-32768	-32768	-32768	-1211690.202	1179163	1179197	35	524.099975585938	344.799987792969	339.100006103516	359.200012207031
1	onrs0618l	r	1	l	w	26	0	4	4	292	-1	C1S1.TIF	C1S2.TIF	C2S1.TIF	1	1	2	1	2	1	200	690	1180261	1180961	1444	1455	1181339	-32768	1442	361.38599999994	-32768	-32768	-32768	-32768	-32768	-32768	-32768	-32768	-32768	-32768	-32768	-1213745.614	1181335	1181372	38	510.700012207031	349.799987792969	306.600006103516	357.299987792969
1	onrs0618l	r	1	l	w	26	1	4	5	293	1	C2S3.TIF	C2S2.TIF	C1S1.TIF	2	2	1	3	2	1	200	643	1182432	1183082	1452	1459	1183366	-32768	1485	266.719999999972	1183362	1183399	38	520.900024414062	349.600006103516	317	357.799987792969	149.300003051758	286	5.83880605934825	-177.687819438057	262.719999999972	1183770	1183794	25	627.900024414062	347.5	725.5	353.700012207031
1	onrs0618l	r	1	l	w	26	1	4	6	294	1	C2S2.TIF	C2S3.TIF	C1S1.TIF	2	2	1	2	3	1	200	516	1184849	1185399	1262	1271	1185877	-32768	1336	461.311999999918	-32768	-32768	-32768	-32768	-32768	-32768	-32768	-32768	-32768	-32768	-32768	-1218183.688	1185873	1185909	37	522.599975585938	349.5	717	348
1	onrs0618l	r	1	l	w	26	0	4	7	295	-1	C2S1.TIF	C2S3.TIF	C1S1.TIF	2	2	1	1	3	1	200	739	1186971	1187721	1292	1307	1187952	-32768	1291	214.551999999909	-32768	-32768	-32768	-32768	-32768	-32768	-32768	-32768	-32768	-32768	-32768	-1220505.448	1187948	1187985	38	520.599975585938	349.5	314.5	355.299987792969
1	onrs0618l	r	1	l	w	26	1	4	8	296	-1	C2S2.TIF	C2S3.TIF	C1S1.TIF	2	2	1	2	3	1	200	889	1189264	1190164	1349	1346	1190435	-32768	1338	253.537999999942	-32768	-32768	-32768	-32768	-32768	-32768	-32768	-32768	-32768	-32768	-32768	-1222949.462	1190432	1190471	40	524.900024414062	347	324.799987792969	352.799987792969
1	onrs0618l	r	1	l	w	26	0	4	9	297	1	C1S3.TIF	C1S1.TIF	C2S3.TIF	1	1	2	3	1	3	200	851	1192731	1193581	1267	1270	1193990	-32768	1390	391.916999999899	-32768	-32768	-32768	-32768	-32768	-32768	-32768	-32768	-32768	-32768	-32768	-1226366.083	1193985	1194026	42	526.099975585938	360.100006103516	722.299987792969	360.399993896484
1	onrs0618l	r	1	l	w	26	0	4	10	298	-1	C2S1.TIF	C2S3.TIF	C1S1.TIF	2	2	1	1	3	1	200	844	1195081	1195931	1163	1181	1196242	-32768	1269	294.378000000026	-32768	-32768	-32768	-32768	-32768	-32768	-32768	-32768	-32768	-32768	-32768	-1228715.622	1196238	1196278	41	519.900024414062	351.399993896484	320.899993896484	348.700012207031
1	onrs0618l	r	1	l	w	26	0	4	11	299	-1	C2S2.TIF	C2S3.TIF	C1S2.TIF	2	2	1	2	3	2	200	798	1197575	1198375	1378	1393	1198565	-32768	1416	173.212999999989	-32768	-32768	-32768	-32768	-32768	-32768	-32768	-32768	-32768	-32768	-32768	-1231159.787	1198562	1198599	38	521.599975585938	349.299987792969	334	347
1	onrs0618l	r	1	l	w	26	1	4	12	300	-1	C2S1.TIF	C2S3.TIF	C1S2.TIF	2	2	1	1	3	2	200	748	1199633	1200383	1262	1277	1200764	-32768	1407	363.956000000006	-32768	-32768	-32768	-32768	-32768	-32768	-32768	-32768	-32768	-32768	-32768	-1233168.044	1200760	1200799	40	515.700012207031	349.399993896484	310.399993896484	347
1	onrs0618l	r	1	l	w	26	1	4	13	301	-1	C1S3.TIF	C1S1.TIF	C2S2.TIF	1	1	2	3	1	2	200	874	1202147	1203047	1497	1510	1203313	-32768	1575	249.77099999995	-32768	-32768	-32768	-32768	-32768	-32768	-32768	-32768	-32768	-32768	-32768	-1235831.229	1203309	1203345	37	523	348.299987792969	325.799987792969	350.5
1	onrs0618l	r	1	l	w	26	0	4	14	302	-1	C1S2.TIF	C1S1.TIF	C2S2.TIF	1	1	2	2	1	2	200	853	1204377	1205227	1407	1419	1205614	-32768	1524	370.091999999946	-32768	-32768	-32768	-32768	-32768	-32768	-32768	-32768	-32768	-32768	-32768	-1238011.908	1205610	1205646	37	526.700012207031	344.100006103516	332.399993896484	343.799987792969
1	onrs0618l	r	1	l	w	26	1	4	15	303	1	C2S3.TIF	C2S1.TIF	C1S2.TIF	2	2	1	3	1	2	200	957	1206751	1207751	1148	1161	1208060	-32768	1248	292.620000000112	-32768	-32768	-32768	-32768	-32768	-32768	-32768	-32768	-32768	-32768	-32768	-1240535.38	1208055	1208094	40	523.099975585938	355.100006103516	718	353.899993896484
1	onrs0618l	r	1	l	w	26	1	4	16	304	-1	C2S3.TIF	C2S2.TIF	C1S1.TIF	2	2	1	3	2	1	200	772	1209394	1210194	1257	1261	1210395	-32768	1272	183.899999999907	-32768	-32768	-32768	-32768	-32768	-32768	-32768	-32768	-32768	-32768	-32768	-1242979.1	1210392	1210429	38	531.400024414062	360.399993896484	346.5	360.200012207031
1	onrs0618l	r	1	l	w	26	0	4	17	305	-1	C1S1.TIF	C1S2.TIF	C2S1.TIF	1	1	2	1	2	1	200	579	1211766	1212366	1263	1276	1212559	-32768	1318	175.88599999994	-32768	-32768	-32768	-32768	-32768	-32768	-32768	-32768	-32768	-32768	-32768	-1245151.114	1212554	1212592	39	527.099975585938	345.600006103516	330.799987792969	347.100006103516
1	onrs0618l	r	1	l	w	26	1	4	18	306	-1	C2S3.TIF	C2S1.TIF	C1S2.TIF	2	2	1	3	1	2	200	519	1213916	1214466	1340	1361	1214759	-32768	1439	276.389999999898	-32768	-32768	-32768	-32768	-32768	-32768	-32768	-32768	-32768	-32768	-32768	-1247250.61	1214755	1214794	40	524.400024414062	354	340.100006103516	355.600006103516
1	onrs0618l	r	1	l	w	26	1	4	19	307	-1	C2S1.TIF	C2S2.TIF	C1S3.TIF	2	2	1	1	2	3	200	735	1215884	1216634	1179	1185	1217029	-32768	1240	378.250999999931	-32768	-32768	-32768	-32768	-32768	-32768	-32768	-32768	-32768	-32768	-32768	-1249418.749	1217025	1217062	38	526.200012207031	349.600006103516	339.600006103516	355.600006103516
1	onrs0618l	r	1	l	w	26	1	4	20	308	-1	C2S3.TIF	C2S2.TIF	C1S1.TIF	2	2	1	3	2	1	200	667	1218337	1219037	1235	1236	1219435	-32768	1287	381.371000000043	1219431	1219472	42	520.799987792969	354.100006103516	748.799987792969	359	150.800003051758	313	6.51580289786834	-1.23646784534876	377.371000000043	1219855	1219897	43	471.399993896484	351.5	324.100006103516	355.399993896484
1	onrs0618l	r	1	l	w	26	0	4	21	309	1	C1S2.TIF	C1S1.TIF	C2S2.TIF	1	1	2	2	1	2	200	706	1220967	1221667	1097	1089	1222075	-32768	1187	391.212999999989	-32768	-32768	-32768	-32768	-32768	-32768	-32768	-32768	-32768	-32768	-32768	-1254451.787	1222071	1222109	39	520.5	355.600006103516	717.200012207031	352.200012207031
1	onrs0618l	r	1	l	w	26	1	4	22	310	1	C1S1.TIF	C1S3.TIF	C2S2.TIF	1	1	2	1	3	2	200	772	1223180	1223980	1115	1116	1224408	-32768	1254	411.222000000067	-32768	-32768	-32768	-32768	-32768	-32768	-32768	-32768	-32768	-32768	-32768	-1256764.778	1224404	1224443	40	521.700012207031	350.299987792969	723	349.799987792969
1	onrs0618l	r	1	l	w	26	1	4	23	311	1	C2S1.TIF	C2S3.TIF	C1S2.TIF	2	2	1	1	3	2	200	909	1225506	1226406	1263	1276	1226859	-32768	1324	435.956000000006	-32768	-32768	-32768	-32768	-32768	-32768	-32768	-32768	-32768	-32768	-32768	-1259191.044	1226855	1226893	39	519.700012207031	356	716.400024414062	355
1	onrs0618l	r	1	l	w	26	0	4	24	312	-1	C2S3.TIF	C2S1.TIF	C1S3.TIF	2	2	1	3	1	3	200	915	1227958	1228858	1146	1148	1229111	-32768	1225	236.477999999886	-32768	-32768	-32768	-32768	-32768	-32768	-32768	-32768	-32768	-32768	-32768	-1261642.522	1229107	1229144	38	524.099975585938	352.899993896484	327.399993896484	359.899993896484
1	onrs0618l	r	1	l	w	26	1	4	25	313	-1	C1S3.TIF	C1S2.TIF	C2S1.TIF	1	1	2	3	2	1	200	992	1230235	1231235	1273	1283	1231433	-32768	1280	180.560999999987	1231430	1231467	38	524.200012207031	356.200012207031	354.299987792969	356.5	125.300003051758	198.5	4.87518763043521	-179.899235691022	177.560999999987	1233210	1233250	41	523.5	352	313.5	358.600006103516
1	onrs0618l	r	1	l	w	26	1	4	26	314	-1	C2S3.TIF	C2S1.TIF	C1S2.TIF	2	2	1	3	1	2	200	652	1234223	1234873	1245	1256	1235654	-32768	1381	764.66100000008	-32768	-32768	-32768	-32768	-32768	-32768	-32768	-32768	-32768	-32768	-32768	-1267657.339	1235651	1235690	40	529.099975585938	358.5	305.399993896484	369.299987792969
1	onrs0618l	r	1	l	w	26	0	4	27	315	1	C2S2.TIF	C2S3.TIF	C1S2.TIF	2	2	1	2	3	2	200	725	1236956	1237706	1238	1248	1238141	-32768	1355	418.477999999886	-32768	-32768	-32768	-32768	-32768	-32768	-32768	-32768	-32768	-32768	-32768	-1270490.522	1238138	1238183	46	523.700012207031	352.899993896484	740.700012207031	355.700012207031
1	onrs0618l	r	1	l	w	26	0	4	28	316	-1	C2S2.TIF	C2S1.TIF	C1S2.TIF	2	2	1	2	1	2	200	844	1239233	1240083	1341	1333	1240391	-32768	1400	291.519000000088	-32768	-32768	-32768	-32768	-32768	-32768	-32768	-32768	-32768	-32768	-32768	-1272867.481	1240387	1240426	40	522.400024414062	347.200012207031	320.399993896484	369.200012207031
1	onrs0618l	r	1	l	w	26	0	4	29	317	-1	C1S1.TIF	C1S3.TIF	C2S1.TIF	1	1	2	1	3	1	200	685	1241452	1242152	1271	1283	1242580	-32768	1268	411.259000000078	-32768	-32768	-32768	-32768	-32768	-32768	-32768	-32768	-32768	-32768	-32768	-1274936.741	1242577	1242613	37	520.700012207031	358.100006103516	322.299987792969	353.200012207031
1	onrs0618l	r	1	l	w	26	0	4	30	318	1	C1S2.TIF	C1S3.TIF	C2S2.TIF	1	1	2	2	3	2	200	993	1243705	1244705	1171	1193	1244960	-32768	1250	239.022000000114	1244958	1244991	34	517.5	356.299987792969	651.400024414062	350.700012207031	112	164.899993896484	3.85107491541957	2.39828332584326	237.022000000114	1245116	1245134	19	674.599975585938	343.700012207031	722.799987792969	348.5
1	onrs0618l	r	1	l	w	26	0	4	31	319	1	C2S2.TIF	C2S3.TIF	C1S2.TIF	2	2	1	2	3	2	200	800	1247512	1248312	1248	1245	1248750	-32768	1331	421.551999999909	1248746	1248787	42	512.700012207031	349.399993896484	305.899993896484	349	137.899993896484	213.300003051758	5.91703620197334	179.88939286145	417.551999999909	1249000	1249055	56	303.899993896484	349.899993896484	711	344
1	onrs0618l	r	1	l	w	26	1	4	32	320	1	C2S1.TIF	C2S2.TIF	C1S3.TIF	2	2	1	1	2	3	200	704	1250113	1250963	1293	1301	1251249	-32768	1373	268.993000000017	1251246	1251283	38	514.599975585938	352.299987792969	321.399993896484	351.600006103516	140.5	256.799987792969	5.52793324795457	179.792210042262	265.993000000017	1251417	1251466	50	323.100006103516	351.700012207031	725.700012207031	358
1	onrs0618l	r	1	l	w	26	0	4	33	321	-1	C1S3.TIF	C1S1.TIF	C2S3.TIF	1	1	2	3	1	3	200	546	1252497	1253047	1235	1242	1253732	-32768	1330	667.519000000088	-32768	-32768	-32768	-32768	-32768	-32768	-32768	-32768	-32768	-32768	-32768	-1285832.481	1253728	1253765	38	514.299987792969	350.799987792969	319.100006103516	352.399993896484
1	onrs0618l	r	1	l	w	26	0	4	34	322	1	C1S3.TIF	C1S2.TIF	C2S3.TIF	1	1	2	3	2	3	200	537	1254795	1255345	1130	1127	1255741	-32768	1124	379.706999999937	-32768	-32768	-32768	-32768	-32768	-32768	-32768	-32768	-32768	-32768	-32768	-1288129.293	1255737	1255777	41	526.200012207031	350.700012207031	732.200012207031	349.799987792969
1	onrs0618l	r	1	l	w	26	1	4	35	323	-1	C1S1.TIF	C1S3.TIF	C2S2.TIF	1	1	2	1	3	2	200	677	1256835	1257535	1084	1080	1257927	-32768	1153	375.020000000019	-32768	-32768	-32768	-32768	-32768	-32768	-32768	-32768	-32768	-32768	-32768	-1290319.98	1257922	1257960	39	521.099975585938	350.799987792969	318.600006103516	346.700012207031
1	onrs0618l	r	1	l	w	26	1	4	36	324	1	C1S3.TIF	C1S2.TIF	C2S1.TIF	1	1	2	3	2	1	200	509	1259473	1259973	1155	1155	1260306	-32768	1191	316.122999999905	-32768	-32768	-32768	-32768	-32768	-32768	-32768	-32768	-32768	-32768	-32768	-1292757.877	1260302	1260344	43	521.900024414062	356.899993896484	739.299987792969	353.600006103516
1	onrs0618l	r	1	l	w	26	0	4	37	325	-1	C1S3.TIF	C1S2.TIF	C2S3.TIF	1	1	2	3	2	3	200	939	1261403	1262353	1268	1282	1262581	-32768	1273	211.78600000008	-32768	-32768	-32768	-32768	-32768	-32768	-32768	-32768	-32768	-32768	-32768	-1295137.214	1262576	1262616	41	522	355.899993896484	310.899993896484	358.700012207031
1	onrs0618l	r	1	l	w	26	0	4	38	326	1	C2S2.TIF	C2S1.TIF	C1S2.TIF	2	2	1	2	1	2	200	591	1263915	1264515	1198	1193	1264862	-32768	1260	331.01099999994	-32768	-32768	-32768	-32768	-32768	-32768	-32768	-32768	-32768	-32768	-32768	-1297298.989	1264858	1264895	38	519	355.700012207031	731.299987792969	350.399993896484
1	onrs0618l	r	1	l	w	26	1	4	39	327	-1	C1S1.TIF	C1S2.TIF	C2S3.TIF	1	1	2	1	2	3	200	634	1266219	1266869	1111	1122	1267198	-32768	1213	311.29700000002	-32768	-32768	-32768	-32768	-32768	-32768	-32768	-32768	-32768	-32768	-32768	-1299654.703	1267196	1267231	36	515.299987792969	354.100006103516	335.799987792969	352.399993896484
1	onrs0618l	r	1	l	w	26	0	4	40	328	1	C2S1.TIF	C2S3.TIF	C1S1.TIF	2	2	1	1	3	1	200	796	1268313	1269113	1035	1017	1269575	-32768	1062	445.541999999899	-32768	-32768	-32768	-32768	-32768	-32768	-32768	-32768	-32768	-32768	-32768	-1301897.458	1269570	1269609	40	524.799987792969	349.700012207031	723	347.899993896484
1	onrs0618l	r	1	l	w	26	1	4	41	329	1	C1S2.TIF	C1S3.TIF	C2S1.TIF	1	1	2	2	3	1	200	587	1270929	1271529	1205	1194	1271885	-32768	1242	339.350000000093	-32768	-32768	-32768	-32768	-32768	-32768	-32768	-32768	-32768	-32768	-32768	-1304313.65	1271881	1271919	39	519	353	724.299987792969	343.399993896484
1	onrs0618l	r	1	l	w	26	0	4	42	330	1	C1S1.TIF	C1S3.TIF	C2S1.TIF	1	1	2	1	3	1	200	959	1272970	1273920	1195	1194	1274375	-32768	1224	437.925999999978	-32768	-32768	-32768	-32768	-32768	-32768	-32768	-32768	-32768	-32768	-32768	-1306705.074	1274372	1274409	38	523.299987792969	359.899993896484	717.200012207031	346.5
1	onrs0618l	r	1	l	w	26	1	4	43	331	-1	C1S3.TIF	C1S1.TIF	C2S2.TIF	1	1	2	3	1	2	200	825	1275492	1276342	1273	1273	1276530	-32768	1216	170.921000000089	1276525	1276617	93	507.600006103516	366.799987792969	421.399993896484	353.5	294.100006103516	858.200012207031	2.50992861510958	171.229533803908	165.921000000089	1276736	1276760	25	410	342.600006103516	321.299987792969	362
1	onrs0618l	r	1	l	w	26	0	4	44	332	-1	C1S2.TIF	C1S1.TIF	C2S2.TIF	1	1	2	2	1	2	200	898	1278055	1278955	1317	1335	1279198	-32768	1369	227.000999999931	-32768	-32768	-32768	-32768	-32768	-32768	-32768	-32768	-32768	-32768	-32768	-1311738.999	1279194	1279231	38	514.900024414062	355.100006103516	321.299987792969	364
1	onrs0618l	r	1	l	w	26	0	4	45	333	1	C2S3.TIF	C2S2.TIF	C1S3.TIF	2	2	1	3	2	3	200	608	1280290	1280890	1188	1186	1281249	-32768	1186	342.418999999994	-32768	-32768	-32768	-32768	-32768	-32768	-32768	-32768	-32768	-32768	-32768	-1313674.581	1281245	1281285	41	523.299987792969	357.399993896484	712.5	349.600006103516
1	onrs0618l	r	1	l	w	26	1	4	46	334	-1	C1S3.TIF	C1S2.TIF	C2S1.TIF	1	1	2	3	2	1	200	596	1282346	1282946	1263	1265	1283376	-32768	1252	413.095999999903	-32768	-32768	-32768	-32768	-32768	-32768	-32768	-32768	-32768	-32768	-32768	-1315730.904	1283372	1283409	38	517.200012207031	354.5	324.200012207031	361.299987792969
1	onrs0618l	r	1	l	w	26	0	4	47	335	1	C2S1.TIF	C2S3.TIF	C1S1.TIF	2	2	1	1	3	1	200	627	1284741	1285391	1145	1145	1285631	-32768	1180	223.274999999907	1285627	1285664	38	519.599975585938	358.399993896484	313.5	361.299987792969	150.899993896484	253.399993896484	5.90603142906413	-179.192228492027	219.274999999907	1288255	1288290	36	511.700012207031	359.399993896484	709.299987792969	352.899993896484
1	onrs0618l	r	1	l	w	26	0	4	48	336	-1	C1S3.TIF	C1S2.TIF	C2S3.TIF	1	1	2	3	2	3	200	959	1289258	1290208	1161	1159	1290460	-32768	1180	235.030000000028	-32768	-32768	-32768	-32768	-32768	-32768	-32768	-32768	-32768	-32768	-32768	-1322992.97	1290457	1290494	38	526.900024414062	353.600006103516	341.600006103516	352.899993896484
1	onrs0618l	r	1	l	w	26	0	4	49	337	-1	C2S1.TIF	C2S2.TIF	C1S1.TIF	2	2	1	1	2	1	200	859	1291828	1292678	1225	1227	1292937	-32768	1246	242.936999999918	-32768	-32768	-32768	-32768	-32768	-32768	-32768	-32768	-32768	-32768	-32768	-1325462.063	1292933	1292970	38	516.700012207031	357.700012207031	328.200012207031	357.5
1	onrs0618l	r	1	l	w	26	0	4	50	338	1	C1S1.TIF	C1S3.TIF	C2S1.TIF	1	1	2	1	3	1	200	581	1294029	1294629	1280	1292	1295036	-32768	1290	389.953999999911	-32768	-32768	-32768	-32768	-32768	-32768	-32768	-32768	-32768	-32768	-32768	-1327414.046	1295032	1295072	41	517	357.100006103516	737.599975585938	345.100006103516
1	onrs0618l	r	1	l	w	26	1	4	51	339	1	C2S2.TIF	C2S1.TIF	C1S3.TIF	2	2	1	2	1	3	200	941	1296636	1297586	1241	1244	1297942	-32768	1237	338.858999999939	-32768	-32768	-32768	-32768	-32768	-32768	-32768	-32768	-32768	-32768	-32768	-1330371.141	1297939	1297976	38	520.799987792969	365.700012207031	715.5	353.600006103516
1	onrs0618l	r	1	l	w	26	1	4	52	340	-1	C1S1.TIF	C1S3.TIF	C2S2.TIF	1	1	2	1	3	2	200	883	1299028	1299928	1217	1216	1300345	-32768	1219	400.543000000063	-32768	-32768	-32768	-32768	-32768	-32768	-32768	-32768	-32768	-32768	-32768	-1332712.457	1300341	1300375	35	526.200012207031	362.299987792969	335.399993896484	354.299987792969
1	onrs0618l	r	1	l	w	26	0	4	53	341	1	C2S2.TIF	C2S1.TIF	C1S2.TIF	2	2	1	2	1	2	200	812	1301677	1302477	1266	1270	1302668	-32768	1258	174.551999999909	1302665	1302701	37	525	361.600006103516	357.600006103516	349.5	125.800003051758	220.399993896484	4.81604713300203	175.854557575185	171.551999999909	1304688	1304743	56	331.5	357.600006103516	690	349.299987792969
1	onrs0618l	r	1	l	w	26	0	4	54	342	-1	C1S1.TIF	C1S3.TIF	C2S1.TIF	1	1	2	1	3	1	200	790	1305728	1306528	1217	1221	1306946	-32768	1261	401.847999999998	-32768	-32768	-32768	-32768	-32768	-32768	-32768	-32768	-32768	-32768	-32768	-1339312.152	1306943	1306978	36	524.099975585938	359.399993896484	327.100006103516	360.399993896484
1	onrs0618l	r	1	l	w	26	1	4	55	343	1	C1S1.TIF	C1S3.TIF	C2S2.TIF	1	1	2	1	3	2	200	696	1308677	1309377	1315	1300	1309819	-32768	1235	424.439999999944	-32768	-32768	-32768	-32768	-32768	-32768	-32768	-32768	-32768	-32768	-32768	-1342162.56	1309816	1309854	39	514.5	354.899993896484	699.200012207031	346.100006103516
1	onrs0618l	r	1	l	w	26	1	4	56	344	-1	C2S2.TIF	C2S3.TIF	C1S1.TIF	2	2	1	2	3	1	200	893	1310974	1311874	1211	1210	1312252	-32768	1277	360.89599999995	-32768	-32768	-32768	-32768	-32768	-32768	-32768	-32768	-32768	-32768	-32768	-1344659.104	1312248	1312290	43	518.700012207031	355.100006103516	300.299987792969	355.899993896484
1	onrs0618l	r	1	l	w	26	0	4	57	345	-1	C1S2.TIF	C1S3.TIF	C2S2.TIF	1	1	2	2	3	2	200	551	1314115	1314665	1113	1108	1315063	-32768	1126	380.611999999965	-32768	-32768	-32768	-32768	-32768	-32768	-32768	-32768	-32768	-32768	-32768	-1347450.388	1315059	1315096	38	520.599975585938	346.100006103516	320.899993896484	337.600006103516
1	onrs0618l	r	1	l	w	26	1	4	58	346	-1	C1S2.TIF	C1S3.TIF	C2S1.TIF	1	1	2	2	3	1	200	913	1316509	1317409	1206	1206	1317514	-32768	1222	88.313000000082	-32768	-32768	-32768	-32768	-32768	-32768	-32768	-32768	-32768	-32768	-32768	-1350193.687	1317764	1317918	155	526.700012207031	356	305.299987792969	348.600006103516
1	onrs0618l	r	1	l	w	26	1	4	59	347	-1	C1S2.TIF	C1S3.TIF	C2S1.TIF	1	1	2	2	3	1	200	676	1319494	1320194	1110	1125	1320549	-32768	1181	338.601000000024	-32768	-32768	-32768	-32768	-32768	-32768	-32768	-32768	-32768	-32768	-32768	-1352978.399	1320546	1320582	37	515.5	349.799987792969	329.399993896484	340.100006103516
1	onrs0618l	r	1	l	w	26	1	4	60	348	1	C1S3.TIF	C1S2.TIF	C2S1.TIF	1	1	2	3	2	1	200	896	1321638	1322538	1243	1250	1322914	-32768	1263	358.864999999991	-32768	-32768	-32768	-32768	-32768	-32768	-32768	-32768	-32768	-32768	-32768	-1355323.135	1322910	1322949	40	514.900024414062	359.100006103516	726.299987792969	365.700012207031
1	onrs0618l	r	1	l	w	26	0	4	61	349	-1	C2S2.TIF	C2S3.TIF	C1S2.TIF	2	2	1	2	3	2	200	741	1324010	1324760	1249	1230	1325316	-32768	1236	538.820999999996	-32768	-32768	-32768	-32768	-32768	-32768	-32768	-32768	-32768	-32768	-32768	-1357545.179	1325312	1325349	38	522.299987792969	361.399993896484	325.399993896484	358.299987792969
1	onrs0618l	r	1	l	w	26	1	4	62	350	1	C1S3.TIF	C1S1.TIF	C2S2.TIF	1	1	2	3	1	2	200	933	1326409	1327359	1117	1123	1327714	-32768	1191	338.385000000009	1327710	1327752	43	521.599975585938	350.600006103516	747.099975585938	347.700012207031	145.5	259.899993896484	6.44339449871226	0.739973132739572	334.385000000009	1328760	1328812	53	520.799987792969	356.600006103516	752.799987792969	368.899993896484
1	onrs0618l	r	1	l	w	26	0	4	63	351	1	C2S3.TIF	C2S1.TIF	C1S3.TIF	2	2	1	3	1	3	200	802	1329771	1330571	1095	1098	1330880	-32768	1165	292.22900000005	1330876	1330914	39	528.700012207031	353.5	314.299987792969	348.799987792969	153.199996948242	255.300003051758	6.1359652736999	178.739457105099	288.22900000005	1331085	1331141	57	319	350.799987792969	742.400024414062	361.200012207031
1	onrs0618l	r	1	l	w	26	0	4	64	352	1	C2S1.TIF	C2S2.TIF	C1S1.TIF	2	2	1	1	2	1	200	578	1332192	1332792	1148	1156	1333138	-32768	1156	329.115999999922	1333134	1333169	36	521.599975585938	352	324.100006103516	354.200012207031	152.899993896484	267.5	5.65128282470667	-179.359730873353	325.115999999922	1333365	1333411	47	323.899993896484	351.700012207031	706.400024414062	361
1	onrs0618l	r	1	l	w	26	0	4	65	353	-1	C1S2.TIF	C1S3.TIF	C2S2.TIF	1	1	2	2	3	2	200	520	1334710	1335260	1241	1243	1335659	-32768	1197	381.810000000056	-32768	-32768	-32768	-32768	-32768	-32768	-32768	-32768	-32768	-32768	-32768	-1368045.19	1335655	1335693	39	522.799987792969	356.700012207031	316.799987792969	348.899993896484
1	onrs0618l	r	1	l	w	26	1	4	66	354	1	C1S2.TIF	C1S3.TIF	C2S1.TIF	1	1	2	2	3	1	200	575	1336750	1337350	1209	1207	1337800	-32768	1224	433.064000000013	-32768	-32768	-32768	-32768	-32768	-32768	-32768	-32768	-32768	-32768	-32768	-1370134.936	1337796	1337833	38	514.799987792969	344.299987792969	724.5	344.299987792969
1	onrs0618l	r	1	l	w	26	0	4	67	355	1	C1S3.TIF	C1S2.TIF	C2S3.TIF	1	1	2	3	2	3	200	880	1338894	1339794	1097	1093	1340266	-32768	1147	455.949999999953	-32768	-32768	-32768	-32768	-32768	-32768	-32768	-32768	-32768	-32768	-32768	-1372578.05	1340262	1340294	33	520.599975585938	348.799987792969	698.5	353.700012207031
1	onrs0618l	r	1	l	w	26	1	4	68	356	-1	C1S2.TIF	C1S1.TIF	C2S3.TIF	1	1	2	2	1	3	200	578	1341593	1342193	1135	1132	1342652	-32768	1196	441.941000000108	-32768	-32768	-32768	-32768	-32768	-32768	-32768	-32768	-32768	-32768	-32768	-1374978.059	1342648	1342688	41	522.299987792969	350.600006103516	311.899993896484	362.100006103516
1	onrs0618l	r	1	l	w	26	1	4	69	357	1	C1S2.TIF	C1S1.TIF	C2S3.TIF	1	1	2	2	1	3	200	623	1343849	1344499	1161	1158	1344912	-32768	1234	395.641000000061	-32768	-32768	-32768	-32768	-32768	-32768	-32768	-32768	-32768	-32768	-32768	-1377284.359	1344908	1344947	40	512	348.5	721.400024414062	351
1	onrs0618l	r	1	l	w	26	1	4	70	358	1	C1S2.TIF	C1S1.TIF	C2S3.TIF	1	1	2	2	1	3	200	595	1346156	1346756	1241	1226	1347389	-32768	1258	616.341999999946	-32768	-32768	-32768	-32768	-32768	-32768	-32768	-32768	-32768	-32768	-32768	-1379540.658	1347385	1347423	39	515.799987792969	352.100006103516	713	356.700012207031
1	onrs0618l	r	1	l	w	26	0	4	71	359	1	C1S1.TIF	C1S2.TIF	C2S1.TIF	1	1	2	1	2	1	200	998	1348494	1349494	1283	1282	1349935	-32768	1290	423.69299999997	-32768	-32768	-32768	-32768	-32768	-32768	-32768	-32768	-32768	-32768	-32768	-1382279.307	1349932	1349969	38	509.799987792969	352.700012207031	713.700012207031	355.100006103516
1	onrs0618l	r	1	l	w	26	0	4	72	360	1	C1S2.TIF	C1S1.TIF	C2S2.TIF	1	1	2	2	1	2	200	867	1351031	1351881	1249	1247	1352302	-32768	1273	403.921000000089	-32768	-32768	-32768	-32768	-32768	-32768	-32768	-32768	-32768	-32768	-32768	-1384666.079	1352298	1352337	40	517.5	352.299987792969	724.299987792969	362.899993896484
1	onrs0618l	r	1	l	w	26	0	4	73	361	1	C1S1.TIF	C1S2.TIF	C2S1.TIF	1	1	2	1	2	1	200	670	1353402	1354102	1260	1270	1354646	-32768	1247	527.922999999952	-32768	-32768	-32768	-32768	-32768	-32768	-32768	-32768	-32768	-32768	-32768	-1386886.077	1354642	1354680	39	515.799987792969	354.5	719	354.799987792969
1	onrs0618l	r	1	l	w	26	1	4	74	362	-1	C2S1.TIF	C2S2.TIF	C1S3.TIF	2	2	1	1	2	3	200	890	1355740	1356640	1195	1187	1357094	-32768	1151	436.932999999961	1357089	1357126	38	521.599975585938	350.5	709	338.399993896484	137.199996948242	284.600006103516	5.37320822110501	3.71022737505452	431.932999999961	1358186	1358226	41	513.299987792969	355.100006103516	303.899993896484	366
1	onrs0618l	r	1	l	w	26	0	4	75	363	-1	C2S3.TIF	C2S2.TIF	C1S3.TIF	2	2	1	3	2	3	200	852	1359286	1360136	1110	1110	1360488	-32768	1142	335.722000000067	-32768	-32768	-32768	-32768	-32768	-32768	-32768	-32768	-32768	-32768	-32768	-1392920.278	1360484	1360520	37	528.900024414062	349.299987792969	347.100006103516	350.899993896484
1	onrs0618l	r	1	l	w	26	0	4	76	364	1	C2S3.TIF	C2S1.TIF	C1S3.TIF	2	2	1	3	1	3	200	941	1361628	1362578	1352	1375	1363141	-32768	1386	546.185000000056	1363137	1363173	37	527	346.299987792969	322	356.799987792969	154.199996948242	301.100006103516	5.87325540456958	-177.060183144089	542.185000000056	1363325	1363380	56	328.100006103516	359.799987792969	749.400024414062	367.399993896484
1	onrs0618l	r	1	l	w	26	0	4	77	365	1	C2S3.TIF	C2S2.TIF	C1S3.TIF	2	2	1	3	2	3	200	883	1364457	1365357	1146	1152	1365685	-32768	1162	310.729999999981	-32768	-32768	-32768	-32768	-32768	-32768	-32768	-32768	-32768	-32768	-32768	-1398142.27	1365681	1365718	38	520.099975585938	356.200012207031	715.900024414062	358.700012207031
1	onrs0618l	r	1	l	w	26	0	4	78	366	-1	C2S3.TIF	C2S2.TIF	C1S3.TIF	2	2	1	3	2	3	200	929	1366998	1367948	1290	1293	1368204	-32768	1293	239.198000000091	-32768	-32768	-32768	-32768	-32768	-32768	-32768	-32768	-32768	-32768	-32768	-1400732.802	1368200	1368236	37	518.599975585938	352.200012207031	343.299987792969	352.799987792969
1	onrs0618l	r	1	l	w	26	0	4	79	367	-1	C2S2.TIF	C2S1.TIF	C1S2.TIF	2	2	1	2	1	2	200	763	1369294	1370044	1221	1217	1370377	-32768	1220	315.40699999989	-32768	-32768	-32768	-32768	-32768	-32768	-32768	-32768	-32768	-32768	-32768	-1402829.593	1370372	1370411	40	517.700012207031	349.600006103516	316.399993896484	360.399993896484
1	onrs0618l	r	1	l	w	26	0	4	80	368	1	C2S1.TIF	C2S2.TIF	C1S1.TIF	2	2	1	1	2	1	200	975	1371463	1372463	1050	1051	1372794	-32768	1088	314.314999999944	-32768	-32768	-32768	-32768	-32768	-32768	-32768	-32768	-32768	-32768	-32768	-1405247.685	1372790	1372829	40	515.400024414062	345.200012207031	722.099975585938	350.799987792969
1	onrs0618l	r	1	l	w	26	1	4	81	369	-1	C1S2.TIF	C1S1.TIF	C2S3.TIF	1	1	2	2	1	3	200	584	1374129	1374729	1131	1140	1375028	-32768	1162	282.496999999974	-32768	-32768	-32768	-32768	-32768	-32768	-32768	-32768	-32768	-32768	-32768	-1407513.503	1375024	1375071	48	518.099975585938	349.899993896484	328.299987792969	356.5
1	onrs0618l	r	1	l	w	26	1	4	82	370	-1	C1S1.TIF	C1S2.TIF	C2S3.TIF	1	1	2	1	2	3	200	911	1376133	1377033	1089	1104	1377319	-32768	1156	269.085999999894	-32768	-32768	-32768	-32768	-32768	-32768	-32768	-32768	-32768	-32768	-32768	-1409817.914	1377315	1377354	40	516.200012207031	351.700012207031	314.299987792969	363.299987792969
1	onrs0618l	r	1	l	w	26	1	4	83	371	1	C2S2.TIF	C2S3.TIF	C1S1.TIF	2	2	1	2	3	1	200	986	1378418	1379418	1240	1228	1379776	-32768	1225	340.68200000003	-32768	-32768	-32768	-32768	-32768	-32768	-32768	-32768	-32768	-32768	-32768	-1412203.318	1379771	1379815	45	520.5	358.399993896484	725.5	355.600006103516
1	onrs0618l	r	1	l	w	26	0	4	84	372	-1	C1S3.TIF	C1S1.TIF	C2S3.TIF	1	1	2	3	1	3	200	652	1380930	1381580	1120	1130	1381982	-32768	1156	385.421000000089	-32768	-32768	-32768	-32768	-32768	-32768	-32768	-32768	-32768	-32768	-32768	-1414364.579	1381977	1382014	38	520	350.799987792969	316.799987792969	350.799987792969
1	onrs0618l	r	1	l	w	26	0	4	85	373	-1	C2S3.TIF	C2S1.TIF	C1S3.TIF	2	2	1	3	1	3	200	897	1383125	1384025	1110	1106	1384291	-32768	1125	248.767999999924	-32768	-32768	-32768	-32768	-32768	-32768	-32768	-32768	-32768	-32768	-32768	-1416810.232	1384288	1384326	39	516.299987792969	347.600006103516	321.200012207031	353.399993896484
1	onrs0618l	r	1	l	w	26	1	4	86	374	1	C1S1.TIF	C1S2.TIF	C2S3.TIF	1	1	2	1	2	3	200	985	1385391	1386391	1144	1146	1386718	-32768	1147	310.598999999929	-32768	-32768	-32768	-32768	-32768	-32768	-32768	-32768	-32768	-32768	-32768	-1419175.401	1386713	1386753	41	518.5	353.700012207031	726.599975585938	352.100006103516
1	onrs0618l	r	1	l	w	26	1	4	87	375	-1	C2S1.TIF	C2S3.TIF	C1S2.TIF	2	2	1	1	3	2	200	715	1387818	1388568	1078	1077	1388861	-32768	1081	276.429000000004	-32768	-32768	-32768	-32768	-32768	-32768	-32768	-32768	-32768	-32768	-32768	-1421352.571	1388858	1388895	38	521.099975585938	349.399993896484	333.899993896484	353.899993896484
1	onrs0618l	r	1	l	w	26	0	4	88	376	-1	C2S1.TIF	C2S2.TIF	C1S1.TIF	2	2	1	1	2	1	200	589	1389925	1390525	1116	1121	1391031	-32768	1199	488.193999999901	-32768	-32768	-32768	-32768	-32768	-32768	-32768	-32768	-32768	-32768	-32768	-1423310.806	1391026	1391065	40	513.700012207031	351.100006103516	324.5	361.399993896484
1	onrs0618l	r	1	l	w	26	1	4	89	377	1	C2S3.TIF	C2S1.TIF	C1S2.TIF	2	2	1	3	1	2	200	862	1392178	1393028	1032	1039	1393266	-32768	1053	220.607000000076	1393262	1393298	37	518.799987792969	348.100006103516	348	361	128.800003051758	243.199996948242	4.90804148582793	-175.662930603553	216.607000000076	1393410	1393464	55	342	358.600006103516	736.200012207031	357.799987792969
1	onrs0618l	r	1	l	w	26	0	4	90	378	1	C1S2.TIF	C1S3.TIF	C2S2.TIF	1	1	2	2	3	2	200	969	1394758	1395708	1222	1225	1396076	-32768	1249	351.875	-32768	-32768	-32768	-32768	-32768	-32768	-32768	-32768	-32768	-32768	-32768	-1428492.125	1396071	1396105	35	504.399993896484	354.299987792969	695.200012207031	348.5
1	onrs0618l	r	1	l	w	26	1	4	91	379	-1	C2S2.TIF	C2S1.TIF	C1S3.TIF	2	2	1	2	1	3	200	553	1397132	1397682	1082	1078	1398156	-32768	1015	457.139999999898	-32768	-32768	-32768	-32768	-32768	-32768	-32768	-32768	-32768	-32768	-32768	-1430466.86	1398151	1398187	37	517.400024414062	348.700012207031	331.399993896484	355.200012207031
1	onrs0618l	r	1	l	w	26	0	4	92	380	1	C1S3.TIF	C1S1.TIF	C2S3.TIF	1	1	2	3	1	3	200	707	1399249	1400049	1134	1144	1400432	-32768	1133	366.510000000009	-32768	-32768	-32768	-32768	-32768	-32768	-32768	-32768	-32768	-32768	-32768	-1432833.49	1400428	1400467	40	517.599975585938	347.600006103516	715.099975585938	349
1	onrs0618l	r	1	l	w	26	1	4	93	381	1	C2S2.TIF	C2S1.TIF	C1S3.TIF	2	2	1	2	1	3	200	526	1401508	1402058	1125	1125	1402393	-32768	1157	318.394000000088	-32768	-32768	-32768	-32768	-32768	-32768	-32768	-32768	-32768	-32768	-32768	-1434842.606	1402389	1402426	38	512.5	347.100006103516	721.700012207031	355.299987792969
1	onrs0618l	r	1	l	w	26	1	4	94	382	1	C2S3.TIF	C2S2.TIF	C1S1.TIF	2	2	1	3	2	1	200	723	1403488	1404238	978	983	1404722	-32768	1039	466.269000000088	-32768	-32768	-32768	-32768	-32768	-32768	-32768	-32768	-32768	-32768	-32768	-1437023.731	1404718	1404757	40	522.299987792969	345.600006103516	720.299987792969	345.600006103516
1	onrs0618l	r	1	l	w	26	1	4	95	383	1	C2S1.TIF	C2S2.TIF	C1S3.TIF	2	2	1	1	2	3	200	794	1405820	1406620	1112	1110	1407115	-32768	1097	477.56799999997	-32768	-32768	-32768	-32768	-32768	-32768	-32768	-32768	-32768	-32768	-32768	-1439405.432	1407111	1407145	35	522.299987792969	350.799987792969	714.599975585938	349
1	onrs0618l	r	1	l	w	26	1	4	96	384	1	C1S3.TIF	C1S1.TIF	C2S2.TIF	1	1	2	3	1	2	200	569	1408238	1408838	1192	1194	1409266	-32768	1166	411.615999999922	-32768	-32768	-32768	-32768	-32768	-32768	-32768	-32768	-32768	-32768	-32768	-1441622.384	1409263	1409301	39	515.900024414062	343.799987792969	710.900024414062	356.100006103516
2	arnk0603b	r	0	r	m	19	0	0	1	0	1	C2S3.TIF	C2S2.TIF	C1S3.TIF	2	2	1	3	2	3	200	865	279009	279859	2605	2585	280169	-32768	2464	292.037000000011	280657	280697	41	493.5	371.799987792969	302.100006103516	369.5	130	283.700012207031	5.4846387993557	179.310241373062	780.037000000011	288632	288690	59	310	395.5	701.799987792969	383.5
2	arnk0603b	r	0	r	m	19	0	1	1	1	1	C1S2.TIF	C1S1.TIF	C2S2.TIF	1	1	2	2	1	2	200	528	305661	306211	3810	3818	306389	-32768	3900	161.032999999996	306385	306421	37	497.299987792969	394.5	278	393.899993896484	164.899993896484	308.299987792969	6.27470131346348	179.843255173606	157.032999999996	306740	306796	57	278.399993896484	398.399993896484	722.099975585938	399.200012207031
2	arnk0603b	r	0	r	m	19	1	1	2	2	-1	C2S2.TIF	C2S1.TIF	C1S3.TIF	2	2	1	2	1	3	200	905	307837	308737	3723	3747	308966	-32768	3751	211.208999999973	308962	308994	33	503.700012207031	407.700012207031	689.599975585938	395.600006103516	158.199996948242	316.200012207031	5.34564124730656	3.73476142438163	207.208999999973	309477	309502	26	425	396.5	315.200012207031	396.200012207031
2	arnk0603b	r	0	r	m	19	1	1	3	3	-1	C2S1.TIF	C2S3.TIF	C1S2.TIF	2	2	1	1	3	2	200	852	310574	311424	3556	3596	311585	-32768	3704	143.059000000008	-32768	-32768	-32768	-32768	-32768	-32768	-32768	-32768	-32768	-32768	-32768	-344209.941	311580	311620	41	512.900024414062	400.100006103516	309	399.600006103516
2	arnk0603b	r	0	r	m	19	1	1	4	4	1	C2S3.TIF	C2S2.TIF	C1S1.TIF	2	2	1	3	2	1	200	871	312671	313571	3406	3423	313725	-32768	3448	135.928000000014	313724	313751	28	504.899993896484	394.799987792969	401.600006103516	391.399993896484	103.199996948242	174.199996948242	2.97427589241864	178.1128304796	134.928000000014	313960	314012	53	315.200012207031	392.299987792969	721.900024414062	403.600006103516
2	arnk0603b	r	0	r	m	19	0	1	5	5	1	C2S3.TIF	C2S1.TIF	C1S3.TIF	2	2	1	3	1	3	200	510	315040	315540	3510	3508	315711	-32768	3557	153.999000000011	315708	315745	38	514.799987792969	378	372.799987792969	379.5	104.800003051758	175.300003051758	4.08068794421121	-179.394604983098	150.999000000011	315841	315883	43	374.299987792969	382	736.900024414062	385.399993896484
2	arnk0603b	r	0	r	m	19	0	1	6	6	-1	C2S1.TIF	C2S3.TIF	C1S1.TIF	2	2	1	1	3	1	200	862	316907	317757	3347	3400	317895	-32768	3498	120.593999999983	317892	317912	21	503.5	385.5	562.200012207031	381.799987792969	78	151.600006103516	1.69500017126161	3.60674211590934	117.593999999983	318181	318194	14	261.5	383.200012207031	285.100006103516	386
2	arnk0603b	r	0	r	m	19	1	1	7	7	-1	C1S2.TIF	C1S1.TIF	C2S3.TIF	1	1	2	2	1	3	200	954	319243	320193	3214	3232	320334	-32768	3305	123.320000000007	320330	320367	38	513.799987792969	383	687.5	373	127.199996948242	275.700012207031	4.99251882723906	3.30438437365981	119.320000000007	320620	320672	53	682	384.299987792969	318.899993896484	380.299987792969
2	arnk0603b	r	0	r	m	19	1	1	8	8	-1	C1S2.TIF	C1S1.TIF	C2S3.TIF	1	1	2	2	1	3	200	516	321706	322256	3031	3036	322523	-32768	3042	248.668999999994	-32768	-32768	-32768	-32768	-32768	-32768	-32768	-32768	-32768	-32768	-32768	-355042.331	322519	322556	38	510.299987792969	381.700012207031	293.899993896484	384.600006103516
2	arnk0603b	r	0	r	m	19	0	1	9	9	-1	C2S3.TIF	C2S1.TIF	C1S3.TIF	2	2	1	3	1	3	200	805	323611	324411	2911	2927	324571	-32768	3024	142.456000000006	324566	324602	37	504.799987792969	382	689.599975585938	376.100006103516	140.399993896484	302.399993896484	5.30544295715084	1.83389118787166	137.456000000006	324843	324895	53	683.299987792969	384.100006103516	345.299987792969	372.5
2	arnk0603b	r	0	r	m	19	1	1	10	10	1	C2S2.TIF	C2S3.TIF	C1S1.TIF	2	2	1	2	3	1	200	531	325939	326489	2720	2721	326653	-32768	2730	146.755999999994	326650	326675	26	506.899993896484	381.200012207031	405.200012207031	380.600006103516	109.800003051758	172.100006103516	2.92666925830521	179.66217654917	143.755999999994	326769	326807	39	394.700012207031	378.600006103516	721.400024414062	373.700012207031
2	arnk0603b	r	0	r	m	19	1	1	11	11	-1	C1S3.TIF	C1S1.TIF	C2S2.TIF	1	1	2	3	1	2	200	574	327867	328467	2641	2626	328668	-32768	2701	183.782000000007	328664	328701	38	510	381.299987792969	743.099975585938	382.399993896484	171.5	343.799987792969	6.66960195672132	-0.271545024867326	179.782000000007	328892	328948	57	728.5	386.899993896484	312.200012207031	388.299987792969
2	arnk0603b	r	0	r	m	19	1	1	12	12	1	C2S1.TIF	C2S2.TIF	C1S3.TIF	2	2	1	1	2	3	200	512	329989	330539	2778	2786	330857	-32768	2810	299.97100000002	-32768	-32768	-32768	-32768	-32768	-32768	-32768	-32768	-32768	-32768	-32768	-363325.029	330853	330887	35	525	383.799987792969	731.799987792969	389.799987792969
2	arnk0603b	r	0	r	m	19	0	1	13	13	-1	C2S1.TIF	C2S2.TIF	C1S1.TIF	2	2	1	1	2	1	200	819	331913	332763	2810	2822	332922	-32768	2848	141.093999999983	-32768	-32768	-32768	-32768	-32768	-32768	-32768	-32768	-32768	-32768	-32768	-365548.906	332918	332953	36	503.799987792969	388.399993896484	325.5	379.700012207031
2	arnk0603b	r	0	r	m	19	1	1	14	14	1	C1S1.TIF	C1S3.TIF	C2S2.TIF	1	1	2	1	3	2	200	784	334258	335058	2981	2980	335180	-32768	2985	104.737000000023	-32768	-32768	-32768	-32768	-32768	-32768	-32768	-32768	-32768	-32768	-32768	-367843.263	335177	335216	40	511.700012207031	393.399993896484	703.299987792969	389.399993896484
2	arnk0603b	r	0	r	m	19	1	1	15	15	-1	C2S2.TIF	C2S3.TIF	C1S1.TIF	2	2	1	2	3	1	200	577	336254	336854	2485	2501	336984	-32768	2525	112.495999999985	-32768	-32768	-32768	-32768	-32768	-32768	-32768	-32768	-32768	-32768	-32768	-369639.504	336981	337021	41	508.299987792969	381.100006103516	322.899993896484	373.100006103516
2	arnk0603b	r	0	r	m	19	1	1	16	16	1	C2S1.TIF	C2S3.TIF	C1S2.TIF	2	2	1	1	3	2	200	580	338056	338656	2308	2328	338795	-32768	2390	121.152999999991	-32768	-32768	-32768	-32768	-32768	-32768	-32768	-32768	-32768	-32768	-32768	-371441.847	338792	338825	34	507.200012207031	364.200012207031	676.299987792969	361.100006103516
2	arnk0603b	r	0	r	m	19	0	1	17	17	-1	C1S2.TIF	C1S1.TIF	C2S2.TIF	1	1	2	2	1	2	200	565	340030	340630	2406	2400	340664	-32768	2400	16.6329999999725	-32768	-32768	-32768	-32768	-32768	-32768	-32768	-32768	-32768	-32768	-32768	-373415.367	340660	340695	36	502.200012207031	369.100006103516	345	369
2	arnk0603b	r	0	r	m	19	1	1	18	18	1	C1S2.TIF	C1S3.TIF	C2S1.TIF	1	1	2	2	3	1	200	557	341755	342305	2237	2229	342513	-32768	2312	190.117000000027	342508	342541	34	518.200012207031	367.200012207031	317.899993896484	369	164.199996948242	298.799987792969	5.73948867163388	-179.484338994849	185.117000000027	342722	342775	54	317.899993896484	371.299987792969	731.400024414062	363.899993896484
2	arnk0603b	r	0	r	m	19	0	1	19	19	1	C2S1.TIF	C2S2.TIF	C1S1.TIF	2	2	1	1	2	1	200	624	343814	344464	2405	2381	344611	-32768	2397	129.015000000014	344751	344781	31	486.799987792969	373.600006103516	321.100006103516	372.600006103516	148.300003051758	304.100006103516	4.75474909689952	179.654418519937	269.015000000014	345052	345107	56	312.200012207031	375.600006103516	718.599975585938	374.5
2	arnk0603b	r	0	r	m	19	1	1	20	20	-1	C1S1.TIF	C1S3.TIF	C2S2.TIF	1	1	2	1	3	2	200	895	346486	347386	2734	2735	347508	-32768	2777	104.125999999989	347504	347539	36	508.600006103516	387.200012207031	680.900024414062	382.100006103516	133	287	4.94622421045436	1.70031794513031	100.125999999989	347755	347800	46	668.799987792969	385	269.299987792969	382.5
2	arnk0603b	r	0	r	m	19	1	1	21	21	1	C2S2.TIF	C2S3.TIF	C1S1.TIF	2	2	1	2	3	1	200	728	348819	349569	2207	2210	349741	-32768	2227	154.912000000011	-32768	-32768	-32768	-32768	-32768	-32768	-32768	-32768	-32768	-32768	-32768	-382354.088	349735	349772	38	515.200012207031	381.100006103516	722.5	373.399993896484
2	arnk0603b	r	0	r	m	19	1	1	22	22	1	C1S3.TIF	C1S1.TIF	C2S2.TIF	1	1	2	3	1	2	200	627	350830	351480	2386	2403	351608	-32768	2486	110.41399999999	351604	351640	37	494.100006103516	379.799987792969	302	378.799987792969	144.399993896484	269.399993896484	5.50437323714415	179.70157702509	106.41399999999	351802	351856	55	307	378	712.299987792969	386.899993896484
2	arnk0603b	r	0	r	m	19	0	1	23	23	1	C1S2.TIF	C1S1.TIF	C2S2.TIF	1	1	2	2	1	2	200	755	352896	353646	2314	2340	353808	-32768	2442	143.572999999975	353804	353827	24	503.899993896484	380.600006103516	581.599975585938	382.399993896484	91.8000030517578	183	2.23657232075309	-1.32898591021456	139.572999999975	353969	353993	25	596.5	389.200012207031	708.299987792969	385.100006103516
2	arnk0603b	r	0	r	m	19	1	1	24	24	-1	C1S2.TIF	C1S3.TIF	C2S1.TIF	1	1	2	2	3	1	200	901	355025	355925	2480	2509	356059	-32768	2586	116.510999999999	-32768	-32768	-32768	-32768	-32768	-32768	-32768	-32768	-32768	-32768	-32768	-388710.489	356055	356094	40	504	369.399993896484	345.799987792969	364.100006103516
2	arnk0603b	r	0	r	m	19	1	1	25	25	-1	C1S1.TIF	C1S3.TIF	C2S2.TIF	1	1	2	1	3	2	200	916	358758	359658	2219	2185	359818	-32768	2132	141.900000000023	359814	359849	36	514.599975585938	371.200012207031	394.799987792969	367.200012207031	93.5	149.600006103516	3.44445216730855	178.085598234228	137.900000000023	359964	359988	25	399.399993896484	368.5	311.200012207031	366.600006103516
2	arnk0603b	r	0	r	m	19	0	1	26	26	-1	C1S3.TIF	C1S2.TIF	C2S3.TIF	1	1	2	3	2	3	200	829	361273	362123	2409	2424	362345	-32768	2445	204.271000000008	362341	362371	31	499.299987792969	371.600006103516	679	367	161.600006103516	339.100006103516	5.15808366962809	1.47057508462446	200.271000000008	362529	362585	57	672.200012207031	374.200012207031	280	388.299987792969
2	arnk0603b	r	0	r	m	19	0	1	27	27	-1	C1S1.TIF	C1S3.TIF	C2S1.TIF	1	1	2	1	3	1	200	990	363690	364690	2228	2217	364810	-32768	2210	102.896000000008	364806	364841	36	505.899993896484	376.899993896484	681.299987792969	367.5	136.199996948242	290.799987792969	5.04026232865565	3.07646961486012	98.8960000000079	364958	365001	44	669.700012207031	371.600006103516	311	368.899993896484
2	arnk0603b	r	0	r	m	19	0	1	28	28	1	C1S2.TIF	C1S3.TIF	C2S2.TIF	1	1	2	2	3	2	200	565	437906	438506	2635	2661	438656	-32768	2742	131.708999999973	-32768	-32768	-32768	-32768	-32768	-32768	-32768	-32768	-32768	-32768	-32768	-471292.291	438653	438690	38	498.5	386.600006103516	666.299987792969	374
2	arnk0603b	r	0	r	m	19	1	1	29	29	-1	C1S3.TIF	C1S2.TIF	C2S1.TIF	1	1	2	3	2	1	200	673	440361	441061	2447	2462	441218	-32768	2520	138.863000000012	-32768	-32768	-32768	-32768	-32768	-32768	-32768	-32768	-32768	-32768	-32768	-473847.137	441216	441273	58	510.200012207031	383.700012207031	301.399993896484	387
2	arnk0603b	r	0	r	m	19	1	1	30	30	-1	C1S3.TIF	C1S1.TIF	C2S2.TIF	1	1	2	3	1	2	200	715	442326	443076	2607	2612	443207	-32768	2646	113.038	443204	443244	41	503	383.5	632.400024414062	367.700012207031	89.5	130.300003051758	3.74608657997879	6.97140875005268	110.038	443461	443502	42	627.400024414062	369.5	291.5	370.700012207031
2	arnk0603b	r	0	r	m	19	0	1	31	31	1	C1S1.TIF	C1S3.TIF	C2S1.TIF	1	1	2	1	3	1	200	640	444558	445208	2193	2216	445323	-32768	2272	97.8369999999995	445318	445349	32	510.399993896484	368.899993896484	344	375.299987792969	145.199996948242	290.700012207031	4.77829934390582	-177.791755875144	92.8369999999995	445741	445816	76	304.700012207031	375	711.400024414062	354.200012207031
2	arnk0603b	r	0	r	m	19	0	1	32	32	1	C1S3.TIF	C1S2.TIF	C2S3.TIF	1	1	2	3	2	3	200	938	446900	447850	2830	2826	448010	-32768	2759	142.309000000008	448006	448046	41	495.100006103516	375.5	276.299987792969	378.399993896484	148.600006103516	272.899993896484	6.26092695534833	-179.238058411511	138.309000000008	448182	448235	54	284.600006103516	378.100006103516	675.599975585938	372.100006103516
2	arnk0603b	r	0	r	m	19	0	1	33	33	-1	C1S1.TIF	C1S2.TIF	C2S1.TIF	1	1	2	1	2	1	200	925	449281	450231	2164	2191	450369	-32768	2290	119.876999999979	450365	450403	39	513.599975585938	368.899993896484	722.099975585938	366.600006103516	150.5	312.100006103516	5.97457766806544	0.63382917115471	115.876999999979	450484	450537	54	712.5	369.799987792969	346.899993896484	387.600006103516
2	arnk0603b	r	0	r	m	19	1	1	34	34	1	C1S2.TIF	C1S1.TIF	C2S3.TIF	1	1	2	2	1	3	200	606	451601	452201	2140	2142	452362	-32768	2212	142.967999999993	452357	452396	40	509.5	378.399993896484	296.5	384.5	151.899993896484	251.5	6.10566861099837	-178.355556846651	137.967999999993	452573	452626	54	309.799987792969	386	709	390.100006103516
2	arnk0603b	r	0	r	m	19	0	1	35	35	1	C2S1.TIF	C2S2.TIF	C1S1.TIF	2	2	1	1	2	1	200	626	453689	454339	2016	2017	454493	-32768	2091	136.620999999985	454489	454525	37	508	377.399993896484	304.600006103516	384.299987792969	153.300003051758	282	5.83145188676694	-178.052191064853	132.620999999985	454682	454732	51	303.100006103516	383.5	671.400024414062	379.5
2	arnk0603b	r	0	r	m	19	0	1	36	36	-1	C1S2.TIF	C1S3.TIF	C2S2.TIF	1	1	2	2	3	2	200	914	455794	456694	2189	2196	456831	-32768	2191	119.864000000001	-32768	-32768	-32768	-32768	-32768	-32768	-32768	-32768	-32768	-32768	-32768	-489479.136	456909	456945	37	517.700012207031	372.5	296.5	382.5
2	arnk0603b	r	0	r	m	19	1	1	37	37	-1	C1S1.TIF	C1S2.TIF	C2S3.TIF	1	1	2	1	2	3	200	622	457981	458631	1877	1886	458821	-32768	1892	172.277000000002	-32768	-32768	-32768	-32768	-32768	-32768	-32768	-32768	-32768	-32768	-32768	-491416.723	458817	458856	40	513.900024414062	380.100006103516	308.399993896484	372.799987792969
2	arnk0603b	r	0	r	m	19	1	1	38	38	1	C2S3.TIF	C2S1.TIF	C1S2.TIF	2	2	1	3	1	2	200	609	459911	460511	1931	1937	460772	-32768	2103	243.591000000015	-32768	-32768	-32768	-32768	-32768	-32768	-32768	-32768	-32768	-32768	-32768	-493296.409	460769	460801	33	507.5	374.700012207031	711.799987792969	367.799987792969
2	arnk0603b	r	0	r	m	19	1	1	39	39	1	C1S1.TIF	C1S2.TIF	C2S3.TIF	1	1	2	1	2	3	200	724	461905	462655	1856	1847	462872	-32768	1785	199.351000000024	462868	462912	45	508.299987792969	377.700012207031	285.299987792969	371.899993896484	138.399993896484	234.800003051758	6.38271989329583	178.504395041415	195.351000000024	463089	463132	44	296.700012207031	365.899993896484	721.400024414062	364.799987792969
2	arnk0603b	r	0	r	m	19	0	1	40	40	1	C1S3.TIF	C1S1.TIF	C2S3.TIF	1	1	2	3	1	3	200	518	464245	464795	1989	2047	464923	-32768	2114	110.982000000018	-32768	-32768	-32768	-32768	-32768	-32768	-32768	-32768	-32768	-32768	-32768	-497580.018	464919	464952	34	502.600006103516	370.299987792969	703.299987792969	370
2	arnk0603b	r	0	r	m	19	0	1	41	41	1	C1S3.TIF	C1S1.TIF	C2S3.TIF	1	1	2	3	1	3	200	554	466058	466608	2069	2061	466869	-32768	2151	243.940999999992	-32768	-32768	-32768	-32768	-32768	-32768	-32768	-32768	-32768	-32768	-32768	-499393.059	466865	466899	35	510.299987792969	366.200012207031	726.099975585938	361.399993896484
2	arnk0603b	r	0	r	m	19	0	1	42	42	1	C2S2.TIF	C2S1.TIF	C1S2.TIF	2	2	1	2	1	2	200	715	467975	468725	2136	2161	468858	-32768	2257	116.427000000025	468854	468891	38	489.799987792969	368.899993896484	307.5	371.200012207031	133.100006103516	250.699996948242	5.22391352406688	-179.275769566959	112.427000000025	469028	469092	65	314.899993896484	371	731.799987792969	374.100006103516
2	arnk0603b	r	0	r	m	19	1	1	43	43	1	C1S2.TIF	C1S1.TIF	C2S3.TIF	1	1	2	2	1	3	200	814	470145	470945	2000	2030	471079	-32768	2089	115.924999999988	471079	471129	51	513.099975585938	368.399993896484	326.399993896484	364.299987792969	118.699996948242	205.100006103516	5.35854010124443	178.740844942946	115.924999999988	471267	471317	51	335.5	360	694.299987792969	361.399993896484
2	arnk0603b	r	0	r	m	19	1	1	44	44	1	C2S2.TIF	C2S1.TIF	C1S3.TIF	2	2	1	2	1	3	200	790	473703	474503	1959	1969	474898	-32768	2023	376.66399999999	474893	474918	26	510.799987792969	365.399993896484	395	364.399993896484	124.699996948242	235	3.32771017609232	179.505208933267	371.66399999999	475036	475084	49	382.600006103516	366.799987792969	700.400024414062	365.299987792969
2	arnk0603b	r	0	r	m	19	1	1	45	45	1	C2S1.TIF	C2S3.TIF	C1S2.TIF	2	2	1	1	3	2	200	985	476114	477114	2053	2041	477346	-32768	1949	214.623000000021	-32768	-32768	-32768	-32768	-32768	-32768	-32768	-32768	-32768	-32768	-32768	-509899.377	477341	477376	36	508.600006103516	372.600006103516	748.900024414062	366.600006103516
2	arnk0603b	r	0	r	m	19	0	1	46	46	1	C1S3.TIF	C1S2.TIF	C2S3.TIF	1	1	2	3	2	3	200	997	579808	580808	2284	2285	580995	-32768	2281	169.278000000049	-32768	-32768	-32768	-32768	-32768	-32768	-32768	-32768	-32768	-32768	-32768	-613593.722	580990	581020	31	508	386.700012207031	681.5	375.600006103516
2	arnk0603b	r	0	r	m	19	0	1	47	47	-1	C2S3.TIF	C2S1.TIF	C1S3.TIF	2	2	1	3	1	3	200	871	582084	582984	2480	2517	583299	-32768	2790	297.569999999949	-32768	-32768	-32768	-32768	-32768	-32768	-32768	-32768	-32768	-32768	-32768	-615769.43	583295	583339	45	502.5	373	319.899993896484	375
2	arnk0603b	r	0	r	m	19	0	1	48	48	-1	C2S2.TIF	C2S3.TIF	C1S2.TIF	2	2	1	2	3	2	200	535	584381	584931	2202	2229	585060	-32768	2285	111.800999999978	-32768	-32768	-32768	-32768	-32768	-32768	-32768	-32768	-32768	-32768	-32768	-617716.199	585055	585095	41	508.899993896484	375.5	322.600006103516	384
2	arnk0603b	r	0	r	m	19	1	1	49	49	-1	C1S2.TIF	C1S3.TIF	C2S1.TIF	1	1	2	2	3	1	200	623	586212	586862	2219	2230	587102	-32768	2320	221.893999999971	-32768	-32768	-32768	-32768	-32768	-32768	-32768	-32768	-32768	-32768	-32768	-619648.106	587098	587131	34	509.299987792969	381.299987792969	320.899993896484	381.299987792969
2	arnk0603b	r	0	r	m	19	1	1	50	50	-1	C2S2.TIF	C2S1.TIF	C1S3.TIF	2	2	1	2	1	3	200	682	588245	588945	2052	2059	589082	-32768	2050	118.800000000047	589080	589113	34	511.799987792969	386	632.5	382.799987792969	98.1999969482422	156.600006103516	3.46961681280039	1.52305675985783	116.800000000047	589230	589274	45	625.099975585938	385	292.200012207031	380
2	arnk0603b	r	0	r	m	19	0	1	51	51	1	C2S2.TIF	C2S1.TIF	C1S2.TIF	2	2	1	2	1	2	200	772	590329	591129	2192	2206	591205	-32768	2254	58.7689999999711	591201	591234	34	494.899993896484	374.100006103516	327.399993896484	390.100006103516	139.300003051758	269.299987792969	4.82831639771624	-174.528590692613	54.7689999999711	591367	591430	64	328.399993896484	387.5	717.299987792969	382.700012207031
2	arnk0603b	r	0	r	m	19	1	1	52	52	-1	C2S1.TIF	C2S3.TIF	C1S2.TIF	2	2	1	1	3	2	200	801	592607	593407	1830	1823	593539	-32768	1824	114.194000000018	593535	593570	36	509.299987792969	375.200012207031	670.700012207031	375.399993896484	126.099998474121	261.100006103516	4.63128112638258	-0.0711965083528827	110.194000000018	593653	593698	46	660.900024414062	375.299987792969	300.799987792969	371.200012207031
2	arnk0603b	r	0	r	m	19	0	1	53	53	1	C1S1.TIF	C1S2.TIF	C2S1.TIF	1	1	2	1	2	1	200	918	594780	595680	1961	1988	595906	-32768	2118	208.974000000046	-32768	-32768	-32768	-32768	-32768	-32768	-32768	-32768	-32768	-32768	-32768	-628465.026	595902	595941	40	504.700012207031	382	664.400024414062	388.100006103516
2	arnk0603b	r	0	r	m	19	0	1	54	54	1	C2S2.TIF	C2S3.TIF	C1S2.TIF	2	2	1	2	3	2	200	913	596997	597897	2231	2237	598056	-32768	2219	140.959999999963	598052	598085	34	491.5	382	335.5	381.100006103516	126.800003051758	242.600006103516	4.4764019900263	179.669193543361	136.959999999963	598159	598220	62	341.100006103516	379.100006103516	721.400024414062	379.299987792969
2	arnk0603b	r	0	r	m	19	0	1	55	55	-1	C2S3.TIF	C2S2.TIF	C1S3.TIF	2	2	1	3	2	3	200	677	599745	600445	1861	1896	600652	-32768	2066	189.055999999982	-32768	-32768	-32768	-32768	-32768	-32768	-32768	-32768	-32768	-32768	-32768	-633230.944	600648	600683	36	506	378.5	309.5	377
2	arnk0603b	r	0	r	m	19	1	1	56	56	-1	C2S3.TIF	C2S2.TIF	C1S1.TIF	2	2	1	3	2	1	200	700	601751	602451	1718	1711	602893	-32768	1799	424.449999999953	-32768	-32768	-32768	-32768	-32768	-32768	-32768	-32768	-32768	-32768	-32768	-635236.55	602889	602922	34	506.5	380.5	314.399993896484	384.299987792969
2	arnk0603b	r	0	r	m	19	0	1	57	57	-1	C2S1.TIF	C2S3.TIF	C1S1.TIF	2	2	1	1	3	1	200	557	603942	604492	1757	1739	604625	-32768	1743	114.956000000006	-32768	-32768	-32768	-32768	-32768	-32768	-32768	-32768	-32768	-32768	-32768	-637278.044	604620	604658	39	523.200012207031	377.100006103516	341.200012207031	372.799987792969
2	arnk0603b	r	0	r	m	19	0	1	58	58	1	C2S2.TIF	C2S3.TIF	C1S2.TIF	2	2	1	2	3	2	200	518	605709	606259	1879	1880	606423	-32768	1901	147.170000000042	606419	606458	40	504.799987792969	383.700012207031	316.700012207031	377.899993896484	131.899993896484	273.5	5.39226051274745	178.229471819893	143.170000000042	606569	606625	57	327.299987792969	380.200012207031	731.099975585938	388.100006103516
2	arnk0603b	r	0	r	m	19	0	1	59	59	-1	C2S2.TIF	C2S3.TIF	C1S2.TIF	2	2	1	2	3	2	200	977	607645	608645	1989	1999	608808	-32768	2043	145.366999999969	-32768	-32768	-32768	-32768	-32768	-32768	-32768	-32768	-32768	-32768	-32768	-641430.633	608803	608839	37	507.700012207031	385.600006103516	307.899993896484	383.299987792969
2	arnk0603b	r	0	r	m	19	1	1	60	60	1	C2S2.TIF	C2S1.TIF	C1S3.TIF	2	2	1	2	1	3	200	827	609859	610709	1781	1785	610844	-32768	1816	116.905999999959	610839	610882	44	514	379.100006103516	326.799987792969	378	118.599998474121	226.600006103516	5.37168610130504	179.663050670182	111.905999999959	611075	611126	52	327.299987792969	377.700012207031	684.299987792969	382.700012207031
2	arnk0603b	r	0	r	m	19	1	1	61	61	1	C2S3.TIF	C2S2.TIF	C1S1.TIF	2	2	1	3	2	1	200	949	612181	613131	1716	1726	613268	-32768	1782	119.173999999999	-32768	-32768	-32768	-32768	-32768	-32768	-32768	-32768	-32768	-32768	-32768	-645916.826	613264	613292	29	515.900024414062	387.700012207031	697.5	381.100006103516
2	arnk0603b	r	0	r	m	19	1	1	62	62	-1	C2S3.TIF	C2S2.TIF	C1S1.TIF	2	2	1	3	2	1	200	573	614407	615007	2092	2102	615178	-32768	2168	153.494999999995	615173	615199	27	511.799987792969	381.299987792969	385.100006103516	384.799987792969	129.199996948242	273.399993896484	3.64219683954027	-178.416056770247	148.494999999995	615344	615366	23	385	381.399993896484	310.600006103516	380.399993896484
2	arnk0603b	r	0	r	m	19	1	1	63	63	1	C1S3.TIF	C1S2.TIF	C2S1.TIF	1	1	2	3	2	1	200	544	616445	616995	1838	1832	617367	-32768	1929	354.636000000057	-32768	-32768	-32768	-32768	-32768	-32768	-32768	-32768	-32768	-32768	-32768	-649780.364	617362	617396	35	511.600006103516	378	748.099975585938	390.200012207031
2	arnk0603b	r	0	r	m	19	1	1	64	64	1	C1S1.TIF	C1S2.TIF	C2S3.TIF	1	1	2	1	2	3	200	512	618440	618990	1623	1628	619375	-32768	1749	367.356000000029	-32768	-32768	-32768	-32768	-32768	-32768	-32768	-32768	-32768	-32768	-32768	-651775.644	619371	619402	32	520.5	378	719.599975585938	380
2	arnk0603b	r	0	r	m	19	0	1	65	65	-1	C1S2.TIF	C1S3.TIF	C2S2.TIF	1	1	2	2	3	2	200	617	620468	621118	1702	1721	621344	-32768	1812	208.915999999968	621340	621373	34	506.600006103516	378.700012207031	712.299987792969	374.700012207031	169.100006103516	366.399993896484	5.89510302709708	1.11722632084379	204.915999999968	621534	621590	57	701	377.200012207031	325.100006103516	375.200012207031
2	arnk0603b	r	0	r	m	19	1	1	66	66	-1	C1S3.TIF	C1S2.TIF	C2S1.TIF	1	1	2	3	2	1	200	571	622652	623252	1631	1638	623468	-32768	1687	198.231000000029	-32768	-32768	-32768	-32768	-32768	-32768	-32768	-32768	-32768	-32768	-32768	-656037.769	623464	623500	37	523.700012207031	382.5	341.399993896484	373
2	arnk0603b	r	0	r	m	19	0	1	67	67	-1	C1S3.TIF	C1S1.TIF	C2S3.TIF	1	1	2	3	1	3	200	899	624535	625435	1767	1791	625688	-32768	1820	234.956000000006	625684	625718	35	507.899993896484	381.600006103516	742.400024414062	387.5	185.100006103516	389.100006103516	6.71172750371186	-1.44746639137869	230.956000000006	626086	626143	58	730.5	388.899993896484	325	382.299987792969
2	arnk0603b	r	0	r	m	19	0	1	68	68	1	C2S3.TIF	C2S1.TIF	C1S3.TIF	2	2	1	3	1	3	200	679	627755	628455	2081	2076	628623	-32768	2039	151.042999999947	628619	628660	42	518.400024414062	389.399993896484	327.5	389.299987792969	126.5	264.100006103516	5.4777632330088	179.970590859388	147.042999999947	628890	628949	60	333.100006103516	388.899993896484	713.5	394.200012207031
2	arnk0603b	r	0	r	m	19	1	1	69	69	1	C1S1.TIF	C1S3.TIF	C2S2.TIF	1	1	2	1	3	2	200	674	629987	630687	1632	1633	630836	-32768	1681	131.231000000029	-32768	-32768	-32768	-32768	-32768	-32768	-32768	-32768	-32768	-32768	-32768	-663472.769	630832	630871	40	523.299987792969	376.600006103516	708.200012207031	379.5
2	arnk0603b	r	0	r	m	19	1	1	70	70	1	C1S2.TIF	C1S3.TIF	C2S1.TIF	1	1	2	2	3	1	200	531	631980	632530	1997	2008	632775	-32768	2099	227.623999999953	-32768	-32768	-32768	-32768	-32768	-32768	-32768	-32768	-32768	-32768	-32768	-665315.376	632771	632814	44	529.200012207031	382.799987792969	715.299987792969	388.100006103516
2	arnk0603b	r	0	r	m	19	0	1	71	71	-1	C1S3.TIF	C1S1.TIF	C2S3.TIF	1	1	2	3	1	3	200	853	634000	634850	1620	1650	635359	-32768	1939	491.290999999968	-32768	-32768	-32768	-32768	-32768	-32768	-32768	-32768	-32768	-32768	-32768	-667635.709	635356	635396	41	520.099975585938	377.600006103516	294.899993896484	391
2	arnk0603b	r	0	r	m	19	0	1	72	72	1	C1S1.TIF	C1S2.TIF	C2S1.TIF	1	1	2	1	2	1	200	946	636454	637404	1781	1786	637571	-32768	1845	149.689999999944	-32768	-32768	-32768	-32768	-32768	-32768	-32768	-32768	-32768	-32768	-32768	-670189.31	637567	637600	34	506.899993896484	383.899993896484	730.5	379.600006103516
2	arnk0603b	r	0	r	m	19	1	1	73	73	1	C1S3.TIF	C1S2.TIF	C2S1.TIF	1	1	2	3	2	1	200	530	638880	639430	1771	1785	639626	-32768	1833	178.792999999947	-32768	-32768	-32768	-32768	-32768	-32768	-32768	-32768	-32768	-32768	-32768	-672215.207	639621	639658	38	507.899993896484	379.899993896484	723.299987792969	381.899993896484
2	arnk0603b	r	0	r	m	19	0	1	74	74	-1	C1S2.TIF	C1S1.TIF	C2S2.TIF	1	1	2	2	1	2	200	638	640712	641362	1833	1844	641564	-32768	1897	185.101999999955	641560	641592	33	514.900024414062	375.600006103516	727.200012207031	383.899993896484	180.5	387.399993896484	6.08776812547888	-2.24530611449341	181.101999999955	641739	641795	57	712.099975585938	388.899993896484	342.700012207031	377.299987792969
2	arnk0603b	r	0	r	m	19	1	1	75	75	1	C2S1.TIF	C2S2.TIF	C1S3.TIF	2	2	1	1	2	3	200	833	642861	643711	1803	1856	643886	-32768	1992	158.233000000007	643882	643915	34	520	383	326.399993896484	377.100006103516	157.100006103516	341.399993896484	5.55783078091819	178.250107251972	154.233000000007	644102	644154	53	322.799987792969	374.399993896484	711.200012207031	384.799987792969
2	arnk0603b	r	0	r	m	19	0	1	76	76	1	C2S3.TIF	C2S2.TIF	C1S3.TIF	2	2	1	3	2	3	200	695	645353	646053	1725	1716	646247	-32768	1682	176.128999999957	646243	646281	39	517.200012207031	382.399993896484	319.600006103516	370.299987792969	141.399993896484	277.799987792969	5.67255761633733	176.486512348022	172.128999999957	646426	646471	46	326.899993896484	369	701.799987792969	384.399993896484
2	arnk0603b	r	0	r	m	19	1	1	77	77	-1	C2S1.TIF	C2S2.TIF	C1S3.TIF	2	2	1	1	2	3	200	798	647591	648391	1618	1645	648581	-32768	1772	172.14300000004	648577	648609	33	514.700012207031	385.600006103516	738.700012207031	385.299987792969	191.600006103516	411.700012207031	6.40916159551536	0.077071128102703	168.14300000004	648843	648911	69	725	387.899993896484	304.299987792969	376.899993896484
2	arnk0603b	r	0	r	m	19	0	1	78	78	1	C1S1.TIF	C1S3.TIF	C2S1.TIF	1	1	2	1	3	1	200	762	649965	650715	1641	1619	650835	-32768	1577	102.667999999947	-32768	-32768	-32768	-32768	-32768	-32768	-32768	-32768	-32768	-32768	-32768	-683500.332	650830	650857	28	524.400024414062	382.5	668.099975585938	368.100006103516
2	arnk0603b	r	0	r	m	19	0	1	79	79	1	C2S1.TIF	C2S3.TIF	C1S1.TIF	2	2	1	1	3	1	200	786	651907	652707	1945	1929	652908	-32768	1897	183.829999999958	652904	652939	36	514.200012207031	389.200012207031	314.5	380.299987792969	154.600006103516	324.600006103516	5.72777592683843	177.441549201306	179.829999999958	653096	653147	52	319.299987792969	373.899993896484	712.799987792969	381.100006103516
2	arnk0603b	r	0	r	m	19	0	1	80	80	-1	C2S3.TIF	C2S2.TIF	C1S3.TIF	2	2	1	3	2	3	200	514	654196	654746	2291	2279	654924	-32768	2277	161.204999999958	-32768	-32768	-32768	-32768	-32768	-32768	-32768	-32768	-32768	-32768	-32768	-687530.795	654920	654955	36	502	380.899993896484	308.399993896484	376.600006103516
2	arnk0603b	r	0	r	m	19	0	1	81	81	1	C2S1.TIF	C2S3.TIF	C1S1.TIF	2	2	1	1	3	1	200	978	747098	748098	2635	2684	748253	-32768	2811	137.959999999963	748249	748288	40	481.100006103516	391.200012207031	272	397.5	146.600006103516	291.299987792969	5.98557098504327	-178.267505759796	133.959999999963	748440	748508	69	279.799987792969	400.700012207031	748.5	389.399993896484
2	arnk0603b	r	0	r	m	19	0	1	82	82	-1	C1S3.TIF	C1S2.TIF	C2S3.TIF	1	1	2	3	2	3	200	741	749997	750747	2966	2948	750897	-32768	2836	132.256000000052	750893	750930	38	498.700012207031	394.899993896484	643.400024414062	379	107.900001525879	248.899993896484	4.18314517911901	6.27961945670289	128.256000000052	751090	751142	53	630.5	380.600006103516	305.600006103516	388.200012207031
2	arnk0603b	r	0	r	m	19	1	1	83	83	-1	C2S2.TIF	C2S3.TIF	C1S1.TIF	2	2	1	2	3	1	200	508	752196	752696	2569	2603	752870	-32768	2689	156.584999999963	752865	752898	34	505.100006103516	389.299987792969	714.599975585938	387.299987792969	170.899993896484	363.299987792969	6.00313962854907	0.548533594219766	151.584999999963	752978	753034	57	703.700012207031	392.100006103516	306.100006103516	388.299987792969
2	arnk0603b	r	0	r	m	19	1	1	84	84	1	C2S3.TIF	C2S1.TIF	C1S2.TIF	2	2	1	3	1	2	200	571	754064	754664	2177	2197	754912	-32768	2404	230.02099999995	-32768	-32768	-32768	-32768	-32768	-32768	-32768	-32768	-32768	-32768	-32768	-787449.979	754908	754952	45	508.399993896484	390.700012207031	708.799987792969	397.200012207031
2	arnk0603b	r	0	r	m	19	0	1	85	85	-1	C1S1.TIF	C1S3.TIF	C2S1.TIF	1	1	2	1	3	1	200	658	756003	756653	2041	2050	756783	-32768	2067	112.290999999968	-32768	-32768	-32768	-32768	-32768	-32768	-32768	-32768	-32768	-32768	-32768	-789438.709	756779	756843	65	501.5	375.399993896484	296.299987792969	388.799987792969
2	arnk0603b	r	0	r	m	19	1	1	86	86	1	C1S3.TIF	C1S1.TIF	C2S2.TIF	1	1	2	3	1	2	200	703	757884	758584	2114	2122	758752	-32768	2210	151.136000000057	758748	758791	44	503.299987792969	376.399993896484	321.799987792969	378.299987792969	141.199996948242	333.600006103516	5.20832137435713	-179.399197843376	147.136000000057	758853	758914	62	313.5	380.200012207031	674.400024414062	381.399993896484
2	arnk0603b	r	0	r	m	19	1	1	87	87	-1	C1S1.TIF	C1S2.TIF	C2S3.TIF	1	1	2	1	2	3	200	611	760631	761231	2052	2056	761380	-32768	2118	130.910999999964	761376	761415	40	525.299987792969	375.600006103516	698.700012207031	367.899993896484	122	262.299987792969	4.98052777793364	2.54626766307344	126.910999999964	761658	761713	56	688.700012207031	366.600006103516	308.200012207031	381.100006103516
2	arnk0603b	r	0	r	m	19	1	1	88	88	-1	C2S1.TIF	C2S2.TIF	C1S3.TIF	2	2	1	1	2	3	200	525	763182	763732	2305	2292	763861	-32768	2311	111.439000000013	763857	763888	32	520.599975585938	371.700012207031	699.400024414062	363.299987792969	154.699996948242	321.399993896484	5.12889377991099	2.69750550369301	107.439000000013	764106	764154	49	694.799987792969	373.200012207031	290.299987792969	383.200012207031
2	arnk0603b	r	0	r	m	19	0	1	89	89	1	C2S3.TIF	C2S2.TIF	C1S3.TIF	2	2	1	3	2	3	200	979	765239	766239	1934	1938	766378	-32768	1945	121.263000000035	-32768	-32768	-32768	-32768	-32768	-32768	-32768	-32768	-32768	-32768	-32768	-799024.737	766374	766411	38	502.399993896484	386.5	713.400024414062	373.600006103516
2	arnk0603b	r	0	r	m	19	0	1	90	90	-1	C2S2.TIF	C2S1.TIF	C1S2.TIF	2	2	1	2	1	2	200	776	767574	768374	2383	2401	768610	-32768	2467	219.091000000015	-32768	-32768	-32768	-32768	-32768	-32768	-32768	-32768	-32768	-32768	-32768	-801158.909	768605	768644	40	499.5	376.899993896484	283.600006103516	378.899993896484
2	arnk0603b	r	0	r	m	19	0	1	91	91	1	C1S2.TIF	C1S3.TIF	C2S2.TIF	1	1	2	2	3	2	200	958	769721	770671	2295	2297	770829	-32768	2328	140.197000000044	770824	770863	40	513.200012207031	372.799987792969	291.700012207031	374.299987792969	154.5	321.799987792969	6.33777161633725	-179.611017210572	135.197000000044	771014	771075	62	300.899993896484	376.100006103516	707.299987792969	365.799987792969
2	arnk0603b	r	0	r	m	19	0	1	92	92	-1	C2S1.TIF	C2S2.TIF	C1S1.TIF	2	2	1	1	2	1	200	932	873694	874644	2427	2444	874824	-32768	2455	163.011999999988	-32768	-32768	-32768	-32768	-32768	-32768	-32768	-32768	-32768	-32768	-32768	-907428.988	874820	874852	33	482.700012207031	393.5	314.100006103516	387.100006103516
2	arnk0603b	r	0	r	m	19	0	1	93	93	-1	C1S1.TIF	C1S2.TIF	C2S1.TIF	1	1	2	1	2	1	200	789	875884	876684	2210	2237	876881	-32768	2395	180.349000000046	876876	876909	34	497.100006103516	406.399993896484	724.799987792969	395.399993896484	186.300003051758	377.700012207031	6.53200737087214	2.7737078074337	175.349000000046	877063	877121	59	710.700012207031	402.600006103516	300.5	416.399993896484
2	arnk0603b	r	0	r	m	19	1	1	94	94	-1	C2S3.TIF	C2S1.TIF	C1S2.TIF	2	2	1	3	1	2	200	545	878200	878750	2202	2205	878945	-32768	2334	176.841000000015	878940	878970	31	503.100006103516	404.399993896484	650.900024414062	401	132.199996948242	274.799987792969	4.24825691659197	1.32160202483488	171.841000000015	879038	879078	41	639.200012207031	402.5	296	403
2	arnk0603b	r	0	r	m	19	0	1	95	95	-1	C2S2.TIF	C2S1.TIF	C1S2.TIF	2	2	1	2	1	2	200	891	881408	882295	3014	3039	882309	-32768	3075	-8.42399999999907	882296	882318	23	485.299987792969	404.700012207031	570.200012207031	416.700012207031	104.400001525879	228.600006103516	2.47100533264252	-8.0450804550247	-21.4239999999991	882579	882619	41	430.899993896484	401.5	296	405
2	arnk0603b	r	0	r	m	19	1	1	96	96	-1	C2S3.TIF	C2S1.TIF	C1S2.TIF	2	2	1	3	1	2	200	963	883689	884639	2496	2490	884925	-32768	2518	268.905000000028	-32768	-32768	-32768	-32768	-32768	-32768	-32768	-32768	-32768	-32768	-32768	-917424.095	884921	884953	33	512.799987792969	395	317	395.700012207031
2	arnk0603b	r	0	r	m	19	0	2	1	97	-1	C1S3.TIF	C1S2.TIF	C2S3.TIF	1	1	2	3	2	3	200	926	894819	895769	3506	3548	896132	-32768	3724	345.023999999976	-32768	-32768	-32768	-32768	-32768	-32768	-32768	-32768	-32768	-32768	-32768	-928554.976	896128	896161	34	498.600006103516	409.299987792969	322.5	394.799987792969
2	arnk0603b	r	0	r	m	19	1	2	2	98	-1	C1S2.TIF	C1S1.TIF	C2S3.TIF	1	1	2	2	1	3	200	668	897223	897923	3174	3140	898072	-32768	3099	131.082000000053	-32768	-32768	-32768	-32768	-32768	-32768	-32768	-32768	-32768	-32768	-32768	-930708.918	898066	898106	41	511.700012207031	403	298.600006103516	403.200012207031
2	arnk0603b	r	0	r	m	19	0	2	3	99	1	C2S1.TIF	C2S2.TIF	C1S1.TIF	2	2	1	1	2	1	200	586	899157	899757	2657	2676	899909	-32768	2720	134.552999999956	899905	899934	30	499.799987792969	381.200012207031	651.400024414062	378.700012207031	140.399993896484	288.399993896484	4.35691675403678	0.94612818149638	130.552999999956	900179	900280	102	346.5	380.5	725.200012207031	378
2	arnk0603b	r	0	r	m	19	1	2	4	100	-1	C2S3.TIF	C2S1.TIF	C1S2.TIF	2	2	1	3	1	2	200	936	901303	902253	2322	2348	902467	-32768	2488	196.295000000042	-32768	-32768	-32768	-32768	-32768	-32768	-32768	-32768	-32768	-32768	-32768	-935038.705	902463	902498	36	509.600006103516	391.299987792969	304.700012207031	394.399993896484
2	arnk0603b	r	0	r	m	19	0	2	5	101	-1	C2S2.TIF	C2S1.TIF	C1S2.TIF	2	2	1	2	1	2	200	599	903560	904160	2296	2294	904471	-32768	2359	293.619999999995	-32768	-32768	-32768	-32768	-32768	-32768	-32768	-32768	-32768	-32768	-32768	-936945.38	904467	904502	36	497.299987792969	391.5	287.600006103516	395.299987792969
2	arnk0603b	r	0	r	m	19	1	2	6	102	1	C1S3.TIF	C1S1.TIF	C2S2.TIF	1	1	2	3	1	2	200	968	905537	906487	2590	2602	906678	-32768	2673	173.359999999986	906673	906708	36	498.600006103516	397.100006103516	302.299987792969	402.299987792969	152.5	311.299987792969	5.62663259954856	-178.476731306156	168.359999999986	906795	906846	52	311	404.399993896484	679.5	401.200012207031
2	arnk0603b	r	0	r	m	19	1	2	7	103	-1	C1S3.TIF	C1S2.TIF	C2S1.TIF	1	1	2	3	2	1	200	963	908087	909037	2187	2184	909133	-32768	2161	78.1189999999478	909131	909184	54	504.100006103516	390.799987792969	408.399993896484	388.899993896484	77.0999984741211	228.600006103516	2.75450145700826	178.861669336896	76.1189999999478	909306	909332	27	414.200012207031	388.899993896484	296.100006103516	386.399993896484
2	arnk0603b	r	0	r	m	19	0	2	8	104	1	C1S2.TIF	C1S3.TIF	C2S2.TIF	1	1	2	2	3	2	200	564	910367	910967	2200	2200	911193	-32768	2318	208.570999999996	911189	911222	34	507.200012207031	394.700012207031	314.799987792969	388.299987792969	157.5	305	5.51597029281849	178.087274331911	204.570999999996	911309	911350	42	312.899993896484	388.200012207031	698.200012207031	388.5
2	arnk0603b	r	0	r	m	19	1	2	9	105	-1	C2S1.TIF	C2S2.TIF	C1S3.TIF	2	2	1	1	2	3	200	942	912396	913346	2520	2519	913534	-32768	2575	170.606000000029	913531	913571	41	488.5	396.799987792969	690.400024414062	395	138.800003051758	238.399993896484	5.79363248071817	0.512264073024038	167.606000000029	913816	913876	61	672.5	396.299987792969	289.799987792969	408.200012207031
2	arnk0603b	r	0	r	m	19	0	2	10	106	-1	C2S3.TIF	C2S1.TIF	C1S3.TIF	2	2	1	3	1	3	200	576	914924	915524	2250	2257	915760	-32768	2270	217.832999999984	-32768	-32768	-32768	-32768	-32768	-32768	-32768	-32768	-32768	-32768	-32768	-948310.167	915756	915791	36	506.100006103516	387	303.100006103516	393.600006103516
2	arnk0603b	r	0	r	m	19	0	2	11	107	1	C2S2.TIF	C2S3.TIF	C1S2.TIF	2	2	1	2	3	2	200	918	917177	918077	2134	2169	918163	-32768	2213	68.5429999999469	-32768	-32768	-32768	-32768	-32768	-32768	-32768	-32768	-32768	-32768	-32768	-950862.457	918377	918409	33	511.100006103516	388.299987792969	718.200012207031	380.5
2	arnk0603b	r	0	r	m	19	0	2	12	108	1	C1S1.TIF	C1S3.TIF	C2S1.TIF	1	1	2	1	3	1	200	745	919507	920257	2036	2048	920429	-32768	2091	154.104999999981	920425	920459	35	511.5	394.600006103516	312.200012207031	389.600006103516	158	312.899993896484	5.7124138134033	178.557362238712	150.104999999981	920818	920868	51	310.799987792969	391.600006103516	680.599975585938	380.700012207031
2	arnk0603b	r	0	r	m	19	1	2	13	109	1	C2S3.TIF	C2S2.TIF	C1S1.TIF	2	2	1	3	2	1	200	535	921923	922473	2089	2093	922624	-32768	2184	133.582000000053	-32768	-32768	-32768	-32768	-32768	-32768	-32768	-32768	-32768	-32768	-32768	-955258.418	922620	922656	37	497.899993896484	386.100006103516	690.700012207031	383.299987792969
2	arnk0603b	r	0	r	m	19	0	2	14	110	1	C2S3.TIF	C2S2.TIF	C1S3.TIF	2	2	1	3	2	3	200	777	924044	924844	2065	2075	925054	-32768	2122	192.175999999978	925050	925086	37	515.299987792969	394.299987792969	325.100006103516	390.700012207031	142.600006103516	286.299987792969	5.45865830204063	178.913242887328	188.175999999978	925250	925303	54	324.200012207031	392.200012207031	723	390.899993896484
2	arnk0603b	r	0	r	m	19	0	2	15	111	1	C1S3.TIF	C1S1.TIF	C2S3.TIF	1	1	2	3	1	3	200	672	926884	927584	1998	1992	927798	-32768	2013	195.746000000043	-32768	-32768	-32768	-32768	-32768	-32768	-32768	-32768	-32768	-32768	-32768	-960370.254	927794	927831	38	492.799987792969	389.100006103516	666.799987792969	386.799987792969
2	arnk0603b	r	0	r	m	19	1	2	16	112	-1	C1S3.TIF	C1S2.TIF	C2S1.TIF	1	1	2	3	2	1	200	773	929207	930007	1829	1843	930175	-32768	1959	150.398999999976	-32768	-32768	-32768	-32768	-32768	-32768	-32768	-32768	-32768	-32768	-32768	-962792.601	930170	930208	39	515.700012207031	382.299987792969	297.899993896484	390.399993896484
2	arnk0603b	r	0	r	m	19	1	2	17	113	1	C2S1.TIF	C2S3.TIF	C1S2.TIF	2	2	1	1	3	2	200	748	931767	932517	1959	1961	932702	-32768	1991	168.037999999942	932698	932732	35	500.299987792969	388.200012207031	305.399993896484	385.700012207031	154.600006103516	288.200012207031	5.58498915482952	179.263680446598	164.037999999942	932827	932879	53	307.200012207031	386.799987792969	711.5	379.5
2	arnk0603b	r	0	r	m	19	1	2	18	114	-1	C1S3.TIF	C1S1.TIF	C2S2.TIF	1	1	2	3	1	2	200	724	934214	934964	2135	2142	935203	-32768	2186	222.185999999987	-32768	-32768	-32768	-32768	-32768	-32768	-32768	-32768	-32768	-32768	-32768	-967748.814	935198	935237	40	506.100006103516	394.899993896484	289.600006103516	392
2	arnk0603b	r	0	r	m	19	0	2	19	115	1	C2S2.TIF	C2S3.TIF	C1S2.TIF	2	2	1	2	3	2	200	702	936897	937597	1910	1927	937734	-32768	2011	118.881999999983	-32768	-32768	-32768	-32768	-32768	-32768	-32768	-32768	-32768	-32768	-32768	-970383.118	937729	937764	36	506.799987792969	396.299987792969	720.299987792969	390.5
2	arnk0603b	r	0	r	m	19	1	2	20	116	-1	C1S2.TIF	C1S3.TIF	C2S1.TIF	1	1	2	2	3	1	200	628	940004	940654	1843	1833	940790	-32768	1853	117.792999999947	940787	940824	38	509.799987792969	391.299987792969	366.799987792969	390.100006103516	106.199996948242	184.199996948242	4.10934035973832	179.519213944051	114.792999999947	940938	940959	22	366.600006103516	388.799987792969	308.5	385.399993896484
2	arnk0603b	r	0	r	m	19	1	2	21	117	-1	C1S1.TIF	C1S2.TIF	C2S3.TIF	1	1	2	1	2	3	200	582	942466	943066	2022	2013	943253	-32768	2013	169.201000000001	-32768	-32768	-32768	-32768	-32768	-32768	-32768	-32768	-32768	-32768	-32768	-975851.799	943248	943285	38	515	388	300.200012207031	376.399993896484
2	arnk0603b	r	0	r	m	19	1	2	22	118	1	C2S2.TIF	C2S1.TIF	C1S3.TIF	2	2	1	2	1	3	200	908	944802	945702	1694	1690	945837	-32768	1706	117.699000000022	945834	945872	39	515.099975585938	379.5	376.299987792969	377.299987792969	98.8000030517578	160.600006103516	3.98900769227321	179.091307346696	114.699000000022	946114	946168	55	287.100006103516	375.700012207031	747.200012207031	368.700012207031
2	arnk0603b	r	0	r	m	19	0	2	23	119	-1	C2S1.TIF	C2S3.TIF	C1S1.TIF	2	2	1	1	3	1	200	881	947226	948109	1790	1817	948125	-32768	1827	-6.71299999998882	948335	948361	27	517	380.700012207031	663.200012207031	383.100006103516	155	340.700012207031	4.20171729121287	-0.941829658607731	203.287000000011	948608	948661	54	708	387	295.899993896484	390
2	arnk0603b	r	0	r	m	19	1	2	24	120	1	C1S1.TIF	C1S2.TIF	C2S3.TIF	1	1	2	1	2	3	200	836	949686	950536	1695	1700	950690	-32768	1704	136.091999999946	950685	950723	39	515.5	392.5	762	378.899993896484	177.100006103516	342	7.05366055119205	3.17152300061515	131.091999999946	951637	951644	8	735.200012207031	383.600006103516	720	379.899993896484
2	arnk0603b	r	0	r	m	19	1	2	25	121	1	C2S3.TIF	C2S1.TIF	C1S2.TIF	2	2	1	3	1	2	200	503	953281	953781	1987	1994	953956	-32768	1985	157.555999999982	953952	953988	37	514.099975585938	384.799987792969	333.899993896484	386.100006103516	135.5	235.100006103516	5.17086645767747	-179.586159373129	153.555999999982	954067	954119	53	336.100006103516	385.399993896484	705.799987792969	381.100006103516
2	arnk0603b	r	0	r	m	19	1	2	26	122	-1	C2S3.TIF	C2S1.TIF	C1S2.TIF	2	2	1	3	1	2	200	764	1025477	1026227	2564	2573	1026405	-32768	2634	160.668999999994	-32768	-32768	-32768	-32768	-32768	-32768	-32768	-32768	-32768	-32768	-32768	-1059012.331	1026400	1026432	33	498.899993896484	395.700012207031	305.799987792969	396.899993896484
2	arnk0603b	r	0	r	m	19	0	2	27	123	-1	C1S1.TIF	C1S2.TIF	C2S1.TIF	1	1	2	1	2	1	200	916	1027469	1028369	2642	2680	1028527	-32768	2790	139.731000000029	-32768	-32768	-32768	-32768	-32768	-32768	-32768	-32768	-32768	-32768	-32768	-1061155.269	1028523	1028557	35	504.600006103516	389.299987792969	272.799987792969	387
2	arnk0603b	r	0	r	m	19	0	2	28	124	-1	C1S2.TIF	C1S1.TIF	C2S2.TIF	1	1	2	2	1	2	200	905	1029608	1030508	2718	2748	1030671	-32768	2838	145.344000000041	1030666	1030725	60	494.799987792969	392.100006103516	703.700012207031	388.100006103516	126.300003051758	318.600006103516	5.99536686178918	1.10012088156143	140.344000000041	1030870	1030938	69	716	390.799987792969	278.200012207031	379
2	arnk0603b	r	0	r	m	19	1	2	29	125	1	C1S3.TIF	C1S2.TIF	C2S1.TIF	1	1	2	3	2	1	200	919	1031991	1032941	2704	2732	1033111	-32768	2801	152.390000000014	1033108	1033154	47	504.899993896484	388.299987792969	276.100006103516	381.399993896484	138.399993896484	246.199996948242	6.54949643046208	178.265881542885	149.390000000014	1033262	1033325	64	285.200012207031	380.600006103516	687.700012207031	371.399993896484
2	arnk0603b	r	0	r	m	19	1	2	30	126	1	C1S2.TIF	C1S1.TIF	C2S3.TIF	1	1	2	2	1	3	200	783	1034531	1035331	2467	2446	1035661	-32768	2520	312.184000000008	-32768	-32768	-32768	-32768	-32768	-32768	-32768	-32768	-32768	-32768	-32768	-1068116.816	1035656	1035686	31	514.599975585938	379.399993896484	713.099975585938	375.399993896484
2	arnk0603b	r	0	r	m	19	1	2	31	127	-1	C2S1.TIF	C2S2.TIF	C1S3.TIF	2	2	1	1	2	3	200	713	1036744	1037444	2687	2690	1037608	-32768	2702	146.326000000001	1037604	1037641	38	491.200012207031	392.200012207031	643.299987792969	388.299987792969	114.800003051758	206.100006103516	4.37212950996623	1.47092831760751	142.326000000001	1037725	1037781	57	632.700012207031	393.100006103516	298.799987792969	391.200012207031
2	arnk0603b	r	0	r	m	19	1	2	32	128	1	C1S1.TIF	C1S3.TIF	C2S2.TIF	1	1	2	1	3	2	200	627	1038839	1039489	2499	2505	1039643	-32768	2530	136.680000000051	-32768	-32768	-32768	-32768	-32768	-32768	-32768	-32768	-32768	-32768	-32768	-1072274.32	1039638	1039667	30	492.600006103516	388.899993896484	666.299987792969	384.799987792969
2	arnk0603b	r	0	r	m	19	1	2	33	129	-1	C2S3.TIF	C2S2.TIF	C1S1.TIF	2	2	1	3	2	1	200	644	1041237	1041887	1935	1944	1042096	-32768	1996	191.309000000008	-32768	-32768	-32768	-32768	-32768	-32768	-32768	-32768	-32768	-32768	-32768	-1074672.691	1042092	1042125	34	497.700012207031	370.200012207031	309.600006103516	377.899993896484
2	arnk0603b	r	0	r	m	19	0	2	34	130	-1	C1S3.TIF	C1S1.TIF	C2S3.TIF	1	1	2	3	1	3	200	544	1043715	1044265	1855	1870	1044659	-32768	2026	375.986000000034	-32768	-32768	-32768	-32768	-32768	-32768	-32768	-32768	-32768	-32768	-32768	-1077051.014	1044655	1044693	39	506.200012207031	381.600006103516	289.100006103516	371.399993896484
2	arnk0603b	r	0	r	m	19	1	2	35	131	-1	C2S1.TIF	C2S3.TIF	C1S2.TIF	2	2	1	1	3	2	200	867	1045790	1046640	1879	1882	1047039	-32768	2019	381.940999999992	1047035	1047073	39	500.5	385.799987792969	253.699996948242	378.100006103516	181.300003051758	362.5	7.05488932824535	178.205992014088	377.940999999992	1047710	1047731	22	281.200012207031	372.100006103516	302	376.600006103516
2	arnk0603b	r	0	r	m	19	0	2	36	132	1	C2S1.TIF	C2S3.TIF	C1S1.TIF	2	2	1	1	3	1	200	577	1048761	1049361	1989	1990	1049433	-32768	1987	54.8700000001118	-32768	-32768	-32768	-32768	-32768	-32768	-32768	-32768	-32768	-32768	-32768	-1082146.13	1049627	1049657	31	503.100006103516	369.5	704.400024414062	364.200012207031
2	arnk0603b	r	0	r	m	19	0	2	37	133	-1	C2S3.TIF	C2S2.TIF	C1S3.TIF	2	2	1	3	2	3	200	576	1050760	1051360	1846	1857	1051723	-32768	1902	344.520000000019	-32768	-32768	-32768	-32768	-32768	-32768	-32768	-32768	-32768	-32768	-32768	-1084146.48	1051719	1051757	39	505.399993896484	376.700012207031	284.100006103516	368.200012207031
2	arnk0603b	r	0	r	m	19	1	2	38	134	1	C1S2.TIF	C1S3.TIF	C2S1.TIF	1	1	2	2	3	1	200	940	1052868	1053818	1808	1824	1053947	-32768	1880	111.193999999901	-32768	-32768	-32768	-32768	-32768	-32768	-32768	-32768	-32768	-32768	-32768	-1086603.806	1053944	1053973	30	498.700012207031	373.700012207031	674	363
2	arnk0603b	r	0	r	m	19	0	2	39	135	1	C2S3.TIF	C2S1.TIF	C1S3.TIF	2	2	1	3	1	3	200	548	1055330	1055880	1938	1948	1056092	-32768	1966	194.023000000045	1056088	1056116	29	506	367.399993896484	345.5	373.200012207031	151.5	331.299987792969	4.60847534719848	-177.925126524184	190.023000000045	1056211	1056264	54	348.899993896484	372.399993896484	721.700012207031	368.600006103516
2	arnk0603b	r	0	r	m	19	1	2	40	136	1	C1S2.TIF	C1S3.TIF	C2S1.TIF	1	1	2	2	3	1	200	614	1057613	1058263	1620	1632	1058402	-32768	1684	121.654000000097	-32768	-32768	-32768	-32768	-32768	-32768	-32768	-32768	-32768	-32768	-32768	-1091048.346	1058398	1058433	36	510.799987792969	370.100006103516	735.200012207031	361.399993896484
2	arnk0603b	r	0	r	m	19	1	2	41	137	-1	C1S3.TIF	C1S1.TIF	C2S2.TIF	1	1	2	3	1	2	200	810	1059489	1060289	2229	2241	1060464	-32768	2300	157.908000000054	1060460	1060504	45	501.299987792969	370	701.700012207031	370.5	163.300003051758	422	5.74213908154245	-0.143364556492666	153.908000000054	1060717	1060769	53	698.400024414062	374.600006103516	313.5	363.200012207031
2	arnk0603b	r	0	r	m	19	1	2	42	138	1	C2S1.TIF	C2S2.TIF	C1S3.TIF	2	2	1	1	2	3	200	810	1062159	1062959	1967	1972	1063004	-32768	1973	26.5930000001099	-32768	-32768	-32768	-32768	-32768	-32768	-32768	-32768	-32768	-32768	-32768	-1095745.407	1063177	1063206	30	500.200012207031	381.5	674.900024414062	365.799987792969
2	arnk0603b	r	0	r	m	19	1	2	43	139	-1	C1S2.TIF	C1S1.TIF	C2S3.TIF	1	1	2	2	1	3	200	813	1064693	1065493	1822	1852	1065681	-32768	1926	169.55700000003	1065677	1065712	36	497.899993896484	374.200012207031	715.200012207031	360.799987792969	168.800003051758	359.700012207031	6.23825687691823	3.5388613273898	165.55700000003	1065864	1065909	46	702	365.899993896484	309.100006103516	383.5
2	arnk0603b	r	0	r	m	19	1	2	44	140	1	C1S3.TIF	C1S1.TIF	C2S2.TIF	1	1	2	3	1	2	200	648	1067230	1067880	1828	1841	1068171	-32768	1803	273.438000000082	-32768	-32768	-32768	-32768	-32768	-32768	-32768	-32768	-32768	-32768	-32768	-1100665.562	1068166	1068194	29	498.899993896484	379.200012207031	688.299987792969	373.600006103516
2	arnk0603b	r	0	r	m	19	0	2	45	141	1	C1S2.TIF	C1S1.TIF	C2S2.TIF	1	1	2	2	1	2	200	790	1069229	1070029	2083	2127	1070305	-32768	2276	258.726999999955	-32768	-32768	-32768	-32768	-32768	-32768	-32768	-32768	-32768	-32768	-32768	-1102814.273	1070300	1070338	39	501	379.5	665.900024414062	376.700012207031
2	arnk0603b	r	0	r	m	19	0	2	46	142	-1	C2S1.TIF	C2S3.TIF	C1S1.TIF	2	2	1	1	3	1	200	561	1071513	1072063	1644	1639	1072365	-32768	1725	284.914000000106	-32768	-32768	-32768	-32768	-32768	-32768	-32768	-32768	-32768	-32768	-32768	-1104848.086	1072361	1072404	44	506.600006103516	375.799987792969	315.399993896484	362.700012207031
2	arnk0603b	r	0	r	m	19	0	2	47	143	1	C1S3.TIF	C1S1.TIF	C2S3.TIF	1	1	2	3	1	3	200	924	1073729	1074679	2022	2025	1074856	-32768	2026	158.733999999939	1074850	1074884	35	497.200012207031	376.700012207031	292.799987792969	380.600006103516	161.800003051758	335.600006103516	5.85780640958138	-178.904465781013	152.733999999939	1075016	1075079	64	295.700012207031	379.700012207031	704.099975585938	363.799987792969
2	arnk0603b	r	0	r	m	19	0	2	48	144	1	C1S2.TIF	C1S3.TIF	C2S2.TIF	1	1	2	2	3	2	200	586	1157063	1157663	2197	2198	1157876	-32768	2182	194.820999999996	1157872	1157906	35	525.900024414062	369.700012207031	327.799987792969	370.299987792969	158.5	289.899993896484	5.68438868353237	-179.826914388382	190.820999999996	1158004	1158056	53	324.700012207031	368.200012207031	707.900024414062	351.200012207031
2	arnk0603b	r	0	r	m	19	1	2	49	145	1	C1S2.TIF	C1S1.TIF	C2S3.TIF	1	1	2	2	1	3	200	565	1159131	1159731	2475	2479	1159863	-32768	2549	114.192000000039	-32768	-32768	-32768	-32768	-32768	-32768	-32768	-32768	-32768	-32768	-32768	-1192516.808	1159859	1159894	36	514.599975585938	371	726.599975585938	358.5
2	arnk0603b	r	0	r	m	19	0	2	50	146	-1	C2S1.TIF	C2S2.TIF	C1S1.TIF	2	2	1	1	2	1	200	978	1160926	1161926	3201	3228	1162140	-32768	3252	196.706000000006	-32768	-32768	-32768	-32768	-32768	-32768	-32768	-32768	-32768	-32768	-32768	-1194711.294	1162136	1162172	37	517.599975585938	389.299987792969	328.700012207031	386
2	arnk0603b	r	0	r	m	19	1	2	51	147	-1	C1S1.TIF	C1S3.TIF	C2S2.TIF	1	1	2	1	3	2	200	611	1163200	1163800	3030	3050	1163970	-32768	3173	152.482000000076	1163966	1164012	47	513	377.100006103516	717.700012207031	367	142.899993896484	406.200012207031	5.87250616282169	2.83282766064016	148.482000000076	1164118	1164188	71	722.200012207031	369	287.100006103516	375.200012207031
2	arnk0603b	r	0	r	m	19	1	2	52	148	-1	C2S2.TIF	C2S1.TIF	C1S3.TIF	2	2	1	2	1	3	200	793	1165253	1166053	2494	2521	1166214	-32768	2611	144.18200000003	1166210	1166251	42	522	378.600006103516	710.299987792969	371.700012207031	125.599998474121	233.399993896484	5.3990571613292	2.10461903603963	140.18200000003	1166489	1166542	54	696.099975585938	371.700012207031	333.100006103516	387.200012207031
2	arnk0603b	r	0	r	m	19	0	2	53	149	-1	C2S3.TIF	C2S1.TIF	C1S3.TIF	2	2	1	3	1	3	200	853	1167599	1168449	2660	2718	1168653	-32768	2854	186.046000000089	-32768	-32768	-32768	-32768	-32768	-32768	-32768	-32768	-32768	-32768	-32768	-1201234.954	1168648	1168681	34	524.099975585938	372.700012207031	312.5	374.600006103516
2	arnk0603b	r	0	r	m	19	1	2	54	150	1	C2S2.TIF	C2S3.TIF	C1S1.TIF	2	2	1	2	3	1	200	528	1170051	1170601	2944	2952	1170822	-32768	2760	203.131999999983	-32768	-32768	-32768	-32768	-32768	-32768	-32768	-32768	-32768	-32768	-32768	-1203386.868	1170818	1170851	34	516.900024414062	377.799987792969	736.900024414062	361.200012207031
2	arnk0603b	r	0	r	m	19	1	2	55	151	1	C2S2.TIF	C2S1.TIF	C1S3.TIF	2	2	1	2	1	3	200	682	1172632	1173332	1957	1962	1173580	-32768	2087	230.227999999886	-32768	-32768	-32768	-32768	-32768	-32768	-32768	-32768	-32768	-32768	-32768	-1206117.772	1173576	1173608	33	524.299987792969	361.799987792969	733.400024414062	345.399993896484
2	arnk0603b	r	0	r	m	19	1	2	56	152	1	C1S1.TIF	C1S2.TIF	C2S3.TIF	1	1	2	1	2	3	200	567	1175275	1175875	2253	2248	1176074	-32768	2319	181.841000000015	-32768	-32768	-32768	-32768	-32768	-32768	-32768	-32768	-32768	-32768	-32768	-1208660.159	1176070	1176103	34	512.299987792969	372.399993896484	718.700012207031	355
2	arnk0603b	r	0	r	m	19	0	2	57	153	-1	C2S2.TIF	C2S3.TIF	C1S2.TIF	2	2	1	2	3	2	200	525	1177504	1178054	2343	2341	1178212	-32768	2381	140.828999999911	1178209	1178248	40	511.899993896484	370.299987792969	723	357.600006103516	148.199996948242	261.100006103516	6.05971001907805	3.45270264089327	137.828999999911	1178297	1178343	47	711.700012207031	360.600006103516	279.5	378.100006103516
2	arnk0603b	r	0	r	m	19	0	2	58	154	-1	C2S2.TIF	C2S3.TIF	C1S2.TIF	2	2	1	2	3	2	200	915	1180007	1180907	2362	2347	1180920	-32768	2336	-5.05899999989197	-32768	-32768	-32768	-32768	-32768	-32768	-32768	-32768	-32768	-32768	-32768	-1213693.059	1181166	1181207	42	508.799987792969	383.399993896484	287.200012207031	385.299987792969
2	arnk0603b	r	0	r	m	19	1	2	59	155	-1	C2S2.TIF	C2S3.TIF	C1S1.TIF	2	2	1	2	3	1	200	999	1182260	1183260	2446	2469	1183483	-32768	2468	205.578999999911	-32768	-32768	-32768	-32768	-32768	-32768	-32768	-32768	-32768	-32768	-32768	-1216045.421	1183478	1183510	33	510.399993896484	370	325.5	376.799987792969
2	arnk0603b	r	0	r	m	19	0	2	60	156	1	C2S2.TIF	C2S1.TIF	C1S2.TIF	2	2	1	2	1	2	200	887	1184565	1185465	2092	2105	1185696	-32768	2206	213.432999999961	-32768	-32768	-32768	-32768	-32768	-32768	-32768	-32768	-32768	-32768	-32768	-1218250.567	1185691	1185735	45	516.099975585938	376.100006103516	705.400024414062	374.700012207031
2	arnk0603b	r	0	r	m	19	0	2	61	157	-1	C2S2.TIF	C2S1.TIF	C1S2.TIF	2	2	1	2	1	2	200	739	1186783	1187533	1862	1853	1187769	-32768	1837	218.614999999991	-32768	-32768	-32768	-32768	-32768	-32768	-32768	-32768	-32768	-32768	-32768	-1220318.385	1187765	1187801	37	517	370.299987792969	308.700012207031	369.200012207031
2	arnk0603b	r	0	r	m	19	0	2	62	158	-1	C1S3.TIF	C1S1.TIF	C2S3.TIF	1	1	2	3	1	3	200	676	1188834	1189534	2018	2034	1189683	-32768	2086	132.189000000013	1189677	1189709	33	517.900024414062	356.600006103516	718.599975585938	354.899993896484	170.199996948242	369.5	5.75092248075878	0.486703864541555	126.189000000013	1189952	1190019	68	707.299987792969	360.799987792969	306.200012207031	375.799987792969
2	arnk0603b	r	0	r	m	19	0	2	63	159	1	C1S3.TIF	C1S2.TIF	C2S3.TIF	1	1	2	3	2	3	200	767	1191664	1192464	1800	1804	1192643	-32768	1776	160.791999999899	-32768	-32768	-32768	-32768	-32768	-32768	-32768	-32768	-32768	-32768	-32768	-1225250.208	1192637	1192674	38	517	362.200012207031	729	352.100006103516
2	arnk0603b	r	0	r	m	19	0	2	64	160	-1	C1S2.TIF	C1S3.TIF	C2S2.TIF	1	1	2	2	3	2	200	536	1193762	1194312	1938	1903	1194556	-32768	1825	226.580000000075	-32768	-32768	-32768	-32768	-32768	-32768	-32768	-32768	-32768	-32768	-32768	-1227097.42	1194552	1194588	37	518.700012207031	368.200012207031	291.399993896484	367.600006103516
2	arnk0603b	r	0	r	m	19	0	2	65	161	-1	C1S1.TIF	C1S3.TIF	C2S1.TIF	1	1	2	1	3	1	200	818	1195651	1196501	2503	2521	1196681	-32768	2595	162.729999999981	-32768	-32768	-32768	-32768	-32768	-32768	-32768	-32768	-32768	-32768	-32768	-1229286.27	1196677	1196710	34	488.600006103516	368.700012207031	280.299987792969	371.299987792969
2	arnk0603b	r	0	r	m	19	1	2	66	162	-1	C2S2.TIF	C2S1.TIF	C1S3.TIF	2	2	1	2	1	3	200	571	1198012	1198612	2293	2301	1198745	-32768	2317	115.674000000115	1198741	1198770	30	507.299987792969	364	689.599975585938	354	173.300003051758	374.399993896484	5.23887634101785	3.14430675517548	111.674000000115	1198960	1199026	67	689.700012207031	360.600006103516	276.799987792969	370.399993896484
2	arnk0603b	r	0	r	m	19	0	2	67	163	1	C1S1.TIF	C1S2.TIF	C2S1.TIF	1	1	2	1	2	1	200	847	1200090	1200940	1743	1727	1201121	-32768	1659	164.091999999946	-32768	-32768	-32768	-32768	-32768	-32768	-32768	-32768	-32768	-32768	-32768	-1233724.908	1201116	1201149	34	521.700012207031	369.299987792969	732.599975585938	347.200012207031
2	arnk0603b	r	0	r	m	19	1	2	68	164	1	C1S1.TIF	C1S3.TIF	C2S2.TIF	1	1	2	1	3	2	200	543	1202176	1202726	2074	2070	1202986	-32768	2081	242.043000000063	-32768	-32768	-32768	-32768	-32768	-32768	-32768	-32768	-32768	-32768	-32768	-1235511.957	1202981	1203024	44	516.400024414062	364	700.400024414062	359.799987792969
2	arnk0603b	r	0	r	m	19	0	2	69	165	1	C1S3.TIF	C1S2.TIF	C2S3.TIF	1	1	2	3	2	3	200	777	1204088	1204888	1941	1963	1205156	-32768	2037	249.844999999972	1205152	1205195	44	518.299987792969	377.200012207031	327.200012207031	378.600006103516	144.300003051758	333.100006103516	5.48364795244581	-179.579743198945	245.844999999972	1205451	1205516	66	317.100006103516	376.100006103516	741.700012207031	359.5
2	arnk0603b	r	0	r	m	19	0	2	70	166	1	C1S1.TIF	C1S3.TIF	C2S1.TIF	1	1	2	1	3	1	200	569	1206570	1207170	1832	1851	1207368	-32768	1908	180.290000000037	-32768	-32768	-32768	-32768	-32768	-32768	-32768	-32768	-32768	-32768	-32768	-1239955.71	1207364	1207398	35	513	378.299987792969	703.900024414062	354.299987792969
2	arnk0603b	r	0	r	m	19	1	2	71	167	-1	C2S3.TIF	C2S2.TIF	C1S1.TIF	2	2	1	3	2	1	200	591	1208734	1209334	1811	1831	1209519	-32768	1925	167.111999999965	-32768	-32768	-32768	-32768	-32768	-32768	-32768	-32768	-32768	-32768	-32768	-1242119.888	1209515	1209551	37	526.5	366.600006103516	319	377
2	arnk0603b	r	0	r	m	19	0	2	72	168	-1	C1S1.TIF	C1S2.TIF	C2S1.TIF	1	1	2	1	2	1	200	930	1210612	1211562	1778	1810	1211788	-32768	1910	208.262000000104	1211784	1211814	31	515.700012207031	370.700012207031	721.400024414062	353.600006103516	185.600006103516	399.100006103516	5.91443082696094	4.76572792545111	204.262000000104	1212000	1212058	59	719.299987792969	355.399993896484	342	377.5
2	arnk0603b	r	0	r	m	19	0	2	73	169	-1	C1S2.TIF	C1S3.TIF	C2S2.TIF	1	1	2	2	3	2	200	946	1213370	1214320	1915	1928	1214489	-32768	1991	150.976999999955	-32768	-32768	-32768	-32768	-32768	-32768	-32768	-32768	-32768	-32768	-32768	-1247106.023	1214485	1214516	32	518.299987792969	365.200012207031	351.100006103516	365.700012207031
2	arnk0603b	r	0	r	m	19	0	2	74	170	-1	C2S1.TIF	C2S2.TIF	C1S1.TIF	2	2	1	1	2	1	200	554	1215570	1216120	1724	1710	1216337	-32768	1721	199.030999999959	-32768	-32768	-32768	-32768	-32768	-32768	-32768	-32768	-32768	-32768	-32768	-1248905.969	1216332	1216367	36	518.900024414062	354.700012207031	311.299987792969	363.5
2	arnk0603b	r	0	r	m	19	1	2	75	171	1	C2S1.TIF	C2S2.TIF	C1S3.TIF	2	2	1	1	2	3	200	689	1217392	1218092	1995	2009	1218298	-32768	2086	188.307999999961	1218294	1218324	31	504.899993896484	370.700012207031	310.299987792969	376.299987792969	174.199996948242	362.700012207031	5.57825300662567	-178.347615143087	184.307999999961	1218437	1218501	65	306.5	373.399993896484	715.900024414062	354.5
2	arnk0603b	r	0	r	m	19	0	2	76	172	-1	C1S1.TIF	C1S3.TIF	C2S1.TIF	1	1	2	1	3	1	200	855	1219565	1220415	2171	2175	1220606	-32768	2226	173.054999999935	-32768	-32768	-32768	-32768	-32768	-32768	-32768	-32768	-32768	-32768	-32768	-1253200.945	1220602	1220635	34	512.900024414062	366.200012207031	309.899993896484	373.700012207031
2	arnk0603b	r	0	r	m	19	1	2	77	173	1	C2S3.TIF	C2S2.TIF	C1S1.TIF	2	2	1	3	2	1	200	509	1221947	1222447	2135	2152	1222627	-32768	2159	162.976000000024	-32768	-32768	-32768	-32768	-32768	-32768	-32768	-32768	-32768	-32768	-32768	-1255232.024	1222623	1222665	43	527.799987792969	363.5	713.400024414062	359.700012207031
2	arnk0603b	r	0	r	m	19	0	2	78	174	1	C2S2.TIF	C2S1.TIF	C1S2.TIF	2	2	1	2	1	2	200	519	1223728	1224278	1815	1827	1224509	-32768	1867	213.297999999952	1224505	1224541	37	524.900024414062	359.700012207031	309.200012207031	363	162.100006103516	321.700012207031	6.18124359766607	-179.121673085162	209.297999999952	1224689	1224741	53	310.399993896484	363.600006103516	695.799987792969	352.100006103516
2	arnk0603b	r	0	r	m	19	1	2	79	175	1	C2S2.TIF	C2S3.TIF	C1S1.TIF	2	2	1	2	3	1	200	524	1225849	1226399	1892	1886	1226623	-32768	1879	205.358000000007	-32768	-32768	-32768	-32768	-32768	-32768	-32768	-32768	-32768	-32768	-32768	-1259185.642	1226619	1226649	31	523.299987792969	365.100006103516	723.900024414062	347.5
2	arnk0603b	r	0	r	m	19	0	2	80	176	-1	C1S3.TIF	C1S2.TIF	C2S3.TIF	1	1	2	3	2	3	200	812	1227709	1228509	1744	1767	1228698	-32768	1843	171.216999999946	-32768	-32768	-32768	-32768	-32768	-32768	-32768	-32768	-32768	-32768	-32768	-1261294.783	1228694	1228731	38	532.900024414062	363.600006103516	323.200012207031	366.700012207031
2	arnk0603b	r	0	r	m	19	0	2	81	177	-1	C2S3.TIF	C2S2.TIF	C1S3.TIF	2	2	1	3	2	3	200	689	1230312	1231012	1989	1995	1231062	-32768	1995	32.0270000000019	1231229	1231265	37	514.099975585938	366.5	742.599975585938	350.5	172.100006103516	413.5	6.5540113477962	4.01689180972541	199.027000000002	1231668	1231730	63	729.099975585938	362.100006103516	265.5	374.700012207031
2	arnk0603b	r	0	r	m	19	1	2	82	178	-1	C2S2.TIF	C2S3.TIF	C1S1.TIF	2	2	1	2	3	1	200	846	1232930	1233780	2098	2140	1233992	-32768	2282	194.459999999963	1233989	1234069	81	520.700012207031	372.399993896484	666.5	372.899993896484	119.900001525879	316.799987792969	4.18967939090839	-0.196770306583683	191.459999999963	1234240	1234308	69	670.299987792969	371.399993896484	279.200012207031	370.5
2	arnk0603b	r	0	r	m	19	1	2	83	179	1	C2S3.TIF	C2S1.TIF	C1S2.TIF	2	2	1	3	1	2	200	534	1235347	1235897	1739	1734	1236127	-32768	1666	213.191000000108	-32768	-32768	-32768	-32768	-32768	-32768	-32768	-32768	-32768	-32768	-32768	-1268681.809	1236122	1236154	33	526.599975585938	361.399993896484	738	361.100006103516
2	arnk0603b	r	0	r	m	19	0	2	84	180	1	C1S2.TIF	C1S1.TIF	C2S2.TIF	1	1	2	2	1	2	200	718	1237211	1237961	1923	1958	1238148	-32768	2060	169.378000000026	-32768	-32768	-32768	-32768	-32768	-32768	-32768	-32768	-32768	-32768	-32768	-1270746.622	1238144	1238189	46	511.5	367.100006103516	713.900024414062	357.700012207031
2	arnk0603b	r	0	r	m	19	1	2	85	181	-1	C1S1.TIF	C1S3.TIF	C2S2.TIF	1	1	2	1	3	2	200	728	1239257	1240007	2102	2121	1240204	-32768	2153	179.068999999901	-32768	-32768	-32768	-32768	-32768	-32768	-32768	-32768	-32768	-32768	-32768	-1272792.931	1240199	1240234	36	532.5	371	331.899993896484	373.799987792969
2	arnk0603b	r	0	r	m	19	0	2	86	182	1	C2S3.TIF	C2S2.TIF	C1S3.TIF	2	2	1	3	2	3	200	542	1241553	1242103	1752	1787	1242276	-32768	1934	155.287999999942	1242271	1242303	33	528.599975585938	361.100006103516	333.5	368.600006103516	164.899993896484	345.299987792969	5.6024363659304	-177.792884663381	150.287999999942	1242803	1242826	24	745.299987792969	349.100006103516	705.900024414062	356.200012207031
2	arnk0603b	r	0	r	m	19	0	2	87	183	-1	C1S2.TIF	C1S1.TIF	C2S2.TIF	1	1	2	2	1	2	200	943	1243810	1244760	1739	1757	1245110	-32768	1830	332.833000000101	1245106	1245134	29	528.799987792969	361.700012207031	677.299987792969	352.799987792969	155	337.399993896484	4.26878699150283	3.43472449139527	328.833000000101	1245332	1245375	44	666.599975585938	354.899993896484	317.899993896484	355.700012207031
2	arnk0603b	r	0	r	m	19	1	2	88	184	1	C1S3.TIF	C1S2.TIF	C2S1.TIF	1	1	2	3	2	1	200	742	1246485	1247235	1820	1859	1247418	-32768	1942	165.198000000091	-32768	-32768	-32768	-32768	-32768	-32768	-32768	-32768	-32768	-32768	-32768	-1280020.802	1247414	1247442	29	526.5	362.700012207031	697.900024414062	356.200012207031
2	arnk0603b	r	0	r	m	19	0	2	89	185	1	C2S1.TIF	C2S3.TIF	C1S1.TIF	2	2	1	1	3	1	200	774	1248498	1249298	1549	1546	1249544	-32768	1504	227.631000000052	-32768	-32768	-32768	-32768	-32768	-32768	-32768	-32768	-32768	-32768	-32768	-1282084.369	1249540	1249570	31	526.099975585938	365.799987792969	719.700012207031	349.600006103516
2	arnk0603b	r	0	r	m	19	0	2	90	186	1	C2S3.TIF	C2S1.TIF	C1S3.TIF	2	2	1	3	1	3	200	654	1250697	1251697	1705	1737	1251784	-32768	1828	69.4930000000168	1251942	1251968	27	523.400024414062	356.700012207031	406.899993896484	357.5	122.400001525879	224	3.35259790451141	-179.607256043564	227.493000000017	1253073	1253090	18	762.799987792969	340.899993896484	724.5	346.399993896484
2	arnk0603b	r	0	r	m	19	1	2	91	187	-1	C1S2.TIF	C1S3.TIF	C2S1.TIF	1	1	2	2	3	1	200	870	1254468	1255368	1435	1444	1255471	-32768	1471	85.5079999999143	1255467	1255527	61	523.700012207031	355.799987792969	486.200012207031	345.899993896484	89.4000015258789	152.800003051758	1.11461001475193	165.191622915059	81.5079999999143	1256555	1256578	24	327.200012207031	345.899993896484	300.600006103516	351.399993896484
2	arnk0603b	r	0	r	m	19	0	2	92	188	1	C2S1.TIF	C2S2.TIF	C1S1.TIF	2	2	1	1	2	1	200	546	1257949	1258499	1589	1584	1258674	-32768	1639	157.21800000011	1258669	1258708	40	521.099975585938	355.600006103516	284	361.299987792969	164.699996948242	320.600006103516	6.7859532823819	-178.61760466131	152.21800000011	1259176	1259191	16	737.099975585938	336.200012207031	709.099975585938	352.5
2	arnk0603b	r	0	r	m	19	1	2	93	189	-1	C1S1.TIF	C1S2.TIF	C2S3.TIF	1	1	2	1	2	3	200	608	1260211	1260811	1925	1936	1261030	-32768	2018	200.747999999905	1261025	1261055	31	524.799987792969	361.100006103516	708.299987792969	339.100006103516	176	398.899993896484	5.29574881865814	6.85610201534074	195.747999999905	1261479	1261540	62	694.299987792969	349.200012207031	308.899993896484	373
2	arnk0603b	r	0	r	m	19	1	2	94	190	1	C2S1.TIF	C2S3.TIF	C1S2.TIF	2	2	1	1	3	2	200	531	1262598	1263148	2257	2244	1263284	-32768	2218	118.191000000108	-32768	-32768	-32768	-32768	-32768	-32768	-32768	-32768	-32768	-32768	-32768	-1295933.809	1263280	1263308	29	518.700012207031	361.299987792969	699	350.200012207031
2	arnk0603b	r	0	r	m	19	0	2	95	191	1	C1S1.TIF	C1S2.TIF	C2S1.TIF	1	1	2	1	2	1	200	803	1264363	1265163	2051	2033	1265442	-32768	1848	261.419999999925	1265438	1265480	43	527.599975585938	366.399993896484	304.600006103516	370.799987792969	144.100006103516	354.799987792969	6.39093482609021	-178.867089475156	257.419999999925	1266770	1266781	12	736.299987792969	343.899993896484	714	343.600006103516
2	arnk0603b	r	0	r	m	19	1	2	96	192	-1	C2S1.TIF	C2S3.TIF	C1S2.TIF	2	2	1	1	3	2	200	535	1267816	1268366	1684	1653	1268614	-32768	1538	230.415999999968	-32768	-32768	-32768	-32768	-32768	-32768	-32768	-32768	-32768	-32768	-32768	-1301151.584	1268610	1268647	38	533.400024414062	361	313.100006103516	356.5
2	arnk0603b	r	0	r	m	19	0	3	1	193	1	C1S2.TIF	C1S3.TIF	C2S2.TIF	1	1	2	2	3	2	200	597	1276001	1276601	2745	2754	1276796	-32768	2923	177.600000000093	1276792	1276827	36	532.799987792969	362.799987792969	319.200012207031	366.899993896484	167.600006103516	353.299987792969	6.12147708009538	-178.89788409916	173.600000000093	1276963	1277028	66	323.600006103516	359.200012207031	709.799987792969	352.600006103516
2	arnk0603b	r	0	r	m	19	1	3	2	194	-1	C2S3.TIF	C2S1.TIF	C1S2.TIF	2	2	1	3	1	2	200	871	1278082	1278982	3304	3313	1279150	-32768	3360	150.534999999916	-32768	-32768	-32768	-32768	-32768	-32768	-32768	-32768	-32768	-32768	-32768	-1311767.465	1279140	1279176	37	533	340.399993896484	320	370.299987792969
2	arnk0603b	r	0	r	m	19	1	3	3	195	1	C1S2.TIF	C1S1.TIF	C2S3.TIF	1	1	2	2	1	3	200	893	1280722	1281622	2660	2652	1281938	-32768	2592	299.03600000008	-32768	-32768	-32768	-32768	-32768	-32768	-32768	-32768	-32768	-32768	-32768	-1314406.964	1281933	1281966	34	507.399993896484	352.5	691.5	346.399993896484
2	arnk0603b	r	0	r	m	19	1	3	4	196	1	C2S3.TIF	C2S1.TIF	C1S2.TIF	2	2	1	3	1	2	200	524	1283203	1283753	2245	2224	1283915	-32768	2166	143.611999999965	1283910	1283947	38	527	357.100006103516	307	367.299987792969	162.699996948242	327.899993896484	6.31053548904455	-177.33853057332	138.611999999965	1284012	1284064	53	313.600006103516	365.899993896484	739.299987792969	350.100006103516
2	arnk0603b	r	0	r	m	19	1	3	5	197	-1	C1S1.TIF	C1S3.TIF	C2S2.TIF	1	1	2	1	3	2	200	764	1285124	1285874	2370	2368	1286028	-32768	2446	135.666999999899	1286024	1286057	34	521.599975585938	365.600006103516	743.700012207031	352	183.699996948242	410.200012207031	6.36676452224736	3.51410023049625	131.666999999899	1286224	1286294	71	730.5	361.299987792969	288.5	382.299987792969
2	arnk0603b	r	0	r	m	19	1	3	6	198	1	C2S1.TIF	C2S2.TIF	C1S3.TIF	2	2	1	1	2	3	200	500	1291170	1291670	2730	2697	1291840	-32768	2593	151.708000000101	1291836	1291859	24	516.700012207031	369.200012207031	447.299987792969	366.700012207031	81.4000015258789	141.899993896484	1.99842211198085	177.934638422015	147.708000000101	1294905	1294954	50	308.299987792969	375.899993896484	710.900024414062	364.700012207031
2	arnk0603b	r	0	r	m	19	0	3	7	199	1	C1S3.TIF	C1S2.TIF	C2S3.TIF	1	1	2	3	2	3	200	546	1295913	1296463	2707	2670	1296714	-32768	2656	233.044999999925	-32768	-32768	-32768	-32768	-32768	-32768	-32768	-32768	-32768	-32768	-32768	-1329248.955	1296709	1296751	43	514.299987792969	364.399993896484	709.099975585938	366.299987792969
2	arnk0603b	r	0	r	m	19	0	3	8	200	1	C2S3.TIF	C2S2.TIF	C1S3.TIF	2	2	1	3	2	3	200	789	1297780	1298580	2320	2376	1298753	-32768	2488	154.791999999899	1298749	1298792	44	520.299987792969	359.600006103516	315.299987792969	368.899993896484	130.600006103516	263.100006103516	5.88000164228517	-177.395741402188	150.791999999899	1299111	1299178	68	315.399993896484	371	744.599975585938	356.100006103516
2	arnk0603b	r	0	r	m	19	0	3	9	201	1	C1S3.TIF	C1S1.TIF	C2S3.TIF	1	1	2	3	1	3	200	618	1300230	1300880	2146	2147	1301068	-32768	2211	170.425999999978	-32768	-32768	-32768	-32768	-32768	-32768	-32768	-32768	-32768	-32768	-32768	-1333665.574	1301064	1301098	35	520.900024414062	359.5	692.799987792969	350.5
2	arnk0603b	r	0	r	m	19	1	3	10	202	1	C2S2.TIF	C2S3.TIF	C1S1.TIF	2	2	1	2	3	1	200	972	1302153	1303153	2111	2118	1303334	-32768	2154	163.425000000047	1303330	1303362	33	515.400024414062	364.600006103516	333.899993896484	371.700012207031	154.699996948242	321.600006103516	5.21204149146291	-177.754062203388	159.425000000047	1303557	1303620	64	341.700012207031	372.299987792969	720	363
2	arnk0603b	r	0	r	m	19	1	3	11	203	-1	C1S2.TIF	C1S3.TIF	C2S1.TIF	1	1	2	2	3	1	200	629	1305031	1305681	1666	1671	1305846	-32768	1708	147.794999999925	-32768	-32768	-32768	-32768	-32768	-32768	-32768	-32768	-32768	-32768	-32768	-1338466.205	1305842	1305879	38	524.599975585938	359.799987792969	317.399993896484	365.299987792969
2	arnk0603b	r	0	r	m	19	0	3	12	204	-1	C2S3.TIF	C2S1.TIF	C1S3.TIF	2	2	1	3	1	3	200	658	1307171	1307821	1691	1685	1307950	-32768	1685	111.200999999885	1307945	1307979	35	514	361.799987792969	689.599975585938	347.399993896484	139.300003051758	275.5	5.05569896376446	4.69474734704842	106.200999999885	1308163	1308205	43	680	350.200012207031	298.399993896484	354.899993896484
2	arnk0603b	r	0	r	m	19	1	3	13	205	-1	C1S1.TIF	C1S3.TIF	C2S2.TIF	1	1	2	1	3	2	200	642	1391277	1391927	2338	2373	1392109	-32768	2483	164.223999999929	1392105	1392152	48	490.200012207031	377	684.400024414062	369.700012207031	147.5	384.799987792969	5.57641191770788	2.15893494589695	160.223999999929	1392223	1392285	63	690.900024414062	370.799987792969	291.799987792969	374
2	arnk0603b	r	0	r	m	19	0	3	14	206	-1	C1S3.TIF	C1S2.TIF	C2S3.TIF	1	1	2	3	2	3	200	985	1393359	1394359	2643	2687	1394529	-32768	2816	152.378999999957	-32768	-32768	-32768	-32768	-32768	-32768	-32768	-32768	-32768	-32768	-32768	-1427144.621	1394525	1394575	51	508.600006103516	382.200012207031	320.299987792969	382.799987792969
2	arnk0603b	r	0	r	m	19	0	3	15	207	1	C2S3.TIF	C2S2.TIF	C1S3.TIF	2	2	1	3	2	3	200	798	1398904	1399704	3494	3446	1399734	-32768	3398	11.3189999999013	1400033	1400064	32	487.200012207031	414.5	278.200012207031	414	180.800003051758	387.600006103516	5.97998856730077	179.862832270503	310.318999999901	1401033	1401090	58	297.299987792969	405.5	686.599975585938	405.299987792969
2	arnk0603b	r	0	r	m	19	0	3	16	208	1	C2S3.TIF	C2S1.TIF	C1S3.TIF	2	2	1	3	1	3	200	985	1402182	1403182	2648	2680	1403411	-32768	2843	211.600000000093	1403407	1403442	36	508.700012207031	382.200012207031	303.700012207031	389.299987792969	158.800003051758	343.5	5.87746770654482	-178.011398985391	207.600000000093	1403575	1403640	66	305.399993896484	393.899993896484	721.5	382.100006103516
2	arnk0603b	r	0	r	m	19	1	3	17	209	1	C2S1.TIF	C2S3.TIF	C1S2.TIF	2	2	1	1	3	2	200	718	1405914	1406664	2228	2249	1406964	-32768	2345	282.058999999892	-32768	-32768	-32768	-32768	-32768	-32768	-32768	-32768	-32768	-32768	-32768	-1439449.941	1406959	1406986	28	516.200012207031	375.5	681.200012207031	367.100006103516
2	arnk0603b	r	0	r	m	19	0	3	18	210	1	C2S2.TIF	C2S3.TIF	C1S2.TIF	2	2	1	2	3	2	200	740	1408076	1408826	2501	2530	1408990	-32768	2603	146.790999999968	-32768	-32768	-32768	-32768	-32768	-32768	-32768	-32768	-32768	-32768	-32768	-1441611.209	1408986	1409022	37	506	381.700012207031	705.700012207031	374.899993896484
2	arnk0603b	r	0	r	m	19	1	3	19	211	-1	C2S1.TIF	C2S2.TIF	C1S3.TIF	2	2	1	1	2	3	200	793	1410059	1410859	2627	2642	1411035	-32768	2759	159.047999999952	1411030	1411064	35	496.100006103516	377.899993896484	700	367.5	162.399993896484	343.799987792969	5.85004515982181	2.92824889451366	154.047999999952	1411182	1411240	59	685	376.299987792969	317.899993896484	384.299987792969
2	arnk0603b	r	0	r	m	19	1	3	20	212	-1	C2S1.TIF	C2S3.TIF	C1S2.TIF	2	2	1	1	3	2	200	954	1412291	1413241	2469	2500	1413418	-32768	2635	159.260000000009	-32768	-32768	-32768	-32768	-32768	-32768	-32768	-32768	-32768	-32768	-32768	-1446026.74	1413413	1413445	33	514.400024414062	384.100006103516	325.399993896484	389.899993896484
2	arnk0603b	r	0	r	m	19	1	3	21	213	-1	C1S3.TIF	C1S2.TIF	C2S1.TIF	1	1	2	3	2	1	200	795	1414767	1415567	2540	2567	1415759	-32768	2700	174.439999999944	-32768	-32768	-32768	-32768	-32768	-32768	-32768	-32768	-32768	-32768	-32768	-1448352.56	1415754	1415790	37	514.700012207031	380.799987792969	327.299987792969	392.5
2	arnk0603b	r	0	r	m	19	1	3	22	214	-1	C1S2.TIF	C1S3.TIF	C2S1.TIF	1	1	2	2	3	1	200	950	1417263	1418213	2337	2341	1418253	-32768	2342	22.9879999998957	-32768	-32768	-32768	-32768	-32768	-32768	-32768	-32768	-32768	-32768	-32768	-1450998.012	1418433	1418469	37	529.099975585938	383.600006103516	323.700012207031	387
2	arnk0603b	r	0	r	m	19	1	3	23	215	-1	C1S3.TIF	C1S2.TIF	C2S1.TIF	1	1	2	3	2	1	200	986	1420069	1421069	2105	2095	1421251	-32768	2128	164.837000000058	-32768	-32768	-32768	-32768	-32768	-32768	-32768	-32768	-32768	-32768	-32768	-1453854.163	1421247	1421282	36	510.899993896484	377.399993896484	323	380.399993896484
2	arnk0603b	r	0	r	m	19	1	3	24	216	-1	C1S3.TIF	C1S1.TIF	C2S2.TIF	1	1	2	3	1	2	200	524	1422530	1423080	1699	1678	1423257	-32768	1672	158.750999999931	-32768	-32768	-32768	-32768	-32768	-32768	-32768	-32768	-32768	-32768	-32768	-1455866.249	1423253	1423292	40	515.799987792969	376.899993896484	292.600006103516	374.5
2	arnk0603b	r	0	r	m	19	0	3	25	217	-1	C1S3.TIF	C1S1.TIF	C2S3.TIF	1	1	2	3	1	3	200	990	1424315	1425315	2148	2175	1425490	-32768	2253	157.402999999933	1425486	1425512	27	511.100006103516	378.5	657.5	366	153.699996948242	316.299987792969	4.22224689540848	4.88722850896102	153.402999999933	1425650	1425706	57	666.200012207031	371	316.700012207031	384.200012207031
2	arnk0603b	r	0	r	m	19	1	3	26	218	1	C1S1.TIF	C1S2.TIF	C2S3.TIF	1	1	2	1	2	3	200	623	1426761	1427411	1777	1777	1427609	-32768	1863	179.959999999963	1427605	1427633	29	516.900024414062	371.5	657.200012207031	366.700012207031	137.100006103516	305.799987792969	4.03397427703344	1.96228193775506	175.959999999963	1427804	1427865	62	377.399993896484	375.700012207031	725.200012207031	363.899993896484
2	arnk0603b	r	0	r	m	19	1	3	27	219	-1	C2S3.TIF	C2S2.TIF	C1S1.TIF	2	2	1	3	2	1	200	620	1429152	1429802	1901	1927	1429994	-32768	2021	174.681000000099	1429990	1430030	41	508	377.100006103516	699.799987792969	373.299987792969	129.800003051758	237.100006103516	5.50466955437283	1.13665317221288	170.681000000099	1430313	1430361	49	621.400024414062	374.399993896484	320.799987792969	370.5
2	arnk0603b	r	0	r	m	19	0	3	28	220	1	C1S1.TIF	C1S2.TIF	C2S1.TIF	1	1	2	1	2	1	200	911	1431748	1432648	2250	2247	1432829	-32768	2318	163.158000000054	1432824	1432851	28	494.600006103516	385.5	368.600006103516	388.399993896484	124	262.200012207031	3.62165116077985	-178.680314306107	158.158000000054	1432916	1432969	54	366.299987792969	389.200012207031	724.700012207031	387.700012207031
2	arnk0603b	r	0	r	m	19	1	3	29	221	-1	C2S2.TIF	C2S3.TIF	C1S1.TIF	2	2	1	2	3	1	200	979	1434029	1435029	2099	2145	1435167	-32768	2282	119.960999999894	-32768	-32768	-32768	-32768	-32768	-32768	-32768	-32768	-32768	-32768	-32768	-1467815.039	1435163	1435201	39	510.899993896484	362.299987792969	319.5	378.399993896484
2	arnk0603b	r	0	r	m	19	1	3	30	222	1	C1S2.TIF	C1S1.TIF	C2S3.TIF	1	1	2	2	1	3	200	814	1436260	1437060	2200	2200	1437232	-32768	2188	153.595999999903	1437228	1437267	40	497.299987792969	379.299987792969	659	370.399993896484	138	345.899993896484	4.65360501368667	3.15492595380957	149.595999999903	1437449	1437479	31	665.299987792969	373.299987792969	696.400024414062	377.299987792969
2	arnk0603b	r	0	r	m	19	0	3	31	223	1	C2S2.TIF	C2S3.TIF	C1S2.TIF	2	2	1	2	3	2	200	725	1438459	1439209	2195	2176	1439422	-32768	2102	195.446999999927	1439418	1439440	23	515.700012207031	382.200012207031	460.799987792969	384.799987792969	65.4000015258789	134.600006103516	1.58390645606114	-177.289273459157	191.446999999927	1439488	1439534	47	468.899993896484	386.5	716.099975585938	378
2	arnk0603b	r	0	r	m	19	0	3	32	224	-1	C2S2.TIF	C2S1.TIF	C1S2.TIF	2	2	1	2	1	2	200	513	1440637	1441187	1905	1893	1441407	-32768	1867	202.14599999995	-32768	-32768	-32768	-32768	-32768	-32768	-32768	-32768	-32768	-32768	-32768	-1473972.854	1441403	1441439	37	511.100006103516	383.700012207031	301.100006103516	384.899993896484
2	arnk0603b	r	0	r	m	19	0	3	33	225	-1	C2S2.TIF	C2S1.TIF	C1S2.TIF	2	2	1	2	1	2	200	539	1442865	1443415	1718	1729	1443666	-32768	1832	234.152999999933	-32768	-32768	-32768	-32768	-32768	-32768	-32768	-32768	-32768	-32768	-32768	-1476199.847	1443662	1443698	37	529.200012207031	384.899993896484	322.399993896484	377.299987792969
2	arnk0603b	r	0	r	m	19	0	3	34	226	-1	C2S1.TIF	C2S3.TIF	C1S1.TIF	2	2	1	1	3	1	200	529	1444785	1445335	1605	1590	1445641	-32768	1455	288.42200000002	1445637	1445671	35	518.400024414062	375.299987792969	711	372.299987792969	151.600006103516	348.200012207031	5.51929728414035	0.894952886479451	284.42200000002	1445964	1446006	43	682.099975585938	374.5	315.399993896484	372.799987792969
2	arnk0603b	r	0	r	m	19	0	3	35	227	-1	C1S1.TIF	C1S2.TIF	C2S1.TIF	1	1	2	1	2	1	200	607	1447400	1448000	1618	1592	1448225	-32768	1560	207.169999999925	-32768	-32768	-32768	-32768	-32768	-32768	-32768	-32768	-32768	-32768	-32768	-1480785.83	1448219	1448256	38	517.299987792969	371.600006103516	295	374.799987792969
2	arnk0603b	r	0	r	m	19	0	3	36	228	-1	C1S1.TIF	C1S3.TIF	C2S1.TIF	1	1	2	1	3	1	200	775	1449575	1450375	2013	2042	1450540	-32768	2063	147.095999999903	-32768	-32768	-32768	-32768	-32768	-32768	-32768	-32768	-32768	-32768	-32768	-1483160.904	1450536	1450574	39	516.400024414062	372.799987792969	318.700012207031	374.399993896484
2	arnk0603b	r	0	r	m	19	0	3	37	229	1	C2S1.TIF	C2S2.TIF	C1S1.TIF	2	2	1	1	2	1	200	956	1451637	1452587	2112	2130	1452838	-32768	2172	233.107000000076	1452834	1452866	33	507.600006103516	374.200012207031	323	381.700012207031	154.600006103516	322.399993896484	5.30138235617466	-177.667440547788	229.107000000076	1452905	1452970	66	325.299987792969	380.100006103516	704.299987792969	370.899993896484
2	arnk0603b	r	0	r	m	19	0	3	38	230	1	C1S1.TIF	C1S3.TIF	C2S1.TIF	1	1	2	1	3	1	200	519	1454026	1454576	2300	2287	1454827	-32768	2330	233.544999999925	-32768	-32768	-32768	-32768	-32768	-32768	-32768	-32768	-32768	-32768	-32768	-1487361.455	1454823	1454853	31	497.899993896484	378	692.299987792969	366.5
2	arnk0603b	r	0	r	m	19	0	3	39	231	-1	C1S2.TIF	C1S3.TIF	C2S2.TIF	1	1	2	2	3	2	200	596	1456268	1456868	1745	1789	1457051	-32768	1971	165.443999999901	1457046	1457081	36	516.799987792969	373	730.700012207031	366.299987792969	173.100006103516	364.899993896484	6.12319979086033	1.80182992338844	160.443999999901	1457285	1457348	64	707.799987792969	371.299987792969	308.299987792969	389.799987792969
2	arnk0603b	r	0	r	m	19	0	3	40	232	1	C1S1.TIF	C1S3.TIF	C2S1.TIF	1	1	2	1	3	1	200	757	1458692	1459442	2177	2166	1459626	-32768	2061	166.033000000054	-32768	-32768	-32768	-32768	-32768	-32768	-32768	-32768	-32768	-32768	-32768	-1492227.967	1459622	1459657	36	508.299987792969	382.899993896484	726.900024414062	373.299987792969
2	arnk0603b	r	0	r	m	19	0	3	41	233	-1	C2S2.TIF	C2S3.TIF	C1S2.TIF	2	2	1	2	3	2	200	899	1461168	1462068	1539	1554	1462096	-32768	1553	10.6969999999274	1462258	1462321	64	538.5	377.700012207031	243.399993896484	374.200012207031	131.699996948242	210.5	8.41999972352733	179.317272526315	172.696999999927	1462442	1462464	23	264.299987792969	374.899993896484	326.5	373
2	arnk0603b	r	0	r	m	19	1	3	42	234	1	C1S3.TIF	C1S1.TIF	C2S2.TIF	1	1	2	3	1	2	200	602	1463739	1464339	1464	1472	1464585	-32768	1488	228.75	1464581	1464658	78	519.799987792969	374.600006103516	651.599975585938	372.5	149.699996948242	394.100006103516	3.78783794719871	0.914149206841375	224.75	1464750	1464774	25	640.5	380.899993896484	729.599975585938	370.899993896484
2	arnk0603b	r	0	r	m	19	0	3	43	235	1	C1S3.TIF	C1S1.TIF	C2S3.TIF	1	1	2	3	1	3	200	737	1466347	1467097	1950	1981	1467254	-32768	2053	139.679000000004	-32768	-32768	-32768	-32768	-32768	-32768	-32768	-32768	-32768	-32768	-32768	-1499882.321	1467250	1467279	30	514.700012207031	369.200012207031	687.200012207031	358.5
2	arnk0603b	r	0	r	m	19	1	3	44	236	1	C1S1.TIF	C1S3.TIF	C2S2.TIF	1	1	2	1	3	2	200	900	1468339	1469239	1459	1467	1469423	-32768	1489	165.287000000011	1469420	1469452	33	518.5	371.5	622.400024414062	364	87.9000015258789	146.399993896484	2.99770836314313	4.12873774448847	162.287000000011	1469554	1469577	24	610.700012207031	367.100006103516	711.599975585938	362.200012207031
2	arnk0603b	r	0	r	m	19	1	3	45	237	1	C1S3.TIF	C1S1.TIF	C2S2.TIF	1	1	2	3	1	2	200	544	1470667	1471217	2084	2118	1471445	-32768	2246	210.186999999918	-32768	-32768	-32768	-32768	-32768	-32768	-32768	-32768	-32768	-32768	-32768	-1504002.813	1471441	1471470	30	507.700012207031	368.200012207031	700.200012207031	358.799987792969
2	arnk0603b	r	0	r	m	19	1	3	46	238	-1	C1S1.TIF	C1S2.TIF	C2S3.TIF	1	1	2	1	2	3	200	743	1472515	1473265	1656	1666	1473440	-32768	1733	157.735000000102	-32768	-32768	-32768	-32768	-32768	-32768	-32768	-32768	-32768	-32768	-32768	-1506050.265	1473436	1473469	34	522.200012207031	372	341.200012207031	375.899993896484
2	arnk0603b	r	0	r	m	19	0	3	47	239	-1	C2S3.TIF	C2S1.TIF	C1S3.TIF	2	2	1	3	1	3	200	571	1474527	1475127	1642	1676	1475367	-32768	1862	222.492000000086	-32768	-32768	-32768	-32768	-32768	-32768	-32768	-32768	-32768	-32768	-32768	-1507912.508	1475362	1475396	35	513.299987792969	376.200012207031	317.5	383.899993896484
2	arnk0603b	r	0	r	m	19	0	3	48	240	1	C1S2.TIF	C1S1.TIF	C2S2.TIF	1	1	2	2	1	2	200	738	1476454	1477204	1708	1721	1477381	-32768	1768	159.486000000034	1477377	1477411	35	521.099975585938	374.399993896484	334.899993896484	378.399993896484	147	289.600006103516	5.34413735526595	-178.766492911925	155.486000000034	1477532	1477589	58	337.200012207031	379.200012207031	722.5	368.899993896484
2	arnk0603b	r	0	r	m	19	1	3	49	241	1	C1S2.TIF	C1S3.TIF	C2S1.TIF	1	1	2	2	3	1	200	731	1478634	1479384	1482	1517	1479605	-32768	1687	203.236000000034	-32768	-32768	-32768	-32768	-32768	-32768	-32768	-32768	-32768	-32768	-32768	-1512169.764	1479602	1479633	32	523.900024414062	377	721.400024414062	365.399993896484
2	arnk0603b	r	0	r	m	19	1	3	50	242	1	C2S1.TIF	C2S3.TIF	C1S2.TIF	2	2	1	1	3	2	200	579	1480737	1481337	1548	1548	1481536	-32768	1595	180.828999999911	1481532	1481570	39	521.900024414062	374.399993896484	322	371.5	142.600006103516	294.5	5.73661741832009	179.168351240321	176.828999999911	1481722	1481775	54	322.399993896484	368	727.900024414062	358.600006103516
2	arnk0603b	r	0	r	m	19	1	3	51	243	-1	C2S1.TIF	C2S2.TIF	C1S3.TIF	2	2	1	1	2	3	200	888	1482928	1483828	1567	1615	1484121	-32768	1823	275.098999999929	-32768	-32768	-32768	-32768	-32768	-32768	-32768	-32768	-32768	-32768	-32768	-1516613.901	1484117	1484146	30	520	360.600006103516	320.700012207031	368.299987792969
2	arnk0603b	r	0	r	m	19	0	3	52	244	1	C1S2.TIF	C1S3.TIF	C2S2.TIF	1	1	2	2	3	2	200	798	1485276	1486076	1574	1581	1486249	-32768	1584	154.742000000086	-32768	-32768	-32768	-32768	-32768	-32768	-32768	-32768	-32768	-32768	-32768	-1518862.258	1486245	1486273	29	523	375.100006103516	698.700012207031	362.100006103516
2	arnk0603b	r	0	r	m	19	0	3	53	245	-1	C2S3.TIF	C2S2.TIF	C1S3.TIF	2	2	1	3	2	3	200	719	1487695	1488445	1571	1622	1488613	-32768	1783	150.520000000019	-32768	-32768	-32768	-32768	-32768	-32768	-32768	-32768	-32768	-32768	-32768	-1521230.48	1488609	1488647	39	508.700012207031	370.5	315.5	370.299987792969
2	arnk0603b	r	0	r	m	19	0	3	54	246	-1	C2S1.TIF	C2S3.TIF	C1S1.TIF	2	2	1	1	3	1	200	541	1490329	1490879	1658	1690	1491049	-32768	1799	152.969999999972	1491046	1491090	45	523.700012207031	362.399993896484	711.299987792969	361.5	138.800003051758	336.200012207031	5.3754197383436	0.275660096204827	149.969999999972	1491318	1491373	56	707.900024414062	360.600006103516	334.799987792969	363.200012207031
2	arnk0603b	r	0	r	m	19	1	3	55	247	1	C2S3.TIF	C2S2.TIF	C1S1.TIF	2	2	1	3	2	1	200	586	1492458	1493058	1951	1952	1493241	-32768	1933	165.362999999896	1493237	1493271	35	515.599975585938	365.600006103516	317.100006103516	372.399993896484	157.699996948242	321	5.69103382798895	-178.033044810595	161.362999999896	1493377	1493691	315	319.700012207031	372	692.400024414062	368.399993896484
2	arnk0603b	r	0	r	m	19	0	3	56	248	1	C2S1.TIF	C2S3.TIF	C1S1.TIF	2	2	1	1	3	1	200	857	1494731	1495581	1688	1691	1495727	-32768	1699	128.060000000056	1495722	1495760	39	523.400024414062	365.200012207031	344.200012207031	375	128.199996948242	263.899993896484	5.14976529205045	-176.861449910974	123.060000000056	1495907	1495957	51	345.399993896484	367.700012207031	688.799987792969	349.100006103516
2	arnk0603b	r	0	r	m	19	1	3	57	249	1	C2S1.TIF	C2S2.TIF	C1S3.TIF	2	2	1	1	2	3	200	542	1498650	1499200	1870	1861	1499435	-32768	1822	217.262000000104	-32768	-32768	-32768	-32768	-32768	-32768	-32768	-32768	-32768	-32768	-32768	-1531985.738	1499431	1499461	31	513.900024414062	369.700012207031	709.799987792969	359.100006103516
2	arnk0603b	r	0	r	m	19	1	3	58	250	1	C2S2.TIF	C2S1.TIF	C1S3.TIF	2	2	1	2	1	3	200	522	1500506	1501056	1873	1844	1501354	-32768	1743	280.662999999942	1501350	1501387	38	508.100006103516	379.200012207031	360.799987792969	377.299987792969	131.699996948242	343	4.23311213967274	179.260608741316	276.662999999942	1501495	1501533	39	343.799987792969	376.899993896484	698.099975585938	358.799987792969
2	arnk0603b	r	0	r	m	19	0	3	59	251	1	C2S1.TIF	C2S2.TIF	C1S1.TIF	2	2	1	1	2	1	200	764	1502781	1503531	1659	1665	1503679	-32768	1718	130.659999999916	1503675	1503710	36	512.599975585938	373.100006103516	305.600006103516	371.100006103516	159.399993896484	320.899993896484	5.9315097123478	179.445534695176	126.659999999916	1504230	1504262	33	678.299987792969	343.899993896484	716.700012207031	351.899993896484
2	arnk0603b	r	0	r	m	19	1	3	60	252	-1	C2S3.TIF	C2S2.TIF	C1S1.TIF	2	2	1	3	2	1	200	639	1505735	1506385	2140	2091	1506585	-32768	2064	182.571999999927	-32768	-32768	-32768	-32768	-32768	-32768	-32768	-32768	-32768	-32768	-32768	-1539170.428	1506581	1506609	29	518.200012207031	374.899993896484	354.100006103516	378.100006103516
2	arnk0603b	r	0	r	m	19	0	3	61	253	-1	C1S3.TIF	C1S1.TIF	C2S3.TIF	1	1	2	3	1	3	200	817	1507676	1508526	1847	1870	1508729	-32768	1916	184.858000000007	-32768	-32768	-32768	-32768	-32768	-32768	-32768	-32768	-32768	-32768	-32768	-1541312.142	1508724	1508752	29	523.599975585938	374.299987792969	357.600006103516	381.700012207031
2	arnk0603b	r	0	r	m	19	1	3	62	254	1	C2S2.TIF	C2S3.TIF	C1S1.TIF	2	2	1	2	3	1	200	982	1510559	1511559	1705	1719	1511713	-32768	1792	136.111000000034	-32768	-32768	-32768	-32768	-32768	-32768	-32768	-32768	-32768	-32768	-32768	-1544344.889	1511709	1511745	37	526.099975585938	378.5	724.900024414062	371.899993896484
2	arnk0603b	r	0	r	m	19	0	3	63	255	-1	C1S1.TIF	C1S2.TIF	C2S1.TIF	1	1	2	1	2	1	200	596	1513965	1514565	2346	2364	1514576	-32768	2362	-5.91800000006333	-32768	-32768	-32768	-32768	-32768	-32768	-32768	-32768	-32768	-32768	-32768	-1547349.918	1514698	1514738	41	526.5	376.899993896484	344.100006103516	380.5
2	arnk0603b	r	0	r	m	19	0	3	64	256	1	C2S2.TIF	C2S1.TIF	C1S2.TIF	2	2	1	2	1	2	200	969	1598222	1599172	2468	2487	1599347	-32768	2563	157.506999999983	1599342	1599379	38	525.799987792969	392	334.5	390.5	140.300003051758	281.5	5.48940890440721	179.550146152284	152.506999999983	1599440	1599506	67	337.799987792969	394.600006103516	752.900024414062	377.399993896484
2	arnk0603b	r	0	r	m	19	0	3	65	257	1	C1S3.TIF	C1S2.TIF	C2S3.TIF	1	1	2	3	2	3	200	992	1600586	1601586	2773	2791	1601750	-32768	2859	146.112999999896	1601747	1601771	25	516	386	615.799987792969	385.299987792969	110.699996948242	213.300003051758	2.87201294498548	0.402455262837272	143.112999999896	1601878	1601915	38	619.099975585938	388	700.400024414062	385.100006103516
2	arnk0603b	r	0	r	m	19	1	3	66	258	-1	C2S3.TIF	C2S1.TIF	C1S2.TIF	2	2	1	3	1	2	200	801	1602999	1603799	2865	2901	1603946	-32768	2994	128.995000000112	1603943	1603980	38	520.799987792969	392.399993896484	722	378.799987792969	146.899993896484	311.5	5.77827428222871	3.87808791655353	125.995000000112	1604283	1604353	71	713.599975585938	385.200012207031	270.399993896484	383.200012207031
2	arnk0603b	r	0	r	m	19	1	3	67	259	1	C2S2.TIF	C2S1.TIF	C1S3.TIF	2	2	1	2	1	3	200	928	1605764	1606714	2330	2362	1606895	-32768	2463	163.702000000048	1606891	1606930	40	526.200012207031	389.100006103516	373	386.600006103516	107.5	172	4.40288685967648	179.064443813183	159.702000000048	1606970	1607022	53	379.600006103516	386.5	725.099975585938	381.700012207031
2	arnk0603b	r	0	r	m	19	0	3	68	260	-1	C1S2.TIF	C1S3.TIF	C2S2.TIF	1	1	2	2	3	2	200	910	1608065	1608965	2036	2061	1609131	-32768	2142	147.983000000007	1609127	1609162	36	513.400024414062	373.100006103516	736	361.799987792969	175.800003051758	388.799987792969	6.37736986346304	2.91857203313661	143.983000000007	1609325	1609380	56	724.099975585938	368.799987792969	335.399993896484	370.200012207031
2	arnk0603b	r	0	r	m	19	1	3	69	261	-1	C1S3.TIF	C1S1.TIF	C2S2.TIF	1	1	2	3	1	2	200	763	1610753	1611503	2190	2192	1611672	-32768	2217	151.273999999976	-32768	-32768	-32768	-32768	-32768	-32768	-32768	-32768	-32768	-32768	-32768	-1644288.726	1611668	1611704	37	508	384.600006103516	312.200012207031	390.299987792969
2	arnk0603b	r	0	r	m	19	0	3	70	262	1	C1S2.TIF	C1S1.TIF	C2S2.TIF	1	1	2	2	1	2	200	803	1612995	1613795	1835	1823	1614015	-32768	1895	202.165000000037	1614012	1614050	39	528.400024414062	389.299987792969	378.899993896484	388.700012207031	136.300003051758	324.399993896484	4.29601244191189	179.770421963776	199.165000000037	1614101	1614153	53	364.299987792969	390.600006103516	720.299987792969	378.899993896484
2	arnk0603b	r	0	r	m	19	1	3	71	263	-1	C2S1.TIF	C2S3.TIF	C1S2.TIF	2	2	1	1	3	2	200	907	1615257	1616157	2187	2215	1616367	-32768	2304	192.925999999978	-32768	-32768	-32768	-32768	-32768	-32768	-32768	-32768	-32768	-32768	-32768	-1648942.074	1616363	1616396	34	524.599975585938	389.299987792969	319.600006103516	387.100006103516
2	arnk0603b	r	0	r	m	19	1	3	72	264	-1	C2S2.TIF	C2S1.TIF	C1S3.TIF	2	2	1	2	1	3	200	824	1617703	1618553	2416	2426	1618692	-32768	2464	121.341000000015	1618688	1618721	34	523.099975585938	383.700012207031	712.099975585938	377.299987792969	154	329.299987792969	5.41859469700441	1.94501710162105	117.341000000015	1618833	1618871	39	707.099975585938	379.100006103516	350.700012207031	386.600006103516
2	arnk0603b	r	0	r	m	19	1	3	73	265	1	C2S3.TIF	C2S2.TIF	C1S1.TIF	2	2	1	3	2	1	200	677	1619894	1620594	2095	2118	1620803	-32768	2138	190.970999999903	1620799	1620835	37	525.400024414062	375.5	292.299987792969	383.299987792969	179	345.799987792969	6.68284397750672	-178.07866737248	186.970999999903	1620944	1621008	65	297.5	383.299987792969	699.700012207031	362.600006103516
2	arnk0603b	r	0	r	m	19	0	3	74	266	1	C2S3.TIF	C2S1.TIF	C1S3.TIF	2	2	1	3	1	3	200	775	1622035	1622835	1929	1964	1623075	-32768	2158	221.912000000011	-32768	-32768	-32768	-32768	-32768	-32768	-32768	-32768	-32768	-32768	-32768	-1655621.088	1623071	1623101	31	521.700012207031	374.100006103516	707.099975585938	369.299987792969
2	arnk0603b	r	0	r	m	19	1	3	75	267	1	C1S1.TIF	C1S3.TIF	C2S2.TIF	1	1	2	1	3	2	200	745	1624166	1624916	2030	2071	1625146	-32768	2181	212.409999999916	-32768	-32768	-32768	-32768	-32768	-32768	-32768	-32768	-32768	-32768	-32768	-1657701.59	1625143	1625177	35	515.200012207031	372	730.799987792969	367.700012207031
2	arnk0603b	r	0	r	m	19	1	3	76	268	-1	C2S2.TIF	C2S3.TIF	C1S1.TIF	2	2	1	2	3	1	200	929	1626200	1627150	2158	2190	1627278	-32768	2280	110.375	1627274	1627304	31	522.900024414062	376.600006103516	691.299987792969	372.100006103516	150.399993896484	315.200012207031	4.83387150468705	1.5351077606191	106.375	1627431	1627488	58	677.700012207031	377.100006103516	333.700012207031	375.700012207031
2	arnk0603b	r	0	r	m	19	0	3	77	269	-1	C2S2.TIF	C2S3.TIF	C1S2.TIF	2	2	1	2	3	2	200	801	1628811	1629611	2015	2031	1629760	-32768	2092	131.678000000073	1629755	1629783	29	523.599975585938	385.100006103516	683.799987792969	372.399993896484	155.199996948242	341.700012207031	4.61134913288566	4.54570583274825	126.678000000073	1629882	1629938	57	679.700012207031	378.399993896484	306.100006103516	374.700012207031
2	arnk0603b	r	0	r	m	19	1	3	78	270	-1	C1S1.TIF	C1S2.TIF	C2S3.TIF	1	1	2	1	2	3	200	976	1631290	1632290	1880	1902	1632458	-32768	2004	149.509000000078	1632454	1632494	41	520.299987792969	378.899993896484	690.599975585938	368	148.199996948242	365.700012207031	4.89671337297781	3.67272592665684	145.509000000078	1632692	1632745	54	700	369.799987792969	322.600006103516	372.5
2	arnk0603b	r	0	r	m	19	1	3	79	271	-1	C1S2.TIF	C1S1.TIF	C2S3.TIF	1	1	2	2	1	3	200	616	1634077	1634727	1793	1792	1634979	-32768	1776	233.651000000071	1634975	1635005	31	522.099975585938	388	706.700012207031	368.299987792969	172.5	359.899993896484	5.31960584644538	6.10879004712022	229.651000000071	1635118	1635176	59	693.200012207031	372.399993896484	312.399993896484	381
2	arnk0603b	r	0	r	m	19	1	3	80	272	-1	C1S2.TIF	C1S1.TIF	C2S3.TIF	1	1	2	2	1	3	200	533	1636225	1636775	1830	1841	1637019	-32768	1896	226.708000000101	1637015	1637045	31	521.599975585938	377.200012207031	730.099975585938	369.100006103516	196.199996948242	422.200012207031	5.97020408432056	2.23435046452901	222.708000000101	1637629	1637685	57	722.799987792969	373.5	329.5	377.799987792969
2	arnk0603b	r	0	r	m	19	0	3	81	273	1	C2S1.TIF	C2S3.TIF	C1S1.TIF	2	2	1	1	3	1	200	933	1638731	1639681	2452	2480	1639821	-32768	2560	122.561999999918	-32768	-32768	-32768	-32768	-32768	-32768	-32768	-32768	-32768	-32768	-32768	-1672466.438	1639816	1639857	42	512.5	381.299987792969	710.400024414062	371.600006103516
2	arnk0603b	r	0	r	m	19	0	3	82	274	-1	C1S3.TIF	C1S2.TIF	C2S3.TIF	1	1	2	3	2	3	200	635	1640919	1641569	2032	2036	1641738	-32768	2078	151.245000000112	-32768	-32768	-32768	-32768	-32768	-32768	-32768	-32768	-32768	-32768	-32768	-1674354.755	1641734	1641769	36	528.099975585938	387	327	379.200012207031
2	arnk0603b	r	0	r	m	19	0	3	83	275	-1	C1S2.TIF	C1S1.TIF	C2S2.TIF	1	1	2	2	1	2	200	978	1645594	1646594	2503	2500	1646859	-32768	2653	246.452000000048	-32768	-32768	-32768	-32768	-32768	-32768	-32768	-32768	-32768	-32768	-32768	-1679380.548	1646854	1646886	33	509.100006103516	383.899993896484	315.5	390.200012207031
2	arnk0603b	r	0	r	m	19	1	3	84	276	1	C1S3.TIF	C1S2.TIF	C2S1.TIF	1	1	2	3	2	1	200	931	1647951	1648901	2272	2289	1649096	-32768	2405	177.118999999948	1649091	1649131	41	531.900024414062	382.399993896484	367.399993896484	388	140.399993896484	366.299987792969	4.72975836747747	-178.048138451698	172.118999999948	1649766	1649809	44	556.900024414062	375	759.5	378.399993896484
2	arnk0603b	r	0	r	m	19	0	3	85	277	-1	C1S2.TIF	C1S1.TIF	C2S2.TIF	1	1	2	2	1	2	200	736	1651159	1651909	1949	1954	1652116	-32768	1989	189.090000000084	1652112	1652143	32	524.200012207031	388.399993896484	718.400024414062	370.399993896484	169.199996948242	365.299987792969	5.58845851918051	5.31064826635352	185.090000000084	1652209	1652252	44	712.799987792969	377	359.100006103516	377.700012207031
2	arnk0603b	r	0	r	m	19	0	3	86	278	-1	C1S1.TIF	C1S3.TIF	C2S1.TIF	1	1	2	1	3	1	200	912	1653380	1654280	1992	2000	1654470	-32768	2097	172.912999999942	-32768	-32768	-32768	-32768	-32768	-32768	-32768	-32768	-32768	-32768	-32768	-1687065.087	1654466	1654504	39	509.5	385.200012207031	319.100006103516	375.399993896484
2	arnk0603b	r	0	r	m	19	1	3	87	279	-1	C2S2.TIF	C2S1.TIF	C1S3.TIF	2	2	1	2	1	3	200	799	1656681	1657481	1760	1791	1657776	-32768	1934	276.550000000047	1657771	1657814	44	522.200012207031	390.899993896484	719	373.899993896484	163	441.399993896484	5.66008835033949	4.95121066906148	271.550000000047	1657968	1658029	62	717	375.399993896484	332.700012207031	378.299987792969
2	arnk0603b	r	0	r	m	19	1	3	88	280	1	C2S3.TIF	C2S1.TIF	C1S2.TIF	2	2	1	3	1	2	200	951	1659394	1660344	2166	2183	1660555	-32768	2313	192.985000000102	1660551	1660579	29	515	379	349.899993896484	382.100006103516	158.300003051758	314.200012207031	4.73828617313136	-178.921903909285	188.985000000102	1660678	1660743	66	332.600006103516	382.799987792969	713.700012207031	368.700012207031
2	arnk0603b	r	0	r	m	19	0	3	89	281	-1	C2S3.TIF	C2S2.TIF	C1S3.TIF	2	2	1	3	2	3	200	725	1661923	1662673	1912	1920	1662889	-32768	2015	198.686999999918	1662884	1662915	32	518.799987792969	389.799987792969	722.299987792969	367.799987792969	181	395.5	5.86511579762504	6.18779167832176	193.686999999918	1662985	1663047	63	712.099975585938	375.700012207031	311.899993896484	373.100006103516
2	arnk0603b	r	0	r	m	19	0	3	90	282	-1	C2S1.TIF	C2S2.TIF	C1S1.TIF	2	2	1	1	2	1	200	573	1664079	1664679	2026	2036	1664894	-32768	2108	197.73900000006	1664889	1664932	44	531.700012207031	378.299987792969	720.599975585938	374.700012207031	161.5	431.399993896484	5.41359493197916	1.09492728398743	192.73900000006	1665280	1665327	48	721.099975585938	369.5	304.899993896484	379.5
2	arnk0603b	r	0	r	m	19	1	3	91	283	1	C1S3.TIF	C1S2.TIF	C2S1.TIF	1	1	2	3	2	1	200	721	1666401	1667151	1768	1768	1667335	-32768	1789	166.230999999912	-32768	-32768	-32768	-32768	-32768	-32768	-32768	-32768	-32768	-32768	-32768	-1699936.769	1667330	1667359	30	534.799987792969	373	711.900024414062	358.100006103516
2	arnk0603b	r	0	r	m	19	0	3	92	284	-1	C2S1.TIF	C2S2.TIF	C1S1.TIF	2	2	1	1	2	1	200	951	1668430	1669380	1880	1904	1669569	-32768	2029	170.949000000022	1669565	1669605	41	519.400024414062	390.799987792969	702.5	369.600006103516	155.5	425.899993896484	5.2816680142418	6.62334096395898	166.949000000022	1669739	1669795	57	705.099975585938	372.299987792969	338.799987792969	369.899993896484
2	arnk0603b	r	0	r	m	19	1	3	93	285	1	C1S2.TIF	C1S3.TIF	C2S1.TIF	1	1	2	2	3	1	200	935	1671384	1672334	2026	2055	1672503	-32768	2100	150.989999999991	-32768	-32768	-32768	-32768	-32768	-32768	-32768	-32768	-32768	-32768	-32768	-1705120.01	1672497	1672530	34	514.700012207031	374.399993896484	719.099975585938	357
2	arnk0603b	r	0	r	m	19	0	3	94	286	1	C2S2.TIF	C2S1.TIF	C1S2.TIF	2	2	1	2	1	2	200	624	1673554	1674204	1962	1954	1674454	-32768	2023	231.959000000032	-32768	-32768	-32768	-32768	-32768	-32768	-32768	-32768	-32768	-32768	-32768	-1706990.041	1674450	1674480	31	530.400024414062	374.799987792969	736.900024414062	364.799987792969
2	arnk0603b	r	0	r	m	19	1	3	95	287	1	C1S1.TIF	C1S2.TIF	C2S3.TIF	1	1	2	1	2	3	200	977	1675514	1676514	2265	2276	1676693	-32768	2320	162.066000000108	-32768	-32768	-32768	-32768	-32768	-32768	-32768	-32768	-32768	-32768	-32768	-1709298.934	1676688	1676727	40	511.799987792969	378.5	691.900024414062	366.100006103516
2	arnk0603b	r	0	r	m	19	0	3	96	288	1	C1S1.TIF	C1S2.TIF	C2S1.TIF	1	1	2	1	2	1	200	625	1677776	1678426	2331	2288	1678596	-32768	2180	151.591000000015	-32768	-32768	-32768	-32768	-32768	-32768	-32768	-32768	-32768	-32768	-32768	-1711212.409	1678592	1678626	35	521.799987792969	383.799987792969	733.099975585938	361.899993896484
2	arnk0603b	r	0	r	m	19	0	4	1	289	1	C2S1.TIF	C2S2.TIF	C1S1.TIF	2	2	1	1	2	1	200	601	1832696	1833296	2304	2278	1833505	-32768	2268	191.693999999901	1833501	1833535	35	500.700012207031	389.799987792969	296.5	388.700012207031	162	314.5	5.85108865667984	179.691169253063	187.693999999901	1833878	1833908	31	660.400024414062	377.100006103516	691.299987792969	377.299987792969
2	arnk0603b	r	0	r	m	19	1	4	2	290	1	C2S3.TIF	C2S1.TIF	C1S2.TIF	2	2	1	3	1	2	200	714	1835272	1835972	2284	2309	1836180	-32768	2499	190.583000000101	1836178	1836197	20	508.399993896484	382	557.799987792969	384.100006103516	67.6999969482422	126	1.42491667303883	-2.43420170567898	188.583000000101	1836219	1836274	56	549.299987792969	383.899993896484	741.900024414062	382.700012207031
2	arnk0603b	r	0	r	m	19	1	4	3	291	-1	C2S1.TIF	C2S2.TIF	C1S3.TIF	2	2	1	1	2	3	200	902	1837449	1838349	2943	2940	1838504	-32768	2933	137.871999999974	1838499	1838533	35	490.5	395.700012207031	712.599975585938	383.100006103516	177.600006103516	409.5	6.37418772312265	3.25630271203392	132.871999999974	1838664	1838731	68	702	386.799987792969	293	382.600006103516
2	arnk0603b	r	0	r	m	19	1	4	4	292	1	C2S1.TIF	C2S2.TIF	C1S3.TIF	2	2	1	1	2	3	200	902	1839766	1840666	2365	2411	1840839	-32768	2555	155.367000000086	1840835	1840872	38	496.700012207031	385.100006103516	334.899993896484	379.899993896484	118.800003051758	282.899993896484	4.64516604514835	178.15462440398	151.367000000086	1841088	1841117	30	646.400024414062	381	686.200012207031	385.200012207031
2	arnk0603b	r	0	r	m	19	0	4	5	293	1	C1S3.TIF	C1S2.TIF	C2S3.TIF	1	1	2	3	2	3	200	841	1842166	1843016	2253	2276	1843182	-32768	2391	147.63599999994	-32768	-32768	-32768	-32768	-32768	-32768	-32768	-32768	-32768	-32768	-32768	-1875802.364	1843178	1843214	37	493.100006103516	383.600006103516	732.5	378.100006103516
2	arnk0603b	r	0	r	m	19	1	4	6	294	-1	C1S2.TIF	C1S3.TIF	C2S1.TIF	1	1	2	2	3	1	200	948	1844276	1845226	2410	2438	1845422	-32768	2499	178.568999999901	-32768	-32768	-32768	-32768	-32768	-32768	-32768	-32768	-32768	-32768	-32768	-1878011.431	1845418	1845449	32	483.799987792969	385.399993896484	297.299987792969	379.100006103516
2	arnk0603b	r	0	r	m	19	1	4	7	295	1	C1S1.TIF	C1S3.TIF	C2S2.TIF	1	1	2	1	3	2	200	564	1847170	1847770	1991	2005	1847938	-32768	2075	149.965000000084	-32768	-32768	-32768	-32768	-32768	-32768	-32768	-32768	-32768	-32768	-32768	-1880556.035	1847934	1847972	39	502	390.200012207031	707.400024414062	378
2	arnk0603b	r	0	r	m	19	1	4	8	296	-1	C2S1.TIF	C2S3.TIF	C1S2.TIF	2	2	1	1	3	2	200	703	1849286	1849986	1920	1930	1850170	-32768	2012	166.912999999942	1850166	1850209	44	509.5	385.600006103516	682.799987792969	384.899993896484	111.400001525879	326.600006103516	4.9727807122412	0.232100987207323	162.912999999942	1850258	1850304	47	672.099975585938	387.200012207031	266.399993896484	387.200012207031
2	arnk0603b	r	0	r	m	19	1	4	9	297	-1	C1S1.TIF	C1S3.TIF	C2S2.TIF	1	1	2	1	3	2	200	604	1851411	1852011	2321	2368	1852186	-32768	2457	158.226000000024	1852187	1852218	32	493.899993896484	379	398.299987792969	378.299987792969	82.5999984741211	140.699996948242	2.75115327512622	179.580557026952	159.226000000024	1852330	1852356	27	413.399993896484	380	286.700012207031	372.700012207031
2	arnk0603b	r	0	r	m	19	0	4	10	298	-1	C2S1.TIF	C2S2.TIF	C1S1.TIF	2	2	1	1	2	1	200	632	1933700	1934350	2257	2252	1934554	-32768	2312	185.774999999907	1934550	1934586	37	518.700012207031	383.899993896484	726.900024414062	380.399993896484	160.5	308.299987792969	5.96646419831746	0.965865425587446	181.774999999907	1934693	1934744	52	709.5	379.5	340	373.200012207031
2	arnk0603b	r	0	r	m	19	1	4	11	299	-1	C2S3.TIF	C2S2.TIF	C1S1.TIF	2	2	1	3	2	1	200	619	1935801	1936451	2034	2045	1936663	-32768	2147	194.446999999927	1936659	1936689	31	523.099975585938	375.5	725.700012207031	372.899993896484	182.199996948242	403.799987792969	5.80563946568718	0.737362995281405	190.446999999927	1936862	1936930	69	712.400024414062	377.700012207031	305	384.200012207031
2	arnk0603b	r	0	r	m	19	1	4	12	300	1	C2S3.TIF	C2S2.TIF	C1S1.TIF	2	2	1	3	2	1	200	852	1937993	1938843	2582	2616	1939015	-32768	2662	154.698000000091	1939012	1939043	32	491.100006103516	373.100006103516	353.700012207031	376.600006103516	120.699996948242	200.899993896484	3.94956001033103	-178.539404386033	151.698000000091	1939194	1939256	63	338.200012207031	380.600006103516	698.099975585938	375.299987792969
2	arnk0603b	r	0	r	m	19	0	4	13	301	-1	C1S2.TIF	C1S1.TIF	C2S2.TIF	1	1	2	2	1	2	200	529	1940382	1940932	2265	2249	1941127	-32768	2293	176.902999999933	1941125	1941164	40	518.400024414062	375.799987792969	385.200012207031	376.100006103516	93.4000015258789	139.800003051758	3.82759616891804	-179.871454297871	174.902999999933	1941241	1941275	35	389.5	376.700012207031	311	383.700012207031
2	arnk0603b	r	0	r	m	19	0	4	14	302	1	C2S1.TIF	C2S3.TIF	C1S1.TIF	2	2	1	1	3	1	200	954	1942561	1943511	2270	2274	1943725	-32768	2347	196.056000000099	1943721	1943750	30	513.400024414062	384.399993896484	337	381.399993896484	164.600006103516	311.799987792969	5.06242978051429	179.023561685739	192.056000000099	1943882	1943944	63	322.100006103516	382.600006103516	711	376.799987792969
2	arnk0603b	r	0	r	m	19	0	4	15	303	-1	C1S2.TIF	C1S3.TIF	C2S2.TIF	1	1	2	2	3	2	200	576	1945013	1945613	2030	2052	1945799	-32768	2170	167.865999999922	1945795	1945829	35	515.900024414062	376.600006103516	745.5	378.100006103516	184.300003051758	388.700012207031	6.56952539850387	-0.375928649454616	163.865999999922	1945876	1945944	69	728.599975585938	378.700012207031	339.700012207031	371.100006103516
2	arnk0603b	r	0	r	m	19	1	4	16	304	1	C1S3.TIF	C1S1.TIF	C2S2.TIF	1	1	2	3	1	2	200	547	1947010	1947560	2445	2449	1947720	-32768	2494	141.841000000015	1947715	1947753	39	517.200012207031	378.600006103516	310.299987792969	383.200012207031	148.600006103516	304.899993896484	5.92984098945862	-178.723382483119	136.841000000015	1947828	1947880	53	319.799987792969	383.200012207031	698.200012207031	376.299987792969
2	arnk0603b	r	0	r	m	19	0	4	17	305	-1	C2S1.TIF	C2S3.TIF	C1S1.TIF	2	2	1	1	3	1	200	662	1948935	1949585	2356	2384	1949742	-32768	2409	139.429000000004	-32768	-32768	-32768	-32768	-32768	-32768	-32768	-32768	-32768	-32768	-32768	-1982370.571	1949739	1949775	37	513.299987792969	380.600006103516	304.700012207031	381.600006103516
2	arnk0603b	r	0	r	m	19	1	4	18	306	1	C1S3.TIF	C1S1.TIF	C2S2.TIF	1	1	2	3	1	2	200	652	1950800	1951450	2009	2041	1951629	-32768	2169	161.210999999894	1951625	1951661	37	516.900024414062	379.600006103516	317.299987792969	387.799987792969	149.899993896484	300.700012207031	5.73226311363995	-177.641415345779	157.210999999894	1951854	1951903	50	611	369.299987792969	739.299987792969	380.100006103516
2	arnk0603b	r	0	r	m	19	0	4	19	307	-1	C2S3.TIF	C2S1.TIF	C1S3.TIF	2	2	1	3	1	3	200	524	1952935	1953485	2216	2216	1953669	-32768	2287	166.666999999899	1953665	1953700	36	512.299987792969	373.299987792969	735.099975585938	378.600006103516	171.399993896484	368.799987792969	6.37663969974633	-1.3685851883005	162.666999999899	1953846	1953890	45	718.299987792969	382.299987792969	322.799987792969	372.5
2	arnk0603b	r	0	r	m	19	1	4	20	308	-1	C1S2.TIF	C1S1.TIF	C2S3.TIF	1	1	2	2	1	3	200	836	1954947	1955797	2352	2360	1955946	-32768	2373	131.808999999892	1955942	1955977	36	515.799987792969	368.299987792969	740.599975585938	372.399993896484	174.300003051758	400	6.43312422424946	-1.04937784562981	127.808999999892	1956257	1956332	76	730.299987792969	373	287.100006103516	381.700012207031
2	arnk0603b	r	0	r	m	19	0	4	21	309	-1	C2S2.TIF	C2S3.TIF	C1S2.TIF	2	2	1	2	3	2	200	579	1957793	1958393	1843	1836	1958573	-32768	1845	161.415000000037	1958569	1958609	41	525.400024414062	375.399993896484	713.799987792969	370.200012207031	130.800003051758	272.600006103516	5.40034745977011	1.58555235848966	157.415000000037	1958656	1958712	57	700.900024414062	372.299987792969	292.600006103516	367.799987792969
2	arnk0603b	r	0	r	m	19	1	4	22	310	1	C1S2.TIF	C1S1.TIF	C2S3.TIF	1	1	2	2	1	3	200	859	2055108	2055958	2838	2834	2056124	-32768	2825	148.296000000089	2056119	2056156	38	518.700012207031	409	308.700012207031	413.5	154.600006103516	272.5	6.01858934978602	-178.766035871016	143.296000000089	2056275	2056327	53	314	412.799987792969	722.400024414062	396.399993896484
2	arnk0603b	r	0	r	m	19	1	4	23	311	1	C1S1.TIF	C1S3.TIF	C2S2.TIF	1	1	2	1	3	2	200	581	2057391	2057991	2727	2756	2058202	-32768	2969	193.154000000097	-32768	-32768	-32768	-32768	-32768	-32768	-32768	-32768	-32768	-32768	-32768	-2090776.846	2058198	2058231	34	494.600006103516	390.200012207031	724.200012207031	376.399993896484
2	arnk0603b	r	0	r	m	19	0	4	24	312	-1	C2S2.TIF	C2S3.TIF	C1S2.TIF	2	2	1	2	3	2	200	673	2059263	2059963	2878	2873	2060144	-32768	2912	163.320999999996	-32768	-32768	-32768	-32768	-32768	-32768	-32768	-32768	-32768	-32768	-32768	-2092748.679	2060137	2060174	38	503.799987792969	389.700012207031	296.5	393.700012207031
2	arnk0603b	r	0	r	m	19	1	4	25	313	1	C1S1.TIF	C1S2.TIF	C2S3.TIF	1	1	2	1	2	3	200	537	2061223	2061773	2856	2877	2061997	-32768	2996	206.435999999987	2061993	2062030	38	496	398.399993896484	293.799987792969	403.399993896484	148.600006103516	309.799987792969	5.79547795501678	-178.580097656722	202.435999999987	2062130	2062179	50	299.899993896484	400.299987792969	671.299987792969	398.799987792969
2	arnk0603b	r	0	r	m	19	0	4	26	314	1	C2S2.TIF	C2S3.TIF	C1S2.TIF	2	2	1	2	3	2	200	541	2063282	2063832	2693	2727	2063974	-32768	2815	123.595999999903	2063969	2064006	38	501.700012207031	391	286.299987792969	398.100006103516	157.800003051758	294.399993896484	6.16646676273091	-178.104656415093	118.595999999903	2064119	2064164	46	288.899993896484	397.299987792969	717.200012207031	380.700012207031
2	arnk0603b	r	0	r	m	19	1	4	27	315	1	C1S2.TIF	C1S3.TIF	C2S1.TIF	1	1	2	2	3	1	200	672	2065218	2065918	2670	2696	2066068	-32768	2799	132.249000000069	2066064	2066104	41	504.700012207031	393.5	266.100006103516	406.799987792969	164.600006103516	322	6.83758492950369	-176.796490212593	128.249000000069	2066214	2066269	56	275.899993896484	407.5	699.299987792969	387.100006103516
2	arnk0603b	r	0	r	m	19	1	4	28	316	-1	C1S3.TIF	C1S1.TIF	C2S2.TIF	1	1	2	3	1	2	200	671	2067640	2068340	2407	2422	2068491	-32768	2489	133.641000000061	2068487	2068522	36	499.700012207031	391.700012207031	733.299987792969	370.600006103516	183	392.200012207031	6.71127802005964	5.18340277560328	129.641000000061	2068610	2068670	61	713.400024414062	379.5	283.200012207031	394.399993896484
2	arnk0603b	r	0	r	m	19	0	4	29	317	-1	C2S3.TIF	C2S2.TIF	C1S3.TIF	2	2	1	3	2	3	200	852	2069702	2070552	2273	2303	2070730	-32768	2394	160.398000000045	2070725	2070759	35	501	391.5	718.799987792969	374.399993896484	173.800003051758	390.399993896484	6.26000263392428	4.50208601959693	155.398000000045	2070914	2070957	44	696.5	379.5	310.399993896484	385.5
2	arnk0603b	r	0	r	m	19	0	4	30	318	-1	C2S3.TIF	C2S1.TIF	C1S3.TIF	2	2	1	3	1	3	200	585	2072024	2072624	2503	2517	2072766	-32768	2614	123.622999999905	-32768	-32768	-32768	-32768	-32768	-32768	-32768	-32768	-32768	-32768	-32768	-2105410.377	2072762	2072800	39	488.899993896484	383.600006103516	282.5	398.399993896484
2	arnk0603b	r	0	r	m	19	0	4	31	319	-1	C2S3.TIF	C2S2.TIF	C1S3.TIF	2	2	1	3	2	3	200	552	2073830	2074380	2169	2182	2074569	-32768	2294	170.608999999939	2074566	2074589	24	497.399993896484	385.899993896484	412.100006103516	386.100006103516	100.800003051758	212.399993896484	2.45468267522717	-179.866151149789	167.608999999939	2074679	2074717	39	420.299987792969	386	314.299987792969	382.899993896484
2	arnk0603b	r	0	r	m	19	0	4	32	320	1	C2S2.TIF	C2S1.TIF	C1S2.TIF	2	2	1	2	1	2	200	649	2075758	2076408	2776	2784	2076608	-32768	2912	182.188000000082	2076603	2076638	36	479.799987792969	390.5	288.100006103516	396.700012207031	147.5	314.5	5.49572480057055	-178.142936513929	177.188000000082	2076802	2076820	19	750.799987792969	337	710.400024414062	389.399993896484
2	arnk0603b	r	0	r	m	19	1	4	33	321	1	C2S1.TIF	C2S3.TIF	C1S2.TIF	2	2	1	1	3	2	200	555	2077871	2078421	2073	2070	2078680	-32768	2090	241.272000000114	-32768	-32768	-32768	-32768	-32768	-32768	-32768	-32768	-32768	-32768	-32768	-2111206.728	2078676	2078720	45	514.299987792969	392.100006103516	726.5	382.700012207031
2	arnk0603b	r	0	r	m	19	1	4	34	322	-1	C1S1.TIF	C1S2.TIF	C2S3.TIF	1	1	2	1	2	3	200	849	2079766	2080616	2420	2452	2080778	-32768	2518	144.621999999974	-32768	-32768	-32768	-32768	-32768	-32768	-32768	-32768	-32768	-32768	-32768	-2113401.378	2080774	2080809	36	497.200012207031	392.799987792969	285.299987792969	397.200012207031
2	arnk0603b	r	0	r	m	19	0	4	35	323	-1	C1S3.TIF	C1S1.TIF	C2S3.TIF	1	1	2	3	1	3	200	896	2081852	2082752	2181	2221	2082935	-32768	2297	165.391999999993	-32768	-32768	-32768	-32768	-32768	-32768	-32768	-32768	-32768	-32768	-32768	-2115537.608	2082931	2082970	40	501.399993896484	383.600006103516	326.100006103516	383.700012207031
2	arnk0603b	r	0	r	m	19	0	4	36	324	1	C1S1.TIF	C1S3.TIF	C2S1.TIF	1	1	2	1	3	1	200	522	2084196	2084746	1846	1841	2084962	-32768	1845	197.405999999959	-32768	-32768	-32768	-32768	-32768	-32768	-32768	-32768	-32768	-32768	-32768	-2117532.594	2084959	2084993	35	498.100006103516	391.600006103516	727.599975585938	372.100006103516
2	arnk0603b	r	0	r	m	19	1	4	37	325	-1	C1S2.TIF	C1S1.TIF	C2S3.TIF	1	1	2	2	1	3	200	697	2086227	2086927	1814	1809	2087133	-32768	1875	188.284999999916	-32768	-32768	-32768	-32768	-32768	-32768	-32768	-32768	-32768	-32768	-32768	-2119712.715	2087129	2087161	33	511.600006103516	387.100006103516	315.899993896484	397.899993896484
2	arnk0603b	r	0	r	m	19	1	4	38	326	-1	C2S2.TIF	C2S1.TIF	C1S3.TIF	2	2	1	2	1	3	200	900	2088657	2089557	2050	2088	2089814	-32768	2267	239.002000000095	2089809	2089839	31	503.799987792969	391.700012207031	702.400024414062	388.600006103516	186.100006103516	410.700012207031	5.69940794425273	0.896850459756161	234.002000000095	2090054	2090106	53	689.700012207031	391.100006103516	315.399993896484	391.799987792969
2	arnk0603b	r	0	r	m	19	0	4	39	327	1	C1S2.TIF	C1S1.TIF	C2S2.TIF	1	1	2	2	1	2	200	836	2091335	2092185	2235	2252	2092359	-32768	2287	156.631999999983	2092355	2092394	40	499.799987792969	391.600006103516	260.899993896484	396.200012207031	167.300003051758	325.5	6.82699390364076	-178.89125968666	152.631999999983	2092639	2092672	34	645.299987792969	388.5	698.799987792969	388.600006103516
2	arnk0603b	r	0	r	m	19	0	4	40	328	-1	C2S2.TIF	C2S1.TIF	C1S2.TIF	2	2	1	2	1	2	200	752	2093939	2094689	1898	1903	2094937	-32768	2003	230.428000000073	-32768	-32768	-32768	-32768	-32768	-32768	-32768	-32768	-32768	-32768	-32768	-2127474.572	2094933	2094971	39	510.5	395.799987792969	267.399993896484	403.200012207031
2	arnk0603b	r	0	r	m	19	0	4	41	329	1	C1S1.TIF	C1S2.TIF	C2S1.TIF	1	1	2	1	2	1	200	516	2096111	2096661	2267	2318	2096839	-32768	2477	159.352999999886	-32768	-32768	-32768	-32768	-32768	-32768	-32768	-32768	-32768	-32768	-32768	-2129447.647	2096835	2096869	35	496.600006103516	387.600006103516	717.400024414062	381.799987792969
2	arnk0603b	r	0	r	m	19	1	4	42	330	-1	C1S3.TIF	C1S2.TIF	C2S1.TIF	1	1	2	3	2	1	200	797	2097960	2098760	2023	2033	2098952	-32768	2086	173.740000000224	-32768	-32768	-32768	-32768	-32768	-32768	-32768	-32768	-32768	-32768	-32768	-2131546.26	2098948	2098982	35	513.900024414062	396.399993896484	307.399993896484	394.899993896484
2	arnk0603b	r	0	r	m	19	0	4	43	331	1	C1S3.TIF	C1S1.TIF	C2S3.TIF	1	1	2	3	1	3	200	677	2100072	2100772	2448	2469	2101005	-32768	2596	215.520000000019	2101002	2101089	88	490.799987792969	389.799987792969	627.099975585938	388.399993896484	152.5	477.700012207031	3.92250930351551	0.589338261043382	212.520000000019	2101181	2101215	35	630.799987792969	384	698.900024414062	384.100006103516
2	arnk0603b	r	0	r	m	19	0	4	44	332	-1	C1S3.TIF	C1S2.TIF	C2S3.TIF	1	1	2	3	2	3	200	774	2102307	2103107	2317	2341	2103293	-32768	2443	167.910999999847	2103290	2103314	25	491.799987792969	399.799987792969	438.899993896484	396	61.2999992370605	101.400001525879	1.52623579691571	175.886082125688	164.910999999847	2103394	2103423	30	433	398.399993896484	288.299987792969	397
2	arnk0603b	r	0	r	m	19	0	4	45	333	1	C1S2.TIF	C1S3.TIF	C2S2.TIF	1	1	2	2	3	2	200	632	2104519	2105169	2366	2350	2105380	-32768	2353	194.151000000071	2105376	2105456	81	497.399993896484	402.5	647.099975585938	400.200012207031	120.599998474121	284.200012207031	4.30223408561443	0.882761727021414	190.151000000071	2105587	2105617	31	645.900024414062	399.100006103516	705.599975585938	396.700012207031
2	arnk0603b	r	0	r	m	19	0	4	46	334	1	C2S3.TIF	C2S2.TIF	C1S3.TIF	2	2	1	3	2	3	200	569	2106926	2107526	1752	1747	2107688	-32768	1745	143.600999999791	2107683	2107707	25	516.599975585938	388.700012207031	401.200012207031	393.899993896484	131.899993896484	256.700012207031	3.32424168104781	-177.416938180223	138.600999999791	2107957	2108000	44	304.5	390.799987792969	725.799987792969	380.100006103516
2	arnk0603b	r	0	r	m	19	1	4	47	335	-1	C2S3.TIF	C2S1.TIF	C1S2.TIF	2	2	1	3	1	2	200	666	2111718	2112418	2276	2274	2112700	-32768	2234	263.756000000052	2112695	2112720	26	510.899993896484	393.299987792969	629.400024414062	377.299987792969	133.699996948242	296.600006103516	3.43616089348839	7.70059438553269	258.756000000052	2112757	2112796	40	620.799987792969	383.299987792969	308.5	392.399993896484
2	arnk0603b	r	0	r	m	19	1	4	48	336	-1	C1S1.TIF	C1S3.TIF	C2S2.TIF	1	1	2	1	3	2	200	724	2113863	2114613	2708	2711	2114807	-32768	2637	176.686999999918	2114803	2114840	38	499.799987792969	394.700012207031	714.5	386.600006103516	159.600006103516	322.899993896484	6.1562645786743	2.16678908223719	172.686999999918	2114919	2114963	45	698.099975585938	391.200012207031	325.700012207031	396.200012207031
2	arnk0603b	r	0	r	m	19	0	4	49	337	-1	C2S2.TIF	C2S1.TIF	C1S2.TIF	2	2	1	2	1	2	200	512	2116014	2116564	2531	2551	2116712	-32768	2599	130.60999999987	2116707	2116739	33	527.200012207031	388.700012207031	746.099975585938	376.200012207031	183.5	402.200012207031	6.2735234506783	3.28232139888244	125.60999999987	2116989	2117039	51	724.900024414062	373.399993896484	285.399993896484	393.399993896484
2	arnk0603b	r	0	r	m	19	1	4	50	338	1	C1S2.TIF	C1S1.TIF	C2S3.TIF	1	1	2	2	1	3	200	567	2118338	2118938	1896	1894	2119151	-32768	1887	195.836000000127	2119147	2119183	37	501.899993896484	393.600006103516	274.799987792969	391.200012207031	173.5	344.200012207031	6.49822008349078	179.39260119839	191.836000000127	2119437	2119483	47	290.600006103516	397.799987792969	729.900024414062	374.5
2	arnk0603b	r	0	r	m	19	0	4	51	339	1	C1S2.TIF	C1S1.TIF	C2S2.TIF	1	1	2	2	1	2	200	524	2120752	2121302	1812	1829	2121486	-32768	1880	165.546999999788	2121482	2121520	39	508.399993896484	392	277.600006103516	388.200012207031	164.600006103516	325.799987792969	6.60462183546142	179.053367506258	161.546999999788	2121727	2121757	31	513.400024414062	383	741	369.5
2	arnk0603b	r	0	r	m	19	0	4	52	340	1	C2S3.TIF	C2S2.TIF	C1S3.TIF	2	2	1	3	2	3	200	529	2123203	2123753	2176	2229	2123980	-32768	2411	208.979999999981	-32768	-32768	-32768	-32768	-32768	-32768	-32768	-32768	-32768	-32768	-32768	-2156539.02	2123976	2124008	33	493.600006103516	394.299987792969	716.799987792969	387.200012207031
2	arnk0603b	r	0	r	m	19	1	4	53	341	1	C2S1.TIF	C2S2.TIF	C1S3.TIF	2	2	1	1	2	3	200	734	2125042	2125792	2287	2271	2125971	-32768	2267	161.311999999918	2125967	2126001	35	495.100006103516	396.899993896484	299	390.899993896484	155.399993896484	301.299987792969	5.62155600877093	178.243141970606	157.311999999918	2126147	2126207	61	295.100006103516	392.600006103516	720.200012207031	394.799987792969
2	arnk0603b	r	0	r	m	19	1	4	54	342	1	C1S3.TIF	C1S2.TIF	C2S1.TIF	1	1	2	3	2	1	200	699	2127588	2128288	1736	1761	2128484	-32768	1828	178.055999999866	-32768	-32768	-32768	-32768	-32768	-32768	-32768	-32768	-32768	-32768	-32768	-2161073.944	2128479	2128515	37	496.200012207031	391.299987792969	712.200012207031	380.5
2	arnk0603b	r	0	r	m	19	0	4	55	343	-1	C1S2.TIF	C1S3.TIF	C2S2.TIF	1	1	2	2	3	2	200	774	2129568	2130368	1819	1835	2130666	-32768	1927	281.259000000078	2130662	2130696	35	495.899993896484	388.100006103516	752.200012207031	380.5	205.199996948242	447.899993896484	7.33658488200533	1.7058042756984	277.259000000078	2131012	2131087	76	730.599975585938	388.100006103516	304.100006103516	389.399993896484
2	arnk0603b	r	0	r	m	19	1	4	56	344	-1	C2S2.TIF	C2S3.TIF	C1S1.TIF	2	2	1	2	3	1	200	680	2132157	2132857	2024	2037	2133268	-32768	2158	393.470999999903	-32768	-32768	-32768	-32768	-32768	-32768	-32768	-32768	-32768	-32768	-32768	-2165642.529	2133264	2133356	93	513.5	393.5	276.799987792969	377.200012207031
2	arnk0603b	r	0	r	m	19	0	4	57	345	1	C2S2.TIF	C2S1.TIF	C1S2.TIF	2	2	1	2	1	2	200	554	2134432	2134982	1863	1858	2135347	-32768	2068	347.498999999836	2135342	2135402	61	493.899993896484	393.899993896484	750.900024414062	345.700012207031	165.199996948242	436.399993896484	7.47197736803412	10.6670563878229	342.498999999836	2135529	2135575	47	744.299987792969	345.799987792969	711.099975585938	385.399993896484
2	arnk0603b	r	0	r	m	19	1	4	58	346	-1	C2S3.TIF	C2S2.TIF	C1S1.TIF	2	2	1	3	2	1	200	598	2136560	2137160	2015	2017	2137576	-32768	2203	398.336999999825	-32768	-32768	-32768	-32768	-32768	-32768	-32768	-32768	-32768	-32768	-32768	-2169945.663	2137572	2137608	37	497.399993896484	398.5	301.5	361.700012207031
2	arnk0603b	r	0	r	m	19	1	4	59	347	1	C2S3.TIF	C2S1.TIF	C1S2.TIF	2	2	1	3	1	2	200	957	2138682	2139632	2177	2196	2139849	-32768	2294	199.509999999776	-32768	-32768	-32768	-32768	-32768	-32768	-32768	-32768	-32768	-32768	-32768	-2172417.49	2139870	2139924	55	483.700012207031	380.5	714.799987792969	379.100006103516
2	arnk0603b	r	0	r	m	19	1	4	60	348	1	C2S2.TIF	C2S1.TIF	C1S3.TIF	2	2	1	2	1	3	200	637	2140967	2141617	2002	2006	2141865	-32768	2121	231.19700000016	-32768	-32768	-32768	-32768	-32768	-32768	-32768	-32768	-32768	-32768	-32768	-2174401.803	2141860	2141897	38	488.299987792969	394.600006103516	738.400024414062	349.600006103516
2	arnk0603b	r	0	r	m	19	0	4	61	349	-1	C2S1.TIF	C2S2.TIF	C1S1.TIF	2	2	1	1	2	1	200	619	2144476	2145126	1926	1892	2145357	-32768	1804	212.859000000171	2145353	2145390	38	503.600006103516	392.799987792969	711.599975585938	372.600006103516	154.399993896484	340.5	5.98808459269359	5.56276346332912	208.859000000171	2145500	2145551	52	697.799987792969	375.899993896484	349.200012207031	378.5
2	arnk0603b	r	0	r	m	19	0	4	62	350	1	C2S1.TIF	C2S2.TIF	C1S1.TIF	2	2	1	1	2	1	200	763	2146595	2147345	2483	2493	2147597	-32768	2533	234.564999999944	2147593	2147635	43	505.5	386.799987792969	348	383.799987792969	134.800003051758	350.5	4.52019316385568	178.906332803515	230.564999999944	2147660	2147726	67	341.399993896484	384.700012207031	695	383.299987792969
2	arnk0603b	r	0	r	m	19	0	4	63	351	1	C1S3.TIF	C1S2.TIF	C2S3.TIF	1	1	2	3	2	3	200	684	2148785	2149485	1923	1932	2149720	-32768	1987	217.029999999795	2149716	2149750	35	518.900024414062	377.5	316.100006103516	389.600006103516	161.300003051758	337.299987792969	5.82131200666205	-176.571487116611	213.029999999795	2149814	2149865	52	317.600006103516	386.5	722.200012207031	381.200012207031
2	arnk0603b	r	0	r	m	19	1	4	64	352	1	C1S3.TIF	C1S2.TIF	C2S1.TIF	1	1	2	3	2	1	200	617	2150925	2151575	1701	1711	2151751	-32768	1813	158.288999999873	-32768	-32768	-32768	-32768	-32768	-32768	-32768	-32768	-32768	-32768	-32768	-2184360.711	2151746	2151780	35	505.200012207031	380.600006103516	724.299987792969	369.899993896484
2	arnk0603b	r	0	r	m	19	0	4	65	353	1	C1S2.TIF	C1S3.TIF	C2S2.TIF	1	1	2	2	3	2	200	959	2153059	2154009	2150	2153	2154253	-32768	2132	225.862000000197	2154248	2154273	26	500.5	392	366.299987792969	394.299987792969	146.199996948242	267.100006103516	3.8568900078989	-179.017408413518	220.862000000197	2154374	2154417	44	344.5	395.100006103516	702.099975585938	384.700012207031
2	arnk0603b	r	0	r	m	19	1	4	66	354	-1	C1S3.TIF	C1S1.TIF	C2S2.TIF	1	1	2	3	1	2	200	899	2155512	2156412	1759	1807	2156642	-32768	1969	211.899000000209	2156637	2156668	32	506.100006103516	396.299987792969	713.799987792969	387.100006103516	182.5	424.5	5.95715788702623	2.54352231273162	206.899000000209	2156783	2156839	57	699	393.200012207031	303.399993896484	389.899993896484
2	arnk0603b	r	0	r	m	19	0	4	67	355	-1	C1S2.TIF	C1S1.TIF	C2S2.TIF	1	1	2	2	1	2	200	875	2160973	2161873	1848	1873	2161958	-32768	1943	66.563000000082	2162149	2162191	43	529.900024414062	386.5	722.099975585938	372.5	168.899993896484	454.399993896484	5.52183642299878	4.1780583353839	257.563000000082	2162347	2162385	39	400.899993896484	382.200012207031	308.200012207031	390
2	arnk0603b	r	0	r	m	19	0	4	68	356	1	C2S1.TIF	C2S3.TIF	C1S1.TIF	2	2	1	1	3	1	200	663	2163568	2164218	1941	1960	2164450	-32768	2007	214.152999999933	-32768	-32768	-32768	-32768	-32768	-32768	-32768	-32768	-32768	-32768	-32768	-2197003.847	2164446	2164513	68	513.099975585938	391.600006103516	665.700012207031	382.700012207031
2	arnk0603b	r	0	r	m	19	1	4	69	357	-1	C2S1.TIF	C2S3.TIF	C1S2.TIF	2	2	1	1	3	2	200	873	2165728	2166628	2100	2109	2166863	-32768	2063	217.030999999959	-32768	-32768	-32768	-32768	-32768	-32768	-32768	-32768	-32768	-32768	-32768	-2199413.969	2166859	2166896	38	500.799987792969	383.5	278.200012207031	392.100006103516
2	arnk0603b	r	0	r	m	19	0	4	70	358	-1	C1S1.TIF	C1S3.TIF	C2S1.TIF	1	1	2	1	3	1	200	955	2168228	2169178	2235	2265	2169357	-32768	2288	160.711000000127	2169352	2169394	43	496.5	383.399993896484	707.400024414062	375	142.699996948242	336.799987792969	6.04779957701229	2.28739936012379	155.711000000127	2169451	2169504	54	691.299987792969	378.600006103516	353.299987792969	383
2	arnk0603b	r	0	r	m	19	1	4	71	359	-1	C1S3.TIF	C1S2.TIF	C2S1.TIF	1	1	2	3	2	1	200	726	2170568	2171318	1724	1728	2171537	-32768	1774	200.799999999814	-32768	-32768	-32768	-32768	-32768	-32768	-32768	-32768	-32768	-32768	-32768	-2204104.2	2171533	2171564	32	507.100006103516	378	325.399993896484	386.100006103516
2	arnk0603b	r	0	r	m	19	0	4	72	360	-1	C1S1.TIF	C1S2.TIF	C2S1.TIF	1	1	2	1	2	1	200	904	2173171	2174071	1652	1682	2174234	-32768	1710	145.856000000145	-32768	-32768	-32768	-32768	-32768	-32768	-32768	-32768	-32768	-32768	-32768	-2206856.144	2174230	2174264	35	503.299987792969	391.200012207031	295.700012207031	381.5
2	arnk0603b	r	0	r	m	19	1	4	73	361	-1	C2S2.TIF	C2S1.TIF	C1S3.TIF	2	2	1	2	1	3	200	688	2175593	2176293	1540	1558	2176495	-32768	1577	184.313000000082	-32768	-32768	-32768	-32768	-32768	-32768	-32768	-32768	-32768	-32768	-32768	-2209078.687	2176491	2176524	34	508.600006103516	397.100006103516	301.100006103516	394.5
2	arnk0603b	r	0	r	m	19	0	4	74	362	-1	C1S3.TIF	C1S2.TIF	C2S3.TIF	1	1	2	3	2	3	200	731	2177720	2178470	1339	1325	2178834	-32768	1364	345.737000000197	-32768	-32768	-32768	-32768	-32768	-32768	-32768	-32768	-32768	-32768	-32768	-2211256.263	2178831	2178867	37	511.100006103516	389.100006103516	299	384.200012207031
2	arnk0603b	r	0	r	m	19	0	4	75	363	1	C1S1.TIF	C1S2.TIF	C2S1.TIF	1	1	2	1	2	1	200	799	2180117	2180917	1444	1447	2181191	-32768	1462	256.229999999981	2181187	2181211	25	505.5	375.799987792969	400.100006103516	377.600006103516	116.699996948242	235.5	3.0335369044078	-179.020878709787	252.229999999981	2181233	2181270	38	398.600006103516	378.5	689.099975585938	365.799987792969
2	arnk0603b	r	0	r	m	19	0	4	76	364	-1	C1S3.TIF	C1S1.TIF	C2S3.TIF	1	1	2	3	1	3	200	608	2182324	2182924	1554	1549	2183216	-32768	1557	274.56100000022	-32768	-32768	-32768	-32768	-32768	-32768	-32768	-32768	-32768	-32768	-32768	-2215709.439	2183212	2183247	36	511.600006103516	378.899993896484	290.100006103516	389
2	arnk0603b	r	0	r	m	19	1	4	77	365	1	C1S1.TIF	C1S2.TIF	C2S3.TIF	1	1	2	1	2	3	200	874	2184320	2185220	1771	1796	2185408	-32768	1837	170.018000000156	-32768	-32768	-32768	-32768	-32768	-32768	-32768	-32768	-32768	-32768	-32768	-2218005.982	2185404	2185441	38	497.5	390.700012207031	739.799987792969	373.600006103516
2	arnk0603b	r	0	r	m	19	1	4	78	366	-1	C2S3.TIF	C2S1.TIF	C1S2.TIF	2	2	1	3	1	2	200	942	2186760	2187710	1673	1676	2187930	-32768	1637	202.779000000097	-32768	-32768	-32768	-32768	-32768	-32768	-32768	-32768	-32768	-32768	-32768	-2220495.221	2187926	2187961	36	501.200012207031	387.600006103516	297	391.5
2	arnk0603b	r	0	r	m	19	1	4	79	367	1	C2S2.TIF	C2S1.TIF	C1S3.TIF	2	2	1	2	1	3	200	518	2189331	2189881	1463	1466	2190072	-32768	1440	173.325999999885	2190068	2190098	31	502.799987792969	377.600006103516	339.799987792969	386.700012207031	145.600006103516	301.100006103516	4.68451308867019	-176.796097511436	169.325999999885	2190245	2190297	53	340.799987792969	379.5	701.299987792969	371.299987792969
2	arnk0603b	r	0	r	m	19	0	4	80	368	-1	C1S1.TIF	C1S2.TIF	C2S1.TIF	1	1	2	1	2	1	200	550	2191372	2191922	1508	1509	2192165	-32768	1477	225.058000000194	2192160	2192199	40	500.299987792969	382.899993896484	262.399993896484	384.5	164.800003051758	333.799987792969	6.79729773439832	-179.613693393157	220.058000000194	2192756	2192798	43	524	373.799987792969	271	393.899993896484
2	arnk0603b	r	0	r	m	19	1	4	81	369	-1	C2S2.TIF	C2S3.TIF	C1S1.TIF	2	2	1	2	3	1	200	892	2193800	2194700	1590	1607	2194862	-32768	1676	144.021999999881	-32768	-32768	-32768	-32768	-32768	-32768	-32768	-32768	-32768	-32768	-32768	-2227485.978	2194858	2194891	34	515	386.899993896484	316.700012207031	376
2	arnk0603b	r	0	r	m	19	1	4	82	370	1	C1S2.TIF	C1S3.TIF	C2S1.TIF	1	1	2	2	3	1	200	911	2195944	2196844	1784	1820	2197016	-32768	1887	155.086000000127	-32768	-32768	-32768	-32768	-32768	-32768	-32768	-32768	-32768	-32768	-32768	-2229628.914	2197011	2197041	31	506.399993896484	388.700012207031	712.200012207031	364.399993896484
2	arnk0603b	r	0	r	m	19	1	4	83	371	-1	C1S1.TIF	C1S2.TIF	C2S3.TIF	1	1	2	1	2	3	200	964	2198076	2199026	1740	1794	2199241	-32768	1978	198.128000000026	2199236	2199268	33	494.100006103516	379.100006103516	709.900024414062	372.700012207031	193.399993896484	416.700012207031	6.18611599603691	1.7036114091562	193.128000000026	2199380	2199437	58	690.799987792969	380.700012207031	312	381.700012207031
2	arnk0603b	r	0	r	m	19	0	4	84	372	1	C1S3.TIF	C1S1.TIF	C2S3.TIF	1	1	2	3	1	3	200	588	2201107	2201707	1596	1604	2201846	-32768	1616	120.660999999847	2201842	2201883	42	509	387.899993896484	330.899993896484	388.299987792969	118.5	201.100006103516	5.11048653986993	-179.871641797913	116.660999999847	2202008	2202057	50	334.899993896484	388.5	687.799987792969	376.600006103516
2	arnk0603b	r	0	r	m	19	0	4	85	373	1	C2S3.TIF	C2S1.TIF	C1S3.TIF	2	2	1	3	1	3	200	984	2203117	2204117	1813	1857	2204271	-32768	1964	135.902999999933	2204266	2204305	40	493.5	383.799987792969	281.5	385.799987792969	148.800003051758	342.600006103516	6.06608041839768	-179.457850763811	130.902999999933	2204446	2204511	66	287.200012207031	384.100006103516	704.599975585938	370.700012207031
2	arnk0603b	r	0	r	m	19	1	4	86	374	1	C2S1.TIF	C2S3.TIF	C1S2.TIF	2	2	1	1	3	2	200	800	2205543	2206343	1514	1523	2206600	-32768	1506	239.209999999963	-32768	-32768	-32768	-32768	-32768	-32768	-32768	-32768	-32768	-32768	-32768	-2239128.79	2206595	2206625	31	513.5	393.799987792969	723.799987792969	369.899993896484
2	arnk0603b	r	0	r	m	19	0	4	87	375	-1	C1S1.TIF	C1S3.TIF	C2S1.TIF	1	1	2	1	3	1	200	775	2207675	2208475	1313	1316	2208866	-32768	1446	372.933999999892	2208862	2208917	56	510	389.600006103516	261.399993896484	373.5	153.899993896484	342	7.11786538697708	176.279319916646	368.933999999892	2209216	2209398	183	294.100006103516	374.200012207031	297.700012207031	390.600006103516
2	arnk0603b	r	0	r	m	19	1	4	88	376	1	C2S2.TIF	C2S3.TIF	C1S1.TIF	2	2	1	2	3	1	200	961	2210442	2211392	1636	1661	2211588	-32768	1704	178.416000000201	2211584	2211621	38	497.5	381.700012207031	273.200012207031	390.799987792969	165.199996948242	332	6.42306426286864	-177.667433152915	174.416000000201	2211832	2211882	51	281.899993896484	388.299987792969	682.599975585938	364.600006103516
2	arnk0603b	r	0	r	m	19	0	4	89	377	-1	C2S1.TIF	C2S3.TIF	C1S1.TIF	2	2	1	1	3	1	200	775	2212931	2213731	1435	1450	2214016	-32768	1604	267.356999999844	-32768	-32768	-32768	-32768	-32768	-32768	-32768	-32768	-32768	-32768	-32768	-2246516.643	2214012	2214054	43	517.099975585938	391.5	282.299987792969	383.799987792969
2	arnk0603b	r	0	r	m	19	1	4	90	378	1	C2S2.TIF	C2S3.TIF	C1S1.TIF	2	2	1	2	3	1	200	921	2215366	2216316	1713	1737	2216529	-32768	1873	194.660000000149	-32768	-32768	-32768	-32768	-32768	-32768	-32768	-32768	-32768	-32768	-32768	-2249102.34	2216525	2216561	37	510.399993896484	393.100006103516	731.299987792969	378
2	arnk0603b	r	0	r	m	19	0	4	91	379	1	C2S3.TIF	C2S1.TIF	C1S3.TIF	2	2	1	3	1	3	200	801	2217628	2218428	1885	1916	2218627	-32768	1948	181.658999999985	2218622	2218672	51	499.5	381.100006103516	307.200012207031	383.399993896484	127.400001525879	250.5	5.51042472673956	-179.313472482091	176.658999999985	2218815	2218878	64	305.299987792969	381.899993896484	721	363.600006103516
2	arnk0603b	r	0	r	m	19	0	4	92	380	1	C2S2.TIF	C2S3.TIF	C1S2.TIF	2	2	1	2	3	2	200	511	2219910	2220460	1660	1694	2220688	-32768	1828	210.354999999981	-32768	-32768	-32768	-32768	-32768	-32768	-32768	-32768	-32768	-32768	-32768	-2253245.645	2220684	2220714	31	509.299987792969	380.200012207031	719	356.5
2	arnk0603b	r	0	r	m	19	1	4	93	381	-1	C2S1.TIF	C2S2.TIF	C1S3.TIF	2	2	1	1	2	3	200	821	2221766	2222616	1721	1691	2222795	-32768	1618	161.540000000037	2222791	2222823	33	502.700012207031	386.299987792969	726.799987792969	368.399993896484	189.899993896484	391.299987792969	6.44177146188852	4.57989156704085	157.540000000037	2222940	2222997	58	724.5	374.799987792969	329.399993896484	379.200012207031
2	arnk0603b	r	0	r	m	19	1	4	94	382	-1	C1S2.TIF	C1S3.TIF	C2S1.TIF	1	1	2	2	3	1	200	682	2224049	2224749	1604	1648	2224977	-32768	1755	209.753000000026	2224973	2225007	35	508.299987792969	386.899993896484	704.099975585938	378.100006103516	177.899993896484	463.899993896484	5.61601087158971	2.58075059485587	205.753000000026	2225197	2225258	62	714.599975585938	383.600006103516	279	390.299987792969
2	arnk0603b	r	0	r	m	19	1	4	95	383	1	C2S3.TIF	C2S2.TIF	C1S1.TIF	2	2	1	3	2	1	200	901	2226554	2227454	1324	1327	2227666	-32768	1325	194.538000000175	2227661	2227699	39	510.600006103516	381.5	281.799987792969	395.5	162.600006103516	319.5	6.55884487042763	-176.484129567807	189.538000000175	2228254	2228268	15	751.200012207031	355.5	725.799987792969	367.200012207031
2	arnk0603b	r	0	r	m	19	0	4	96	384	1	C1S1.TIF	C1S3.TIF	C2S1.TIF	1	1	2	1	3	1	200	839	2229772	2230622	1755	1772	2230820	-32768	1770	180.825000000186	2230817	2230854	38	500.799987792969	392.600006103516	330.700012207031	389.100006103516	125.400001525879	210.399993896484	4.88195654649522	178.818537626924	177.825000000186	2232950	2232977	28	709.400024414062	354.799987792969	717.599975585938	369.899993896484
3	ehmi0401s	r	0	r	w	23	0	0	1	0	1	C2S3.TIF	C2S2.TIF	C1S3.TIF	2	2	1	3	2	3	200	730	185600	186350	1595	1633	186558	-32768	1755	190.69200000001	-32768	-32768	-32768	-32768	-32768	-32768	-32768	-32768	-32768	-32768	-32768	-219135.308	186706	186745	40	474.600006103516	368.399993896484	691.099975585938	367.600006103516
3	ehmi0401s	r	0	r	w	23	1	1	1	1	-1	C2S1.TIF	C2S3.TIF	C1S2.TIF	2	2	1	1	3	2	200	593	205263	205863	2035	2005	206106	-32768	1937	225.396999999997	206102	206139	38	485	376.700012207031	609.700012207031	371.600006103516	91.6999969482422	155.100006103516	3.59149812023926	2.34536890737939	221.396999999997	206444	206493	50	486.799987792969	369.700012207031	278.100006103516	354.399993896484
3	ehmi0401s	r	0	r	w	23	1	1	2	2	-1	C1S3.TIF	C1S2.TIF	C2S1.TIF	1	1	2	3	2	1	200	779	208184	208984	1969	1992	209202	-32768	2071	200.926000000007	209198	209231	34	494	378.5	404.600006103516	370.100006103516	74.1999969482422	145.800003051758	2.58399300879301	174.632938689831	196.926000000007	209374	209399	26	416.399993896484	370.600006103516	306.5	371.899993896484
3	ehmi0401s	r	0	r	w	23	1	1	3	3	-1	C2S2.TIF	C2S3.TIF	C1S1.TIF	2	2	1	2	3	1	200	637	211080	211730	1958	1966	211909	-32768	1957	162.328999999998	211905	211926	22	493.100006103516	377.799987792969	566.099975585938	376.5	90.6999969482422	169.300003051758	2.10105257757517	1.02169246169535	158.328999999998	212062	212116	55	562.700012207031	381.399993896484	318.899993896484	365.100006103516
3	ehmi0401s	r	0	r	w	23	1	1	4	4	-1	C2S1.TIF	C2S2.TIF	C1S3.TIF	2	2	1	1	2	3	200	781	213488	214288	1674	1708	214783	-32768	1905	477.244000000006	-32768	-32768	-32768	-32768	-32768	-32768	-32768	-32768	-32768	-32768	-32768	-247073.756	214779	214821	43	497.200012207031	378.399993896484	298.399993896484	374.700012207031
3	ehmi0401s	r	0	r	w	23	1	1	5	5	-1	C1S1.TIF	C1S3.TIF	C2S2.TIF	1	1	2	1	3	2	200	555	216307	216857	1779	1732	217339	-32768	1660	464.579999999987	-32768	-32768	-32768	-32768	-32768	-32768	-32768	-32768	-32768	-32768	-32768	-249642.42	217335	217374	40	505.200012207031	366.100006103516	298.100006103516	346.700012207031
3	ehmi0401s	r	0	r	w	23	0	1	6	6	1	C1S1.TIF	C1S3.TIF	C2S1.TIF	1	1	2	1	3	1	200	718	218507	219257	1650	1629	219633	-32768	1634	359.165999999997	-32768	-32768	-32768	-32768	-32768	-32768	-32768	-32768	-32768	-32768	-32768	-252041.834	219629	219675	47	500.5	374	722.200012207031	368.600006103516
3	ehmi0401s	r	0	r	w	23	1	1	7	7	1	C1S1.TIF	C1S3.TIF	C2S2.TIF	1	1	2	1	3	2	200	860	220719	221569	1797	1808	221817	-32768	1863	230.833000000013	-32768	-32768	-32768	-32768	-32768	-32768	-32768	-32768	-32768	-32768	-32768	-254354.167	221813	221860	48	497.399993896484	384.799987792969	677.299987792969	381.700012207031
3	ehmi0401s	r	0	r	w	23	1	1	8	8	-1	C1S3.TIF	C1S1.TIF	C2S2.TIF	1	1	2	3	1	2	200	516	222912	223462	1715	1708	223669	-32768	1739	190.380000000005	223666	223700	35	499.600006103516	368.600006103516	380.899993896484	360.100006103516	94.5	149.300003051758	3.41967907987546	175.898896304066	187.380000000005	223788	223812	25	380.799987792969	364.399993896484	294.600006103516	357.200012207031
3	ehmi0401s	r	0	r	w	23	1	1	9	9	1	C2S2.TIF	C2S1.TIF	C1S3.TIF	2	2	1	2	1	3	200	815	224872	225672	1881	1898	225684	-32768	1914	-5.5	-32768	-32768	-32768	-32768	-32768	-32768	-32768	-32768	-32768	-32768	-32768	-258457.5	225946	225979	34	504.299987792969	377	683.099975585938	371.799987792969
3	ehmi0401s	r	0	r	w	23	1	1	10	10	1	C2S3.TIF	C2S1.TIF	C1S2.TIF	2	2	1	3	1	2	200	621	227069	227719	1539	1554	227967	-32768	1669	230.687000000005	227963	228003	41	502.200012207031	363.600006103516	657.5	369	108.599998474121	215	4.46534790598226	-1.99432145184233	226.687000000005	228181	228207	27	653.700012207031	373.899993896484	730.799987792969	349.799987792969
3	ehmi0401s	r	0	r	w	23	0	1	11	11	1	C2S3.TIF	C2S2.TIF	C1S3.TIF	2	2	1	3	2	3	200	520	229260	229810	1675	1687	230062	-32768	1756	235.234999999986	230058	230099	42	500.700012207031	372.700012207031	298.899993896484	353.5	135.399993896484	272.399993896484	5.80849789428276	174.55017264432	231.234999999986	230312	230361	50	300	358.200012207031	673.799987792969	377.700012207031
3	ehmi0401s	r	0	r	w	23	0	1	12	12	1	C1S2.TIF	C1S3.TIF	C2S2.TIF	1	1	2	2	3	2	200	959	231622	232572	1677	1707	232826	-32768	1716	237.655999999988	-32768	-32768	-32768	-32768	-32768	-32768	-32768	-32768	-32768	-32768	-32768	-265356.344	232969	233003	35	500.100006103516	374.799987792969	691.799987792969	375.799987792969
3	ehmi0401s	r	0	r	w	23	1	1	13	13	1	C1S3.TIF	C1S1.TIF	C2S2.TIF	1	1	2	3	1	2	200	785	234583	235383	1631	1639	235632	-32768	1724	231.901000000013	-32768	-32768	-32768	-32768	-32768	-32768	-32768	-32768	-32768	-32768	-32768	-268168.099	235629	235670	42	505.700012207031	372.5	666.599975585938	381.899993896484
3	ehmi0401s	r	0	r	w	23	1	1	14	14	1	C1S3.TIF	C1S1.TIF	C2S2.TIF	1	1	2	3	1	2	200	752	236798	237548	1794	1809	237839	-32768	1906	273.274999999994	-32768	-32768	-32768	-32768	-32768	-32768	-32768	-32768	-32768	-32768	-32768	-270333.725	237835	237873	39	500.600006103516	386.299987792969	700.400024414062	380.899993896484
3	ehmi0401s	r	0	r	w	23	1	1	15	15	-1	C2S1.TIF	C2S3.TIF	C1S2.TIF	2	2	1	1	3	2	200	840	238913	239763	1715	1727	239949	-32768	1848	168.902000000002	-32768	-32768	-32768	-32768	-32768	-32768	-32768	-32768	-32768	-32768	-32768	-272548.098	240030	240073	44	536.5	379.799987792969	299.100006103516	350.399993896484
3	ehmi0401s	r	0	r	w	23	0	1	16	16	1	C2S2.TIF	C2S1.TIF	C1S2.TIF	2	2	1	2	1	2	200	515	241131	241681	1641	1640	241746	-32768	1645	48.1529999999912	-32768	-32768	-32768	-32768	-32768	-32768	-32768	-32768	-32768	-32768	-32768	-274465.847	241949	241987	39	502.399993896484	370.5	697.200012207031	365.700012207031
3	ehmi0401s	r	0	r	w	23	0	1	17	17	-1	C1S2.TIF	C1S1.TIF	C2S2.TIF	1	1	2	2	1	2	200	964	243292	244242	1572	1574	244469	-32768	1617	210.432000000001	244467	244501	35	498.200012207031	379.799987792969	390.399993896484	371.299987792969	86.1999969482422	130.699996948242	3.10734393196345	175.485787450138	208.432000000001	244599	244623	25	392	369.899993896484	304.899993896484	375.700012207031
3	ehmi0401s	r	0	r	w	23	0	1	18	18	1	C1S2.TIF	C1S3.TIF	C2S2.TIF	1	1	2	2	3	2	200	844	245770	246620	1530	1549	246886	-32768	1622	248.431000000011	-32768	-32768	-32768	-32768	-32768	-32768	-32768	-32768	-32768	-32768	-32768	-279405.569	246883	246927	45	505.700012207031	385.200012207031	670.799987792969	381.700012207031
3	ehmi0401s	r	0	r	w	23	0	1	19	19	1	C1S1.TIF	C1S3.TIF	C2S1.TIF	1	1	2	1	3	1	200	522	248082	248632	1506	1514	248863	-32768	1555	213.30799999999	-32768	-32768	-32768	-32768	-32768	-32768	-32768	-32768	-32768	-32768	-32768	-281417.692	248974	249009	36	487.600006103516	367.600006103516	686.599975585938	361.700012207031
3	ehmi0401s	r	0	r	w	23	1	1	20	20	-1	C2S3.TIF	C2S2.TIF	C1S1.TIF	2	2	1	3	2	1	200	788	250752	251552	1597	1619	251837	-32768	1707	267.407000000007	-32768	-32768	-32768	-32768	-32768	-32768	-32768	-32768	-32768	-32768	-32768	-284337.593	251834	251878	45	500.700012207031	381.799987792969	328.100006103516	374.299987792969
3	ehmi0401s	r	0	r	w	23	0	1	21	21	-1	C1S3.TIF	C1S2.TIF	C2S3.TIF	1	1	2	3	2	3	200	689	252923	253623	1475	1478	253901	-32768	1461	260.880000000005	253897	253931	35	503	367.100006103516	697.700012207031	344.200012207031	159.300003051758	309	5.61747273311635	6.72725260665448	256.880000000005	254206	254357	152	701.5	359.5	343	372.5
3	ehmi0401s	r	0	r	w	23	1	1	22	22	-1	C1S3.TIF	C1S2.TIF	C2S1.TIF	1	1	2	3	2	1	200	709	255429	256129	1431	1447	256448	-32768	1575	301.725000000006	-32768	-32768	-32768	-32768	-32768	-32768	-32768	-32768	-32768	-32768	-32768	-288914.275	256444	256492	49	496	366.399993896484	322.600006103516	362.399993896484
3	ehmi0401s	r	0	r	w	23	0	1	23	23	-1	C2S2.TIF	C2S3.TIF	C1S2.TIF	2	2	1	2	3	2	200	627	257535	258185	1384	1377	258415	-32768	1399	212.231	258411	258445	35	513.200012207031	367.899993896484	431.700012207031	357.100006103516	65.8000030517578	127.800003051758	2.36582638955719	172.452082685072	208.231	258552	258576	25	431.5	361.799987792969	319.299987792969	350.600006103516
3	ehmi0401s	r	0	r	w	23	0	1	24	24	-1	C1S2.TIF	C1S3.TIF	C2S2.TIF	1	1	2	2	3	2	200	514	259624	260174	1578	1552	260360	-32768	1558	168.608999999997	260356	260389	34	511.100006103516	374.299987792969	632.299987792969	372.100006103516	98.6999969482422	204.699996948242	3.48333333957612	1.04139967276387	164.608999999997	260608	260663	56	624.700012207031	379.799987792969	329.700012207031	360.799987792969
3	ehmi0401s	r	0	r	w	23	0	1	25	25	1	C2S1.TIF	C2S2.TIF	C1S1.TIF	2	2	1	1	2	1	200	600	261997	262597	1264	1276	262884	-32768	1388	270	262881	262919	39	509.299987792969	361.100006103516	655.099975585938	372.399993896484	104	157.600006103516	4.20225511842684	-4.4381240253372	267	263060	263091	32	649	371.200012207031	725.900024414062	366.700012207031
3	ehmi0401s	r	0	r	w	23	1	1	26	26	1	C1S3.TIF	C1S2.TIF	C2S1.TIF	1	1	2	3	2	1	200	955	264127	265077	1582	1596	265266	-32768	1672	172.608000000007	-32768	-32768	-32768	-32768	-32768	-32768	-32768	-32768	-32768	-32768	-32768	-297861.392	265439	265474	36	516.099975585938	379.899993896484	696.599975585938	381.799987792969
3	ehmi0401s	r	0	r	w	23	0	1	27	27	-1	C2S1.TIF	C2S3.TIF	C1S1.TIF	2	2	1	1	3	1	200	733	266519	267269	1241	1236	267492	-32768	1226	205.218999999983	267488	267527	40	505.5	362.399993896484	657.900024414062	366.600006103516	106	191.399993896484	4.38097842999074	-1.58089868813728	201.218999999983	267602	267660	59	649.700012207031	363.799987792969	318.200012207031	351.899993896484
3	ehmi0401s	r	0	r	w	23	0	1	28	28	-1	C2S3.TIF	C2S2.TIF	C1S3.TIF	2	2	1	3	2	3	200	649	268975	269625	1612	1608	269855	-32768	1628	212.803000000014	269851	269891	41	506.899993896484	370.899993896484	659.200012207031	376	104	210.199996948242	4.37889729938007	-1.92068777839732	208.803000000014	270019	270085	67	654.5	373	329.299987792969	361.5
3	ehmi0401s	r	0	r	w	23	1	1	29	29	1	C2S1.TIF	C2S2.TIF	C1S3.TIF	2	2	1	1	2	3	200	687	271246	271946	1362	1374	272179	-32768	1417	215.362000000023	272177	272215	39	503.600006103516	369.100006103516	639.200012207031	376.600006103516	98.5	169.5	3.90252445821713	-3.17034672595931	213.362000000023	272323	272347	25	632.599975585938	374.100006103516	719.099975585938	372.200012207031
3	ehmi0401s	r	0	r	w	23	0	1	30	30	1	C1S2.TIF	C1S1.TIF	C2S2.TIF	1	1	2	2	1	2	200	779	273391	274191	1469	1450	274479	-32768	1453	270.571999999986	-32768	-32768	-32768	-32768	-32768	-32768	-32768	-32768	-32768	-32768	-32768	-306976.428	274475	274515	41	505.700012207031	364.5	715.5	368.600006103516
3	ehmi0401s	r	0	r	w	23	0	1	31	31	1	C1S3.TIF	C1S2.TIF	C2S3.TIF	1	1	2	3	2	3	200	962	275552	276502	1497	1514	276787	-32768	1649	268.837999999989	-32768	-32768	-32768	-32768	-32768	-32768	-32768	-32768	-32768	-32768	-32768	-309286.162	276781	276828	48	502.899993896484	378.899993896484	691.700012207031	380.200012207031
3	ehmi0401s	r	0	r	w	23	0	1	32	32	-1	C2S2.TIF	C2S1.TIF	C1S2.TIF	2	2	1	2	1	2	200	953	277869	278819	1532	1553	279188	-32768	1761	351.324000000022	-32768	-32768	-32768	-32768	-32768	-32768	-32768	-32768	-32768	-32768	-32768	-311604.676	279184	279234	51	506.5	371.399993896484	328.600006103516	351.600006103516
3	ehmi0401s	r	0	r	w	23	0	1	33	33	1	C2S2.TIF	C2S3.TIF	C1S2.TIF	2	2	1	2	3	2	200	830	280307	281157	1241	1240	281451	-32768	1332	276.478000000003	-32768	-32768	-32768	-32768	-32768	-32768	-32768	-32768	-32768	-32768	-32768	-313942.522	281448	281485	38	507.600006103516	360.399993896484	694.799987792969	364.399993896484
3	ehmi0401s	r	0	r	w	23	1	1	34	34	1	C2S1.TIF	C2S3.TIF	C1S2.TIF	2	2	1	1	3	2	200	746	282964	283714	1459	1491	284044	-32768	1584	312.66399999999	-32768	-32768	-32768	-32768	-32768	-32768	-32768	-32768	-32768	-32768	-32768	-316499.336	284040	284090	51	505.100006103516	379.299987792969	742.200012207031	355.899993896484
3	ehmi0401s	r	0	r	w	23	0	1	35	35	1	C2S3.TIF	C2S1.TIF	C1S3.TIF	2	2	1	3	1	3	200	846	285666	286516	1558	1576	286743	-32768	1624	209.782999999996	-32768	-32768	-32768	-32768	-32768	-32768	-32768	-32768	-32768	-32768	-32768	-319301.217	286882	286920	39	535	370	708.900024414062	372.100006103516
3	ehmi0401s	r	0	r	w	23	0	1	36	36	1	C2S3.TIF	C2S2.TIF	C1S3.TIF	2	2	1	3	2	3	200	958	288438	289388	1688	1704	289671	-32768	1708	264.829000000027	289667	289721	55	505.899993896484	370.700012207031	323.600006103516	359.200012207031	95.8000030517578	201.199996948242	5.23393809131908	176.380736846699	260.829000000027	289864	289910	47	328.899993896484	363.200012207031	701.599975585938	376.399993896484
3	ehmi0401s	r	0	r	w	23	0	1	37	37	-1	C1S1.TIF	C1S3.TIF	C2S1.TIF	1	1	2	1	3	1	200	627	291395	292045	1543	1542	292334	-32768	1556	271.444000000018	292332	292342	11	504.200012207031	355.799987792969	492.399993896484	343.100006103516	44.5	53.5	0.498871946929373	132.89679999446	269.444000000018	292424	292463	40	486.299987792969	348.100006103516	323.5	354.100006103516
3	ehmi0401s	r	0	r	w	23	0	1	38	38	-1	C2S2.TIF	C2S1.TIF	C1S2.TIF	2	2	1	2	1	2	200	832	293531	294381	1477	1503	294571	-32768	1570	173.142999999982	294567	294588	22	504.399993896484	359.600006103516	560.900024414062	354.600006103516	73.4000015258789	136.899993896484	1.63227261601347	5.06451442082025	169.142999999982	294804	294858	55	557.599975585938	362.399993896484	316.299987792969	341.799987792969
3	ehmi0401s	r	0	r	w	23	1	1	39	39	-1	C2S3.TIF	C2S1.TIF	C1S2.TIF	2	2	1	3	1	2	200	566	295896	296496	1856	1895	296717	-32768	1937	204.405000000028	-32768	-32768	-32768	-32768	-32768	-32768	-32768	-32768	-32768	-32768	-32768	-329280.595	296713	296755	43	492.200012207031	368.100006103516	331.600006103516	350.299987792969
3	ehmi0401s	r	0	r	w	23	0	1	40	40	-1	C2S3.TIF	C2S2.TIF	C1S3.TIF	2	2	1	3	2	3	200	872	298182	299082	1872	1874	299266	-32768	1912	166.564000000013	-32768	-32768	-32768	-32768	-32768	-32768	-32768	-32768	-32768	-32768	-32768	-331867.436	299437	299487	51	515.700012207031	351.100006103516	318.600006103516	340.299987792969
3	ehmi0401s	r	0	r	w	23	1	1	41	41	1	C2S1.TIF	C2S2.TIF	C1S3.TIF	2	2	1	1	2	3	200	856	300568	301418	1701	1704	301666	-32768	1787	230.928000000014	301662	301689	28	498.399993896484	359.200012207031	635.200012207031	358	137.600006103516	238	3.93118655550083	0.503311774289153	226.928000000014	301866	301891	26	653.400024414062	367.799987792969	730.5	370.299987792969
3	ehmi0401s	r	0	r	w	23	0	1	42	42	-1	C1S3.TIF	C1S2.TIF	C2S3.TIF	1	1	2	3	2	3	200	725	302950	303700	1647	1654	303959	-32768	1736	241.902999999991	303955	303996	42	499.5	359.299987792969	658.900024414062	344.700012207031	106.699996948242	227.199996948242	4.59308955184013	5.24080527462135	237.902999999991	304128	304186	59	655.700012207031	345.600006103516	333.799987792969	347
3	ehmi0401s	r	0	r	w	23	0	1	43	43	-1	C2S1.TIF	C2S2.TIF	C1S1.TIF	2	2	1	1	2	1	200	545	305616	306166	1446	1443	306399	-32768	1484	215.74099999998	306395	306444	50	514.200012207031	348.700012207031	679.200012207031	350.200012207031	93.4000015258789	152.399993896484	4.72799023162074	-0.522354992652997	211.74099999998	307217	307242	26	215.600006103516	346.799987792969	302.299987792969	352.700012207031
3	ehmi0401s	r	0	r	w	23	0	1	44	44	1	C1S3.TIF	C1S1.TIF	C2S3.TIF	1	1	2	3	1	3	200	579	308846	309446	1574	1598	309646	-32768	1646	182.215000000026	-32768	-32768	-32768	-32768	-32768	-32768	-32768	-32768	-32768	-32768	-32768	-342231.785	309777	309817	41	534.799987792969	371.700012207031	723.099975585938	374.399993896484
3	ehmi0401s	r	0	r	w	23	1	1	45	45	-1	C2S1.TIF	C2S2.TIF	C1S3.TIF	2	2	1	1	2	3	200	842	311427	312277	1820	1831	312458	-32768	1814	163.505999999994	-32768	-32768	-32768	-32768	-32768	-32768	-32768	-32768	-32768	-32768	-32768	-345062.494	312662	312710	49	521.200012207031	360.299987792969	330.700012207031	346.799987792969
3	ehmi0401s	r	0	r	w	23	0	1	46	46	-1	C2S2.TIF	C2S3.TIF	C1S2.TIF	2	2	1	2	3	2	200	761	314038	314788	1454	1459	314982	-32768	1530	176.944000000018	314977	315011	35	511.799987792969	354.700012207031	622.200012207031	359.200012207031	87.8000030517578	185.600006103516	3.17505628018436	-2.33749698538104	171.944000000018	315653	315680	28	400.899993896484	350.399993896484	296.299987792969	349.100006103516
3	ehmi0401s	r	0	r	w	23	0	1	47	47	1	C1S2.TIF	C1S1.TIF	C2S2.TIF	1	1	2	2	1	2	200	604	316991	317591	1574	1580	317797	-32768	1566	188.811999999976	317793	317831	39	519.200012207031	360.799987792969	400.299987792969	348.299987792969	85.5999984741211	171.100006103516	3.43555061465354	173.99061794353	184.811999999976	317939	317985	47	401.100006103516	350.399993896484	716.5	363.600006103516
3	ehmi0401s	r	0	r	w	23	1	1	48	48	-1	C2S2.TIF	C2S1.TIF	C1S3.TIF	2	2	1	2	1	3	200	567	319376	319976	1638	1663	320264	-32768	1661	270.701000000001	-32768	-32768	-32768	-32768	-32768	-32768	-32768	-32768	-32768	-32768	-32768	-352761.299	320259	320301	43	514.200012207031	356	333.100006103516	347.700012207031
3	ehmi0401s	r	0	r	w	23	0	1	49	49	1	C1S3.TIF	C1S1.TIF	C2S3.TIF	1	1	2	3	1	3	200	620	321368	322018	1546	1543	322321	-32768	1485	285.510000000009	-32768	-32768	-32768	-32768	-32768	-32768	-32768	-32768	-32768	-32768	-32768	-354803.49	322317	322358	42	512	355.5	684.599975585938	355
3	ehmi0401s	r	0	r	w	23	1	1	50	50	1	C1S1.TIF	C1S3.TIF	C2S2.TIF	1	1	2	1	3	2	200	532	324106	324656	1556	1566	324847	-32768	1584	174.069000000018	324844	324869	26	516.400024414062	361.700012207031	626.700012207031	357.399993896484	120.900001525879	218	3.17195434263998	2.23574923218391	171.069000000018	325045	325069	25	645.700012207031	364.200012207031	723.799987792969	353.399993896484
3	ehmi0401s	r	0	r	w	23	0	1	51	51	1	C2S1.TIF	C2S3.TIF	C1S1.TIF	2	2	1	1	3	1	200	895	326116	327016	1542	1551	327197	-32768	1543	163.534999999974	-32768	-32768	-32768	-32768	-32768	-32768	-32768	-32768	-32768	-32768	-32768	-359801.465	327340	327372	33	525.900024414062	363.5	700.099975585938	354.799987792969
3	ehmi0401s	r	0	r	w	23	0	1	52	52	-1	C2S3.TIF	C2S1.TIF	C1S3.TIF	2	2	1	3	1	3	200	738	328428	329178	1452	1472	329476	-32768	1540	281.304000000004	-32768	-32768	-32768	-32768	-32768	-32768	-32768	-32768	-32768	-32768	-32768	-361962.696	329472	329513	42	509.399993896484	360.200012207031	307.200012207031	351.100006103516
3	ehmi0401s	r	0	r	w	23	1	1	53	53	1	C1S3.TIF	C1S2.TIF	C2S1.TIF	1	1	2	3	2	1	200	667	330868	331568	1705	1699	331772	-32768	1678	186.146999999997	331768	331806	39	498.600006103516	361.899993896484	628.099975585938	361.700012207031	93.0999984741211	181.899993896484	3.72126781839857	0.0886071919749655	182.146999999997	331912	331937	26	621.700012207031	358.100006103516	716.299987792969	365
3	ehmi0401s	r	0	r	w	23	1	1	54	54	1	C2S1.TIF	C2S3.TIF	C1S2.TIF	2	2	1	1	3	2	200	929	333000	333950	1590	1581	334147	-32768	1591	179.318000000028	334143	334166	24	514.400024414062	366.899993896484	602.599975585938	363.5	102.199996948242	198.600006103516	2.54001322375044	2.20759353657644	175.318000000028	334379	334401	23	768.799987792969	336.299987792969	710.799987792969	369.600006103516
3	ehmi0401s	r	0	r	w	23	1	1	55	55	1	C2S3.TIF	C2S1.TIF	C1S2.TIF	2	2	1	3	1	2	200	854	335458	336308	1038	1026	336513	-32768	1009	188.521999999997	-32768	-32768	-32768	-32768	-32768	-32768	-32768	-32768	-32768	-32768	-32768	-369092.478	336510	336548	39	515.099975585938	349.600006103516	682.799987792969	348.100006103516
3	ehmi0401s	r	0	r	w	23	1	1	56	56	-1	C1S2.TIF	C1S1.TIF	C2S3.TIF	1	1	2	2	1	3	200	934	337609	338559	1547	1545	338859	-32768	1614	282.742000000027	338855	338885	31	506.100006103516	378.899993896484	658.099975585938	371.100006103516	138.5	287.700012207031	4.3735787206146	2.94182818516978	278.742000000027	339000	339059	60	657.799987792969	380	329.200012207031	354.700012207031
3	ehmi0401s	r	0	r	w	23	1	1	57	57	1	C2S2.TIF	C2S3.TIF	C1S1.TIF	2	2	1	2	3	1	200	599	340453	341053	1455	1449	341311	-32768	1428	239.841000000015	-32768	-32768	-32768	-32768	-32768	-32768	-32768	-32768	-32768	-32768	-32768	-373839.159	341307	341341	35	505.600006103516	356.700012207031	696.799987792969	346.799987792969
3	ehmi0401s	r	0	r	w	23	1	1	58	58	1	C2S2.TIF	C2S1.TIF	C1S3.TIF	2	2	1	2	1	3	200	913	342397	343297	1487	1507	343520	-32768	1588	205.379000000015	-32768	-32768	-32768	-32768	-32768	-32768	-32768	-32768	-32768	-32768	-32768	-376082.621	343517	343554	38	504.5	365.200012207031	667.599975585938	364.600006103516
3	ehmi0401s	r	0	r	w	23	0	1	59	59	1	C2S1.TIF	C2S2.TIF	C1S1.TIF	2	2	1	1	2	1	200	535	344821	345371	1267	1272	345561	-32768	1289	173.251999999979	345558	345581	24	511	346.799987792969	596.200012207031	344.799987792969	97.8000030517578	192.5	2.44895071889596	1.34472937090583	170.251999999979	346011	346072	62	301.299987792969	352.799987792969	720	358.399993896484
3	ehmi0401s	r	0	r	w	23	1	1	60	60	1	C2S3.TIF	C2S2.TIF	C1S1.TIF	2	2	1	3	2	1	200	714	347435	348135	1017	1002	348321	-32768	971	169.206999999995	348318	348342	25	522.200012207031	344.899993896484	454.100006103516	342.899993896484	78.0999984741211	122.699996948242	1.95774051264885	178.318474455821	166.206999999995	348709	348875	167	743.900024414062	345.399993896484	716.299987792969	346.299987792969
3	ehmi0401s	r	0	r	w	23	1	1	61	61	-1	C1S1.TIF	C1S3.TIF	C2S2.TIF	1	1	2	1	3	2	200	912	349921	350821	1288	1296	351015	-32768	1376	176.766000000003	351011	351036	26	513	361.399993896484	566.200012207031	356	80.8000030517578	166.5	1.5388246241193	5.80419519659209	172.766000000003	351101	351148	48	559.599975585938	359.700012207031	298.399993896484	340.100006103516
3	ehmi0401s	r	0	r	w	23	0	1	62	62	-1	C1S3.TIF	C1S1.TIF	C2S3.TIF	1	1	2	3	1	3	200	879	352259	353159	1439	1452	353352	-32768	1478	175.031000000017	353349	353386	38	502.399993896484	361.600006103516	631.799987792969	363.600006103516	96.4000015258789	161.199996948242	3.71883589581013	-0.886767595123081	172.031000000017	353485	353541	57	623.5	366.399993896484	325.899993896484	347.600006103516
3	ehmi0401s	r	0	r	w	23	1	1	63	63	-1	C1S2.TIF	C1S3.TIF	C2S1.TIF	1	1	2	2	3	1	200	612	354622	355222	1368	1370	355429	-32768	1388	189.431999999972	355425	355461	37	507.600006103516	359.799987792969	654.599975585938	357.600006103516	110.199996948242	220.399993896484	4.22461130585866	0.858653729025825	185.431999999972	355568	355617	50	650.200012207031	357.399993896484	317	344.200012207031
3	ehmi0401s	r	0	r	w	23	1	1	64	64	1	C1S2.TIF	C1S3.TIF	C2S1.TIF	1	1	2	2	3	1	200	841	357140	357990	1705	1671	358228	-32768	1600	221.280000000028	358227	358273	47	506	375	659	375.899993896484	90.5	136.399993896484	4.39662786182002	-0.337514055113176	220.280000000028	358465	358488	24	653.599975585938	374.600006103516	726.799987792969	379.899993896484
3	ehmi0401s	r	0	r	w	23	0	1	65	65	-1	C1S3.TIF	C1S1.TIF	C2S3.TIF	1	1	2	3	1	3	200	796	359555	360355	1171	1165	360555	-32768	1195	182.955000000016	360553	360571	19	518.700012207031	351.799987792969	564.900024414062	352.799987792969	65.1999969482422	104	1.32789843733683	-1.24176276778704	180.955000000016	360672	360711	40	558.900024414062	349.299987792969	336.399993896484	346.299987792969
3	ehmi0401s	r	0	r	w	23	1	1	66	66	-1	C2S2.TIF	C2S3.TIF	C1S1.TIF	2	2	1	2	3	1	200	628	361865	362515	1275	1292	362781	-32768	1234	248.156000000017	362777	362824	48	515.099975585938	350.5	337.899993896484	341.100006103516	125.599998474121	297.299987792969	5.08454337767443	176.95542725311	244.156000000017	363328	363356	29	429.600006103516	366.899993896484	300.700012207031	354.100006103516
3	ehmi0401s	r	0	r	w	23	1	1	67	67	-1	C1S1.TIF	C1S2.TIF	C2S3.TIF	1	1	2	1	2	3	200	950	364893	365843	1459	1448	366077	-32768	1385	216.783999999985	366073	366091	19	509.799987792969	343.100006103516	523.799987792969	339.100006103516	42	61.5	0.418397129246342	15.9454572623569	212.783999999985	367785	367814	30	444.799987792969	319.5	309	340.600006103516
3	ehmi0401s	r	0	r	w	23	0	1	68	68	-1	C2S1.TIF	C2S2.TIF	C1S1.TIF	2	2	1	1	2	1	200	840	369196	370046	1410	1400	370476	-32768	1530	413.228999999992	-32768	-32768	-32768	-32768	-32768	-32768	-32768	-32768	-32768	-32768	-32768	-402830.771	370471	370520	50	503.200012207031	362.799987792969	311.399993896484	349.299987792969
3	ehmi0401s	r	0	r	w	23	0	1	69	69	-1	C1S1.TIF	C1S3.TIF	C2S1.TIF	1	1	2	1	3	1	200	901	371569	372469	1380	1384	372680	-32768	1414	193.625999999989	372677	372712	36	507.100006103516	368.799987792969	649.700012207031	361	110.400001525879	212.899993896484	4.10384421861939	3.13537379851571	190.625999999989	373225	373282	58	713.900024414062	363.5	294.600006103516	341.799987792969
3	ehmi0401s	r	0	r	w	23	1	1	70	70	1	C2S2.TIF	C2S3.TIF	C1S1.TIF	2	2	1	2	3	1	200	925	374630	375580	1294	1291	375770	-32768	1340	172.420999999973	375769	375803	35	507.299987792969	350.200012207031	406.299987792969	345.200012207031	80	124.599998474121	2.90170438992284	177.158428334061	171.420999999973	375939	376007	69	401.700012207031	346.100006103516	717.799987792969	364.399993896484
3	ehmi0401s	r	0	r	w	23	0	1	71	71	-1	C2S1.TIF	C2S3.TIF	C1S1.TIF	2	2	1	1	3	1	200	587	377149	377749	1204	1202	377945	-32768	1195	179.167000000016	377941	377977	37	506.5	349.200012207031	655.200012207031	347.200012207031	112.599998474121	250.800003051758	4.26724640984627	0.772796126577967	175.167000000016	378303	378351	49	647.299987792969	351.5	308.299987792969	346.700012207031
3	ehmi0401s	r	0	r	w	23	0	1	72	72	1	C1S1.TIF	C1S2.TIF	C2S1.TIF	1	1	2	1	2	1	200	705	379376	380076	1363	1362	380412	-32768	1477	318.981000000029	-32768	-32768	-32768	-32768	-32768	-32768	-32768	-32768	-32768	-32768	-32768	-412861.019	380408	380451	44	500	364.899993896484	710.799987792969	371.700012207031
3	ehmi0401s	r	0	r	w	23	1	1	73	73	-1	C2S2.TIF	C2S1.TIF	C1S3.TIF	2	2	1	2	1	3	200	553	381515	382065	1345	1332	382281	-32768	1316	199.356000000029	-32768	-32768	-32768	-32768	-32768	-32768	-32768	-32768	-32768	-32768	-32768	-414849.644	382278	382318	41	508.899993896484	353	336.700012207031	350.100006103516
3	ehmi0401s	r	0	r	w	23	0	1	74	74	-1	C1S2.TIF	C1S1.TIF	C2S2.TIF	1	1	2	2	1	2	200	848	383377	384227	1394	1383	384426	-32768	1424	181.310999999987	-32768	-32768	-32768	-32768	-32768	-32768	-32768	-32768	-32768	-32768	-32768	-417012.689	384423	384463	41	509.200012207031	355.700012207031	333.399993896484	357.600006103516
3	ehmi0401s	r	0	r	w	23	0	1	75	75	-1	C1S2.TIF	C1S3.TIF	C2S2.TIF	1	1	2	2	3	2	200	777	385514	386314	1407	1414	386633	-32768	1503	301.216000000015	-32768	-32768	-32768	-32768	-32768	-32768	-32768	-32768	-32768	-32768	-32768	-419099.784	386630	386678	49	498.299987792969	361.600006103516	325.100006103516	355.200012207031
3	ehmi0401s	r	0	r	w	23	0	1	76	76	1	C2S2.TIF	C2S1.TIF	C1S2.TIF	2	2	1	2	1	2	200	586	387731	388331	1325	1314	388602	-32768	1346	254.007999999973	-32768	-32768	-32768	-32768	-32768	-32768	-32768	-32768	-32768	-32768	-32768	-421115.992	388599	388639	41	509.899993896484	351.299987792969	724.099975585938	364.200012207031
3	ehmi0401s	r	0	r	w	23	1	1	77	77	1	C2S3.TIF	C2S2.TIF	C1S1.TIF	2	2	1	3	2	1	200	989	390002	391002	1652	1689	391214	-32768	1744	194.446999999986	-32768	-32768	-32768	-32768	-32768	-32768	-32768	-32768	-32768	-32768	-32768	-423787.553	391340	391381	42	474.5	369.5	693.299987792969	368.600006103516
3	ehmi0401s	r	0	r	w	23	1	1	78	78	1	C1S1.TIF	C1S2.TIF	C2S3.TIF	1	1	2	1	2	3	200	842	392442	393292	1428	1435	393478	-32768	1498	167.842999999993	393472	393511	40	512.200012207031	361.700012207031	655.299987792969	365.899993896484	103.300003051758	223.399993896484	4.11384395760847	-1.68357153564693	161.842999999993	393646	393669	24	651.900024414062	364.399993896484	721.900024414062	363.200012207031
3	ehmi0401s	r	0	r	w	23	1	1	79	79	-1	C2S3.TIF	C2S2.TIF	C1S1.TIF	2	2	1	3	2	1	200	637	394830	395480	1377	1381	395685	-32768	1452	187.010999999999	395681	395721	41	505.899993896484	362.299987792969	674.400024414062	363.200012207031	115.599998474121	242.300003051758	4.83507736587514	-0.306918052915135	183.010999999999	395833	395891	59	668.599975585938	363.299987792969	334.5	341.399993896484
3	ehmi0401s	r	0	r	w	23	0	1	80	80	1	C2S3.TIF	C2S1.TIF	C1S3.TIF	2	2	1	3	1	3	200	911	396938	397838	1572	1577	398063	-32768	1650	208.281000000017	398057	398093	37	501.600006103516	351.899993896484	637.900024414062	358.399993896484	105.099998474121	187.899993896484	3.91551822277015	-2.73816065462939	202.281000000017	398200	398224	25	646.700012207031	358.799987792969	733.299987792969	358.899993896484
3	ehmi0401s	r	0	r	w	23	0	1	81	81	1	C2S2.TIF	C2S3.TIF	C1S2.TIF	2	2	1	2	3	2	200	801	399283	400083	1484	1495	400333	-32768	1504	232.494999999995	400332	400349	18	504.600006103516	348.799987792969	478.100006103516	341.100006103516	43	58.5	0.793077673999089	163.776510172452	231.494999999995	400381	400424	44	484.5	342.100006103516	688.799987792969	347.5
3	ehmi0401s	r	0	r	w	23	1	1	82	82	-1	C1S3.TIF	C1S1.TIF	C2S2.TIF	1	1	2	3	1	2	200	874	401478	402378	1430	1431	402594	-32768	1477	199.17200000002	402590	402628	39	501.200012207031	354.399993896484	639.400024414062	357.700012207031	102.800003051758	230.399993896484	3.96670392992879	-1.37182133274318	195.17200000002	402710	402765	56	634.099975585938	362	338.899993896484	348.799987792969
3	ehmi0401s	r	0	r	w	23	1	1	83	83	-1	C2S3.TIF	C2S1.TIF	C1S2.TIF	2	2	1	3	1	2	200	680	404378	405078	1567	1551	405336	-32768	1519	240.109999999986	405332	405368	37	508.399993896484	355.399993896484	348.600006103516	345.700012207031	121.5	184.300003051758	4.5938295128963	176.522065163005	236.109999999986	405536	405556	21	345.200012207031	343.700012207031	303.299987792969	351.700012207031
3	ehmi0401s	r	0	r	w	23	0	1	84	84	1	C1S3.TIF	C1S2.TIF	C2S3.TIF	1	1	2	3	2	3	200	773	406620	407420	1360	1366	407693	-32768	1418	255.280000000028	-32768	-32768	-32768	-32768	-32768	-32768	-32768	-32768	-32768	-32768	-32768	-440205.72	407689	407727	39	514.200012207031	357.700012207031	713.299987792969	352.899993896484
3	ehmi0401s	r	0	r	w	23	1	1	85	85	-1	C1S1.TIF	C1S2.TIF	C2S3.TIF	1	1	2	1	2	3	200	873	408779	409679	1413	1411	410111	-32768	1565	414.880999999994	-32768	-32768	-32768	-32768	-32768	-32768	-32768	-32768	-32768	-32768	-32768	-442464.119	410107	410157	51	512.900024414062	366.799987792969	332.899993896484	370.799987792969
3	ehmi0401s	r	0	r	w	23	0	1	86	86	-1	C1S1.TIF	C1S2.TIF	C2S1.TIF	1	1	2	1	2	1	200	748	411219	411969	1445	1448	412299	-32768	1464	312.978999999992	-32768	-32768	-32768	-32768	-32768	-32768	-32768	-32768	-32768	-32768	-32768	-444754.021	412295	412342	48	508.200012207031	364.200012207031	325.100006103516	349.200012207031
3	ehmi0401s	r	0	r	w	23	1	1	87	87	1	C1S2.TIF	C1S1.TIF	C2S3.TIF	1	1	2	2	1	3	200	533	413858	414408	1510	1510	414637	-32768	1484	211.032999999996	-32768	-32768	-32768	-32768	-32768	-32768	-32768	-32768	-32768	-32768	-32768	-447193.967	414633	414675	43	512.099975585938	353.799987792969	690.5	361.100006103516
3	ehmi0401s	r	0	r	w	23	0	1	88	88	1	C1S1.TIF	C1S2.TIF	C2S1.TIF	1	1	2	1	2	1	200	986	415731	416731	1528	1540	416915	-32768	1613	166.572999999975	416911	416947	37	508.700012207031	361.399993896484	651.200012207031	366	107.5	215.899993896484	4.09696653720606	-1.85157402203492	162.572999999975	417063	417087	25	648	365.799987792969	731.799987792969	361.399993896484
3	ehmi0401s	r	0	r	w	23	1	1	89	89	-1	C1S2.TIF	C1S1.TIF	C2S3.TIF	1	1	2	2	1	3	200	962	418544	419494	1391	1399	419689	-32768	1428	177.314000000013	419689	419715	27	512.700012207031	358.399993896484	454	352.899993896484	61.0999984741211	87.1999969482422	1.69660763175219	174.647871828684	177.314000000013	420019	420068	50	655.299987792969	350.399993896484	317.100006103516	351.200012207031
3	ehmi0401s	r	0	r	w	23	0	1	90	90	-1	C2S3.TIF	C2S1.TIF	C1S3.TIF	2	2	1	3	1	3	200	930	421095	422045	1292	1309	422213	-32768	1397	150.558000000019	422210	422236	27	504.5	351	642.799987792969	347	143.5	263.200012207031	3.97010481257847	1.66145422090418	147.558000000019	422670	422862	193	320.700012207031	337.299987792969	312	338.799987792969
3	ehmi0401s	r	0	r	w	23	0	1	91	91	1	C2S1.TIF	C2S3.TIF	C1S1.TIF	2	2	1	1	3	1	200	847	425230	426080	1383	1408	426305	-32768	1432	207.624000000011	-32768	-32768	-32768	-32768	-32768	-32768	-32768	-32768	-32768	-32768	-32768	-458865.376	426303	426373	71	511.700012207031	362.399993896484	690.799987792969	365.5
3	ehmi0401s	r	0	r	w	23	1	1	92	92	-1	C1S2.TIF	C1S3.TIF	C2S1.TIF	1	1	2	2	3	1	200	921	427435	428385	1423	1425	428592	-32768	1401	189.65399999998	428588	428608	21	516.799987792969	356.299987792969	580.5	358.299987792969	85.3000030517578	158	1.83399977387869	-1.80093090756556	185.65399999998	428732	428785	54	583.299987792969	354.5	334.600006103516	347.100006103516
3	ehmi0401s	r	0	r	w	23	0	1	93	93	-1	C1S1.TIF	C1S2.TIF	C2S1.TIF	1	1	2	1	2	1	200	541	429841	430391	1423	1443	430603	-32768	1519	194.960000000021	430599	430638	40	513	357.600006103516	663.900024414062	367.5	105.5	240.5	4.34555617820976	-3.75898546242484	190.960000000021	430840	430900	61	654.700012207031	370.799987792969	329.200012207031	351.299987792969
3	ehmi0401s	r	0	r	w	23	1	1	94	94	1	C1S2.TIF	C1S1.TIF	C2S3.TIF	1	1	2	2	1	3	200	513	431995	432545	1247	1229	432858	-32768	1191	295.727000000014	432854	432890	37	512.5	350.399993896484	369.200012207031	345	108	189	4.11484305613729	177.836416041544	291.727000000014	432988	433038	51	367.899993896484	345.399993896484	739.299987792969	351.600006103516
3	ehmi0401s	r	0	r	w	23	1	1	95	95	1	C1S2.TIF	C1S3.TIF	C2S1.TIF	1	1	2	2	3	1	200	728	434113	434863	1071	1077	435050	-32768	1127	169.928000000014	435045	435078	34	514.200012207031	351.399993896484	656.200012207031	350.799987792969	116.400001525879	196.300003051758	4.07464199074873	0.24279347234308	164.928000000014	435316	435339	24	652.599975585938	356.399993896484	738.5	359.299987792969
3	ehmi0401s	r	0	r	w	23	1	1	96	96	1	C1S1.TIF	C1S2.TIF	C2S3.TIF	1	1	2	1	2	3	200	804	436785	437585	1365	1374	437832	-32768	1424	229.128000000026	437831	437850	20	516	367.899993896484	560.099975585938	364.899993896484	61.4000015258789	101.599998474121	1.27200553298059	3.89728369161042	228.128000000026	437964	437998	35	548	367.100006103516	721.5	350.100006103516
3	ehmi0401s	r	0	r	w	23	1	2	1	97	1	C2S1.TIF	C2S2.TIF	C1S3.TIF	2	2	1	1	2	3	200	965	441422	442372	1622	1636	442589	-32768	1709	200.275000000023	442585	442623	39	482.799987792969	371.5	628.799987792969	372.700012207031	105.099998474121	196.100006103516	4.19554427943117	-0.471597781527292	196.275000000023	442765	442789	25	626.700012207031	373	707.5	371.5
3	ehmi0401s	r	0	r	w	23	1	2	2	98	-1	C1S2.TIF	C1S3.TIF	C2S1.TIF	1	1	2	2	3	1	200	873	444174	445074	1842	1841	445257	-32768	1897	165.746999999974	445406	445432	27	549.900024414062	376.100006103516	666.5	365.5	120.900001525879	233.800003051758	3.35964325281378	5.20931895195636	314.746999999974	445542	445602	61	670.099975585938	372.100006103516	316.600006103516	338.5
3	ehmi0401s	r	0	r	w	23	0	2	3	99	1	C1S2.TIF	C1S3.TIF	C2S2.TIF	1	1	2	2	3	2	200	901	446924	447824	1476	1499	448057	-32768	1560	215.392999999982	448053	448091	39	508.5	347.100006103516	655.400024414062	356.899993896484	105.199996948242	204.5	4.22460505080939	-3.82214046102563	211.392999999982	448225	448249	25	648.900024414062	359.100006103516	750.200012207031	354.399993896484
3	ehmi0401s	r	0	r	w	23	0	2	4	100	-1	C2S3.TIF	C2S2.TIF	C1S3.TIF	2	2	1	3	2	3	200	638	449310	449960	1519	1513	450394	-32768	1550	416.930999999982	-32768	-32768	-32768	-32768	-32768	-32768	-32768	-32768	-32768	-32768	-32768	-482745.069	450390	450431	42	510.299987792969	354.799987792969	296.899993896484	346
3	ehmi0401s	r	0	r	w	23	1	2	5	101	1	C1S3.TIF	C1S2.TIF	C2S1.TIF	1	1	2	3	2	1	200	952	451746	452696	1515	1512	453056	-32768	1447	342.766000000003	-32768	-32768	-32768	-32768	-32768	-32768	-32768	-32768	-32768	-32768	-32768	-485481.234	453052	453093	42	522.5	359.399993896484	725.900024414062	361.700012207031
3	ehmi0401s	r	0	r	w	23	0	2	6	102	-1	C2S2.TIF	C2S1.TIF	C1S2.TIF	2	2	1	2	1	2	200	695	454144	454844	1414	1421	455364	-32768	1515	503.041000000027	-32768	-32768	-32768	-32768	-32768	-32768	-32768	-32768	-32768	-32768	-32768	-487628.959	455360	455400	41	510.200012207031	359.5	305.700012207031	341.399993896484
3	ehmi0401s	r	0	r	w	23	1	2	7	103	1	C2S3.TIF	C2S1.TIF	C1S2.TIF	2	2	1	3	1	2	200	883	456448	457348	1483	1494	457594	-32768	1555	228.308000000019	-32768	-32768	-32768	-32768	-32768	-32768	-32768	-32768	-32768	-32768	-32768	-490133.692	457590	457631	42	510.100006103516	361.899993896484	693	374.799987792969
3	ehmi0401s	r	0	r	w	23	0	2	8	104	-1	C1S3.TIF	C1S2.TIF	C2S3.TIF	1	1	2	3	2	3	200	876	459473	460373	1582	1584	460590	-32768	1626	199.152999999991	460585	460621	37	514.700012207031	366.600006103516	682.299987792969	374.100006103516	125.900001525879	249.600006103516	4.81402198990799	-2.5696163362273	194.152999999991	460780	460838	59	681.299987792969	376.100006103516	350.399993896484	366.299987792969
3	ehmi0401s	r	0	r	w	23	0	2	9	105	-1	C1S2.TIF	C1S3.TIF	C2S2.TIF	1	1	2	2	3	2	200	632	461864	462514	1471	1460	462688	-32768	1498	157.238000000012	462685	462721	37	510.899993896484	357.600006103516	648.799987792969	360.899993896484	104.099998474121	225.800003051758	3.96378109856518	-1.37282038831893	154.238000000012	463045	463105	61	700.700012207031	372.299987792969	343.200012207031	354.899993896484
3	ehmi0401s	r	0	r	w	23	0	2	10	106	1	C1S2.TIF	C1S1.TIF	C2S2.TIF	1	1	2	2	1	2	200	951	464167	465117	1628	1636	465366	-32768	1690	231.863000000012	-32768	-32768	-32768	-32768	-32768	-32768	-32768	-32768	-32768	-32768	-32768	-497902.137	465362	465405	44	512.599975585938	375.799987792969	691.599975585938	378.299987792969
3	ehmi0401s	r	0	r	w	23	1	2	11	107	-1	C1S3.TIF	C1S2.TIF	C2S1.TIF	1	1	2	3	2	1	200	850	466439	467289	1650	1620	467475	-32768	1634	168.168000000005	467471	467511	41	507	362.700012207031	662.200012207031	365.100006103516	106.400001525879	244.899993896484	4.46030505839415	-0.887222251192648	164.168000000005	467619	467679	61	660.299987792969	368.5	327.600006103516	342.600006103516
3	ehmi0401s	r	0	r	w	23	0	2	12	108	-1	C2S2.TIF	C2S3.TIF	C1S2.TIF	2	2	1	2	3	2	200	864	469003	469853	1596	1594	470041	-32768	1580	170.92200000002	470041	470057	17	517.099975585938	358.5	553.400024414062	351.299987792969	57.7000007629395	80.8000030517578	1.06495573350048	11.21888928409	170.92200000002	470229	470273	45	549.400024414062	354.899993896484	311.299987792969	344.899993896484
3	ehmi0401s	r	0	r	w	23	0	2	13	109	1	C1S2.TIF	C1S1.TIF	C2S2.TIF	1	1	2	2	1	2	200	910	471341	472241	1453	1458	472455	-32768	1472	196.293999999994	472451	472489	39	520.700012207031	351.799987792969	358.5	345.899993896484	115.5	207.899993896484	4.65065619601763	177.911499430562	192.293999999994	472595	472643	49	356.299987792969	346.200012207031	697.5	346.100006103516
3	ehmi0401s	r	0	r	w	23	1	2	14	110	-1	C2S1.TIF	C2S3.TIF	C1S2.TIF	2	2	1	1	3	2	200	993	473700	474700	1399	1418	474926	-32768	1484	208.712999999989	-32768	-32768	-32768	-32768	-32768	-32768	-32768	-32768	-32768	-32768	-32768	-507485.287	474922	474962	41	516.200012207031	357.200012207031	342.700012207031	348.700012207031
3	ehmi0401s	r	0	r	w	23	1	2	15	111	-1	C1S3.TIF	C1S1.TIF	C2S2.TIF	1	1	2	3	1	2	200	723	476302	477052	1423	1432	477253	-32768	1460	184.858999999997	477251	477271	21	517.5	361.700012207031	579.400024414062	351.100006103516	82.5999984741211	136.199996948242	1.80722475157683	9.71734086586895	182.858999999997	477402	477449	48	597.799987792969	354.700012207031	312.600006103516	344
3	ehmi0401s	r	0	r	w	23	0	2	16	112	-1	C1S1.TIF	C1S2.TIF	C2S1.TIF	1	1	2	1	2	1	200	541	478475	479025	1449	1436	479283	-32768	1428	240.868000000017	479278	479316	39	511.200012207031	357.399993896484	696.799987792969	357.700012207031	132.899993896484	261.700012207031	5.32568771127707	-0.0927507221441298	235.868000000017	480015	480200	186	348.899993896484	351.799987792969	299.600006103516	343.299987792969
3	ehmi0401s	r	0	r	w	23	0	2	17	113	-1	C1S1.TIF	C1S3.TIF	C2S1.TIF	1	1	2	1	3	1	200	921	481434	482384	1395	1394	482593	-32768	1459	191.245999999985	482591	482627	37	510	368	626.700012207031	363.100006103516	87.5999984741211	149.600006103516	3.35641176424615	2.40778460246414	189.245999999985	483316	483340	25	418.200012207031	352.600006103516	308.100006103516	359.5
3	ehmi0401s	r	0	r	w	23	1	2	18	114	-1	C2S2.TIF	C2S3.TIF	C1S1.TIF	2	2	1	2	3	1	200	963	484537	485487	1034	1018	485689	-32768	1016	184.933000000019	485688	485719	32	519.900024414062	348.5	594.700012207031	343.5	64.4000015258789	109.599998474121	2.15423550772323	3.82974409595657	183.933000000019	486592	486627	36	458.700012207031	363.700012207031	315.399993896484	362.700012207031
3	ehmi0401s	r	0	r	w	23	1	2	19	115	1	C1S3.TIF	C1S1.TIF	C2S2.TIF	1	1	2	3	1	2	200	686	487592	488292	1384	1388	488483	-32768	1404	174.624000000011	488480	488502	23	519.200012207031	361.399993896484	579.200012207031	359.299987792969	70.0999984741211	122.5	1.72767898946254	2.00743355882862	171.624000000011	488621	488652	32	566.799987792969	364	720.599975585938	371
3	ehmi0401s	r	0	r	w	23	1	2	20	116	1	C2S3.TIF	C2S2.TIF	C1S1.TIF	2	2	1	3	2	1	200	762	489975	490725	1388	1388	490967	-32768	1463	224.268999999971	490964	491006	43	507.399993896484	358.200012207031	661.5	360.799987792969	100	159	4.42879298926561	-0.967997072774257	221.268999999971	491119	491143	25	651	358.100006103516	729	351
3	ehmi0401s	r	0	r	w	23	1	2	21	117	-1	C1S1.TIF	C1S2.TIF	C2S3.TIF	1	1	2	1	2	3	200	746	492449	493199	1294	1296	493439	-32768	1351	222.791000000027	-32768	-32768	-32768	-32768	-32768	-32768	-32768	-32768	-32768	-32768	-32768	-525984.209	493572	493621	50	520.299987792969	360.399993896484	328	343.100006103516
3	ehmi0401s	r	0	r	w	23	1	2	22	118	-1	C2S3.TIF	C2S1.TIF	C1S2.TIF	2	2	1	3	1	2	200	644	494935	495585	1298	1312	495913	-32768	1410	311.050999999978	-32768	-32768	-32768	-32768	-32768	-32768	-32768	-32768	-32768	-32768	-32768	-528369.949	495909	495951	43	521.200012207031	365.899993896484	315.799987792969	355.799987792969
3	ehmi0401s	r	0	r	w	23	1	2	23	119	1	C2S1.TIF	C2S2.TIF	C1S3.TIF	2	2	1	1	2	3	200	774	496983	497783	1390	1411	498011	-32768	1474	211.458999999973	-32768	-32768	-32768	-32768	-32768	-32768	-32768	-32768	-32768	-32768	-32768	-530567.541	498007	498049	43	517.200012207031	372	693.099975585938	371.200012207031
3	ehmi0401s	r	0	r	w	23	1	2	24	120	1	C2S2.TIF	C2S3.TIF	C1S1.TIF	2	2	1	2	3	1	200	607	499106	499706	1460	1451	499886	-32768	1490	162.733000000007	499881	499917	37	511.5	354.299987792969	663.900024414062	356.600006103516	114.300003051758	249.600006103516	4.36726450285278	-0.868376214148193	157.733000000007	500130	500154	25	657.700012207031	363.700012207031	744.599975585938	348
3	ehmi0401s	r	0	r	w	23	0	2	25	121	-1	C2S3.TIF	C2S2.TIF	C1S3.TIF	2	2	1	3	2	3	200	855	501188	502038	1555	1552	502210	-32768	1606	155.033999999985	502206	502240	35	515.599975585938	365.600006103516	661.599975585938	359.600006103516	117.5	236.399993896484	4.1989536093021	2.35668823617501	151.033999999985	502716	502863	148	337	355.399993896484	322.899993896484	348.799987792969
3	ehmi0401s	r	0	r	w	23	0	2	26	122	1	C1S3.TIF	C1S1.TIF	C2S3.TIF	1	1	2	3	1	3	200	568	503808	504408	1437	1442	504651	-32768	1487	225.424999999988	-32768	-32768	-32768	-32768	-32768	-32768	-32768	-32768	-32768	-32768	-32768	-537193.575	504775	504817	43	497.5	356.799987792969	721.799987792969	353.5
3	ehmi0401s	r	0	r	w	23	1	2	27	123	1	C1S2.TIF	C1S3.TIF	C2S1.TIF	1	1	2	2	3	1	200	741	506183	506933	1594	1605	507231	-32768	1672	281.162000000011	507230	507286	57	519.400024414062	358	378.700012207031	352.100006103516	91.5999984741211	184.800003051758	4.04666700636784	177.596047020837	280.162000000011	507389	507438	50	368	353	741.799987792969	351.200012207031
3	ehmi0401s	r	0	r	w	23	0	2	28	124	1	C2S1.TIF	C2S3.TIF	C1S1.TIF	2	2	1	1	3	1	200	936	508489	509439	1511	1519	509601	-32768	1561	145.343999999983	509601	509620	20	518.299987792969	361.299987792969	561.200012207031	354	62.9000015258789	91.0999984741211	1.25232953190219	9.67079975105137	145.343999999983	509736	509767	32	560.099975585938	359.299987792969	712.799987792969	351.799987792969
3	ehmi0401s	r	0	r	w	23	1	2	29	125	1	C1S3.TIF	C1S2.TIF	C2S1.TIF	1	1	2	3	2	1	200	572	510820	511420	1485	1492	511618	-32768	1559	181.027000000002	511615	511656	42	525.299987792969	352.600006103516	662.900024414062	356.700012207031	92	149	3.94445947922793	-1.71408076672544	178.027000000002	512264	512290	27	631.299987792969	355.299987792969	734.5	366.299987792969
3	ehmi0401s	r	0	r	w	23	0	2	30	126	1	C1S1.TIF	C1S3.TIF	C2S1.TIF	1	1	2	1	3	1	200	607	513265	513865	1473	1486	513984	-32768	1466	102.101000000024	-32768	-32768	-32768	-32768	-32768	-32768	-32768	-32768	-32768	-32768	-32768	-546649.899	514156	514194	39	517.099975585938	360.5	723.200012207031	346.799987792969
3	ehmi0401s	r	0	r	w	23	0	2	31	127	1	C1S2.TIF	C1S3.TIF	C2S2.TIF	1	1	2	2	3	2	200	811	515246	516046	1441	1444	516232	-32768	1446	169.293000000005	516229	516268	40	521.900024414062	354.200012207031	388.899993896484	349	94.3000030517578	138	3.81928924789395	177.755247360023	166.293000000005	516373	516424	52	380	344.600006103516	725.599975585938	339.299987792969
3	ehmi0401s	r	0	r	w	23	0	2	32	128	1	C1S1.TIF	C1S3.TIF	C2S1.TIF	1	1	2	1	3	1	200	573	517451	518051	1362	1353	518227	-32768	1348	159.227000000014	518222	518262	41	522.599975585938	352.600006103516	668.400024414062	346.799987792969	98.9000015258789	177.5	4.18097514178992	2.28460915589718	154.227000000014	518608	518779	172	735.599975585938	343.200012207031	697.700012207031	375
3	ehmi0401s	r	0	r	w	23	0	2	33	129	1	C1S3.TIF	C1S1.TIF	C2S3.TIF	1	1	2	3	1	3	200	713	520194	520894	1092	1118	521134	-32768	1196	222.643999999971	521135	521160	26	520.799987792969	360	584.400024414062	354.200012207031	69.9000015258789	96.8000030517578	1.83781160248821	5.21067997382819	223.643999999971	521182	521209	28	617.400024414062	356.399993896484	742.099975585938	354.5
3	ehmi0401s	r	0	r	w	23	1	2	34	130	-1	C1S3.TIF	C1S2.TIF	C2S1.TIF	1	1	2	3	2	1	200	670	522584	523284	1324	1343	523494	-32768	1381	192.707999999984	523493	523520	28	523.799987792969	367.700012207031	456.899993896484	360.600006103516	64.9000015258789	99.8000030517578	1.93602234323954	173.933958157807	191.707999999984	523618	523652	35	459	360.600006103516	329	349.100006103516
3	ehmi0401s	r	0	r	w	23	0	2	35	131	1	C1S1.TIF	C1S2.TIF	C2S1.TIF	1	1	2	1	2	1	200	961	525333	526283	1490	1494	526458	-32768	1503	157.962999999989	-32768	-32768	-32768	-32768	-32768	-32768	-32768	-32768	-32768	-32768	-32768	-559068.037	526454	526491	38	520.200012207031	365.700012207031	672.900024414062	364.899993896484
3	ehmi0401s	r	0	r	w	23	1	2	36	132	-1	C1S3.TIF	C1S1.TIF	C2S2.TIF	1	1	2	3	1	2	200	845	527565	528415	1498	1507	528593	-32768	1554	160.993000000017	528590	528628	39	520.299987792969	356.799987792969	661	357.899993896484	101.5	206.600006103516	4.04322758256698	-0.448580963179485	157.993000000017	529013	529030	18	323	353.899993896484	307.200012207031	359.200012207031
3	ehmi0401s	r	0	r	w	23	0	2	37	133	1	C1S3.TIF	C1S2.TIF	C2S3.TIF	1	1	2	3	2	3	200	742	529998	530748	1379	1382	530906	-32768	1427	140.180999999982	530903	530941	39	517.700012207031	360.799987792969	644.200012207031	357.100006103516	90.8000030517578	153.199996948242	3.63661638414643	1.67777471874054	137.180999999982	531030	531061	32	640.700012207031	356.100006103516	716.299987792969	359
3	ehmi0401s	r	0	r	w	23	0	2	38	134	-1	C2S1.TIF	C2S2.TIF	C1S1.TIF	2	2	1	1	2	1	200	501	532090	532590	1413	1417	532780	-32768	1399	172.032000000007	532776	532810	35	518.400024414062	360	670.400024414062	358.700012207031	121.800003051758	235.800003051758	4.36170988179196	0.491425081721911	168.032000000007	533452	533662	211	323.600006103516	344.899993896484	330.799987792969	371.799987792969
3	ehmi0401s	r	0	r	w	23	1	2	39	135	1	C1S1.TIF	C1S2.TIF	C2S3.TIF	1	1	2	1	2	3	200	972	535000	536000	982	969	536197	-32768	962	179.956000000006	536195	536225	31	521.700012207031	343.799987792969	619.900024414062	349	90.6999969482422	120.699996948242	2.82175004176688	-3.03552684525266	177.956000000006	536335	536360	26	636	348.200012207031	729.900024414062	342.5
3	ehmi0401s	r	0	r	w	23	1	2	40	136	1	C1S1.TIF	C1S3.TIF	C2S2.TIF	1	1	2	1	3	2	200	716	537440	538190	1224	1233	538375	-32768	1272	167.798999999999	-32768	-32768	-32768	-32768	-32768	-32768	-32768	-32768	-32768	-32768	-32768	-570975.201	538443	538483	41	492.5	356	728.200012207031	340.899993896484
3	ehmi0401s	r	0	r	w	23	0	2	41	137	1	C2S3.TIF	C2S2.TIF	C1S3.TIF	2	2	1	3	2	3	200	949	540086	541036	1349	1362	541207	-32768	1397	154.638000000035	-32768	-32768	-32768	-32768	-32768	-32768	-32768	-32768	-32768	-32768	-32768	-573820.362	541203	541236	34	518.200012207031	371.5	671.700012207031	366.700012207031
3	ehmi0401s	r	0	r	w	23	0	2	42	138	1	C2S2.TIF	C2S3.TIF	C1S2.TIF	2	2	1	2	3	2	200	943	542597	543547	1105	1080	543785	-32768	1003	220.116000000038	-32768	-32768	-32768	-32768	-32768	-32768	-32768	-32768	-32768	-32768	-32768	-576332.884	543780	543821	42	527.200012207031	346.600006103516	732	339.600006103516
3	ehmi0401s	r	0	r	w	23	0	2	43	139	-1	C2S1.TIF	C2S2.TIF	C1S1.TIF	2	2	1	1	2	1	200	938	545099	546049	1315	1335	546244	-32768	1392	178.062000000034	546240	546275	36	517.200012207031	368.200012207031	641.099975585938	365.299987792969	97	220.699996948242	3.56132159800107	1.34276406532481	174.062000000034	546667	546690	24	346	355.399993896484	307.399993896484	362.299987792969
3	ehmi0401s	r	0	r	w	23	1	2	44	140	-1	C1S2.TIF	C1S3.TIF	C2S1.TIF	1	1	2	2	3	1	200	736	547674	548424	1414	1418	548615	-32768	1432	173.636999999988	548610	548649	40	516.900024414062	362.200012207031	377	355	97.9000015258789	175.600006103516	4.02545131996627	177.050298136613	168.636999999988	548780	548802	23	376.700012207031	353.700012207031	320.600006103516	354.799987792969
3	ehmi0401s	r	0	r	w	23	1	2	45	141	-1	C2S1.TIF	C2S2.TIF	C1S3.TIF	2	2	1	1	2	3	200	783	549852	550652	1408	1419	550831	-32768	1413	162.557999999961	550827	550865	39	519.799987792969	356.5	683.099975585938	347.200012207031	117.099998474121	239.100006103516	4.69341034651006	3.26417812150157	158.557999999961	551541	551563	23	278.100006103516	351.700012207031	323	356.600006103516
3	ehmi0401s	r	0	r	w	23	0	2	46	142	-1	C1S3.TIF	C1S2.TIF	C2S3.TIF	1	1	2	3	2	3	200	514	552832	553382	1307	1312	553669	-32768	1330	269.939999999944	-32768	-32768	-32768	-32768	-32768	-32768	-32768	-32768	-32768	-32768	-32768	-586167.06	553665	553707	43	519.599975585938	352.5	333.5	348.399993896484
3	ehmi0401s	r	0	r	w	23	0	2	47	143	-1	C1S2.TIF	C1S1.TIF	C2S2.TIF	1	1	2	2	1	2	200	691	555584	556284	1462	1459	556469	-32768	1439	168.113000000012	556466	556503	38	516.299987792969	360.299987792969	625.799987792969	358.200012207031	79.6999969482422	161.300003051758	3.14713186909408	1.1002604234773	165.113000000012	556623	556680	58	624.5	359.700012207031	338.299987792969	345.299987792969
3	ehmi0401s	r	0	r	w	23	1	2	48	144	-1	C2S2.TIF	C2S1.TIF	C1S3.TIF	2	2	1	2	1	3	200	511	558083	558633	1194	1213	558886	-32768	1299	236.317000000039	-32768	-32768	-32768	-32768	-32768	-32768	-32768	-32768	-32768	-32768	-32768	-591417.683	559018	559056	39	499.700012207031	357.899993896484	326.200012207031	353.600006103516
3	ehmi0401s	r	0	r	w	23	0	2	49	145	-1	C1S1.TIF	C1S3.TIF	C2S1.TIF	1	1	2	1	3	1	200	715	560348	561098	1226	1229	561294	-32768	1266	179.515000000014	561289	561328	40	521.200012207031	360.5	692.599975585938	359.399993896484	119.699996948242	260.299987792969	4.91832141782683	0.368235982024956	174.515000000014	561666	561688	23	350.799987792969	361.799987792969	308.799987792969	365.399993896484
3	ehmi0401s	r	0	r	w	23	1	2	50	146	-1	C1S1.TIF	C1S3.TIF	C2S2.TIF	1	1	2	1	3	2	200	908	562851	563751	1192	1207	563939	-32768	1282	170.057999999961	563935	563956	22	523.099975585938	363.399993896484	575.200012207031	358.600006103516	66.5999984741211	119.800003051758	1.50564939090288	5.27137546048276	166.057999999961	564100	564151	52	562	364.100006103516	345.799987792969	350.600006103516
3	ehmi0401s	r	0	r	w	23	0	2	51	147	1	C2S3.TIF	C2S1.TIF	C1S3.TIF	2	2	1	3	1	3	200	583	565284	565884	1156	1149	566068	-32768	1188	167.052999999956	566064	566089	26	522.700012207031	365.5	615.099975585938	355.899993896484	100.5	175.5	2.67330437191153	5.93155582915258	163.052999999956	566706	566880	175	714.700012207031	361.100006103516	736.299987792969	415.399993896484
3	ehmi0401s	r	0	r	w	23	0	2	52	148	1	C2S2.TIF	C2S1.TIF	C1S2.TIF	2	2	1	2	1	2	200	580	567921	568521	1201	1199	568707	-32768	1214	169.217999999993	568704	568729	26	528.099975585938	357.899993896484	614.5	356.299987792969	95.4000015258789	141.100006103516	2.48675793000826	1.06091951932047	166.217999999993	569015	569063	49	357.299987792969	363.5	725.599975585938	362.799987792969
3	ehmi0401s	r	0	r	w	23	0	2	53	149	-1	C2S2.TIF	C2S1.TIF	C1S2.TIF	2	2	1	2	1	2	200	501	570660	571160	1343	1344	571384	-32768	1381	206.645000000019	571381	571422	42	519.5	371.799987792969	358.700012207031	361	108.199996948242	204.5	4.63112937617768	176.152716551303	203.645000000019	571546	571567	22	358.600006103516	358.700012207031	319	366.299987792969
3	ehmi0401s	r	0	r	w	23	0	2	54	150	-1	C1S3.TIF	C1S1.TIF	C2S3.TIF	1	1	2	3	1	3	200	821	573307	574157	1316	1345	574341	-32768	1410	165.85400000005	574339	574372	34	521.299987792969	374.100006103516	628.900024414062	368.100006103516	88	133.899993896484	3.09677213894336	3.1962207298141	163.85400000005	574519	574574	56	625.200012207031	365.899993896484	347.5	361.600006103516
3	ehmi0401s	r	0	r	w	23	1	2	55	151	-1	C2S3.TIF	C2S1.TIF	C1S2.TIF	2	2	1	3	1	2	200	513	575636	576186	1389	1382	576378	-32768	1378	174.68200000003	-32768	-32768	-32768	-32768	-32768	-32768	-32768	-32768	-32768	-32768	-32768	-608971.318	576375	576447	73	522.200012207031	365.399993896484	348.899993896484	361.100006103516
3	ehmi0401s	r	0	r	w	23	1	2	56	152	-1	C2S3.TIF	C2S2.TIF	C1S1.TIF	2	2	1	3	2	1	200	609	577621	578221	1366	1356	578430	-32768	1356	192.011999999988	578426	578454	29	520	359.600006103516	663.200012207031	351	139.600006103516	243.600006103516	4.11648506485319	3.44670152011014	188.011999999988	578585	578644	60	681.900024414062	356.200012207031	338.5	355.600006103516
3	ehmi0401s	r	0	r	w	23	1	2	57	153	-1	C1S1.TIF	C1S2.TIF	C2S3.TIF	1	1	2	1	2	3	200	650	580059	580709	1206	1208	580905	-32768	1254	179.248000000021	580902	580938	37	523.799987792969	362.399993896484	644.200012207031	354.299987792969	90.4000015258789	161.699996948242	3.46761387538528	3.85435503302651	176.248000000021	581027	581076	50	639.400024414062	355.100006103516	330.700012207031	356.799987792969
3	ehmi0401s	r	0	r	w	23	1	2	58	154	-1	C2S2.TIF	C2S1.TIF	C1S3.TIF	2	2	1	2	1	3	200	722	582257	583007	1395	1371	583186	-32768	1339	162.655999999959	-32768	-32768	-32768	-32768	-32768	-32768	-32768	-32768	-32768	-32768	-32768	-615791.344	583183	583268	86	522.799987792969	370.299987792969	345	352.899993896484
3	ehmi0401s	r	0	r	w	23	1	2	59	155	1	C1S2.TIF	C1S1.TIF	C2S3.TIF	1	1	2	2	1	3	200	796	584716	585516	1603	1608	585748	-32768	1656	214.292999999947	-32768	-32768	-32768	-32768	-32768	-32768	-32768	-32768	-32768	-32768	-32768	-618301.707	585938	585981	44	465.799987792969	375.200012207031	704.5	380.100006103516
3	ehmi0401s	r	0	r	w	23	0	2	60	156	-1	C2S3.TIF	C2S1.TIF	C1S3.TIF	2	2	1	3	1	3	200	651	587463	588113	1639	1660	588420	-32768	1719	289.579000000027	-32768	-32768	-32768	-32768	-32768	-32768	-32768	-32768	-32768	-32768	-32768	-620898.421	588421	588476	56	511.799987792969	369.299987792969	316.200012207031	365.299987792969
3	ehmi0401s	r	0	r	w	23	1	2	61	157	-1	C2S1.TIF	C2S2.TIF	C1S3.TIF	2	2	1	1	2	3	200	846	589836	590686	1368	1351	590873	-32768	1355	169.626000000047	590872	590889	18	520.799987792969	370.799987792969	559.900024414062	366.5	58.2999992370605	99.6999969482422	1.13198409320071	6.28482185014539	168.626000000047	590990	591034	45	554.5	362.899993896484	324.700012207031	351.200012207031
3	ehmi0401s	r	0	r	w	23	0	2	62	158	1	C2S2.TIF	C2S3.TIF	C1S2.TIF	2	2	1	2	3	2	200	616	592128	592778	1419	1406	592970	-32768	1397	175.831000000006	592965	593006	42	518.599975585938	365.600006103516	376.700012207031	353.799987792969	95	180.699996948242	4.09169972238786	175.240240536685	170.831000000006	593096	593142	47	377.899993896484	355	716.299987792969	350.5
3	ehmi0401s	r	0	r	w	23	1	2	63	159	1	C1S1.TIF	C1S2.TIF	C2S3.TIF	1	1	2	1	2	3	200	533	594208	594758	1501	1494	594930	-32768	1484	154.320999999996	-32768	-32768	-32768	-32768	-32768	-32768	-32768	-32768	-32768	-32768	-32768	-627543.679	594926	594963	38	513.400024414062	357.200012207031	682	364.299987792969
3	ehmi0401s	r	0	r	w	23	1	2	64	160	1	C2S3.TIF	C2S2.TIF	C1S1.TIF	2	2	1	3	2	1	200	939	596018	596968	1449	1468	597196	-32768	1526	210.908000000054	597192	597231	40	520.299987792969	365.200012207031	370.5	361.299987792969	106.199996948242	207.800003051758	4.30606002154838	178.507190285198	206.908000000054	597269	597317	49	377.899993896484	359.700012207031	716.900024414062	362.600006103516
3	ehmi0401s	r	0	r	w	23	1	2	65	161	1	C2S3.TIF	C2S1.TIF	C1S2.TIF	2	2	1	3	1	2	200	541	598386	598936	1390	1386	599152	-32768	1368	199.369999999995	-32768	-32768	-32768	-32768	-32768	-32768	-32768	-32768	-32768	-32768	-32768	-631720.63	599148	599185	38	528.099975585938	355.799987792969	680.299987792969	350.200012207031
3	ehmi0401s	r	0	r	w	23	1	2	66	162	1	C2S2.TIF	C2S3.TIF	C1S1.TIF	2	2	1	2	3	1	200	526	600230	600780	1449	1447	600968	-32768	1450	171.238999999943	600964	600998	35	518.900024414062	359.299987792969	647.599975585938	352.799987792969	102.5	232.199996948242	3.70300160833319	2.89543495640235	167.238999999943	601418	601468	51	322.799987792969	353.299987792969	726.599975585938	362.100006103516
3	ehmi0401s	r	0	r	w	23	1	2	67	163	1	C2S1.TIF	C2S3.TIF	C1S2.TIF	2	2	1	1	3	2	200	886	602785	603685	1592	1601	603924	-32768	1594	222.491999999969	-32768	-32768	-32768	-32768	-32768	-32768	-32768	-32768	-32768	-32768	-32768	-636469.508	603920	603959	40	519.299987792969	367.899993896484	684	363
3	ehmi0401s	r	0	r	w	23	0	2	68	164	1	C2S1.TIF	C2S3.TIF	C1S1.TIF	2	2	1	1	3	1	200	938	605008	605958	1632	1620	606163	-32768	1647	187.947999999975	606158	606199	42	519.400024414062	370.399993896484	349.700012207031	367.100006103516	114	209.399993896484	4.87036665735179	178.88344954996	182.947999999975	606267	606318	52	355.399993896484	368.299987792969	742.900024414062	362.799987792969
3	ehmi0401s	r	0	r	w	23	0	2	69	165	1	C2S2.TIF	C2S1.TIF	C1S2.TIF	2	2	1	2	1	2	200	550	607635	608185	1614	1612	608373	-32768	1635	170.729999999981	-32768	-32768	-32768	-32768	-32768	-32768	-32768	-32768	-32768	-32768	-32768	-640970.27	608369	608409	41	512.299987792969	370.100006103516	669.700012207031	369.700012207031
3	ehmi0401s	r	0	r	w	23	0	2	70	166	1	C2S3.TIF	C2S2.TIF	C1S3.TIF	2	2	1	3	2	3	200	812	609631	610431	1443	1443	610603	-32768	1473	154.396999999997	610600	610641	42	521.700012207031	365.799987792969	369.399993896484	354	101.800003051758	183.300003051758	4.38959094583294	175.563982041033	151.396999999997	610703	610756	54	371.5	353.5	732.900024414062	361.600006103516
3	ehmi0401s	r	0	r	w	23	0	2	71	167	-1	C2S3.TIF	C2S1.TIF	C1S3.TIF	2	2	1	3	1	3	200	914	611800	612700	1490	1495	612897	-32768	1478	180.430999999982	612893	612932	40	524.900024414062	365.299987792969	369	361.799987792969	111.099998474121	191	4.48101768534794	178.712747268195	176.430999999982	613235	613257	23	348.799987792969	361.399993896484	320.899993896484	367
3	ehmi0401s	r	0	r	w	23	1	2	72	168	-1	C1S1.TIF	C1S3.TIF	C2S2.TIF	1	1	2	1	3	2	200	666	614515	615215	1368	1382	615410	-32768	1441	177.358000000007	615406	615426	21	517.299987792969	372.799987792969	567.200012207031	361.799987792969	70.9000015258789	135.800003051758	1.47054622292047	12.4489072972792	173.358000000007	615562	615616	55	553	366.200012207031	331.600006103516	350.600006103516
3	ehmi0401s	r	0	r	w	23	1	2	73	169	1	C2S1.TIF	C2S3.TIF	C1S2.TIF	2	2	1	1	3	2	200	512	616668	617218	1380	1373	617313	-32768	1366	77.2340000000549	-32768	-32768	-32768	-32768	-32768	-32768	-32768	-32768	-32768	-32768	-32768	-650003.766	617532	617572	41	530	364.399993896484	730.599975585938	351
3	ehmi0401s	r	0	r	w	23	1	2	74	170	-1	C1S2.TIF	C1S1.TIF	C2S3.TIF	1	1	2	2	1	3	200	603	618627	619227	1400	1411	619396	-32768	1436	151.785000000033	619392	619430	39	523.599975585938	364.700012207031	660.099975585938	368.399993896484	98	185.100006103516	3.92385852542395	-1.55492354432216	147.785000000033	619526	619575	50	655.299987792969	362.5	333.100006103516	359
3	ehmi0401s	r	0	r	w	23	1	2	75	171	-1	C2S3.TIF	C2S2.TIF	C1S1.TIF	2	2	1	3	2	1	200	568	620629	621229	1366	1381	621498	-32768	1499	252.349999999977	-32768	-32768	-32768	-32768	-32768	-32768	-32768	-32768	-32768	-32768	-32768	-654013.65	621494	621535	42	516.799987792969	380	329.899993896484	373.299987792969
3	ehmi0401s	r	0	r	w	23	1	2	76	172	-1	C1S2.TIF	C1S1.TIF	C2S3.TIF	1	1	2	2	1	3	200	643	622589	623239	1244	1241	623445	-32768	1238	189.380000000005	623442	623482	41	521.5	360.200012207031	692.700012207031	359.899993896484	117.400001525879	233.800003051758	4.91248992744156	0.100552148961033	186.380000000005	623588	623640	53	685.900024414062	361.200012207031	313.200012207031	352.5
3	ehmi0401s	r	0	r	w	23	0	2	77	173	-1	C2S1.TIF	C2S3.TIF	C1S1.TIF	2	2	1	1	3	1	200	712	625306	626006	1297	1300	626248	-32768	1331	223.927000000025	626244	626287	44	516.599975585938	367.600006103516	706.799987792969	365.799987792969	122.099998474121	266.799987792969	5.45010259704678	0.543780726149788	219.927000000025	626515	626567	53	704.599975585938	366.200012207031	341	365.299987792969
3	ehmi0401s	r	0	r	w	23	0	2	78	174	1	C2S1.TIF	C2S2.TIF	C1S1.TIF	2	2	1	1	2	1	200	984	627837	628837	1285	1300	629019	-32768	1353	164.089000000036	629016	629048	33	522	363.700012207031	630.299987792969	356.799987792969	90.8000030517578	179.399993896484	3.11839658087097	3.65075494914249	161.089000000036	629158	629183	26	624.400024414062	361.5	730.900024414062	349.899993896484
3	ehmi0401s	r	0	r	w	23	0	2	79	175	-1	C2S1.TIF	C2S3.TIF	C1S1.TIF	2	2	1	1	3	1	200	529	630238	630788	1301	1324	630890	-32768	1374	84.7619999999879	-32768	-32768	-32768	-32768	-32768	-32768	-32768	-32768	-32768	-32768	-32768	-663573.238	631070	631120	51	526.200012207031	362.399993896484	342.899993896484	364.200012207031
3	ehmi0401s	r	0	r	w	23	0	2	80	176	-1	C1S1.TIF	C1S2.TIF	C2S1.TIF	1	1	2	1	2	1	200	619	632171	632821	1404	1410	633091	-32768	1466	252.667999999947	-32768	-32768	-32768	-32768	-32768	-32768	-32768	-32768	-32768	-32768	-32768	-665606.332	633088	633146	59	524.599975585938	366.700012207031	310.5	362.899993896484
3	ehmi0401s	r	0	r	w	23	0	2	81	177	1	C1S3.TIF	C1S2.TIF	C2S3.TIF	1	1	2	3	2	3	200	704	634213	634913	1292	1279	635079	-32768	1226	149.417000000016	635078	635118	41	523.799987792969	356.399993896484	657.400024414062	360.399993896484	90	148.199996948242	3.84080664951734	-1.71740243923354	148.417000000016	635222	635245	24	649.099975585938	354.600006103516	733.5	351.799987792969
3	ehmi0401s	r	0	r	w	23	1	2	82	178	1	C2S2.TIF	C2S1.TIF	C1S3.TIF	2	2	1	2	1	3	200	815	636320	637120	1314	1328	637354	-32768	1398	216.746000000043	-32768	-32768	-32768	-32768	-32768	-32768	-32768	-32768	-32768	-32768	-32768	-669905.254	637351	637391	41	518.799987792969	376	700.700012207031	382.100006103516
3	ehmi0401s	r	0	r	w	23	1	2	83	179	-1	C2S1.TIF	C2S3.TIF	C1S2.TIF	2	2	1	1	3	2	200	937	638505	639455	1407	1416	639647	-32768	1533	174.934000000008	-32768	-32768	-32768	-32768	-32768	-32768	-32768	-32768	-32768	-32768	-32768	-672240.066	639744	639796	53	537.099975585938	376	334.100006103516	357.100006103516
3	ehmi0401s	r	0	r	w	23	1	2	84	180	1	C1S2.TIF	C1S3.TIF	C2S1.TIF	1	1	2	2	3	1	200	602	640871	641471	1471	1470	641661	-32768	1505	172.900999999954	-32768	-32768	-32768	-32768	-32768	-32768	-32768	-32768	-32768	-32768	-32768	-674256.099	641658	641695	38	514.700012207031	373.200012207031	682.5	369.700012207031
3	ehmi0401s	r	0	r	w	23	0	2	85	181	1	C2S3.TIF	C2S1.TIF	C1S3.TIF	2	2	1	3	1	3	200	688	642807	643507	1510	1517	643691	-32768	1569	167.126999999979	643687	643727	41	521	371.600006103516	353.700012207031	365.299987792969	114.300003051758	213.699996948242	4.80399561225095	177.837915170466	163.126999999979	643791	643842	52	353.799987792969	363.600006103516	704.099975585938	365
3	ehmi0401s	r	0	r	w	23	0	2	86	182	-1	C2S2.TIF	C2S3.TIF	C1S2.TIF	2	2	1	2	3	2	200	561	644908	645458	1418	1406	645630	-32768	1382	155.469000000041	645626	645665	40	521.900024414062	361.700012207031	688.400024414062	356	116.099998474121	206.600006103516	4.78042519345451	1.96353802771463	151.469000000041	646077	646271	195	339.299987792969	350.600006103516	302.5	337.100006103516
3	ehmi0401s	r	0	r	w	23	0	2	87	183	-1	C1S2.TIF	C1S3.TIF	C2S2.TIF	1	1	2	2	3	2	200	791	647484	648284	1409	1415	648535	-32768	1414	232.851000000024	-32768	-32768	-32768	-32768	-32768	-32768	-32768	-32768	-32768	-32768	-32768	-681070.149	648531	648572	42	519.400024414062	364.100006103516	345	350.100006103516
3	ehmi0401s	r	0	r	w	23	0	2	88	184	-1	C1S3.TIF	C1S1.TIF	C2S3.TIF	1	1	2	3	1	3	200	584	650040	650640	1209	1215	650862	-32768	1277	204.334000000032	-32768	-32768	-32768	-32768	-32768	-32768	-32768	-32768	-32768	-32768	-32768	-683425.666	650862	650920	59	524.099975585938	362.700012207031	321.299987792969	357.299987792969
3	ehmi0401s	r	0	r	w	23	1	2	89	185	1	C1S3.TIF	C1S1.TIF	C2S2.TIF	1	1	2	3	1	2	200	960	651951	652901	1489	1507	653125	-32768	1581	206.996000000043	653121	653160	40	522.299987792969	378	374.600006103516	367.899993896484	103.199996948242	209	4.25419238687244	176.08316168469	202.996000000043	653293	653347	55	375.299987792969	367.899993896484	697.099975585938	369.299987792969
3	ehmi0401s	r	0	r	w	23	0	2	90	186	1	C2S1.TIF	C2S2.TIF	C1S1.TIF	2	2	1	1	2	1	200	502	654403	654903	1508	1495	655189	-32768	1531	269.045000000042	-32768	-32768	-32768	-32768	-32768	-32768	-32768	-32768	-32768	-32768	-32768	-687687.955	655186	655229	44	524.299987792969	367.299987792969	698.5	359.799987792969
3	ehmi0401s	r	0	r	w	23	0	2	91	187	-1	C1S2.TIF	C1S1.TIF	C2S2.TIF	1	1	2	2	1	2	200	670	656559	657259	1215	1198	657441	-32768	1161	165.494999999995	657434	657461	28	526.200012207031	359.299987792969	624.700012207031	351.600006103516	97.1999969482422	179.699996948242	2.83911969767533	4.47628126727072	158.494999999995	657514	657564	51	623.599975585938	353	300.899993896484	350.200012207031
3	ehmi0401s	r	0	r	w	23	0	2	92	188	1	C1S1.TIF	C1S2.TIF	C2S1.TIF	1	1	2	1	2	1	200	746	658658	659408	1125	1123	659600	-32768	1193	173.984999999986	-32768	-32768	-32768	-32768	-32768	-32768	-32768	-32768	-32768	-32768	-32768	-692194.015	659597	659635	39	530.099975585938	358.5	709	358.799987792969
3	ehmi0401s	r	0	r	w	23	1	2	93	189	1	C2S2.TIF	C2S1.TIF	C1S3.TIF	2	2	1	2	1	3	200	778	660673	661473	1303	1306	661644	-32768	1358	153.344999999972	661641	661681	41	527.799987792969	367.799987792969	371.100006103516	358.700012207031	108	219.300003051758	4.51048113253544	176.672326229571	150.344999999972	661736	661784	49	373.700012207031	359.700012207031	727.799987792969	361.799987792969
3	ehmi0401s	r	0	r	w	23	1	2	94	190	1	C1S1.TIF	C1S3.TIF	C2S2.TIF	1	1	2	1	3	2	200	970	662904	663904	1312	1310	664158	-32768	1363	237.324000000022	-32768	-32768	-32768	-32768	-32768	-32768	-32768	-32768	-32768	-32768	-32768	-696688.676	664183	664215	33	522.599975585938	366.600006103516	690.799987792969	363.5
3	ehmi0401s	r	0	r	w	23	1	2	95	191	-1	C2S2.TIF	C2S3.TIF	C1S1.TIF	2	2	1	2	3	1	200	603	665652	666252	1079	1100	666457	-32768	1147	188.640000000014	666453	666493	41	521.599975585938	356.700012207031	698.400024414062	354.100006103516	120.599998474121	248.199996948242	5.06645494198056	0.844949921402477	184.640000000014	667218	667231	14	331.700012207031	363.100006103516	307	363.799987792969
3	ehmi0401s	r	0	r	w	23	1	2	96	192	1	C1S2.TIF	C1S1.TIF	C2S3.TIF	1	1	2	2	1	3	200	850	668461	669311	1250	1259	669520	-32768	1303	191.015999999945	669518	669553	36	523.400024414062	369.600006103516	388.700012207031	356.899993896484	106.5	150.600006103516	3.88790521735135	174.606833116153	189.015999999945	669677	669729	53	362.799987792969	356.899993896484	729.799987792969	368.299987792969
3	ehmi0401s	r	0	r	w	23	0	3	1	193	-1	C1S1.TIF	C1S3.TIF	C2S1.TIF	1	1	2	1	3	1	200	717	674097	674847	1543	1541	675042	-32768	1605	177.942000000039	675039	675081	43	506.899993896484	375.899993896484	681.099975585938	370.100006103516	112.900001525879	192.100006103516	5.0013504886799	1.91244929450546	174.942000000039	675587	675608	22	354	366.700012207031	296.5	370.299987792969
3	ehmi0401s	r	0	r	w	23	0	3	2	194	1	C2S3.TIF	C2S1.TIF	C1S3.TIF	2	2	1	3	1	3	200	973	676641	677641	1534	1535	677827	-32768	1562	169.121000000043	677824	677856	33	509.899993896484	365.100006103516	620.099975585938	367.700012207031	93.6999969482422	132.800003051758	3.17210500943062	-1.35156390279372	166.121000000043	677943	677969	27	626.299987792969	368.100006103516	732.400024414062	362.899993896484
3	ehmi0401s	r	0	r	w	23	1	3	3	195	-1	C1S1.TIF	C1S2.TIF	C2S3.TIF	1	1	2	1	2	3	200	968	679506	680456	1501	1502	680683	-32768	1526	209.966999999946	-32768	-32768	-32768	-32768	-32768	-32768	-32768	-32768	-32768	-32768	-32768	-713241.033	680864	680904	41	484.299987792969	364.700012207031	306.600006103516	356.100006103516
3	ehmi0401s	r	0	r	w	23	0	3	4	196	1	C1S1.TIF	C1S3.TIF	C2S1.TIF	1	1	2	1	3	1	200	755	681977	682727	1235	1245	682919	-32768	1274	174.10699999996	-32768	-32768	-32768	-32768	-32768	-32768	-32768	-32768	-32768	-32768	-32768	-715512.893	682916	682955	40	530.400024414062	366.799987792969	712.5	359.700012207031
3	ehmi0401s	r	0	r	w	23	0	3	5	197	1	C2S3.TIF	C2S2.TIF	C1S3.TIF	2	2	1	3	2	3	200	815	684008	684808	1389	1395	685025	-32768	1419	199.587999999989	685021	685055	35	525.900024414062	368.799987792969	448.600006103516	356.5	63.2999992370605	132.800003051758	2.25252592777395	170.946731273402	195.587999999989	685095	685136	42	451.600006103516	356.899993896484	719.599975585938	357.799987792969
3	ehmi0401s	r	0	r	w	23	1	3	6	198	1	C1S1.TIF	C1S3.TIF	C2S2.TIF	1	1	2	1	3	2	200	530	686162	686712	1448	1446	686885	-32768	1448	156.280999999959	686881	686919	39	522.900024414062	361.799987792969	665.799987792969	363.399993896484	104.599998474121	214.5	4.10068782042337	-0.643344439461327	152.280999999959	687149	687171	23	656.299987792969	364.799987792969	743.400024414062	355.200012207031
3	ehmi0401s	r	0	r	w	23	1	3	7	199	-1	C2S1.TIF	C2S2.TIF	C1S3.TIF	2	2	1	1	2	3	200	976	688246	689246	1429	1435	689480	-32768	1494	215.714999999967	689609	689644	36	522.099975585938	357.100006103516	349.700012207031	342.200012207031	136.600006103516	249.300003051758	4.96540856056825	175.053989954464	344.714999999967	689883	690060	178	340.100006103516	352.700012207031	336.700012207031	365.100006103516
3	ehmi0401s	r	0	r	w	23	0	3	8	200	-1	C2S2.TIF	C2S1.TIF	C1S2.TIF	2	2	1	2	1	2	200	684	691377	692077	1507	1522	692277	-32768	1567	183.008000000031	692274	692318	45	528.900024414062	370.399993896484	688.099975585938	370.399993896484	98.4000015258789	168.800003051758	4.56814775980674	0	180.008000000031	692682	692695	14	346.700012207031	361.600006103516	325.799987792969	372.700012207031
3	ehmi0401s	r	0	r	w	23	1	3	9	201	-1	C1S3.TIF	C1S1.TIF	C2S2.TIF	1	1	2	3	1	2	200	862	693976	694826	1425	1440	695034	-32768	1505	190.505000000005	695030	695071	42	518.700012207031	365.700012207031	685	366.700012207031	110.599998474121	222	4.77196585047662	-0.345521280042413	186.505000000005	695216	695277	62	682.5	373.600006103516	350.5	367.700012207031
3	ehmi0401s	r	0	r	w	23	1	3	10	202	-1	C2S3.TIF	C2S2.TIF	C1S1.TIF	2	2	1	3	2	1	200	763	696424	697174	1432	1439	697400	-32768	1466	209.185999999987	697397	697433	37	522.599975585938	364.5	683.299987792969	364.100006103516	121.900001525879	247.899993896484	4.61120548416709	0.143023971894739	206.185999999987	697544	697601	58	678.700012207031	370.700012207031	346.600006103516	353.299987792969
3	ehmi0401s	r	0	r	w	23	0	3	11	203	1	C2S2.TIF	C2S1.TIF	C1S2.TIF	2	2	1	2	1	2	200	786	698634	699434	1366	1371	699672	-32768	1395	221.23199999996	-32768	-32768	-32768	-32768	-32768	-32768	-32768	-32768	-32768	-32768	-32768	-732218.768	699667	699711	45	521.900024414062	355.5	697.5	361.399993896484
3	ehmi0401s	r	0	r	w	23	1	3	12	204	-1	C1S3.TIF	C1S1.TIF	C2S2.TIF	1	1	2	3	1	2	200	687	701836	702536	1559	1546	702724	-32768	1476	170.466999999946	702721	702737	17	523.599975585938	368.299987792969	560.299987792969	364.600006103516	60.5	97.8000030517578	1.06148449453008	5.76519275194376	167.466999999946	702872	702914	43	560.299987792969	364.700012207031	339.399993896484	364.299987792969
3	ehmi0401s	r	0	r	w	23	0	3	13	205	-1	C2S2.TIF	C2S3.TIF	C1S2.TIF	2	2	1	2	3	2	200	1000	705149	706149	1337	1326	706259	-32768	1347	92.7240000000456	-32768	-32768	-32768	-32768	-32768	-32768	-32768	-32768	-32768	-32768	-32768	-738934.276	706460	706502	43	516.5	368.299987792969	320.899993896484	370.799987792969
3	ehmi0401s	r	0	r	w	23	0	3	14	206	1	C2S1.TIF	C2S3.TIF	C1S1.TIF	2	2	1	1	3	1	200	870	707801	708701	1138	1147	708877	-32768	1210	159.417999999947	-32768	-32768	-32768	-32768	-32768	-32768	-32768	-32768	-32768	-32768	-32768	-741485.582	709041	709069	29	545	367.399993896484	704	355.100006103516
3	ehmi0401s	r	0	r	w	23	1	3	15	207	1	C2S1.TIF	C2S2.TIF	C1S3.TIF	2	2	1	1	2	3	200	957	710370	711320	1533	1557	711506	-32768	1609	168.457999999984	711506	711529	24	522.200012207031	369.899993896484	577	374.399993896484	63.2999992370605	98.8000030517578	1.5823013302146	-4.70116558633817	168.457999999984	711650	711681	32	563.799987792969	374.799987792969	727.900024414062	371.100006103516
3	ehmi0401s	r	0	r	w	23	0	3	16	208	1	C1S3.TIF	C1S1.TIF	C2S3.TIF	1	1	2	3	1	3	200	527	713185	713735	1312	1280	713919	-32768	1189	167.050000000047	-32768	-32768	-32768	-32768	-32768	-32768	-32768	-32768	-32768	-32768	-32768	-746519.95	714025	714064	40	484.799987792969	358.399993896484	731.5	350.700012207031
3	ehmi0401s	r	0	r	w	23	1	3	17	209	-1	C1S3.TIF	C1S2.TIF	C2S1.TIF	1	1	2	3	2	1	200	720	715386	716136	1416	1396	716333	-32768	1391	180.140000000014	-32768	-32768	-32768	-32768	-32768	-32768	-32768	-32768	-32768	-32768	-32768	-748920.86	716464	716504	41	535.5	367.899993896484	331.399993896484	360.100006103516
3	ehmi0401s	r	0	r	w	23	1	3	18	210	1	C1S3.TIF	C1S2.TIF	C2S1.TIF	1	1	2	3	2	1	200	914	717524	718424	1353	1329	718598	-32768	1261	157.177999999956	-32768	-32768	-32768	-32768	-32768	-32768	-32768	-32768	-32768	-32768	-32768	-751208.822	718594	718634	41	517.400024414062	360	682.900024414062	358.5
3	ehmi0401s	r	0	r	w	23	1	3	19	211	-1	C2S2.TIF	C2S1.TIF	C1S3.TIF	2	2	1	2	1	3	200	748	719952	720702	1562	1582	720898	-32768	1645	179.552999999956	720896	720972	77	516.099975585938	371.600006103516	370.600006103516	360.700012207031	91.5	259.5	4.19278297020289	175.710277613819	177.552999999956	721102	721124	23	372.700012207031	359.799987792969	308.700012207031	364.600006103516
3	ehmi0401s	r	0	r	w	23	1	3	20	212	1	C1S2.TIF	C1S3.TIF	C2S1.TIF	1	1	2	2	3	1	200	654	722179	722829	1412	1418	723054	-32768	1447	207.604999999981	-32768	-32768	-32768	-32768	-32768	-32768	-32768	-32768	-32768	-32768	-32768	-755614.395	723051	723091	41	519.200012207031	365.200012207031	683.299987792969	355.799987792969
3	ehmi0401s	r	0	r	w	23	1	3	21	213	1	C1S3.TIF	C1S1.TIF	C2S2.TIF	1	1	2	3	1	2	200	864	724440	725290	1471	1482	725642	-32768	1479	334.420999999973	-32768	-32768	-32768	-32768	-32768	-32768	-32768	-32768	-32768	-32768	-32768	-758075.579	725637	725677	41	525.099975585938	360.299987792969	721.099975585938	357.200012207031
3	ehmi0401s	r	0	r	w	23	0	3	22	214	1	C1S2.TIF	C1S3.TIF	C2S2.TIF	1	1	2	2	3	2	200	691	726771	727471	1449	1449	727664	-32768	1446	175.668999999994	727660	727695	36	515.5	364.5	668.700012207031	354.299987792969	120.099998474121	220.100006103516	4.40577172871429	3.82005834882832	171.668999999994	728305	728328	24	662	338.799987792969	731.5	354.600006103516
3	ehmi0401s	r	0	r	w	23	1	3	23	215	-1	C2S1.TIF	C2S2.TIF	C1S3.TIF	2	2	1	1	2	3	200	705	729396	730096	1416	1421	730270	-32768	1442	156.858000000007	730266	730301	36	523.5	363	675.599975585938	352.799987792969	117.699996948242	245.699996948242	4.37424918911319	3.84209184547786	152.858000000007	730740	730764	25	359.899993896484	346.600006103516	317.700012207031	358.200012207031
3	ehmi0401s	r	0	r	w	23	0	3	24	216	-1	C1S3.TIF	C1S1.TIF	C2S3.TIF	1	1	2	3	1	3	200	662	731818	732468	1281	1283	732643	-32768	1330	157.113000000012	732640	732682	43	520.400024414062	364.200012207031	701.099975585938	357.700012207031	117.5	221.600006103516	5.18101702743035	2.06603417801085	154.113000000012	733580	733602	23	290.700012207031	298.899993896484	319	358.299987792969
3	ehmi0401s	r	0	r	w	23	0	3	25	217	1	C1S2.TIF	C1S1.TIF	C2S2.TIF	1	1	2	2	1	2	200	890	735407	736307	1406	1411	736504	-32768	1414	179.354999999981	736501	736535	35	523.400024414062	361.5	623.200012207031	354.700012207031	79.6999969482422	167.699996948242	2.87448403384213	3.90349603415797	176.354999999981	736762	736786	25	618.599975585938	359.200012207031	717.700012207031	360.399993896484
3	ehmi0401s	r	0	r	w	23	0	3	26	218	1	C2S1.TIF	C2S2.TIF	C1S1.TIF	2	2	1	1	2	1	200	741	738179	738929	1419	1408	739168	-32768	1397	221.876999999979	-32768	-32768	-32768	-32768	-32768	-32768	-32768	-32768	-32768	-32768	-32768	-771714.123	739165	739206	42	515.200012207031	366.399993896484	693	356.700012207031
3	ehmi0401s	r	0	r	w	23	1	3	27	219	1	C1S1.TIF	C1S2.TIF	C2S3.TIF	1	1	2	1	2	3	200	865	740236	741086	1240	1227	741279	-32768	1177	176.048999999999	741278	741327	50	525.700012207031	352.700012207031	348.299987792969	348.5	99	156	5.08452790503287	178.640545974718	175.048999999999	741426	741477	52	343.299987792969	345	727.700012207031	342.799987792969
3	ehmi0401s	r	0	r	w	23	1	3	28	220	-1	C2S1.TIF	C2S3.TIF	C1S2.TIF	2	2	1	1	3	2	200	729	742583	743333	1268	1256	743532	-32768	1286	181.162999999942	-32768	-32768	-32768	-32768	-32768	-32768	-32768	-32768	-32768	-32768	-32768	-776118.837	743533	743581	49	522.299987792969	359.700012207031	343.399993896484	350.700012207031
3	ehmi0401s	r	0	r	w	23	1	3	29	221	1	C2S2.TIF	C2S3.TIF	C1S1.TIF	2	2	1	2	3	1	200	839	744748	745598	1254	1262	745820	-32768	1307	204.596999999951	-32768	-32768	-32768	-32768	-32768	-32768	-32768	-32768	-32768	-32768	-32768	-778383.403	745816	745864	49	526.099975585938	357.799987792969	714.900024414062	356.399993896484
3	ehmi0401s	r	0	r	w	23	1	3	30	222	-1	C2S2.TIF	C2S1.TIF	C1S3.TIF	2	2	1	2	1	3	200	999	746914	747914	1365	1357	748092	-32768	1393	160.454000000027	748088	748113	26	519.200012207031	358.5	622.400024414062	351.899993896484	111.699996948242	214.600006103516	2.97159330069665	3.66454950482972	156.454000000027	748638	748651	14	313.899993896484	350.700012207031	325.700012207031	374.100006103516
3	ehmi0401s	r	0	r	w	23	0	3	31	223	-1	C1S3.TIF	C1S2.TIF	C2S3.TIF	1	1	2	3	2	3	200	822	749708	750558	1561	1578	750895	-32768	1725	319.680999999982	-32768	-32768	-32768	-32768	-32768	-32768	-32768	-32768	-32768	-32768	-32768	-783343.319	750891	750939	49	524	363.899993896484	306.5	357
3	ehmi0401s	r	0	r	w	23	0	3	32	224	-1	C2S1.TIF	C2S3.TIF	C1S1.TIF	2	2	1	1	3	1	200	837	751972	752822	1512	1490	753042	-32768	1428	201.976000000024	753038	753079	42	520.599975585938	357	689.599975585938	354.700012207031	113.199996948242	249.5	4.84980468142184	0.78083589820035	197.976000000024	754976	754995	20	355.899993896484	341.100006103516	313.100006103516	349
3	ehmi0401s	r	0	r	w	23	0	3	33	225	-1	C2S2.TIF	C2S1.TIF	C1S2.TIF	2	2	1	2	1	2	200	879	756323	757223	1375	1398	757408	-32768	1477	167.653000000049	757408	757423	16	523.799987792969	369.600006103516	557.900024414062	367.100006103516	57.2000007629395	74.5	0.983937252247871	4.19910048988528	167.653000000049	757654	757703	50	552.200012207031	370.899993896484	349	365.399993896484
3	ehmi0401s	r	0	r	w	23	1	3	34	226	1	C2S3.TIF	C2S1.TIF	C1S2.TIF	2	2	1	3	1	2	200	680	759268	759968	968	956	760146	-32768	964	160.854999999981	760142	760176	35	526.700012207031	351.600006103516	416.100006103516	349.899993896484	88.8000030517578	168.100006103516	3.17853766273763	179.118808969597	156.854999999981	760215	760261	47	418.100006103516	351.399993896484	736.799987792969	346.200012207031
3	ehmi0401s	r	0	r	w	23	0	3	35	227	1	C1S1.TIF	C1S2.TIF	C2S1.TIF	1	1	2	1	2	1	200	913	761307	762207	1081	1087	762378	-32768	1124	154.756000000052	-32768	-32768	-32768	-32768	-32768	-32768	-32768	-32768	-32768	-32768	-32768	-794991.244	762374	762413	40	521.700012207031	352.899993896484	690.599975585938	349.299987792969
3	ehmi0401s	r	0	r	w	23	0	3	36	228	-1	C1S2.TIF	C1S3.TIF	C2S2.TIF	1	1	2	2	3	2	200	942	764335	765285	1322	1327	765774	-32768	1432	470.85400000005	-32768	-32768	-32768	-32768	-32768	-32768	-32768	-32768	-32768	-32768	-32768	-798071.146	765770	765826	57	520.700012207031	366.399993896484	316	346.299987792969
3	ehmi0401s	r	0	r	w	23	0	3	37	229	1	C2S2.TIF	C2S1.TIF	C1S2.TIF	2	2	1	2	1	2	200	677	767124	767824	1402	1414	767999	-32768	1452	158.232	767996	768030	35	523.8	369.4	661	368.1	108.2	215.2	3.942706	0.5436518	155.232	768135	768159	25	656.3	369.6	740.8	366.3
3	ehmi0401s	r	0	r	w	23	0	3	38	230	1	C1S1.TIF	C1S2.TIF	C2S1.TIF	1	1	2	1	2	1	200	715	769198	769948	1493	1515	770115	-32768	1534	150.295	770111	770138	28	521.7	366.2	647.8	358.6	128.2	231.9	3.630157	3.453991	146.295	770273	770297	25	662.9	359.7	737.3	353.9
3	ehmi0401s	r	0	r	w	23	0	3	39	231	1	C1S1.TIF	C1S3.TIF	C2S1.TIF	1	1	2	1	3	1	200	741	771486	772236	1349	1344	772421	-32768	1381	168.151	-32768	-32768	-32768	-32768	-32768	-32768	-32768	-32768	-32768	-32768	-32768	-805020.8	772417	772454	38	520	364.1	690.1	357.5
3	ehmi0401s	r	0	r	w	23	0	3	40	232	1	C1S3.TIF	C1S2.TIF	C2S3.TIF	1	1	2	3	2	3	200	749	774003	774753	1431	1437	774925	-32768	1469	154.197	-32768	-32768	-32768	-32768	-32768	-32768	-32768	-32768	-32768	-32768	-32768	-807538.8	774921	774959	39	518	363.3	683.7	356.5
3	ehmi0401s	r	0	r	w	23	1	3	41	233	-1	C1S2.TIF	C1S3.TIF	C2S1.TIF	1	1	2	2	3	1	200	724	776001	776751	1514	1524	776934	-32768	1557	165.703	776930	776966	37	520.7	373.2	650.4	369.9	97.9	199.9	3.728221	1.459591	161.703	777057	777104	48	639.2	370.6	337.6	351.3
3	ehmi0401s	r	0	r	w	23	1	3	42	234	-1	C1S1.TIF	C1S2.TIF	C2S3.TIF	1	1	2	1	2	3	200	840	778131	778981	1451	1450	779196	-32768	1443	197.391	779191	779238	48	516	358.5	676	352.8	94.9	129.5	4.594026	2.04324	192.391	779343	779405	63	669.4	352.9	337.9	348.9
3	ehmi0401s	r	0	r	w	23	1	3	43	235	-1	C1S3.TIF	C1S2.TIF	C2S1.TIF	1	1	2	3	2	1	200	888	780432	781332	1435	1423	781570	-32768	1401	221.32	-32768	-32768	-32768	-32768	-32768	-32768	-32768	-32768	-32768	-32768	-32768	-814116.7	781566	781617	52	514.2	360	319.8	348.2
3	ehmi0401s	r	0	r	w	23	1	3	44	236	1	C1S2.TIF	C1S1.TIF	C2S3.TIF	1	1	2	2	1	3	200	783	782673	783473	1205	1207	783671	-32768	1206	181.686	783670	783697	28	525.9	366.7	449.8	359.1	76.1	104.3	2.200854	174.2894	180.686	784225	784244	20	751	351.6	725.4	355.8
3	ehmi0401s	r	0	r	w	23	1	3	45	237	1	C2S2.TIF	C2S3.TIF	C1S1.TIF	2	2	1	2	3	1	200	884	785281	786181	1057	1069	786351	-32768	1110	152.147	-32768	-32768	-32768	-32768	-32768	-32768	-32768	-32768	-32768	-32768	-32768	-818966.9	786347	786384	38	525.3	359.2	688.9	355.4
3	ehmi0401s	r	0	r	w	23	1	3	46	238	-1	C1S2.TIF	C1S1.TIF	C2S3.TIF	1	1	2	2	1	3	200	826	788032	788882	1236	1243	789084	-32768	1307	184.672	789080	789116	37	519.4	367.8	412.4	364.2	80.6	158.8	3.08088	178.0737	180.672	789230	789255	26	415.4	366.4	313.4	365.3
3	ehmi0401s	r	0	r	w	23	0	3	47	239	1	C2S1.TIF	C2S3.TIF	C1S1.TIF	2	2	1	1	3	1	200	825	790289	791139	1077	1069	791324	-32768	1028	168.221	-32768	-32768	-32768	-32768	-32768	-32768	-32768	-32768	-32768	-32768	-32768	-823923.8	791321	791359	39	526.3	356.8	681.3	348.5
3	ehmi0401s	r	0	r	w	23	0	3	48	240	-1	C1S3.TIF	C1S2.TIF	C2S3.TIF	1	1	2	3	2	3	200	851	792379	793229	991	986	793434	-32768	1029	187.903	793430	793451	22	516.8	353.8	579.6	350.5	79.2	156.8	1.807094	3.01232	183.903	793488	793532	45	568.1	350.9	319.1	342.2
3	ehmi0401s	r	0	r	w	23	1	3	49	241	-1	C2S2.TIF	C2S3.TIF	C1S1.TIF	2	2	1	2	3	1	200	509	794828	795328	1358	1376	795545	-32768	1384	199.372	795541	795582	42	520.7	372.5	716	361.6	130.2	265.3	5.604747	3.203624	195.372	795680	795732	53	704.7	362.4	327	365.5
3	ehmi0401s	r	0	r	w	23	1	3	50	242	-1	C2S3.TIF	C2S1.TIF	C1S2.TIF	2	2	1	3	1	2	200	927	796848	797798	1297	1314	797997	-32768	1358	181.336	797994	798018	25	520.2	364.4	464.4	360.3	65.2	113.5	1.610097	175.7923	178.336	798078	798109	32	426	358.1	301.7	352.4
3	ehmi0401s	r	0	r	w	23	1	3	51	243	-1	C2S3.TIF	C2S1.TIF	C1S2.TIF	2	2	1	3	1	2	200	632	799137	799787	1235	1249	8e+05	-32768	1320	196.154	799996	800037	42	517.7	365.3	376.4	363	94.5	154	4.060885	179.0668	192.154	800114	800137	24	370	357.3	294.9	364.2
3	ehmi0401s	r	0	r	w	23	1	3	52	244	1	C2S1.TIF	C2S3.TIF	C1S2.TIF	2	2	1	1	3	2	200	708	801191	801891	1293	1318	802199	-32768	1480	291.171	802194	802223	30	513.3	369.5	368.9	357.7	133.2	269.8	4.163296	175.3223	286.171	802280	802347	68	370.5	363.3	750.7	384.6
3	ehmi0401s	r	0	r	w	23	0	3	53	245	1	C2S2.TIF	C2S3.TIF	C1S2.TIF	2	2	1	2	3	2	200	605	803507	804107	1195	1188	804296	-32768	1190	172.601	-32768	-32768	-32768	-32768	-32768	-32768	-32768	-32768	-32768	-32768	-32768	-836891.4	804293	804334	42	516.1	361.9	692.3	357.5
3	ehmi0401s	r	0	r	w	23	1	3	54	246	-1	C1S2.TIF	C1S1.TIF	C2S3.TIF	1	1	2	2	1	3	200	501	805422	805922	1218	1226	806118	-32768	1210	178.052	806116	806146	31	527.3	360.9	419	357.5	97.5	161.9	3.118082	178.2025	176.052	806296	806320	25	412.7	361.9	329.1	365
3	ehmi0401s	r	0	r	w	23	0	3	55	247	-1	C1S1.TIF	C1S2.TIF	C2S1.TIF	1	1	2	1	2	1	200	578	808039	808639	1244	1261	808878	-32768	1310	221.997	808874	808914	41	523.6	361.6	714.5	361.3	129.5	251	5.469922	0.09030502	217.997	809295	809312	18	359.1	361.4	320.3	370.9
3	ehmi0401s	r	0	r	w	23	1	3	56	248	-1	C2S2.TIF	C2S3.TIF	C1S1.TIF	2	2	1	2	3	1	200	671	810376	811076	1218	1217	811257	-32768	1205	163.751	811256	811323	68	523.9	360.7	745	353.8	92	176.2	6.329277	1.792623	162.751	811771	811973	203	332.4	342.9	317.6	350
3	ehmi0401s	r	0	r	w	23	0	3	57	249	-1	C2S3.TIF	C2S2.TIF	C1S3.TIF	2	2	1	3	2	3	200	991	813041	814041	1118	1131	814254	-32768	1190	195.925	814250	814288	39	517.2	356	684.9	353.5	119.5	249.9	4.812588	0.8553079	191.925	814871	815052	182	333.2	365.2	325.6	379.8
3	ehmi0401s	r	0	r	w	23	0	3	58	250	-1	C1S1.TIF	C1S2.TIF	C2S1.TIF	1	1	2	1	2	1	200	907	816447	817347	1449	1444	817671	-32768	1440	306.345	-32768	-32768	-32768	-32768	-32768	-32768	-32768	-32768	-32768	-32768	-32768	-850132.7	817668	817708	41	539.4	370.6	318.3	361.1
3	ehmi0401s	r	0	r	w	23	1	3	59	251	1	C2S1.TIF	C2S2.TIF	C1S3.TIF	2	2	1	1	2	3	200	685	818773	819473	1422	1411	819672	-32768	1390	181.728	819669	819711	43	512.6	366.7	341.9	361.8	111.4	196.8	4.900164	178.3517	178.728	819804	819863	60	340.7	359.6	737.2	359.8
3	ehmi0401s	r	0	r	w	23	0	3	60	252	-1	C2S1.TIF	C2S2.TIF	C1S1.TIF	2	2	1	1	2	1	200	545	820893	821443	1422	1409	821643	-32768	1432	183.06	821638	821674	37	522	373.6	665.3	367.8	107.7	228.9	4.121197	2.321102	178.06	821777	821835	59	658.7	368.9	324.3	351.8
3	ehmi0401s	r	0	r	w	23	0	3	61	253	-1	C2S1.TIF	C2S3.TIF	C1S1.TIF	2	2	1	1	3	1	200	924	822889	823839	1465	1481	824043	-32768	1492	186.704	824039	824078	40	510	369.8	675.2	367.9	115.6	197.5	4.740631	0.6608382	182.704	824314	824374	61	679.4	371.6	339.5	357.4
3	ehmi0401s	r	0	r	w	23	1	3	62	254	1	C1S1.TIF	C1S2.TIF	C2S3.TIF	1	1	2	1	2	3	200	639	825411	826061	1419	1415	826160	-32768	1419	82.718	-32768	-32768	-32768	-32768	-32768	-32768	-32768	-32768	-32768	-32768	-32768	-858845.3	826389	826430	42	521.7	363.8	724.1	361.9
3	ehmi0401s	r	0	r	w	23	0	3	63	255	1	C1S2.TIF	C1S3.TIF	C2S2.TIF	1	1	2	2	3	2	200	786	827501	828301	1552	1541	828533	-32768	1508	214.595	828528	828569	42	520.4	366.6	323.6	354.5	133.3	270.4	5.649679	176.4723	209.595	828806	828856	51	322.7	352.1	728.8	363.5
3	ehmi0401s	r	0	r	w	23	0	3	64	256	1	C2S3.TIF	C2S1.TIF	C1S3.TIF	2	2	1	3	1	3	200	760	829910	830660	1318	1310	830858	-32768	1327	180.65	830854	830897	44	521	355.7	351.2	348.7	107.8	186.6	4.87646	177.6366	176.65	831061	831111	51	348.7	351.9	701.4	356.4
3	ehmi0401s	r	0	r	w	23	1	3	65	257	-1	C2S1.TIF	C2S3.TIF	C1S2.TIF	2	2	1	1	3	2	200	539	832167	832717	1144	1143	832896	-32768	1176	162.183	832894	832916	23	520.4	353.7	592.3	345.2	85	151.6	2.08052	6.75184	160.183	833104	833159	56	589.1	348.3	332	339.4
3	ehmi0401s	r	0	r	w	23	0	3	66	258	1	C2S1.TIF	C2S2.TIF	C1S1.TIF	2	2	1	1	2	1	200	552	834252	834802	1292	1309	835011	-32768	1364	191.679	835007	835047	41	521.1	358.7	341.6	350.7	123.2	247.2	5.155772	177.4451	187.679	835130	835194	65	342.2	349.9	718.3	342
3	ehmi0401s	r	0	r	w	23	1	3	67	259	1	C2S1.TIF	C2S3.TIF	C1S2.TIF	2	2	1	1	3	2	200	853	836245	837095	1388	1397	837273	-32768	1430	160.648	-32768	-32768	-32768	-32768	-32768	-32768	-32768	-32768	-32768	-32768	-32768	-869880.4	837271	837314	44	521.7	359.8	674.7	353.9
3	ehmi0401s	r	0	r	w	23	1	3	68	260	1	C1S2.TIF	C1S1.TIF	C2S3.TIF	1	1	2	2	1	3	200	787	838555	839355	1516	1530	839531	-32768	1544	158.484	-32768	-32768	-32768	-32768	-32768	-32768	-32768	-32768	-32768	-32768	-32768	-872140.5	839527	839563	37	517.3	359.8	677.3	361.4
3	ehmi0401s	r	0	r	w	23	0	3	69	261	-1	C1S2.TIF	C1S3.TIF	C2S2.TIF	1	1	2	2	3	2	200	580	840608	841208	1453	1458	841406	-32768	1475	181.128	841400	841428	29	518.4	355.2	673.3	349.3	149.8	279.8	4.447994	2.184439	175.128	841841	842041	201	337.9	354.6	302.4	413.3
3	ehmi0401s	r	0	r	w	23	0	3	70	262	-1	C2S3.TIF	C2S2.TIF	C1S3.TIF	2	2	1	3	2	3	200	744	842993	843743	965	971	843940	-32768	1007	179.4	-32768	-32768	-32768	-32768	-32768	-32768	-32768	-32768	-32768	-32768	-32768	-876528.6	843937	844004	68	529.1	351.4	320.3	350
3	ehmi0401s	r	0	r	w	23	0	3	71	263	-1	C1S2.TIF	C1S1.TIF	C2S2.TIF	1	1	2	2	1	2	200	643	845035	845685	1427	1420	845905	-32768	1427	202.899	845903	845940	38	531.3	372.7	636.3	367.9	78.3	144	3.020401	2.621194	200.899	846085	846140	56	624.7	369.7	355	362.2
3	ehmi0401s	r	0	r	w	23	0	3	72	264	-1	C2S3.TIF	C2S1.TIF	C1S3.TIF	2	2	1	3	1	3	200	678	847164	847864	1413	1411	848026	-32768	1420	144.767	848022	848059	38	514.3	357.4	671.3	355.1	115.1	259.5	4.505508	0.8417186	140.767	848540	848561	22	323.1	343.7	296.5	350.6
3	ehmi0401s	r	0	r	w	23	1	3	73	265	-1	C2S3.TIF	C2S2.TIF	C1S1.TIF	2	2	1	3	2	1	200	910	849785	850685	1399	1415	850874	-32768	1468	171.895	850903	850937	35	544.8	358.1	680.5	358.8	108.4	192.2	3.888305	-0.2963967	200.895	851381	851558	178	325.7	346.1	309.1	348.6
3	ehmi0401s	r	0	r	w	23	0	3	74	266	-1	C1S3.TIF	C1S1.TIF	C2S3.TIF	1	1	2	3	1	3	200	782	852926	853726	1403	1397	853943	-32768	1388	199.273	853943	853970	28	523	357.5	587.9	355.5	63.6	80.4	1.868513	1.765111	199.273	855369	855390	22	344.9	350.4	314.2	360.9
3	ehmi0401s	r	0	r	w	23	1	3	75	267	1	C1S3.TIF	C1S2.TIF	C2S1.TIF	1	1	2	3	2	1	200	857	856356	857206	1099	1098	857372	-32768	1149	149.667	-32768	-32768	-32768	-32768	-32768	-32768	-32768	-32768	-32768	-32768	-32768	-889990.3	857368	857406	39	520.1	355.5	697	354.8
3	ehmi0401s	r	0	r	w	23	1	3	76	268	1	C2S2.TIF	C2S1.TIF	C1S3.TIF	2	2	1	2	1	3	200	965	858464	859414	1442	1462	859628	-32768	1500	196.366	-32768	-32768	-32768	-32768	-32768	-32768	-32768	-32768	-32768	-32768	-32768	-892199.6	859622	859663	42	516	364.2	701.7	368.2
3	ehmi0401s	r	0	r	w	23	1	3	77	269	1	C2S3.TIF	C2S2.TIF	C1S1.TIF	2	2	1	3	2	1	200	518	860824	861374	1437	1441	861562	-32768	1452	170.673	-32768	-32768	-32768	-32768	-32768	-32768	-32768	-32768	-32768	-32768	-32768	-894159.3	861669	861698	30	539.7	361.1	709.1	351.2
3	ehmi0401s	r	0	r	w	23	1	3	78	270	1	C1S1.TIF	C1S3.TIF	C2S2.TIF	1	1	2	1	3	2	200	553	862762	863312	1446	1443	863495	-32768	1460	166.136	-32768	-32768	-32768	-32768	-32768	-32768	-32768	-32768	-32768	-32768	-32768	-896096.9	863491	863528	38	518.9	361.2	690.1	354.2
3	ehmi0401s	r	0	r	w	23	0	3	79	271	1	C2S3.TIF	C2S2.TIF	C1S3.TIF	2	2	1	3	2	3	200	629	865023	865673	1389	1384	865881	-32768	1362	190.977	-32768	-32768	-32768	-32768	-32768	-32768	-32768	-32768	-32768	-32768	-32768	-898458	865877	865917	41	523.8	360.3	696.7	358.4
3	ehmi0401s	r	0	r	w	23	0	3	80	272	-1	C2S1.TIF	C2S2.TIF	C1S1.TIF	2	2	1	1	2	1	200	962	866966	867916	1345	1352	868114	-32768	1353	181.718	868111	868145	35	520	361.2	660.9	357.4	112.9	191.8	4.050328	1.547098	178.718	868263	868313	51	661.7	355.8	334.2	356.2
3	ehmi0401s	r	0	r	w	23	1	3	81	273	-1	C1S1.TIF	C1S3.TIF	C2S2.TIF	1	1	2	1	3	2	200	961	869386	870336	1361	1368	870528	-32768	1451	174.362	870526	870543	18	523	368.1	568.6	359.4	71.5	115.1	1.335967	10.81688	172.362	870688	870739	52	566.2	365.3	350.4	363.3
3	ehmi0401s	r	0	r	w	23	0	3	82	274	-1	C1S2.TIF	C1S1.TIF	C2S2.TIF	1	1	2	2	1	2	200	678	872536	873236	1542	1558	873427	-32768	1575	173.224	-32768	-32768	-32768	-32768	-32768	-32768	-32768	-32768	-32768	-32768	-32768	-906021.8	873663	873708	46	523.5	356	307.3	342
3	ehmi0401s	r	0	r	w	23	0	3	83	275	1	C1S3.TIF	C1S1.TIF	C2S3.TIF	1	1	2	3	1	3	200	689	874766	875466	1334	1341	875749	-32768	1347	265.882	-32768	-32768	-32768	-32768	-32768	-32768	-32768	-32768	-32768	-32768	-32768	-908251.1	875745	875783	39	519.3	352.7	695.2	350.5
3	ehmi0401s	r	0	r	w	23	1	3	84	276	1	C2S3.TIF	C2S1.TIF	C1S2.TIF	2	2	1	3	1	2	200	984	877117	878117	1273	1265	878322	-32768	1270	188.302	878319	878355	37	521.1	359	407.5	351.5	86.2	137.5	3.276181	176.2234	185.302	878409	878457	49	408.2	352.7	727.1	340.3
3	ehmi0401s	r	0	r	w	23	0	3	85	277	-1	C2S2.TIF	C2S3.TIF	C1S2.TIF	2	2	1	2	3	2	200	612	879512	880112	1211	1213	880284	-32768	1242	154.343	880280	880318	39	518.3	358.6	659.4	353	101.9	202.4	4.0578	2.276049	150.343	880427	880483	57	657.9	357	334.8	343.9
3	ehmi0401s	r	0	r	w	23	1	3	86	278	1	C2S3.TIF	C2S2.TIF	C1S1.TIF	2	2	1	3	2	1	200	593	881544	882144	1273	1265	882379	-32768	1295	217.422	882376	882396	21	514.6	346.5	453.3	346.9	79.7	134.5	1.761531	-179.6268	214.422	882428	882472	45	454.5	342.5	712	336.8
3	ehmi0401s	r	0	r	w	23	1	3	87	279	-1	C1S2.TIF	C1S3.TIF	C2S1.TIF	1	1	2	2	3	1	200	777	883510	884310	1326	1326	884555	-32768	1347	227.552	-32768	-32768	-32768	-32768	-32768	-32768	-32768	-32768	-32768	-32768	-32768	-917095.4	884551	884592	42	517.9	355.4	324.2	338
3	ehmi0401s	r	0	r	w	23	0	3	88	280	1	C1S3.TIF	C1S2.TIF	C2S3.TIF	1	1	2	3	2	3	200	785	885739	886539	1263	1261	886722	-32768	1297	165.758	-32768	-32768	-32768	-32768	-32768	-32768	-32768	-32768	-32768	-32768	-32768	-919324.2	886718	886757	40	521.3	351.7	690.1	347.9
3	ehmi0401s	r	0	r	w	23	0	3	89	281	1	C1S2.TIF	C1S1.TIF	C2S2.TIF	1	1	2	2	1	2	200	910	887834	888734	1301	1299	888982	-32768	1358	230.837	888978	889020	43	512.2	363.3	318.4	345.1	126.7	233.1	5.577583	174.6204	226.837	889152	889201	50	314.1	344.3	717	359.2
3	ehmi0401s	r	0	r	w	23	0	3	90	282	1	C2S2.TIF	C2S3.TIF	C1S2.TIF	2	2	1	2	3	2	200	843	890281	891131	1193	1208	891332	-32768	1283	183.299	891332	891349	18	522.8	361.9	561.5	355.8	61.8	85.1	1.127458	8.970158	183.299	891454	891481	28	568.4	357.5	704.3	347.6
3	ehmi0401s	r	0	r	w	23	1	3	91	283	1	C2S2.TIF	C2S1.TIF	C1S3.TIF	2	2	1	2	1	3	200	507	892532	893032	1355	1359	893230	-32768	1324	181.058	-32768	-32768	-32768	-32768	-32768	-32768	-32768	-32768	-32768	-32768	-32768	-925816.9	893227	893265	39	523.1	364	693.5	358.3
3	ehmi0401s	r	0	r	w	23	1	3	92	284	-1	C1S1.TIF	C1S3.TIF	C2S2.TIF	1	1	2	1	3	2	200	823	894330	895180	1454	1453	895358	-32768	1472	160.367	895353	895390	38	517.9	362.5	660.5	361	105.9	229.4	4.097928	0.6035378	155.367	895877	896052	176	326.8	343.9	324.9	368.3
3	ehmi0401s	r	0	r	w	23	1	3	93	285	1	C1S2.TIF	C1S3.TIF	C2S1.TIF	1	1	2	2	3	1	200	579	897347	897947	1251	1257	898134	-32768	1298	170.536	898130	898156	27	517.8	353.6	593.6	347.8	80.2	125.1	2.184546	4.381886	166.536	898831	898865	35	558.8	363.6	739.3	355.3
3	ehmi0401s	r	0	r	w	23	0	3	94	286	-1	C1S1.TIF	C1S3.TIF	C2S1.TIF	1	1	2	1	3	1	200	699	900093	900793	969	962	900981	-32768	965	170.774	900978	901026	49	524.5	353.6	687.9	346.5	93.7	145.5	4.686392	2.495183	167.774	901128	901179	52	683	342	313.8	348.6
3	ehmi0401s	r	0	r	w	23	0	3	95	287	-1	C2S3.TIF	C2S1.TIF	C1S3.TIF	2	2	1	3	1	3	200	728	903110	903860	1412	1417	904035	-32768	1424	156.918	904031	904071	41	513.7	368.1	646.7	365.6	91.1	187.7	3.822516	1.078415	152.918	904203	904257	55	640.2	363	352.4	359.7
3	ehmi0401s	r	0	r	w	23	1	3	96	288	1	C1S3.TIF	C1S1.TIF	C2S2.TIF	1	1	2	3	1	2	200	922	905533	906483	1245	1256	906664	-32768	1294	163.985	906663	906686	24	525.6	364.7	583.4	360.5	70	89.2	1.667709	4.162049	162.985	906730	906759	30	596.6	360.5	735.3	353.9
3	ehmi0401s	r	0	r	w	23	1	4	1	289	1	C2S2.TIF	C2S3.TIF	C1S1.TIF	2	2	1	2	3	1	200	570	921157	922057	2157	2121	922235	-32768	2039	160.674	922231	922265	35	474.7	369.6	581.7	364.9	84.9	162.8	3.082114	2.518749	156.674	922363	922390	28	577.6	367.3	683.3	357.9
3	ehmi0401s	r	0	r	w	23	0	4	2	290	-1	C2S1.TIF	C2S2.TIF	C1S1.TIF	2	2	1	1	2	1	200	603	923490	924090	1740	1751	924335	-32768	1802	227.275	924331	924377	47	505.4	372.5	678.1	372.1	103.9	161.8	4.955536	0.1330861	223.275	924504	924561	58	670.9	367.8	344.4	351.5
3	ehmi0401s	r	0	r	w	23	1	4	3	291	-1	C1S3.TIF	C1S2.TIF	C2S1.TIF	1	1	2	3	2	1	200	890	925866	926766	1508	1508	926984	-32768	1588	201.223	926980	927019	40	512.4	365	362	357.4	104.5	191.9	4.32737	177.1037	197.223	927157	927178	22	363.1	359.1	303.5	354.9
3	ehmi0401s	r	0	r	w	23	1	4	4	292	-1	C2S2.TIF	C2S1.TIF	C1S3.TIF	2	2	1	2	1	3	200	850	928892	929742	1578	1607	929918	-32768	1704	159.154	929915	929949	35	515.1	373.6	417.2	361.5	79.2	141.8	2.838702	172.9549	156.154	930075	930100	26	419.9	364.4	316.5	361.7
3	ehmi0401s	r	0	r	w	23	1	4	5	293	-1	C1S3.TIF	C1S1.TIF	C2S2.TIF	1	1	2	3	1	2	200	642	931140	931790	1662	1654	931848	-32768	1658	40.926	-32768	-32768	-32768	-32768	-32768	-32768	-32768	-32768	-32768	-32768	-32768	-964575.1	932135	932178	44	516	370.1	305.4	358.9
3	ehmi0401s	r	0	r	w	23	1	4	6	294	-1	C1S2.TIF	C1S3.TIF	C2S1.TIF	1	1	2	2	3	1	200	771	933238	934038	1647	1657	934397	-32768	1666	341.869	-32768	-32768	-32768	-32768	-32768	-32768	-32768	-32768	-32768	-32768	-32768	-966823.1	934392	934434	43	505.6	362.1	316.5	344.6
3	ehmi0401s	r	0	r	w	23	1	4	7	295	1	C2S1.TIF	C2S2.TIF	C1S3.TIF	2	2	1	1	2	3	200	892	935720	936620	1513	1503	936820	-32768	1463	182.677	936820	936866	47	510.2	362.9	368.3	356.6	86.4	153.1	4.081615	177.4549	182.677	936931	936976	46	370.6	356.9	723.9	345.4
3	ehmi0401s	r	0	r	w	23	0	4	8	296	-1	C1S3.TIF	C1S2.TIF	C2S3.TIF	1	1	2	3	2	3	200	704	938027	938727	1543	1545	938895	-32768	1547	150.548	938892	938928	37	517.6	369.8	652.9	371.4	102.4	206	3.888205	-0.6785036	147.548	939024	939085	62	649.3	369.6	326.8	350.1
3	ehmi0401s	r	0	r	w	23	1	4	9	297	1	C1S3.TIF	C1S2.TIF	C2S1.TIF	1	1	2	3	2	1	200	537	940151	940701	1552	1558	940874	-32768	1550	155.856	940870	940909	40	517	358.7	664.5	364.5	105	223.6	4.241791	-2.255067	151.856	941018	941040	23	658.7	367.3	735.8	363
3	ehmi0401s	r	0	r	w	23	0	4	10	298	1	C2S3.TIF	C2S2.TIF	C1S3.TIF	2	2	1	3	2	3	200	892	942081	942981	1501	1497	943188	-32768	1535	189.842	-32768	-32768	-32768	-32768	-32768	-32768	-32768	-32768	-32768	-32768	-32768	-975766.2	943188	943289	102	510.1	359.8	714.5	367.2
3	ehmi0401s	r	0	r	w	23	1	4	11	299	1	C2S2.TIF	C2S1.TIF	C1S3.TIF	2	2	1	2	1	3	200	984	944323	945323	1501	1513	945521	-32768	1540	180.585	945518	945552	35	531	353.2	672	353	112.9	174.2	4.040119	0.08150938	177.585	945956	945979	24	687.5	354.6	740.3	358.5
3	ehmi0401s	r	0	r	w	23	1	4	12	300	1	C1S1.TIF	C1S2.TIF	C2S3.TIF	1	1	2	1	2	3	200	580	947897	948547	1504	1519	948760	-32768	1566	195.377	-32768	-32768	-32768	-32768	-32768	-32768	-32768	-32768	-32768	-32768	-32768	-981332.6	948756	948798	43	525.9	357.8	687.5	363.9
3	ehmi0401s	r	0	r	w	23	1	4	13	301	-1	C1S2.TIF	C1S1.TIF	C2S3.TIF	1	1	2	2	1	3	200	813	950171	950971	1370	1372	951170	-32768	1378	181.787	951167	951187	21	513.8	362	574.3	352.3	79.8	143.3	1.763242	9.10879	178.787	951311	951357	47	571.7	356.6	326.1	351.6
3	ehmi0401s	r	0	r	w	23	0	4	14	302	1	C1S1.TIF	C1S3.TIF	C2S1.TIF	1	1	2	1	3	1	200	680	952453	953153	1229	1217	953421	-32768	1262	250.431	-32768	-32768	-32768	-32768	-32768	-32768	-32768	-32768	-32768	-32768	-32768	-985938.6	953418	953455	38	513.3	347.1	690.6	344.2
3	ehmi0401s	r	0	r	w	23	0	4	15	303	-1	C1S3.TIF	C1S1.TIF	C2S3.TIF	1	1	2	3	1	3	200	673	954488	955188	1319	1318	955422	-32768	1385	216.876	955421	955459	39	522.3	360.5	639.3	354.2	83.1	127.2	3.366953	3.086613	215.876	955684	955706	23	359.9	355.9	314.6	366.8
3	ehmi0401s	r	0	r	w	23	1	4	16	304	-1	C2S2.TIF	C2S3.TIF	C1S1.TIF	2	2	1	2	3	1	200	500	957135	957635	1387	1389	957846	-32768	1357	194.095	957841	957880	40	520.8	355.9	706.1	356.3	129.6	235.1	5.309468	-0.124036	189.095	957998	958058	61	707.7	353.4	341.8	349
3	ehmi0401s	r	0	r	w	23	0	4	17	305	-1	C1S1.TIF	C1S2.TIF	C2S1.TIF	1	1	2	1	2	1	200	539	959112	959662	1095	1092	959860	-32768	1048	180.925	959856	959896	41	527.3	353.9	379.3	350.4	100.8	150.5	4.247966	178.6421	176.925	960440	960617	178	346.6	351.4	305.9	353.5
3	ehmi0401s	r	0	r	w	23	0	4	18	306	1	C2S2.TIF	C2S3.TIF	C1S2.TIF	2	2	1	2	3	2	200	909	962257	963157	1273	1276	963355	-32768	1228	180.7	963354	963380	27	517	355.5	437.2	353.8	83	104	2.296924	178.7803	179.7	963475	963521	47	428.6	351.6	729.8	342.8
3	ehmi0401s	r	0	r	w	23	0	4	19	307	-1	C1S1.TIF	C1S2.TIF	C2S1.TIF	1	1	2	1	2	1	200	656	964573	965223	1080	1095	965445	-32768	1151	204.877	-32768	-32768	-32768	-32768	-32768	-32768	-32768	-32768	-32768	-32768	-32768	-998008.1	965442	965501	60	521.7	352.3	305.6	337.7
3	ehmi0401s	r	0	r	w	23	0	4	20	308	-1	C1S3.TIF	C1S2.TIF	C2S3.TIF	1	1	2	3	2	3	200	760	966643	967393	1195	1209	967583	-32768	1267	172.944	967579	967607	29	515.5	359	404.2	353.1	107	195.8	3.202779	176.9619	168.944	967804	967850	47	572.8	356.6	305.8	360.3
3	ehmi0401s	r	0	r	w	23	0	4	21	309	1	C1S1.TIF	C1S2.TIF	C2S1.TIF	1	1	2	1	2	1	200	591	969156	969756	1371	1399	969935	-32768	1436	161.83	969931	969968	38	522.1	367.5	662.5	365.2	103.4	209.3	4.035026	0.9398708	157.83	970119	970144	26	657	367	736.3	363.5
3	ehmi0401s	r	0	r	w	23	0	4	22	310	-1	C1S2.TIF	C1S1.TIF	C2S2.TIF	1	1	2	2	1	2	200	595	971524	972124	1485	1502	972339	-32768	1535	198.558	972336	972372	37	509.3	362.1	617.5	362.4	81.5	173.4	3.113681	-0.1588545	195.558	972486	972540	55	609.9	367.6	343	361
3	ehmi0401s	r	0	r	w	23	1	4	23	311	-1	C1S2.TIF	C1S1.TIF	C2S3.TIF	1	1	2	2	1	3	200	541	973837	974387	1391	1383	974559	-32768	1405	154.542	974554	974594	41	511.1	359	678.1	354.2	115.1	262.1	4.793949	1.648738	149.542	975133	975152	20	336.4	350.4	306.7	362.2
3	ehmi0401s	r	0	r	w	23	1	4	24	312	1	C1S3.TIF	C1S1.TIF	C2S2.TIF	1	1	2	3	1	2	200	719	976448	977198	1165	1177	977396	-32768	1224	180.525	977394	977436	43	517.1	352.5	368.7	351	95.6	135.1	4.258467	179.4199	178.525	977537	977584	48	362.5	354	732.9	358.9
3	ehmi0401s	r	0	r	w	23	1	4	25	313	-1	C2S3.TIF	C2S2.TIF	C1S1.TIF	2	2	1	3	2	1	200	948	980172	981122	1301	1282	981351	-32768	1223	211.625	-32768	-32768	-32768	-32768	-32768	-32768	-32768	-32768	-32768	-32768	-32768	-1013907	981348	981389	42	518.1	355.6	340.7	363.5
3	ehmi0401s	r	0	r	w	23	0	4	26	314	1	C1S3.TIF	C1S1.TIF	C2S3.TIF	1	1	2	3	1	3	200	509	982780	983280	1115	1128	983338	-32768	1127	41.551	-32768	-32768	-32768	-32768	-32768	-32768	-32768	-32768	-32768	-32768	-32768	-1016064	983566	983607	42	523.4	358.5	736	351
3	ehmi0401s	r	0	r	w	23	1	4	27	315	1	C2S3.TIF	C2S1.TIF	C1S2.TIF	2	2	1	3	1	2	200	558	984626	985176	1184	1191	985383	-32768	1203	189.725	-32768	-32768	-32768	-32768	-32768	-32768	-32768	-32768	-32768	-32768	-32768	-1017961	985378	985416	39	522.8	356.2	700.6	360.6
3	ehmi0401s	r	0	r	w	23	0	4	28	316	1	C2S3.TIF	C2S1.TIF	C1S3.TIF	2	2	1	3	1	3	200	862	986477	987327	1318	1333	987536	-32768	1391	192.15	-32768	-32768	-32768	-32768	-32768	-32768	-32768	-32768	-32768	-32768	-32768	-1020112	987532	987573	42	516.9	360.2	691.6	352.6
3	ehmi0401s	r	0	r	w	23	0	4	29	317	-1	C1S2.TIF	C1S1.TIF	C2S2.TIF	1	1	2	2	1	2	200	944	988618	989568	1313	1324	989749	-32768	1378	163.725	989746	989782	37	512.7	364.2	632	358.2	90.9	192.9	3.432506	2.88332	160.725	989892	989945	54	629.5	359	318.2	354.4
3	ehmi0401s	r	0	r	w	23	0	4	30	318	1	C2S3.TIF	C2S1.TIF	C1S3.TIF	2	2	1	3	1	3	200	925	991242	992192	1416	1420	992397	-32768	1410	187.976	-32768	-32768	-32768	-32768	-32768	-32768	-32768	-32768	-32768	-32768	-32768	-1024977	992481	992518	38	521.1	357.5	711.8	353.3
3	ehmi0401s	r	0	r	w	23	0	4	31	319	-1	C2S3.TIF	C2S2.TIF	C1S3.TIF	2	2	1	3	2	3	200	728	993571	994321	1371	1381	994546	-32768	1398	207.778	-32768	-32768	-32768	-32768	-32768	-32768	-32768	-32768	-32768	-32768	-32768	-1027106	994543	994583	41	515.1	362.1	339.2	356.3
3	ehmi0401s	r	0	r	w	23	0	4	32	320	1	C1S2.TIF	C1S3.TIF	C2S2.TIF	1	1	2	2	3	2	200	872	996242	997142	1334	1324	997344	-32768	1272	184.873	997341	997371	31	516.5	356.4	383.6	351.4	121	188.8	3.821675	177.843	181.873	998130	998145	16	743.1	329.8	729.6	364.5
3	ehmi0401s	r	0	r	w	23	1	4	33	321	-1	C2S3.TIF	C2S1.TIF	C1S2.TIF	2	2	1	3	1	2	200	634	999433	1000083	1267	1274	1000285	-32768	1322	185.22	-32768	-32768	-32768	-32768	-32768	-32768	-32768	-32768	-32768	-32768	-32768	-1032868	1000282	1000332	51	515.9	357.6	346.3	349.1
3	ehmi0401s	r	0	r	w	23	0	4	34	322	-1	C2S3.TIF	C2S1.TIF	C1S3.TIF	2	2	1	3	1	3	200	504	1001863	1002363	1139	1133	1002566	-32768	1150	186.352	1002562	1002611	50	530	348	375.6	350.3	87.2	162.9	4.430909	-179.146	182.352	1002723	1002744	22	369	346.9	312.4	352
3	ehmi0401s	r	0	r	w	23	0	4	35	323	-1	C1S2.TIF	C1S3.TIF	C2S2.TIF	1	1	2	2	3	2	200	850	1003804	1004654	1285	1292	1004838	-32768	1334	167.28	1004834	1004856	23	525.8	356.4	581.9	352.5	71.1	138.3	1.615972	3.982441	163.28	1004887	1004932	46	568.1	359	324.3	354.3
3	ehmi0401s	r	0	r	w	23	0	4	36	324	1	C1S3.TIF	C1S2.TIF	C2S3.TIF	1	1	2	3	2	3	200	934	1005965	1006915	1205	1208	1007112	-32768	1229	179.528	1007109	1007170	62	520.3	358.2	333.1	347.7	85.9	147.9	5.380059	176.7857	176.528	1007652	1007795	144	683.6	358.9	743.6	388.3
3	ehmi0401s	r	0	r	w	23	1	4	37	325	1	C2S2.TIF	C2S1.TIF	C1S3.TIF	2	2	1	2	1	3	200	705	1008774	1009474	1109	1115	1009653	-32768	1172	161.821	1009649	1009688	40	518.4	354.6	372.8	350.6	101	215.5	4.179492	178.4225	157.821	1009761	1009807	47	370.5	351	723.6	345.1
3	ehmi0401s	r	0	r	w	23	1	4	38	326	1	C2S1.TIF	C2S3.TIF	C1S2.TIF	2	2	1	1	3	2	200	684	1010832	1011532	1237	1243	1011728	-32768	1282	178.339	1011725	1011761	37	510.9	356.3	653.3	347.3	107.3	250.5	4.100142	3.621616	175.339	1011990	1012014	25	645.7	346	743.2	349.7
3	ehmi0401s	r	0	r	w	23	1	4	39	327	1	C1S1.TIF	C1S2.TIF	C2S3.TIF	1	1	2	1	2	3	200	713	1014234	1014934	1112	1123	1015152	-32768	1136	201.561	-32768	-32768	-32768	-32768	-32768	-32768	-32768	-32768	-32768	-32768	-32768	-1047718	1015149	1015190	42	517.8	354.4	701	356.4
3	ehmi0401s	r	0	r	w	23	1	4	40	328	1	C2S1.TIF	C2S3.TIF	C1S2.TIF	2	2	1	1	3	2	200	995	1016361	1017361	1279	1292	1017522	-32768	1332	143.693	-32768	-32768	-32768	-32768	-32768	-32768	-32768	-32768	-32768	-32768	-32768	-1050146	1017518	1017558	41	518.7	361.9	676	360
3	ehmi0401s	r	0	r	w	23	0	4	41	329	-1	C1S2.TIF	C1S3.TIF	C2S2.TIF	1	1	2	2	3	2	200	956	1018911	1019861	1283	1292	1020057	-32768	1354	178.921	1020052	1020087	36	513.1	360.1	658.8	357.1	113.4	255.6	4.187672	1.181269	173.921	1020172	1020230	59	650.9	358	323.7	339.9
3	ehmi0401s	r	0	r	w	23	1	4	42	330	1	C2S2.TIF	C2S3.TIF	C1S1.TIF	2	2	1	2	3	1	200	710	1022167	1022867	1107	1075	1023054	-32768	1000	169.302	1023049	1023066	18	527.5	347.4	532.6	344.1	32	41.2	0.1745549	32.9054	164.302	1024060	1024072	13	733.3	336.7	739.6	356
3	ehmi0401s	r	0	r	w	23	1	4	43	331	1	C1S2.TIF	C1S3.TIF	C2S1.TIF	1	1	2	2	3	1	200	654	1025467	1026117	1151	1167	1026360	-32768	1186	226.1	1026360	1026390	31	520.8	361.7	619.5	353.4	89.8	137	2.846247	4.813789	226.1	1026482	1026510	29	610.6	350.9	733.8	341.7
3	ehmi0401s	r	0	r	w	23	0	4	44	332	-1	C2S1.TIF	C2S3.TIF	C1S1.TIF	2	2	1	1	3	1	200	653	1027659	1028309	1282	1288	1028653	-32768	1325	326.192	-32768	-32768	-32768	-32768	-32768	-32768	-32768	-32768	-32768	-32768	-32768	-1061095	1028649	1028688	40	518	360.3	314.4	345.8
3	ehmi0401s	r	0	r	w	23	0	4	45	333	-1	C2S1.TIF	C2S3.TIF	C1S1.TIF	2	2	1	1	3	1	200	705	1029749	1030449	1149	1159	1030659	-32768	1221	192.268	1030653	1030690	38	516.6	355.6	704.1	357.5	139	280.2	5.37277	-0.5822459	186.268	1032383	1032421	39	513.3	368.4	313	360.1
3	ehmi0401s	r	0	r	w	23	1	4	46	334	-1	C1S1.TIF	C1S3.TIF	C2S2.TIF	1	1	2	1	3	2	200	957	1033389	1034339	1189	1198	1034539	-32768	1243	183.465	1034535	1034573	39	522.5	354.7	390.3	349.2	94.8	159.4	3.796701	177.6115	179.465	1034817	1034841	25	389.1	349.4	306.6	347.4
3	ehmi0401s	r	0	r	w	23	1	4	47	335	-1	C2S3.TIF	C2S2.TIF	C1S1.TIF	2	2	1	3	2	1	200	536	1035903	1036453	1115	1095	1036637	-32768	1057	167.457	1036633	1036672	40	523.3	354.4	693.1	356	117.8	202.6	4.865546	-0.541429	163.457	1037453	1037620	168	477.3	357	308.6	343.5
3	ehmi0401s	r	0	r	w	23	1	4	48	336	-1	C1S3.TIF	C1S2.TIF	C2S1.TIF	1	1	2	3	2	1	200	925	1038610	1039560	1284	1295	1039743	-32768	1328	165.421	1039741	1039779	39	519.9	362	395.1	355.6	89	131.9	3.590933	177.0608	163.421	1039921	1039996	76	393.6	364.1	304.2	369.6
3	ehmi0401s	r	0	r	w	23	1	4	49	337	1	C2S3.TIF	C2S2.TIF	C1S1.TIF	2	2	1	3	2	1	200	514	1041073	1041623	1142	1120	1041795	-32768	1087	154.569	1041791	1041828	38	519.4	349	668.7	348.1	109.1	238.7	4.278015	0.3463737	150.569	1042346	1042362	17	733.7	347.7	730.3	373.7
3	ehmi0401s	r	0	r	w	23	0	4	50	338	-1	C1S1.TIF	C1S3.TIF	C2S1.TIF	1	1	2	1	3	1	200	690	1043576	1044276	1108	1111	1044474	-32768	1143	180.903	-32768	-32768	-32768	-32768	-32768	-32768	-32768	-32768	-32768	-32768	-32768	-1077061	1044585	1044625	41	496.1	346.4	332	344.2
3	ehmi0401s	r	0	r	w	23	1	4	51	339	-1	C2S2.TIF	C2S1.TIF	C1S3.TIF	2	2	1	2	1	3	200	904	1045846	1046746	1038	1059	1046970	-32768	1153	207.461	1046967	1047009	43	525.7	358.9	385.4	357.6	91.4	159.4	4.031783	179.4691	204.461	1047104	1047127	24	387.2	359.9	308.9	360.1
3	ehmi0401s	r	0	r	w	23	1	4	52	340	-1	C1S1.TIF	C1S2.TIF	C2S3.TIF	1	1	2	1	2	3	200	807	1048285	1049085	1181	1193	1049266	-32768	1200	163.796	1049265	1049303	39	524.1	360.3	405.5	354	84.9	127	3.417761	176.96	162.796	1049762	1049918	157	715.7	342.6	338	350.8
3	ehmi0401s	r	0	r	w	23	0	4	53	341	1	C2S1.TIF	C2S2.TIF	C1S1.TIF	2	2	1	1	2	1	200	631	1051367	1052017	1183	1184	1052224	-32768	1198	189.723	1052221	1052254	34	520.3	349.4	382.1	343.8	113	170.3	3.968839	177.6736	186.723	1052400	1052447	48	367.8	349.7	712.7	343.6
3	ehmi0401s	r	0	r	w	23	1	4	54	342	-1	C1S1.TIF	C1S2.TIF	C2S3.TIF	1	1	2	1	2	3	200	596	1053618	1054218	1202	1218	1054430	-32768	1268	195.302	-32768	-32768	-32768	-32768	-32768	-32768	-32768	-32768	-32768	-32768	-32768	-1087003	1054428	1054487	60	521.6	355.3	327.3	346.8
3	ehmi0401s	r	0	r	w	23	0	4	55	343	1	C2S1.TIF	C2S2.TIF	C1S1.TIF	2	2	1	1	2	1	200	673	1055553	1056253	1235	1239	1056444	-32768	1270	174.452	1056439	1056480	42	522.2	360.7	336.7	359	126.1	251.3	5.323036	179.4749	169.452	1056592	1056641	50	336.3	359.5	727.3	340.6
3	ehmi0401s	r	0	r	w	23	1	4	56	344	-1	C2S1.TIF	C2S3.TIF	C1S2.TIF	2	2	1	1	3	2	200	603	1057690	1058290	1221	1225	1058483	-32768	1220	176.616	-32768	-32768	-32768	-32768	-32768	-32768	-32768	-32768	-32768	-32768	-32768	-1091074	1058480	1058543	64	524.3	358	316.5	350.7
3	ehmi0401s	r	0	r	w	23	0	4	57	345	1	C1S3.TIF	C1S2.TIF	C2S3.TIF	1	1	2	3	2	3	200	942	1059678	1060628	1291	1305	1060830	-32768	1338	184.943	1060830	1060858	29	522.1	356.3	449.8	347.9	68.8	89.5	2.09457	173.3736	184.943	1060924	1060969	46	450.5	347.9	732.6	348.2
3	ehmi0401s	r	0	r	w	23	1	4	58	346	-1	C2S2.TIF	C2S3.TIF	C1S1.TIF	2	2	1	2	3	1	200	946	1062380	1063330	1366	1375	1063736	-32768	1375	388.967	-32768	-32768	-32768	-32768	-32768	-32768	-32768	-32768	-32768	-32768	-32768	-1096115	1063732	1063773	42	510.5	367.1	314.3	354.8
3	ehmi0401s	r	0	r	w	23	0	4	59	347	1	C1S1.TIF	C1S3.TIF	C2S1.TIF	1	1	2	1	3	1	200	921	1065430	1066380	1385	1405	1066571	-32768	1448	173.464	-32768	-32768	-32768	-32768	-32768	-32768	-32768	-32768	-32768	-32768	-32768	-1099166	1066752	1066792	41	496.3	363.8	705.2	364.1
3	ehmi0401s	r	0	r	w	23	1	4	60	348	-1	C1S3.TIF	C1S1.TIF	C2S2.TIF	1	1	2	3	1	2	200	923	1067975	1068925	1402	1406	1069175	-32768	1482	233.619	1069170	1069213	44	519.7	361.2	353.1	355.4	107.4	212.1	4.783401	178.0011	228.619	1069383	1069404	22	356.6	352.9	301.6	358.5
3	ehmi0401s	r	0	r	w	23	1	4	61	349	1	C1S3.TIF	C1S2.TIF	C2S1.TIF	1	1	2	3	2	1	200	795	1070566	1071366	1364	1380	1071556	-32768	1396	172.728	1071553	1071578	26	514.4	356.8	619.1	354.2	113.4	184.1	3.009549	1.424564	169.728	1071722	1071747	26	638.1	352.7	734.4	340.9
3	ehmi0401s	r	0	r	w	23	1	4	62	350	1	C1S2.TIF	C1S1.TIF	C2S3.TIF	1	1	2	2	1	3	200	773	1073611	1074411	1349	1341	1074605	-32768	1350	176.634	1074602	1074639	38	521.4	350.3	666.7	352	106.9	229.5	4.163611	-0.6732268	173.634	1074764	1074787	24	663.8	354.2	739	349.5
3	ehmi0401s	r	0	r	w	23	1	4	63	351	1	C1S2.TIF	C1S3.TIF	C2S1.TIF	1	1	2	2	3	1	200	693	1075942	1076642	1221	1229	1076817	-32768	1279	158.338	-32768	-32768	-32768	-32768	-32768	-32768	-32768	-32768	-32768	-32768	-32768	-1109427	1076813	1076855	43	518.7	357.6	712.7	348.5
3	ehmi0401s	r	0	r	w	23	0	4	64	352	1	C2S2.TIF	C2S3.TIF	C1S2.TIF	2	2	1	2	3	2	200	526	1078019	1078569	1420	1422	1078766	-32768	1381	179.84	1078764	1078806	43	514.6	357.6	337.8	355.9	115.5	192	5.073406	179.449	177.84	1079120	1079274	155	717.2	332.4	728.7	355.3
3	ehmi0401s	r	0	r	w	23	1	4	65	353	-1	C1S1.TIF	C1S3.TIF	C2S2.TIF	1	1	2	1	3	2	200	807	1080362	1081162	1437	1442	1081362	-32768	1412	182.821	1081359	1081383	25	510.4	360.9	614.6	348.5	116.9	208.4	3.01544	6.79609	179.821	1081470	1081526	57	621	356.8	327.2	343.2
3	ehmi0401s	r	0	r	w	23	0	4	66	354	1	C2S2.TIF	C2S1.TIF	C1S2.TIF	2	2	1	2	1	2	200	810	1082591	1083391	1495	1495	1083657	-32768	1544	248.061	-32768	-32768	-32768	-32768	-32768	-32768	-32768	-32768	-32768	-32768	-32768	-1116177	1083653	1083695	43	513.6	360.9	707.9	362.3
3	ehmi0401s	r	0	r	w	23	1	4	67	355	1	C2S3.TIF	C2S2.TIF	C1S1.TIF	2	2	1	3	2	1	200	542	1084748	1085298	1411	1407	1085517	-32768	1436	201.436	1085512	1085554	43	519.9	351	345.3	349.6	113.5	203	5.003028	179.54	196.436	1085753	1085804	52	343.3	351	714.7	344.7
3	ehmi0401s	r	0	r	w	23	0	4	68	356	1	C2S1.TIF	C2S3.TIF	C1S1.TIF	2	2	1	1	3	1	200	789	1087243	1088043	1296	1296	1088313	-32768	1295	252.723	-32768	-32768	-32768	-32768	-32768	-32768	-32768	-32768	-32768	-32768	-32768	-1120828	1088308	1088347	40	519.3	354.1	702.8	347.1
3	ehmi0401s	r	0	r	w	23	0	4	69	357	1	C2S1.TIF	C2S3.TIF	C1S1.TIF	2	2	1	1	3	1	200	958	1089377	1090327	1283	1287	1090648	-32768	1319	302.947	-32768	-32768	-32768	-32768	-32768	-32768	-32768	-32768	-32768	-32768	-32768	-1123113	1090644	1090683	40	518.5	364	717.5	345
3	ehmi0401s	r	0	r	w	23	0	4	70	358	-1	C2S2.TIF	C2S1.TIF	C1S2.TIF	2	2	1	2	1	2	200	681	1092045	1092745	1353	1352	1092924	-32768	1364	161.327	1092919	1092950	32	524.2	353.2	637.5	341.9	98.1	219.7	3.267298	5.711886	156.327	1093225	1093245	21	341.5	327.2	311.4	343.7
3	ehmi0401s	r	0	r	w	23	1	4	71	359	1	C1S2.TIF	C1S1.TIF	C2S3.TIF	1	1	2	2	1	3	200	932	1094467	1095417	1384	1395	1095694	-32768	1387	260.165	-32768	-32768	-32768	-32768	-32768	-32768	-32768	-32768	-32768	-32768	-32768	-1128202	1095692	1095749	58	510.5	351.2	699.9	344.7
3	ehmi0401s	r	0	r	w	23	1	4	72	360	1	C2S3.TIF	C2S1.TIF	C1S2.TIF	2	2	1	3	1	2	200	894	1097306	1098206	1216	1220	1098464	-32768	1259	240.559	-32768	-32768	-32768	-32768	-32768	-32768	-32768	-32768	-32768	-32768	-32768	-1130991	1098459	1098499	41	518.5	352.7	727.9	341.4
3	ehmi0401s	r	0	r	w	23	1	4	73	361	-1	C2S3.TIF	C2S1.TIF	C1S2.TIF	2	2	1	3	1	2	200	820	1102099	1102949	906	903	1103235	-32768	863	268.331	1103234	1103245	12	529.2	345.2	552.7	348.1	52.2	67.3	0.6804098	-7.034988	267.331	1103463	1103515	53	540.9	345.5	342.5	347.6
3	ehmi0401s	r	0	r	w	23	0	4	74	362	-1	C1S3.TIF	C1S1.TIF	C2S3.TIF	1	1	2	3	1	3	200	736	1107836	1108574	1432	1447	1108591	-32768	1445	-5.191	1108828	1108869	42	530.5	377.2	710.3	373.9	120.7	227.2	5.152735	1.054504	231.809	1109625	1109675	51	523.6	367	295.4	362.9
3	ehmi0401s	r	0	r	w	23	0	4	75	363	1	C1S2.TIF	C1S3.TIF	C2S2.TIF	1	1	2	2	3	2	200	884	1111588	1112469	1071	1073	1112486	-32768	1066	-5.638	-32768	-32768	-32768	-32768	-32768	-32768	-32768	-32768	-32768	-32768	-32768	-1145260	1112890	1112934	45	512.6	363.3	736.4	357.7
3	ehmi0401s	r	0	r	w	23	1	4	76	364	1	C2S1.TIF	C2S2.TIF	C1S3.TIF	2	2	1	1	2	3	200	757	1114715	1115465	1187	1190	1115648	-32768	1220	165.206	1115645	1115680	36	520.2	366.3	631.8	361.6	86.9	155.9	3.209747	2.415035	162.206	1116024	1116231	208	739.8	359.6	674.3	382.7
3	ehmi0401s	r	0	r	w	23	0	4	77	365	1	C1S2.TIF	C1S1.TIF	C2S2.TIF	1	1	2	2	1	2	200	647	1117211	1117861	1362	1364	1118043	-32768	1382	164.721	1118038	1118077	40	530	371.5	393.5	364.4	95.6	160	3.927731	177.0189	159.721	1118347	1118395	49	337	361.1	727.2	376.4
3	ehmi0401s	r	0	r	w	23	0	4	78	366	-1	C2S3.TIF	C2S2.TIF	C1S3.TIF	2	2	1	3	2	3	200	814	1119482	1120282	1147	1156	1120456	-32768	1139	156.869	1120452	1120487	36	518.5	361.2	695.4	351.9	137.9	284.4	5.075809	3.018036	152.869	1120592	1120643	52	695.1	354.5	331.5	345.2
3	ehmi0401s	r	0	r	w	23	0	4	79	367	-1	C1S1.TIF	C1S3.TIF	C2S1.TIF	1	1	2	1	3	1	200	972	1121691	1122691	1443	1450	1122880	-32768	1452	171.551	1122878	1122912	35	521.8	364.8	614.4	363.3	73.4	120.7	2.665099	0.9280394	169.551	1123000	1123054	55	605.9	365.3	342.5	349.9
3	ehmi0401s	r	0	r	w	23	0	4	80	368	-1	C2S3.TIF	C2S1.TIF	C1S3.TIF	2	2	1	3	1	3	200	889	1124626	1125526	914	900	1125788	-32768	892	244.334	1125786	1125809	24	517.2	356	606.2	351.5	102.8	161.8	2.564423	2.894524	242.334	1125904	1125950	47	616.1	350.5	323.2	356.4
3	ehmi0401s	r	0	r	w	23	1	4	81	369	-1	C2S1.TIF	C2S3.TIF	C1S2.TIF	2	2	1	1	3	2	200	568	1128108	1128708	959	962	1128964	-32768	1027	238.762	-32768	-32768	-32768	-32768	-32768	-32768	-32768	-32768	-32768	-32768	-32768	-1161493	1128960	1129000	41	519.7	365.2	324.4	357.1
3	ehmi0401s	r	0	r	w	23	1	4	82	370	-1	C2S1.TIF	C2S2.TIF	C1S3.TIF	2	2	1	1	2	3	200	760	1130333	1131083	1402	1412	1131307	-32768	1463	207.439	1131306	1131324	19	511.6	375.2	456.4	370.9	78.9	129.4	1.593316	175.54	206.439	1131448	1131485	38	436.8	364	301.3	358.1
3	ehmi0401s	r	0	r	w	23	0	4	83	371	1	C1S1.TIF	C1S2.TIF	C2S1.TIF	1	1	2	1	2	1	200	748	1132670	1133420	1595	1601	1133596	-32768	1668	158.33	1133592	1133632	41	508	368.4	647	363	95.6	201.9	3.997274	2.227964	154.33	1133756	1133779	24	641.7	357.9	713.7	354.3
3	ehmi0401s	r	0	r	w	23	1	4	84	372	-1	C1S2.TIF	C1S3.TIF	C2S1.TIF	1	1	2	2	3	1	200	704	1134835	1135535	1664	1677	1135611	-32768	1698	59.006	-32768	-32768	-32768	-32768	-32768	-32768	-32768	-32768	-32768	-32768	-32768	-1168320	1135884	1135935	52	511.1	353.9	319.4	339.8
3	ehmi0401s	r	0	r	w	23	0	4	85	373	1	C2S3.TIF	C2S2.TIF	C1S3.TIF	2	2	1	3	2	3	200	803	1138192	1138992	1349	1342	1139207	-32768	1339	198.275	1139203	1139245	43	518.7	354.4	363.9	350.8	100.3	164.2	4.443102	178.6646	194.275	1139315	1139363	49	359.9	344.4	710.3	340.4
3	ehmi0401s	r	0	r	w	23	0	4	86	374	-1	C2S2.TIF	C2S3.TIF	C1S2.TIF	2	2	1	2	3	2	200	570	1140744	1141344	1474	1484	1141537	-32768	1504	175.949	1141534	1141553	20	512.5	362.2	565.8	358.2	74.3	121	1.538138	4.298004	172.949	1142772	1142795	24	351	356.3	313.9	363.2
3	ehmi0401s	r	0	r	w	23	0	4	87	375	1	C1S3.TIF	C1S1.TIF	C2S3.TIF	1	1	2	3	1	3	200	844	1143752	1144602	1366	1380	1144801	-32768	1448	181.174	1144797	1144841	45	517.3	351.9	349.8	344.2	105	183.2	4.804525	177.3611	177.174	1144951	1145007	57	348.5	342.8	735.2	347.1
3	ehmi0401s	r	0	r	w	23	0	4	88	376	-1	C2S1.TIF	C2S2.TIF	C1S1.TIF	2	2	1	1	2	1	200	550	1146039	1146589	1410	1400	1146783	-32768	1429	177.22	1146778	1146815	38	518.1	350.5	659.5	351.1	104.2	208.6	4.057426	-0.2438237	172.22	1147439	1147458	20	323.8	338.6	317.5	380.7
3	ehmi0401s	r	0	r	w	23	0	4	89	377	1	C1S2.TIF	C1S1.TIF	C2S2.TIF	1	1	2	2	1	2	200	591	1148765	1149365	1686	1692	1149560	-32768	1670	177.766	-32768	-32768	-32768	-32768	-32768	-32768	-32768	-32768	-32768	-32768	-32768	-1182150	1149556	1149597	42	509.7	357.5	687.8	354.2
3	ehmi0401s	r	0	r	w	23	1	4	90	378	-1	C2S1.TIF	C2S2.TIF	C1S3.TIF	2	2	1	1	2	3	200	899	1150650	1151550	1635	1614	1151817	-32768	1565	250.706	-32768	-32768	-32768	-32768	-32768	-32768	-32768	-32768	-32768	-32768	-32768	-1184334	1151813	1151854	42	514.3	357.7	313.9	339.4
3	ehmi0401s	r	0	r	w	23	0	4	91	379	-1	C2S2.TIF	C2S3.TIF	C1S2.TIF	2	2	1	2	3	2	200	776	1153285	1154085	1505	1507	1154392	-32768	1426	289.227	-32768	-32768	-32768	-32768	-32768	-32768	-32768	-32768	-32768	-32768	-32768	-1186871	1154388	1154430	43	511.2	355.1	317.3	343.5
3	ehmi0401s	r	0	r	w	23	1	4	92	380	1	C1S3.TIF	C1S1.TIF	C2S2.TIF	1	1	2	3	1	2	200	905	1155525	1156425	1368	1379	1156614	-32768	1412	172.044	1156613	1156631	19	517.9	352.5	558.5	350	56.7	92.9	1.168882	3.528689	171.044	1156702	1156733	32	547.4	353.3	703.9	346.7
3	ehmi0401s	r	0	r	w	23	0	4	93	381	1	C2S2.TIF	C2S1.TIF	C1S2.TIF	2	2	1	2	1	2	200	546	1157821	1158371	1374	1364	1158555	-32768	1315	166.197	1158550	1158587	38	518	345.8	366.1	344.1	112.6	213.5	4.358954	179.3586	161.197	1159030	1159203	174	737.4	347.7	743.5	398.4
3	ehmi0401s	r	0	r	w	23	1	4	94	382	1	C1S1.TIF	C1S3.TIF	C2S2.TIF	1	1	2	1	3	2	200	758	1160666	1161416	1253	1259	1161645	-32768	1295	212.385	-32768	-32768	-32768	-32768	-32768	-32768	-32768	-32768	-32768	-32768	-32768	-1194201	1161643	1161685	43	527.2	360.7	677.5	361.5
3	ehmi0401s	r	0	r	w	23	0	4	95	383	-1	C2S2.TIF	C2S1.TIF	C1S2.TIF	2	2	1	2	1	2	200	727	1162913	1163663	1099	1104	1163827	-32768	1101	147.491	1163824	1163860	37	525.5	360.7	669.8	356.1	108.8	211.7	4.142718	1.831119	144.491	1164252	1164271	20	333.1	350.9	288.5	353.2
3	ehmi0401s	r	0	r	w	23	1	4	96	384	1	C1S1.TIF	C1S3.TIF	C2S2.TIF	1	1	2	1	3	2	200	790	1165350	1166150	1231	1238	1166383	-32768	1299	215.815	-32768	-32768	-32768	-32768	-32768	-32768	-32768	-32768	-32768	-32768	-32768	-1198935	1166383	1166453	71	518.5	358.9	707.5	346.6
4	nnnd0502e	r	0	l	w	28	0	0	1	0	1	C2S3.TIF	C2S2.TIF	C1S3.TIF	2	2	1	3	2	3	200	893	169029	169929	2668	2714	170218	-32768	2836	270.926	-32768	-32768	-32768	-32768	-32768	-32768	-32768	-32768	-32768	-32768	-32768	-202715.1	170213	170255	43	520.2	394.9	669.8	381.4
4	nnnd0502e	r	0	l	w	28	1	1	1	1	-1	C2S2.TIF	C2S3.TIF	C1S1.TIF	2	2	1	2	3	1	200	838	181598	182448	2811	2798	182779	-32768	2777	313.434	-32768	-32768	-32768	-32768	-32768	-32768	-32768	-32768	-32768	-32768	-32768	-215233.6	182861	182903	43	499.3	388.1	358.3	384.1
4	nnnd0502e	r	0	l	w	28	0	1	2	2	-1	C1S1.TIF	C1S2.TIF	C2S1.TIF	1	1	2	1	2	1	200	599	185258	185858	2838	2823	186154	-32768	2883	278.981	-32768	-32768	-32768	-32768	-32768	-32768	-32768	-32768	-32768	-32768	-32768	-218643	186150	186197	48	523.5	401.2	356.9	391.1
4	nnnd0502e	r	0	l	w	28	0	1	3	3	-1	C2S3.TIF	C2S1.TIF	C1S3.TIF	2	2	1	3	1	3	200	599	187336	187936	2682	2690	188049	-32768	2707	95.98	188229	188253	25	523.7	400.6	590.8	390.5	90.3	190.3	1.952749	8.572184	275.98	188588	188610	23	363.1	404.3	336.9	404.3
4	nnnd0502e	r	0	l	w	28	0	1	4	4	-1	C1S2.TIF	C1S1.TIF	C2S2.TIF	1	1	2	2	1	2	200	891	190397	191277	2487	2498	191567	-32768	2642	267.621	191563	191607	45	523.9	395.7	364.6	386	150.2	397.9	4.586089	176.5112	263.621	191825	191831	7	336.2	393.7	324.6	394.2
4	nnnd0502e	r	0	l	w	28	0	1	5	5	-1	C2S1.TIF	C2S3.TIF	C1S1.TIF	2	2	1	1	3	1	200	741	192804	193554	2784	2785	193823	-32768	2878	251.338	193819	193863	45	517.2	393.6	361.4	387.2	135.6	365.7	4.480798	177.645	247.338	194015	194156	142	342.6	394.4	335.4	401.3
4	nnnd0502e	r	0	l	w	28	1	1	6	6	-1	C1S2.TIF	C1S1.TIF	C2S3.TIF	1	1	2	2	1	3	200	751	195153	195903	2496	2521	196107	-32768	2673	186.805	196102	196143	42	530.5	388.7	663	382.9	127.4	342	3.811128	2.510061	181.805	196212	196278	67	677.9	383	332.2	379.3
4	nnnd0502e	r	0	l	w	28	0	1	7	7	1	C2S2.TIF	C2S1.TIF	C1S2.TIF	2	2	1	2	1	2	200	593	197586	198186	2167	2151	198431	-32768	2121	227.955	-32768	-32768	-32768	-32768	-32768	-32768	-32768	-32768	-32768	-32768	-32768	-230971	198427	198467	41	519.6	385.1	677.7	378.6
4	nnnd0502e	r	0	l	w	28	1	1	8	8	-1	C2S2.TIF	C2S1.TIF	C1S3.TIF	2	2	1	2	1	3	200	751	199518	200268	2282	2304	200556	-32768	2462	271.529	-32768	-32768	-32768	-32768	-32768	-32768	-32768	-32768	-32768	-32768	-32768	-233052.5	200552	200583	32	525.7	390.5	333	386.1
4	nnnd0502e	r	0	l	w	28	1	1	9	9	-1	C1S1.TIF	C1S2.TIF	C2S3.TIF	1	1	2	1	2	3	200	979	202339	203339	2829	2831	203638	-32768	2903	281.706	203634	203673	40	532.7	401.6	408.9	384.5	137.3	375.2	3.596512	172.1252	277.706	203740	203872	133	383	392.6	334.4	381.5
4	nnnd0502e	r	0	l	w	28	0	1	10	10	-1	C1S2.TIF	C1S3.TIF	C2S2.TIF	1	1	2	2	3	2	200	735	206087	206837	2412	2434	207097	-32768	2543	242.616	207093	207120	28	529.5	389.7	374.3	372.6	154.7	318.1	4.486836	173.7042	238.616	207312	207333	22	362.2	374.4	333.9	385.1
4	nnnd0502e	r	0	l	w	28	1	1	11	11	-1	C1S2.TIF	C1S1.TIF	C2S3.TIF	1	1	2	2	1	3	200	957	208729	209679	2325	2358	209927	-32768	2414	230.895	209924	209957	34	521.1	387.2	576.8	382.6	87.5	203.1	1.608351	4.727869	227.895	209996	210046	51	584	385.4	357.1	387.1
4	nnnd0502e	r	0	l	w	28	1	1	12	12	1	C2S3.TIF	C2S2.TIF	C1S1.TIF	2	2	1	3	2	1	200	695	212089	212789	2265	2271	212971	-32768	2349	163.846	212968	212994	27	517.7	401	401.9	393.7	122.2	261.8	3.339009	176.3884	160.846	213361	213392	32	669.6	380	710	387.6
4	nnnd0502e	r	0	l	w	28	0	1	13	13	1	C1S2.TIF	C1S3.TIF	C2S2.TIF	1	1	2	2	3	2	200	562	214866	215466	2333	2333	215738	-32768	2368	254.246	215879	215916	38	542.8	383.1	662	380.4	135.2	342.8	3.426169	1.299462	395.246	216120	216139	20	680.3	382.8	708.6	386.5
4	nnnd0502e	r	0	l	w	28	0	1	14	14	-1	C2S3.TIF	C2S1.TIF	C1S3.TIF	2	2	1	3	1	3	200	703	217414	218114	2113	2125	218374	-32768	2131	242.747	218370	218398	29	513.1	385.7	655.1	377.1	138.1	310.3	4.087958	3.470783	238.747	218753	218783	31	371.1	375.1	339.7	377.7
4	nnnd0502e	r	0	l	w	28	1	1	15	15	1	C2S1.TIF	C2S3.TIF	C1S2.TIF	2	2	1	1	3	2	200	748	220404	221154	2181	2197	221359	-32768	2291	187.753	221356	221381	26	514.5	385	617.4	371.6	113	232	2.986154	7.419529	184.753	221913	221955	43	546.2	386.4	693.9	389.4
4	nnnd0502e	r	0	l	w	28	0	1	16	16	-1	C1S3.TIF	C1S2.TIF	C2S3.TIF	1	1	2	3	2	3	200	611	223782	224382	2093	2084	224637	-32768	2137	237.423	-32768	-32768	-32768	-32768	-32768	-32768	-32768	-32768	-32768	-32768	-32768	-257167.6	224633	224678	46	512.4	392.5	351.1	384.7
4	nnnd0502e	r	0	l	w	28	0	1	17	17	1	C1S1.TIF	C1S3.TIF	C2S1.TIF	1	1	2	1	3	1	200	738	225771	226521	2028	2042	226756	-32768	2093	217.734	-32768	-32768	-32768	-32768	-32768	-32768	-32768	-32768	-32768	-32768	-32768	-259306.3	226751	226793	43	512.5	384.2	671.1	375
4	nnnd0502e	r	0	l	w	28	0	1	18	18	1	C2S2.TIF	C2S1.TIF	C1S2.TIF	2	2	1	2	1	2	200	505	227852	228352	1985	1984	228720	-32768	2194	350.562	228717	228738	22	500.7	392.3	447	382.8	67.2	128.8	1.569388	169.9542	347.562	229550	229584	35	625.7	381.8	688.1	380.6
4	nnnd0502e	r	0	l	w	28	1	1	19	19	1	C1S3.TIF	C1S1.TIF	C2S2.TIF	1	1	2	3	1	2	200	669	231302	232002	1996	1997	232268	-32768	2056	249.403	-32768	-32768	-32768	-32768	-32768	-32768	-32768	-32768	-32768	-32768	-32768	-264786.6	232264	232306	43	515.5	387.2	689.5	382.6
4	nnnd0502e	r	0	l	w	28	1	1	20	20	1	C2S1.TIF	C2S2.TIF	C1S3.TIF	2	2	1	1	2	3	200	784	233520	234320	2073	2078	234848	-32768	2211	510.726	234843	234995	153	498.2	397.9	562.9	392	279.5	868.6	1.87229	5.210411	505.726	235408	235471	64	311.1	385.8	683.2	381.3
4	nnnd0502e	r	0	l	w	28	0	1	21	21	-1	C2S2.TIF	C2S3.TIF	C1S2.TIF	2	2	1	2	3	2	200	902	236551	237451	1924	1935	237626	-32768	1973	157.694	237761	237798	38	532.7	379.7	677	382.7	135.8	338.1	4.141502	-1.19444	292.694	238276	238308	33	507.4	383.4	309	380.4
4	nnnd0502e	r	0	l	w	28	1	1	22	22	-1	C2S3.TIF	C2S2.TIF	C1S1.TIF	2	2	1	3	2	1	200	865	239378	240228	2120	2112	240464	-32768	2186	218.954	240460	240486	27	516.6	386.5	627.6	376.8	117.6	260.7	3.206418	4.994267	214.954	241277	241308	32	389	392.9	326.9	389.4
4	nnnd0502e	r	0	l	w	28	0	1	23	23	1	C2S1.TIF	C2S2.TIF	C1S1.TIF	2	2	1	1	2	1	200	819	242600	243450	2021	2033	243641	-32768	2072	174.44	243637	243662	26	509	384.8	612.3	374.2	111.2	242	2.988316	5.867221	170.44	243817	243849	33	609.8	381.1	671.4	379.8
4	nnnd0502e	r	0	l	w	28	0	1	24	24	1	C1S1.TIF	C1S2.TIF	C2S1.TIF	1	1	2	1	2	1	200	765	244936	245686	2098	2102	245908	-32768	2120	204.074	-32768	-32768	-32768	-32768	-32768	-32768	-32768	-32768	-32768	-32768	-32768	-278471.9	245905	245979	75	506	398.5	682.2	370.4
4	nnnd0502e	r	0	l	w	28	0	1	25	25	1	C1S3.TIF	C1S1.TIF	C2S3.TIF	1	1	2	3	1	3	200	594	247618	248218	1977	1971	248528	-32768	2017	292.666	248524	248557	34	507.8	391.9	316.8	382.7	156.3	344.1	5.479179	177.2311	288.666	248918	248956	39	555.9	383.6	670	389.3
4	nnnd0502e	r	0	l	w	28	1	1	26	26	1	C2S1.TIF	C2S3.TIF	C1S2.TIF	2	2	1	1	3	2	200	870	250765	251665	2403	2413	251688	-32768	2419	6.123	-32768	-32768	-32768	-32768	-32768	-32768	-32768	-32768	-32768	-32768	-32768	-284449.9	251939	251968	30	523	397.2	704.3	385.1
4	nnnd0502e	r	0	l	w	28	1	1	27	27	-1	C2S1.TIF	C2S3.TIF	C1S2.TIF	2	2	1	1	3	2	200	574	253506	254106	2173	2163	254391	-32768	2184	268.362	-32768	-32768	-32768	-32768	-32768	-32768	-32768	-32768	-32768	-32768	-32768	-286890.6	254386	254431	46	509.5	382.2	343.1	380.5
4	nnnd0502e	r	0	l	w	28	1	1	28	28	-1	C1S2.TIF	C1S3.TIF	C2S1.TIF	1	1	2	2	3	1	200	685	255929	256629	2035	2035	256818	-32768	2083	170.842	256814	256851	38	517.8	382.1	388.2	376.1	130.9	344.5	3.728138	177.3462	166.842	256990	257019	30	376.7	384.2	338.9	390.7
4	nnnd0502e	r	0	l	w	28	0	1	29	29	-1	C1S3.TIF	C1S1.TIF	C2S3.TIF	1	1	2	3	1	3	200	848	258033	258883	2305	2310	259086	-32768	2345	185.781	259082	259123	42	509.3	393.7	654	386.8	142.8	375.7	4.162785	2.734016	181.781	259227	259373	147	667.4	390.1	304.9	395.5
4	nnnd0502e	r	0	l	w	28	0	1	30	30	-1	C1S2.TIF	C1S3.TIF	C2S2.TIF	1	1	2	2	3	2	200	737	260800	261550	1889	1875	261684	-32768	1882	116.3	261680	261710	31	511.8	386.3	366.2	374	134.7	300.8	4.198853	175.165	112.3	261824	261847	24	372.7	375.5	305.9	378.1
4	nnnd0502e	r	0	l	w	28	0	1	31	31	1	C1S2.TIF	C1S1.TIF	C2S2.TIF	1	1	2	2	1	2	200	902	263178	264078	2102	2110	264244	-32768	2167	149.389	264241	264277	37	508.3	388.6	389.6	384.2	127.2	296.7	3.413275	177.8717	146.389	264523	264702	180	650.3	396.1	733.8	379.1
4	nnnd0502e	r	0	l	w	28	1	1	32	32	1	C2S3.TIF	C2S2.TIF	C1S1.TIF	2	2	1	3	2	1	200	759	266785	267535	2253	2238	267832	-32768	2240	278.841	267827	267867	41	509.7	391	385.1	390.9	129.4	342.6	3.580461	179.9546	273.841	268123	268154	32	660.7	388.6	696.6	388.1
4	nnnd0502e	r	0	l	w	28	0	1	33	33	1	C2S1.TIF	C2S3.TIF	C1S1.TIF	2	2	1	1	3	1	200	625	269903	270553	2033	2054	270781	-32768	2120	210.316	-32768	-32768	-32768	-32768	-32768	-32768	-32768	-32768	-32768	-32768	-32768	-303338.7	270776	270805	30	506.1	388.8	663.8	375.4
4	nnnd0502e	r	0	l	w	28	1	1	34	34	-1	C1S1.TIF	C1S3.TIF	C2S2.TIF	1	1	2	1	3	2	200	518	272616	273166	1999	2007	273472	-32768	2047	288.599	273468	273495	28	511.9	385.2	654.9	379.7	140.7	292	4.112243	2.205772	284.599	274070	274126	57	706.4	387.9	350	383.3
4	nnnd0502e	r	0	l	w	28	0	1	35	35	-1	C1S1.TIF	C1S2.TIF	C2S1.TIF	1	1	2	1	2	1	200	861	276144	276994	2005	2024	277047	-32768	2037	36.514	277215	277257	43	518	386.3	680.2	382.8	151.6	397.4	4.655322	1.239714	204.514	277791	277810	20	343.3	388.4	318.6	386.2
4	nnnd0502e	r	0	l	w	28	1	1	36	36	-1	C2S2.TIF	C2S1.TIF	C1S3.TIF	2	2	1	2	1	3	200	514	278823	279373	2024	2032	279561	-32768	2097	170.575	-32768	-32768	-32768	-32768	-32768	-32768	-32768	-32768	-32768	-32768	-32768	-312158.4	279720	279749	30	489	390.5	318.8	390.5
4	nnnd0502e	r	0	l	w	28	0	1	37	37	-1	C2S2.TIF	C2S1.TIF	C1S2.TIF	2	2	1	2	1	2	200	969	281389	282339	2056	2070	282599	-32768	2197	243.16	-32768	-32768	-32768	-32768	-32768	-32768	-32768	-32768	-32768	-32768	-32768	-315123.8	282599	282742	144	510.8	394.9	307.9	388.5
4	nnnd0502e	r	0	l	w	28	0	1	38	38	-1	C2S1.TIF	C2S3.TIF	C1S1.TIF	2	2	1	1	3	1	200	923	284599	285549	2276	2301	285856	-32768	2441	289.416	285852	285877	26	503.8	406.7	634	390.4	138.7	283	3.770753	7.156235	285.416	286181	286239	59	679.9	396.7	324.4	390.4
4	nnnd0502e	r	0	l	w	28	1	1	39	39	1	C1S2.TIF	C1S3.TIF	C2S1.TIF	1	1	2	2	3	1	200	961	288348	289298	2032	2057	289556	-32768	2202	240.054	-32768	-32768	-32768	-32768	-32768	-32768	-32768	-32768	-32768	-32768	-32768	-322083.9	289552	289581	30	518.9	391.6	674.4	377.3
4	nnnd0502e	r	0	l	w	28	0	1	40	40	1	C1S3.TIF	C1S2.TIF	C2S3.TIF	1	1	2	3	2	3	200	873	291943	292843	2409	2403	293139	-32768	2366	278.726	293135	293166	32	501.4	394.5	655.3	384.7	135.4	291.1	4.431396	3.648783	274.726	293815	293845	31	654.3	381.1	692.5	386.9
4	nnnd0502e	r	0	l	w	28	1	1	41	41	1	C1S3.TIF	C1S2.TIF	C2S1.TIF	1	1	2	3	2	1	200	858	295944	296794	2224	2249	297003	-32768	2280	192.368	-32768	-32768	-32768	-32768	-32768	-32768	-32768	-32768	-32768	-32768	-32768	-329578.6	296999	297042	44	509.1	388.8	663.4	384.4
4	nnnd0502e	r	0	l	w	28	0	1	42	42	1	C1S2.TIF	C1S3.TIF	C2S2.TIF	1	1	2	2	3	2	200	567	299324	299924	2159	2150	300162	-32768	2133	219.966	-32768	-32768	-32768	-32768	-32768	-32768	-32768	-32768	-32768	-32768	-32768	-332710	300159	300189	31	503.5	383.6	671.1	371.8
4	nnnd0502e	r	0	l	w	28	1	1	43	43	-1	C1S2.TIF	C1S3.TIF	C2S1.TIF	1	1	2	2	3	1	200	941	302667	303617	2150	2137	303923	-32768	2188	287.939	-32768	-32768	-32768	-32768	-32768	-32768	-32768	-32768	-32768	-32768	-32768	-336403.1	303919	303949	31	508.3	397	341.5	390.7
4	nnnd0502e	r	0	l	w	28	1	1	44	44	-1	C1S3.TIF	C1S1.TIF	C2S2.TIF	1	1	2	3	1	2	200	525	305702	306234	1820	1821	306526	-32768	1937	269.545	-32768	-32768	-32768	-32768	-32768	-32768	-32768	-32768	-32768	-32768	-32768	-339024.5	306522	306566	45	511.5	383.5	342	377.2
4	nnnd0502e	r	0	l	w	28	0	1	45	45	1	C2S1.TIF	C2S2.TIF	C1S1.TIF	2	2	1	1	2	1	200	584	307633	308233	2214	2210	308439	-32768	2257	189.288	-32768	-32768	-32768	-32768	-32768	-32768	-32768	-32768	-32768	-32768	-32768	-341017.7	308611	308651	41	534.9	384.7	664.2	379.3
4	nnnd0502e	r	0	l	w	28	0	1	46	46	1	C1S3.TIF	C1S1.TIF	C2S3.TIF	1	1	2	3	1	3	200	514	310104	310654	2072	2079	310845	-32768	2141	173.137	310841	310869	29	508.7	386.7	381.1	376.9	124.6	269.7	3.677496	175.6025	169.137	311213	311240	28	671.7	382.3	698.5	388.3
4	nnnd0502e	r	0	l	w	28	0	1	47	47	1	C2S3.TIF	C2S1.TIF	C1S3.TIF	2	2	1	3	1	3	200	580	312222	312822	2014	1999	313050	-32768	2004	210.591	313047	313089	43	509.8	379.8	651.5	385.8	135.9	322.3	4.075498	-2.428119	207.591	313201	313231	31	670.8	387.7	702.6	389.2
4	nnnd0502e	r	0	l	w	28	1	1	48	48	-1	C2S1.TIF	C2S3.TIF	C1S2.TIF	2	2	1	1	3	2	200	836	314704	315554	2107	2125	315717	-32768	2187	145.133	315712	315753	42	506.2	388.1	678	380.2	147.4	400.6	4.934937	2.640391	140.133	316182	316205	24	353.6	384.2	322.5	388.2
4	nnnd0502e	r	0	l	w	28	0	1	49	49	-1	C1S2.TIF	C1S1.TIF	C2S2.TIF	1	1	2	2	1	2	200	625	318931	319581	2204	2195	319876	-32768	2147	277.522	-32768	-32768	-32768	-32768	-32768	-32768	-32768	-32768	-32768	-32768	-32768	-352366.5	319872	319914	43	505.9	398.2	342.2	385.8
4	nnnd0502e	r	0	l	w	28	0	1	50	50	-1	C2S1.TIF	C2S2.TIF	C1S1.TIF	2	2	1	1	2	1	200	536	321812	322362	1900	1910	322547	-32768	1949	167.215	322544	322580	37	511.2	393.2	413	380.7	111.1	283.9	2.848767	172.7361	164.215	323245	323376	132	487.8	394.5	305.5	375.4
4	nnnd0502e	r	0	l	w	28	1	1	51	51	-1	C1S1.TIF	C1S2.TIF	C2S3.TIF	1	1	2	1	2	3	200	517	325432	325982	2013	2036	326224	-32768	2089	224.365	326220	326248	29	512.6	393.9	668.1	382.2	148.6	319.7	4.481057	4.309071	220.365	327978	328007	30	368.7	387.8	324.9	387.8
4	nnnd0502e	r	0	l	w	28	1	1	52	52	-1	C1S3.TIF	C1S2.TIF	C2S1.TIF	1	1	2	3	2	1	200	756	329711	330461	1988	1989	330708	-32768	2042	230.377	330703	330733	31	504.8	388.2	680.7	378.5	162.9	361.7	5.055059	3.165457	225.377	330917	331037	121	671.2	389.6	312.6	384.9
4	nnnd0502e	r	0	l	w	28	1	1	53	53	1	C2S2.TIF	C2S3.TIF	C1S1.TIF	2	2	1	2	3	1	200	993	332917	333917	2193	2211	334089	-32768	2268	154.039	-32768	-32768	-32768	-32768	-32768	-32768	-32768	-32768	-32768	-32768	-32768	-366703	334085	334115	31	508	396.7	686.8	385
4	nnnd0502e	r	0	l	w	28	1	1	54	54	-1	C2S3.TIF	C2S2.TIF	C1S1.TIF	2	2	1	3	2	1	200	657	335422	336072	1995	2007	336385	-32768	2090	295.402	336380	336410	31	511.9	395.2	668	384.4	144.7	333.1	4.496386	3.963481	290.402	336551	336608	58	665.9	391.3	351.9	384.1
4	nnnd0502e	r	0	l	w	28	1	1	55	55	1	C1S1.TIF	C1S3.TIF	C2S2.TIF	1	1	2	1	3	2	200	783	337672	338472	1997	2001	338664	-32768	2041	174.797	-32768	-32768	-32768	-32768	-32768	-32768	-32768	-32768	-32768	-32768	-32768	-371257.2	338860	339044	185	508.8	396	697.8	379.1
4	nnnd0502e	r	0	l	w	28	0	1	56	56	1	C2S3.TIF	C2S2.TIF	C1S3.TIF	2	2	1	3	2	3	200	806	340539	341339	2146	2171	341847	-32768	2281	491.538	341843	341869	27	509.7	401.8	640.5	390.9	135.2	297.4	3.771723	4.777323	487.538	341937	342084	148	637.6	391.4	711.5	383.2
4	nnnd0502e	r	0	l	w	28	0	1	57	57	1	C1S3.TIF	C1S2.TIF	C2S3.TIF	1	1	2	3	2	3	200	814	343268	344068	2207	2203	344357	-32768	2211	271.344	-32768	-32768	-32768	-32768	-32768	-32768	-32768	-32768	-32768	-32768	-32768	-376853.7	344353	344419	67	510.5	395.3	675.3	389.8
4	nnnd0502e	r	0	l	w	28	0	1	58	58	1	C2S3.TIF	C2S2.TIF	C1S3.TIF	2	2	1	3	2	3	200	973	346089	347089	2386	2373	347101	-32768	2360	-5.692	347447	347472	26	526.4	396.2	640.9	384.2	121.9	257.8	3.308302	5.991526	340.308	348383	348432	50	415.1	388.9	666.7	386.4
4	nnnd0502e	r	0	l	w	28	0	1	59	59	-1	C1S3.TIF	C1S2.TIF	C2S3.TIF	1	1	2	3	2	3	200	887	350071	350971	1977	1981	351186	-32768	2033	198.395	351182	351222	41	509	386.4	654.6	384.5	148.9	370.4	4.184264	0.7487122	194.395	353363	353393	31	411.2	388.6	352.4	384.7
4	nnnd0502e	r	0	l	w	28	0	1	60	60	1	C1S2.TIF	C1S1.TIF	C2S2.TIF	1	1	2	2	1	2	200	825	354690	355540	2084	2106	355565	-32768	2111	7.871	-32768	-32768	-32768	-32768	-32768	-32768	-32768	-32768	-32768	-32768	-32768	-388325.1	355780	355810	31	512.3	388.1	679.8	389
4	nnnd0502e	r	0	l	w	28	0	1	61	61	-1	C1S1.TIF	C1S3.TIF	C2S1.TIF	1	1	2	1	3	1	200	684	357933	358633	2049	2057	358811	-32768	2062	160.314	358808	358835	28	499.2	390.1	369.3	381.6	131.9	270.2	3.740765	176.2515	157.314	359001	359032	32	371.9	383.1	330.3	386.2
4	nnnd0502e	r	0	l	w	28	1	1	62	62	1	C1S1.TIF	C1S2.TIF	C2S3.TIF	1	1	2	1	2	3	200	642	360313	360963	2061	2070	361147	-32768	2105	167.497	361143	361183	41	514.5	383.5	396.4	371.7	115.8	274.2	3.415483	174.2949	163.497	361668	361882	215	654.6	384.3	710.6	380.6
4	nnnd0502e	r	0	l	w	28	0	1	63	63	1	C2S2.TIF	C2S3.TIF	C1S2.TIF	2	2	1	2	3	2	200	683	364707	365407	2222	2225	365701	-32768	2232	276.119	365696	365728	33	505.6	391.4	357.9	378.4	124.2	257.4	4.260708	174.9635	271.119	366225	366260	36	592.1	388.2	667.4	387.8
4	nnnd0502e	r	0	l	w	28	1	1	64	64	-1	C2S3.TIF	C2S1.TIF	C1S2.TIF	2	2	1	3	1	2	200	664	367566	368266	2175	2172	368596	-32768	2225	313.052	368590	368779	190	518.5	394.1	707.5	373	239.4	933.4	5.449309	6.388316	307.052	369069	369134	66	710.3	384.6	304.8	380.8
4	nnnd0502e	r	0	l	w	28	1	1	65	65	1	C2S2.TIF	C2S1.TIF	C1S3.TIF	2	2	1	2	1	3	200	918	371962	372862	2054	2074	373043	-32768	2197	163.951	373039	373063	25	519.7	391.7	440.2	379.3	99.6	209.4	2.315511	171.1228	159.951	373944	374127	184	535.3	391.8	687.5	381.6
4	nnnd0502e	r	0	l	w	28	0	1	66	66	1	C1S1.TIF	C1S2.TIF	C2S1.TIF	1	1	2	1	2	1	200	704	375877	376577	1961	1972	376778	-32768	2044	183.47	376772	376812	41	514.1	393	647.4	385.9	129	333.4	3.835906	3.053274	177.47	376974	377006	33	661.5	390.7	696.2	390.3
4	nnnd0502e	r	0	l	w	28	0	1	67	67	-1	C2S2.TIF	C2S3.TIF	C1S2.TIF	2	2	1	2	3	2	200	607	378301	378901	1942	1933	379156	-32768	1964	237.172	-32768	-32768	-32768	-32768	-32768	-32768	-32768	-32768	-32768	-32768	-32768	-411686.8	379151	379180	30	504	397.2	356.7	391
4	nnnd0502e	r	0	l	w	28	1	1	68	68	1	C2S3.TIF	C2S1.TIF	C1S2.TIF	2	2	1	3	1	2	200	617	380617	381267	1995	1999	381424	-32768	2039	139.587	381421	381447	27	514.9	387.6	402.8	376.3	121.6	256	3.242296	174.2363	136.587	381522	381570	49	414.3	380.9	690.8	377.3
4	nnnd0502e	r	0	l	w	28	1	1	69	69	-1	C1S3.TIF	C1S1.TIF	C2S2.TIF	1	1	2	3	1	2	200	664	384048	384748	2195	2192	385022	-32768	2157	256.613	-32768	-32768	-32768	-32768	-32768	-32768	-32768	-32768	-32768	-32768	-32768	-417533.4	385018	385062	45	509.8	385.3	353.6	381.5
4	nnnd0502e	r	0	l	w	28	1	1	70	70	1	C1S3.TIF	C1S2.TIF	C2S1.TIF	1	1	2	3	2	1	200	874	387621	388521	2316	2350	388886	-32768	2593	347.766	388882	388909	28	512.7	402.8	654.5	388	143.5	312.2	4.09691	5.967052	343.766	388980	389139	160	649.4	397.7	729.6	378
[truncated: 1,854 more rows]
[truncated: 24 more columns]
