# Supplementary material for: Oculomotor capture by search-irrelevant features in visual working memory: on the crucial role of target–distractor similarity
Source: Atten Percept Psychophys. 2020 Mar 12;82(5):2379–92. doi: 10.3758/s13414-020-02007-0 (PMC7343749; doi:10.3758/s13414-020-02007-0)
Supplement: Supplementary file 1 — (ZIP 5436 kb) [file 13414_2020_2007_MOESM1_ESM.zip › SupplementaryMaterial/All_Exp3.txt]

VPnr	VPcode	VPhandedness	VPvision	VPeyeDom	VPgender	VPage	condition	block	BlockTrial	Trial	loctlr	tifcue	tift	tifd	colcue	colt	cold	shacue	shat	shad	Dist2Cent	MinFixDur	FixOnCrossStartTime	FixOnCrossEndTime	FixOnCrossPupilStart	FixOnCrossPupilEnd	SaccStartTime	SaccStartLeftPupil	SaccStartRightPupil	SaccStartLat	Sacc1stStartTime	Sacc1stEndTime	Sacc1stDur	Sacc1stStartX	Sacc1stStartY	Sacc1stEndX	Sacc1stEndY	Sacc1stMeanVel	Sacc1stPeakVel	Sacc1stAmpl	Sacc1stAngle	Sacc1stLat	SaccOnTstartTime	SaccOnTendTime	SaccOnTdur	SacOnTstartX	SaccOnTstartY	SaccOnTendX	SaccOnTendY
1	atls0612o	l	0	r	w	23	0	0	1	0	1	C2S3.TIF	C2S2.TIF	C1S3.TIF	2	2	1	3	2	3	200	539	203305	203855	1382	1388	204188	-32768	1441	317.037000000011	-32768	-32768	-32768	-32768	-32768	-32768	-32768	-32768	-32768	-32768	-32768	-236638.963	204183	204230	48	496.399993896484	372.299987792969	695	371.799987792969
1	atls0612o	l	0	r	w	23	0	1	1	1	-1	C2S1.TIF	C2S3.TIF	C1S1.TIF	2	2	1	1	3	1	200	573	209188	209788	1590	1597	210001	-32768	1597	197.831000000006	-32768	-32768	-32768	-32768	-32768	-32768	-32768	-32768	-32768	-32768	-32768	-242571.169	209997	210047	51	510.799987792969	377.5	319.700012207031	368.100006103516
1	atls0612o	l	0	r	w	23	1	1	2	2	-1	C2S3.TIF	C2S2.TIF	C1S1.TIF	2	2	1	3	2	1	200	822	211175	212025	1627	1629	212198	-32768	1633	157.945000000007	-32768	-32768	-32768	-32768	-32768	-32768	-32768	-32768	-32768	-32768	-32768	-244808.055	212194	212244	51	511.299987792969	381.600006103516	338.299987792969	377.299987792969
1	atls0612o	l	0	r	w	23	1	1	3	3	1	C1S2.TIF	C1S1.TIF	C2S3.TIF	1	1	2	2	1	3	200	939	213320	214270	1523	1537	214499	-32768	1592	212.891000000003	-32768	-32768	-32768	-32768	-32768	-32768	-32768	-32768	-32768	-32768	-32768	-247054.109	214494	214546	53	516.799987792969	382.100006103516	736.299987792969	391.700012207031
1	atls0612o	l	0	r	w	23	1	1	4	4	-1	C2S1.TIF	C2S2.TIF	C1S3.TIF	2	2	1	1	2	3	200	577	215714	216314	1432	1423	216598	-32768	1389	267.647999999986	-32768	-32768	-32768	-32768	-32768	-32768	-32768	-32768	-32768	-32768	-32768	-249098.352	216594	216652	59	508.899993896484	382.100006103516	293.200012207031	387.600006103516
1	atls0612o	l	0	r	w	23	0	1	5	5	-1	C2S2.TIF	C2S1.TIF	C1S2.TIF	2	2	1	2	1	2	200	941	217925	218875	1604	1595	219087	-32768	1602	196.609999999986	-32768	-32768	-32768	-32768	-32768	-32768	-32768	-32768	-32768	-32768	-32768	-251658.39	219083	219137	55	508.399993896484	377.600006103516	309.399993896484	374.5
1	atls0612o	l	0	r	w	23	0	1	6	6	1	C2S2.TIF	C2S1.TIF	C1S2.TIF	2	2	1	2	1	2	200	871	220485	221385	1431	1436	221554	-32768	1472	153.108999999997	-32768	-32768	-32768	-32768	-32768	-32768	-32768	-32768	-32768	-32768	-32768	-254168.891	221551	221586	36	504.399993896484	383.100006103516	706.400024414062	383.200012207031
1	atls0612o	l	0	r	w	23	1	1	7	7	-1	C1S3.TIF	C1S1.TIF	C2S2.TIF	1	1	2	3	1	2	200	648	222687	223337	1316	1322	223548	-32768	1312	195.986999999994	223543	223589	47	497.5	368.299987792969	686.700012207031	372.799987792969	141.199996948242	338.799987792969	5.4305258456451	-1.36641081610271	190.986999999994	224189	224265	77	704.599975585938	378.899993896484	281.899993896484	377.600006103516
1	atls0612o	l	0	r	w	23	1	1	8	8	1	C2S1.TIF	C2S3.TIF	C1S2.TIF	2	2	1	1	3	2	200	616	225627	226277	1414	1413	226490	-32768	1426	197.027000000002	-32768	-32768	-32768	-32768	-32768	-32768	-32768	-32768	-32768	-32768	-32768	-259060.973	226486	226538	53	504.5	373.299987792969	714.599975585938	363.600006103516
1	atls0612o	l	0	r	w	23	0	1	9	9	-1	C2S1.TIF	C2S2.TIF	C1S1.TIF	2	2	1	1	2	1	200	880	227575	228475	1471	1466	228652	-32768	1499	160.943999999989	-32768	-32768	-32768	-32768	-32768	-32768	-32768	-32768	-32768	-32768	-32768	-261259.056	228649	228700	52	503.700012207031	356.299987792969	328.200012207031	360.200012207031
1	atls0612o	l	0	r	w	23	0	1	10	10	-1	C1S3.TIF	C1S2.TIF	C2S3.TIF	1	1	2	3	2	3	200	852	230028	230878	1465	1473	231128	-32768	1533	234.651000000013	-32768	-32768	-32768	-32768	-32768	-32768	-32768	-32768	-32768	-32768	-32768	-263661.349	231124	231178	55	510	377.899993896484	300.100006103516	376.899993896484
1	atls0612o	l	0	r	w	23	0	1	11	11	1	C2S1.TIF	C2S3.TIF	C1S1.TIF	2	2	1	1	3	1	200	971	232635	233635	1393	1409	233883	-32768	1516	232.888000000006	233879	233930	52	507.200012207031	376.600006103516	319.5	380.600006103516	160	387.399993896484	5.38716993156942	-178.77635317515	228.888000000006	234032	234099	68	300.200012207031	387.5	724.5	382.600006103516
1	atls0612o	l	0	r	w	23	0	1	12	12	1	C1S2.TIF	C1S1.TIF	C2S2.TIF	1	1	2	2	1	2	200	928	235464	236414	1471	1475	236604	-32768	1515	173.796999999991	-32768	-32768	-32768	-32768	-32768	-32768	-32768	-32768	-32768	-32768	-32768	-269198.203	236604	236641	38	508.799987792969	370.299987792969	694.799987792969	366.600006103516
1	atls0612o	l	0	r	w	23	1	1	13	13	1	C1S2.TIF	C1S3.TIF	C2S1.TIF	1	1	2	2	3	1	200	701	237924	238624	1386	1401	238845	-32768	1458	204.782999999996	238840	238888	49	504.5	373.799987792969	335.5	379.200012207031	152.300003051758	398.899993896484	4.85184350376181	-178.165284290211	199.782999999996	238979	239041	63	309.700012207031	383.399993896484	699.900024414062	363.5
1	atls0612o	l	0	r	w	23	0	1	14	14	1	C2S1.TIF	C2S2.TIF	C1S1.TIF	2	2	1	1	2	1	200	879	240379	241279	1292	1279	241441	-32768	1307	145.926999999996	-32768	-32768	-32768	-32768	-32768	-32768	-32768	-32768	-32768	-32768	-32768	-274063.073	241437	241484	48	505.200012207031	359.399993896484	685.799987792969	356
1	atls0612o	l	0	r	w	23	0	1	15	15	-1	C1S2.TIF	C1S1.TIF	C2S2.TIF	1	1	2	2	1	2	200	937	242882	243832	1378	1378	244036	-32768	1423	188.005999999994	-32768	-32768	-32768	-32768	-32768	-32768	-32768	-32768	-32768	-32768	-32768	-276615.994	244032	244085	54	510	363.5	320.200012207031	372.100006103516
1	atls0612o	l	0	r	w	23	0	1	16	16	-1	C1S2.TIF	C1S1.TIF	C2S2.TIF	1	1	2	2	1	2	200	604	245287	245887	1355	1357	246093	-32768	1359	191.041999999987	-32768	-32768	-32768	-32768	-32768	-32768	-32768	-32768	-32768	-32768	-32768	-278669.958	246088	246137	50	500.299987792969	368	336	366
1	atls0612o	l	0	r	w	23	0	1	17	17	-1	C2S3.TIF	C2S1.TIF	C1S3.TIF	2	2	1	3	1	3	200	871	247574	248474	1499	1508	248710	-32768	1529	219.753999999986	248705	248751	47	514.5	365.100006103516	654.900024414062	359.5	129.899993896484	353.399993896484	4.03770051474638	2.28738495394177	214.753999999986	249005	249039	35	230.100006103516	371.299987792969	285.700012207031	374.100006103516
1	atls0612o	l	0	r	w	23	0	1	18	18	-1	C2S2.TIF	C2S1.TIF	C1S2.TIF	2	2	1	2	1	2	200	580	250664	251264	1395	1403	251453	-32768	1440	173.065000000002	-32768	-32768	-32768	-32768	-32768	-32768	-32768	-32768	-32768	-32768	-32768	-284047.935	251447	251506	60	513	369.5	299.700012207031	380
1	atls0612o	l	0	r	w	23	0	1	19	19	1	C1S2.TIF	C1S3.TIF	C2S2.TIF	1	1	2	2	3	2	200	539	252566	253116	1291	1293	253367	-32768	1327	235.532999999996	-32768	-32768	-32768	-32768	-32768	-32768	-32768	-32768	-32768	-32768	-32768	-285899.467	253364	253412	49	500.899993896484	368.299987792969	699.099975585938	355.799987792969
1	atls0612o	l	0	r	w	23	1	1	20	20	1	C1S1.TIF	C1S3.TIF	C2S2.TIF	1	1	2	1	3	2	200	984	254821	255821	1364	1357	256037	-32768	1411	200.159000000014	-32768	-32768	-32768	-32768	-32768	-32768	-32768	-32768	-32768	-32768	-32768	-288604.841	256032	256081	50	511.200012207031	358.299987792969	703.599975585938	357
1	atls0612o	l	0	r	w	23	0	1	21	21	-1	C2S3.TIF	C2S1.TIF	C1S3.TIF	2	2	1	3	1	3	200	939	257167	258117	1342	1352	258316	-32768	1389	182.954999999987	-32768	-32768	-32768	-32768	-32768	-32768	-32768	-32768	-32768	-32768	-32768	-290901.045	258312	258374	63	507.5	377.600006103516	271.100006103516	384.200012207031
1	atls0612o	l	0	r	w	23	1	1	22	22	-1	C1S2.TIF	C1S1.TIF	C2S3.TIF	1	1	2	2	1	3	200	823	259694	260544	1400	1402	260742	-32768	1429	182.382000000012	-32768	-32768	-32768	-32768	-32768	-32768	-32768	-32768	-32768	-32768	-32768	-293327.618	260738	260790	53	505.100006103516	354.700012207031	319.700012207031	358.700012207031
1	atls0612o	l	0	r	w	23	0	1	23	23	1	C2S2.TIF	C2S3.TIF	C1S2.TIF	2	2	1	2	3	2	200	989	262142	263142	1196	1199	263370	-32768	1248	212.412000000011	-32768	-32768	-32768	-32768	-32768	-32768	-32768	-32768	-32768	-32768	-32768	-295925.588	263367	263417	51	499	364.5	709.5	358.600006103516
1	atls0612o	l	0	r	w	23	1	1	24	24	-1	C1S1.TIF	C1S3.TIF	C2S2.TIF	1	1	2	1	3	2	200	839	264543	265393	1316	1334	265636	-32768	1356	227.313000000024	-32768	-32768	-32768	-32768	-32768	-32768	-32768	-32768	-32768	-32768	-32768	-298176.687	265633	265681	49	501.5	361.899993896484	342.5	367.200012207031
1	atls0612o	l	0	r	w	23	0	1	25	25	1	C1S1.TIF	C1S3.TIF	C2S1.TIF	1	1	2	1	3	1	200	961	267006	267956	1392	1404	268138	-32768	1431	166.917000000016	-32768	-32768	-32768	-32768	-32768	-32768	-32768	-32768	-32768	-32768	-32768	-300739.083	268135	268185	51	504.700012207031	366	697.799987792969	359.600006103516
1	atls0612o	l	0	r	w	23	1	1	26	26	-1	C1S1.TIF	C1S2.TIF	C2S3.TIF	1	1	2	1	2	3	200	500	269473	269973	1374	1361	270147	-32768	1336	158.38400000002	-32768	-32768	-32768	-32768	-32768	-32768	-32768	-32768	-32768	-32768	-32768	-302756.616	270142	270193	52	506	365.899993896484	314.100006103516	363.600006103516
1	atls0612o	l	0	r	w	23	1	1	27	27	-1	C2S2.TIF	C2S1.TIF	C1S3.TIF	2	2	1	2	1	3	200	570	271252	271852	1444	1455	272072	-32768	1509	204.135000000009	-32768	-32768	-32768	-32768	-32768	-32768	-32768	-32768	-32768	-32768	-32768	-304635.865	272069	272118	50	506.899993896484	363.100006103516	350.399993896484	364.600006103516
1	atls0612o	l	0	r	w	23	0	1	28	28	1	C1S3.TIF	C1S1.TIF	C2S3.TIF	1	1	2	3	1	3	200	723	273253	274003	1365	1364	274249	-32768	1419	230.57699999999	-32768	-32768	-32768	-32768	-32768	-32768	-32768	-32768	-32768	-32768	-32768	-306786.423	274245	274295	51	502.200012207031	367.700012207031	706.5	371.5
1	atls0612o	l	0	r	w	23	0	1	29	29	-1	C1S2.TIF	C1S3.TIF	C2S2.TIF	1	1	2	2	3	2	200	857	275341	276191	1371	1383	276366	-32768	1427	159.516000000003	-32768	-32768	-32768	-32768	-32768	-32768	-32768	-32768	-32768	-32768	-32768	-308974.484	276362	276412	51	506.100006103516	367.600006103516	334.5	361.700012207031
1	atls0612o	l	0	r	w	23	1	1	30	30	1	C1S3.TIF	C1S1.TIF	C2S2.TIF	1	1	2	3	1	2	200	840	277732	278582	1313	1325	278758	-32768	1371	160.183000000019	278754	278799	46	496.100006103516	373.799987792969	386.399993896484	371.799987792969	111.900001525879	310	3.1528244574074	178.954711614695	156.183000000019	278860	278918	59	369.700012207031	375.299987792969	707.700012207031	357.299987792969
1	atls0612o	l	0	r	w	23	1	1	31	31	1	C2S2.TIF	C2S1.TIF	C1S3.TIF	2	2	1	2	1	3	200	976	280029	281029	1195	1205	281217	-32768	1254	171.304000000004	-32768	-32768	-32768	-32768	-32768	-32768	-32768	-32768	-32768	-32768	-32768	-313813.696	281213	281264	52	492.100006103516	360.200012207031	686.5	356.399993896484
1	atls0612o	l	0	r	w	23	1	1	32	32	-1	C1S1.TIF	C1S3.TIF	C2S2.TIF	1	1	2	1	3	2	200	913	282860	283760	1336	1345	284044	-32768	1381	267.47100000002	-32768	-32768	-32768	-32768	-32768	-32768	-32768	-32768	-32768	-32768	-32768	-316544.529	284041	284091	51	510.399993896484	357.600006103516	329.799987792969	355.600006103516
1	atls0612o	l	0	r	w	23	0	1	33	33	1	C1S2.TIF	C1S3.TIF	C2S2.TIF	1	1	2	2	3	2	200	913	285151	286051	1326	1338	286268	-32768	1453	201.184000000008	-32768	-32768	-32768	-32768	-32768	-32768	-32768	-32768	-32768	-32768	-32768	-318834.816	286264	286315	52	505.5	370.5	719	367.600006103516
1	atls0612o	l	0	r	w	23	1	1	34	34	1	C2S3.TIF	C2S2.TIF	C1S1.TIF	2	2	1	3	2	1	200	692	288047	288747	1619	1634	288951	-32768	1647	188.347000000009	-32768	-32768	-32768	-32768	-32768	-32768	-32768	-32768	-32768	-32768	-32768	-321530.653	288947	288995	49	503.299987792969	369.799987792969	698.200012207031	376.100006103516
1	atls0612o	l	0	r	w	23	0	1	35	35	-1	C1S1.TIF	C1S3.TIF	C2S1.TIF	1	1	2	1	3	1	200	893	290123	291023	1354	1365	291202	-32768	1389	162.457999999984	-32768	-32768	-32768	-32768	-32768	-32768	-32768	-32768	-32768	-32768	-32768	-323807.542	291198	291249	52	505.5	356.799987792969	318.700012207031	361.399993896484
1	atls0612o	l	0	r	w	23	1	1	36	36	1	C2S3.TIF	C2S2.TIF	C1S1.TIF	2	2	1	3	2	1	200	748	292290	293040	1281	1277	293255	-32768	1294	199.215000000026	-32768	-32768	-32768	-32768	-32768	-32768	-32768	-32768	-32768	-32768	-32768	-325823.785	293251	293300	50	504.100006103516	364.600006103516	703.299987792969	366.200012207031
1	atls0612o	l	0	r	w	23	0	1	37	37	1	C1S1.TIF	C1S2.TIF	C2S1.TIF	1	1	2	1	2	1	200	928	294352	295302	1252	1249	295486	-32768	1251	168.54700000002	-32768	-32768	-32768	-32768	-32768	-32768	-32768	-32768	-32768	-32768	-32768	-328085.453	295482	295532	51	494.200012207031	363.5	713.299987792969	362.399993896484
1	atls0612o	l	0	r	w	23	1	1	38	38	-1	C1S1.TIF	C1S2.TIF	C2S3.TIF	1	1	2	1	2	3	200	782	297322	298122	1339	1336	298389	-32768	1326	251.501999999979	-32768	-32768	-32768	-32768	-32768	-32768	-32768	-32768	-32768	-32768	-32768	-330905.498	298384	298435	52	506.5	367.600006103516	312	366.200012207031
1	atls0612o	l	0	r	w	23	1	1	39	39	1	C1S3.TIF	C1S2.TIF	C2S1.TIF	1	1	2	3	2	1	200	596	299764	300364	1240	1247	300585	-32768	1270	205.99099999998	-32768	-32768	-32768	-32768	-32768	-32768	-32768	-32768	-32768	-32768	-32768	-333147.009	300580	300628	49	499.299987792969	364.299987792969	697.599975585938	358.600006103516
1	atls0612o	l	0	r	w	23	1	1	40	40	1	C1S1.TIF	C1S3.TIF	C2S2.TIF	1	1	2	1	3	2	200	955	302051	303001	1266	1286	303255	-32768	1353	238.293000000005	-32768	-32768	-32768	-32768	-32768	-32768	-32768	-32768	-32768	-32768	-32768	-335784.707	303252	303300	49	502.299987792969	364.899993896484	703.5	357.299987792969
1	atls0612o	l	0	r	w	23	1	1	41	41	-1	C2S2.TIF	C2S1.TIF	C1S3.TIF	2	2	1	2	1	3	200	630	304881	305531	1218	1224	305730	-32768	1275	182.695000000007	-32768	-32768	-32768	-32768	-32768	-32768	-32768	-32768	-32768	-32768	-32768	-338315.305	305726	305780	55	504.799987792969	364.700012207031	314.399993896484	366.899993896484
1	atls0612o	l	0	r	w	23	1	1	42	42	-1	C1S3.TIF	C1S1.TIF	C2S2.TIF	1	1	2	3	1	2	200	644	307316	307966	1226	1234	308169	-32768	1258	187.635000000009	-32768	-32768	-32768	-32768	-32768	-32768	-32768	-32768	-32768	-32768	-32768	-340749.365	308165	308219	55	500.399993896484	365.799987792969	299.600006103516	371.700012207031
1	atls0612o	l	0	r	w	23	1	1	43	43	1	C2S1.TIF	C2S2.TIF	C1S3.TIF	2	2	1	1	2	3	200	756	309365	310115	1221	1230	310322	-32768	1285	191.988000000012	-32768	-32768	-32768	-32768	-32768	-32768	-32768	-32768	-32768	-32768	-32768	-342898.012	310318	310366	49	497	361.799987792969	672.799987792969	356.5
1	atls0612o	l	0	r	w	23	0	1	44	44	1	C1S1.TIF	C1S2.TIF	C2S1.TIF	1	1	2	1	2	1	200	569	311423	312023	1392	1396	312082	-32768	1399	43.8640000000014	-32768	-32768	-32768	-32768	-32768	-32768	-32768	-32768	-32768	-32768	-32768	-344806.136	312260	312307	48	521.700012207031	372.200012207031	687.700012207031	366.899993896484
1	atls0612o	l	0	r	w	23	1	1	45	45	1	C2S2.TIF	C2S1.TIF	C1S3.TIF	2	2	1	2	1	3	200	590	313651	314251	1287	1300	314475	-32768	1334	208.267999999982	-32768	-32768	-32768	-32768	-32768	-32768	-32768	-32768	-32768	-32768	-32768	-347034.732	314471	314521	51	499.100006103516	370.700012207031	705.599975585938	371.600006103516
1	atls0612o	l	0	r	w	23	0	1	46	46	1	C1S1.TIF	C1S3.TIF	C2S1.TIF	1	1	2	1	3	1	200	638	316028	316678	1221	1231	316886	-32768	1312	192.473999999987	-32768	-32768	-32768	-32768	-32768	-32768	-32768	-32768	-32768	-32768	-32768	-349461.526	316883	316932	50	504.299987792969	366.299987792969	701.5	361.100006103516
1	atls0612o	l	0	r	w	23	0	1	47	47	-1	C1S1.TIF	C1S3.TIF	C2S1.TIF	1	1	2	1	3	1	200	902	318328	319228	1174	1172	319381	-32768	1182	136.902000000002	319377	319422	46	515.099975585938	369.200012207031	647.700012207031	358.799987792969	116.699996948242	250.300003051758	3.82208111545434	4.49105899543171	132.902000000002	319580	319651	72	665.599975585938	361.700012207031	269.200012207031	372.799987792969
1	atls0612o	l	0	r	w	23	0	1	48	48	-1	C2S2.TIF	C2S3.TIF	C1S2.TIF	2	2	1	2	3	2	200	981	321244	322244	1355	1358	322501	-32768	1436	241.723999999987	-32768	-32768	-32768	-32768	-32768	-32768	-32768	-32768	-32768	-32768	-32768	-355027.276	322496	322547	52	506.299987792969	371.100006103516	336	366.799987792969
1	atls0612o	l	0	r	w	23	1	1	49	49	-1	C1S2.TIF	C1S3.TIF	C2S1.TIF	1	1	2	2	3	1	200	568	323770	324370	1268	1269	324580	-32768	1290	194.012999999977	324577	324625	49	503.299987792969	368.600006103516	356.299987792969	362.200012207031	124.900001525879	319.299987792969	4.22209624468352	177.500584788243	191.012999999977	324783	324816	34	340.399993896484	367.700012207031	307.399993896484	365.100006103516
1	atls0612o	l	0	r	w	23	1	1	50	50	1	C1S2.TIF	C1S1.TIF	C2S3.TIF	1	1	2	2	1	3	200	815	326148	326948	1382	1390	327116	-32768	1388	151.63400000002	-32768	-32768	-32768	-32768	-32768	-32768	-32768	-32768	-32768	-32768	-32768	-359732.366	327112	327149	38	508.899993896484	363	732.400024414062	378.200012207031
1	atls0612o	l	0	r	w	23	0	1	51	51	-1	C2S3.TIF	C2S2.TIF	C1S3.TIF	2	2	1	3	2	3	200	864	328590	329440	1190	1195	329604	-32768	1229	148.186999999976	-32768	-32768	-32768	-32768	-32768	-32768	-32768	-32768	-32768	-32768	-32768	-362223.813	329599	329658	60	490.700012207031	360.200012207031	307.399993896484	374.600006103516
1	atls0612o	l	0	r	w	23	0	1	52	52	1	C2S1.TIF	C2S3.TIF	C1S1.TIF	2	2	1	1	3	1	200	867	331456	332306	1333	1330	332507	-32768	1352	185.864999999991	-32768	-32768	-32768	-32768	-32768	-32768	-32768	-32768	-32768	-32768	-32768	-365089.135	332503	332554	52	496.299987792969	367.299987792969	686.099975585938	359.299987792969
1	atls0612o	l	0	r	w	23	1	1	53	53	1	C2S3.TIF	C2S1.TIF	C1S2.TIF	2	2	1	3	1	2	200	503	334311	334811	1243	1242	335015	-32768	1224	188.010000000009	-32768	-32768	-32768	-32768	-32768	-32768	-32768	-32768	-32768	-32768	-32768	-367594.99	335010	335046	37	484	363.799987792969	691.299987792969	362
1	atls0612o	l	0	r	w	23	1	1	54	54	1	C1S3.TIF	C1S2.TIF	C2S1.TIF	1	1	2	3	2	1	200	887	336813	337713	1163	1183	337922	-32768	1231	193.282999999996	-32768	-32768	-32768	-32768	-32768	-32768	-32768	-32768	-32768	-32768	-32768	-370496.717	337918	337968	51	496.799987792969	364.399993896484	691.900024414062	359.299987792969
1	atls0612o	l	0	r	w	23	1	1	55	55	-1	C1S2.TIF	C1S1.TIF	C2S3.TIF	1	1	2	2	1	3	200	982	339500	340500	1174	1185	340687	-32768	1223	171.15399999998	-32768	-32768	-32768	-32768	-32768	-32768	-32768	-32768	-32768	-32768	-32768	-373283.846	340682	340735	54	499	370.5	300.100006103516	371.100006103516
1	atls0612o	l	0	r	w	23	0	1	56	56	-1	C1S2.TIF	C1S3.TIF	C2S2.TIF	1	1	2	2	3	2	200	807	343673	344473	1272	1275	344501	-32768	1283	11.9770000000135	344824	344872	49	494.200012207031	368.899993896484	667.900024414062	351.5	124.400001525879	342.200012207031	5.00930659450909	5.7367622902742	334.977000000014	344990	345055	66	683	352.5	268.799987792969	361.299987792969
1	atls0612o	l	0	r	w	23	0	1	57	57	-1	C2S2.TIF	C2S3.TIF	C1S2.TIF	2	2	1	2	3	2	200	714	346273	346973	1180	1195	347201	-32768	1209	211.632999999973	347197	347246	50	498.100006103516	363.600006103516	698.200012207031	362.799987792969	155.699996948242	366.200012207031	5.74179649294601	0.229402600725511	207.632999999973	347320	347383	64	718.200012207031	366.600006103516	285.700012207031	362
1	atls0612o	l	0	r	w	23	0	1	58	58	1	C2S2.TIF	C2S1.TIF	C1S2.TIF	2	2	1	2	1	2	200	970	348582	349582	1170	1176	349751	-32768	1210	153.074000000022	-32768	-32768	-32768	-32768	-32768	-32768	-32768	-32768	-32768	-32768	-32768	-382365.926	349746	349796	51	496.200012207031	355.700012207031	682	351.299987792969
1	atls0612o	l	0	r	w	23	1	1	59	59	-1	C2S3.TIF	C2S1.TIF	C1S2.TIF	2	2	1	3	1	2	200	979	351632	352632	1158	1155	352817	-32768	1162	169.479999999981	-32768	-32768	-32768	-32768	-32768	-32768	-32768	-32768	-32768	-32768	-32768	-385415.52	352813	352854	42	497.200012207031	360.200012207031	289.700012207031	376
1	atls0612o	l	0	r	w	23	1	1	60	60	-1	C2S3.TIF	C2S1.TIF	C1S2.TIF	2	2	1	3	1	2	200	999	354465	355465	1161	1183	355670	-32768	1250	189.434000000008	-32768	-32768	-32768	-32768	-32768	-32768	-32768	-32768	-32768	-32768	-32768	-388248.566	355666	355716	51	497.399993896484	368.5	337.899993896484	367.399993896484
1	atls0612o	l	0	r	w	23	1	1	61	61	-1	C2S3.TIF	C2S2.TIF	C1S1.TIF	2	2	1	3	2	1	200	604	356866	357466	1329	1333	357777	-32768	1461	295.006999999983	-32768	-32768	-32768	-32768	-32768	-32768	-32768	-32768	-32768	-32768	-32768	-390249.993	357772	357822	51	494.799987792969	351.299987792969	329.299987792969	356.899993896484
1	atls0612o	l	0	r	w	23	0	1	62	62	-1	C1S3.TIF	C1S2.TIF	C2S3.TIF	1	1	2	3	2	3	200	533	359526	360076	1665	1663	360251	-32768	1626	159.272999999986	-32768	-32768	-32768	-32768	-32768	-32768	-32768	-32768	-32768	-32768	-32768	-392859.727	360246	360308	63	514.299987792969	361.799987792969	285.799987792969	366.399993896484
1	atls0612o	l	0	r	w	23	1	1	63	63	1	C1S1.TIF	C1S2.TIF	C2S3.TIF	1	1	2	1	2	3	200	746	362174	362924	1805	1795	363153	-32768	1849	212.789999999979	-32768	-32768	-32768	-32768	-32768	-32768	-32768	-32768	-32768	-32768	-32768	-395708.21	363149	363197	49	516.099975585938	381.700012207031	699.200012207031	426.100006103516
1	atls0612o	l	0	r	w	23	1	1	64	64	1	C2S2.TIF	C2S3.TIF	C1S1.TIF	2	2	1	2	3	1	200	784	364414	365214	1525	1531	365404	-32768	1614	174.770000000019	-32768	-32768	-32768	-32768	-32768	-32768	-32768	-32768	-32768	-32768	-32768	-397997.23	365400	365449	50	511.5	380.700012207031	707.299987792969	381.600006103516
1	atls0612o	l	0	r	w	23	0	1	65	65	-1	C1S3.TIF	C1S1.TIF	C2S3.TIF	1	1	2	3	1	3	200	871	367264	368164	1558	1559	368383	-32768	1595	202.853999999992	-32768	-32768	-32768	-32768	-32768	-32768	-32768	-32768	-32768	-32768	-32768	-400948.146	368379	368429	51	531.200012207031	362.100006103516	336.299987792969	360.299987792969
1	atls0612o	l	0	r	w	23	1	1	66	66	-1	C1S2.TIF	C1S3.TIF	C2S1.TIF	1	1	2	2	3	1	200	917	370359	371259	1410	1426	371478	-32768	1473	203.255000000005	-32768	-32768	-32768	-32768	-32768	-32768	-32768	-32768	-32768	-32768	-32768	-404042.745	371474	371525	52	497.600006103516	369.799987792969	326.5	373.299987792969
1	atls0612o	l	0	r	w	23	1	1	67	67	1	C2S1.TIF	C2S3.TIF	C1S2.TIF	2	2	1	1	3	2	200	594	372851	373451	1468	1466	373616	-32768	1474	149.224999999977	-32768	-32768	-32768	-32768	-32768	-32768	-32768	-32768	-32768	-32768	-32768	-406234.775	373611	373662	52	508.600006103516	376.700012207031	717.900024414062	379.299987792969
1	atls0612o	l	0	r	w	23	0	1	68	68	1	C2S3.TIF	C2S1.TIF	C1S3.TIF	2	2	1	3	1	3	200	871	375173	376073	1377	1384	376262	-32768	1393	174.017999999982	-32768	-32768	-32768	-32768	-32768	-32768	-32768	-32768	-32768	-32768	-32768	-408855.982	376258	376310	53	501.600006103516	361.5	724	360.299987792969
1	atls0612o	l	0	r	w	23	0	1	69	69	1	C2S3.TIF	C2S2.TIF	C1S3.TIF	2	2	1	3	2	3	200	765	377981	378731	1301	1304	378886	-32768	1303	138.544999999984	-32768	-32768	-32768	-32768	-32768	-32768	-32768	-32768	-32768	-32768	-32768	-411515.455	378882	378932	51	507.100006103516	369.600006103516	712.200012207031	376
1	atls0612o	l	0	r	w	23	1	1	70	70	1	C1S1.TIF	C1S2.TIF	C2S3.TIF	1	1	2	1	2	3	200	570	380763	381363	1366	1353	381557	-32768	1324	178.264000000025	-32768	-32768	-32768	-32768	-32768	-32768	-32768	-32768	-32768	-32768	-32768	-414146.736	381554	381602	49	508.200012207031	372.399993896484	695.799987792969	369.899993896484
1	atls0612o	l	0	r	w	23	0	1	71	71	1	C1S2.TIF	C1S1.TIF	C2S2.TIF	1	1	2	2	1	2	200	505	383228	383728	1422	1440	383904	-32768	1493	160.36599999998	-32768	-32768	-32768	-32768	-32768	-32768	-32768	-32768	-32768	-32768	-32768	-416511.634	383900	383951	52	515.900024414062	372.600006103516	732.200012207031	383.5
1	atls0612o	l	0	r	w	23	1	1	72	72	1	C2S3.TIF	C2S1.TIF	C1S2.TIF	2	2	1	3	1	2	200	814	385270	386070	1378	1385	386250	-32768	1454	164.246999999974	-32768	-32768	-32768	-32768	-32768	-32768	-32768	-32768	-32768	-32768	-32768	-418853.753	386246	386297	52	511.899993896484	369.299987792969	715.299987792969	366.799987792969
1	atls0612o	l	0	r	w	23	0	1	73	73	-1	C1S1.TIF	C1S2.TIF	C2S1.TIF	1	1	2	1	2	1	200	547	387346	387896	1508	1490	388114	-32768	1490	202.504000000015	388110	388157	48	515	367.899993896484	363.899993896484	372.600006103516	113.900001525879	360.100006103516	4.34406010143672	-178.216495507259	198.504000000015	388289	388320	32	342.399993896484	375.299987792969	313.100006103516	374.299987792969
1	atls0612o	l	0	r	w	23	0	1	74	74	1	C2S3.TIF	C2S2.TIF	C1S3.TIF	2	2	1	3	2	3	200	624	391361	392011	1256	1264	392023	-32768	1267	-4.16200000001118	-32768	-32768	-32768	-32768	-32768	-32768	-32768	-32768	-32768	-32768	-32768	-424795.162	392264	392312	49	502.200012207031	366.899993896484	695.900024414062	372.299987792969
1	atls0612o	l	0	r	w	23	1	1	75	75	-1	C1S3.TIF	C1S2.TIF	C2S1.TIF	1	1	2	3	2	1	200	998	394098	395098	1335	1347	395290	-32768	1400	176.320999999996	-32768	-32768	-32768	-32768	-32768	-32768	-32768	-32768	-32768	-32768	-32768	-427881.679	395286	395338	53	504.799987792969	362.100006103516	317.299987792969	368
1	atls0612o	l	0	r	w	23	0	1	76	76	1	C2S2.TIF	C2S3.TIF	C1S2.TIF	2	2	1	2	3	2	200	733	396891	397641	1272	1256	397799	-32768	1247	142.570999999996	-32768	-32768	-32768	-32768	-32768	-32768	-32768	-32768	-32768	-32768	-32768	-430424.429	397794	397844	51	497.600006103516	367.600006103516	702.799987792969	355.399993896484
1	atls0612o	l	0	r	w	23	1	1	77	77	-1	C2S1.TIF	C2S3.TIF	C1S2.TIF	2	2	1	1	3	2	200	503	398895	399395	1242	1234	399669	-32768	1235	258.988000000012	-32768	-32768	-32768	-32768	-32768	-32768	-32768	-32768	-32768	-32768	-32768	-432178.012	399663	399713	51	504.100006103516	368.399993896484	328	365.100006103516
1	atls0612o	l	0	r	w	23	0	1	78	78	1	C2S3.TIF	C2S1.TIF	C1S3.TIF	2	2	1	3	1	3	200	973	401124	402124	1369	1389	402347	-32768	1420	206.744000000006	-32768	-32768	-32768	-32768	-32768	-32768	-32768	-32768	-32768	-32768	-32768	-434908.256	402343	402391	49	508.299987792969	369.299987792969	690.400024414062	370.899993896484
1	atls0612o	l	0	r	w	23	1	1	79	79	-1	C2S1.TIF	C2S3.TIF	C1S2.TIF	2	2	1	1	3	2	200	564	403435	404035	1255	1275	404073	-32768	1275	22.5370000000112	-32768	-32768	-32768	-32768	-32768	-32768	-32768	-32768	-32768	-32768	-32768	-436818.463	404259	404311	53	517.799987792969	366.5	325.100006103516	370.200012207031
1	atls0612o	l	0	r	w	23	1	1	80	80	1	C1S2.TIF	C1S3.TIF	C2S1.TIF	1	1	2	2	3	1	200	688	405403	406103	1341	1370	406306	-32768	1412	187.450000000012	-32768	-32768	-32768	-32768	-32768	-32768	-32768	-32768	-32768	-32768	-32768	-438886.55	406302	406350	49	510.700012207031	359.600006103516	691.099975585938	353.600006103516
1	atls0612o	l	0	r	w	23	1	1	81	81	1	C2S2.TIF	C2S3.TIF	C1S1.TIF	2	2	1	2	3	1	200	808	407668	408468	1486	1501	408647	-32768	1528	163.450000000012	-32768	-32768	-32768	-32768	-32768	-32768	-32768	-32768	-32768	-32768	-32768	-441251.55	408644	408690	47	504.100006103516	360.200012207031	679.799987792969	385.100006103516
1	atls0612o	l	0	r	w	23	0	1	82	82	-1	C2S3.TIF	C2S2.TIF	C1S3.TIF	2	2	1	3	2	3	200	549	409820	410370	1542	1517	410559	-32768	1494	173.580000000016	-32768	-32768	-32768	-32768	-32768	-32768	-32768	-32768	-32768	-32768	-32768	-443153.42	410554	410605	52	518.400024414062	370.899993896484	328.200012207031	371
1	atls0612o	l	0	r	w	23	1	1	83	83	-1	C2S2.TIF	C2S3.TIF	C1S1.TIF	2	2	1	2	3	1	200	886	412197	413097	1697	1707	413348	-32768	1740	235.396000000008	-32768	-32768	-32768	-32768	-32768	-32768	-32768	-32768	-32768	-32768	-32768	-445880.604	413345	413405	61	515	372.399993896484	313.299987792969	361.5
1	atls0612o	l	0	r	w	23	0	1	84	84	1	C2S1.TIF	C2S2.TIF	C1S1.TIF	2	2	1	1	2	1	200	518	414675	415225	1580	1561	415457	-32768	1556	216.587999999989	-32768	-32768	-32768	-32768	-32768	-32768	-32768	-32768	-32768	-32768	-32768	-448008.412	415454	415505	52	521.799987792969	358.799987792969	702.400024414062	374.100006103516
1	atls0612o	l	0	r	w	23	1	1	85	85	1	C2S1.TIF	C2S2.TIF	C1S3.TIF	2	2	1	1	2	3	200	826	416820	417670	1494	1500	417852	-32768	1526	166.690999999992	417848	417902	55	518.5	367.200012207031	324.399993896484	362.799987792969	146.600006103516	380.200012207031	5.57101901574711	178.700215364154	162.690999999992	418445	418511	67	303	367.600006103516	699.900024414062	365.200012207031
1	atls0612o	l	0	r	w	23	1	1	86	86	1	C1S3.TIF	C1S1.TIF	C2S2.TIF	1	1	2	3	1	2	200	945	419616	420566	1192	1200	420718	-32768	1189	136.358999999997	-32768	-32768	-32768	-32768	-32768	-32768	-32768	-32768	-32768	-32768	-32768	-453349.641	420714	420763	50	505.799987792969	358.299987792969	680.099975585938	358
1	atls0612o	l	0	r	w	23	1	1	87	87	-1	C1S3.TIF	C1S2.TIF	C2S1.TIF	1	1	2	3	2	1	200	801	422480	423280	1242	1238	423457	-32768	1233	160.57699999999	-32768	-32768	-32768	-32768	-32768	-32768	-32768	-32768	-32768	-32768	-32768	-456064.423	423452	423505	54	499.899993896484	357.299987792969	301.899993896484	364.799987792969
1	atls0612o	l	0	r	w	23	0	1	88	88	-1	C2S1.TIF	C2S2.TIF	C1S1.TIF	2	2	1	1	2	1	200	597	425522	426122	1157	1158	426159	-32768	1150	21.6660000000265	-32768	-32768	-32768	-32768	-32768	-32768	-32768	-32768	-32768	-32768	-32768	-458905.334	426369	426421	53	509.200012207031	363.5	296	370.600006103516
1	atls0612o	l	0	r	w	23	0	1	89	89	-1	C1S1.TIF	C1S2.TIF	C2S1.TIF	1	1	2	1	2	1	200	690	427460	428160	1155	1159	428363	-32768	1173	186.804000000004	-32768	-32768	-32768	-32768	-32768	-32768	-32768	-32768	-32768	-32768	-32768	-460944.196	428359	428412	54	503.200012207031	364.600006103516	315.799987792969	369.600006103516
1	atls0612o	l	0	r	w	23	0	1	90	90	1	C1S3.TIF	C1S2.TIF	C2S3.TIF	1	1	2	3	2	3	200	749	429891	430641	1270	1268	430821	-32768	1277	164.170999999973	-32768	-32768	-32768	-32768	-32768	-32768	-32768	-32768	-32768	-32768	-32768	-463424.829	430817	430867	51	497.100006103516	367	704.599975585938	357.899993896484
1	atls0612o	l	0	r	w	23	0	1	91	91	1	C1S3.TIF	C1S1.TIF	C2S3.TIF	1	1	2	3	1	3	200	820	432201	433051	1180	1191	433240	-32768	1207	172.674999999988	-32768	-32768	-32768	-32768	-32768	-32768	-32768	-32768	-32768	-32768	-32768	-465835.325	433236	433285	50	505.5	366.399993896484	679.700012207031	360.899993896484
1	atls0612o	l	0	r	w	23	1	1	92	92	-1	C2S2.TIF	C2S3.TIF	C1S1.TIF	2	2	1	2	3	1	200	569	434628	435228	1353	1358	435407	-32768	1396	163.447999999975	-32768	-32768	-32768	-32768	-32768	-32768	-32768	-32768	-32768	-32768	-32768	-468011.552	435402	435455	54	514.799987792969	364.899993896484	316.299987792969	367
1	atls0612o	l	0	r	w	23	0	1	93	93	-1	C2S1.TIF	C2S3.TIF	C1S1.TIF	2	2	1	1	3	1	200	670	436824	437524	1504	1521	437726	-32768	1578	186.197999999975	-32768	-32768	-32768	-32768	-32768	-32768	-32768	-32768	-32768	-32768	-32768	-470307.802	437722	437776	55	526.400024414062	361.399993896484	326	365.5
1	atls0612o	l	0	r	w	23	0	1	94	94	-1	C1S3.TIF	C1S1.TIF	C2S3.TIF	1	1	2	3	1	3	200	827	439439	440289	1277	1260	440485	-32768	1261	179.958999999973	-32768	-32768	-32768	-32768	-32768	-32768	-32768	-32768	-32768	-32768	-32768	-473073.041	440481	440533	53	509.299987792969	370.700012207031	301.299987792969	375.100006103516
1	atls0612o	l	0	r	w	23	1	1	95	95	-1	C2S1.TIF	C2S2.TIF	C1S3.TIF	2	2	1	1	2	3	200	565	441925	442525	1293	1297	442695	-32768	1330	155.061999999976	-32768	-32768	-32768	-32768	-32768	-32768	-32768	-32768	-32768	-32768	-32768	-475307.938	442691	442740	50	507.600006103516	369.600006103516	343.100006103516	370.399993896484
1	atls0612o	l	0	r	w	23	0	1	96	96	1	C1S3.TIF	C1S2.TIF	C2S3.TIF	1	1	2	3	2	3	200	806	444080	444880	1125	1135	445085	-32768	1166	188.597000000009	-32768	-32768	-32768	-32768	-32768	-32768	-32768	-32768	-32768	-32768	-32768	-477664.403	445082	445131	50	498	355.399993896484	687.799987792969	363.299987792969
1	atls0612o	l	0	r	w	23	1	2	1	97	-1	C1S1.TIF	C1S3.TIF	C2S2.TIF	1	1	2	1	3	2	200	593	448614	449214	1587	1604	449430	-32768	1691	200.559999999998	-32768	-32768	-32768	-32768	-32768	-32768	-32768	-32768	-32768	-32768	-32768	-481997.44	449426	449477	52	494.700012207031	380.700012207031	318.100006103516	373.299987792969
1	atls0612o	l	0	r	w	23	1	2	2	98	1	C1S1.TIF	C1S3.TIF	C2S2.TIF	1	1	2	1	3	2	200	625	450545	451195	1501	1515	451399	-32768	1557	188.493000000017	451395	451444	50	506.399993896484	367	356.600006103516	362.799987792969	132.800003051758	317.299987792969	4.30012030599692	178.390059504715	184.493000000017	451860	451929	70	298.899993896484	370.299987792969	721.5	368
1	atls0612o	l	0	r	w	23	1	2	3	99	-1	C2S1.TIF	C2S3.TIF	C1S2.TIF	2	2	1	1	3	2	200	945	453462	454412	1384	1383	454639	-32768	1382	210.27899999998	-32768	-32768	-32768	-32768	-32768	-32768	-32768	-32768	-32768	-32768	-32768	-487196.721	454635	454698	64	509.399993896484	355.100006103516	291	368.200012207031
1	atls0612o	l	0	r	w	23	0	2	4	100	-1	C1S1.TIF	C1S3.TIF	C2S1.TIF	1	1	2	1	3	1	200	954	455736	456686	1393	1408	456956	-32768	1526	254.04800000001	-32768	-32768	-32768	-32768	-32768	-32768	-32768	-32768	-32768	-32768	-32768	-489469.952	456953	457003	51	499.299987792969	363.700012207031	319.899993896484	367.100006103516
1	atls0612o	l	0	r	w	23	1	2	5	101	-1	C1S2.TIF	C1S3.TIF	C2S1.TIF	1	1	2	2	3	1	200	703	458470	459170	1527	1525	459373	-32768	1576	187.005000000005	-32768	-32768	-32768	-32768	-32768	-32768	-32768	-32768	-32768	-32768	-32768	-491953.995	459369	459423	55	504.399993896484	360.100006103516	323.5	370.100006103516
1	atls0612o	l	0	r	w	23	0	2	6	102	1	C2S2.TIF	C2S3.TIF	C1S2.TIF	2	2	1	2	3	2	200	520	461108	461639	1304	1311	461653	-32768	1302	-6.25	-32768	-32768	-32768	-32768	-32768	-32768	-32768	-32768	-32768	-32768	-32768	-494427.25	461832	461883	52	494.899993896484	367	705.200012207031	355.899993896484
1	atls0612o	l	0	r	w	23	1	2	7	103	-1	C1S1.TIF	C1S2.TIF	C2S3.TIF	1	1	2	1	2	3	200	530	463012	463562	1294	1297	463750	-32768	1306	172.767999999982	463745	463787	43	503.600006103516	357.700012207031	405.600006103516	363.399993896484	108.699996948242	270.700012207031	2.82491005136637	-176.671931227009	167.767999999982	463876	463914	39	390.600006103516	368.100006103516	316.100006103516	367.700012207031
1	atls0612o	l	0	r	w	23	1	2	8	104	-1	C1S3.TIF	C1S2.TIF	C2S1.TIF	1	1	2	3	2	1	200	693	464991	465691	1212	1217	465954	-32768	1248	246.609999999986	-32768	-32768	-32768	-32768	-32768	-32768	-32768	-32768	-32768	-32768	-32768	-498475.39	465950	465997	48	493.200012207031	362.899993896484	342.299987792969	372.899993896484
1	atls0612o	l	0	r	w	23	0	2	9	105	1	C2S1.TIF	C2S2.TIF	C1S1.TIF	2	2	1	1	2	1	200	736	467078	467828	1409	1415	468010	-32768	1453	165.593999999983	-32768	-32768	-32768	-32768	-32768	-32768	-32768	-32768	-32768	-32768	-32768	-500612.406	468006	468055	50	498.600006103516	359	684.799987792969	358.600006103516
1	atls0612o	l	0	r	w	23	0	2	10	106	-1	C2S3.TIF	C2S2.TIF	C1S3.TIF	2	2	1	3	2	3	200	841	469378	470228	1406	1423	470400	-32768	1467	155.652000000002	-32768	-32768	-32768	-32768	-32768	-32768	-32768	-32768	-32768	-32768	-32768	-503012.348	470396	470446	51	495.100006103516	361.799987792969	320	370.799987792969
1	atls0612o	l	0	r	w	23	1	2	11	107	-1	C1S1.TIF	C1S3.TIF	C2S2.TIF	1	1	2	1	3	2	200	771	471792	472592	1319	1333	472771	-32768	1380	163.262999999977	-32768	-32768	-32768	-32768	-32768	-32768	-32768	-32768	-32768	-32768	-32768	-505375.737	472767	472820	54	498.299987792969	359.700012207031	309.200012207031	356.5
1	atls0612o	l	0	r	w	23	1	2	12	108	1	C1S2.TIF	C1S3.TIF	C2S1.TIF	1	1	2	2	3	1	200	868	474113	475013	1438	1443	475222	-32768	1429	194.201000000001	-32768	-32768	-32768	-32768	-32768	-32768	-32768	-32768	-32768	-32768	-32768	-507795.799	475217	475274	58	494.100006103516	379	714.200012207031	402.100006103516
1	atls0612o	l	0	r	w	23	0	2	13	109	-1	C1S1.TIF	C1S2.TIF	C2S1.TIF	1	1	2	1	2	1	200	594	476648	477248	1295	1310	477430	-32768	1323	166.420999999973	-32768	-32768	-32768	-32768	-32768	-32768	-32768	-32768	-32768	-32768	-32768	-510031.579	477426	477474	49	495.799987792969	362.5	338.399993896484	363
1	atls0612o	l	0	r	w	23	0	2	14	110	1	C2S3.TIF	C2S1.TIF	C1S3.TIF	2	2	1	3	1	3	200	595	479258	479858	1387	1373	480066	-32768	1400	191.907000000007	-32768	-32768	-32768	-32768	-32768	-32768	-32768	-32768	-32768	-32768	-32768	-512642.093	480061	480111	51	489	355.600006103516	682.099975585938	389
1	atls0612o	l	0	r	w	23	1	2	15	111	1	C2S3.TIF	C2S2.TIF	C1S1.TIF	2	2	1	3	2	1	200	608	481438	482038	1144	1145	482254	-32768	1143	200.120999999985	-32768	-32768	-32768	-32768	-32768	-32768	-32768	-32768	-32768	-32768	-32768	-514821.879	482250	482300	51	493.5	365.5	686.599975585938	360.5
1	atls0612o	l	0	r	w	23	0	2	16	112	1	C2S3.TIF	C2S2.TIF	C1S3.TIF	2	2	1	3	2	3	200	976	483938	484938	1250	1250	485145	-32768	1303	191.772999999986	-32768	-32768	-32768	-32768	-32768	-32768	-32768	-32768	-32768	-32768	-32768	-517721.227	485142	485190	49	506.399993896484	356.5	682.200012207031	361.100006103516
1	atls0612o	l	0	r	w	23	1	2	17	113	-1	C2S1.TIF	C2S2.TIF	C1S3.TIF	2	2	1	1	2	3	200	697	486501	487201	1091	1116	487383	-32768	1131	165.601000000024	-32768	-32768	-32768	-32768	-32768	-32768	-32768	-32768	-32768	-32768	-32768	-519985.399	487380	487430	51	502	365.299987792969	311.200012207031	368.700012207031
1	atls0612o	l	0	r	w	23	1	2	18	114	1	C1S1.TIF	C1S2.TIF	C2S3.TIF	1	1	2	1	2	3	200	779	489228	490000	1203	1201	490017	-32768	1204	-3.79300000000512	-32768	-32768	-32768	-32768	-32768	-32768	-32768	-32768	-32768	-32768	-32768	-522788.793	490194	490240	47	497.799987792969	365.600006103516	673	359.200012207031
1	atls0612o	l	0	r	w	23	1	2	19	115	-1	C1S1.TIF	C1S2.TIF	C2S3.TIF	1	1	2	1	2	3	200	510	491304	491804	1192	1203	492052	-32768	1249	232.735999999975	-32768	-32768	-32768	-32768	-32768	-32768	-32768	-32768	-32768	-32768	-32768	-524587.264	492048	492100	53	500.899993896484	369.799987792969	300.399993896484	373.700012207031
1	atls0612o	l	0	r	w	23	1	2	20	116	-1	C2S3.TIF	C2S1.TIF	C1S2.TIF	2	2	1	3	1	2	200	504	493546	494046	1129	1117	494225	-32768	1120	163.625	-32768	-32768	-32768	-32768	-32768	-32768	-32768	-32768	-32768	-32768	-32768	-526829.375	494221	494272	52	500.700012207031	362.600006103516	305.299987792969	358.899993896484
1	atls0612o	l	0	r	w	23	0	2	21	117	-1	C2S2.TIF	C2S3.TIF	C1S2.TIF	2	2	1	2	3	2	200	737	495314	496064	1130	1133	496237	-32768	1160	157.358999999997	-32768	-32768	-32768	-32768	-32768	-32768	-32768	-32768	-32768	-32768	-32768	-528847.641	496233	496284	52	492.5	370.5	317.899993896484	368.399993896484
1	atls0612o	l	0	r	w	23	1	2	22	118	1	C2S3.TIF	C2S1.TIF	C1S2.TIF	2	2	1	3	1	2	200	789	498099	498899	1145	1141	499070	-32768	1134	154.640000000014	499067	499109	43	484	368.299987792969	394.299987792969	368.399993896484	108.599998474121	265.100006103516	2.57758807947991	-179.936721762997	151.640000000014	499136	499190	55	373.700012207031	374.200012207031	684.299987792969	365.5
1	atls0612o	l	0	r	w	23	1	2	23	119	-1	C1S2.TIF	C1S1.TIF	C2S3.TIF	1	1	2	2	1	3	200	579	500701	501301	1199	1205	501493	-32768	1199	176.022999999986	-32768	-32768	-32768	-32768	-32768	-32768	-32768	-32768	-32768	-32768	-32768	-534084.977	501489	501541	53	494.200012207031	364.899993896484	303.600006103516	371.299987792969
1	atls0612o	l	0	r	w	23	0	2	24	120	-1	C1S3.TIF	C1S2.TIF	C2S3.TIF	1	1	2	3	2	3	200	822	502993	503843	1392	1386	504029	-32768	1385	170.243000000017	-32768	-32768	-32768	-32768	-32768	-32768	-32768	-32768	-32768	-32768	-32768	-536626.757	504025	504075	51	491.399993896484	350.200012207031	330.600006103516	355.100006103516
1	atls0612o	l	0	r	w	23	1	2	25	121	-1	C2S3.TIF	C2S2.TIF	C1S1.TIF	2	2	1	3	2	1	200	654	505325	505975	1324	1328	506160	-32768	1376	169.420999999973	-32768	-32768	-32768	-32768	-32768	-32768	-32768	-32768	-32768	-32768	-32768	-538758.579	506156	506205	50	510.100006103516	349.5	334.799987792969	359.799987792969
1	atls0612o	l	0	r	w	23	0	2	26	122	-1	C2S1.TIF	C2S3.TIF	C1S1.TIF	2	2	1	1	3	1	200	667	507386	508086	1256	1261	508272	-32768	1294	170.755999999994	-32768	-32768	-32768	-32768	-32768	-32768	-32768	-32768	-32768	-32768	-32768	-540869.244	508268	508321	54	508.200012207031	362.100006103516	312.799987792969	360
1	atls0612o	l	0	r	w	23	1	2	27	123	1	C1S3.TIF	C1S2.TIF	C2S1.TIF	1	1	2	3	2	1	200	665	509818	510518	1184	1199	510731	-32768	1192	196.337	-32768	-32768	-32768	-32768	-32768	-32768	-32768	-32768	-32768	-32768	-32768	-543302.663	510729	510777	49	507.399993896484	367.899993896484	697.599975585938	362.700012207031
1	atls0612o	l	0	r	w	23	0	2	28	124	-1	C2S3.TIF	C2S2.TIF	C1S3.TIF	2	2	1	3	2	3	200	908	512832	513732	1113	1113	513970	-32768	1116	222.352000000014	-32768	-32768	-32768	-32768	-32768	-32768	-32768	-32768	-32768	-32768	-32768	-546515.648	513964	514014	51	502.600006103516	365.899993896484	323.600006103516	366.399993896484
1	atls0612o	l	0	r	w	23	0	2	29	125	-1	C1S2.TIF	C1S1.TIF	C2S2.TIF	1	1	2	2	1	2	200	631	515753	516403	1000	1014	516583	-32768	1032	164.337	-32768	-32768	-32768	-32768	-32768	-32768	-32768	-32768	-32768	-32768	-32768	-549186.663	516577	516630	54	502.799987792969	371.299987792969	312.899993896484	364.299987792969
1	atls0612o	l	0	r	w	23	1	2	30	126	-1	C1S2.TIF	C1S3.TIF	C2S1.TIF	1	1	2	2	3	1	200	634	517982	518632	1319	1337	518830	-32768	1380	182.693000000028	-32768	-32768	-32768	-32768	-32768	-32768	-32768	-32768	-32768	-32768	-32768	-551415.307	518826	518876	51	489.799987792969	361.299987792969	319.200012207031	353.700012207031
1	atls0612o	l	0	r	w	23	1	2	31	127	1	C1S2.TIF	C1S1.TIF	C2S3.TIF	1	1	2	2	1	3	200	765	520807	521557	1407	1403	521789	-32768	1427	215.50900000002	-32768	-32768	-32768	-32768	-32768	-32768	-32768	-32768	-32768	-32768	-32768	-554341.491	521785	521834	50	497.299987792969	367	697.900024414062	367.100006103516
1	atls0612o	l	0	r	w	23	1	2	32	128	1	C1S3.TIF	C1S1.TIF	C2S2.TIF	1	1	2	3	1	2	200	849	523126	523976	1114	1124	524212	-32768	1123	220.430999999982	-32768	-32768	-32768	-32768	-32768	-32768	-32768	-32768	-32768	-32768	-32768	-556759.569	524207	524256	50	493.299987792969	366	707.400024414062	363.200012207031
1	atls0612o	l	0	r	w	23	1	2	33	129	1	C1S3.TIF	C1S2.TIF	C2S1.TIF	1	1	2	3	2	1	200	762	525343	526143	1087	1083	526402	-32768	1116	243.722999999998	-32768	-32768	-32768	-32768	-32768	-32768	-32768	-32768	-32768	-32768	-32768	-558926.277	526399	526446	48	497.200012207031	364.299987792969	685.400024414062	350.5
1	atls0612o	l	0	r	w	23	0	2	34	130	1	C1S1.TIF	C1S3.TIF	C2S1.TIF	1	1	2	1	3	1	200	634	527606	528256	1116	1119	528455	-32768	1098	183.076000000001	-32768	-32768	-32768	-32768	-32768	-32768	-32768	-32768	-32768	-32768	-32768	-561039.924	528451	528485	35	501	367.399993896484	703.400024414062	349.700012207031
1	atls0612o	l	0	r	w	23	0	2	35	131	-1	C2S3.TIF	C2S1.TIF	C1S3.TIF	2	2	1	3	1	3	200	586	529802	530402	1253	1257	530853	-32768	1291	435.989999999991	530847	530896	50	500.299987792969	355.700012207031	686.099975585938	351.600006103516	139.699996948242	318.200012207031	5.33272158552231	1.26594831438749	429.989999999991	531107	531180	74	707.900024414062	347.899993896484	285.600006103516	376
1	atls0612o	l	0	r	w	23	0	2	36	132	-1	C1S3.TIF	C1S2.TIF	C2S3.TIF	1	1	2	3	2	3	200	797	532480	533280	1263	1285	533463	-32768	1316	167.329999999958	-32768	-32768	-32768	-32768	-32768	-32768	-32768	-32768	-32768	-32768	-32768	-566063.67	533460	533511	52	507.299987792969	363.299987792969	327.799987792969	369.399993896484
1	atls0612o	l	0	r	w	23	1	2	37	133	1	C1S3.TIF	C1S1.TIF	C2S2.TIF	1	1	2	3	1	2	200	937	535053	536003	1244	1235	536189	-32768	1217	170.400999999954	-32768	-32768	-32768	-32768	-32768	-32768	-32768	-32768	-32768	-32768	-32768	-568786.599	536184	536233	50	498.399993896484	357.399993896484	688.700012207031	362.799987792969
1	atls0612o	l	0	r	w	23	0	2	38	134	-1	C2S2.TIF	C2S1.TIF	C1S2.TIF	2	2	1	2	1	2	200	927	537303	538253	1042	1055	538433	-32768	1117	164.260000000009	538430	538463	34	497	358.399993896484	684	347.100006103516	153	320	5.37566953232167	3.46301927814842	161.260000000009	539283	539333	51	435.299987792969	359.799987792969	296.100006103516	372.700012207031
1	atls0612o	l	0	r	w	23	0	2	39	135	-1	C1S1.TIF	C1S2.TIF	C2S1.TIF	1	1	2	1	2	1	200	549	541215	541765	1107	1106	541954	-32768	1117	172.314999999944	-32768	-32768	-32768	-32768	-32768	-32768	-32768	-32768	-32768	-32768	-32768	-574549.685	541950	541999	50	496.399993896484	363.200012207031	326.600006103516	374.200012207031
1	atls0612o	l	0	r	w	23	0	2	40	136	1	C1S2.TIF	C1S3.TIF	C2S2.TIF	1	1	2	2	3	2	200	688	543046	543746	1101	1095	544048	-32768	1092	285.765999999945	-32768	-32768	-32768	-32768	-32768	-32768	-32768	-32768	-32768	-32768	-32768	-576530.234	544045	544093	49	494.899993896484	363.299987792969	677.400024414062	351
1	atls0612o	l	0	r	w	23	0	2	41	137	1	C1S1.TIF	C1S3.TIF	C2S1.TIF	1	1	2	1	3	1	200	869	563177	564077	1380	1383	564301	-32768	1384	207.430999999982	564297	564335	39	473.600006103516	364.200012207031	634.200012207031	349	115.900001525879	226.600006103516	4.62903391047995	5.42214953093133	203.430999999982	564377	564416	40	628.599975585938	351.700012207031	715.900024414062	352.799987792969
1	atls0612o	l	0	r	w	23	1	2	42	138	-1	C2S2.TIF	C2S1.TIF	C1S3.TIF	2	2	1	2	1	3	200	918	565453	566353	1332	1337	566554	-32768	1362	184.466000000015	-32768	-32768	-32768	-32768	-32768	-32768	-32768	-32768	-32768	-32768	-32768	-599137.534	566548	566599	52	483.799987792969	364.700012207031	324	356.399993896484
1	atls0612o	l	0	r	w	23	1	2	43	139	-1	C1S3.TIF	C1S1.TIF	C2S2.TIF	1	1	2	3	1	2	200	836	568354	569354	1201	1208	569586	-32768	1264	216.013999999966	-32768	-32768	-32768	-32768	-32768	-32768	-32768	-32768	-32768	-32768	-32768	-602137.986	569581	569632	52	479.600006103516	359.5	290.5	373.600006103516
1	atls0612o	l	0	r	w	23	1	2	44	140	1	C2S1.TIF	C2S3.TIF	C1S2.TIF	2	2	1	1	3	2	200	802	571243	572043	1366	1364	572271	-32768	1371	211.993000000017	-32768	-32768	-32768	-32768	-32768	-32768	-32768	-32768	-32768	-32768	-32768	-604827.007	572267	572317	51	481.200012207031	366.799987792969	677.799987792969	357.5
1	atls0612o	l	0	r	w	23	1	2	45	141	1	C1S1.TIF	C1S2.TIF	C2S3.TIF	1	1	2	1	2	3	200	807	573851	574651	1291	1292	574831	-32768	1344	164.209999999963	574827	574874	48	483	361.200012207031	667.799987792969	362.700012207031	139.300003051758	360.100006103516	5.29530458574082	-0.467062089517444	160.209999999963	575957	575977	21	691.099975585938	347.600006103516	721.099975585938	360.5
1	atls0612o	l	0	r	w	23	1	2	46	142	1	C2S2.TIF	C2S1.TIF	C1S3.TIF	2	2	1	2	1	3	200	587	577756	578356	1305	1321	578552	-32768	1374	180.476000000024	-32768	-32768	-32768	-32768	-32768	-32768	-32768	-32768	-32768	-32768	-32768	-611139.524	578546	578595	50	482.100006103516	367.899993896484	678.5	363.700012207031
1	atls0612o	l	0	r	w	23	1	2	47	143	1	C2S2.TIF	C2S3.TIF	C1S1.TIF	2	2	1	2	3	1	200	852	580032	580882	1433	1437	581129	-32768	1473	231.476999999955	-32768	-32768	-32768	-32768	-32768	-32768	-32768	-32768	-32768	-32768	-32768	-613665.523	581125	581177	53	487.700012207031	355.299987792969	698.700012207031	365.200012207031
1	atls0612o	l	0	r	w	23	1	2	48	144	1	C2S3.TIF	C2S2.TIF	C1S1.TIF	2	2	1	3	2	1	200	900	582870	583770	1362	1381	583958	-32768	1455	172.45299999998	-32768	-32768	-32768	-32768	-32768	-32768	-32768	-32768	-32768	-32768	-32768	-616553.547	583953	584004	52	478.799987792969	368.200012207031	705.799987792969	365.200012207031
1	atls0612o	l	0	r	w	23	0	2	49	145	1	C1S2.TIF	C1S1.TIF	C2S2.TIF	1	1	2	2	1	2	200	626	585197	585847	1273	1260	586015	-32768	1237	152.138999999966	-32768	-32768	-32768	-32768	-32768	-32768	-32768	-32768	-32768	-32768	-32768	-618630.861	586010	586059	50	477	353.899993896484	678.900024414062	358.899993896484
1	atls0612o	l	0	r	w	23	1	2	50	146	-1	C2S1.TIF	C2S2.TIF	C1S3.TIF	2	2	1	1	2	3	200	927	587143	588093	1391	1417	588269	-32768	1454	160.261999999988	-32768	-32768	-32768	-32768	-32768	-32768	-32768	-32768	-32768	-32768	-32768	-620876.738	588264	588316	53	486.299987792969	361	316.600006103516	361.399993896484
1	atls0612o	l	0	r	w	23	1	2	51	147	-1	C1S3.TIF	C1S1.TIF	C2S2.TIF	1	1	2	3	1	2	200	543	589388	589938	1346	1355	590181	-32768	1373	227.258000000031	-32768	-32768	-32768	-32768	-32768	-32768	-32768	-32768	-32768	-32768	-32768	-622721.742	590177	590226	50	479.299987792969	368.600006103516	311.700012207031	371
1	atls0612o	l	0	r	w	23	0	2	52	148	1	C2S2.TIF	C2S1.TIF	C1S2.TIF	2	2	1	2	1	2	200	951	594650	595600	1233	1236	595907	-32768	1285	291.067000000039	595903	595947	45	480.299987792969	359.600006103516	381.100006103516	360.600006103516	120	280.200012207031	2.84662983783201	-179.421469551743	287.067000000039	596122	596157	36	638.200012207031	365.299987792969	693.599975585938	357.799987792969
1	atls0612o	l	0	r	w	23	1	2	53	149	1	C2S2.TIF	C2S3.TIF	C1S1.TIF	2	2	1	2	3	1	200	516	597370	597920	1267	1263	598108	-32768	1249	172.315999999992	598104	598153	50	494.799987792969	353.799987792969	676.400024414062	342.299987792969	141.5	356.600006103516	5.21392235263965	3.63387111731301	168.315999999992	599318	599378	61	288.600006103516	359.899993896484	702.900024414062	350
1	atls0612o	l	0	r	w	23	1	2	54	150	1	C2S3.TIF	C2S1.TIF	C1S2.TIF	2	2	1	3	1	2	200	614	600649	601299	1320	1306	601462	-32768	1301	147.466999999946	-32768	-32768	-32768	-32768	-32768	-32768	-32768	-32768	-32768	-32768	-32768	-634082.533	601456	601506	51	485.399993896484	361.399993896484	675.599975585938	364.700012207031
1	atls0612o	l	0	r	w	23	0	2	55	151	-1	C2S1.TIF	C2S3.TIF	C1S1.TIF	2	2	1	1	3	1	200	501	602582	603082	1285	1278	603370	-32768	1233	272.707999999984	-32768	-32768	-32768	-32768	-32768	-32768	-32768	-32768	-32768	-32768	-32768	-635865.292	603366	603415	50	486.700012207031	362	322.299987792969	361.5
1	atls0612o	l	0	r	w	23	0	2	56	152	1	C2S1.TIF	C2S3.TIF	C1S1.TIF	2	2	1	1	3	1	200	604	604464	605064	1329	1331	605090	-32768	1323	10.8959999999497	605089	605108	20	487.700012207031	360.200012207031	473	361.700012207031	48.5999984741211	75.9000015258789	0.425224867168253	-174.165995710435	9.89599999994971	605279	605329	51	476.899993896484	359.100006103516	679.700012207031	359.299987792969
1	atls0612o	l	0	r	w	23	1	2	57	153	1	C2S1.TIF	C2S2.TIF	C1S3.TIF	2	2	1	1	2	3	200	943	606512	607512	1310	1306	607761	-32768	1350	232.327000000048	-32768	-32768	-32768	-32768	-32768	-32768	-32768	-32768	-32768	-32768	-32768	-640296.673	607757	607805	49	476.200012207031	360.700012207031	684.599975585938	356.299987792969
1	atls0612o	l	0	r	w	23	1	2	58	154	1	C1S2.TIF	C1S3.TIF	C2S1.TIF	1	1	2	2	3	1	200	742	609282	610182	1202	1211	610387	-32768	1238	189.425999999978	610382	610428	47	493.299987792969	349.600006103516	672.599975585938	351.600006103516	142.800003051758	345.700012207031	5.13785696532339	-0.640917438944975	184.425999999978	611274	611282	9	693.200012207031	350.100006103516	688.700012207031	363.899993896484
1	atls0612o	l	0	r	w	23	1	2	59	155	1	C2S2.TIF	C2S1.TIF	C1S3.TIF	2	2	1	2	1	3	200	846	615978	616828	1403	1398	616860	-32768	1404	16.1389999999665	616862	617095	234	488.299987792969	350.100006103516	479.399993896484	330.899993896484	128.600006103516	750.200012207031	0.6088374318662	114.838683232828	18.1389999999665	617174	617224	51	469.100006103516	356.799987792969	686.799987792969	366.700012207031
1	atls0612o	l	0	r	w	23	0	2	60	156	-1	C1S2.TIF	C1S3.TIF	C2S2.TIF	1	1	2	2	3	2	200	650	618296	618946	1360	1364	619176	-32768	1399	213.26800000004	619172	619235	64	487	364.899993896484	261.100006103516	368.200012207031	149.699996948242	403.600006103516	6.4549801251974	-179.160152392172	209.26800000004	619530	619547	18	262.100006103516	365.700012207031	292.600006103516	357.899993896484
1	atls0612o	l	0	r	w	23	0	2	61	157	-1	C2S1.TIF	C2S2.TIF	C1S1.TIF	2	2	1	1	2	1	200	798	623976	624776	1258	1275	625042	-32768	1332	249.334999999963	625038	625088	51	490.600006103516	356.600006103516	683.5	357.299987792969	138.100006103516	371.899993896484	5.52725711552467	-0.208508140973991	245.334999999963	625525	625760	236	700.5	362.899993896484	300.100006103516	359
1	atls0612o	l	0	r	w	23	0	2	62	158	1	C1S1.TIF	C1S2.TIF	C2S1.TIF	1	1	2	1	2	1	200	592	627084	627684	1236	1238	627901	-32768	1279	201.354999999981	-32768	-32768	-32768	-32768	-32768	-32768	-32768	-32768	-32768	-32768	-32768	-660467.645	627898	627948	51	492.200012207031	361.700012207031	685.5	359.100006103516
1	atls0612o	l	0	r	w	23	0	2	63	159	1	C1S3.TIF	C1S2.TIF	C2S3.TIF	1	1	2	3	2	3	200	808	632851	634001	1278	1298	634234	-32768	1374	216.579000000027	-32768	-32768	-32768	-32768	-32768	-32768	-32768	-32768	-32768	-32768	-32768	-666785.421	634229	634279	51	481.5	356.299987792969	685.599975585938	354.399993896484
1	atls0612o	l	0	r	w	23	1	2	64	160	-1	C2S3.TIF	C2S2.TIF	C1S1.TIF	2	2	1	3	2	1	200	579	636457	637057	1292	1295	637310	-32768	1330	237.777000000002	-32768	-32768	-32768	-32768	-32768	-32768	-32768	-32768	-32768	-32768	-32768	-669840.223	637306	637357	52	491.5	361.799987792969	298.5	368.700012207031
1	atls0612o	l	0	r	w	23	1	2	65	161	-1	C1S2.TIF	C1S1.TIF	C2S3.TIF	1	1	2	2	1	3	200	792	638896	639846	1157	1174	639967	-32768	1207	105.238999999943	639963	640007	45	479.100006103516	359.700012207031	590	354	102.699996948242	218.800003051758	3.19100014212901	2.94652344667372	101.238999999943	640360	640374	15	255.399993896484	367.100006103516	280.700012207031	368
1	atls0612o	l	0	r	w	23	1	2	66	162	1	C1S1.TIF	C1S3.TIF	C2S2.TIF	1	1	2	1	3	2	200	829	642654	643704	1401	1397	643897	-32768	1403	177.18200000003	-32768	-32768	-32768	-32768	-32768	-32768	-32768	-32768	-32768	-32768	-32768	-676487.818	643893	643941	49	487.100006103516	361.399993896484	668.900024414062	364.5
1	atls0612o	l	0	r	w	23	0	2	67	163	-1	C1S3.TIF	C1S1.TIF	C2S3.TIF	1	1	2	3	1	3	200	648	645123	645773	1278	1268	646146	-32768	1246	357.478000000003	-32768	-32768	-32768	-32768	-32768	-32768	-32768	-32768	-32768	-32768	-32768	-678556.522	646142	646193	52	479	360.100006103516	282.899993896484	374.5
1	atls0612o	l	0	r	w	23	1	2	68	164	1	C1S2.TIF	C1S1.TIF	C2S3.TIF	1	1	2	2	1	3	200	560	647650	648200	1623	1625	648425	-32768	1661	209.162000000011	-32768	-32768	-32768	-32768	-32768	-32768	-32768	-32768	-32768	-32768	-32768	-680983.838	648421	648472	52	497.399993896484	349.399993896484	703.599975585938	360.799987792969
1	atls0612o	l	0	r	w	23	0	2	69	165	1	C1S2.TIF	C1S1.TIF	C2S2.TIF	1	1	2	2	1	2	200	648	650318	650968	1453	1465	651047	-32768	1463	62.658000000054	-32768	-32768	-32768	-32768	-32768	-32768	-32768	-32768	-32768	-32768	-32768	-683752.342	651207	651256	50	480.100006103516	371.299987792969	677.700012207031	372.100006103516
1	atls0612o	l	0	r	w	23	1	2	70	166	1	C2S1.TIF	C2S3.TIF	C1S2.TIF	2	2	1	1	3	2	200	784	652896	653696	1329	1337	653897	-32768	1402	185.369999999995	-32768	-32768	-32768	-32768	-32768	-32768	-32768	-32768	-32768	-32768	-32768	-686479.63	653894	653944	51	483.700012207031	359.799987792969	695	347.5
1	atls0612o	l	0	r	w	23	1	2	71	167	-1	C1S3.TIF	C1S2.TIF	C2S1.TIF	1	1	2	3	2	1	200	657	655177	655827	1341	1338	656018	-32768	1333	174.78899999999	-32768	-32768	-32768	-32768	-32768	-32768	-32768	-32768	-32768	-32768	-32768	-688611.211	656014	656064	51	485	358.700012207031	314.600006103516	357.5
1	atls0612o	l	0	r	w	23	0	2	72	168	1	C1S1.TIF	C1S2.TIF	C2S1.TIF	1	1	2	1	2	1	200	800	660346	661146	1291	1313	661314	-32768	1379	152.626000000047	661145	661308	164	490.899993896484	353.200012207031	481.5	342.600006103516	298	721.099975585938	0.407442071367144	131.525950237828	-16.3739999999525	662833	662856	24	682.200012207031	336	706	357.799987792969
1	atls0612o	l	0	r	w	23	0	2	73	169	-1	C1S2.TIF	C1S3.TIF	C2S2.TIF	1	1	2	2	3	2	200	948	665683	666633	1336	1327	666892	-32768	1273	242.918999999994	-32768	-32768	-32768	-32768	-32768	-32768	-32768	-32768	-32768	-32768	-32768	-699417.081	666889	666939	51	483.600006103516	359.200012207031	312.799987792969	361
1	atls0612o	l	0	r	w	23	1	2	74	170	1	C2S1.TIF	C2S2.TIF	C1S3.TIF	2	2	1	1	2	3	200	961	669629	670579	1232	1228	670665	-32768	1235	70.6899999999441	670665	670684	20	481.700012207031	357.200012207031	477.299987792969	353.5	41.7000007629395	59.5999984741211	0.165396778622279	139.858580791787	70.6899999999441	670829	670879	51	475.100006103516	355	676	358.5
1	atls0612o	l	0	r	w	23	0	2	75	171	-1	C2S2.TIF	C2S3.TIF	C1S2.TIF	2	2	1	2	3	2	200	764	673102	674052	1048	1046	674120	-32768	1059	51.3760000000475	-32768	-32768	-32768	-32768	-32768	-32768	-32768	-32768	-32768	-32768	-32768	-706836.624	674302	674353	52	490	361.600006103516	295.100006103516	364.600006103516
1	atls0612o	l	0	r	w	23	0	2	76	172	-1	C2S2.TIF	C2S1.TIF	C1S2.TIF	2	2	1	2	1	2	200	811	675737	676587	1095	1095	676883	-32768	1153	279.842999999993	-32768	-32768	-32768	-32768	-32768	-32768	-32768	-32768	-32768	-32768	-32768	-709371.157	676879	676929	51	478.899993896484	353.700012207031	313.299987792969	354.399993896484
1	atls0612o	l	0	r	w	23	0	2	77	173	-1	C1S1.TIF	C1S3.TIF	C2S1.TIF	1	1	2	1	3	1	200	775	681379	682179	1064	1066	682393	-32768	1049	198.052999999956	-32768	-32768	-32768	-32768	-32768	-32768	-32768	-32768	-32768	-32768	-32768	-714962.947	682389	682440	52	483	358.399993896484	281.100006103516	358.5
1	atls0612o	l	0	r	w	23	1	2	78	174	-1	C2S1.TIF	C2S3.TIF	C1S2.TIF	2	2	1	1	3	2	200	953	685340	686290	1226	1223	686462	-32768	1226	155.876999999979	-32768	-32768	-32768	-32768	-32768	-32768	-32768	-32768	-32768	-32768	-32768	-719074.123	686459	686508	50	481.200012207031	354.899993896484	311.299987792969	353.200012207031
1	atls0612o	l	0	r	w	23	0	2	79	175	1	C1S3.TIF	C1S1.TIF	C2S3.TIF	1	1	2	3	1	3	200	887	687656	689106	1262	1258	689118	-32768	1267	-3.625	-32768	-32768	-32768	-32768	-32768	-32768	-32768	-32768	-32768	-32768	-32768	-721889.625	689348	689396	49	499.700012207031	358.700012207031	670.900024414062	360.299987792969
1	atls0612o	l	0	r	w	23	0	2	80	176	-1	C1S2.TIF	C1S1.TIF	C2S2.TIF	1	1	2	2	1	2	200	913	692594	693494	1245	1245	693605	-32768	1253	95.0979999999981	693602	693628	27	484.899993896484	359.899993896484	555.700012207031	353.399993896484	77.8000030517578	140.100006103516	2.04308863127186	5.26055184374226	92.0979999999981	693752	693807	56	541.599975585938	357.200012207031	283	359
1	atls0612o	l	0	r	w	23	0	2	81	177	1	C2S3.TIF	C2S2.TIF	C1S3.TIF	2	2	1	3	2	3	200	800	769527	770327	1023	1028	770513	-32768	1042	170.907000000007	-32768	-32768	-32768	-32768	-32768	-32768	-32768	-32768	-32768	-32768	-32768	-803110.093	770509	770558	50	502.5	381.200012207031	708.799987792969	374.299987792969
1	atls0612o	l	0	r	w	23	1	2	82	178	-1	C2S2.TIF	C2S1.TIF	C1S3.TIF	2	2	1	2	1	3	200	513	771869	772419	1100	1105	772606	-32768	1082	171.39300000004	-32768	-32768	-32768	-32768	-32768	-32768	-32768	-32768	-32768	-32768	-32768	-805202.607	772602	772652	51	503.299987792969	380	318.100006103516	381.899993896484
1	atls0612o	l	0	r	w	23	0	2	83	179	1	C1S3.TIF	C1S1.TIF	C2S3.TIF	1	1	2	3	1	3	200	546	773967	774517	1127	1113	774698	-32768	1118	164.945999999996	-32768	-32768	-32768	-32768	-32768	-32768	-32768	-32768	-32768	-32768	-32768	-807301.054	774694	774742	49	499.200012207031	373.899993896484	697	373.399993896484
1	atls0612o	l	0	r	w	23	0	2	84	180	1	C2S2.TIF	C2S3.TIF	C1S2.TIF	2	2	1	2	3	2	200	841	775823	776673	1076	1062	776860	-32768	1069	171.047999999952	-32768	-32768	-32768	-32768	-32768	-32768	-32768	-32768	-32768	-32768	-32768	-809456.952	776856	776906	51	498.299987792969	379.799987792969	704.599975585938	374.600006103516
1	atls0612o	l	0	r	w	23	1	2	85	181	-1	C2S2.TIF	C2S3.TIF	C1S1.TIF	2	2	1	2	3	1	200	687	778259	778959	1073	1073	779142	-32768	1066	167.849999999977	-32768	-32768	-32768	-32768	-32768	-32768	-32768	-32768	-32768	-32768	-32768	-811742.15	779138	779187	50	504.899993896484	373.899993896484	322.299987792969	379.100006103516
1	atls0612o	l	0	r	w	23	0	2	86	182	-1	C2S1.TIF	C2S2.TIF	C1S1.TIF	2	2	1	1	2	1	200	566	780877	781477	1151	1141	781666	-32768	1140	173.290999999968	-32768	-32768	-32768	-32768	-32768	-32768	-32768	-32768	-32768	-32768	-32768	-814260.709	781661	781724	64	510.799987792969	379.899993896484	277.700012207031	382
1	atls0612o	l	0	r	w	23	0	2	87	183	-1	C2S3.TIF	C2S1.TIF	C1S3.TIF	2	2	1	3	1	3	200	739	783634	784384	1186	1195	784426	-32768	1198	25.6450000000186	-32768	-32768	-32768	-32768	-32768	-32768	-32768	-32768	-32768	-32768	-32768	-817168.355	784655	784704	50	516.400024414062	379.399993896484	338.399993896484	376.899993896484
1	atls0612o	l	0	r	w	23	0	2	88	184	1	C1S2.TIF	C1S3.TIF	C2S2.TIF	1	1	2	2	3	2	200	937	786054	787004	1238	1231	787190	-32768	1235	169.844000000041	-32768	-32768	-32768	-32768	-32768	-32768	-32768	-32768	-32768	-32768	-32768	-819788.156	787186	787234	49	515.299987792969	378.399993896484	713.599975585938	363.200012207031
1	atls0612o	l	0	r	w	23	0	2	89	185	1	C1S3.TIF	C1S2.TIF	C2S3.TIF	1	1	2	3	2	3	200	674	788346	789046	1191	1191	789232	-32768	1209	170.008999999962	-32768	-32768	-32768	-32768	-32768	-32768	-32768	-32768	-32768	-32768	-32768	-821829.991	789228	789276	49	508.299987792969	376.200012207031	699	378.200012207031
1	atls0612o	l	0	r	w	23	0	2	90	186	1	C2S1.TIF	C2S2.TIF	C1S1.TIF	2	2	1	1	2	1	200	768	790985	791785	1181	1182	791970	-32768	1197	169.785999999964	-32768	-32768	-32768	-32768	-32768	-32768	-32768	-32768	-32768	-32768	-32768	-824568.214	791965	792014	50	505.700012207031	378.700012207031	694.099975585938	378.399993896484
1	atls0612o	l	0	r	w	23	0	2	91	187	1	C2S1.TIF	C2S3.TIF	C1S1.TIF	2	2	1	1	3	1	200	908	793464	794364	1155	1166	794552	-32768	1177	172.133999999962	-32768	-32768	-32768	-32768	-32768	-32768	-32768	-32768	-32768	-32768	-32768	-827147.866	794547	794596	50	517.299987792969	367.700012207031	714.200012207031	368
1	atls0612o	l	0	r	w	23	0	2	92	188	1	C2S2.TIF	C2S1.TIF	C1S2.TIF	2	2	1	2	1	2	200	895	796550	797450	961	970	797694	-32768	994	228.295000000042	-32768	-32768	-32768	-32768	-32768	-32768	-32768	-32768	-32768	-32768	-32768	-830233.705	797691	797738	48	504.5	373.600006103516	713.400024414062	373.200012207031
1	atls0612o	l	0	r	w	23	0	2	93	189	-1	C1S3.TIF	C1S1.TIF	C2S3.TIF	1	1	2	3	1	3	200	569	799252	799852	987	983	800071	-32768	988	203.611000000034	-32768	-32768	-32768	-32768	-32768	-32768	-32768	-32768	-32768	-32768	-32768	-832635.389	800067	800119	53	510.700012207031	373.799987792969	311.899993896484	379
1	atls0612o	l	0	r	w	23	0	2	94	190	1	C2S3.TIF	C2S1.TIF	C1S3.TIF	2	2	1	3	1	3	200	555	801458	802008	868	856	802199	-32768	851	176.113999999943	-32768	-32768	-32768	-32768	-32768	-32768	-32768	-32768	-32768	-32768	-32768	-834790.886	802195	802243	49	504.5	377.700012207031	690.299987792969	373.299987792969
1	atls0612o	l	0	r	w	23	1	2	95	191	-1	C2S2.TIF	C2S3.TIF	C1S1.TIF	2	2	1	2	3	1	200	629	803350	804000	982	985	804237	-32768	964	220.64300000004	804232	804280	49	505.899993896484	368.100006103516	685.5	368.100006103516	139	325.899993896484	5.15351518328854	0	215.64300000004	804599	804621	23	267.600006103516	369.200012207031	312.299987792969	364.399993896484
1	atls0612o	l	0	r	w	23	1	2	96	192	-1	C2S3.TIF	C2S1.TIF	C1S2.TIF	2	2	1	3	1	2	200	825	805718	806568	946	943	806828	-32768	959	244.361000000034	806825	806872	48	497.399993896484	378.600006103516	684	370.299987792969	135.100006103516	334	5.3597006959097	2.55418211583772	241.361000000034	807084	807150	67	696	381	289.5	380.200012207031
1	atls0612o	l	0	r	w	23	1	3	1	193	1	C1S2.TIF	C1S1.TIF	C2S3.TIF	1	1	2	2	1	3	200	804	826161	826961	1705	1711	827144	-32768	1729	166.890000000014	-32768	-32768	-32768	-32768	-32768	-32768	-32768	-32768	-32768	-32768	-32768	-859745.11	827140	827189	50	541.099975585938	359.100006103516	753.400024414062	379.899993896484
1	atls0612o	l	0	r	w	23	0	3	2	194	1	C1S2.TIF	C1S3.TIF	C2S2.TIF	1	1	2	2	3	2	200	987	828334	829334	1247	1239	829549	-32768	1229	199.395000000019	-32768	-32768	-32768	-32768	-32768	-32768	-32768	-32768	-32768	-32768	-32768	-862117.605	829545	829594	50	526.200012207031	354.600006103516	726.400024414062	357.899993896484
1	atls0612o	l	0	r	w	23	0	3	3	195	1	C2S3.TIF	C2S1.TIF	C1S3.TIF	2	2	1	3	1	3	200	733	830743	831493	1177	1186	831696	-32768	1176	187.444999999949	-32768	-32768	-32768	-32768	-32768	-32768	-32768	-32768	-32768	-32768	-32768	-864276.555	831692	831740	49	519	359.200012207031	726.799987792969	370.600006103516
1	atls0612o	l	0	r	w	23	0	3	4	196	-1	C2S3.TIF	C2S2.TIF	C1S3.TIF	2	2	1	3	2	3	200	626	832833	833483	1113	1112	833678	-32768	1122	179.092999999993	-32768	-32768	-32768	-32768	-32768	-32768	-32768	-32768	-32768	-32768	-32768	-866266.907	833674	833724	51	515.099975585938	365.299987792969	348.799987792969	363.5
1	atls0612o	l	0	r	w	23	1	3	5	197	1	C2S2.TIF	C2S3.TIF	C1S1.TIF	2	2	1	2	3	1	200	613	834781	835431	1154	1148	835613	-32768	1142	166.581000000006	-32768	-32768	-32768	-32768	-32768	-32768	-32768	-32768	-32768	-32768	-32768	-868214.419	835610	835658	49	513.200012207031	366.5	715.099975585938	370.5
1	atls0612o	l	0	r	w	23	1	3	6	198	-1	C1S1.TIF	C1S2.TIF	C2S3.TIF	1	1	2	1	2	3	200	571	837106	837706	1141	1137	837888	-32768	1133	165.918999999994	-32768	-32768	-32768	-32768	-32768	-32768	-32768	-32768	-32768	-32768	-32768	-870490.081	837884	837935	52	522.700012207031	365.5	340.5	368.299987792969
1	atls0612o	l	0	r	w	23	0	3	7	199	-1	C2S2.TIF	C2S1.TIF	C1S2.TIF	2	2	1	2	1	2	200	540	839003	839553	1050	1046	839786	-32768	1086	217.116999999969	-32768	-32768	-32768	-32768	-32768	-32768	-32768	-32768	-32768	-32768	-32768	-872336.883	839782	839833	52	515.900024414062	374.200012207031	320.5	377.100006103516
1	atls0612o	l	0	r	w	23	1	3	8	200	-1	C1S1.TIF	C1S3.TIF	C2S2.TIF	1	1	2	1	3	2	200	799	840875	841675	1313	1327	841846	-32768	1327	154.937999999966	-32768	-32768	-32768	-32768	-32768	-32768	-32768	-32768	-32768	-32768	-32768	-874459.062	841842	841892	51	515.400024414062	364.799987792969	322.799987792969	364
1	atls0612o	l	0	r	w	23	1	3	9	201	1	C2S1.TIF	C2S2.TIF	C1S3.TIF	2	2	1	1	2	3	200	828	842939	843789	1264	1262	843961	-32768	1270	156.871000000043	-32768	-32768	-32768	-32768	-32768	-32768	-32768	-32768	-32768	-32768	-32768	-876572.129	843957	844004	48	512.900024414062	366.899993896484	701.599975585938	374.700012207031
1	atls0612o	l	0	r	w	23	1	3	10	202	-1	C2S2.TIF	C2S3.TIF	C1S1.TIF	2	2	1	2	3	1	200	636	845073	845723	1159	1161	845905	-32768	1151	166.31799999997	845901	845952	52	511.799987792969	372.700012207031	725.400024414062	371.299987792969	143	332.299987792969	6.12047717726469	0.376615768154369	162.31799999997	846337	846408	72	708.799987792969	376.600006103516	314.200012207031	378
1	atls0612o	l	0	r	w	23	1	3	11	203	1	C1S3.TIF	C1S2.TIF	C2S1.TIF	1	1	2	3	2	1	200	883	847526	848426	1231	1244	848631	-32768	1275	188.476000000024	-32768	-32768	-32768	-32768	-32768	-32768	-32768	-32768	-32768	-32768	-32768	-881210.524	848626	848676	51	512.599975585938	367.200012207031	696.900024414062	403.899993896484
1	atls0612o	l	0	r	w	23	1	3	12	204	1	C1S1.TIF	C1S2.TIF	C2S3.TIF	1	1	2	1	2	3	200	829	849836	850686	989	995	850876	-32768	979	174.162999999942	-32768	-32768	-32768	-32768	-32768	-32768	-32768	-32768	-32768	-32768	-32768	-883469.837	850872	850918	47	506.799987792969	367.700012207031	697.599975585938	369.299987792969
1	atls0612o	l	0	r	w	23	1	3	13	205	-1	C2S3.TIF	C2S2.TIF	C1S1.TIF	2	2	1	3	2	1	200	503	852672	853172	1031	1037	853400	-32768	1066	212.003000000026	-32768	-32768	-32768	-32768	-32768	-32768	-32768	-32768	-32768	-32768	-32768	-885955.997	853395	853446	52	511	368.5	318.299987792969	367.100006103516
1	atls0612o	l	0	r	w	23	0	3	14	206	-1	C2S1.TIF	C2S3.TIF	C1S1.TIF	2	2	1	1	3	1	200	621	854502	855152	1292	1294	855335	-32768	1327	167.175999999978	-32768	-32768	-32768	-32768	-32768	-32768	-32768	-32768	-32768	-32768	-32768	-887935.824	855331	855381	51	509.5	361	340.200012207031	357.700012207031
1	atls0612o	l	0	r	w	23	0	3	15	207	-1	C2S3.TIF	C2S1.TIF	C1S3.TIF	2	2	1	3	1	3	200	976	859792	860792	988	1002	860805	-32768	999	-3.08900000003632	-32768	-32768	-32768	-32768	-32768	-32768	-32768	-32768	-32768	-32768	-32768	-893576.089	861290	861349	60	516.799987792969	371.5	304.899993896484	378.600006103516
1	atls0612o	l	0	r	w	23	0	3	16	208	-1	C1S1.TIF	C1S2.TIF	C2S1.TIF	1	1	2	1	2	1	200	879	862615	863515	1239	1240	863702	-32768	1255	171.108000000007	-32768	-32768	-32768	-32768	-32768	-32768	-32768	-32768	-32768	-32768	-32768	-896298.892	863699	863750	52	525.700012207031	369	327.100006103516	360.200012207031
1	atls0612o	l	0	r	w	23	1	3	17	209	1	C1S3.TIF	C1S1.TIF	C2S2.TIF	1	1	2	3	1	2	200	828	864825	865675	1171	1163	865878	-32768	1150	187.295999999973	-32768	-32768	-32768	-32768	-32768	-32768	-32768	-32768	-32768	-32768	-32768	-898458.704	865874	865921	48	524.5	368.600006103516	708	368.5
1	atls0612o	l	0	r	w	23	0	3	18	210	1	C1S1.TIF	C1S3.TIF	C2S1.TIF	1	1	2	1	3	1	200	645	867027	867677	1091	1091	867933	-32768	1105	240.991999999969	-32768	-32768	-32768	-32768	-32768	-32768	-32768	-32768	-32768	-32768	-32768	-900460.008	867930	867979	50	514.299987792969	364.5	720.700012207031	360
1	atls0612o	l	0	r	w	23	1	3	19	211	1	C1S2.TIF	C1S3.TIF	C2S1.TIF	1	1	2	2	3	1	200	633	869279	869929	1127	1132	870174	-32768	1114	228.466999999946	-32768	-32768	-32768	-32768	-32768	-32768	-32768	-32768	-32768	-32768	-32768	-902713.533	870170	870217	48	513.299987792969	372.200012207031	709.400024414062	363.799987792969
1	atls0612o	l	0	r	w	23	0	3	20	212	1	C2S1.TIF	C2S3.TIF	C1S1.TIF	2	2	1	1	3	1	200	532	871285	871835	1028	1026	871847	-32768	1025	-3.75199999997858	-32768	-32768	-32768	-32768	-32768	-32768	-32768	-32768	-32768	-32768	-32768	-904618.752	872051	872095	45	521.599975585938	371.299987792969	691.700012207031	371.799987792969
1	atls0612o	l	0	r	w	23	1	3	21	213	-1	C2S2.TIF	C2S1.TIF	C1S3.TIF	2	2	1	2	1	3	200	621	873146	873796	1067	1062	873966	-32768	1074	154.439000000013	-32768	-32768	-32768	-32768	-32768	-32768	-32768	-32768	-32768	-32768	-32768	-906579.561	873962	874012	51	512.900024414062	369.399993896484	311.200012207031	380.600006103516
1	atls0612o	l	0	r	w	23	0	3	22	214	-1	C2S3.TIF	C2S2.TIF	C1S3.TIF	2	2	1	3	2	3	200	628	875350	876000	1005	1011	876225	-32768	1038	209.73199999996	-32768	-32768	-32768	-32768	-32768	-32768	-32768	-32768	-32768	-32768	-32768	-908783.268	876220	876271	52	511.799987792969	369	322.5	373.899993896484
1	atls0612o	l	0	r	w	23	1	3	23	215	1	C1S1.TIF	C1S2.TIF	C2S3.TIF	1	1	2	1	2	3	200	905	878018	878918	1296	1301	879163	-32768	1330	229.363999999943	-32768	-32768	-32768	-32768	-32768	-32768	-32768	-32768	-32768	-32768	-32768	-911701.636	879158	879208	51	516.200012207031	369.100006103516	711	382.799987792969
1	atls0612o	l	0	r	w	23	1	3	24	216	1	C1S1.TIF	C1S3.TIF	C2S2.TIF	1	1	2	1	3	2	200	791	880320	881120	1093	1090	881299	-32768	1118	163.045000000042	-32768	-32768	-32768	-32768	-32768	-32768	-32768	-32768	-32768	-32768	-32768	-913903.955	881294	881344	51	510.399993896484	370	717.400024414062	359.799987792969
1	atls0612o	l	0	r	w	23	0	3	25	217	-1	C1S2.TIF	C1S3.TIF	C2S2.TIF	1	1	2	2	3	2	200	523	882427	882977	1056	1052	883233	-32768	1052	239.778000000049	-32768	-32768	-32768	-32768	-32768	-32768	-32768	-32768	-32768	-32768	-32768	-915761.222	883229	883280	52	517	362.600006103516	324.5	368.799987792969
1	atls0612o	l	0	r	w	23	1	3	26	218	-1	C1S3.TIF	C1S2.TIF	C2S1.TIF	1	1	2	3	2	1	200	690	884776	885476	1067	1067	885733	-32768	1077	240.952000000048	-32768	-32768	-32768	-32768	-32768	-32768	-32768	-32768	-32768	-32768	-32768	-918260.048	885729	885782	54	517.200012207031	363.899993896484	318.5	368.899993896484
1	atls0612o	l	0	r	w	23	1	3	27	219	-1	C1S2.TIF	C1S1.TIF	C2S3.TIF	1	1	2	2	1	3	200	789	887551	888351	1071	1074	888609	-32768	1057	242.135000000009	-32768	-32768	-32768	-32768	-32768	-32768	-32768	-32768	-32768	-32768	-32768	-921134.865	888605	888654	50	511.899993896484	373.600006103516	338.799987792969	375
1	atls0612o	l	0	r	w	23	0	3	28	220	1	C2S2.TIF	C2S1.TIF	C1S2.TIF	2	2	1	2	1	2	200	512	890470	891020	1007	1004	891284	-32768	995	247.251999999979	-32768	-32768	-32768	-32768	-32768	-32768	-32768	-32768	-32768	-32768	-32768	-923804.748	891280	891326	47	517	374.600006103516	702.700012207031	372.100006103516
1	atls0612o	l	0	r	w	23	1	3	29	221	1	C1S3.TIF	C1S2.TIF	C2S1.TIF	1	1	2	3	2	1	200	573	892851	893451	937	940	893674	-32768	974	206.726999999955	-32768	-32768	-32768	-32768	-32768	-32768	-32768	-32768	-32768	-32768	-32768	-926235.273	893670	893719	50	512.799987792969	376.700012207031	698.700012207031	365.799987792969
1	atls0612o	l	0	r	w	23	1	3	30	222	-1	C1S3.TIF	C1S2.TIF	C2S1.TIF	1	1	2	3	2	1	200	775	895059	895859	1050	1050	896048	-32768	1094	172.810999999987	-32768	-32768	-32768	-32768	-32768	-32768	-32768	-32768	-32768	-32768	-32768	-928643.189	896044	896095	52	515.200012207031	374.200012207031	312.299987792969	374
1	atls0612o	l	0	r	w	23	0	3	31	223	-1	C1S2.TIF	C1S3.TIF	C2S2.TIF	1	1	2	2	3	2	200	591	897466	898066	1359	1376	898255	-32768	1386	173.02899999998	-32768	-32768	-32768	-32768	-32768	-32768	-32768	-32768	-32768	-32768	-32768	-930849.971	898251	898303	53	527.700012207031	381.899993896484	348.600006103516	373.100006103516
1	atls0612o	l	0	r	w	23	1	3	32	224	-1	C2S2.TIF	C2S1.TIF	C1S3.TIF	2	2	1	2	1	3	200	650	900054	900704	1074	1077	900913	-32768	1090	193.035000000033	-32768	-32768	-32768	-32768	-32768	-32768	-32768	-32768	-32768	-32768	-32768	-933487.965	900909	900961	53	521.5	377.399993896484	324.299987792969	380.100006103516
1	atls0612o	l	0	r	w	23	0	3	33	225	-1	C2S1.TIF	C2S2.TIF	C1S1.TIF	2	2	1	1	2	1	200	915	902263	903163	930	932	903414	-32768	913	234.190999999992	-32768	-32768	-32768	-32768	-32768	-32768	-32768	-32768	-32768	-32768	-32768	-935947.809	903410	903459	50	507.700012207031	371.899993896484	324.899993896484	379.899993896484
1	atls0612o	l	0	r	w	23	0	3	34	226	1	C2S3.TIF	C2S2.TIF	C1S3.TIF	2	2	1	3	2	3	200	901	904819	905719	863	851	905941	-32768	855	206.552000000025	-32768	-32768	-32768	-32768	-32768	-32768	-32768	-32768	-32768	-32768	-32768	-938502.448	905937	905972	36	515.700012207031	371.399993896484	703.599975585938	366.299987792969
1	atls0612o	l	0	r	w	23	1	3	35	227	-1	C2S3.TIF	C2S2.TIF	C1S1.TIF	2	2	1	3	2	1	200	963	908042	908992	971	968	909002	-32768	975	-5.91099999996368	-32768	-32768	-32768	-32768	-32768	-32768	-32768	-32768	-32768	-32768	-32768	-941775.911	909286	909337	52	510.600006103516	380.299987792969	329.100006103516	371.200012207031
1	atls0612o	l	0	r	w	23	1	3	36	228	-1	C2S1.TIF	C2S3.TIF	C1S2.TIF	2	2	1	1	3	2	200	822	911485	912335	1064	1067	912605	-32768	1143	254.484000000055	-32768	-32768	-32768	-32768	-32768	-32768	-32768	-32768	-32768	-32768	-32768	-945118.516	912601	912650	50	521.700012207031	372.299987792969	336.5	368.299987792969
1	atls0612o	l	0	r	w	23	0	3	37	229	1	C2S2.TIF	C2S3.TIF	C1S2.TIF	2	2	1	2	3	2	200	878	913958	914858	1181	1197	915104	-32768	1244	230.302999999956	-32768	-32768	-32768	-32768	-32768	-32768	-32768	-32768	-32768	-32768	-32768	-947641.697	915101	915148	48	517.099975585938	359.200012207031	701.799987792969	352.399993896484
1	atls0612o	l	0	r	w	23	1	3	38	230	1	C1S3.TIF	C1S1.TIF	C2S2.TIF	1	1	2	3	1	2	200	519	916694	917244	1119	1106	917462	-32768	1132	202.481000000029	-32768	-32768	-32768	-32768	-32768	-32768	-32768	-32768	-32768	-32768	-32768	-950027.519	917457	917505	49	517.799987792969	372.5	716.099975585938	367.399993896484
1	atls0612o	l	0	r	w	23	0	3	39	231	-1	C1S2.TIF	C1S1.TIF	C2S2.TIF	1	1	2	2	1	2	200	656	921010	921660	1041	1042	921973	-32768	1068	297.153000000049	-32768	-32768	-32768	-32768	-32768	-32768	-32768	-32768	-32768	-32768	-32768	-954443.847	921969	922022	54	517.299987792969	371.200012207031	316.399993896484	357.799987792969
1	atls0612o	l	0	r	w	23	0	3	40	232	1	C2S1.TIF	C2S2.TIF	C1S1.TIF	2	2	1	1	2	1	200	668	923402	924102	1103	1114	924329	-32768	1153	211.332999999984	-32768	-32768	-32768	-32768	-32768	-32768	-32768	-32768	-32768	-32768	-32768	-956885.667	924326	924375	50	519.900024414062	359.700012207031	711.299987792969	361.399993896484
1	atls0612o	l	0	r	w	23	0	3	41	233	1	C2S2.TIF	C2S3.TIF	C1S2.TIF	2	2	1	2	3	2	200	929	925680	926630	1136	1141	926816	-32768	1153	170.099000000046	926812	926860	49	522.400024414062	356	343.399993896484	349.399993896484	141.300003051758	377.700012207031	5.13979951403242	177.886026566077	166.099000000046	927324	927387	64	324.799987792969	358.5	699.099975585938	352.5
1	atls0612o	l	0	r	w	23	1	3	42	234	-1	C1S3.TIF	C1S1.TIF	C2S2.TIF	1	1	2	3	1	2	200	523	928719	929269	975	969	929507	-32768	993	221.847999999998	-32768	-32768	-32768	-32768	-32768	-32768	-32768	-32768	-32768	-32768	-32768	-962053.152	929504	929554	51	520.099975585938	368.799987792969	333.299987792969	372.100006103516
1	atls0612o	l	0	r	w	23	1	3	43	235	-1	C2S3.TIF	C2S1.TIF	C1S2.TIF	2	2	1	3	1	2	200	737	931820	932570	964	960	932881	-32768	1006	296.103000000003	-32768	-32768	-32768	-32768	-32768	-32768	-32768	-32768	-32768	-32768	-32768	-965352.897	932878	932927	50	521.5	361.600006103516	336.299987792969	370.5
1	atls0612o	l	0	r	w	23	0	3	44	236	-1	C1S1.TIF	C1S3.TIF	C2S1.TIF	1	1	2	1	3	1	200	917	934849	935749	1073	1072	935853	-32768	1088	88.0169999999925	-32768	-32768	-32768	-32768	-32768	-32768	-32768	-32768	-32768	-32768	-32768	-968532.983	936053	936105	53	508.399993896484	375	323.899993896484	362.700012207031
1	atls0612o	l	0	r	w	23	1	3	45	237	1	C2S1.TIF	C2S2.TIF	C1S3.TIF	2	2	1	1	2	3	200	889	938765	939665	1062	1062	939705	-32768	1052	24.4370000000345	-32768	-32768	-32768	-32768	-32768	-32768	-32768	-32768	-32768	-32768	-32768	-972448.563	939966	940012	47	518.799987792969	368.5	692.900024414062	374.399993896484
1	atls0612o	l	0	r	w	23	0	3	46	238	-1	C2S2.TIF	C2S3.TIF	C1S2.TIF	2	2	1	2	3	2	200	983	942503	943503	1156	1162	943793	-32768	1160	274.819999999949	943789	943838	50	521.200012207031	359.299987792969	357	353.799987792969	127.300003051758	346.600006103516	4.71427915267039	178.076721735715	270.819999999949	944087	944114	28	336.200012207031	353	314.399993896484	357.799987792969
1	atls0612o	l	0	r	w	23	0	3	47	239	-1	C1S2.TIF	C1S1.TIF	C2S2.TIF	1	1	2	2	1	2	200	881	946160	947060	1051	1059	947269	-32768	1072	192.82799999998	-32768	-32768	-32768	-32768	-32768	-32768	-32768	-32768	-32768	-32768	-32768	-979844.172	947264	947316	53	518.900024414062	365.200012207031	324.899993896484	364.799987792969
1	atls0612o	l	0	r	w	23	0	3	48	240	1	C2S1.TIF	C2S2.TIF	C1S1.TIF	2	2	1	1	2	1	200	703	948375	949075	1038	1047	949122	-32768	1036	30.625	-32768	-32768	-32768	-32768	-32768	-32768	-32768	-32768	-32768	-32768	-32768	-981859.375	949440	949488	49	512.299987792969	368.399993896484	698.200012207031	357.200012207031
1	atls0612o	l	0	r	w	23	1	3	49	241	1	C2S2.TIF	C2S3.TIF	C1S1.TIF	2	2	1	2	3	1	200	719	950967	951717	964	961	951987	-32768	986	254.844000000041	-32768	-32768	-32768	-32768	-32768	-32768	-32768	-32768	-32768	-32768	-32768	-984500.156	951984	952030	47	519.5	363.399993896484	696.400024414062	361.5
1	atls0612o	l	0	r	w	23	0	3	50	242	-1	C2S3.TIF	C2S1.TIF	C1S3.TIF	2	2	1	3	1	3	200	895	953073	953973	996	988	954215	-32768	982	226.675999999978	-32768	-32768	-32768	-32768	-32768	-32768	-32768	-32768	-32768	-32768	-32768	-986756.324	954211	954261	51	518.5	363.399993896484	322.600006103516	371.399993896484
1	atls0612o	l	0	r	w	23	0	3	51	243	-1	C1S3.TIF	C1S2.TIF	C2S3.TIF	1	1	2	3	2	3	200	853	955882	956732	970	962	956966	-32768	973	217.670999999973	-32768	-32768	-32768	-32768	-32768	-32768	-32768	-32768	-32768	-32768	-32768	-989516.329	956962	957013	52	518.700012207031	364.5	310.200012207031	373.200012207031
1	atls0612o	l	0	r	w	23	1	3	52	244	1	C2S2.TIF	C2S1.TIF	C1S3.TIF	2	2	1	2	1	3	200	923	958378	959328	844	845	959591	-32768	799	246.883000000031	-32768	-32768	-32768	-32768	-32768	-32768	-32768	-32768	-32768	-32768	-32768	-992112.117	959587	959634	48	516.5	368.399993896484	709.299987792969	372.799987792969
1	atls0612o	l	0	r	w	23	1	3	53	245	1	C2S2.TIF	C2S1.TIF	C1S3.TIF	2	2	1	2	1	3	200	758	960703	961453	882	881	961710	-32768	889	241.334000000032	961706	961755	50	513.799987792969	376.399993896484	364.600006103516	372.200012207031	111.800003051758	325.799987792969	4.2890589086556	178.38591635145	237.334000000032	962164	962225	62	346.200012207031	374.100006103516	715.299987792969	363.399993896484
1	atls0612o	l	0	r	w	23	0	3	54	246	-1	C1S3.TIF	C1S2.TIF	C2S3.TIF	1	1	2	3	2	3	200	653	963299	963949	1012	1022	964152	-32768	1063	187.327000000048	964148	964196	49	522.900024414062	370.700012207031	381.600006103516	364.299987792969	123.900001525879	295.100006103516	4.0645200375414	177.403581239149	183.327000000048	964303	964337	35	367.100006103516	366.299987792969	328.600006103516	368.799987792969
1	atls0612o	l	0	r	w	23	1	3	55	247	-1	C1S1.TIF	C1S2.TIF	C2S3.TIF	1	1	2	1	2	3	200	785	965380	966180	1218	1235	966370	-32768	1279	175.010000000009	-32768	-32768	-32768	-32768	-32768	-32768	-32768	-32768	-32768	-32768	-32768	-998962.99	966366	966418	53	505.5	372.5	336.700012207031	357.899993896484
1	atls0612o	l	0	r	w	23	0	3	56	248	1	C1S3.TIF	C1S1.TIF	C2S3.TIF	1	1	2	3	1	3	200	975	967494	968494	1201	1214	968678	-32768	1268	167.582999999984	-32768	-32768	-32768	-32768	-32768	-32768	-32768	-32768	-32768	-32768	-32768	-1001278.417	968674	968724	51	510.899993896484	368.799987792969	700.900024414062	381.799987792969
1	atls0612o	l	0	r	w	23	0	3	57	249	-1	C2S1.TIF	C2S3.TIF	C1S1.TIF	2	2	1	1	3	1	200	919	970020	970970	1060	1060	971221	-32768	1040	234.763999999966	-32768	-32768	-32768	-32768	-32768	-32768	-32768	-32768	-32768	-32768	-32768	-1003754.236	971217	971268	52	514.900024414062	368.100006103516	342.100006103516	356.299987792969
1	atls0612o	l	0	r	w	23	1	3	58	250	-1	C2S1.TIF	C2S3.TIF	C1S2.TIF	2	2	1	1	3	2	200	978	972785	973785	922	928	974018	-32768	915	217.189999999944	-32768	-32768	-32768	-32768	-32768	-32768	-32768	-32768	-32768	-32768	-32768	-1006568.81	974015	974065	51	516	375.200012207031	329.700012207031	371.799987792969
1	atls0612o	l	0	r	w	23	0	3	59	251	1	C2S3.TIF	C2S2.TIF	C1S3.TIF	2	2	1	3	2	3	200	643	975437	976087	854	853	976265	-32768	864	163.037000000011	-32768	-32768	-32768	-32768	-32768	-32768	-32768	-32768	-32768	-32768	-32768	-1008869.963	976262	976310	49	509	376.399993896484	694.700012207031	365.200012207031
1	atls0612o	l	0	r	w	23	0	3	60	252	1	C1S1.TIF	C1S2.TIF	C2S1.TIF	1	1	2	1	2	1	200	909	978867	979767	774	779	980009	-32768	838	225.266999999993	-32768	-32768	-32768	-32768	-32768	-32768	-32768	-32768	-32768	-32768	-32768	-1012551.733	980005	980053	49	511.299987792969	379.299987792969	686.799987792969	371.399993896484
1	atls0612o	l	0	r	w	23	1	3	61	253	1	C1S2.TIF	C1S1.TIF	C2S3.TIF	1	1	2	2	1	3	200	671	981439	982139	1018	1025	982350	-32768	1080	194.80700000003	-32768	-32768	-32768	-32768	-32768	-32768	-32768	-32768	-32768	-32768	-32768	-1014923.193	982346	982395	50	520.700012207031	370.100006103516	716.5	368.5
1	atls0612o	l	0	r	w	23	1	3	62	254	-1	C2S1.TIF	C2S2.TIF	C1S3.TIF	2	2	1	1	2	3	200	875	983494	984394	1183	1194	984624	-32768	1235	214.471999999951	984618	984667	50	522.5	361.299987792969	706.099975585938	364.5	150.699996948242	367.700012207031	5.26154793338929	-1.00139463371862	208.471999999951	985017	985091	75	722.200012207031	361.700012207031	297.600006103516	352.399993896484
1	atls0612o	l	0	r	w	23	1	3	63	255	1	C2S1.TIF	C2S3.TIF	C1S2.TIF	2	2	1	1	3	2	200	529	986493	987043	1050	1043	987240	-32768	1033	181.73199999996	-32768	-32768	-32768	-32768	-32768	-32768	-32768	-32768	-32768	-32768	-32768	-1019826.268	987237	987284	48	515.5	372.299987792969	710	360.799987792969
1	atls0612o	l	0	r	w	23	1	3	64	256	-1	C1S2.TIF	C1S3.TIF	C2S1.TIF	1	1	2	2	3	1	200	738	988731	989481	1080	1082	989756	-32768	1089	258.280000000028	-32768	-32768	-32768	-32768	-32768	-32768	-32768	-32768	-32768	-32768	-32768	-1022265.72	989752	989800	49	519.900024414062	363.5	350.399993896484	366
1	atls0612o	l	0	r	w	23	0	3	65	257	-1	C1S3.TIF	C1S1.TIF	C2S3.TIF	1	1	2	3	1	3	200	793	990858	991658	955	950	991903	-32768	946	228.722999999998	-32768	-32768	-32768	-32768	-32768	-32768	-32768	-32768	-32768	-32768	-32768	-1024442.277	992025	992069	45	468.399993896484	379.5	345.5	376.5
1	atls0612o	l	0	r	w	23	0	3	66	258	1	C2S2.TIF	C2S1.TIF	C1S2.TIF	2	2	1	2	1	2	200	918	993145	994045	922	915	994246	-32768	919	185.506999999983	-32768	-32768	-32768	-32768	-32768	-32768	-32768	-32768	-32768	-32768	-32768	-1026828.493	994242	994291	50	519.299987792969	369.799987792969	699.400024414062	369.700012207031
1	atls0612o	l	0	r	w	23	1	3	67	259	-1	C1S3.TIF	C1S1.TIF	C2S2.TIF	1	1	2	3	1	2	200	506	995804	996304	870	860	996554	-32768	876	234.685000000056	-32768	-32768	-32768	-32768	-32768	-32768	-32768	-32768	-32768	-32768	-32768	-1029087.315	996550	996601	52	522.700012207031	373.700012207031	320.600006103516	376.5
1	atls0612o	l	0	r	w	23	0	3	68	260	1	C2S1.TIF	C2S3.TIF	C1S1.TIF	2	2	1	1	3	1	200	908	997932	998832	806	813	999068	-32768	832	220.741999999969	-32768	-32768	-32768	-32768	-32768	-32768	-32768	-32768	-32768	-32768	-32768	-1031615.258	999064	999112	49	523.200012207031	384.100006103516	709.5	369.899993896484
1	atls0612o	l	0	r	w	23	0	3	69	261	-1	C1S1.TIF	C1S2.TIF	C2S1.TIF	1	1	2	1	2	1	200	679	1000208	1000908	932	921	1001077	-32768	952	153.319999999949	-32768	-32768	-32768	-32768	-32768	-32768	-32768	-32768	-32768	-32768	-32768	-1033691.68	1001073	1001123	51	515.5	378.399993896484	339.399993896484	376.600006103516
1	atls0612o	l	0	r	w	23	0	3	70	262	1	C1S3.TIF	C1S2.TIF	C2S3.TIF	1	1	2	3	2	3	200	600	1002781	1003381	1141	1149	1003584	-32768	1150	187.16399999999	-32768	-32768	-32768	-32768	-32768	-32768	-32768	-32768	-32768	-32768	-32768	-1036164.836	1003580	1003628	49	513.900024414062	360.899993896484	707.299987792969	362.200012207031
1	atls0612o	l	0	r	w	23	1	3	71	263	-1	C2S1.TIF	C2S2.TIF	C1S3.TIF	2	2	1	1	2	3	200	790	1004781	1005581	1175	1182	1005748	-32768	1214	151.378999999957	-32768	-32768	-32768	-32768	-32768	-32768	-32768	-32768	-32768	-32768	-32768	-1038364.621	1005744	1005796	53	516.799987792969	363.299987792969	321.600006103516	367.5
1	atls0612o	l	0	r	w	23	1	3	72	264	1	C1S2.TIF	C1S3.TIF	C2S1.TIF	1	1	2	2	3	1	200	737	1007349	1008099	1059	1067	1008338	-32768	1061	223.863999999943	-32768	-32768	-32768	-32768	-32768	-32768	-32768	-32768	-32768	-32768	-32768	-1040882.136	1008334	1008383	50	517.400024414062	371.600006103516	688.099975585938	363.399993896484
1	atls0612o	l	0	r	w	23	1	3	73	265	1	C1S1.TIF	C1S3.TIF	C2S2.TIF	1	1	2	1	3	2	200	698	1009438	1010138	1007	1013	1010154	-32768	1016	0.790000000037253	-32768	-32768	-32768	-32768	-32768	-32768	-32768	-32768	-32768	-32768	-32768	-1042921.21	1010339	1010386	48	526	366.600006103516	694.400024414062	364.5
1	atls0612o	l	0	r	w	23	1	3	74	266	-1	C1S2.TIF	C1S3.TIF	C2S1.TIF	1	1	2	2	3	1	200	937	1011454	1012404	1111	1105	1012594	-32768	1102	173.97900000005	-32768	-32768	-32768	-32768	-32768	-32768	-32768	-32768	-32768	-32768	-32768	-1045188.021	1012589	1012644	56	517.900024414062	366	320.200012207031	367.5
1	atls0612o	l	0	r	w	23	0	3	75	267	1	C1S1.TIF	C1S3.TIF	C2S1.TIF	1	1	2	1	3	1	200	993	1014111	1015111	1197	1201	1015355	-32768	1202	227.883999999962	-32768	-32768	-32768	-32768	-32768	-32768	-32768	-32768	-32768	-32768	-32768	-1047895.116	1015351	1015385	35	520.099975585938	368.899993896484	723.200012207031	393
1	atls0612o	l	0	r	w	23	0	3	76	268	1	C1S2.TIF	C1S3.TIF	C2S2.TIF	1	1	2	2	3	2	200	683	1016482	1017182	943	932	1017375	-32768	927	177.136000000057	-32768	-32768	-32768	-32768	-32768	-32768	-32768	-32768	-32768	-32768	-32768	-1049965.864	1017370	1017419	50	517.599975585938	371.299987792969	688.700012207031	368.299987792969
1	atls0612o	l	0	r	w	23	1	3	77	269	-1	C2S2.TIF	C2S3.TIF	C1S1.TIF	2	2	1	2	3	1	200	593	1018503	1019103	901	899	1019291	-32768	907	173.143999999971	1019287	1019334	48	522.200012207031	372.399993896484	366.600006103516	375.700012207031	115.199996948242	311.799987792969	4.47227275188538	-178.783973921376	169.143999999971	1019546	1019575	30	341.399993896484	377.200012207031	316.799987792969	371.600006103516
1	atls0612o	l	0	r	w	23	0	3	78	270	1	C1S3.TIF	C1S1.TIF	C2S3.TIF	1	1	2	3	1	3	200	777	1021320	1022120	949	945	1022386	-32768	924	248.993000000017	-32768	-32768	-32768	-32768	-32768	-32768	-32768	-32768	-32768	-32768	-32768	-1054905.007	1022382	1022429	48	523.900024414062	368.700012207031	706.799987792969	361.5
1	atls0612o	l	0	r	w	23	1	3	79	271	1	C2S3.TIF	C2S1.TIF	C1S2.TIF	2	2	1	3	1	2	200	564	1023743	1024343	913	915	1024507	-32768	915	148.233000000007	-32768	-32768	-32768	-32768	-32768	-32768	-32768	-32768	-32768	-32768	-32768	-1057126.767	1024504	1024552	49	525	362.5	700.900024414062	394.899993896484
1	atls0612o	l	0	r	w	23	0	3	80	272	-1	C2S2.TIF	C2S3.TIF	C1S2.TIF	2	2	1	2	3	2	200	699	1025647	1026347	751	746	1026641	-32768	747	278.037999999942	-32768	-32768	-32768	-32768	-32768	-32768	-32768	-32768	-32768	-32768	-32768	-1059130.962	1026637	1026675	39	526.299987792969	383.5	328.799987792969	378.899993896484
1	atls0612o	l	0	r	w	23	0	3	81	273	1	C2S3.TIF	C2S1.TIF	C1S3.TIF	2	2	1	3	1	3	200	748	1027772	1028522	893	895	1028699	-32768	899	161.652000000002	-32768	-32768	-32768	-32768	-32768	-32768	-32768	-32768	-32768	-32768	-32768	-1061305.348	1028694	1028743	50	528.400024414062	376.5	717.799987792969	376.600006103516
1	atls0612o	l	0	r	w	23	0	3	82	274	1	C1S2.TIF	C1S1.TIF	C2S2.TIF	1	1	2	2	1	2	200	541	1030115	1030665	875	877	1030681	-32768	881	0.40300000004936	-32768	-32768	-32768	-32768	-32768	-32768	-32768	-32768	-32768	-32768	-32768	-1063448.597	1030866	1030916	51	510.700012207031	365.200012207031	699	371.399993896484
1	atls0612o	l	0	r	w	23	1	3	83	275	1	C2S3.TIF	C2S1.TIF	C1S2.TIF	2	2	1	3	1	2	200	935	1032236	1033186	853	850	1033378	-32768	856	175.408999999985	-32768	-32768	-32768	-32768	-32768	-32768	-32768	-32768	-32768	-32768	-32768	-1065970.591	1033374	1033420	47	522.799987792969	387.5	696.299987792969	377.100006103516
1	atls0612o	l	0	r	w	23	0	3	84	276	1	C1S1.TIF	C1S2.TIF	C2S1.TIF	1	1	2	1	2	1	200	762	1034523	1035273	862	854	1035485	-32768	831	195.765000000014	-32768	-32768	-32768	-32768	-32768	-32768	-32768	-32768	-32768	-32768	-32768	-1068057.235	1035482	1035528	47	519.900024414062	383.899993896484	695.299987792969	377.600006103516
1	atls0612o	l	0	r	w	23	0	3	85	277	1	C1S2.TIF	C1S1.TIF	C2S2.TIF	1	1	2	2	1	2	200	956	1037437	1038387	1011	1015	1038626	-32768	1072	223.337000000058	-32768	-32768	-32768	-32768	-32768	-32768	-32768	-32768	-32768	-32768	-32768	-1071170.663	1038621	1038670	50	529.200012207031	369.899993896484	702.200012207031	372.200012207031
1	atls0612o	l	0	r	w	23	1	3	86	278	-1	C1S1.TIF	C1S3.TIF	C2S2.TIF	1	1	2	1	3	2	200	744	1039741	1040491	1100	1103	1040576	-32768	1107	69.2020000000484	-32768	-32768	-32768	-32768	-32768	-32768	-32768	-32768	-32768	-32768	-32768	-1073274.798	1040719	1040769	51	521.900024414062	370.100006103516	340.700012207031	365.100006103516
1	atls0612o	l	0	r	w	23	0	3	87	279	1	C1S3.TIF	C1S2.TIF	C2S3.TIF	1	1	2	3	2	3	200	920	1042106	1043056	1344	1362	1043235	-32768	1397	163.206000000006	-32768	-32768	-32768	-32768	-32768	-32768	-32768	-32768	-32768	-32768	-32768	-1075839.794	1043231	1043270	40	521.5	361.5	725.900024414062	419.600006103516
1	atls0612o	l	0	r	w	23	1	3	88	280	-1	C2S3.TIF	C2S1.TIF	C1S2.TIF	2	2	1	3	1	2	200	541	1044680	1045230	1260	1260	1045455	-32768	1239	209.373999999953	-32768	-32768	-32768	-32768	-32768	-32768	-32768	-32768	-32768	-32768	-32768	-1078013.626	1045450	1045502	53	527.099975585938	376	343.5	389.5
1	atls0612o	l	0	r	w	23	1	3	89	281	1	C2S3.TIF	C2S2.TIF	C1S1.TIF	2	2	1	3	2	1	200	676	1046596	1047296	1120	1124	1047520	-32768	1167	208.16399999999	-32768	-32768	-32768	-32768	-32768	-32768	-32768	-32768	-32768	-32768	-32768	-1080079.836	1047515	1047563	49	518.799987792969	379.100006103516	692.099975585938	378.200012207031
1	atls0612o	l	0	r	w	23	0	3	90	282	-1	C2S2.TIF	C2S1.TIF	C1S2.TIF	2	2	1	2	1	2	200	693	1048641	1049341	1138	1135	1049576	-32768	1132	219.144000000088	-32768	-32768	-32768	-32768	-32768	-32768	-32768	-32768	-32768	-32768	-32768	-1082124.856	1049572	1049634	63	520.099975585938	361.700012207031	303	385.100006103516
1	atls0612o	l	0	r	w	23	0	3	91	283	-1	C2S1.TIF	C2S2.TIF	C1S1.TIF	2	2	1	1	2	1	200	912	1050789	1051689	1143	1149	1051848	-32768	1164	143.69299999997	-32768	-32768	-32768	-32768	-32768	-32768	-32768	-32768	-32768	-32768	-32768	-1084472.307	1051845	1051894	50	518.299987792969	370.399993896484	345.200012207031	384.200012207031
1	atls0612o	l	0	r	w	23	1	3	92	284	1	C2S3.TIF	C2S2.TIF	C1S1.TIF	2	2	1	3	2	1	200	595	1055187	1055787	933	911	1056046	-32768	859	242.813000000082	-32768	-32768	-32768	-32768	-32768	-32768	-32768	-32768	-32768	-32768	-32768	-1088571.187	1056041	1056077	37	514.799987792969	379.299987792969	707.700012207031	375.399993896484
1	atls0612o	l	0	r	w	23	1	3	93	285	1	C2S1.TIF	C2S3.TIF	C1S2.TIF	2	2	1	1	3	2	200	557	1057129	1057679	951	968	1057898	-32768	1007	203.257999999914	-32768	-32768	-32768	-32768	-32768	-32768	-32768	-32768	-32768	-32768	-32768	-1090462.742	1057894	1057942	49	514.900024414062	376.899993896484	668	368.200012207031
1	atls0612o	l	0	r	w	23	0	3	94	286	-1	C1S3.TIF	C1S1.TIF	C2S3.TIF	1	1	2	3	1	3	200	575	1059304	1059904	1037	1055	1060124	-32768	1083	204.712000000058	-32768	-32768	-32768	-32768	-32768	-32768	-32768	-32768	-32768	-32768	-32768	-1092687.288	1060120	1060172	53	522.799987792969	367.799987792969	337.899993896484	383.600006103516
1	atls0612o	l	0	r	w	23	0	3	95	287	-1	C1S1.TIF	C1S3.TIF	C2S1.TIF	1	1	2	1	3	1	200	687	1061379	1062079	1031	1026	1062284	-32768	1030	189.115999999922	-32768	-32768	-32768	-32768	-32768	-32768	-32768	-32768	-32768	-32768	-32768	-1094862.884	1062280	1062330	51	516.099975585938	367.399993896484	328.200012207031	378.899993896484
1	atls0612o	l	0	r	w	23	1	3	96	288	-1	C1S2.TIF	C1S1.TIF	C2S3.TIF	1	1	2	2	1	3	200	879	1063445	1064345	991	981	1064559	-32768	1005	198.323000000091	-32768	-32768	-32768	-32768	-32768	-32768	-32768	-32768	-32768	-32768	-32768	-1097128.677	1064555	1064606	52	518	367.399993896484	356.700012207031	383
1	atls0612o	l	0	r	w	23	0	4	1	289	1	C1S2.TIF	C1S1.TIF	C2S2.TIF	1	1	2	2	1	2	200	642	1115244	1115894	2038	2036	1116096	-32768	1964	186.858000000007	-32768	-32768	-32768	-32768	-32768	-32768	-32768	-32768	-32768	-32768	-32768	-1148677.142	1116092	1116139	48	534	394.200012207031	736.599975585938	393.899993896484
1	atls0612o	l	0	r	w	23	0	4	2	290	-1	C1S2.TIF	C1S1.TIF	C2S2.TIF	1	1	2	2	1	2	200	931	1117242	1118192	1670	1647	1118363	-32768	1617	155.154000000097	-32768	-32768	-32768	-32768	-32768	-32768	-32768	-32768	-32768	-32768	-32768	-1150975.846	1118360	1118411	52	529.099975585938	378.700012207031	324.700012207031	386.700012207031
1	atls0612o	l	0	r	w	23	0	4	3	291	-1	C2S3.TIF	C2S2.TIF	C1S3.TIF	2	2	1	3	2	3	200	900	1119472	1120372	1359	1372	1120547	-32768	1370	158.581999999937	-32768	-32768	-32768	-32768	-32768	-32768	-32768	-32768	-32768	-32768	-32768	-1153156.418	1120543	1120592	50	527.400024414062	374.899993896484	341.299987792969	379.200012207031
1	atls0612o	l	0	r	w	23	0	4	4	292	1	C2S2.TIF	C2S1.TIF	C1S2.TIF	2	2	1	2	1	2	200	898	1121933	1122833	1366	1366	1123050	-32768	1383	200.828999999911	-32768	-32768	-32768	-32768	-32768	-32768	-32768	-32768	-32768	-32768	-32768	-1155617.171	1123045	1123083	39	513.5	381.299987792969	729.900024414062	413.899993896484
1	atls0612o	l	0	r	w	23	0	4	5	293	-1	C1S3.TIF	C1S1.TIF	C2S3.TIF	1	1	2	3	1	3	200	784	1124152	1124952	1247	1251	1125139	-32768	1261	170.977999999886	-32768	-32768	-32768	-32768	-32768	-32768	-32768	-32768	-32768	-32768	-32768	-1157736.022	1125135	1125186	52	521.900024414062	366.5	336	372
1	atls0612o	l	0	r	w	23	1	4	6	294	-1	C2S1.TIF	C2S2.TIF	C1S3.TIF	2	2	1	1	2	3	200	686	1126548	1127248	1199	1205	1127438	-32768	1217	174.783999999985	-32768	-32768	-32768	-32768	-32768	-32768	-32768	-32768	-32768	-32768	-32768	-1160031.216	1127434	1127485	52	527.099975585938	374	330.700012207031	376.200012207031
1	atls0612o	l	0	r	w	23	0	4	7	295	1	C2S2.TIF	C2S1.TIF	C1S2.TIF	2	2	1	2	1	2	200	796	1129278	1130078	1317	1324	1130286	-32768	1330	192.367000000086	-32768	-32768	-32768	-32768	-32768	-32768	-32768	-32768	-32768	-32768	-32768	-1162861.633	1130281	1130319	39	530.599975585938	384.700012207031	742.299987792969	384.100006103516
1	atls0612o	l	0	r	w	23	1	4	8	296	1	C1S1.TIF	C1S2.TIF	C2S3.TIF	1	1	2	1	2	3	200	784	1131360	1132160	1158	1157	1132344	-32768	1188	167.513000000035	-32768	-32768	-32768	-32768	-32768	-32768	-32768	-32768	-32768	-32768	-32768	-1164944.487	1132340	1132375	36	533.700012207031	379.299987792969	735.299987792969	369.600006103516
1	atls0612o	l	0	r	w	23	0	4	9	297	1	C2S1.TIF	C2S2.TIF	C1S1.TIF	2	2	1	1	2	1	200	831	1133441	1134291	1234	1235	1134464	-32768	1254	157.044999999925	-32768	-32768	-32768	-32768	-32768	-32768	-32768	-32768	-32768	-32768	-32768	-1167074.955	1134459	1134506	48	526.400024414062	376.5	698.400024414062	384.299987792969
1	atls0612o	l	0	r	w	23	1	4	10	298	1	C1S1.TIF	C1S3.TIF	C2S2.TIF	1	1	2	1	3	2	200	592	1135586	1136186	1113	1114	1136394	-32768	1190	191.956000000006	-32768	-32768	-32768	-32768	-32768	-32768	-32768	-32768	-32768	-32768	-32768	-1168970.044	1136390	1136437	48	527.099975585938	380.899993896484	699.599975585938	369.5
1	atls0612o	l	0	r	w	23	1	4	11	299	1	C1S1.TIF	C1S2.TIF	C2S3.TIF	1	1	2	1	2	3	200	600	1137540	1138140	1381	1391	1138304	-32768	1452	148.46800000011	-32768	-32768	-32768	-32768	-32768	-32768	-32768	-32768	-32768	-32768	-32768	-1170923.532	1138299	1138348	50	532	383.799987792969	713.400024414062	384.799987792969
1	atls0612o	l	0	r	w	23	1	4	12	300	-1	C1S3.TIF	C1S2.TIF	C2S1.TIF	1	1	2	3	2	1	200	514	1140193	1140743	1213	1196	1140949	-32768	1156	190.120000000112	-32768	-32768	-32768	-32768	-32768	-32768	-32768	-32768	-32768	-32768	-32768	-1173526.88	1140946	1140996	51	519	380.200012207031	337.299987792969	379
1	atls0612o	l	0	r	w	23	0	4	13	301	1	C1S3.TIF	C1S2.TIF	C2S3.TIF	1	1	2	3	2	3	200	792	1142355	1143155	1187	1193	1143331	-32768	1202	159.551999999909	-32768	-32768	-32768	-32768	-32768	-32768	-32768	-32768	-32768	-32768	-32768	-1175939.448	1143327	1143371	45	527	372.299987792969	695.700012207031	386.899993896484
1	atls0612o	l	0	r	w	23	1	4	14	302	-1	C1S1.TIF	C1S2.TIF	C2S3.TIF	1	1	2	1	2	3	200	724	1144442	1145177	1056	1066	1145482	-32768	1087	283.708000000101	-32768	-32768	-32768	-32768	-32768	-32768	-32768	-32768	-32768	-32768	-32768	-1177966.292	1145478	1145528	51	524.099975585938	381	352.799987792969	370.399993896484
1	atls0612o	l	0	r	w	23	1	4	15	303	-1	C1S2.TIF	C1S3.TIF	C2S1.TIF	1	1	2	2	3	1	200	849	1148358	1149208	980	981	1149310	-32768	985	86.0409999999683	-32768	-32768	-32768	-32768	-32768	-32768	-32768	-32768	-32768	-32768	-32768	-1181991.959	1149519	1149568	50	513.400024414062	380.899993896484	330.399993896484	376.700012207031
1	atls0612o	l	0	r	w	23	0	4	16	304	1	C2S3.TIF	C2S2.TIF	C1S3.TIF	2	2	1	3	2	3	200	840	1151121	1151971	1221	1227	1152199	-32768	1224	213.09300000011	-32768	-32768	-32768	-32768	-32768	-32768	-32768	-32768	-32768	-32768	-32768	-1184753.907	1152195	1152243	49	526.5	372.100006103516	730.299987792969	369.799987792969
1	atls0612o	l	0	r	w	23	0	4	17	305	-1	C2S1.TIF	C2S3.TIF	C1S1.TIF	2	2	1	1	3	1	200	605	1153332	1153932	1204	1218	1154173	-32768	1226	225.29700000002	-32768	-32768	-32768	-32768	-32768	-32768	-32768	-32768	-32768	-32768	-32768	-1186715.703	1154168	1154218	51	524.599975585938	376.600006103516	336.5	370.899993896484
1	atls0612o	l	0	r	w	23	1	4	18	306	-1	C2S2.TIF	C2S1.TIF	C1S3.TIF	2	2	1	2	1	3	200	537	1155302	1155852	1266	1268	1156055	-32768	1269	187.408999999985	-32768	-32768	-32768	-32768	-32768	-32768	-32768	-32768	-32768	-32768	-32768	-1188635.591	1156051	1156101	51	526.799987792969	378.299987792969	341	381.100006103516
1	atls0612o	l	0	r	w	23	1	4	19	307	-1	C1S2.TIF	C1S3.TIF	C2S1.TIF	1	1	2	2	3	1	200	924	1157473	1158423	1271	1275	1158628	-32768	1277	189.665999999968	-32768	-32768	-32768	-32768	-32768	-32768	-32768	-32768	-32768	-32768	-32768	-1191206.334	1158624	1158675	52	517	388.200012207031	341.600006103516	376.5
1	atls0612o	l	0	r	w	23	0	4	20	308	1	C2S1.TIF	C2S3.TIF	C1S1.TIF	2	2	1	1	3	1	200	979	1162130	1163130	1106	1098	1163406	-32768	1079	259.496000000043	-32768	-32768	-32768	-32768	-32768	-32768	-32768	-32768	-32768	-32768	-32768	-1195914.504	1163401	1163447	47	526.099975585938	381.5	715.900024414062	359
1	atls0612o	l	0	r	w	23	1	4	21	309	1	C2S2.TIF	C2S1.TIF	C1S3.TIF	2	2	1	2	1	3	200	623	1164839	1165489	1091	1096	1165653	-32768	1101	148.124000000069	-32768	-32768	-32768	-32768	-32768	-32768	-32768	-32768	-32768	-32768	-32768	-1198272.876	1165651	1165689	39	520.700012207031	371.299987792969	751.599975585938	376.5
1	atls0612o	l	0	r	w	23	1	4	22	310	-1	C1S3.TIF	C1S1.TIF	C2S2.TIF	1	1	2	3	1	2	200	542	1166750	1167300	1149	1157	1167528	-32768	1181	212.483000000007	-32768	-32768	-32768	-32768	-32768	-32768	-32768	-32768	-32768	-32768	-32768	-1200083.517	1167524	1167574	51	524.099975585938	377.399993896484	330.399993896484	386.100006103516
1	atls0612o	l	0	r	w	23	1	4	23	311	1	C1S1.TIF	C1S3.TIF	C2S2.TIF	1	1	2	1	3	2	200	763	1168632	1169382	1070	1064	1169565	-32768	1074	167.581999999937	-32768	-32768	-32768	-32768	-32768	-32768	-32768	-32768	-32768	-32768	-32768	-1202165.418	1169562	1169600	39	516.700012207031	370.799987792969	717.400024414062	375.299987792969
1	atls0612o	l	0	r	w	23	1	4	24	312	1	C2S2.TIF	C2S1.TIF	C1S3.TIF	2	2	1	2	1	3	200	836	1170653	1171503	1032	1043	1171697	-32768	1079	178.700999999885	-32768	-32768	-32768	-32768	-32768	-32768	-32768	-32768	-32768	-32768	-32768	-1204286.299	1171695	1171732	38	514.900024414062	376.5	735.5	386.100006103516
1	atls0612o	l	0	r	w	23	0	4	25	313	-1	C1S3.TIF	C1S1.TIF	C2S3.TIF	1	1	2	3	1	3	200	766	1173235	1174035	1036	1039	1174272	-32768	1041	220.462999999989	-32768	-32768	-32768	-32768	-32768	-32768	-32768	-32768	-32768	-32768	-32768	-1206819.537	1174268	1174317	50	522.599975585938	382.299987792969	336.700012207031	378.399993896484
1	atls0612o	l	0	r	w	23	0	4	26	314	1	C1S1.TIF	C1S3.TIF	C2S1.TIF	1	1	2	1	3	1	200	822	1175374	1176224	982	986	1176405	-32768	987	164.799000000115	-32768	-32768	-32768	-32768	-32768	-32768	-32768	-32768	-32768	-32768	-32768	-1209008.201	1176401	1176440	40	524.200012207031	380.700012207031	711.599975585938	367.899993896484
1	atls0612o	l	0	r	w	23	1	4	27	315	-1	C2S2.TIF	C2S1.TIF	C1S3.TIF	2	2	1	2	1	3	200	551	1177759	1178309	1044	1043	1178497	-32768	1053	172.253000000026	-32768	-32768	-32768	-32768	-32768	-32768	-32768	-32768	-32768	-32768	-32768	-1211092.747	1178493	1178532	40	530	375.100006103516	315.399993896484	385.799987792969
1	atls0612o	l	0	r	w	23	0	4	28	316	-1	C2S1.TIF	C2S2.TIF	C1S1.TIF	2	2	1	1	2	1	200	780	1180814	1181614	989	989	1181874	-32768	993	243.98900000006	-32768	-32768	-32768	-32768	-32768	-32768	-32768	-32768	-32768	-32768	-32768	-1214398.011	1181869	1181920	52	525.299987792969	377.200012207031	346.799987792969	369.100006103516
1	atls0612o	l	0	r	w	23	0	4	29	317	-1	C1S3.TIF	C1S2.TIF	C2S3.TIF	1	1	2	3	2	3	200	861	1183004	1183854	1222	1228	1184063	-32768	1212	193.25	-32768	-32768	-32768	-32768	-32768	-32768	-32768	-32768	-32768	-32768	-32768	-1216637.75	1184059	1184110	52	524.599975585938	374	342.200012207031	370.5
1	atls0612o	l	0	r	w	23	0	4	30	318	-1	C1S1.TIF	C1S3.TIF	C2S1.TIF	1	1	2	1	3	1	200	824	1185514	1186364	1053	1051	1186610	-32768	1021	229.331999999937	-32768	-32768	-32768	-32768	-32768	-32768	-32768	-32768	-32768	-32768	-32768	-1219148.668	1186606	1186645	40	522.900024414062	381.299987792969	321.100006103516	385.5
1	atls0612o	l	0	r	w	23	0	4	31	319	-1	C2S2.TIF	C2S3.TIF	C1S2.TIF	2	2	1	2	3	2	200	660	1187746	1188396	956	960	1188589	-32768	963	177.331000000006	-32768	-32768	-32768	-32768	-32768	-32768	-32768	-32768	-32768	-32768	-32768	-1221179.669	1188585	1188634	50	521.799987792969	376.200012207031	345.200012207031	383.899993896484
1	atls0612o	l	0	r	w	23	0	4	32	320	-1	C1S2.TIF	C1S3.TIF	C2S2.TIF	1	1	2	2	3	2	200	611	1189976	1190576	1040	1040	1190762	-32768	1031	170.635000000009	-32768	-32768	-32768	-32768	-32768	-32768	-32768	-32768	-32768	-32768	-32768	-1223359.365	1190757	1190806	50	521.799987792969	374.299987792969	347.100006103516	374.899993896484
1	atls0612o	l	0	r	w	23	0	4	33	321	-1	C2S2.TIF	C2S3.TIF	C1S2.TIF	2	2	1	2	3	2	200	897	1192870	1193770	957	964	1194034	-32768	1028	248.42200000002	-32768	-32768	-32768	-32768	-32768	-32768	-32768	-32768	-32768	-32768	-32768	-1226553.578	1194031	1194080	50	528.299987792969	378.899993896484	348.899993896484	373
1	atls0612o	l	0	r	w	23	1	4	34	322	-1	C2S3.TIF	C2S2.TIF	C1S1.TIF	2	2	1	3	2	1	200	869	1195419	1196319	1226	1226	1196561	-32768	1217	225.868999999948	-32768	-32768	-32768	-32768	-32768	-32768	-32768	-32768	-32768	-32768	-32768	-1229103.131	1196558	1196611	54	520.299987792969	376.600006103516	326.700012207031	374
1	atls0612o	l	0	r	w	23	1	4	35	323	-1	C1S3.TIF	C1S1.TIF	C2S2.TIF	1	1	2	3	1	2	200	747	1197783	1198533	1115	1127	1198734	-32768	1133	185.158000000054	-32768	-32768	-32768	-32768	-32768	-32768	-32768	-32768	-32768	-32768	-32768	-1231316.842	1198729	1198779	51	525.599975585938	365	347.5	377.299987792969
1	atls0612o	l	0	r	w	23	0	4	36	324	1	C1S3.TIF	C1S2.TIF	C2S3.TIF	1	1	2	3	2	3	200	552	1200208	1200758	1273	1280	1200779	-32768	1277	4.83599999989383	-32768	-32768	-32768	-32768	-32768	-32768	-32768	-32768	-32768	-32768	-32768	-1233542.164	1200942	1200993	52	494.899993896484	377.899993896484	699.400024414062	426.399993896484
1	atls0612o	l	0	r	w	23	0	4	37	325	-1	C1S3.TIF	C1S2.TIF	C2S3.TIF	1	1	2	3	2	3	200	813	1204153	1204953	1057	1055	1205203	-32768	1055	234.784999999916	-32768	-32768	-32768	-32768	-32768	-32768	-32768	-32768	-32768	-32768	-32768	-1237736.215	1205199	1205249	51	524.5	381.399993896484	326.600006103516	379.100006103516
1	atls0612o	l	0	r	w	23	1	4	38	326	1	C1S2.TIF	C1S3.TIF	C2S1.TIF	1	1	2	2	3	1	200	704	1206636	1207336	1190	1196	1207573	-32768	1206	220.706000000006	-32768	-32768	-32768	-32768	-32768	-32768	-32768	-32768	-32768	-32768	-32768	-1240120.294	1207568	1207615	48	534	365.100006103516	701.299987792969	365.700012207031
1	atls0612o	l	0	r	w	23	0	4	39	327	1	C1S3.TIF	C1S1.TIF	C2S3.TIF	1	1	2	3	1	3	200	545	1208707	1209257	1241	1232	1209453	-32768	1222	180.372999999905	-32768	-32768	-32768	-32768	-32768	-32768	-32768	-32768	-32768	-32768	-32768	-1242040.627	1209449	1209496	48	531	377	697.799987792969	408.899993896484
1	atls0612o	l	0	r	w	23	0	4	40	328	-1	C2S1.TIF	C2S2.TIF	C1S1.TIF	2	2	1	1	2	1	200	888	1212123	1213023	1061	1065	1213296	-32768	1073	257.029000000097	-32768	-32768	-32768	-32768	-32768	-32768	-32768	-32768	-32768	-32768	-32768	-1245806.971	1213291	1213342	52	530.5	370.299987792969	336.899993896484	374.799987792969
1	atls0612o	l	0	r	w	23	1	4	41	329	-1	C1S2.TIF	C1S1.TIF	C2S3.TIF	1	1	2	2	1	3	200	533	1214678	1215228	969	960	1215475	-32768	955	231.831999999937	-32768	-32768	-32768	-32768	-32768	-32768	-32768	-32768	-32768	-32768	-32768	-1248011.168	1215471	1215520	50	527.200012207031	377	339	377.5
1	atls0612o	l	0	r	w	23	1	4	42	330	-1	C2S2.TIF	C2S3.TIF	C1S1.TIF	2	2	1	2	3	1	200	699	1216973	1217673	975	971	1217968	-32768	932	278.872999999905	1217965	1218011	47	522.900024414062	373.700012207031	696.200012207031	405	125.400001525879	302.700012207031	5.05365581243672	-10.2667878713023	275.872999999905	1218125	1218186	62	711.299987792969	377.200012207031	331.600006103516	372.100006103516
1	atls0612o	l	0	r	w	23	1	4	43	331	1	C1S3.TIF	C1S1.TIF	C2S2.TIF	1	1	2	3	1	2	200	588	1219381	1219981	824	831	1220216	-32768	844	219.158999999985	-32768	-32768	-32768	-32768	-32768	-32768	-32768	-32768	-32768	-32768	-32768	-1252764.841	1220212	1220260	49	521.200012207031	381.899993896484	721.5	379.399993896484
1	atls0612o	l	0	r	w	23	0	4	44	332	1	C1S2.TIF	C1S1.TIF	C2S2.TIF	1	1	2	2	1	2	200	901	1221336	1222236	925	928	1222495	-32768	894	242.736000000034	-32768	-32768	-32768	-32768	-32768	-32768	-32768	-32768	-32768	-32768	-32768	-1255020.264	1222491	1222524	34	525.599975585938	375.200012207031	705.599975585938	401.399993896484
1	atls0612o	l	0	r	w	23	0	4	45	333	1	C2S1.TIF	C2S2.TIF	C1S1.TIF	2	2	1	1	2	1	200	618	1223599	1224249	780	794	1224587	-32768	814	321.914000000106	-32768	-32768	-32768	-32768	-32768	-32768	-32768	-32768	-32768	-32768	-32768	-1257033.086	1224681	1224728	48	524.900024414062	368.399993896484	756.799987792969	366.899993896484
1	atls0612o	l	0	r	w	23	0	4	46	334	1	C1S1.TIF	C1S3.TIF	C2S1.TIF	1	1	2	1	3	1	200	532	1225938	1226488	900	924	1226694	-32768	992	190.668999999994	-32768	-32768	-32768	-32768	-32768	-32768	-32768	-32768	-32768	-32768	-32768	-1259271.331	1226689	1226737	49	516.099975585938	370.200012207031	696	358.899993896484
1	atls0612o	l	0	r	w	23	1	4	47	335	1	C1S2.TIF	C1S1.TIF	C2S3.TIF	1	1	2	2	1	3	200	927	1227877	1228827	1375	1398	1228989	-32768	1403	145.814000000013	-32768	-32768	-32768	-32768	-32768	-32768	-32768	-32768	-32768	-32768	-32768	-1261611.186	1228985	1229035	51	506.399993896484	356.799987792969	705.900024414062	389.5
1	atls0612o	l	0	r	w	23	1	4	48	336	1	C2S1.TIF	C2S2.TIF	C1S3.TIF	2	2	1	1	2	3	200	790	1230815	1231615	1141	1119	1231811	-32768	1097	179.446999999927	-32768	-32768	-32768	-32768	-32768	-32768	-32768	-32768	-32768	-32768	-32768	-1264399.553	1231807	1231855	49	516.900024414062	367.600006103516	705.900024414062	378.399993896484
1	atls0612o	l	0	r	w	23	0	4	49	337	-1	C2S3.TIF	C2S2.TIF	C1S3.TIF	2	2	1	3	2	3	200	893	1232925	1233825	1067	1070	1234027	-32768	1103	185.921000000089	-32768	-32768	-32768	-32768	-32768	-32768	-32768	-32768	-32768	-32768	-32768	-1266609.079	1234023	1234074	52	518.5	366.5	339.100006103516	372
1	atls0612o	l	0	r	w	23	0	4	50	338	1	C1S1.TIF	C1S2.TIF	C2S1.TIF	1	1	2	1	2	1	200	787	1235526	1236326	1133	1141	1236515	-32768	1144	173.539000000106	-32768	-32768	-32768	-32768	-32768	-32768	-32768	-32768	-32768	-32768	-32768	-1269109.461	1236510	1236558	49	517.599975585938	373.799987792969	704.799987792969	375.5
1	atls0612o	l	0	r	w	23	1	4	51	339	-1	C2S2.TIF	C2S3.TIF	C1S1.TIF	2	2	1	2	3	1	200	749	1237872	1238622	1097	1089	1238865	-32768	1127	227.698000000091	-32768	-32768	-32768	-32768	-32768	-32768	-32768	-32768	-32768	-32768	-32768	-1271405.302	1238861	1238913	53	521.5	380.100006103516	327.299987792969	373.200012207031
1	atls0612o	l	0	r	w	23	0	4	52	340	-1	C2S3.TIF	C2S1.TIF	C1S3.TIF	2	2	1	3	1	3	200	780	1239990	1240790	1154	1150	1241038	-32768	1144	232.105999999912	-32768	-32768	-32768	-32768	-32768	-32768	-32768	-32768	-32768	-32768	-32768	-1273573.894	1241034	1241087	54	516.900024414062	380.799987792969	336.799987792969	386.700012207031
1	atls0612o	l	0	r	w	23	1	4	53	341	-1	C2S3.TIF	C2S2.TIF	C1S1.TIF	2	2	1	3	2	1	200	672	1242509	1243209	918	914	1243415	-32768	926	190.355999999912	-32768	-32768	-32768	-32768	-32768	-32768	-32768	-32768	-32768	-32768	-32768	-1275992.644	1243412	1243461	50	526.299987792969	381.600006103516	327.100006103516	377.899993896484
1	atls0612o	l	0	r	w	23	1	4	54	342	1	C2S3.TIF	C2S2.TIF	C1S1.TIF	2	2	1	3	2	1	200	920	1244599	1245549	905	912	1245776	-32768	929	211.239999999991	-32768	-32768	-32768	-32768	-32768	-32768	-32768	-32768	-32768	-32768	-32768	-1278332.76	1245771	1245818	48	522.400024414062	379.100006103516	699.700012207031	368.799987792969
1	atls0612o	l	0	r	w	23	1	4	55	343	1	C2S1.TIF	C2S3.TIF	C1S2.TIF	2	2	1	1	3	2	200	813	1246882	1247682	913	913	1247754	-32768	903	56.938000000082	-32768	-32768	-32768	-32768	-32768	-32768	-32768	-32768	-32768	-32768	-32768	-1280465.062	1247916	1247951	36	536.400024414062	375.399993896484	699.200012207031	360.799987792969
1	atls0612o	l	0	r	w	23	0	4	56	344	1	C2S1.TIF	C2S3.TIF	C1S1.TIF	2	2	1	1	3	1	200	670	1249001	1249701	735	732	1249924	-32768	742	207.693999999901	-32768	-32768	-32768	-32768	-32768	-32768	-32768	-32768	-32768	-32768	-32768	-1282484.306	1249921	1249961	41	521.200012207031	391.399993896484	748.700012207031	373
1	atls0612o	l	0	r	w	23	0	4	57	345	1	C1S3.TIF	C1S1.TIF	C2S3.TIF	1	1	2	3	1	3	200	766	1252419	1253219	1019	1024	1253469	-32768	1055	233.674000000115	-32768	-32768	-32768	-32768	-32768	-32768	-32768	-32768	-32768	-32768	-32768	-1286003.326	1253464	1253512	49	523	357.799987792969	709.799987792969	348.5
1	atls0612o	l	0	r	w	23	1	4	58	346	1	C1S3.TIF	C1S1.TIF	C2S2.TIF	1	1	2	3	1	2	200	863	1255427	1256277	1201	1217	1256477	-32768	1254	184.169999999925	-32768	-32768	-32768	-32768	-32768	-32768	-32768	-32768	-32768	-32768	-32768	-1289060.83	1256474	1256523	50	516.5	361.399993896484	714.299987792969	360.700012207031
1	atls0612o	l	0	r	w	23	0	4	59	347	1	C2S3.TIF	C2S1.TIF	C1S3.TIF	2	2	1	3	1	3	200	680	1257928	1258628	1218	1209	1258792	-32768	1219	148.313000000082	-32768	-32768	-32768	-32768	-32768	-32768	-32768	-32768	-32768	-32768	-32768	-1291411.687	1258788	1258838	51	517.5	365	724.5	367.100006103516
1	atls0612o	l	0	r	w	23	0	4	60	348	1	C2S3.TIF	C2S2.TIF	C1S3.TIF	2	2	1	3	2	3	200	662	1259906	1260556	1182	1196	1260722	-32768	1226	150.402999999933	-32768	-32768	-32768	-32768	-32768	-32768	-32768	-32768	-32768	-32768	-32768	-1293339.597	1260718	1260767	50	514.900024414062	368	703.099975585938	374.200012207031
1	atls0612o	l	0	r	w	23	1	4	61	349	1	C1S3.TIF	C1S2.TIF	C2S1.TIF	1	1	2	3	2	1	200	768	1261896	1262696	1056	1062	1262895	-32768	1083	182.583000000101	-32768	-32768	-32768	-32768	-32768	-32768	-32768	-32768	-32768	-32768	-32768	-1295480.417	1262890	1262936	47	524.5	364.299987792969	692.799987792969	368.899993896484
1	atls0612o	l	0	r	w	23	0	4	62	350	-1	C1S2.TIF	C1S3.TIF	C2S2.TIF	1	1	2	2	3	2	200	851	1265276	1266126	1080	1073	1266374	-32768	1068	231.956000000006	-32768	-32768	-32768	-32768	-32768	-32768	-32768	-32768	-32768	-32768	-32768	-1298910.044	1266371	1266421	51	514.700012207031	373.100006103516	332.399993896484	364.799987792969
1	atls0612o	l	0	r	w	23	1	4	63	351	-1	C1S3.TIF	C1S2.TIF	C2S1.TIF	1	1	2	3	2	1	200	691	1267985	1268685	1042	1045	1268874	-32768	1071	173.216999999946	-32768	-32768	-32768	-32768	-32768	-32768	-32768	-32768	-32768	-32768	-32768	-1301468.783	1268870	1268922	53	517.400024414062	376	315.600006103516	378.899993896484
1	atls0612o	l	0	r	w	23	0	4	64	352	-1	C1S2.TIF	C1S1.TIF	C2S2.TIF	1	1	2	2	1	2	200	969	1272355	1273305	908	930	1273591	-32768	992	269.07799999998	-32768	-32768	-32768	-32768	-32768	-32768	-32768	-32768	-32768	-32768	-32768	-1306089.922	1273588	1273638	51	514.099975585938	373.399993896484	343.200012207031	372.100006103516
1	atls0612o	l	0	r	w	23	1	4	65	353	-1	C2S1.TIF	C2S3.TIF	C1S2.TIF	2	2	1	1	3	2	200	705	1274694	1275387	1114	1127	1275403	-32768	1135	-4.53000000002794	-32768	-32768	-32768	-32768	-32768	-32768	-32768	-32768	-32768	-32768	-32768	-1308175.53	1275616	1275669	54	534.900024414062	374.299987792969	338.799987792969	370.700012207031
1	atls0612o	l	0	r	w	23	1	4	66	354	1	C2S2.TIF	C2S3.TIF	C1S1.TIF	2	2	1	2	3	1	200	886	1276734	1277634	1261	1262	1277845	-32768	1253	195.675000000047	-32768	-32768	-32768	-32768	-32768	-32768	-32768	-32768	-32768	-32768	-32768	-1310417.325	1277842	1277889	48	520.5	377.600006103516	697.200012207031	375.5
1	atls0612o	l	0	r	w	23	0	4	67	355	1	C2S2.TIF	C2S3.TIF	C1S2.TIF	2	2	1	2	3	2	200	878	1278937	1279837	1166	1164	1280053	-32768	1165	200.945000000065	-32768	-32768	-32768	-32768	-32768	-32768	-32768	-32768	-32768	-32768	-32768	-1312620.055	1280048	1280099	52	530.200012207031	368.100006103516	715.5	366.100006103516
1	atls0612o	l	0	r	w	23	1	4	68	356	1	C1S2.TIF	C1S1.TIF	C2S3.TIF	1	1	2	2	1	3	200	536	1281494	1282044	1129	1130	1282258	-32768	1112	198.138000000035	-32768	-32768	-32768	-32768	-32768	-32768	-32768	-32768	-32768	-32768	-32768	-1314827.862	1282254	1282303	50	523.799987792969	376.299987792969	696.099975585938	376
1	atls0612o	l	0	r	w	23	1	4	69	357	1	C2S3.TIF	C2S2.TIF	C1S1.TIF	2	2	1	3	2	1	200	590	1284266	1284866	1090	1106	1285114	-32768	1082	231.450999999885	-32768	-32768	-32768	-32768	-32768	-32768	-32768	-32768	-32768	-32768	-32768	-1317650.549	1285110	1285143	34	524.099975585938	382.399993896484	694	386.899993896484
1	atls0612o	l	0	r	w	23	0	4	70	358	-1	C2S2.TIF	C2S1.TIF	C1S2.TIF	2	2	1	2	1	2	200	964	1287155	1288105	1102	1106	1288318	-32768	1101	196.709999999963	-32768	-32768	-32768	-32768	-32768	-32768	-32768	-32768	-32768	-32768	-32768	-1320889.29	1288315	1288366	52	515	374.299987792969	329.299987792969	376.399993896484
1	atls0612o	l	0	r	w	23	1	4	71	359	-1	C1S1.TIF	C1S2.TIF	C2S3.TIF	1	1	2	1	2	3	200	732	1289682	1290432	1137	1141	1290519	-32768	1161	71.1520000000019	-32768	-32768	-32768	-32768	-32768	-32768	-32768	-32768	-32768	-32768	-32768	-1323215.848	1290671	1290722	52	535.900024414062	369.100006103516	349.600006103516	369.700012207031
1	atls0612o	l	0	r	w	23	1	4	72	360	-1	C1S1.TIF	C1S3.TIF	C2S2.TIF	1	1	2	1	3	2	200	997	1291793	1292793	1258	1265	1292994	-32768	1312	185.959999999963	-32768	-32768	-32768	-32768	-32768	-32768	-32768	-32768	-32768	-32768	-32768	-1325576.04	1292990	1293040	51	523.299987792969	373.399993896484	346.899993896484	368.200012207031
1	atls0612o	l	0	r	w	23	1	4	73	361	1	C2S1.TIF	C2S2.TIF	C1S3.TIF	2	2	1	1	2	3	200	927	1294191	1295141	1154	1146	1295368	-32768	1142	211.252000000095	-32768	-32768	-32768	-32768	-32768	-32768	-32768	-32768	-32768	-32768	-32768	-1327924.748	1295364	1295411	48	526.200012207031	380.899993896484	698	380.5
1	atls0612o	l	0	r	w	23	0	4	74	362	-1	C1S1.TIF	C1S2.TIF	C2S1.TIF	1	1	2	1	2	1	200	620	1297122	1297772	925	930	1298015	-32768	928	226.985000000102	-32768	-32768	-32768	-32768	-32768	-32768	-32768	-32768	-32768	-32768	-32768	-1330556.015	1298011	1298060	50	523.799987792969	378.600006103516	353.799987792969	374.299987792969
1	atls0612o	l	0	r	w	23	1	4	75	363	1	C1S3.TIF	C1S2.TIF	C2S1.TIF	1	1	2	3	2	1	200	992	1299195	1300195	1004	1028	1300382	-32768	1060	170.874000000069	-32768	-32768	-32768	-32768	-32768	-32768	-32768	-32768	-32768	-32768	-32768	-1332979.126	1300376	1300423	48	522.900024414062	374.799987792969	716	377.100006103516
1	atls0612o	l	0	r	w	23	0	4	76	364	1	C1S2.TIF	C1S3.TIF	C2S2.TIF	1	1	2	2	3	2	200	988	1301533	1302533	971	961	1302747	-32768	960	198.919999999925	-32768	-32768	-32768	-32768	-32768	-32768	-32768	-32768	-32768	-32768	-32768	-1335316.08	1302741	1302790	50	518.700012207031	380.700012207031	705.599975585938	376
1	atls0612o	l	0	r	w	23	0	4	77	365	1	C2S3.TIF	C2S1.TIF	C1S3.TIF	2	2	1	3	1	3	200	619	1305526	1306176	827	826	1306384	-32768	827	191.436999999918	-32768	-32768	-32768	-32768	-32768	-32768	-32768	-32768	-32768	-32768	-32768	-1338960.563	1306380	1306417	38	529.200012207031	383.799987792969	723.200012207031	384.600006103516
1	atls0612o	l	0	r	w	23	1	4	78	366	1	C1S2.TIF	C1S3.TIF	C2S1.TIF	1	1	2	2	3	1	200	682	1307483	1309145	759	767	1309332	-32768	770	171.391000000061	-32768	-32768	-32768	-32768	-32768	-32768	-32768	-32768	-32768	-32768	-32768	-1341928.609	1309328	1309364	37	519.599975585938	391.299987792969	729.799987792969	371.700012207031
1	atls0612o	l	0	r	w	23	1	4	79	367	-1	C2S1.TIF	C2S3.TIF	C1S2.TIF	2	2	1	1	3	2	200	920	1310460	1311410	1005	1013	1311606	-32768	1029	179.780000000028	-32768	-32768	-32768	-32768	-32768	-32768	-32768	-32768	-32768	-32768	-32768	-1344194.22	1311602	1311654	53	516.099975585938	373.700012207031	343.5	370.399993896484
1	atls0612o	l	0	r	w	23	0	4	80	368	-1	C2S3.TIF	C2S1.TIF	C1S3.TIF	2	2	1	3	1	3	200	931	1313647	1314597	1810	1789	1314852	-32768	1694	239.050999999978	-32768	-32768	-32768	-32768	-32768	-32768	-32768	-32768	-32768	-32768	-32768	-1347380.949	1314849	1314899	51	527	365.700012207031	346.799987792969	354.799987792969
1	atls0612o	l	0	r	w	23	1	4	81	369	-1	C1S1.TIF	C1S3.TIF	C2S2.TIF	1	1	2	1	3	2	200	925	1317547	1318497	1246	1251	1318729	-32768	1237	215.909999999916	-32768	-32768	-32768	-32768	-32768	-32768	-32768	-32768	-32768	-32768	-32768	-1351281.09	1318725	1318777	53	525.400024414062	363.200012207031	335.399993896484	362.399993896484
1	atls0612o	l	0	r	w	23	1	4	82	370	-1	C1S2.TIF	C1S1.TIF	C2S3.TIF	1	1	2	2	1	3	200	845	1321147	1321997	1287	1293	1322035	-32768	1298	22.2469999999739	-32768	-32768	-32768	-32768	-32768	-32768	-32768	-32768	-32768	-32768	-32768	-1354780.753	1322233	1322284	52	525.599975585938	378.899993896484	351.100006103516	368.399993896484
1	atls0612o	l	0	r	w	23	0	4	83	371	1	C2S2.TIF	C2S3.TIF	C1S2.TIF	2	2	1	2	3	2	200	871	1324584	1325484	1230	1243	1325513	-32768	1238	13.5409999999683	-32768	-32768	-32768	-32768	-32768	-32768	-32768	-32768	-32768	-32768	-32768	-1358267.459	1325717	1325764	48	507	371.299987792969	684.400024414062	376.5
1	atls0612o	l	0	r	w	23	0	4	84	372	-1	C2S2.TIF	C2S1.TIF	C1S2.TIF	2	2	1	2	1	2	200	865	1327077	1327927	1019	1027	1328160	-32768	1053	217.007999999914	-32768	-32768	-32768	-32768	-32768	-32768	-32768	-32768	-32768	-32768	-32768	-1360710.992	1328156	1328205	50	526.5	363.899993896484	348.799987792969	372.5
1	atls0612o	l	0	r	w	23	0	4	85	373	-1	C1S1.TIF	C1S2.TIF	C2S1.TIF	1	1	2	1	2	1	200	549	1329622	1330172	1020	1018	1330419	-32768	1007	230.642999999924	-32768	-32768	-32768	-32768	-32768	-32768	-32768	-32768	-32768	-32768	-32768	-1362956.357	1330415	1330465	51	526.200012207031	371.899993896484	340.5	370.899993896484
1	atls0612o	l	0	r	w	23	0	4	86	374	1	C1S2.TIF	C1S3.TIF	C2S2.TIF	1	1	2	2	3	2	200	507	1331946	1332446	1080	1073	1332679	-32768	1051	216.891000000061	-32768	-32768	-32768	-32768	-32768	-32768	-32768	-32768	-32768	-32768	-32768	-1365230.109	1332675	1332720	46	528.200012207031	370.899993896484	679.200012207031	369.200012207031
1	atls0612o	l	0	r	w	23	1	4	87	375	1	C2S3.TIF	C2S1.TIF	C1S2.TIF	2	2	1	3	1	2	200	716	1334006	1334756	1013	1016	1334971	-32768	1058	199.683999999892	-32768	-32768	-32768	-32768	-32768	-32768	-32768	-32768	-32768	-32768	-32768	-1367539.316	1334966	1335006	41	525.099975585938	371.799987792969	730	367.299987792969
1	atls0612o	l	0	r	w	23	0	4	88	376	-1	C2S1.TIF	C2S3.TIF	C1S1.TIF	2	2	1	1	3	1	200	801	1336040	1336840	1171	1179	1336891	-32768	1186	36.2409999999218	1337073	1337125	53	532.599975585938	361.600006103516	354.899993896484	353.200012207031	141.5	366	5.10472162337443	177.286511453535	218.240999999922	1339309	1339446	138	725.599975585938	361.5	353.799987792969	378.200012207031
1	atls0612o	l	0	r	w	23	1	4	89	377	-1	C2S3.TIF	C2S1.TIF	C1S2.TIF	2	2	1	3	1	2	200	752	1341650	1342400	1066	1073	1342652	-32768	1101	235.476000000024	-32768	-32768	-32768	-32768	-32768	-32768	-32768	-32768	-32768	-32768	-32768	-1375184.524	1342648	1342701	54	520.299987792969	365.799987792969	325.299987792969	362.700012207031
1	atls0612o	l	0	r	w	23	1	4	90	378	1	C2S1.TIF	C2S3.TIF	C1S2.TIF	2	2	1	1	3	2	200	709	1343847	1344547	934	989	1344790	-32768	1199	227.662000000011	-32768	-32768	-32768	-32768	-32768	-32768	-32768	-32768	-32768	-32768	-32768	-1377330.338	1344785	1344835	51	520.5	381.899993896484	712	376.899993896484
1	atls0612o	l	0	r	w	23	1	4	91	379	-1	C2S1.TIF	C2S2.TIF	C1S3.TIF	2	2	1	1	2	3	200	536	1346660	1347210	1049	1049	1347397	-32768	1054	171.585999999894	-32768	-32768	-32768	-32768	-32768	-32768	-32768	-32768	-32768	-32768	-32768	-1379993.414	1347393	1347443	51	512.400024414062	366.399993896484	318.700012207031	372.700012207031
1	atls0612o	l	0	r	w	23	0	4	92	380	1	C1S1.TIF	C1S2.TIF	C2S1.TIF	1	1	2	1	2	1	200	689	1348522	1349222	865	863	1349537	-32768	863	298.502000000095	-32768	-32768	-32768	-32768	-32768	-32768	-32768	-32768	-32768	-32768	-32768	-1382006.498	1349533	1349582	50	511.600006103516	366.100006103516	699.200012207031	367.600006103516
1	atls0612o	l	0	r	w	23	0	4	93	381	-1	C1S1.TIF	C1S3.TIF	C2S1.TIF	1	1	2	1	3	1	200	747	1350656	1351406	857	857	1351648	-32768	842	225.750999999931	-32768	-32768	-32768	-32768	-32768	-32768	-32768	-32768	-32768	-32768	-32768	-1384190.249	1351645	1351678	34	516.700012207031	367.200012207031	346.5	370.100006103516
1	atls0612o	l	0	r	w	23	1	4	94	382	-1	C2S3.TIF	C2S1.TIF	C1S2.TIF	2	2	1	3	1	2	200	634	1352772	1353422	755	760	1353455	-32768	759	16.8019999999087	-32768	-32768	-32768	-32768	-32768	-32768	-32768	-32768	-32768	-32768	-32768	-1386206.198	1353814	1353865	52	508.700012207031	377.100006103516	317	381.100006103516
1	atls0612o	l	0	r	w	23	1	4	95	383	1	C2S3.TIF	C2S1.TIF	C1S2.TIF	2	2	1	3	1	2	200	766	1355534	1356334	875	880	1356603	-32768	902	253.131000000052	-32768	-32768	-32768	-32768	-32768	-32768	-32768	-32768	-32768	-32768	-32768	-1389117.869	1356599	1356647	49	515.400024414062	365.399993896484	692	363.600006103516
1	atls0612o	l	0	r	w	23	1	4	96	384	1	C2S2.TIF	C2S3.TIF	C1S1.TIF	2	2	1	2	3	1	200	536	1357708	1358258	938	943	1358501	-32768	987	227.387000000104	-32768	-32768	-32768	-32768	-32768	-32768	-32768	-32768	-32768	-32768	-32768	-1391041.613	1358496	1358547	52	515.599975585938	369.299987792969	701.799987792969	362.200012207031
2	rire1228n	r	0	r	m	21	0	0	1	0	1	C2S3.TIF	C2S2.TIF	C1S3.TIF	2	2	1	3	2	3	200	786	142595	143395	2134	2175	143647	-32768	2343	235.486999999994	-32768	-32768	-32768	-32768	-32768	-32768	-32768	-32768	-32768	-32768	-32768	-176179.513	143643	143680	38	523.700012207031	382	721.599975585938	383
2	rire1228n	r	0	r	m	21	0	1	1	1	1	C1S1.TIF	C1S3.TIF	C2S1.TIF	1	1	2	1	3	1	200	531	148637	149187	2417	2416	149530	-32768	2453	327.011999999988	-32768	-32768	-32768	-32768	-32768	-32768	-32768	-32768	-32768	-32768	-32768	-181970.988	149526	149563	38	539.799987792969	397.200012207031	743.900024414062	387.299987792969
2	rire1228n	r	0	r	m	21	0	1	2	2	-1	C1S2.TIF	C1S1.TIF	C2S2.TIF	1	1	2	2	1	2	200	514	150615	151165	2258	2289	151415	-32768	2363	233.761999999988	-32768	-32768	-32768	-32768	-32768	-32768	-32768	-32768	-32768	-32768	-32768	-183949.238	151411	151448	38	525.900024414062	394.399993896484	332	388.799987792969
2	rire1228n	r	0	r	m	21	1	1	3	3	1	C1S1.TIF	C1S2.TIF	C2S3.TIF	1	1	2	1	2	3	200	744	152500	153250	2425	2441	153493	-32768	2483	227.421000000002	-32768	-32768	-32768	-32768	-32768	-32768	-32768	-32768	-32768	-32768	-32768	-186033.579	153489	153521	33	530.200012207031	401.600006103516	737.5	395.700012207031
2	rire1228n	r	0	r	m	21	0	1	4	4	1	C2S2.TIF	C2S3.TIF	C1S2.TIF	2	2	1	2	3	2	200	910	154569	155469	2393	2398	155709	-32768	2472	223.10500000001	-32768	-32768	-32768	-32768	-32768	-32768	-32768	-32768	-32768	-32768	-32768	-188253.895	155704	155741	38	529.099975585938	397.200012207031	721.400024414062	396
2	rire1228n	r	0	r	m	21	0	1	5	5	-1	C2S1.TIF	C2S3.TIF	C1S1.TIF	2	2	1	1	3	1	200	626	156767	157417	2025	2038	157503	-32768	2023	70.1190000000061	-32768	-32768	-32768	-32768	-32768	-32768	-32768	-32768	-32768	-32768	-32768	-190200.881	157750	157781	32	519.400024414062	376.799987792969	354.200012207031	381.299987792969
2	rire1228n	r	0	r	m	21	1	1	6	6	-1	C2S3.TIF	C2S1.TIF	C1S2.TIF	2	2	1	3	1	2	200	537	158837	159387	2116	2122	159664	-32768	2121	260.847999999998	-32768	-32768	-32768	-32768	-32768	-32768	-32768	-32768	-32768	-32768	-32768	-192171.152	159660	159689	30	523.299987792969	394.600006103516	355	385.299987792969
2	rire1228n	r	0	r	m	21	0	1	7	7	-1	C2S3.TIF	C2S1.TIF	C1S3.TIF	2	2	1	3	1	3	200	804	160742	161542	2321	2349	161785	-32768	2496	226.674999999988	-32768	-32768	-32768	-32768	-32768	-32768	-32768	-32768	-32768	-32768	-32768	-194326.325	161782	161812	31	526.400024414062	398.899993896484	351.600006103516	395.299987792969
2	rire1228n	r	0	r	m	21	1	1	8	8	-1	C2S1.TIF	C2S3.TIF	C1S2.TIF	2	2	1	1	3	2	200	970	163309	164309	2354	2369	164591	-32768	2412	266.035000000003	164589	164627	39	527.200012207031	395.299987792969	403.299987792969	389.700012207031	89.0999984741211	177.5	3.56911876207657	177.409092198414	264.035000000003	164738	164762	25	402.100006103516	391.399993896484	332.200012207031	388.399993896484
2	rire1228n	r	0	r	m	21	0	1	9	9	-1	C1S2.TIF	C1S3.TIF	C2S2.TIF	1	1	2	2	3	2	200	622	165815	166465	2055	2048	166718	-32768	2087	236.91399999999	-32768	-32768	-32768	-32768	-32768	-32768	-32768	-32768	-32768	-32768	-32768	-199249.086	166715	166748	34	522	389.100006103516	327.200012207031	373.200012207031
2	rire1228n	r	0	r	m	21	0	1	10	10	1	C1S3.TIF	C1S1.TIF	C2S3.TIF	1	1	2	3	1	3	200	934	167853	168803	2143	2161	169039	-32768	2312	219.255000000005	-32768	-32768	-32768	-32768	-32768	-32768	-32768	-32768	-32768	-32768	-32768	-201587.745	169034	169065	32	522.400024414062	391.100006103516	671.099975585938	386
2	rire1228n	r	0	r	m	21	0	1	11	11	1	C1S3.TIF	C1S2.TIF	C2S3.TIF	1	1	2	3	2	3	200	655	170373	171023	1865	1857	171275	-32768	1836	235.530999999988	-32768	-32768	-32768	-32768	-32768	-32768	-32768	-32768	-32768	-32768	-32768	-203807.469	171271	171306	36	518.5	389.600006103516	730.599975585938	389.299987792969
2	rire1228n	r	0	r	m	21	0	1	12	12	1	C1S3.TIF	C1S1.TIF	C2S3.TIF	1	1	2	3	1	3	200	611	172403	173003	2078	2060	173213	-32768	2002	193.902999999991	-32768	-32768	-32768	-32768	-32768	-32768	-32768	-32768	-32768	-32768	-32768	-205787.097	173210	173243	34	523.900024414062	386.399993896484	709.900024414062	385.5
2	rire1228n	r	0	r	m	21	0	1	13	13	1	C2S3.TIF	C2S1.TIF	C1S3.TIF	2	2	1	3	1	3	200	973	174306	175306	2083	2118	175580	-32768	2186	258.089999999997	-32768	-32768	-32768	-32768	-32768	-32768	-32768	-32768	-32768	-32768	-32768	-208089.91	175577	175623	47	529.099975585938	402.600006103516	729.200012207031	395.799987792969
2	rire1228n	r	0	r	m	21	0	1	14	14	-1	C2S1.TIF	C2S3.TIF	C1S1.TIF	2	2	1	1	3	1	200	671	176922	177622	1885	1883	177893	-32768	1969	254.257000000012	-32768	-32768	-32768	-32768	-32768	-32768	-32768	-32768	-32768	-32768	-32768	-210406.743	177889	177928	40	524.5	393.100006103516	344.799987792969	378.299987792969
2	rire1228n	r	0	r	m	21	1	1	15	15	-1	C1S1.TIF	C1S3.TIF	C2S2.TIF	1	1	2	1	3	2	200	867	179277	180127	2076	2094	180363	-32768	2202	219.29800000001	-32768	-32768	-32768	-32768	-32768	-32768	-32768	-32768	-32768	-32768	-32768	-212911.702	180359	180394	36	526.099975585938	393.899993896484	348.5	389.399993896484
2	rire1228n	r	0	r	m	21	0	1	16	16	-1	C2S3.TIF	C2S2.TIF	C1S3.TIF	2	2	1	3	2	3	200	868	181479	182379	1906	1910	182636	-32768	2003	241.317999999999	-32768	-32768	-32768	-32768	-32768	-32768	-32768	-32768	-32768	-32768	-32768	-215162.682	182633	182677	45	528.099975585938	390.399993896484	337.100006103516	383.200012207031
2	rire1228n	r	0	r	m	21	1	1	17	17	-1	C2S2.TIF	C2S3.TIF	C1S1.TIF	2	2	1	2	3	1	200	554	183744	184294	1750	1749	184615	-32768	1764	305.374000000011	184610	184638	29	523.900024414062	381.100006103516	361.299987792969	369.100006103516	156.800003051758	304.200012207031	4.68515821910676	175.773807153425	300.374000000011	185251	185282	32	514.599975585938	373.200012207031	338.700012207031	364.899993896484
2	rire1228n	r	0	r	m	21	1	1	18	18	1	C2S1.TIF	C2S2.TIF	C1S3.TIF	2	2	1	1	2	3	200	955	186235	187185	2171	2160	187367	-32768	2170	166.741000000009	187364	187404	41	520.799987792969	383.799987792969	651.599975585938	383.200012207031	89.3000030517578	167.699996948242	3.75865987017026	0.263191326777271	163.741000000009	187458	187495	38	645.799987792969	384.200012207031	728.799987792969	387.899993896484
2	rire1228n	r	0	r	m	21	0	1	19	19	1	C1S1.TIF	C1S2.TIF	C2S1.TIF	1	1	2	1	2	1	200	822	188550	189400	1978	1975	189611	-32768	2000	194.288	-32768	-32768	-32768	-32768	-32768	-32768	-32768	-32768	-32768	-32768	-32768	-222184.712	189607	189644	38	523.200012207031	388.100006103516	728.700012207031	387.299987792969
2	rire1228n	r	0	r	m	21	1	1	20	20	1	C2S3.TIF	C2S1.TIF	C1S2.TIF	2	2	1	3	1	2	200	718	190699	191449	1893	1913	191712	-32768	2030	246.70199999999	-32768	-32768	-32768	-32768	-32768	-32768	-32768	-32768	-32768	-32768	-32768	-224233.298	191709	191745	37	518.299987792969	382.700012207031	721.900024414062	389.5
2	rire1228n	r	0	r	m	21	0	1	21	21	1	C1S3.TIF	C1S2.TIF	C2S3.TIF	1	1	2	3	2	3	200	704	192798	193498	1904	1901	193748	-32768	1920	234.212	-32768	-32768	-32768	-32768	-32768	-32768	-32768	-32768	-32768	-32768	-32768	-226281.788	193744	193784	41	518.599975585938	384.5	732	386.799987792969
2	rire1228n	r	0	r	m	21	0	1	22	22	-1	C2S2.TIF	C2S3.TIF	C1S2.TIF	2	2	1	2	3	2	200	610	194827	195427	1996	2005	195723	-32768	2152	280.046999999991	-32768	-32768	-32768	-32768	-32768	-32768	-32768	-32768	-32768	-32768	-32768	-228210.953	195720	195763	44	512.799987792969	389.399993896484	327.5	384
2	rire1228n	r	0	r	m	21	0	1	23	23	1	C2S3.TIF	C2S2.TIF	C1S3.TIF	2	2	1	3	2	3	200	720	196818	197568	1917	1897	197783	-32768	1882	198.975999999995	-32768	-32768	-32768	-32768	-32768	-32768	-32768	-32768	-32768	-32768	-32768	-230352.024	197778	197811	34	522.599975585938	386.100006103516	727.900024414062	383.700012207031
2	rire1228n	r	0	r	m	21	0	1	24	24	1	C2S2.TIF	C2S3.TIF	C1S2.TIF	2	2	1	2	3	2	200	652	199119	199769	1982	1982	200024	-32768	2054	238.260000000009	-32768	-32768	-32768	-32768	-32768	-32768	-32768	-32768	-32768	-32768	-32768	-232553.74	200020	200059	40	518.799987792969	389.200012207031	712.700012207031	389
2	rire1228n	r	0	r	m	21	1	1	25	25	1	C2S3.TIF	C2S2.TIF	C1S1.TIF	2	2	1	3	2	1	200	543	201167	201717	1784	1799	201979	-32768	1824	245.79800000001	-32768	-32768	-32768	-32768	-32768	-32768	-32768	-32768	-32768	-32768	-32768	-234501.202	201975	202005	31	520.5	383.299987792969	680.400024414062	380.299987792969
2	rire1228n	r	0	r	m	21	0	1	26	26	1	C1S2.TIF	C1S3.TIF	C2S2.TIF	1	1	2	2	3	2	200	998	203032	204032	2253	2260	204078	-32768	2281	29.8539999999921	-32768	-32768	-32768	-32768	-32768	-32768	-32768	-32768	-32768	-32768	-32768	-236816.146	204274	204310	37	524.400024414062	386	715.900024414062	370.299987792969
2	rire1228n	r	0	r	m	21	1	1	27	27	1	C1S2.TIF	C1S1.TIF	C2S3.TIF	1	1	2	2	1	3	200	636	205338	205988	2010	2020	206218	-32768	2064	213.935999999987	206213	206255	43	527.799987792969	392.799987792969	329	380.399993896484	130.5	255.899993896484	5.71559698053288	176.42127896251	208.935999999987	206337	206393	57	336.899993896484	388.399993896484	705.400024414062	382.100006103516
2	rire1228n	r	0	r	m	21	1	1	28	28	1	C2S1.TIF	C2S3.TIF	C1S2.TIF	2	2	1	1	3	2	200	895	207450	208350	2262	2260	208587	-32768	2272	221.059000000008	208594	208612	19	534.299987792969	386.700012207031	573.599975585938	385.700012207031	58	71.4000015258789	1.13130201620715	1.45969875966347	228.059000000008	208657	208698	42	579.599975585938	385.200012207031	703.5	378.5
2	rire1228n	r	0	r	m	21	1	1	29	29	-1	C2S2.TIF	C2S1.TIF	C1S3.TIF	2	2	1	2	1	3	200	520	210367	210917	1958	1945	211338	-32768	1894	404.258999999991	-32768	-32768	-32768	-32768	-32768	-32768	-32768	-32768	-32768	-32768	-32768	-243701.741	211333	211364	32	515.400024414062	380.299987792969	347.200012207031	369
2	rire1228n	r	0	r	m	21	1	1	30	30	1	C2S2.TIF	C2S3.TIF	C1S1.TIF	2	2	1	2	3	1	200	657	212402	213052	1807	1819	213313	-32768	1861	244.706000000006	-32768	-32768	-32768	-32768	-32768	-32768	-32768	-32768	-32768	-32768	-32768	-245836.294	213310	213345	36	523.5	383.200012207031	703.599975585938	374.700012207031
2	rire1228n	r	0	r	m	21	1	1	31	31	-1	C2S3.TIF	C2S1.TIF	C1S2.TIF	2	2	1	3	1	2	200	638	214503	215153	1911	1915	215409	-32768	1935	239.459000000003	-32768	-32768	-32768	-32768	-32768	-32768	-32768	-32768	-32768	-32768	-32768	-247937.541	215406	215439	34	519.200012207031	384	343.299987792969	381.600006103516
2	rire1228n	r	0	r	m	21	1	1	32	32	-1	C1S3.TIF	C1S1.TIF	C2S2.TIF	1	1	2	3	1	2	200	578	216478	217078	1806	1809	217361	-32768	1775	266.89499999999	217358	217384	27	525.299987792969	381.5	387.100006103516	376	144.399993896484	257.100006103516	3.97441642583741	177.718387733854	263.89499999999	217559	217573	15	348.600006103516	380.799987792969	320.600006103516	382.700012207031
2	rire1228n	r	0	r	m	21	1	1	33	33	-1	C1S1.TIF	C1S2.TIF	C2S3.TIF	1	1	2	1	2	3	200	771	218556	219356	1843	1845	219592	-32768	1870	220.481	-32768	-32768	-32768	-32768	-32768	-32768	-32768	-32768	-32768	-32768	-32768	-252139.519	219588	219622	35	518	383	348.700012207031	380.899993896484
2	rire1228n	r	0	r	m	21	1	1	34	34	-1	C1S1.TIF	C1S2.TIF	C2S3.TIF	1	1	2	1	2	3	200	674	220672	221372	1766	1753	221626	-32768	1688	237.334000000003	-32768	-32768	-32768	-32768	-32768	-32768	-32768	-32768	-32768	-32768	-32768	-254156.666	221622	221668	47	518.099975585938	382.799987792969	343.5	376.799987792969
2	rire1228n	r	0	r	m	21	1	1	35	35	1	C1S2.TIF	C1S3.TIF	C2S1.TIF	1	1	2	2	3	1	200	988	222753	223753	1938	1956	223956	-32768	2025	186.869999999995	-32768	-32768	-32768	-32768	-32768	-32768	-32768	-32768	-32768	-32768	-32768	-256537.13	223951	223991	41	518	392.899993896484	747.700012207031	388.200012207031
2	rire1228n	r	0	r	m	21	1	1	36	36	1	C1S1.TIF	C1S3.TIF	C2S2.TIF	1	1	2	1	3	2	200	846	225312	226162	1866	1878	226379	-32768	1935	200.67300000001	-32768	-32768	-32768	-32768	-32768	-32768	-32768	-32768	-32768	-32768	-32768	-258946.327	226376	226417	42	521.599975585938	388.899993896484	726.599975585938	379.100006103516
2	rire1228n	r	0	r	m	21	0	1	37	37	-1	C1S3.TIF	C1S2.TIF	C2S3.TIF	1	1	2	3	2	3	200	507	227475	227975	1914	1890	228269	-32768	1857	278.337999999989	228266	228353	88	525.799987792969	384.5	389.299987792969	385	98.3000030517578	234.800003051758	3.9224401305937	-179.790213338308	275.337999999989	228429	228452	24	390.799987792969	387.5	313.899993896484	381.600006103516
2	rire1228n	r	0	r	m	21	0	1	38	38	-1	C1S3.TIF	C1S1.TIF	C2S3.TIF	1	1	2	3	1	3	200	973	229746	230746	1848	1875	230936	-32768	1925	173.703999999998	-32768	-32768	-32768	-32768	-32768	-32768	-32768	-32768	-32768	-32768	-32768	-263530.296	231084	231120	37	519.799987792969	384.600006103516	349.600006103516	374.100006103516
2	rire1228n	r	0	r	m	21	0	1	39	39	1	C2S3.TIF	C2S1.TIF	C1S3.TIF	2	2	1	3	1	3	200	933	232171	233121	1929	1957	233235	-32768	1973	97.7490000000107	-32768	-32768	-32768	-32768	-32768	-32768	-32768	-32768	-32768	-32768	-32768	-265905.251	233388	233426	39	522.799987792969	372.799987792969	714.700012207031	370
2	rire1228n	r	0	r	m	21	0	1	40	40	-1	C1S1.TIF	C1S3.TIF	C2S1.TIF	1	1	2	1	3	1	200	866	235187	236037	1652	1660	236347	-32768	1641	293.676000000007	-32768	-32768	-32768	-32768	-32768	-32768	-32768	-32768	-32768	-32768	-32768	-268821.324	236391	236420	30	487.399993896484	376.200012207031	342.100006103516	378.200012207031
2	rire1228n	r	0	r	m	21	0	1	41	41	-1	C2S2.TIF	C2S3.TIF	C1S2.TIF	2	2	1	2	3	2	200	886	237483	238383	1761	1754	238419	-32768	1751	19.5279999999912	238662	238683	22	515.599975585938	375.100006103516	439.700012207031	359.5	96.1999969482422	191.199996948242	2.22995894590996	168.369895423762	262.527999999991	238790	238812	23	415.600006103516	371.799987792969	336.399993896484	375.899993896484
2	rire1228n	r	0	r	m	21	0	1	42	42	-1	C2S2.TIF	C2S1.TIF	C1S2.TIF	2	2	1	2	1	2	200	771	239894	240694	1753	1759	240941	-32768	1802	230.733999999997	240936	240972	37	515.299987792969	376.299987792969	719.5	375.299987792969	153.300003051758	306.799987792969	5.85107384229703	0.28139165399088	225.733999999997	241819	241850	32	383.899993896484	379.799987792969	339	381.899993896484
2	rire1228n	r	0	r	m	21	1	1	43	43	1	C1S3.TIF	C1S1.TIF	C2S2.TIF	1	1	2	3	1	2	200	543	243192	243742	1947	1933	243991	-32768	1920	232.763999999996	-32768	-32768	-32768	-32768	-32768	-32768	-32768	-32768	-32768	-32768	-32768	-276526.236	243987	244025	39	528.299987792969	378.5	741.099975585938	379.200012207031
2	rire1228n	r	0	r	m	21	0	1	44	44	1	C2S2.TIF	C2S1.TIF	C1S2.TIF	2	2	1	2	1	2	200	807	245102	245902	1785	1789	246134	-32768	1800	215.024000000005	-32768	-32768	-32768	-32768	-32768	-32768	-32768	-32768	-32768	-32768	-32768	-278686.976	246129	246166	38	518.900024414062	382.200012207031	720.099975585938	381.5
2	rire1228n	r	0	r	m	21	1	1	45	45	-1	C2S2.TIF	C2S3.TIF	C1S1.TIF	2	2	1	2	3	1	200	562	247512	248112	1833	1823	248404	-32768	1843	275.738000000012	248401	248429	29	519.299987792969	383.200012207031	380.200012207031	373.899993896484	136.300003051758	241.199996948242	4.00607501133046	176.170172198558	272.738000000012	249086	249128	43	509.5	376	288.899993896484	367.100006103516
2	rire1228n	r	0	r	m	21	0	1	46	46	1	C1S1.TIF	C1S2.TIF	C2S1.TIF	1	1	2	1	2	1	200	731	250574	251324	1941	1949	251578	-32768	2041	237.820999999996	-32768	-32768	-32768	-32768	-32768	-32768	-32768	-32768	-32768	-32768	-32768	-284108.179	251573	251609	37	516.799987792969	377.899993896484	697.799987792969	373.700012207031
2	rire1228n	r	0	r	m	21	1	1	47	47	1	C2S2.TIF	C2S3.TIF	C1S1.TIF	2	2	1	2	3	1	200	566	252713	253313	1724	1736	253629	-32768	1674	300.038	-32768	-32768	-32768	-32768	-32768	-32768	-32768	-32768	-32768	-32768	-32768	-286096.962	253626	253662	37	517.200012207031	366.600006103516	721.5	374.100006103516
2	rire1228n	r	0	r	m	21	1	1	48	48	1	C2S2.TIF	C2S1.TIF	C1S3.TIF	2	2	1	2	1	3	200	613	254945	255595	1786	1794	255840	-32768	1879	228.567999999999	-32768	-32768	-32768	-32768	-32768	-32768	-32768	-32768	-32768	-32768	-32768	-288379.432	255836	255870	35	510	388.200012207031	717.700012207031	388.299987792969
2	rire1228n	r	0	r	m	21	0	1	49	49	1	C2S3.TIF	C2S2.TIF	C1S3.TIF	2	2	1	3	2	3	200	731	257284	258034	1682	1716	258218	-32768	1812	167.970000000001	-32768	-32768	-32768	-32768	-32768	-32768	-32768	-32768	-32768	-32768	-32768	-290818.03	258313	258359	47	525.599975585938	376.5	704.700012207031	376.399993896484
2	rire1228n	r	0	r	m	21	1	1	50	50	1	C1S2.TIF	C1S3.TIF	C2S1.TIF	1	1	2	2	3	1	200	561	259460	260010	1639	1631	260294	-32768	1653	268.44200000001	-32768	-32768	-32768	-32768	-32768	-32768	-32768	-32768	-32768	-32768	-32768	-292793.558	260290	260322	33	516.400024414062	381.5	721.099975585938	379.600006103516
2	rire1228n	r	0	r	m	21	0	1	51	51	-1	C1S2.TIF	C1S3.TIF	C2S2.TIF	1	1	2	2	3	2	200	653	261420	262070	1693	1712	262315	-32768	1782	228.491000000009	-32768	-32768	-32768	-32768	-32768	-32768	-32768	-32768	-32768	-32768	-32768	-294854.509	262311	262351	41	512.799987792969	377.899993896484	325.399993896484	383.299987792969
2	rire1228n	r	0	r	m	21	0	1	52	52	1	C2S1.TIF	C2S2.TIF	C1S1.TIF	2	2	1	1	2	1	200	567	263422	264022	1708	1718	264241	-32768	1751	203.15399999998	-32768	-32768	-32768	-32768	-32768	-32768	-32768	-32768	-32768	-32768	-32768	-296805.846	264236	264270	35	519.900024414062	379.600006103516	717	381.299987792969
2	rire1228n	r	0	r	m	21	0	1	53	53	-1	C1S1.TIF	C1S2.TIF	C2S1.TIF	1	1	2	1	2	1	200	895	265324	266224	1792	1807	266576	-32768	1907	335.217999999993	-32768	-32768	-32768	-32768	-32768	-32768	-32768	-32768	-32768	-32768	-32768	-299008.782	266573	266616	44	519.799987792969	386.399993896484	345.600006103516	386.5
2	rire1228n	r	0	r	m	21	1	1	54	54	1	C1S3.TIF	C1S1.TIF	C2S2.TIF	1	1	2	3	1	2	200	858	268062	268912	1574	1586	269189	-32768	1723	260.293000000005	-32768	-32768	-32768	-32768	-32768	-32768	-32768	-32768	-32768	-32768	-32768	-301696.707	269185	269227	43	518.5	382.100006103516	739	383.899993896484
2	rire1228n	r	0	r	m	21	0	1	55	55	-1	C2S1.TIF	C2S2.TIF	C1S1.TIF	2	2	1	1	2	1	200	819	270640	271490	1722	1720	271706	-32768	1777	199.681999999972	271835	271860	26	512.299987792969	381.399993896484	376	371	145.199996948242	271	3.92808385588324	175.631080444469	328.681999999972	272403	272425	23	339.899993896484	382.399993896484	318.200012207031	375.899993896484
2	rire1228n	r	0	r	m	21	1	1	56	56	-1	C1S3.TIF	C1S2.TIF	C2S1.TIF	1	1	2	3	2	1	200	542	273388	273938	1778	1777	274111	-32768	1816	157.436999999976	-32768	-32768	-32768	-32768	-32768	-32768	-32768	-32768	-32768	-32768	-32768	-306721.563	274233	274262	30	506.799987792969	380.5	349.700012207031	380.399993896484
2	rire1228n	r	0	r	m	21	1	1	57	57	1	C2S3.TIF	C2S2.TIF	C1S1.TIF	2	2	1	3	2	1	200	627	275317	275967	1703	1691	276133	-32768	1657	150.126999999979	276131	276150	20	509.600006103516	380.200012207031	558.700012207031	375.700012207031	66.6999969482422	110.599998474121	1.42091601118545	5.23653123885809	148.126999999979	276257	276285	29	562.599975585938	374	696	379.600006103516
2	rire1228n	r	0	r	m	21	1	1	58	58	-1	C2S1.TIF	C2S2.TIF	C1S3.TIF	2	2	1	1	2	3	200	950	277382	278332	1645	1663	278529	-32768	1711	180.478000000003	278524	278549	26	518.5	382.200012207031	395.200012207031	376.200012207031	134.899993896484	235.199996948242	3.5523996226974	177.214763496621	175.478000000003	278718	278738	21	350.399993896484	384.899993896484	319.399993896484	381.600006103516
2	rire1228n	r	0	r	m	21	0	1	59	59	-1	C2S3.TIF	C2S2.TIF	C1S3.TIF	2	2	1	3	2	3	200	911	279703	280603	1642	1649	280846	-32768	1679	226.985999999975	-32768	-32768	-32768	-32768	-32768	-32768	-32768	-32768	-32768	-32768	-32768	-313387.014	280842	280880	39	521.5	376.200012207031	332.700012207031	375.5
2	rire1228n	r	0	r	m	21	1	1	60	60	1	C1S2.TIF	C1S1.TIF	C2S3.TIF	1	1	2	2	1	3	200	995	281936	282936	1865	1871	283014	-32768	1895	61.5719999999856	-32768	-32768	-32768	-32768	-32768	-32768	-32768	-32768	-32768	-32768	-32768	-315720.428	283229	283271	43	510.700012207031	381.200012207031	707.799987792969	373
2	rire1228n	r	0	r	m	21	0	1	61	61	1	C1S1.TIF	C1S3.TIF	C2S1.TIF	1	1	2	1	3	1	200	853	284327	285177	1804	1816	285341	-32768	1867	148.277000000002	-32768	-32768	-32768	-32768	-32768	-32768	-32768	-32768	-32768	-32768	-32768	-317960.723	285471	285502	32	532.400024414062	384.100006103516	701.700012207031	386.200012207031
2	rire1228n	r	0	r	m	21	0	1	62	62	1	C2S2.TIF	C2S1.TIF	C1S2.TIF	2	2	1	2	1	2	200	599	286558	287158	1763	1760	287393	-32768	1715	218.977000000014	-32768	-32768	-32768	-32768	-32768	-32768	-32768	-32768	-32768	-32768	-32768	-319942.023	287390	287425	36	516.799987792969	380.100006103516	707.099975585938	384.5
2	rire1228n	r	0	r	m	21	1	1	63	63	-1	C1S2.TIF	C1S1.TIF	C2S3.TIF	1	1	2	2	1	3	200	904	288583	289483	1737	1741	289561	-32768	1745	61.4749999999767	289800	289825	26	520.900024414062	385.399993896484	391.100006103516	378.5	141.100006103516	252.5	3.73516693241166	176.953408562602	300.474999999977	290037	290049	13	347.299987792969	386.700012207031	323.799987792969	385
2	rire1228n	r	0	r	m	21	0	1	64	64	1	C2S1.TIF	C2S2.TIF	C1S1.TIF	2	2	1	1	2	1	200	707	291302	292002	1693	1693	292279	-32768	1736	260.791000000027	-32768	-32768	-32768	-32768	-32768	-32768	-32768	-32768	-32768	-32768	-32768	-324786.209	292275	292307	33	515.799987792969	380.700012207031	705.400024414062	373.799987792969
2	rire1228n	r	0	r	m	21	1	1	65	65	1	C1S3.TIF	C1S2.TIF	C2S1.TIF	1	1	2	3	2	1	200	709	293367	294067	1687	1692	294275	-32768	1714	192.204000000027	-32768	-32768	-32768	-32768	-32768	-32768	-32768	-32768	-32768	-32768	-32768	-326850.796	294272	294305	34	512.799987792969	375.200012207031	702.799987792969	366.899993896484
2	rire1228n	r	0	r	m	21	1	1	66	66	1	C1S3.TIF	C1S2.TIF	C2S1.TIF	1	1	2	3	2	1	200	998	296220	297220	1757	1768	297415	-32768	1773	179.042000000016	297414	297440	27	518.5	375.700012207031	582.299987792969	371.399993896484	65.5999984741211	90.8000030517578	1.84014813723427	3.86136751294777	178.042000000016	297478	297515	38	578.299987792969	373.700012207031	696.299987792969	374.899993896484
2	rire1228n	r	0	r	m	21	1	1	67	67	-1	C2S3.TIF	C2S2.TIF	C1S1.TIF	2	2	1	3	2	1	200	734	298575	299325	1763	1767	299589	-32768	1773	247.104999999981	-32768	-32768	-32768	-32768	-32768	-32768	-32768	-32768	-32768	-32768	-32768	-332109.895	299585	299618	34	515.299987792969	377.5	343.399993896484	375.899993896484
2	rire1228n	r	0	r	m	21	1	1	68	68	-1	C1S1.TIF	C1S3.TIF	C2S2.TIF	1	1	2	1	3	2	200	776	300672	301472	1629	1636	301746	-32768	1684	257.708999999973	301743	301770	28	522.400024414062	378.700012207031	671.299987792969	372.600006103516	147.399993896484	297.5	4.27620025381022	2.35268497504148	254.708999999973	302156	302218	63	734	388.100006103516	303.399993896484	384.100006103516
2	rire1228n	r	0	r	m	21	0	1	69	69	-1	C1S2.TIF	C1S1.TIF	C2S2.TIF	1	1	2	2	1	2	200	560	303712	304262	1513	1506	304495	-32768	1528	216.782000000007	304494	304549	56	527	365.799987792969	373.399993896484	374.299987792969	95.8000030517578	220.899993896484	4.42056569894189	-176.828698086116	215.782000000007	304735	304757	23	371	375.799987792969	309.299987792969	375.200012207031
2	rire1228n	r	0	r	m	21	0	1	70	70	1	C1S2.TIF	C1S1.TIF	C2S2.TIF	1	1	2	2	1	2	200	869	305811	306711	1688	1710	306964	-32768	1743	236.750999999989	-32768	-32768	-32768	-32768	-32768	-32768	-32768	-32768	-32768	-32768	-32768	-339495.249	306959	306994	36	510.700012207031	384.600006103516	702.5	379.399993896484
2	rire1228n	r	0	r	m	21	1	1	71	71	-1	C1S2.TIF	C1S3.TIF	C2S1.TIF	1	1	2	2	3	1	200	752	308328	309078	1770	1774	309336	-32768	1794	242.262999999977	309331	309361	31	514.799987792969	384.899993896484	686.200012207031	383.899993896484	154.399993896484	281	4.91830578131416	0.335240474347359	237.262999999977	309604	309654	51	698.900024414062	385.899993896484	295.299987792969	385.100006103516
2	rire1228n	r	0	r	m	21	1	1	72	72	1	C2S1.TIF	C2S2.TIF	C1S3.TIF	2	2	1	1	2	3	200	940	310723	311673	1742	1764	311749	-32768	1798	59.74099999998	-32768	-32768	-32768	-32768	-32768	-32768	-32768	-32768	-32768	-32768	-32768	-344457.259	311913	311945	33	515.200012207031	390.399993896484	696.5	385.899993896484
2	rire1228n	r	0	r	m	21	1	1	73	73	-1	C1S3.TIF	C1S1.TIF	C2S2.TIF	1	1	2	3	1	2	200	732	312970	313720	1649	1641	314056	-32768	1637	319.558000000019	-32768	-32768	-32768	-32768	-32768	-32768	-32768	-32768	-32768	-32768	-32768	-346504.442	314051	314094	44	515.200012207031	376.799987792969	332.600006103516	379.5
2	rire1228n	r	0	r	m	21	1	1	74	74	1	C1S1.TIF	C1S3.TIF	C2S2.TIF	1	1	2	1	3	2	200	831	315131	315981	1690	1695	316201	-32768	1797	203.876999999979	-32768	-32768	-32768	-32768	-32768	-32768	-32768	-32768	-32768	-32768	-32768	-348765.123	316197	316228	32	521.299987792969	396.399993896484	701.200012207031	385.5
2	rire1228n	r	0	r	m	21	0	1	75	75	-1	C1S1.TIF	C1S2.TIF	C2S1.TIF	1	1	2	1	2	1	200	641	317280	317930	1545	1537	318095	-32768	1609	148.488000000012	318091	318123	33	509.399993896484	381.600006103516	575.200012207031	376.899993896484	101.099998474121	220.899993896484	1.89836390121501	4.09150896815445	144.488000000012	318155	318194	40	577.5	381.299987792969	339.299987792969	375
2	rire1228n	r	0	r	m	21	1	1	76	76	1	C2S3.TIF	C2S1.TIF	C1S2.TIF	2	2	1	3	1	2	200	711	319284	319984	1680	1682	320255	-32768	1679	255.648999999976	-32768	-32768	-32768	-32768	-32768	-32768	-32768	-32768	-32768	-32768	-32768	-352767.351	320251	320290	40	509.399993896484	381.899993896484	709.599975585938	386.299987792969
2	rire1228n	r	0	r	m	21	1	1	77	77	1	C2S2.TIF	C2S1.TIF	C1S3.TIF	2	2	1	2	1	3	200	510	321343	321843	1721	1709	322031	-32768	1669	171.688000000024	-32768	-32768	-32768	-32768	-32768	-32768	-32768	-32768	-32768	-32768	-32768	-354627.312	322027	322064	38	515.599975585938	388.799987792969	722.299987792969	384.700012207031
2	rire1228n	r	0	r	m	21	1	1	78	78	-1	C1S3.TIF	C1S2.TIF	C2S1.TIF	1	1	2	3	2	1	200	800	323123	323923	1761	1774	324243	-32768	1837	303.400000000023	324238	324279	42	518.900024414062	387.899993896484	361.899993896484	381.700012207031	103.900001525879	243.600006103516	4.51502153932072	177.73597970888	298.400000000023	324461	324476	16	361.299987792969	384.600006103516	331.200012207031	382.299987792969
2	rire1228n	r	0	r	m	21	0	1	79	79	1	C2S1.TIF	C2S3.TIF	C1S1.TIF	2	2	1	1	3	1	200	859	325858	326708	1765	1775	326990	-32768	1873	265.927000000025	-32768	-32768	-32768	-32768	-32768	-32768	-32768	-32768	-32768	-32768	-32768	-359492.073	326986	327021	36	525.400024414062	384.100006103516	709.299987792969	376.700012207031
2	rire1228n	r	0	r	m	21	0	1	80	80	-1	C1S3.TIF	C1S2.TIF	C2S3.TIF	1	1	2	3	2	3	200	916	328053	328953	1564	1549	329147	-32768	1505	178.233999999997	329144	329170	27	513	377.5	413.700012207031	371.399993896484	102.400001525879	196.100006103516	2.86295575842193	176.48035980629	175.233999999997	329295	329319	25	412.700012207031	372.899993896484	329.299987792969	373.899993896484
2	rire1228n	r	0	r	m	21	1	1	81	81	-1	C2S2.TIF	C2S1.TIF	C1S3.TIF	2	2	1	2	1	3	200	926	330366	331316	1603	1614	331619	-32768	1746	287.020000000019	-32768	-32768	-32768	-32768	-32768	-32768	-32768	-32768	-32768	-32768	-32768	-364099.98	331616	331645	30	516.700012207031	387.399993896484	355.700012207031	378
2	rire1228n	r	0	r	m	21	1	1	82	82	1	C1S1.TIF	C1S2.TIF	C2S3.TIF	1	1	2	1	2	3	200	866	332759	333609	1692	1692	333761	-32768	1731	135.099999999977	-32768	-32768	-32768	-32768	-32768	-32768	-32768	-32768	-32768	-32768	-32768	-366393.9	333757	333789	33	516	386.700012207031	672.900024414062	384.700012207031
2	rire1228n	r	0	r	m	21	0	1	83	83	1	C1S2.TIF	C1S1.TIF	C2S2.TIF	1	1	2	2	1	2	200	783	334936	335736	1820	1850	335899	-32768	1908	146.097000000009	-32768	-32768	-32768	-32768	-32768	-32768	-32768	-32768	-32768	-32768	-32768	-368520.903	335895	335927	33	517.099975585938	386.899993896484	691.400024414062	382.600006103516
2	rire1228n	r	0	r	m	21	1	1	84	84	-1	C1S2.TIF	C1S1.TIF	C2S3.TIF	1	1	2	2	1	3	200	717	337221	337971	1849	1852	338161	-32768	1849	173.232000000018	338158	338188	31	514.900024414062	389	413.600006103516	385.600006103516	91.5999984741211	153.199996948242	2.91675466859406	178.075586130004	170.232000000018	338290	338314	25	413.600006103516	387.299987792969	328.399993896484	380.200012207031
2	rire1228n	r	0	r	m	21	0	1	85	85	-1	C1S3.TIF	C1S1.TIF	C2S3.TIF	1	1	2	3	1	3	200	772	339433	340233	1803	1822	341203	-32768	2057	954.347000000009	341199	341227	29	516.299987792969	390.399993896484	383	379.399993896484	130.600006103516	236.100006103516	3.84351665159504	175.276521732817	950.347000000009	341403	341416	14	356.200012207031	387	327.299987792969	386.299987792969
2	rire1228n	r	0	r	m	21	0	1	86	86	1	C1S2.TIF	C1S3.TIF	C2S2.TIF	1	1	2	2	3	2	200	578	342447	343047	1664	1643	343268	-32768	1638	205.027000000002	-32768	-32768	-32768	-32768	-32768	-32768	-32768	-32768	-32768	-32768	-32768	-375830.973	343263	343299	37	506.200012207031	383.100006103516	708.200012207031	383.399993896484
2	rire1228n	r	0	r	m	21	0	1	87	87	-1	C2S2.TIF	C2S1.TIF	C1S2.TIF	2	2	1	2	1	2	200	643	344392	345042	1655	1658	345319	-32768	1713	260.58600000001	345314	345366	53	514.200012207031	384.399993896484	699.599975585938	391.600006103516	132.800003051758	348.200012207031	5.32397475451703	-2.23036749982193	255.58600000001	345497	345557	61	697.700012207031	397.5	320.299987792969	377.799987792969
2	rire1228n	r	0	r	m	21	1	1	88	88	-1	C2S1.TIF	C2S3.TIF	C1S2.TIF	2	2	1	1	3	2	200	888	347832	348732	1893	1929	349000	-32768	2043	251.816999999981	-32768	-32768	-32768	-32768	-32768	-32768	-32768	-32768	-32768	-32768	-32768	-381516.183	348996	349035	40	514	382.799987792969	348	380.200012207031
2	rire1228n	r	0	r	m	21	1	1	89	89	-1	C2S1.TIF	C2S2.TIF	C1S3.TIF	2	2	1	1	2	3	200	828	350146	350996	1623	1623	351287	-32768	1611	274.629000000015	351284	351315	32	511.899993896484	382	695.599975585938	380.399993896484	159.399993896484	297.700012207031	5.27136262962046	0.500465060678909	271.629000000015	351535	351584	50	691.799987792969	384.399993896484	304.200012207031	379.100006103516
2	rire1228n	r	0	r	m	21	0	1	90	90	1	C2S1.TIF	C2S3.TIF	C1S1.TIF	2	2	1	1	3	1	200	640	352693	353343	1710	1726	353566	-32768	1820	207.152999999991	-32768	-32768	-32768	-32768	-32768	-32768	-32768	-32768	-32768	-32768	-32768	-386126.847	353562	353596	35	518.900024414062	382.600006103516	712.200012207031	383.700012207031
2	rire1228n	r	0	r	m	21	1	1	91	91	-1	C1S2.TIF	C1S3.TIF	C2S1.TIF	1	1	2	2	3	1	200	834	355908	356758	1736	1757	357043	-32768	1813	268.880000000005	357040	357068	29	512.400024414062	375.100006103516	370.100006103516	371.899993896484	136	245.300003051758	4.09011762261863	178.710596677115	265.880000000005	357257	357277	21	344.799987792969	383.600006103516	318.899993896484	378.299987792969
2	rire1228n	r	0	r	m	21	0	1	92	92	-1	C2S3.TIF	C2S1.TIF	C1S3.TIF	2	2	1	3	1	3	200	616	358251	358901	1623	1629	359157	-32768	1696	239.710000000021	359153	359175	23	517	381.399993896484	594.299987792969	374.899993896484	93	188.300003051758	2.23233317111152	4.81349080906601	235.710000000021	359358	359386	29	491.299987792969	380.700012207031	333	382.299987792969
2	rire1228n	r	0	r	m	21	1	1	93	93	-1	C2S3.TIF	C2S2.TIF	C1S1.TIF	2	2	1	3	2	1	200	923	360692	361642	1593	1591	361884	-32768	1631	225.902000000002	-32768	-32768	-32768	-32768	-32768	-32768	-32768	-32768	-32768	-32768	-32768	-394426.098	361881	361918	38	510.899993896484	388	353.200012207031	376.299987792969
2	rire1228n	r	0	r	m	21	0	1	94	94	-1	C2S1.TIF	C2S2.TIF	C1S1.TIF	2	2	1	1	2	1	200	840	362937	363787	1725	1713	364062	-32768	1718	259.678000000014	-32768	-32768	-32768	-32768	-32768	-32768	-32768	-32768	-32768	-32768	-32768	-396570.322	364057	364095	39	517.299987792969	386.5	337.399993896484	381.899993896484
2	rire1228n	r	0	r	m	21	0	1	95	95	-1	C1S1.TIF	C1S3.TIF	C2S1.TIF	1	1	2	1	3	1	200	617	365166	365816	1700	1698	365978	-32768	1715	146.544999999984	365975	366010	36	517.700012207031	386.200012207031	696.799987792969	386.200012207031	139.300003051758	299.700012207031	5.13916710546631	0	143.544999999984	366189	366242	54	686.200012207031	390.899993896484	352.299987792969	371.200012207031
2	rire1228n	r	0	r	m	21	1	1	96	96	1	C2S1.TIF	C2S3.TIF	C1S2.TIF	2	2	1	1	3	2	200	687	367310	368010	1681	1702	368329	-32768	1855	302.858999999997	-32768	-32768	-32768	-32768	-32768	-32768	-32768	-32768	-32768	-32768	-32768	-400794.141	368325	368363	39	513	386.100006103516	724.400024414062	388.5
2	rire1228n	r	0	r	m	21	1	2	1	97	1	C1S2.TIF	C1S3.TIF	C2S1.TIF	1	1	2	2	3	1	200	982	420419	421419	2306	2303	421658	-32768	2226	223.745999999985	-32768	-32768	-32768	-32768	-32768	-32768	-32768	-32768	-32768	-32768	-32768	-454202.254	421654	421690	37	521	396.799987792969	717.200012207031	392.899993896484
2	rire1228n	r	0	r	m	21	0	2	2	98	1	C1S2.TIF	C1S1.TIF	C2S2.TIF	1	1	2	2	1	2	200	956	422877	423827	2145	2137	424046	-32768	2152	201.930999999982	424042	424080	39	525	392.700012207031	759.799987792969	399.200012207031	168.399993896484	299.899993896484	6.71117078459161	-1.59483660043022	197.930999999982	424240	424251	12	747.099975585938	402.799987792969	723.299987792969	399.100006103516
2	rire1228n	r	0	r	m	21	1	2	3	99	1	C2S3.TIF	C2S2.TIF	C1S1.TIF	2	2	1	3	2	1	200	543	425244	425794	2205	2191	426005	-32768	2183	194.628000000026	-32768	-32768	-32768	-32768	-32768	-32768	-32768	-32768	-32768	-32768	-32768	-458578.372	426001	426032	32	531.299987792969	392.700012207031	697.5	386.200012207031
2	rire1228n	r	0	r	m	21	1	2	4	100	-1	C1S3.TIF	C1S1.TIF	C2S2.TIF	1	1	2	3	1	2	200	940	427094	428044	2089	2086	428302	-32768	2217	241.494999999995	-32768	-32768	-32768	-32768	-32768	-32768	-32768	-32768	-32768	-32768	-32768	-460828.505	428299	428335	37	525.799987792969	401.299987792969	348.600006103516	389.899993896484
2	rire1228n	r	0	r	m	21	1	2	5	101	1	C2S3.TIF	C2S1.TIF	C1S2.TIF	2	2	1	3	1	2	200	670	429394	430094	1890	1909	430346	-32768	1878	236.391999999993	-32768	-32768	-32768	-32768	-32768	-32768	-32768	-32768	-32768	-32768	-32768	-462877.608	430343	430378	36	522.099975585938	391.700012207031	718.799987792969	392.399993896484
2	rire1228n	r	0	r	m	21	0	2	6	102	1	C2S1.TIF	C2S3.TIF	C1S1.TIF	2	2	1	1	3	1	200	654	431504	432154	1762	1804	432365	-32768	1921	194.767999999982	-32768	-32768	-32768	-32768	-32768	-32768	-32768	-32768	-32768	-32768	-32768	-464938.232	432362	432399	38	513.700012207031	395.200012207031	724.200012207031	389.200012207031
2	rire1228n	r	0	r	m	21	1	2	7	103	-1	C1S2.TIF	C1S3.TIF	C2S1.TIF	1	1	2	2	3	1	200	527	433778	434328	1947	1936	434680	-32768	1947	335.03899999999	-32768	-32768	-32768	-32768	-32768	-32768	-32768	-32768	-32768	-32768	-32768	-467112.961	434677	434719	43	530.700012207031	397.100006103516	313.899993896484	386.799987792969
2	rire1228n	r	0	r	m	21	0	2	8	104	1	C2S3.TIF	C2S1.TIF	C1S3.TIF	2	2	1	3	1	3	200	836	435825	436675	1789	1797	436938	-32768	1855	246.929000000004	-32768	-32768	-32768	-32768	-32768	-32768	-32768	-32768	-32768	-32768	-32768	-469459.071	436934	436970	37	514.400024414062	387.100006103516	726.599975585938	389.5
2	rire1228n	r	0	r	m	21	0	2	9	105	1	C2S3.TIF	C2S1.TIF	C1S3.TIF	2	2	1	3	1	3	200	752	438020	438770	1845	1844	439032	-32768	1792	245.853999999992	-32768	-32768	-32768	-32768	-32768	-32768	-32768	-32768	-32768	-32768	-32768	-471554.146	439028	439063	36	523.099975585938	390.100006103516	725	387.899993896484
2	rire1228n	r	0	r	m	21	0	2	10	106	1	C1S1.TIF	C1S2.TIF	C2S1.TIF	1	1	2	1	2	1	200	654	440091	440741	1825	1831	440949	-32768	1894	191.707999999984	-32768	-32768	-32768	-32768	-32768	-32768	-32768	-32768	-32768	-32768	-32768	-473525.292	440945	440979	35	515.799987792969	390.399993896484	704.900024414062	386
2	rire1228n	r	0	r	m	21	1	2	11	107	1	C1S2.TIF	C1S1.TIF	C2S3.TIF	1	1	2	2	1	3	200	573	442109	442709	1821	1833	442885	-32768	1865	159.842000000004	-32768	-32768	-32768	-32768	-32768	-32768	-32768	-32768	-32768	-32768	-32768	-475493.158	442881	442919	39	512.599975585938	389.200012207031	721.099975585938	390.399993896484
2	rire1228n	r	0	r	m	21	0	2	12	108	-1	C1S2.TIF	C1S1.TIF	C2S2.TIF	1	1	2	2	1	2	200	804	444032	444832	1924	1923	445078	-32768	1995	229.572999999975	-32768	-32768	-32768	-32768	-32768	-32768	-32768	-32768	-32768	-32768	-32768	-477616.427	445075	445116	42	516.799987792969	391.299987792969	323.399993896484	390.700012207031
2	rire1228n	r	0	r	m	21	1	2	13	109	-1	C2S1.TIF	C2S2.TIF	C1S3.TIF	2	2	1	1	2	3	200	606	446225	446825	1710	1723	447062	-32768	1709	220.424999999988	-32768	-32768	-32768	-32768	-32768	-32768	-32768	-32768	-32768	-32768	-32768	-479609.575	447059	447098	40	517.900024414062	385.5	320.600006103516	387.700012207031
2	rire1228n	r	0	r	m	21	1	2	14	110	1	C1S2.TIF	C1S1.TIF	C2S3.TIF	1	1	2	2	1	3	200	677	448215	448915	1808	1824	449155	-32768	1913	223.652000000002	-32768	-32768	-32768	-32768	-32768	-32768	-32768	-32768	-32768	-32768	-32768	-481699.348	449152	449188	37	515	391.200012207031	708.900024414062	390.100006103516
2	rire1228n	r	0	r	m	21	1	2	15	111	1	C2S2.TIF	C2S1.TIF	C1S3.TIF	2	2	1	2	1	3	200	630	450296	450946	1901	1897	451153	-32768	1911	191.218999999983	-32768	-32768	-32768	-32768	-32768	-32768	-32768	-32768	-32768	-32768	-32768	-483729.781	451149	451186	38	514.099975585938	393	730.799987792969	395.899993896484
2	rire1228n	r	0	r	m	21	1	2	16	112	1	C2S1.TIF	C2S2.TIF	C1S3.TIF	2	2	1	1	2	3	200	848	452317	453167	2100	2110	453331	-32768	2127	147.619000000006	-32768	-32768	-32768	-32768	-32768	-32768	-32768	-32768	-32768	-32768	-32768	-485951.381	453327	453361	35	521.099975585938	396.799987792969	710.700012207031	388.600006103516
2	rire1228n	r	0	r	m	21	0	2	17	113	-1	C2S2.TIF	C2S1.TIF	C1S2.TIF	2	2	1	2	1	2	200	967	454419	455369	2125	2128	455625	-32768	2110	239.657999999996	455622	455649	28	513.200012207031	400.100006103516	369.100006103516	397	145.399993896484	245.100006103516	4.14176547533489	178.766508073109	236.657999999996	455868	455874	7	328.799987792969	398.799987792969	316.899993896484	396.5
2	rire1228n	r	0	r	m	21	1	2	18	114	1	C2S1.TIF	C2S3.TIF	C1S2.TIF	2	2	1	1	3	2	200	689	457180	457880	1767	1772	458058	-32768	1811	161.972000000009	-32768	-32768	-32768	-32768	-32768	-32768	-32768	-32768	-32768	-32768	-32768	-490664.028	458053	458090	38	508.200012207031	388.399993896484	713.700012207031	382.200012207031
2	rire1228n	r	0	r	m	21	1	2	19	115	-1	C1S1.TIF	C1S3.TIF	C2S2.TIF	1	1	2	1	3	2	200	824	459149	459999	1984	1988	460195	-32768	2059	179.295999999973	-32768	-32768	-32768	-32768	-32768	-32768	-32768	-32768	-32768	-32768	-32768	-492783.704	460191	460226	36	519.5	387.700012207031	343.700012207031	375.700012207031
2	rire1228n	r	0	r	m	21	1	2	20	116	1	C2S3.TIF	C2S1.TIF	C1S2.TIF	2	2	1	3	1	2	200	816	461287	462087	1989	1990	462275	-32768	1989	171.472000000009	-32768	-32768	-32768	-32768	-32768	-32768	-32768	-32768	-32768	-32768	-32768	-494871.528	462271	462307	37	519.700012207031	384.299987792969	717.700012207031	381.100006103516
2	rire1228n	r	0	r	m	21	0	2	21	117	1	C2S3.TIF	C2S2.TIF	C1S3.TIF	2	2	1	3	2	3	200	654	463365	464015	2026	2030	464169	-32768	2021	138.409999999974	-32768	-32768	-32768	-32768	-32768	-32768	-32768	-32768	-32768	-32768	-32768	-496798.59	464166	464203	38	512.5	388.100006103516	714.400024414062	381.399993896484
2	rire1228n	r	0	r	m	21	1	2	22	118	1	C2S2.TIF	C2S1.TIF	C1S3.TIF	2	2	1	2	1	3	200	765	465310	466060	1941	1960	466216	-32768	1979	140.090000000026	-32768	-32768	-32768	-32768	-32768	-32768	-32768	-32768	-32768	-32768	-32768	-498843.91	466213	466245	33	515.599975585938	390.200012207031	698.099975585938	388.100006103516
2	rire1228n	r	0	r	m	21	1	2	23	119	-1	C2S3.TIF	C2S2.TIF	C1S1.TIF	2	2	1	3	2	1	200	723	467317	468067	1982	2000	468342	-32768	2010	258.651000000013	-32768	-32768	-32768	-32768	-32768	-32768	-32768	-32768	-32768	-32768	-32768	-500851.349	468339	468378	40	524.700012207031	385.600006103516	356.399993896484	378.899993896484
2	rire1228n	r	0	r	m	21	1	2	24	120	1	C1S1.TIF	C1S3.TIF	C2S2.TIF	1	1	2	1	3	2	200	502	469437	469937	1678	1675	470137	-32768	1704	184.320000000007	-32768	-32768	-32768	-32768	-32768	-32768	-32768	-32768	-32768	-32768	-32768	-502720.68	470134	470170	37	518.700012207031	381.700012207031	722.400024414062	381.299987792969
2	rire1228n	r	0	r	m	21	1	2	25	121	-1	C1S3.TIF	C1S2.TIF	C2S1.TIF	1	1	2	3	2	1	200	688	471279	471979	1770	1769	472174	-32768	1786	178.402000000002	-32768	-32768	-32768	-32768	-32768	-32768	-32768	-32768	-32768	-32768	-32768	-504763.598	472170	472206	37	515.900024414062	383.899993896484	335.5	378.5
2	rire1228n	r	0	r	m	21	0	2	26	122	1	C1S2.TIF	C1S3.TIF	C2S2.TIF	1	1	2	2	3	2	200	760	473507	474257	1672	1692	474423	-32768	1744	150.314000000013	-32768	-32768	-32768	-32768	-32768	-32768	-32768	-32768	-32768	-32768	-32768	-507040.686	474420	474453	34	516.5	374.5	688.299987792969	374.399993896484
2	rire1228n	r	0	r	m	21	1	2	27	123	-1	C1S2.TIF	C1S3.TIF	C2S1.TIF	1	1	2	2	3	1	200	546	475516	476066	1754	1753	476296	-32768	1783	214.754000000015	-32768	-32768	-32768	-32768	-32768	-32768	-32768	-32768	-32768	-32768	-32768	-508849.246	476292	476330	39	519.299987792969	382.799987792969	340.799987792969	372
2	rire1228n	r	0	r	m	21	1	2	28	124	-1	C1S3.TIF	C1S1.TIF	C2S2.TIF	1	1	2	3	1	2	200	736	477650	478400	1773	1761	478645	-32768	1739	227.794999999984	478642	478674	33	516.700012207031	375.600006103516	657.599975585938	367.700012207031	118.599998474121	206.100006103516	4.05522674112917	3.21372604785576	224.794999999984	479267	479319	53	700.700012207031	384	304.299987792969	388
2	rire1228n	r	0	r	m	21	1	2	29	125	1	C2S1.TIF	C2S2.TIF	C1S3.TIF	2	2	1	1	2	3	200	936	480363	481313	1808	1814	481543	-32768	1812	213.962	-32768	-32768	-32768	-32768	-32768	-32768	-32768	-32768	-32768	-32768	-32768	-514097.038	481537	481572	36	520.599975585938	383.700012207031	712.099975585938	379.100006103516
2	rire1228n	r	0	r	m	21	0	2	30	126	-1	C2S1.TIF	C2S3.TIF	C1S1.TIF	2	2	1	1	3	1	200	877	482639	483539	1653	1647	483787	-32768	1674	232.015000000014	-32768	-32768	-32768	-32768	-32768	-32768	-32768	-32768	-32768	-32768	-32768	-516322.985	483784	483820	37	524.200012207031	382.600006103516	343.299987792969	377.100006103516
2	rire1228n	r	0	r	m	21	0	2	31	127	1	C1S3.TIF	C1S2.TIF	C2S3.TIF	1	1	2	3	2	3	200	790	484889	485689	1596	1583	485880	-32768	1592	175.443000000028	-32768	-32768	-32768	-32768	-32768	-32768	-32768	-32768	-32768	-32768	-32768	-518472.557	485876	485911	36	520.400024414062	377.899993896484	697.299987792969	372
2	rire1228n	r	0	r	m	21	0	2	32	128	1	C2S1.TIF	C2S2.TIF	C1S1.TIF	2	2	1	1	2	1	200	825	487045	487895	1546	1552	488162	-32768	1611	251.380000000005	488159	488193	35	516.299987792969	379.5	335.899993896484	371.100006103516	145.199996948242	247.199996948242	5.18211125163712	177.327074694367	248.380000000005	488629	488658	30	529.400024414062	378.200012207031	688.299987792969	376.5
2	rire1228n	r	0	r	m	21	1	2	33	129	1	C1S3.TIF	C1S2.TIF	C2S1.TIF	1	1	2	3	2	1	200	904	489899	490799	1530	1535	491038	-32768	1579	222.525000000023	-32768	-32768	-32768	-32768	-32768	-32768	-32768	-32768	-32768	-32768	-32768	-523583.475	491035	491074	40	510.299987792969	379.899993896484	690.200012207031	372.399993896484
2	rire1228n	r	0	r	m	21	1	2	34	130	-1	C2S2.TIF	C2S1.TIF	C1S3.TIF	2	2	1	2	1	3	200	811	492274	493074	1640	1637	493422	-32768	1729	331.694000000018	-32768	-32768	-32768	-32768	-32768	-32768	-32768	-32768	-32768	-32768	-32768	-525858.306	493419	493454	36	512.400024414062	378.399993896484	330.100006103516	375.299987792969
2	rire1228n	r	0	r	m	21	0	2	35	131	1	C2S2.TIF	C2S3.TIF	C1S2.TIF	2	2	1	2	3	2	200	781	494522	495322	1639	1637	495558	-32768	1629	220.351000000024	-32768	-32768	-32768	-32768	-32768	-32768	-32768	-32768	-32768	-32768	-32768	-528105.649	495555	495591	37	512.799987792969	378.299987792969	710.599975585938	372.899993896484
2	rire1228n	r	0	r	m	21	1	2	36	132	-1	C1S1.TIF	C1S2.TIF	C2S3.TIF	1	1	2	1	2	3	200	889	496628	497528	1666	1669	497777	-32768	1669	233.560999999987	-32768	-32768	-32768	-32768	-32768	-32768	-32768	-32768	-32768	-32768	-32768	-530311.439	497774	497807	34	512.5	375.899993896484	352.700012207031	376
2	rire1228n	r	0	r	m	21	0	2	37	133	-1	C1S3.TIF	C1S2.TIF	C2S3.TIF	1	1	2	3	2	3	200	539	498933	499483	1580	1579	499746	-32768	1535	247.462999999989	499742	499773	32	518.299987792969	376.5	676.200012207031	362.799987792969	136.699996948242	273.899993896484	4.54796711221563	4.9730010719918	243.462999999989	499862	499910	49	673.400024414062	366.5	303.5	362.600006103516
2	rire1228n	r	0	r	m	21	1	2	38	134	-1	C2S1.TIF	C2S2.TIF	C1S3.TIF	2	2	1	1	2	3	200	627	501169	501819	1599	1598	502085	-32768	1613	249.306999999972	-32768	-32768	-32768	-32768	-32768	-32768	-32768	-32768	-32768	-32768	-32768	-534603.693	502082	502121	40	515.5	376.899993896484	357.5	369.299987792969
2	rire1228n	r	0	r	m	21	1	2	39	135	-1	C1S2.TIF	C1S1.TIF	C2S3.TIF	1	1	2	2	1	3	200	971	503941	504941	1736	1758	505178	-32768	1681	220.530000000028	505174	505200	27	512.5	381	625.599975585938	368.399993896484	117.900001525879	195.100006103516	3.27016304310664	6.36597240841044	216.530000000028	505337	505386	50	644.099975585938	372.5	301.5	372.700012207031
2	rire1228n	r	0	r	m	21	0	2	40	136	1	C2S2.TIF	C2S3.TIF	C1S2.TIF	2	2	1	2	3	2	200	770	506820	507620	1528	1535	507825	-32768	1558	188.924999999988	507821	507856	36	511	366.600006103516	655.599975585938	362.899993896484	111.5	194.5	4.15653555076416	1.46787360365913	184.924999999988	507966	507987	22	653.400024414062	367.100006103516	710.599975585938	364.799987792969
2	rire1228n	r	0	r	m	21	0	2	41	137	1	C1S3.TIF	C1S1.TIF	C2S3.TIF	1	1	2	3	1	3	200	707	509233	509933	1486	1485	510171	-32768	1476	222.189000000013	-32768	-32768	-32768	-32768	-32768	-32768	-32768	-32768	-32768	-32768	-32768	-542716.811	510168	510202	35	511	378.200012207031	695.700012207031	367.899993896484
2	rire1228n	r	0	r	m	21	1	2	42	138	1	C2S2.TIF	C2S3.TIF	C1S1.TIF	2	2	1	2	3	1	200	950	511458	512408	1638	1660	512572	-32768	1721	147.784999999974	-32768	-32768	-32768	-32768	-32768	-32768	-32768	-32768	-32768	-32768	-32768	-545192.215	512696	512729	34	516.299987792969	380.5	693.400024414062	372.299987792969
2	rire1228n	r	0	r	m	21	0	2	43	139	1	C1S3.TIF	C1S1.TIF	C2S3.TIF	1	1	2	3	1	3	200	988	514515	515515	1612	1598	515805	-32768	1596	273.782000000007	515804	515873	70	511.100006103516	371.200012207031	653.599975585938	364.799987792969	101	258.100006103516	4.09896627264248	2.57527148095441	272.782000000007	516180	516221	42	401.100006103516	374.5	726.400024414062	376.700012207031
2	rire1228n	r	0	r	m	21	0	2	44	140	-1	C1S1.TIF	C1S2.TIF	C2S1.TIF	1	1	2	1	2	1	200	587	517261	517861	1578	1581	517940	-32768	1580	63.310999999987	518123	518149	27	510.399993896484	373	401.399993896484	371.200012207031	114	228.699996948242	3.1371183070689	179.05461261228	246.310999999987	518450	518472	23	253.199996948242	382.899993896484	317.399993896484	378.799987792969
2	rire1228n	r	0	r	m	21	1	2	45	141	1	C2S3.TIF	C2S2.TIF	C1S1.TIF	2	2	1	3	2	1	200	788	519587	520387	1556	1566	520709	-32768	1586	306.598999999987	-32768	-32768	-32768	-32768	-32768	-32768	-32768	-32768	-32768	-32768	-32768	-553170.401	520704	520744	41	508.299987792969	376.899993896484	664.799987792969	375.399993896484
2	rire1228n	r	0	r	m	21	0	2	46	142	-1	C2S1.TIF	C2S2.TIF	C1S1.TIF	2	2	1	1	2	1	200	843	522273	523123	1626	1632	523469	-32768	1672	329.128000000026	-32768	-32768	-32768	-32768	-32768	-32768	-32768	-32768	-32768	-32768	-32768	-555907.872	523466	523506	41	507.200012207031	384.100006103516	333.299987792969	377.5
2	rire1228n	r	0	r	m	21	0	2	47	143	-1	C1S1.TIF	C1S3.TIF	C2S1.TIF	1	1	2	1	3	1	200	737	524561	525311	1727	1731	525533	-32768	1796	205.636000000057	525530	525557	28	510.700012207031	388.600006103516	375.299987792969	384.799987792969	136.5	233	3.89234157923978	178.390783465383	202.636000000057	526334	526371	38	514.900024414062	381.5	326.100006103516	380
2	rire1228n	r	0	r	m	21	0	2	48	144	1	C2S1.TIF	C2S2.TIF	C1S1.TIF	2	2	1	1	2	1	200	599	527754	528354	1633	1624	528606	-32768	1579	235.670000000042	-32768	-32768	-32768	-32768	-32768	-32768	-32768	-32768	-32768	-32768	-32768	-561138.33	528602	528640	39	502.899993896484	378	713.700012207031	371.899993896484
2	rire1228n	r	0	r	m	21	1	2	49	145	-1	C2S2.TIF	C2S3.TIF	C1S1.TIF	2	2	1	2	3	1	200	656	529754	530404	1549	1538	530710	-32768	1527	289.974000000046	-32768	-32768	-32768	-32768	-32768	-32768	-32768	-32768	-32768	-32768	-32768	-563188.026	530707	530741	35	505	373.100006103516	317.700012207031	363
2	rire1228n	r	0	r	m	21	1	2	50	146	1	C1S1.TIF	C1S3.TIF	C2S2.TIF	1	1	2	1	3	2	200	941	531816	532766	1585	1599	533016	-32768	1612	234.68200000003	-32768	-32768	-32768	-32768	-32768	-32768	-32768	-32768	-32768	-32768	-32768	-565549.318	533012	533048	37	508	369.600006103516	713.799987792969	367.299987792969
2	rire1228n	r	0	r	m	21	0	2	51	147	1	C1S1.TIF	C1S3.TIF	C2S1.TIF	1	1	2	1	3	1	200	688	534137	534837	1564	1566	535053	-32768	1626	199.596999999951	-32768	-32768	-32768	-32768	-32768	-32768	-32768	-32768	-32768	-32768	-32768	-567621.403	535050	535085	36	502.799987792969	371	689	373.5
2	rire1228n	r	0	r	m	21	1	2	52	148	1	C1S3.TIF	C1S1.TIF	C2S2.TIF	1	1	2	3	1	2	200	727	536149	536899	1543	1536	537137	-32768	1558	221.388000000035	-32768	-32768	-32768	-32768	-32768	-32768	-32768	-32768	-32768	-32768	-32768	-569683.612	537134	537169	36	507.5	373.799987792969	699	371.299987792969
2	rire1228n	r	0	r	m	21	0	2	53	149	1	C2S1.TIF	C2S3.TIF	C1S1.TIF	2	2	1	1	3	1	200	901	538234	539134	1581	1581	539401	-32768	1571	250.408000000054	-32768	-32768	-32768	-32768	-32768	-32768	-32768	-32768	-32768	-32768	-32768	-571918.592	539398	539435	38	513.799987792969	370.600006103516	711.700012207031	367.899993896484
2	rire1228n	r	0	r	m	21	0	2	54	150	1	C1S2.TIF	C1S1.TIF	C2S2.TIF	1	1	2	2	1	2	200	625	540507	541157	1451	1470	541437	-32768	1517	264.496999999974	-32768	-32768	-32768	-32768	-32768	-32768	-32768	-32768	-32768	-32768	-32768	-573940.503	541433	541469	37	518.200012207031	376.899993896484	726.099975585938	376.200012207031
2	rire1228n	r	0	r	m	21	0	2	55	151	-1	C2S3.TIF	C2S1.TIF	C1S3.TIF	2	2	1	3	1	3	200	870	542540	543440	1556	1567	543716	-32768	1660	260.018999999971	543713	543741	29	508.700012207031	368.799987792969	368.5	362.5	136	221.899993896484	4.03281294997782	177.424089652393	257.018999999971	543874	543893	20	334.200012207031	371.200012207031	288	369.100006103516
2	rire1228n	r	0	r	m	21	0	2	56	152	1	C1S1.TIF	C1S3.TIF	C2S1.TIF	1	1	2	1	3	1	200	899	545583	546483	1588	1597	546773	-32768	1566	273.030999999959	-32768	-32768	-32768	-32768	-32768	-32768	-32768	-32768	-32768	-32768	-32768	-579267.969	546770	546805	36	509.799987792969	374.399993896484	702.700012207031	366.700012207031
2	rire1228n	r	0	r	m	21	0	2	57	153	1	C2S2.TIF	C2S1.TIF	C1S2.TIF	2	2	1	2	1	2	200	841	548697	549547	1370	1371	549811	-32768	1408	247.180999999982	-32768	-32768	-32768	-32768	-32768	-32768	-32768	-32768	-32768	-32768	-32768	-582331.819	549806	549842	37	506.299987792969	372.100006103516	699.099975585938	361.5
2	rire1228n	r	0	r	m	21	0	2	58	154	-1	C2S3.TIF	C2S2.TIF	C1S3.TIF	2	2	1	3	2	3	200	776	551171	551971	1486	1509	552213	-32768	1579	226.021999999997	552211	552238	28	512.700012207031	377.600006103516	386.700012207031	368.200012207031	125.599998474121	209.600006103516	3.63078019410327	175.728019250553	224.021999999997	552354	552387	34	355.200012207031	374.5	288.399993896484	369.399993896484
2	rire1228n	r	0	r	m	21	0	2	59	155	-1	C2S2.TIF	C2S3.TIF	C1S2.TIF	2	2	1	2	3	2	200	560	553506	554056	1644	1651	554336	-32768	1605	264.011999999988	554331	554359	29	514.400024414062	381.700012207031	653.299987792969	377.899993896484	132.300003051758	274.5	3.99287583568325	1.56936399276918	259.011999999988	554408	554452	45	645.099975585938	378.799987792969	346.700012207031	370.200012207031
2	rire1228n	r	0	r	m	21	0	2	60	156	-1	C2S2.TIF	C2S1.TIF	C1S2.TIF	2	2	1	2	1	2	200	569	555553	556153	1690	1694	556432	-32768	1681	262.180999999982	556429	556451	23	513.700012207031	381.299987792969	600.799987792969	375.799987792969	104.199996948242	169.5	2.5114806803503	3.6183984264812	259.180999999982	556490	556535	46	613.599975585938	379.700012207031	356.799987792969	376.5
2	rire1228n	r	0	r	m	21	0	2	61	157	-1	C1S3.TIF	C1S2.TIF	C2S3.TIF	1	1	2	3	2	3	200	769	557587	558387	1529	1531	558617	-32768	1591	213.429000000004	558614	558652	39	512.400024414062	372.5	690.900024414062	369	126.800003051758	265.899993896484	5.12294135465169	1.12653875551888	210.429000000004	559047	559091	45	712.200012207031	383.299987792969	351.899993896484	374.299987792969
2	rire1228n	r	0	r	m	21	0	2	62	158	1	C1S2.TIF	C1S3.TIF	C2S2.TIF	1	1	2	2	3	2	200	789	560459	561259	1531	1539	561447	-32768	1537	172.09600000002	-32768	-32768	-32768	-32768	-32768	-32768	-32768	-32768	-32768	-32768	-32768	-594042.904	561438	561482	45	511.200012207031	373.899993896484	678.5	368.399993896484
2	rire1228n	r	0	r	m	21	0	2	63	159	-1	C1S2.TIF	C1S3.TIF	C2S2.TIF	1	1	2	2	3	2	200	752	562767	563517	1477	1479	563895	-32768	1599	362.391999999993	-32768	-32768	-32768	-32768	-32768	-32768	-32768	-32768	-32768	-32768	-32768	-596300.608	563892	563931	40	505.899993896484	379.799987792969	306	366.700012207031
2	rire1228n	r	0	r	m	21	1	2	64	160	-1	C2S2.TIF	C2S1.TIF	C1S3.TIF	2	2	1	2	1	3	200	524	565042	565592	1635	1662	565884	-32768	1621	276.309000000008	565880	565916	37	509.700012207031	377.299987792969	699.700012207031	373.100006103516	142.600006103516	277.100006103516	5.45327249216859	1.26815022382447	272.309000000008	566801	566850	50	704.799987792969	380.899993896484	354.799987792969	376.5
2	rire1228n	r	0	r	m	21	1	2	65	161	1	C1S3.TIF	C1S2.TIF	C2S1.TIF	1	1	2	3	2	1	200	519	568130	568680	1611	1597	568927	-32768	1607	230.415999999968	-32768	-32768	-32768	-32768	-32768	-32768	-32768	-32768	-32768	-32768	-32768	-601464.584	568923	568959	37	510.899993896484	385.100006103516	710.200012207031	383.399993896484
2	rire1228n	r	0	r	m	21	1	2	66	162	-1	C2S1.TIF	C2S3.TIF	C1S2.TIF	2	2	1	1	3	2	200	855	570116	570966	1656	1677	571193	-32768	1728	210.81799999997	-32768	-32768	-32768	-32768	-32768	-32768	-32768	-32768	-32768	-32768	-32768	-603750.182	571189	571226	38	515.200012207031	388.700012207031	329.5	373
2	rire1228n	r	0	r	m	21	0	2	67	163	-1	C2S1.TIF	C2S2.TIF	C1S1.TIF	2	2	1	1	2	1	200	994	573669	574669	1483	1476	574931	-32768	1509	245.587999999989	-32768	-32768	-32768	-32768	-32768	-32768	-32768	-32768	-32768	-32768	-32768	-607453.412	574928	574965	38	508.399993896484	363.600006103516	321.899993896484	366.200012207031
2	rire1228n	r	0	r	m	21	1	2	68	164	-1	C1S1.TIF	C1S3.TIF	C2S2.TIF	1	1	2	1	3	2	200	947	576104	577054	1677	1671	577302	-32768	1646	231.880000000005	577298	577337	40	510.100006103516	369.700012207031	366	363.200012207031	101.599998474121	168.699996948242	4.14502724697785	177.414249327	227.880000000005	577446	577466	21	361.200012207031	367.200012207031	308.200012207031	365
2	rire1228n	r	0	r	m	21	1	2	69	165	1	C1S1.TIF	C1S2.TIF	C2S3.TIF	1	1	2	1	2	3	200	695	579080	579780	1533	1552	579991	-32768	1596	194.795000000042	-32768	-32768	-32768	-32768	-32768	-32768	-32768	-32768	-32768	-32768	-32768	-612564.205	579988	580026	39	505.899993896484	370.5	699.799987792969	368.399993896484
2	rire1228n	r	0	r	m	21	0	2	70	166	1	C1S3.TIF	C1S2.TIF	C2S3.TIF	1	1	2	3	2	3	200	638	581176	581826	1565	1555	582050	-32768	1566	207.93200000003	-32768	-32768	-32768	-32768	-32768	-32768	-32768	-32768	-32768	-32768	-32768	-614610.068	582047	582077	31	511.899993896484	372.399993896484	681.099975585938	368.799987792969
2	rire1228n	r	0	r	m	21	0	2	71	167	-1	C1S1.TIF	C1S3.TIF	C2S1.TIF	1	1	2	1	3	1	200	832	583141	583991	1502	1492	584157	-32768	1479	149.70299999998	584154	584179	26	510.899993896484	375.799987792969	611.599975585938	366.899993896484	106.900001525879	218.300003051758	2.90913706744656	5.05077050623292	146.70299999998	584257	584302	46	610.400024414062	371.5	294.200012207031	374.600006103516
2	rire1228n	r	0	r	m	21	1	2	72	168	1	C2S1.TIF	C2S3.TIF	C1S2.TIF	2	2	1	1	3	2	200	654	585370	586020	1542	1530	586271	-32768	1575	235.226000000024	-32768	-32768	-32768	-32768	-32768	-32768	-32768	-32768	-32768	-32768	-32768	-618803.774	586267	586300	34	513.700012207031	375	703.200012207031	372
2	rire1228n	r	0	r	m	21	1	2	73	169	-1	C2S3.TIF	C2S1.TIF	C1S2.TIF	2	2	1	3	1	2	200	781	587383	588183	1456	1454	588407	-32768	1504	208.493000000017	-32768	-32768	-32768	-32768	-32768	-32768	-32768	-32768	-32768	-32768	-32768	-620966.507	588404	588441	38	511.899993896484	378	335.100006103516	377.100006103516
2	rire1228n	r	0	r	m	21	0	2	74	170	-1	C2S2.TIF	C2S3.TIF	C1S2.TIF	2	2	1	2	3	2	200	769	589491	590291	1541	1529	590556	-32768	1529	247.895000000019	590553	590577	25	508.200012207031	374.799987792969	590.299987792969	371.200012207031	92.6999969482422	195.100006103516	2.36486596174037	2.5143587651498	244.895000000019	590606	590649	44	583	372.899993896484	349.200012207031	363.700012207031
2	rire1228n	r	0	r	m	21	0	2	75	171	-1	C1S2.TIF	C1S3.TIF	C2S2.TIF	1	1	2	2	3	2	200	807	591683	592483	1567	1578	592686	-32768	1608	186.782000000007	-32768	-32768	-32768	-32768	-32768	-32768	-32768	-32768	-32768	-32768	-32768	-625267.218	592683	592716	34	508.299987792969	377.700012207031	342.5	370.600006103516
2	rire1228n	r	0	r	m	21	1	2	76	172	-1	C2S3.TIF	C2S1.TIF	C1S2.TIF	2	2	1	3	1	2	200	557	593828	594378	1595	1600	594621	-32768	1592	226.94299999997	-32768	-32768	-32768	-32768	-32768	-32768	-32768	-32768	-32768	-32768	-32768	-627162.057	594616	594654	39	506.5	380.799987792969	321.200012207031	369.899993896484
2	rire1228n	r	0	r	m	21	1	2	77	173	-1	C2S3.TIF	C2S2.TIF	C1S1.TIF	2	2	1	3	2	1	200	615	595709	596359	1547	1548	596643	-32768	1615	268.18200000003	-32768	-32768	-32768	-32768	-32768	-32768	-32768	-32768	-32768	-32768	-32768	-629142.818	596638	596666	29	512.200012207031	375.5	351.700012207031	367.700012207031
2	rire1228n	r	0	r	m	21	1	2	78	174	-1	C1S3.TIF	C1S2.TIF	C2S1.TIF	1	1	2	3	2	1	200	709	597727	598427	1458	1455	598664	-32768	1488	221.135000000009	-32768	-32768	-32768	-32768	-32768	-32768	-32768	-32768	-32768	-32768	-32768	-631210.865	598660	598689	30	505.799987792969	373.799987792969	356.200012207031	370.799987792969
2	rire1228n	r	0	r	m	21	1	2	79	175	1	C1S1.TIF	C1S2.TIF	C2S3.TIF	1	1	2	1	2	3	200	765	599747	600497	1480	1509	600687	-32768	1610	173.295000000042	-32768	-32768	-32768	-32768	-32768	-32768	-32768	-32768	-32768	-32768	-32768	-633281.705	600682	600716	35	505.100006103516	380	706	377.299987792969
2	rire1228n	r	0	r	m	21	1	2	80	176	-1	C1S1.TIF	C1S2.TIF	C2S3.TIF	1	1	2	1	2	3	200	586	602123	602723	1543	1542	602995	-32768	1521	255.469999999972	-32768	-32768	-32768	-32768	-32768	-32768	-32768	-32768	-32768	-32768	-32768	-635507.53	602991	603036	46	507.5	375	321.899993896484	370.899993896484
2	rire1228n	r	0	r	m	21	0	2	81	177	-1	C2S3.TIF	C2S2.TIF	C1S3.TIF	2	2	1	3	2	3	200	926	604090	605040	1477	1493	605390	-32768	1455	333.72100000002	-32768	-32768	-32768	-32768	-32768	-32768	-32768	-32768	-32768	-32768	-32768	-637824.279	605387	605416	30	506.5	374	351.200012207031	368.600006103516
2	rire1228n	r	0	r	m	21	0	2	82	178	-1	C1S2.TIF	C1S1.TIF	C2S2.TIF	1	1	2	2	1	2	200	516	606521	607071	1397	1397	607375	-32768	1448	288.425999999978	-32768	-32768	-32768	-32768	-32768	-32768	-32768	-32768	-32768	-32768	-32768	-639854.574	607372	607403	32	500.600006103516	374	337.600006103516	369.5
2	rire1228n	r	0	r	m	21	1	2	83	179	-1	C2S2.TIF	C2S3.TIF	C1S1.TIF	2	2	1	2	3	1	200	518	608508	609058	1474	1469	609433	-32768	1434	358.861000000034	609429	609463	35	508.899993896484	373	716	373.100006103516	165	327.100006103516	5.93409835679176	-0.0277470507455007	354.861000000034	609949	609986	38	520.200012207031	369.700012207031	317.100006103516	362.700012207031
2	rire1228n	r	0	r	m	21	0	2	84	180	-1	C1S1.TIF	C1S2.TIF	C2S1.TIF	1	1	2	1	2	1	200	503	611038	611538	1580	1602	611830	-32768	1602	275.417000000016	-32768	-32768	-32768	-32768	-32768	-32768	-32768	-32768	-32768	-32768	-32768	-644322.583	611826	611854	29	505.899993896484	371.700012207031	355.899993896484	364.799987792969
2	rire1228n	r	0	r	m	21	0	2	85	181	1	C1S1.TIF	C1S2.TIF	C2S1.TIF	1	1	2	1	2	1	200	819	613178	614028	1508	1507	614289	-32768	1531	244.195999999996	-32768	-32768	-32768	-32768	-32768	-32768	-32768	-32768	-32768	-32768	-32768	-646812.804	614285	614315	31	515.599975585938	374.200012207031	682.799987792969	373.600006103516
2	rire1228n	r	0	r	m	21	1	2	86	182	1	C1S3.TIF	C1S1.TIF	C2S2.TIF	1	1	2	3	1	2	200	928	615376	616326	1404	1428	616556	-32768	1493	213.43200000003	-32768	-32768	-32768	-32768	-32768	-32768	-32768	-32768	-32768	-32768	-32768	-649110.568	616552	616590	39	511.799987792969	382.299987792969	703.200012207031	377.5
2	rire1228n	r	0	r	m	21	1	2	87	183	-1	C2S1.TIF	C2S3.TIF	C1S2.TIF	2	2	1	1	3	2	200	651	617779	618429	1570	1561	618666	-32768	1552	221.386000000057	-32768	-32768	-32768	-32768	-32768	-32768	-32768	-32768	-32768	-32768	-32768	-651212.614	618662	618694	33	516.599975585938	379.399993896484	357.799987792969	372.399993896484
2	rire1228n	r	0	r	m	21	0	2	88	184	1	C2S3.TIF	C2S2.TIF	C1S3.TIF	2	2	1	3	2	3	200	950	619753	620703	1458	1451	620883	-32768	1455	163.839999999967	-32768	-32768	-32768	-32768	-32768	-32768	-32768	-32768	-32768	-32768	-32768	-653487.16	620880	620917	38	509.200012207031	381	680.900024414062	367.299987792969
2	rire1228n	r	0	r	m	21	0	2	89	185	-1	C2S1.TIF	C2S3.TIF	C1S1.TIF	2	2	1	1	3	1	200	997	621974	622974	1504	1511	623227	-32768	1452	236.123000000021	-32768	-32768	-32768	-32768	-32768	-32768	-32768	-32768	-32768	-32768	-32768	-655758.877	623224	623253	30	510.200012207031	382.200012207031	359.299987792969	374.299987792969
2	rire1228n	r	0	r	m	21	1	2	90	186	-1	C1S2.TIF	C1S1.TIF	C2S3.TIF	1	1	2	2	1	3	200	833	624361	625211	1427	1433	625467	-32768	1422	239.111000000034	-32768	-32768	-32768	-32768	-32768	-32768	-32768	-32768	-32768	-32768	-32768	-657995.889	625462	625495	34	506.399993896484	376.200012207031	339.200012207031	375.100006103516
2	rire1228n	r	0	r	m	21	0	2	91	187	-1	C2S3.TIF	C2S1.TIF	C1S3.TIF	2	2	1	3	1	3	200	749	626606	627356	1473	1465	627604	-32768	1391	231.831000000006	-32768	-32768	-32768	-32768	-32768	-32768	-32768	-32768	-32768	-32768	-32768	-660140.169	627601	627640	40	509.700012207031	373	315	371.5
2	rire1228n	r	0	r	m	21	1	2	92	188	1	C1S2.TIF	C1S3.TIF	C2S1.TIF	1	1	2	2	3	1	200	978	628685	629685	1539	1528	630088	-32768	1527	386.741000000038	-32768	-32768	-32768	-32768	-32768	-32768	-32768	-32768	-32768	-32768	-32768	-662469.259	630084	630119	36	506.100006103516	374.799987792969	719.700012207031	364.600006103516
2	rire1228n	r	0	r	m	21	0	2	93	189	-1	C1S3.TIF	C1S1.TIF	C2S3.TIF	1	1	2	3	1	3	200	836	631229	632079	1487	1483	632331	-32768	1466	236.013999999966	-32768	-32768	-32768	-32768	-32768	-32768	-32768	-32768	-32768	-32768	-32768	-664862.986	632328	632370	43	508.100006103516	371.200012207031	339.200012207031	371.700012207031
2	rire1228n	r	0	r	m	21	0	2	94	190	-1	C1S3.TIF	C1S1.TIF	C2S3.TIF	1	1	2	3	1	3	200	700	633472	634172	1515	1510	634436	-32768	1527	247.621000000043	634434	634455	22	513.400024414062	376.299987792969	451.200012207031	373	77.9000015258789	150.899993896484	1.792453016368	176.95936415587	245.621000000043	634558	634584	27	455.100006103516	376.700012207031	340.200012207031	374.100006103516
2	rire1228n	r	0	r	m	21	0	2	95	191	1	C2S2.TIF	C2S1.TIF	C1S2.TIF	2	2	1	2	1	2	200	963	635654	636604	1482	1507	636820	-32768	1519	199.27099999995	-32768	-32768	-32768	-32768	-32768	-32768	-32768	-32768	-32768	-32768	-32768	-669388.729	636816	636851	36	508.600006103516	378.5	707.299987792969	366.399993896484
2	rire1228n	r	0	r	m	21	1	2	96	192	1	C2S2.TIF	C2S3.TIF	C1S1.TIF	2	2	1	2	3	1	200	562	638491	639091	1500	1499	639357	-32768	1602	249.410999999964	-32768	-32768	-32768	-32768	-32768	-32768	-32768	-32768	-32768	-32768	-32768	-671875.589	639354	639388	35	509.600006103516	374.399993896484	695.5	365.700012207031
2	rire1228n	r	0	r	m	21	0	3	1	193	-1	C1S1.TIF	C1S2.TIF	C2S1.TIF	1	1	2	1	2	1	200	952	688125	689075	2265	2265	689296	-32768	2213	204.942000000039	689293	689322	30	520.599975585938	387.200012207031	368.399993896484	385.299987792969	140.800003051758	241.399993896484	4.37390431249805	179.284432660836	201.942000000039	690866	690875	10	344.899993896484	386.799987792969	326.899993896484	382.200012207031
2	rire1228n	r	0	r	m	21	0	3	2	194	1	C1S3.TIF	C1S1.TIF	C2S3.TIF	1	1	2	3	1	3	200	516	691901	692451	2123	2100	692692	-32768	2055	224.95299999998	-32768	-32768	-32768	-32768	-32768	-32768	-32768	-32768	-32768	-32768	-32768	-725235.047	692688	692722	35	524	399.299987792969	706.099975585938	395.5
2	rire1228n	r	0	r	m	21	1	3	3	195	-1	C2S2.TIF	C2S3.TIF	C1S1.TIF	2	2	1	2	3	1	200	995	693839	694839	1896	1910	695028	-32768	1976	173.182999999961	-32768	-32768	-32768	-32768	-32768	-32768	-32768	-32768	-32768	-32768	-32768	-727622.817	695024	695063	40	522.099975585938	391.899993896484	321.799987792969	389.299987792969
2	rire1228n	r	0	r	m	21	0	3	4	196	1	C1S3.TIF	C1S1.TIF	C2S3.TIF	1	1	2	3	1	3	200	747	696178	696928	1872	1866	697165	-32768	1862	221.243000000017	-32768	-32768	-32768	-32768	-32768	-32768	-32768	-32768	-32768	-32768	-32768	-729711.757	697161	697197	37	529.200012207031	395.100006103516	717.099975585938	394.5
2	rire1228n	r	0	r	m	21	1	3	5	197	-1	C2S3.TIF	C2S2.TIF	C1S1.TIF	2	2	1	3	2	1	200	876	698301	699201	1736	1748	699457	-32768	1804	240.158000000054	-32768	-32768	-32768	-32768	-32768	-32768	-32768	-32768	-32768	-32768	-32768	-731984.842	699453	699490	38	521.599975585938	389.200012207031	332.299987792969	379.899993896484
2	rire1228n	r	0	r	m	21	0	3	6	198	-1	C2S3.TIF	C2S1.TIF	C1S3.TIF	2	2	1	3	1	3	200	741	700590	701340	1750	1780	701547	-32768	1879	190.363000000012	-32768	-32768	-32768	-32768	-32768	-32768	-32768	-32768	-32768	-32768	-32768	-734124.637	701543	701580	38	522.599975585938	392.700012207031	318.799987792969	379.5
2	rire1228n	r	0	r	m	21	1	3	7	199	-1	C1S3.TIF	C1S1.TIF	C2S2.TIF	1	1	2	3	1	2	200	853	702682	703532	1911	1914	703730	-32768	1900	181.042999999947	-32768	-32768	-32768	-32768	-32768	-32768	-32768	-32768	-32768	-32768	-32768	-736316.957	703727	703759	33	519.799987792969	392.799987792969	354.600006103516	390
2	rire1228n	r	0	r	m	21	0	3	8	200	-1	C1S1.TIF	C1S2.TIF	C2S1.TIF	1	1	2	1	2	1	200	675	704862	705562	1744	1756	705779	-32768	1807	200.650000000023	-32768	-32768	-32768	-32768	-32768	-32768	-32768	-32768	-32768	-32768	-32768	-738346.35	705776	705811	36	516.700012207031	390.799987792969	328.600006103516	385.600006103516
2	rire1228n	r	0	r	m	21	1	3	9	201	1	C2S3.TIF	C2S2.TIF	C1S1.TIF	2	2	1	3	2	1	200	606	706909	707509	1893	1913	707707	-32768	1970	181.390999999945	-32768	-32768	-32768	-32768	-32768	-32768	-32768	-32768	-32768	-32768	-32768	-740293.609	707703	707741	39	515.099975585938	393.5	720.900024414062	389.600006103516
2	rire1228n	r	0	r	m	21	1	3	10	202	-1	C1S3.TIF	C1S2.TIF	C2S1.TIF	1	1	2	3	2	1	200	883	708837	709737	1910	1898	709934	-32768	1917	181.371999999974	-32768	-32768	-32768	-32768	-32768	-32768	-32768	-32768	-32768	-32768	-32768	-742520.628	709931	709968	38	518.5	394.200012207031	335.799987792969	387
2	rire1228n	r	0	r	m	21	0	3	11	203	1	C1S2.TIF	C1S3.TIF	C2S2.TIF	1	1	2	2	3	2	200	957	711026	711976	1851	1874	712151	-32768	1951	158.054000000004	-32768	-32768	-32768	-32768	-32768	-32768	-32768	-32768	-32768	-32768	-32768	-744760.946	712147	712182	36	515.599975585938	399.5	717.299987792969	388.799987792969
2	rire1228n	r	0	r	m	21	0	3	12	204	1	C2S2.TIF	C2S1.TIF	C1S2.TIF	2	2	1	2	1	2	200	693	713862	714562	1822	1817	714630	-32768	1820	51.10699999996	-32768	-32768	-32768	-32768	-32768	-32768	-32768	-32768	-32768	-32768	-32768	-747346.893	714799	714834	36	519.900024414062	387.5	727.900024414062	392.899993896484
2	rire1228n	r	0	r	m	21	0	3	13	205	1	C2S2.TIF	C2S3.TIF	C1S2.TIF	2	2	1	2	3	2	200	667	715969	716669	1563	1568	716727	-32768	1582	41.8800000000047	-32768	-32768	-32768	-32768	-32768	-32768	-32768	-32768	-32768	-32768	-32768	-749453.12	716887	716924	38	515.599975585938	375	726.099975585938	372.399993896484
2	rire1228n	r	0	r	m	21	0	3	14	206	-1	C1S3.TIF	C1S1.TIF	C2S3.TIF	1	1	2	3	1	3	200	810	718295	719095	1699	1707	719359	-32768	1692	247.559000000008	719355	719383	29	516.900024414062	383	375.5	377.700012207031	136.199996948242	225.399993896484	4.06608041428455	177.851030113144	243.559000000008	719563	719577	15	342.399993896484	379.600006103516	308.5	377.899993896484
2	rire1228n	r	0	r	m	21	0	3	15	207	1	C1S3.TIF	C1S2.TIF	C2S3.TIF	1	1	2	3	2	3	200	632	720892	721542	1541	1553	721714	-32768	1603	155.886000000057	-32768	-32768	-32768	-32768	-32768	-32768	-32768	-32768	-32768	-32768	-32768	-754326.114	721711	721748	38	525.299987792969	376.799987792969	710.299987792969	374.600006103516
2	rire1228n	r	0	r	m	21	1	3	16	208	1	C1S2.TIF	C1S3.TIF	C2S1.TIF	1	1	2	2	3	1	200	937	722802	723752	1800	1816	723901	-32768	1770	132.277000000002	-32768	-32768	-32768	-32768	-32768	-32768	-32768	-32768	-32768	-32768	-32768	-756536.723	723897	723933	37	520.099975585938	380.799987792969	719.299987792969	374.299987792969
2	rire1228n	r	0	r	m	21	1	3	17	209	1	C1S1.TIF	C1S3.TIF	C2S2.TIF	1	1	2	1	3	2	200	828	726574	727424	1654	1666	727682	-32768	1728	241.692000000039	-32768	-32768	-32768	-32768	-32768	-32768	-32768	-32768	-32768	-32768	-32768	-760208.308	727678	727715	38	512.200012207031	381	715.5	371.100006103516
2	rire1228n	r	0	r	m	21	0	3	18	210	1	C2S2.TIF	C2S3.TIF	C1S2.TIF	2	2	1	2	3	2	200	501	728768	729268	1637	1617	729519	-32768	1615	234.724000000046	-32768	-32768	-32768	-32768	-32768	-32768	-32768	-32768	-32768	-32768	-32768	-762052.276	729514	729549	36	511.700012207031	374	709.299987792969	368.899993896484
2	rire1228n	r	0	r	m	21	1	3	19	211	1	C2S1.TIF	C2S3.TIF	C1S2.TIF	2	2	1	1	3	2	200	598	730587	731187	1616	1646	731347	-32768	1670	143.775000000023	-32768	-32768	-32768	-32768	-32768	-32768	-32768	-32768	-32768	-32768	-32768	-763971.225	731343	731379	37	522.400024414062	382.899993896484	730.900024414062	376.600006103516
2	rire1228n	r	0	r	m	21	0	3	20	212	1	C1S2.TIF	C1S1.TIF	C2S2.TIF	1	1	2	2	1	2	200	709	732436	733136	1678	1696	733345	-32768	1652	193.626000000047	-32768	-32768	-32768	-32768	-32768	-32768	-32768	-32768	-32768	-32768	-32768	-765919.374	733341	733373	33	508.399993896484	377.399993896484	697.700012207031	375.899993896484
2	rire1228n	r	0	r	m	21	1	3	21	213	-1	C2S1.TIF	C2S3.TIF	C1S2.TIF	2	2	1	1	3	2	200	734	734705	735455	1577	1575	735823	-32768	1724	351.547999999952	-32768	-32768	-32768	-32768	-32768	-32768	-32768	-32768	-32768	-32768	-32768	-768239.452	735819	735857	39	507.799987792969	379.700012207031	309.600006103516	366.299987792969
2	rire1228n	r	0	r	m	21	0	3	22	214	1	C1S1.TIF	C1S3.TIF	C2S1.TIF	1	1	2	1	3	1	200	531	736932	737482	1629	1639	737711	-32768	1586	212.39300000004	-32768	-32768	-32768	-32768	-32768	-32768	-32768	-32768	-32768	-32768	-32768	-770266.607	737707	737741	35	514	377.399993896484	700.299987792969	372.100006103516
2	rire1228n	r	0	r	m	21	0	3	23	215	1	C2S1.TIF	C2S3.TIF	C1S1.TIF	2	2	1	1	3	1	200	651	738801	739451	1690	1701	739677	-32768	1705	210.02899999998	-32768	-32768	-32768	-32768	-32768	-32768	-32768	-32768	-32768	-32768	-32768	-772234.971	739673	739710	38	517.299987792969	376.5	724.400024414062	376.899993896484
2	rire1228n	r	0	r	m	21	0	3	24	216	-1	C2S2.TIF	C2S1.TIF	C1S2.TIF	2	2	1	2	1	2	200	787	740773	741573	1726	1752	741822	-32768	1813	233.189999999944	-32768	-32768	-32768	-32768	-32768	-32768	-32768	-32768	-32768	-32768	-32768	-774356.81	741818	741856	39	519.799987792969	381.600006103516	356.200012207031	380.5
2	rire1228n	r	0	r	m	21	1	3	25	217	1	C1S3.TIF	C1S1.TIF	C2S2.TIF	1	1	2	3	1	2	200	728	743143	743893	1495	1489	744103	-32768	1475	194.121000000043	-32768	-32768	-32768	-32768	-32768	-32768	-32768	-32768	-32768	-32768	-32768	-776676.879	744099	744138	40	512.900024414062	379.5	714.099975585938	374.600006103516
2	rire1228n	r	0	r	m	21	1	3	26	218	-1	C2S2.TIF	C2S3.TIF	C1S1.TIF	2	2	1	2	3	1	200	760	745192	745942	1682	1684	746195	-32768	1704	236.430000000051	746192	746220	29	514.900024414062	381.100006103516	372.200012207031	376.200012207031	136.800003051758	211.399993896484	4.10299862589868	178.031223501616	233.430000000051	746524	746544	21	348	382.5	304.700012207031	379.799987792969
2	rire1228n	r	0	r	m	21	0	3	27	219	-1	C2S3.TIF	C2S1.TIF	C1S3.TIF	2	2	1	3	1	3	200	524	747581	748131	1748	1749	748394	-32768	1797	246.85699999996	748390	748421	32	520.299987792969	386.899993896484	365.600006103516	387.299987792969	136.800003051758	224.399993896484	4.4454165288684	-179.852334709275	242.85699999996	748611	748622	12	335.600006103516	391.5	313.899993896484	388.100006103516
2	rire1228n	r	0	r	m	21	1	3	28	220	1	C2S2.TIF	C2S3.TIF	C1S1.TIF	2	2	1	2	3	1	200	516	749686	750236	1648	1671	750437	-32768	1697	184.283000000054	-32768	-32768	-32768	-32768	-32768	-32768	-32768	-32768	-32768	-32768	-32768	-783020.717	750435	750473	39	518.900024414062	390	704.900024414062	378.100006103516
2	rire1228n	r	0	r	m	21	0	3	29	221	-1	C1S1.TIF	C1S3.TIF	C2S1.TIF	1	1	2	1	3	1	200	765	751641	752391	1705	1708	752695	-32768	1716	288.356000000029	-32768	-32768	-32768	-32768	-32768	-32768	-32768	-32768	-32768	-32768	-32768	-785174.644	752691	752721	31	510.100006103516	384.299987792969	339.5	378.899993896484
2	rire1228n	r	0	r	m	21	1	3	30	222	-1	C2S2.TIF	C2S1.TIF	C1S3.TIF	2	2	1	2	1	3	200	604	753905	754505	1659	1670	754742	-32768	1720	221.687999999966	754738	754775	38	513.200012207031	376.200012207031	708.700012207031	371.700012207031	142.399993896484	266.399993896484	5.60321156303424	1.32238859873387	217.687999999966	755320	755365	46	699.799987792969	381.600006103516	339	382.600006103516
2	rire1228n	r	0	r	m	21	0	3	31	223	1	C2S1.TIF	C2S3.TIF	C1S1.TIF	2	2	1	1	3	1	200	699	756483	757183	1549	1547	757354	-32768	1534	154.175999999978	-32768	-32768	-32768	-32768	-32768	-32768	-32768	-32768	-32768	-32768	-32768	-789967.824	757351	757412	62	521.299987792969	382.799987792969	670.299987792969	369.700012207031
2	rire1228n	r	0	r	m	21	0	3	32	224	1	C1S2.TIF	C1S3.TIF	C2S2.TIF	1	1	2	2	3	2	200	928	758486	759436	1627	1635	759682	-32768	1649	229.795000000042	-32768	-32768	-32768	-32768	-32768	-32768	-32768	-32768	-32768	-32768	-32768	-792220.205	759679	759715	37	524.700012207031	376.899993896484	723.400024414062	382.799987792969
2	rire1228n	r	0	r	m	21	1	3	33	225	-1	C2S1.TIF	C2S2.TIF	C1S3.TIF	2	2	1	1	2	3	200	995	760778	761778	1540	1526	762031	-32768	1575	237.202000000048	-32768	-32768	-32768	-32768	-32768	-32768	-32768	-32768	-32768	-32768	-32768	-794561.798	762026	762060	35	518.599975585938	386.600006103516	346.200012207031	374.299987792969
2	rire1228n	r	0	r	m	21	1	3	34	226	1	C1S1.TIF	C1S3.TIF	C2S2.TIF	1	1	2	1	3	2	200	742	763170	763920	1620	1614	764087	-32768	1620	150.844000000041	-32768	-32768	-32768	-32768	-32768	-32768	-32768	-32768	-32768	-32768	-32768	-796704.156	764084	764117	34	517.299987792969	381.600006103516	701.799987792969	376.700012207031
2	rire1228n	r	0	r	m	21	0	3	35	227	1	C2S3.TIF	C2S1.TIF	C1S3.TIF	2	2	1	3	1	3	200	933	765467	766417	1570	1551	766677	-32768	1503	243.935999999987	-32768	-32768	-32768	-32768	-32768	-32768	-32768	-32768	-32768	-32768	-32768	-799201.064	766673	766710	38	514.900024414062	387.700012207031	725	379.799987792969
2	rire1228n	r	0	r	m	21	1	3	36	228	-1	C1S2.TIF	C1S1.TIF	C2S3.TIF	1	1	2	2	1	3	200	851	767771	768621	1607	1626	768983	-32768	1738	345.270000000019	768980	769009	30	520.799987792969	390.399993896484	364.299987792969	379.399993896484	148.199996948242	245.100006103516	4.50825317735719	175.974343974376	342.270000000019	769699	769704	6	323.799987792969	389.100006103516	315.600006103516	386.5
2	rire1228n	r	0	r	m	21	0	3	37	229	1	C1S1.TIF	C1S2.TIF	C2S1.TIF	1	1	2	1	2	1	200	742	770840	771590	1557	1574	771810	-32768	1615	203.890000000014	-32768	-32768	-32768	-32768	-32768	-32768	-32768	-32768	-32768	-32768	-32768	-804374.11	771806	771843	38	513.5	383.700012207031	704.900024414062	381
2	rire1228n	r	0	r	m	21	1	3	38	230	-1	C1S1.TIF	C1S3.TIF	C2S2.TIF	1	1	2	1	3	2	200	852	772898	773748	1535	1532	774016	-32768	1569	251.888000000035	-32768	-32768	-32768	-32768	-32768	-32768	-32768	-32768	-32768	-32768	-32768	-806532.112	774013	774058	46	517.200012207031	387.5	309.5	376
2	rire1228n	r	0	r	m	21	0	3	39	231	1	C2S1.TIF	C2S2.TIF	C1S1.TIF	2	2	1	1	2	1	200	996	775114	776114	1396	1388	776420	-32768	1449	290.244999999995	-32768	-32768	-32768	-32768	-32768	-32768	-32768	-32768	-32768	-32768	-32768	-808897.755	776416	776451	36	513.400024414062	383.600006103516	727	375
2	rire1228n	r	0	r	m	21	0	3	40	232	-1	C1S3.TIF	C1S1.TIF	C2S3.TIF	1	1	2	3	1	3	200	714	777474	778174	1491	1501	778549	-32768	1521	359.878000000026	-32768	-32768	-32768	-32768	-32768	-32768	-32768	-32768	-32768	-32768	-32768	-810957.122	778545	778573	29	514	387.700012207031	355	383.5
2	rire1228n	r	0	r	m	21	1	3	41	233	1	C2S2.TIF	C2S1.TIF	C1S3.TIF	2	2	1	2	1	3	200	728	779627	780377	1476	1485	780625	-32768	1502	231.993999999948	-32768	-32768	-32768	-32768	-32768	-32768	-32768	-32768	-32768	-32768	-32768	-813161.006	780622	780663	42	514.200012207031	385.700012207031	744	379.700012207031
2	rire1228n	r	0	r	m	21	0	3	42	234	1	C2S3.TIF	C2S2.TIF	C1S3.TIF	2	2	1	3	2	3	200	964	781717	782667	1389	1382	782921	-32768	1421	237.133000000031	-32768	-32768	-32768	-32768	-32768	-32768	-32768	-32768	-32768	-32768	-32768	-815451.867	782917	782953	37	517.700012207031	379.600006103516	694.900024414062	370.299987792969
2	rire1228n	r	0	r	m	21	1	3	43	235	1	C2S3.TIF	C2S1.TIF	C1S2.TIF	2	2	1	3	1	2	200	798	784056	784856	1442	1424	785071	-32768	1429	198.488000000012	-32768	-32768	-32768	-32768	-32768	-32768	-32768	-32768	-32768	-32768	-32768	-817640.512	785067	785105	39	512.099975585938	387.5	736.200012207031	380.299987792969
2	rire1228n	r	0	r	m	21	0	3	44	236	1	C1S3.TIF	C1S2.TIF	C2S3.TIF	1	1	2	3	2	3	200	927	786398	787348	1596	1603	787571	-32768	1607	207.349999999977	-32768	-32768	-32768	-32768	-32768	-32768	-32768	-32768	-32768	-32768	-32768	-820131.65	787568	787603	36	508.899993896484	389.299987792969	718.099975585938	383
2	rire1228n	r	0	r	m	21	1	3	45	237	-1	C2S2.TIF	C2S1.TIF	C1S3.TIF	2	2	1	2	1	3	200	967	788659	789609	1457	1450	789864	-32768	1429	238.802999999956	-32768	-32768	-32768	-32768	-32768	-32768	-32768	-32768	-32768	-32768	-32768	-822393.197	789861	789899	39	511.299987792969	381.299987792969	303.200012207031	378.799987792969
2	rire1228n	r	0	r	m	21	1	3	46	238	-1	C1S2.TIF	C1S3.TIF	C2S1.TIF	1	1	2	2	3	1	200	802	790958	791758	1466	1461	792050	-32768	1507	275.427000000025	-32768	-32768	-32768	-32768	-32768	-32768	-32768	-32768	-32768	-32768	-32768	-824542.573	792046	792074	29	514.599975585938	386.200012207031	350.799987792969	381.600006103516
2	rire1228n	r	0	r	m	21	1	3	47	239	1	C1S3.TIF	C1S2.TIF	C2S1.TIF	1	1	2	3	2	1	200	802	793131	793931	1396	1405	794134	-32768	1393	186.771999999997	-32768	-32768	-32768	-32768	-32768	-32768	-32768	-32768	-32768	-32768	-32768	-826715.228	794130	794167	38	517.799987792969	386.899993896484	720.900024414062	380.399993896484
2	rire1228n	r	0	r	m	21	1	3	48	240	1	C2S1.TIF	C2S2.TIF	C1S3.TIF	2	2	1	1	2	3	200	599	795386	795986	1356	1357	796148	-32768	1366	145.388999999966	-32768	-32768	-32768	-32768	-32768	-32768	-32768	-32768	-32768	-32768	-32768	-828770.611	796145	796179	35	515.200012207031	381.200012207031	709.099975585938	380.899993896484
2	rire1228n	r	0	r	m	21	1	3	49	241	-1	C1S1.TIF	C1S3.TIF	C2S2.TIF	1	1	2	1	3	2	200	946	797240	798190	1545	1545	798488	-32768	1565	281.962000000058	-32768	-32768	-32768	-32768	-32768	-32768	-32768	-32768	-32768	-32768	-32768	-830974.038	798484	798527	44	516.299987792969	392	316.799987792969	380.600006103516
2	rire1228n	r	0	r	m	21	0	3	50	242	-1	C2S3.TIF	C2S2.TIF	C1S3.TIF	2	2	1	3	2	3	200	710	799588	800288	1364	1372	800455	-32768	1349	150.986000000034	800452	800480	29	510.299987792969	382.200012207031	641.200012207031	374.299987792969	124.099998474121	241.100006103516	3.76835856921339	3.45867294360992	147.986000000034	801084	801104	21	364.799987792969	382.399993896484	309.399993896484	383.200012207031
2	rire1228n	r	0	r	m	21	0	3	51	243	-1	C2S1.TIF	C2S2.TIF	C1S1.TIF	2	2	1	1	2	1	200	621	802164	802814	1482	1491	803058	-32768	1497	227.701000000001	-32768	-32768	-32768	-32768	-32768	-32768	-32768	-32768	-32768	-32768	-32768	-835598.299	803053	803092	40	518.200012207031	388.700012207031	322.299987792969	377.799987792969
2	rire1228n	r	0	r	m	21	0	3	52	244	-1	C1S2.TIF	C1S1.TIF	C2S2.TIF	1	1	2	2	1	2	200	804	804130	804930	1454	1455	805188	-32768	1447	242.16399999999	-32768	-32768	-32768	-32768	-32768	-32768	-32768	-32768	-32768	-32768	-32768	-837713.836	805184	805216	33	514	390.899993896484	353.799987792969	382.100006103516
2	rire1228n	r	0	r	m	21	1	3	53	245	1	C1S2.TIF	C1S1.TIF	C2S3.TIF	1	1	2	2	1	3	200	994	806301	807301	1592	1611	807528	-32768	1612	210.498999999953	-32768	-32768	-32768	-32768	-32768	-32768	-32768	-32768	-32768	-32768	-32768	-840085.501	807524	807561	38	504	392.200012207031	720.700012207031	386.399993896484
2	rire1228n	r	0	r	m	21	0	3	54	246	-1	C1S2.TIF	C1S3.TIF	C2S2.TIF	1	1	2	2	3	2	200	898	808700	809600	1479	1492	809845	-32768	1545	229.013000000035	809841	809870	30	512.700012207031	391.700012207031	370.299987792969	383.100006103516	136.899993896484	242.5	4.09943164363229	176.539635633049	225.013000000035	810240	810260	21	337.700012207031	391.5	303.799987792969	390.299987792969
2	rire1228n	r	0	r	m	21	1	3	55	247	-1	C1S3.TIF	C1S2.TIF	C2S1.TIF	1	1	2	3	2	1	200	567	811323	811923	1524	1518	812193	-32768	1472	253.182999999961	812189	812218	30	516.200012207031	389.299987792969	365.200012207031	376.5	142.399993896484	230.600006103516	4.35468667263105	175.148462647896	249.182999999961	812588	812603	16	332.399993896484	385.600006103516	302.399993896484	385.700012207031
2	rire1228n	r	0	r	m	21	1	3	56	248	1	C1S1.TIF	C1S2.TIF	C2S3.TIF	1	1	2	1	2	3	200	897	813649	814549	1540	1544	814750	-32768	1567	184.309000000008	-32768	-32768	-32768	-32768	-32768	-32768	-32768	-32768	-32768	-32768	-32768	-847333.691	814746	814781	36	521.299987792969	388	700.200012207031	382
2	rire1228n	r	0	r	m	21	1	3	57	249	1	C2S2.TIF	C2S1.TIF	C1S3.TIF	2	2	1	2	1	3	200	724	815975	816725	1395	1388	816935	-32768	1422	193.998999999953	-32768	-32768	-32768	-32768	-32768	-32768	-32768	-32768	-32768	-32768	-32768	-849509.001	816931	816969	39	515.799987792969	386.299987792969	729.400024414062	376.700012207031
2	rire1228n	r	0	r	m	21	1	3	58	250	-1	C1S2.TIF	C1S1.TIF	C2S3.TIF	1	1	2	2	1	3	200	710	818344	819044	1394	1390	819330	-32768	1410	269.359000000055	-32768	-32768	-32768	-32768	-32768	-32768	-32768	-32768	-32768	-32768	-32768	-851828.641	819325	819356	32	519.799987792969	384.299987792969	343.100006103516	384.100006103516
2	rire1228n	r	0	r	m	21	0	3	59	251	-1	C2S2.TIF	C2S3.TIF	C1S2.TIF	2	2	1	2	3	2	200	702	820429	821129	1396	1416	821207	-32768	1461	62.5479999999516	-32768	-32768	-32768	-32768	-32768	-32768	-32768	-32768	-32768	-32768	-32768	-853912.452	821374	821413	40	520.599975585938	389.399993896484	334.299987792969	387.299987792969
2	rire1228n	r	0	r	m	21	1	3	60	252	-1	C2S3.TIF	C2S1.TIF	C1S2.TIF	2	2	1	3	1	2	200	675	822452	823152	1448	1450	823399	-32768	1469	230.050000000047	-32768	-32768	-32768	-32768	-32768	-32768	-32768	-32768	-32768	-32768	-32768	-855936.95	823396	823427	32	519	390.299987792969	347.200012207031	391.799987792969
2	rire1228n	r	0	r	m	21	0	3	61	253	1	C2S2.TIF	C2S1.TIF	C1S2.TIF	2	2	1	2	1	2	200	725	824494	825244	1455	1461	825445	-32768	1441	184.70299999998	-32768	-32768	-32768	-32768	-32768	-32768	-32768	-32768	-32768	-32768	-32768	-858028.297	825442	825480	39	513.400024414062	393.399993896484	730.799987792969	380.899993896484
2	rire1228n	r	0	r	m	21	0	3	62	254	-1	C2S2.TIF	C2S1.TIF	C1S2.TIF	2	2	1	2	1	2	200	574	826591	827191	1328	1331	827430	-32768	1342	223.101999999955	-32768	-32768	-32768	-32768	-32768	-32768	-32768	-32768	-32768	-32768	-32768	-859974.898	827426	827462	37	523.900024414062	392.899993896484	345.100006103516	390.899993896484
2	rire1228n	r	0	r	m	21	0	3	63	255	1	C1S1.TIF	C1S2.TIF	C2S1.TIF	1	1	2	1	2	1	200	687	828507	829207	1432	1433	829464	-32768	1474	240.847999999998	-32768	-32768	-32768	-32768	-32768	-32768	-32768	-32768	-32768	-32768	-32768	-861991.152	829460	829497	38	516	390.299987792969	707.5	387.700012207031
2	rire1228n	r	0	r	m	21	0	3	64	256	-1	C2S3.TIF	C2S2.TIF	C1S3.TIF	2	2	1	3	2	3	200	623	830844	831494	1478	1474	831616	-32768	1468	105.743999999948	-32768	-32768	-32768	-32768	-32768	-32768	-32768	-32768	-32768	-32768	-32768	-864278.256	831808	831844	37	517.099975585938	393.200012207031	334.600006103516	387.700012207031
2	rire1228n	r	0	r	m	21	0	3	65	257	-1	C2S1.TIF	C2S3.TIF	C1S1.TIF	2	2	1	1	3	1	200	568	832904	833504	1525	1549	833751	-32768	1590	231.334999999963	-32768	-32768	-32768	-32768	-32768	-32768	-32768	-32768	-32768	-32768	-32768	-866287.665	833747	833781	35	522	385.799987792969	336.899993896484	387.100006103516
2	rire1228n	r	0	r	m	21	0	3	66	258	-1	C2S1.TIF	C2S3.TIF	C1S1.TIF	2	2	1	1	3	1	200	619	834835	835485	1487	1498	835718	-32768	1488	216.168999999994	-32768	-32768	-32768	-32768	-32768	-32768	-32768	-32768	-32768	-32768	-32768	-868269.831	835714	835743	30	526.599975585938	385.899993896484	356.5	383.700012207031
2	rire1228n	r	0	r	m	21	0	3	67	259	1	C1S2.TIF	C1S1.TIF	C2S2.TIF	1	1	2	2	1	2	200	583	836804	837404	1619	1622	837614	-32768	1614	194.231000000029	-32768	-32768	-32768	-32768	-32768	-32768	-32768	-32768	-32768	-32768	-32768	-870187.769	837610	837645	36	511	387.100006103516	704.700012207031	376.5
2	rire1228n	r	0	r	m	21	1	3	68	260	1	C1S2.TIF	C1S1.TIF	C2S3.TIF	1	1	2	2	1	3	200	896	838978	839878	1493	1479	840108	-32768	1415	214.030999999959	-32768	-32768	-32768	-32768	-32768	-32768	-32768	-32768	-32768	-32768	-32768	-872661.969	840104	840135	32	513.900024414062	382.299987792969	689.200012207031	377
2	rire1228n	r	0	r	m	21	0	3	69	261	1	C1S1.TIF	C1S3.TIF	C2S1.TIF	1	1	2	1	3	1	200	954	841213	842163	1394	1387	842401	-32768	1384	222.47100000002	-32768	-32768	-32768	-32768	-32768	-32768	-32768	-32768	-32768	-32768	-32768	-874946.529	842398	842434	37	517.5	383.700012207031	711.5	369.299987792969
2	rire1228n	r	0	r	m	21	0	3	70	262	1	C2S1.TIF	C2S2.TIF	C1S1.TIF	2	2	1	1	2	1	200	699	843514	844214	1341	1354	844434	-32768	1365	203.986999999965	-32768	-32768	-32768	-32768	-32768	-32768	-32768	-32768	-32768	-32768	-32768	-876998.013	844431	844462	32	512.900024414062	385.399993896484	687.599975585938	377.299987792969
2	rire1228n	r	0	r	m	21	0	3	71	263	1	C2S3.TIF	C2S1.TIF	C1S3.TIF	2	2	1	3	1	3	200	877	845570	846470	1367	1371	846585	-32768	1366	98.5479999999516	-32768	-32768	-32768	-32768	-32768	-32768	-32768	-32768	-32768	-32768	-32768	-879254.452	846734	846769	36	517.400024414062	386.799987792969	701.299987792969	378
2	rire1228n	r	0	r	m	21	1	3	72	264	1	C1S1.TIF	C1S2.TIF	C2S3.TIF	1	1	2	1	2	3	200	555	848154	848704	1268	1278	848910	-32768	1279	189.423999999999	-32768	-32768	-32768	-32768	-32768	-32768	-32768	-32768	-32768	-32768	-32768	-881488.576	849034	849063	30	526.299987792969	381.200012207031	696.599975585938	367.200012207031
2	rire1228n	r	0	r	m	21	0	3	73	265	-1	C1S3.TIF	C1S2.TIF	C2S3.TIF	1	1	2	3	2	3	200	901	850170	851070	1386	1379	851314	-32768	1387	228.26800000004	851310	851339	30	513.5	386.799987792969	367.5	381.899993896484	137.5	227.899993896484	4.1977711074856	178.075704858528	224.26800000004	851502	851523	22	336.200012207031	387.799987792969	302.100006103516	386.700012207031
2	rire1228n	r	0	r	m	21	1	3	74	266	-1	C2S1.TIF	C2S2.TIF	C1S3.TIF	2	2	1	1	2	3	200	781	852864	853664	1397	1398	853983	-32768	1429	303.506999999983	853980	854006	27	511.100006103516	382.799987792969	366.299987792969	376	148.100006103516	262.799987792969	4.16551875960437	177.308114028691	300.506999999983	854564	854584	21	331.100006103516	386.100006103516	304.600006103516	382.899993896484
2	rire1228n	r	0	r	m	21	0	3	75	267	-1	C1S2.TIF	C1S1.TIF	C2S2.TIF	1	1	2	2	1	2	200	576	855575	856175	1376	1363	856430	-32768	1363	238.910999999964	-32768	-32768	-32768	-32768	-32768	-32768	-32768	-32768	-32768	-32768	-32768	-888959.089	856427	856462	36	516.799987792969	385	348.100006103516	384.799987792969
2	rire1228n	r	0	r	m	21	1	3	76	268	1	C1S3.TIF	C1S2.TIF	C2S1.TIF	1	1	2	3	2	1	200	749	857535	858285	1559	1576	858532	-32768	1568	230.925999999978	-32768	-32768	-32768	-32768	-32768	-32768	-32768	-32768	-32768	-32768	-32768	-891069.074	858527	858563	37	518.200012207031	385	708.400024414062	373.399993896484
2	rire1228n	r	0	r	m	21	1	3	77	269	-1	C1S1.TIF	C1S2.TIF	C2S3.TIF	1	1	2	1	2	3	200	658	859655	860305	1520	1522	860535	-32768	1538	214.160000000033	-32768	-32768	-32768	-32768	-32768	-32768	-32768	-32768	-32768	-32768	-32768	-893088.84	860531	860566	36	512.599975585938	384.200012207031	333.5	373.100006103516
2	rire1228n	r	0	r	m	21	1	3	78	270	1	C2S1.TIF	C2S2.TIF	C1S3.TIF	2	2	1	1	2	3	200	913	861660	862560	1543	1535	862787	-32768	1525	210.949000000022	-32768	-32768	-32768	-32768	-32768	-32768	-32768	-32768	-32768	-32768	-32768	-895344.051	862784	862831	48	517.099975585938	386.100006103516	700.599975585938	376.600006103516
2	rire1228n	r	0	r	m	21	1	3	79	271	1	C2S1.TIF	C2S3.TIF	C1S2.TIF	2	2	1	1	3	2	200	563	863913	864513	1446	1453	864749	-32768	1438	220.496000000043	-32768	-32768	-32768	-32768	-32768	-32768	-32768	-32768	-32768	-32768	-32768	-897296.504	864746	864782	37	517.400024414062	378.700012207031	709.900024414062	376.399993896484
2	rire1228n	r	0	r	m	21	1	3	80	272	-1	C1S1.TIF	C1S2.TIF	C2S3.TIF	1	1	2	1	2	3	200	646	865849	866499	1369	1359	866748	-32768	1375	233.462999999989	-32768	-32768	-32768	-32768	-32768	-32768	-32768	-32768	-32768	-32768	-32768	-899282.537	866744	866791	48	519.799987792969	381.100006103516	324.399993896484	374.899993896484
2	rire1228n	r	0	r	m	21	1	3	81	273	1	C2S2.TIF	C2S3.TIF	C1S1.TIF	2	2	1	2	3	1	200	601	867844	868444	1315	1318	868619	-32768	1312	158.572999999975	-32768	-32768	-32768	-32768	-32768	-32768	-32768	-32768	-32768	-32768	-32768	-901228.427	868616	868653	38	517	382.5	723.5	372.200012207031
2	rire1228n	r	0	r	m	21	0	3	82	274	1	C2S3.TIF	C2S2.TIF	C1S3.TIF	2	2	1	3	2	3	200	630	869708	870358	1307	1310	870541	-32768	1317	166.729999999981	-32768	-32768	-32768	-32768	-32768	-32768	-32768	-32768	-32768	-32768	-32768	-903142.27	870537	870573	37	510.700012207031	384.5	718.900024414062	377.700012207031
2	rire1228n	r	0	r	m	21	1	3	83	275	-1	C2S1.TIF	C2S3.TIF	C1S2.TIF	2	2	1	1	3	2	200	736	872251	873001	1451	1447	873071	-32768	1432	53.6160000000382	-32768	-32768	-32768	-32768	-32768	-32768	-32768	-32768	-32768	-32768	-32768	-905785.384	873295	873332	38	522.5	384.399993896484	335.700012207031	378.399993896484
2	rire1228n	r	0	r	m	21	0	3	84	276	-1	C2S1.TIF	C2S2.TIF	C1S1.TIF	2	2	1	1	2	1	200	549	874397	874947	1369	1367	875247	-32768	1360	283.832999999984	-32768	-32768	-32768	-32768	-32768	-32768	-32768	-32768	-32768	-32768	-32768	-907731.167	875242	875278	37	512.700012207031	385.5	320.100006103516	372
2	rire1228n	r	0	r	m	21	1	3	85	277	-1	C1S3.TIF	C1S1.TIF	C2S2.TIF	1	1	2	3	1	2	200	873	876330	877230	1526	1534	877480	-32768	1466	234.464000000036	-32768	-32768	-32768	-32768	-32768	-32768	-32768	-32768	-32768	-32768	-32768	-910013.536	877476	877506	31	511.700012207031	383	328.700012207031	385.899993896484
2	rire1228n	r	0	r	m	21	0	3	86	278	-1	C1S3.TIF	C1S2.TIF	C2S3.TIF	1	1	2	3	2	3	200	865	879014	879864	1439	1448	880114	-32768	1490	233.29700000002	-32768	-32768	-32768	-32768	-32768	-32768	-32768	-32768	-32768	-32768	-32768	-912648.703	880111	880149	39	514.700012207031	388.700012207031	341.299987792969	382.5
2	rire1228n	r	0	r	m	21	0	3	87	279	-1	C1S2.TIF	C1S3.TIF	C2S2.TIF	1	1	2	2	3	2	200	963	881908	882858	1368	1370	883100	-32768	1376	225.962000000058	-32768	-32768	-32768	-32768	-32768	-32768	-32768	-32768	-32768	-32768	-32768	-915642.038	883095	883131	37	518.599975585938	392.299987792969	336.899993896484	378.700012207031
2	rire1228n	r	0	r	m	21	1	3	88	280	-1	C1S2.TIF	C1S3.TIF	C2S1.TIF	1	1	2	2	3	1	200	524	884187	884737	1380	1377	885019	-32768	1372	266.42200000002	-32768	-32768	-32768	-32768	-32768	-32768	-32768	-32768	-32768	-32768	-32768	-917520.578	885015	885045	31	519.400024414062	384.899993896484	347.5	380.399993896484
2	rire1228n	r	0	r	m	21	1	3	89	281	-1	C2S3.TIF	C2S2.TIF	C1S1.TIF	2	2	1	3	2	1	200	961	886115	887065	1366	1381	887264	-32768	1435	183.003000000026	-32768	-32768	-32768	-32768	-32768	-32768	-32768	-32768	-32768	-32768	-32768	-919848.997	887261	887296	36	511.600006103516	390.399993896484	329	384.200012207031
2	rire1228n	r	0	r	m	21	0	3	90	282	-1	C1S1.TIF	C1S3.TIF	C2S1.TIF	1	1	2	1	3	1	200	974	888373	889373	1401	1419	889593	-32768	1417	204.226000000024	-32768	-32768	-32768	-32768	-32768	-32768	-32768	-32768	-32768	-32768	-32768	-922156.774	889590	889625	36	513.599975585938	389.200012207031	353.299987792969	383.899993896484
2	rire1228n	r	0	r	m	21	1	3	91	283	1	C1S2.TIF	C1S3.TIF	C2S1.TIF	1	1	2	2	3	1	200	935	890682	891632	1422	1403	891838	-32768	1333	189.804000000004	-32768	-32768	-32768	-32768	-32768	-32768	-32768	-32768	-32768	-32768	-32768	-924416.196	891834	891874	41	515.799987792969	385.799987792969	719.099975585938	377.5
2	rire1228n	r	0	r	m	21	1	3	92	284	1	C1S3.TIF	C1S1.TIF	C2S2.TIF	1	1	2	3	1	2	200	748	893506	894256	1306	1317	894311	-32768	1349	37.9699999999721	-32768	-32768	-32768	-32768	-32768	-32768	-32768	-32768	-32768	-32768	-32768	-927041.03	894513	894541	29	517.799987792969	388.600006103516	666.400024414062	381.799987792969
2	rire1228n	r	0	r	m	21	1	3	93	285	1	C2S3.TIF	C2S2.TIF	C1S1.TIF	2	2	1	3	2	1	200	555	895572	896122	1427	1425	896373	-32768	1393	234.832999999984	-32768	-32768	-32768	-32768	-32768	-32768	-32768	-32768	-32768	-32768	-32768	-928906.167	896370	896404	35	518.700012207031	386.5	697.099975585938	375.100006103516
2	rire1228n	r	0	r	m	21	1	3	94	286	1	C2S3.TIF	C2S1.TIF	C1S2.TIF	2	2	1	3	1	2	200	824	897517	898367	1466	1481	898572	-32768	1455	188.758999999962	-32768	-32768	-32768	-32768	-32768	-32768	-32768	-32768	-32768	-32768	-32768	-931151.241	898567	898604	38	518.400024414062	385.700012207031	724.400024414062	382.200012207031
2	rire1228n	r	0	r	m	21	1	3	95	287	-1	C2S3.TIF	C2S1.TIF	C1S2.TIF	2	2	1	3	1	2	200	914	900100	901000	1330	1342	901225	-32768	1348	208.979999999981	901222	901258	37	516.200012207031	387	705.900024414062	373	144.199996948242	291.899993896484	5.45039779448879	4.23291954684888	205.979999999981	901329	901375	47	694.099975585938	373.799987792969	343.799987792969	372.700012207031
2	rire1228n	r	0	r	m	21	0	3	96	288	-1	C2S2.TIF	C2S3.TIF	C1S2.TIF	2	2	1	2	3	2	200	602	902698	903298	1477	1479	903586	-32768	1506	271.751999999979	903581	903608	28	520.700012207031	389.5	386	378.700012207031	135.600006103516	256.200012207031	3.88314707320705	175.410048040684	266.751999999979	903725	903747	23	365.100006103516	384.799987792969	317	386.399993896484
2	rire1228n	r	0	r	m	21	1	4	1	289	1	C2S3.TIF	C2S1.TIF	C1S2.TIF	2	2	1	3	1	2	200	980	992139	993139	2243	2233	993368	-32768	2213	212.734000000055	-32768	-32768	-32768	-32768	-32768	-32768	-32768	-32768	-32768	-32768	-32768	-1025923.266	993364	993399	36	546.799987792969	384.5	745.200012207031	384.700012207031
2	rire1228n	r	0	r	m	21	1	4	2	290	-1	C2S1.TIF	C2S3.TIF	C1S2.TIF	2	2	1	1	3	2	200	523	994458	995008	2196	2178	995225	-32768	2099	200.454000000027	995222	995255	34	543.400024414062	385.299987792969	380	375.700012207031	136.399993896484	236.899993896484	4.70352277863081	176.633512259814	197.454000000027	996150	996158	9	350.799987792969	381.299987792969	336.5	375.899993896484
2	rire1228n	r	0	r	m	21	0	4	3	291	1	C1S2.TIF	C1S3.TIF	C2S2.TIF	1	1	2	2	3	2	200	529	997515	998065	1945	1928	998298	-32768	1919	216.695999999996	998294	998337	44	534	386.200012207031	770.099975585938	385	152.5	250.899993896484	6.74580147120146	0.292466084311694	212.695999999996	999012	999041	30	536.799987792969	384.200012207031	711.900024414062	375.600006103516
2	rire1228n	r	0	r	m	21	1	4	4	292	-1	C1S2.TIF	C1S3.TIF	C2S1.TIF	1	1	2	2	3	1	200	560	1000022	1000572	1943	1938	1000834	-32768	1962	246.160000000033	-32768	-32768	-32768	-32768	-32768	-32768	-32768	-32768	-32768	-32768	-32768	-1033355.84	1000831	1000870	40	523.299987792969	385.5	348.899993896484	374.799987792969
2	rire1228n	r	0	r	m	21	1	4	5	293	1	C2S3.TIF	C2S2.TIF	C1S1.TIF	2	2	1	3	2	1	200	680	1001928	1002628	2000	1986	1002815	-32768	1919	170.045000000042	-32768	-32768	-32768	-32768	-32768	-32768	-32768	-32768	-32768	-32768	-32768	-1035412.955	1002811	1002847	37	525.599975585938	384.799987792969	732.299987792969	378.899993896484
2	rire1228n	r	0	r	m	21	1	4	6	294	-1	C1S1.TIF	C1S2.TIF	C2S3.TIF	1	1	2	1	2	3	200	897	1003900	1004800	1835	1834	1005038	-32768	1873	221.040999999968	1005035	1005069	35	527.299987792969	382.100006103516	388.100006103516	369.899993896484	112.5	158	4.015376887071	174.98468327854	218.040999999968	1005261	1005278	18	353	373.200012207031	317.100006103516	369
2	rire1228n	r	0	r	m	21	0	4	7	295	1	C2S3.TIF	C2S1.TIF	C1S3.TIF	2	2	1	3	1	3	200	768	1006253	1007053	1920	1924	1007305	-32768	1872	236.001999999979	-32768	-32768	-32768	-32768	-32768	-32768	-32768	-32768	-32768	-32768	-32768	-1039836.998	1007301	1007337	37	528.599975585938	386.100006103516	723.400024414062	382.5
2	rire1228n	r	0	r	m	21	0	4	8	296	-1	C2S2.TIF	C2S1.TIF	C1S2.TIF	2	2	1	2	1	2	200	719	1008748	1009498	1697	1703	1009746	-32768	1744	231.341999999946	-32768	-32768	-32768	-32768	-32768	-32768	-32768	-32768	-32768	-32768	-32768	-1042282.658	1009743	1009781	39	525.400024414062	384.5	340.799987792969	379.700012207031
2	rire1228n	r	0	r	m	21	0	4	9	297	-1	C2S3.TIF	C2S1.TIF	C1S3.TIF	2	2	1	3	1	3	200	942	1010834	1011784	1721	1723	1012030	-32768	1772	229.73199999996	-32768	-32768	-32768	-32768	-32768	-32768	-32768	-32768	-32768	-32768	-32768	-1044568.268	1012026	1012063	38	529.599975585938	385.700012207031	346.399993896484	384.799987792969
2	rire1228n	r	0	r	m	21	0	4	10	298	1	C1S1.TIF	C1S2.TIF	C2S1.TIF	1	1	2	1	2	1	200	913	1013131	1014031	1693	1690	1014241	-32768	1722	193.141999999993	-32768	-32768	-32768	-32768	-32768	-32768	-32768	-32768	-32768	-32768	-32768	-1046815.858	1014237	1014273	37	522.900024414062	384.299987792969	724.200012207031	381.700012207031
2	rire1228n	r	0	r	m	21	0	4	11	299	1	C2S2.TIF	C2S1.TIF	C1S2.TIF	2	2	1	2	1	2	200	748	1015338	1016088	1570	1579	1016342	-32768	1621	237.239999999991	1016338	1016364	27	520.599975585938	384.5	415.5	379.200012207031	106.5	201.800003051758	3.02831394761915	177.109659388695	233.239999999991	1016390	1016431	42	423.899993896484	382.399993896484	697.900024414062	377.399993896484
2	rire1228n	r	0	r	m	21	1	4	12	300	-1	C1S1.TIF	C1S2.TIF	C2S3.TIF	1	1	2	1	2	3	200	744	1017504	1018254	1575	1586	1018456	-32768	1621	186.192000000039	-32768	-32768	-32768	-32768	-32768	-32768	-32768	-32768	-32768	-32768	-32768	-1051037.808	1018452	1018493	42	528	382.100006103516	317.799987792969	376.700012207031
2	rire1228n	r	0	r	m	21	1	4	13	301	-1	C1S3.TIF	C1S1.TIF	C2S2.TIF	1	1	2	3	1	2	200	899	1019748	1020648	1494	1509	1020902	-32768	1586	237.60400000005	1020898	1020929	32	520.200012207031	374.299987792969	360.899993896484	370.299987792969	140.800003051758	242.699996948242	4.57903360462816	178.560232006814	233.60400000005	1021175	1021183	9	332.399993896484	376.200012207031	316.5	372
2	rire1228n	r	0	r	m	21	0	4	14	302	1	C2S2.TIF	C2S3.TIF	C1S2.TIF	2	2	1	2	3	2	200	940	1022163	1023113	1579	1570	1023290	-32768	1535	161.15399999998	-32768	-32768	-32768	-32768	-32768	-32768	-32768	-32768	-32768	-32768	-32768	-1055896.846	1023286	1023324	39	517	375.200012207031	720.400024414062	357.700012207031
2	rire1228n	r	0	r	m	21	1	4	15	303	1	C1S2.TIF	C1S3.TIF	C2S1.TIF	1	1	2	2	3	1	200	884	1024382	1025282	1558	1544	1025497	-32768	1532	198.388999999966	-32768	-32768	-32768	-32768	-32768	-32768	-32768	-32768	-32768	-32768	-32768	-1058066.611	1025494	1025528	35	518	371.100006103516	708.099975585938	364.899993896484
2	rire1228n	r	0	r	m	21	1	4	16	304	1	C2S2.TIF	C2S1.TIF	C1S3.TIF	2	2	1	2	1	3	200	966	1026585	1027535	1624	1641	1027760	-32768	1663	208.266999999993	-32768	-32768	-32768	-32768	-32768	-32768	-32768	-32768	-32768	-32768	-32768	-1060319.733	1027757	1027791	35	517.400024414062	378.200012207031	700.299987792969	375.5
2	rire1228n	r	0	r	m	21	1	4	17	305	1	C2S2.TIF	C2S3.TIF	C1S1.TIF	2	2	1	2	3	1	200	503	1028817	1029317	1563	1556	1029527	-32768	1511	193.623000000021	1029525	1029547	23	517.5	372.700012207031	609.5	365.799987792969	109	179.600006103516	2.65491766844705	4.28918495404155	191.623000000021	1029731	1029757	27	642.299987792969	369.700012207031	735	373.200012207031
2	rire1228n	r	0	r	m	21	1	4	18	306	1	C1S3.TIF	C1S2.TIF	C2S1.TIF	1	1	2	3	2	1	200	924	1031080	1032030	1545	1542	1032275	-32768	1516	228.445999999996	-32768	-32768	-32768	-32768	-32768	-32768	-32768	-32768	-32768	-32768	-32768	-1064814.554	1032271	1032305	35	517	376.600006103516	691	363.200012207031
2	rire1228n	r	0	r	m	21	0	4	19	307	-1	C2S1.TIF	C2S2.TIF	C1S1.TIF	2	2	1	1	2	1	200	883	1033681	1034581	1592	1615	1035802	-32768	1600	1205.353	-32768	-32768	-32768	-32768	-32768	-32768	-32768	-32768	-32768	-32768	-32768	-1067364.647	1035946	1035980	35	502.299987792969	366.299987792969	315.399993896484	364
2	rire1228n	r	0	r	m	21	1	4	20	308	-1	C1S2.TIF	C1S1.TIF	C2S3.TIF	1	1	2	2	1	3	200	508	1037036	1037536	1549	1539	1037900	-32768	1507	347.731000000029	-32768	-32768	-32768	-32768	-32768	-32768	-32768	-32768	-32768	-32768	-32768	-1070320.269	1037897	1037939	43	518.299987792969	378.700012207031	337	372.899993896484
2	rire1228n	r	0	r	m	21	0	4	21	309	-1	C1S3.TIF	C1S1.TIF	C2S3.TIF	1	1	2	3	1	3	200	798	1038999	1039799	1596	1595	1040073	-32768	1650	258.099999999977	-32768	-32768	-32768	-32768	-32768	-32768	-32768	-32768	-32768	-32768	-32768	-1072582.9	1040069	1040110	42	511.299987792969	371.5	324.200012207031	372.100006103516
2	rire1228n	r	0	r	m	21	0	4	22	310	1	C2S3.TIF	C2S1.TIF	C1S3.TIF	2	2	1	3	1	3	200	932	1041425	1042375	1673	1660	1042635	-32768	1624	244.231000000029	-32768	-32768	-32768	-32768	-32768	-32768	-32768	-32768	-32768	-32768	-32768	-1075158.769	1042631	1042667	37	515.099975585938	374.600006103516	703.400024414062	366.299987792969
2	rire1228n	r	0	r	m	21	1	4	23	311	-1	C2S2.TIF	C2S1.TIF	C1S3.TIF	2	2	1	2	1	3	200	974	1043727	1044727	1509	1525	1044989	-32768	1508	246.006000000052	-32768	-32768	-32768	-32768	-32768	-32768	-32768	-32768	-32768	-32768	-32768	-1077510.994	1044985	1045018	34	511.5	376.600006103516	352.899993896484	369.899993896484
2	rire1228n	r	0	r	m	21	1	4	24	312	1	C1S3.TIF	C1S1.TIF	C2S2.TIF	1	1	2	3	1	2	200	819	1046099	1046949	1571	1569	1047225	-32768	1616	259.596999999951	-32768	-32768	-32768	-32768	-32768	-32768	-32768	-32768	-32768	-32768	-32768	-1079733.403	1047222	1047260	39	514.700012207031	374	724.400024414062	374.600006103516
2	rire1228n	r	0	r	m	21	0	4	25	313	-1	C1S1.TIF	C1S2.TIF	C2S1.TIF	1	1	2	1	2	1	200	604	1048328	1048928	1499	1494	1049180	-32768	1477	235.830000000075	-32768	-32768	-32768	-32768	-32768	-32768	-32768	-32768	-32768	-32768	-32768	-1081712.17	1049177	1049215	39	514.599975585938	373.799987792969	346.100006103516	369.5
2	rire1228n	r	0	r	m	21	0	4	26	314	-1	C1S3.TIF	C1S2.TIF	C2S3.TIF	1	1	2	3	2	3	200	900	1050910	1051810	1459	1464	1052087	-32768	1458	261.225000000093	1052084	1052108	25	511.600006103516	371.799987792969	397.200012207031	364.399993896484	128.600006103516	231.5	3.29424607419306	176.29433141878	258.225000000093	1052328	1052351	24	366.200012207031	371.100006103516	296.399993896484	372
2	rire1228n	r	0	r	m	21	0	4	27	315	1	C1S2.TIF	C1S1.TIF	C2S2.TIF	1	1	2	2	1	2	200	947	1053985	1054935	1544	1555	1055179	-32768	1610	228.195999999996	-32768	-32768	-32768	-32768	-32768	-32768	-32768	-32768	-32768	-32768	-32768	-1087718.804	1055174	1055212	39	513.5	367.700012207031	721	365.399993896484
2	rire1228n	r	0	r	m	21	0	4	28	316	-1	C1S2.TIF	C1S3.TIF	C2S2.TIF	1	1	2	2	3	2	200	520	1056291	1056841	1587	1588	1057113	-32768	1564	255.938000000082	1057109	1057144	36	511	364.700012207031	356.100006103516	361.399993896484	120.199996948242	232.899993896484	4.44577741392097	178.776721586887	251.938000000082	1057304	1057322	19	340.700012207031	359.399993896484	299.799987792969	356.600006103516
2	rire1228n	r	0	r	m	21	0	4	29	317	1	C2S1.TIF	C2S2.TIF	C1S1.TIF	2	2	1	1	2	1	200	501	1058324	1058824	1521	1503	1059129	-32768	1512	288.384000000078	-32768	-32768	-32768	-32768	-32768	-32768	-32768	-32768	-32768	-32768	-32768	-1091608.616	1059125	1059160	36	511.399993896484	369.200012207031	710.400024414062	363.399993896484
2	rire1228n	r	0	r	m	21	0	4	30	318	-1	C1S1.TIF	C1S3.TIF	C2S1.TIF	1	1	2	1	3	1	200	694	1060266	1060966	1507	1510	1061209	-32768	1545	226.290999999968	-32768	-32768	-32768	-32768	-32768	-32768	-32768	-32768	-32768	-32768	-32768	-1093750.709	1061205	1061248	44	504.399993896484	370.200012207031	321.299987792969	362.899993896484
2	rire1228n	r	0	r	m	21	0	4	31	319	-1	C2S1.TIF	C2S3.TIF	C1S1.TIF	2	2	1	1	3	1	200	613	1062444	1063094	1570	1586	1063300	-32768	1608	189.89599999995	1063298	1063323	26	517.700012207031	366.5	620.200012207031	367.799987792969	111.800003051758	230.699996948242	2.94987750837803	-0.726635193097151	187.89599999995	1063546	1063561	16	275.799987792969	371.5	310.700012207031	368
2	rire1228n	r	0	r	m	21	0	4	32	320	-1	C2S2.TIF	C2S1.TIF	C1S2.TIF	2	2	1	2	1	2	200	539	1064867	1065417	1483	1482	1065692	-32768	1482	259.081999999937	-32768	-32768	-32768	-32768	-32768	-32768	-32768	-32768	-32768	-32768	-32768	-1098200.918	1065689	1065720	32	511.299987792969	366.100006103516	344.600006103516	360.299987792969
2	rire1228n	r	0	r	m	21	0	4	33	321	1	C2S2.TIF	C2S3.TIF	C1S2.TIF	2	2	1	2	3	2	200	964	1066811	1067761	1461	1468	1067946	-32768	1482	168.908000000054	1067946	1067980	35	517.200012207031	375.799987792969	612.200012207031	366.100006103516	77.0999984741211	122.300003051758	2.74802660859028	5.8300079912523	168.908000000054	1068087	1068111	25	609.400024414062	366.299987792969	693.900024414062	363.100006103516
2	rire1228n	r	0	r	m	21	1	4	34	322	-1	C2S3.TIF	C2S1.TIF	C1S2.TIF	2	2	1	3	1	2	200	798	1069205	1070005	1499	1523	1070367	-32768	1591	345.166999999899	-32768	-32768	-32768	-32768	-32768	-32768	-32768	-32768	-32768	-32768	-32768	-1102789.833	1070362	1070397	36	508.700012207031	371.100006103516	330.299987792969	363.600006103516
2	rire1228n	r	0	r	m	21	1	4	35	323	1	C1S2.TIF	C1S3.TIF	C2S1.TIF	1	1	2	2	3	1	200	573	1071490	1072090	1513	1520	1072323	-32768	1565	216.699999999953	-32768	-32768	-32768	-32768	-32768	-32768	-32768	-32768	-32768	-32768	-32768	-1104874.3	1072319	1072350	32	506	369.5	680.400024414062	364.600006103516
2	rire1228n	r	0	r	m	21	0	4	36	324	1	C2S1.TIF	C2S3.TIF	C1S1.TIF	2	2	1	1	3	1	200	958	1073441	1074391	1544	1550	1074567	-32768	1516	159.46800000011	-32768	-32768	-32768	-32768	-32768	-32768	-32768	-32768	-32768	-32768	-32768	-1107175.532	1074563	1074603	41	506.399993896484	367.799987792969	685.900024414062	361.600006103516
2	rire1228n	r	0	r	m	21	1	4	37	325	1	C2S3.TIF	C2S1.TIF	C1S2.TIF	2	2	1	3	1	2	200	616	1075695	1076345	1419	1424	1076564	-32768	1436	203.274999999907	-32768	-32768	-32768	-32768	-32768	-32768	-32768	-32768	-32768	-32768	-32768	-1109128.725	1076561	1076600	40	510.799987792969	365.299987792969	720.400024414062	364.5
2	rire1228n	r	0	r	m	21	0	4	38	326	-1	C2S3.TIF	C2S1.TIF	C1S3.TIF	2	2	1	3	1	3	200	826	1078478	1079328	1452	1458	1079615	-32768	1416	271.120000000112	1079611	1079635	25	509	367.600006103516	398.100006103516	361.200012207031	124.400001525879	222.199996948242	3.19209879916059	176.69308511899	267.120000000112	1079771	1079789	19	355.299987792969	358	306	360.200012207031
2	rire1228n	r	0	r	m	21	0	4	39	327	-1	C2S3.TIF	C2S2.TIF	C1S3.TIF	2	2	1	3	2	3	200	621	1080878	1081528	1436	1448	1081748	-32768	1474	203.814000000013	1081745	1081772	28	511.899993896484	367.200012207031	396.100006103516	362.5	114	220.199996948242	3.33033332350061	177.673136169931	200.814000000013	1081890	1081911	22	395.200012207031	366.799987792969	325.799987792969	365.5
2	rire1228n	r	0	r	m	21	1	4	40	328	1	C2S1.TIF	C2S3.TIF	C1S2.TIF	2	2	1	1	3	2	200	580	1083236	1083836	1590	1582	1084052	-32768	1578	199.860000000102	-32768	-32768	-32768	-32768	-32768	-32768	-32768	-32768	-32768	-32768	-32768	-1116620.14	1084049	1084092	44	516.200012207031	369.600006103516	715.900024414062	364.200012207031
2	rire1228n	r	0	r	m	21	1	4	41	329	1	C2S1.TIF	C2S3.TIF	C1S2.TIF	2	2	1	1	3	2	200	898	1085447	1086347	1550	1555	1086538	-32768	1524	174.216999999946	-32768	-32768	-32768	-32768	-32768	-32768	-32768	-32768	-32768	-32768	-32768	-1119131.783	1086534	1086571	38	513.599975585938	368.600006103516	715.099975585938	362.100006103516
2	rire1228n	r	0	r	m	21	0	4	42	330	-1	C2S2.TIF	C2S3.TIF	C1S2.TIF	2	2	1	2	3	2	200	558	1087604	1088154	1568	1572	1088409	-32768	1577	238.97900000005	-32768	-32768	-32768	-32768	-32768	-32768	-32768	-32768	-32768	-32768	-32768	-1120938.021	1088405	1088446	42	517	369	336.200012207031	365.5
2	rire1228n	r	0	r	m	21	0	4	43	331	1	C1S2.TIF	C1S3.TIF	C2S2.TIF	1	1	2	2	3	2	200	672	1089530	1090230	1692	1700	1090460	-32768	1739	213.870000000112	-32768	-32768	-32768	-32768	-32768	-32768	-32768	-32768	-32768	-32768	-32768	-1123014.13	1090456	1090485	30	519.799987792969	381.700012207031	682.700012207031	375.299987792969
2	rire1228n	r	0	r	m	21	1	4	44	332	1	C1S1.TIF	C1S2.TIF	C2S3.TIF	1	1	2	1	2	3	200	950	1091518	1092468	1595	1600	1092673	-32768	1580	188.162000000011	-32768	-32768	-32768	-32768	-32768	-32768	-32768	-32768	-32768	-32768	-32768	-1125252.838	1092668	1092702	35	514	377.799987792969	693	371.299987792969
2	rire1228n	r	0	r	m	21	1	4	45	333	-1	C2S2.TIF	C2S3.TIF	C1S1.TIF	2	2	1	2	3	1	200	636	1093807	1094457	1632	1632	1094715	-32768	1626	241.554999999935	1094712	1094749	38	510.700012207031	373	702.299987792969	370.600006103516	139.899993896484	261.600006103516	5.49040386343635	0.719717913740782	238.554999999935	1095040	1095064	25	405.899993896484	369.799987792969	309	372.899993896484
2	rire1228n	r	0	r	m	21	0	4	46	334	1	C1S1.TIF	C1S3.TIF	C2S1.TIF	1	1	2	1	3	1	200	946	1096382	1097332	1744	1748	1097672	-32768	1703	323.703999999911	1097668	1097698	31	509.200012207031	374.799987792969	350.600006103516	368.100006103516	143.100006103516	276.299987792969	4.55501506436939	177.574735876375	319.703999999911	1098196	1098219	24	663.299987792969	369.100006103516	707.900024414062	374.399993896484
2	rire1228n	r	0	r	m	21	1	4	47	335	-1	C2S3.TIF	C2S2.TIF	C1S1.TIF	2	2	1	3	2	1	200	535	1099505	1100055	1399	1389	1100303	-32768	1403	232.138999999966	-32768	-32768	-32768	-32768	-32768	-32768	-32768	-32768	-32768	-32768	-32768	-1132838.861	1100300	1100339	40	508.399993896484	370.5	335	366.600006103516
2	rire1228n	r	0	r	m	21	1	4	48	336	1	C2S1.TIF	C2S2.TIF	C1S3.TIF	2	2	1	1	2	3	200	712	1101394	1102094	1472	1461	1102290	-32768	1453	180.496999999974	-32768	-32768	-32768	-32768	-32768	-32768	-32768	-32768	-32768	-32768	-32768	-1134877.503	1102286	1102324	39	512.799987792969	375.899993896484	715.5	368
2	rire1228n	r	0	r	m	21	1	4	49	337	-1	C2S1.TIF	C2S3.TIF	C1S2.TIF	2	2	1	1	3	2	200	687	1104003	1104703	1501	1508	1104957	-32768	1529	237.766999999993	-32768	-32768	-32768	-32768	-32768	-32768	-32768	-32768	-32768	-32768	-32768	-1137487.233	1104954	1104995	42	514.099975585938	376.100006103516	323.299987792969	369.899993896484
2	rire1228n	r	0	r	m	21	1	4	50	338	1	C1S3.TIF	C1S2.TIF	C2S1.TIF	1	1	2	3	2	1	200	989	1106100	1107100	1549	1542	1107268	-32768	1551	151.148999999976	-32768	-32768	-32768	-32768	-32768	-32768	-32768	-32768	-32768	-32768	-32768	-1139884.851	1107264	1107301	38	516.900024414062	377.100006103516	719.799987792969	368.700012207031
2	rire1228n	r	0	r	m	21	1	4	51	339	-1	C2S2.TIF	C2S1.TIF	C1S3.TIF	2	2	1	2	1	3	200	969	1108499	1109449	1533	1540	1109694	-32768	1520	228.27099999995	-32768	-32768	-32768	-32768	-32768	-32768	-32768	-32768	-32768	-32768	-32768	-1142233.729	1109691	1109732	42	519.299987792969	380.700012207031	343.299987792969	373.299987792969
2	rire1228n	r	0	r	m	21	1	4	52	340	1	C1S1.TIF	C1S3.TIF	C2S2.TIF	1	1	2	1	3	2	200	829	1110780	1111630	1482	1490	1111800	-32768	1514	153.956000000006	-32768	-32768	-32768	-32768	-32768	-32768	-32768	-32768	-32768	-32768	-32768	-1144414.044	1111797	1111831	35	516.700012207031	376.299987792969	667.599975585938	369.100006103516
2	rire1228n	r	0	r	m	21	0	4	53	341	-1	C1S2.TIF	C1S3.TIF	C2S2.TIF	1	1	2	2	3	2	200	552	1112856	1113406	1547	1541	1113654	-32768	1551	232.42200000002	-32768	-32768	-32768	-32768	-32768	-32768	-32768	-32768	-32768	-32768	-32768	-1146189.578	1113650	1113681	32	520.799987792969	377.5	353.600006103516	371.200012207031
2	rire1228n	r	0	r	m	21	1	4	54	342	-1	C2S1.TIF	C2S2.TIF	C1S3.TIF	2	2	1	1	2	3	200	700	1114741	1115441	1557	1563	1115624	-32768	1563	166.254999999888	-32768	-32768	-32768	-32768	-32768	-32768	-32768	-32768	-32768	-32768	-32768	-1148225.745	1115620	1115653	34	511.700012207031	379.5	338.799987792969	374.399993896484
2	rire1228n	r	0	r	m	21	1	4	55	343	1	C1S2.TIF	C1S1.TIF	C2S3.TIF	1	1	2	2	1	3	200	566	1116710	1117310	1513	1524	1117543	-32768	1533	216.784999999916	1117541	1117601	61	513.099975585938	381.200012207031	373.600006103516	373.5	107.400001525879	212.800003051758	4.01473919571456	176.836781315503	214.784999999916	1117827	1117872	46	310.600006103516	380.100006103516	731.299987792969	374.200012207031
2	rire1228n	r	0	r	m	21	0	4	56	344	-1	C1S2.TIF	C1S1.TIF	C2S2.TIF	1	1	2	2	1	2	200	534	1118928	1119478	1547	1550	1119718	-32768	1557	223.946999999927	-32768	-32768	-32768	-32768	-32768	-32768	-32768	-32768	-32768	-32768	-32768	-1152262.053	1119714	1119749	36	514.200012207031	371.399993896484	339.5	369.299987792969
2	rire1228n	r	0	r	m	21	0	4	57	345	-1	C2S1.TIF	C2S2.TIF	C1S1.TIF	2	2	1	1	2	1	200	644	1120806	1121456	1554	1560	1121673	-32768	1558	200.835999999894	-32768	-32768	-32768	-32768	-32768	-32768	-32768	-32768	-32768	-32768	-32768	-1154240.164	1121670	1121706	37	512.5	376.799987792969	338.5	369.600006103516
2	rire1228n	r	0	r	m	21	1	4	58	346	1	C1S1.TIF	C1S3.TIF	C2S2.TIF	1	1	2	1	3	2	200	736	1122767	1123517	1561	1561	1123749	-32768	1552	216.236999999965	-32768	-32768	-32768	-32768	-32768	-32768	-32768	-32768	-32768	-32768	-32768	-1156300.763	1123744	1123790	47	509.799987792969	374.700012207031	693.900024414062	366.299987792969
2	rire1228n	r	0	r	m	21	1	4	59	347	1	C1S3.TIF	C1S1.TIF	C2S2.TIF	1	1	2	3	1	2	200	616	1125085	1125735	1468	1485	1125969	-32768	1526	217.851000000024	-32768	-32768	-32768	-32768	-32768	-32768	-32768	-32768	-32768	-32768	-32768	-1158519.149	1125965	1126000	36	517.599975585938	373.799987792969	708.099975585938	366
2	rire1228n	r	0	r	m	21	0	4	60	348	1	C1S1.TIF	C1S3.TIF	C2S1.TIF	1	1	2	1	3	1	200	937	1127068	1128018	1571	1599	1128183	-32768	1651	148.362999999896	-32768	-32768	-32768	-32768	-32768	-32768	-32768	-32768	-32768	-32768	-32768	-1160802.637	1128179	1128213	35	515.599975585938	387.100006103516	710.200012207031	376.899993896484
2	rire1228n	r	0	r	m	21	0	4	61	349	-1	C2S3.TIF	C2S2.TIF	C1S3.TIF	2	2	1	3	2	3	200	979	1129277	1130277	1606	1599	1130641	-32768	1624	347.997999999905	-32768	-32768	-32768	-32768	-32768	-32768	-32768	-32768	-32768	-32768	-32768	-1163061.002	1130637	1130677	41	511	372.200012207031	333.899993896484	366.600006103516
2	rire1228n	r	0	r	m	21	0	4	62	350	-1	C1S3.TIF	C1S2.TIF	C2S3.TIF	1	1	2	3	2	3	200	673	1132571	1133271	1429	1426	1133478	-32768	1435	190.51099999994	1133475	1133512	38	512	366.899993896484	369.5	362.200012207031	104.5	194.100006103516	4.09706050290014	178.10890585929	187.51099999994	1133648	1133666	19	354.600006103516	363.5	313.399993896484	364.700012207031
2	rire1228n	r	0	r	m	21	1	4	63	351	-1	C1S1.TIF	C1S3.TIF	C2S2.TIF	1	1	2	1	3	2	200	752	1134764	1135514	1325	1334	1135760	-32768	1385	230.037999999942	-32768	-32768	-32768	-32768	-32768	-32768	-32768	-32768	-32768	-32768	-32768	-1168297.962	1135755	1135791	37	512.299987792969	363.100006103516	346.100006103516	363.399993896484
2	rire1228n	r	0	r	m	21	1	4	64	352	-1	C1S2.TIF	C1S3.TIF	C2S1.TIF	1	1	2	2	3	1	200	773	1136851	1137651	1560	1559	1137845	-32768	1561	177.131000000052	-32768	-32768	-32768	-32768	-32768	-32768	-32768	-32768	-32768	-32768	-32768	-1170435.869	1137841	1137887	47	517.900024414062	374.600006103516	340.399993896484	360.299987792969
2	rire1228n	r	0	r	m	21	0	4	65	353	1	C1S1.TIF	C1S2.TIF	C2S1.TIF	1	1	2	1	2	1	200	827	1138948	1139798	1518	1508	1139961	-32768	1468	146.54700000002	-32768	-32768	-32768	-32768	-32768	-32768	-32768	-32768	-32768	-32768	-32768	-1172582.453	1139957	1139994	38	513.200012207031	372.899993896484	721.200012207031	366.799987792969
2	rire1228n	r	0	r	m	21	1	4	66	354	-1	C2S1.TIF	C2S2.TIF	C1S3.TIF	2	2	1	1	2	3	200	994	1141056	1142056	1379	1382	1142284	-32768	1440	211.283000000054	-32768	-32768	-32768	-32768	-32768	-32768	-32768	-32768	-32768	-32768	-32768	-1174840.717	1142281	1142352	72	511.5	366	336.5	363.200012207031
2	rire1228n	r	0	r	m	21	1	4	67	355	-1	C1S3.TIF	C1S2.TIF	C2S1.TIF	1	1	2	3	2	1	200	603	1143461	1144061	1375	1395	1144119	-32768	1419	42.25	-32768	-32768	-32768	-32768	-32768	-32768	-32768	-32768	-32768	-32768	-32768	-1176844.75	1144307	1144345	39	511.399993896484	362.399993896484	327.399993896484	358.200012207031
2	rire1228n	r	0	r	m	21	0	4	68	356	1	C2S3.TIF	C2S2.TIF	C1S3.TIF	2	2	1	3	2	3	200	904	1145410	1146310	1635	1626	1146557	-32768	1616	231.28199999989	1146554	1146592	39	514.299987792969	381.200012207031	326.299987792969	362.100006103516	134.300003051758	253.100006103516	5.42239663750113	174.191287700486	228.28199999989	1147778	1147810	33	604.700012207031	366.700012207031	682.599975585938	372.899993896484
2	rire1228n	r	0	r	m	21	1	4	69	357	1	C2S2.TIF	C2S1.TIF	C1S3.TIF	2	2	1	2	1	3	200	614	1148867	1149517	1540	1544	1149750	-32768	1583	216.331000000006	-32768	-32768	-32768	-32768	-32768	-32768	-32768	-32768	-32768	-32768	-32768	-1182301.669	1149746	1149784	39	509.100006103516	374.899993896484	704.700012207031	372.600006103516
2	rire1228n	r	0	r	m	21	1	4	70	358	1	C2S1.TIF	C2S2.TIF	C1S3.TIF	2	2	1	1	2	3	200	938	1151113	1152063	1496	1505	1152293	-32768	1493	213.729999999981	-32768	-32768	-32768	-32768	-32768	-32768	-32768	-32768	-32768	-32768	-32768	-1184847.27	1152289	1152323	35	515.799987792969	379.5	701.099975585938	372.5
2	rire1228n	r	0	r	m	21	1	4	71	359	1	C2S3.TIF	C2S2.TIF	C1S1.TIF	2	2	1	3	2	1	200	914	1153387	1154287	1489	1479	1154477	-32768	1487	173.333000000101	-32768	-32768	-32768	-32768	-32768	-32768	-32768	-32768	-32768	-32768	-32768	-1187071.667	1154473	1154508	36	509.399993896484	372.799987792969	705.599975585938	364.600006103516
2	rire1228n	r	0	r	m	21	0	4	72	360	1	C1S3.TIF	C1S1.TIF	C2S3.TIF	1	1	2	3	1	3	200	775	1155595	1156395	1477	1489	1156626	-32768	1519	214.847999999998	-32768	-32768	-32768	-32768	-32768	-32768	-32768	-32768	-32768	-32768	-32768	-1189179.152	1156622	1156658	37	516.400024414062	367.799987792969	706.900024414062	367.899993896484
2	rire1228n	r	0	r	m	21	0	4	73	361	1	C1S2.TIF	C1S1.TIF	C2S2.TIF	1	1	2	2	1	2	200	671	1158123	1158823	1480	1493	1159075	-32768	1539	235.199000000022	-32768	-32768	-32768	-32768	-32768	-32768	-32768	-32768	-32768	-32768	-32768	-1191607.801	1159071	1159107	37	509	369.200012207031	707.400024414062	369
2	rire1228n	r	0	r	m	21	1	4	74	362	-1	C2S2.TIF	C2S3.TIF	C1S1.TIF	2	2	1	2	3	1	200	964	1160984	1161934	1580	1561	1162203	-32768	1497	252.905999999959	-32768	-32768	-32768	-32768	-32768	-32768	-32768	-32768	-32768	-32768	-32768	-1194718.094	1162199	1162237	39	514.599975585938	373.100006103516	316.399993896484	363.700012207031
2	rire1228n	r	0	r	m	21	1	4	75	363	-1	C2S3.TIF	C2S2.TIF	C1S1.TIF	2	2	1	3	2	1	200	569	1163290	1163890	1661	1663	1164102	-32768	1645	195.810000000056	-32768	-32768	-32768	-32768	-32768	-32768	-32768	-32768	-32768	-32768	-32768	-1196674.19	1164098	1164129	32	517.099975585938	377.600006103516	350.600006103516	370.899993896484
2	rire1228n	r	0	r	m	21	1	4	76	364	-1	C1S2.TIF	C1S1.TIF	C2S3.TIF	1	1	2	2	1	3	200	668	1165185	1165885	1640	1637	1166066	-32768	1604	164.702000000048	1166062	1166095	34	509.799987792969	385.899993896484	683.900024414062	379.100006103516	142.699996948242	274.299987792969	4.99952785251798	2.24315655608664	160.702000000048	1166180	1166222	43	683.700012207031	381.399993896484	358.899993896484	376.299987792969
2	rire1228n	r	0	r	m	21	1	4	77	365	1	C1S1.TIF	C1S2.TIF	C2S3.TIF	1	1	2	1	2	3	200	650	1167265	1167915	1604	1609	1168124	-32768	1637	193.574000000022	-32768	-32768	-32768	-32768	-32768	-32768	-32768	-32768	-32768	-32768	-32768	-1200698.426	1168121	1168157	37	514.5	387.5	670.799987792969	377.899993896484
2	rire1228n	r	0	r	m	21	0	4	78	366	1	C2S2.TIF	C2S1.TIF	C1S2.TIF	2	2	1	2	1	2	200	887	1169221	1170121	1703	1703	1170291	-32768	1665	153.107000000076	-32768	-32768	-32768	-32768	-32768	-32768	-32768	-32768	-32768	-32768	-32768	-1202905.893	1170358	1170389	32	533.599975585938	388.600006103516	697.400024414062	386
2	rire1228n	r	0	r	m	21	1	4	79	367	1	C1S2.TIF	C1S1.TIF	C2S3.TIF	1	1	2	2	1	3	200	757	1171471	1172221	1569	1588	1172423	-32768	1585	185.774999999907	-32768	-32768	-32768	-32768	-32768	-32768	-32768	-32768	-32768	-32768	-32768	-1205005.225	1172420	1172453	34	515.299987792969	374.700012207031	701.599975585938	371.799987792969
2	rire1228n	r	0	r	m	21	0	4	80	368	1	C1S3.TIF	C1S2.TIF	C2S3.TIF	1	1	2	3	2	3	200	971	1174119	1175119	1480	1473	1175327	-32768	1411	191.804000000004	-32768	-32768	-32768	-32768	-32768	-32768	-32768	-32768	-32768	-32768	-32768	-1207903.196	1175324	1175360	37	512.599975585938	368.200012207031	695.799987792969	362.799987792969
2	rire1228n	r	0	r	m	21	1	4	81	369	-1	C1S1.TIF	C1S3.TIF	C2S2.TIF	1	1	2	1	3	2	200	905	1176640	1177540	1443	1456	1177741	-32768	1510	185.030999999959	-32768	-32768	-32768	-32768	-32768	-32768	-32768	-32768	-32768	-32768	-32768	-1210323.969	1177737	1177777	41	514.400024414062	365.899993896484	350	361.399993896484
2	rire1228n	r	0	r	m	21	0	4	82	370	-1	C2S2.TIF	C2S3.TIF	C1S2.TIF	2	2	1	2	3	2	200	858	1179343	1180193	1480	1470	1180363	-32768	1454	153.607000000076	1180359	1180394	36	513.599975585938	373.799987792969	703.299987792969	367.200012207031	146.399993896484	295	5.43883816449715	1.99833958060179	149.607000000076	1180550	1180595	46	700.700012207031	366	333.899993896484	367.100006103516
2	rire1228n	r	0	r	m	21	0	4	83	371	1	C1S3.TIF	C1S1.TIF	C2S3.TIF	1	1	2	3	1	3	200	902	1181692	1182592	1546	1533	1182756	-32768	1516	147.722999999998	-32768	-32768	-32768	-32768	-32768	-32768	-32768	-32768	-32768	-32768	-32768	-1215376.277	1182752	1182787	36	512.900024414062	379.299987792969	696.799987792969	374.700012207031
2	rire1228n	r	0	r	m	21	1	4	84	372	1	C2S2.TIF	C2S3.TIF	C1S1.TIF	2	2	1	2	3	1	200	743	1183843	1184593	1475	1478	1184798	-32768	1489	188.397000000114	-32768	-32768	-32768	-32768	-32768	-32768	-32768	-32768	-32768	-32768	-32768	-1217377.603	1184794	1184831	38	516.900024414062	381.600006103516	708.5	367.200012207031
2	rire1228n	r	0	r	m	21	1	4	85	373	-1	C1S3.TIF	C1S1.TIF	C2S2.TIF	1	1	2	3	1	2	200	973	1185958	1186958	1426	1419	1187544	-32768	1500	569.300000000047	-32768	-32768	-32768	-32768	-32768	-32768	-32768	-32768	-32768	-32768	-32768	-1219742.7	1187541	1187574	34	515.900024414062	369.799987792969	338.899993896484	362.299987792969
2	rire1228n	r	0	r	m	21	1	4	86	374	-1	C1S3.TIF	C1S2.TIF	C2S1.TIF	1	1	2	3	2	1	200	739	1189303	1190053	1544	1545	1190283	-32768	1558	214.101999999955	-32768	-32768	-32768	-32768	-32768	-32768	-32768	-32768	-32768	-32768	-32768	-1222836.898	1190280	1190320	41	522.599975585938	382.5	330.700012207031	373.5
2	rire1228n	r	0	r	m	21	0	4	87	375	1	C1S3.TIF	C1S2.TIF	C2S3.TIF	1	1	2	3	2	3	200	713	1191342	1192042	1522	1538	1192388	-32768	1614	329.41100000008	-32768	-32768	-32768	-32768	-32768	-32768	-32768	-32768	-32768	-32768	-32768	-1224826.589	1192385	1192415	31	525.900024414062	369.100006103516	694.599975585938	365.600006103516
2	rire1228n	r	0	r	m	21	0	4	88	376	-1	C1S3.TIF	C1S1.TIF	C2S3.TIF	1	1	2	3	1	3	200	581	1193545	1194145	1526	1527	1194437	-32768	1550	274.958000000101	-32768	-32768	-32768	-32768	-32768	-32768	-32768	-32768	-32768	-32768	-32768	-1226930.042	1194432	1194472	41	510.700012207031	373.399993896484	327.799987792969	368.5
2	rire1228n	r	0	r	m	21	0	4	89	377	-1	C1S2.TIF	C1S1.TIF	C2S2.TIF	1	1	2	2	1	2	200	583	1195540	1196140	1504	1518	1196444	-32768	1614	287.337999999989	1196440	1196467	28	518.200012207031	372.799987792969	384.700012207031	366.600006103516	134.600006103516	237.399993896484	3.84035348868934	177.33785279559	283.337999999989	1196613	1196634	22	352.600006103516	372.600006103516	315.200012207031	373.299987792969
2	rire1228n	r	0	r	m	21	0	4	90	378	1	C2S1.TIF	C2S2.TIF	C1S1.TIF	2	2	1	1	2	1	200	575	1197964	1198564	1519	1509	1198720	-32768	1539	139.86400000006	-32768	-32768	-32768	-32768	-32768	-32768	-32768	-32768	-32768	-32768	-32768	-1231348.136	1198716	1198751	36	516.599975585938	377.299987792969	705.099975585938	371
2	rire1228n	r	0	r	m	21	0	4	91	379	-1	C2S1.TIF	C2S3.TIF	C1S1.TIF	2	2	1	1	3	1	200	970	1199815	1200815	1384	1380	1201046	-32768	1434	214.705000000075	-32768	-32768	-32768	-32768	-32768	-32768	-32768	-32768	-32768	-32768	-32768	-1233599.295	1201042	1201087	46	512.099975585938	380.299987792969	320.100006103516	371.399993896484
2	rire1228n	r	0	r	m	21	0	4	92	380	1	C2S3.TIF	C2S2.TIF	C1S3.TIF	2	2	1	3	2	3	200	636	1202135	1202785	1357	1367	1202965	-32768	1347	163.776000000071	-32768	-32768	-32768	-32768	-32768	-32768	-32768	-32768	-32768	-32768	-32768	-1235569.224	1202961	1203000	40	516	375.399993896484	704.900024414062	365.5
2	rire1228n	r	0	r	m	21	0	4	93	381	-1	C1S1.TIF	C1S2.TIF	C2S1.TIF	1	1	2	1	2	1	200	533	1204068	1204618	1459	1481	1204800	-32768	1533	165.215000000084	1204797	1204823	27	511.100006103516	386	377.5	369.700012207031	139.800003051758	233.600006103516	3.86762983781329	173.034711223507	162.215000000084	1205064	1205072	9	330	372.899993896484	316.100006103516	373.299987792969
2	rire1228n	r	0	r	m	21	0	4	94	382	-1	C1S1.TIF	C1S3.TIF	C2S1.TIF	1	1	2	1	3	1	200	959	1206068	1207018	1506	1520	1207191	-32768	1590	156.371999999974	1207187	1207213	27	513.400024414062	380.299987792969	619.5	374.700012207031	109.599998474121	239.600006103516	3.05749877001121	3.02563493120776	152.371999999974	1207249	1207295	47	611	378.399993896484	326.799987792969	361.899993896484
2	rire1228n	r	0	r	m	21	1	4	95	383	-1	C2S3.TIF	C2S1.TIF	C1S2.TIF	2	2	1	3	1	2	200	771	1208948	1209748	1384	1413	1209776	-32768	1420	11.6980000000913	-32768	-32768	-32768	-32768	-32768	-32768	-32768	-32768	-32768	-32768	-32768	-1242532.302	1210017	1210056	40	517.900024414062	378.600006103516	341.600006103516	374
2	rire1228n	r	0	r	m	21	0	4	96	384	1	C2S1.TIF	C2S3.TIF	C1S1.TIF	2	2	1	1	3	1	200	952	1211440	1212390	1282	1304	1212544	-32768	1333	137.554000000004	-32768	-32768	-32768	-32768	-32768	-32768	-32768	-32768	-32768	-32768	-32768	-1245174.446	1212540	1212578	39	502.100006103516	363.299987792969	705	354.899993896484
3	ulos0918d	r	0	r	w	28	0	0	1	0	1	C2S3.TIF	C2S2.TIF	C1S3.TIF	2	2	1	3	2	3	200	707	151265	151965	3188	3204	152217	-32768	3325	236.168000000005	-32768	-32768	-32768	-32768	-32768	-32768	-32768	-32768	-32768	-32768	-32768	-184748.832	152213	152261	49	512.099975585938	374.700012207031	675.700012207031	377.100006103516
3	ulos0918d	r	0	r	w	28	1	1	1	1	-1	C1S3.TIF	C1S2.TIF	C2S1.TIF	1	1	2	3	2	1	200	927	156794	157744	3105	3121	157942	-32768	3152	182.190000000002	-32768	-32768	-32768	-32768	-32768	-32768	-32768	-32768	-32768	-32768	-32768	-190527.81	157938	157978	41	503.399993896484	373.899993896484	358.200012207031	380.399993896484
3	ulos0918d	r	0	r	w	28	1	1	2	2	-1	C2S1.TIF	C2S3.TIF	C1S2.TIF	2	2	1	1	3	2	200	739	159142	159892	3237	3285	160075	-32768	3431	166.877999999997	160071	160114	44	513.299987792969	381.100006103516	361.5	382.299987792969	132.399993896484	327.5	4.36220515298321	-179.547124516408	162.877999999997	160226	160256	31	347.700012207031	390.799987792969	317.899993896484	388.100006103516
3	ulos0918d	r	0	r	w	28	0	1	3	3	1	C2S3.TIF	C2S2.TIF	C1S3.TIF	2	2	1	3	2	3	200	908	161280	162180	3141	3139	162501	-32768	3188	304.831999999995	-32768	-32768	-32768	-32768	-32768	-32768	-32768	-32768	-32768	-32768	-32768	-194964.168	162496	162531	36	497.299987792969	380	693.400024414062	389.600006103516
3	ulos0918d	r	0	r	w	28	1	1	4	4	-1	C2S3.TIF	C2S2.TIF	C1S1.TIF	2	2	1	3	2	1	200	937	163667	164617	3132	3144	164956	-32768	3363	323.652999999991	-32768	-32768	-32768	-32768	-32768	-32768	-32768	-32768	-32768	-32768	-32768	-197400.347	164952	164998	47	500.399993896484	373.700012207031	310.899993896484	383.399993896484
3	ulos0918d	r	0	r	w	28	1	1	5	5	-1	C1S1.TIF	C1S2.TIF	C2S3.TIF	1	1	2	1	2	3	200	751	166778	167528	3396	3381	167779	-32768	3416	234.774999999994	-32768	-32768	-32768	-32768	-32768	-32768	-32768	-32768	-32768	-32768	-32768	-200312.225	167775	167851	77	507.299987792969	383	353.299987792969	376.5
3	ulos0918d	r	0	r	w	28	1	1	6	6	-1	C2S3.TIF	C2S2.TIF	C1S1.TIF	2	2	1	3	2	1	200	527	169088	169638	3158	3114	169823	-32768	3059	169.008000000002	169819	169857	39	507	372.299987792969	396.5	376	115.800003051758	288.799987792969	3.18163823759384	-178.082894282077	165.008000000002	169943	169979	37	387	378.899993896484	329	382.200012207031
3	ulos0918d	r	0	r	w	28	0	1	7	7	-1	C2S3.TIF	C2S1.TIF	C1S3.TIF	2	2	1	3	1	3	200	813	171464	172264	3280	3268	172544	-32768	3215	264.404999999999	-32768	-32768	-32768	-32768	-32768	-32768	-32768	-32768	-32768	-32768	-32768	-205047.595	172540	172583	44	513.400024414062	381.600006103516	356.899993896484	385.899993896484
3	ulos0918d	r	0	r	w	28	1	1	8	8	-1	C1S2.TIF	C1S1.TIF	C2S3.TIF	1	1	2	2	1	3	200	991	173795	174795	3213	3235	175027	-32768	3371	216.040999999997	-32768	-32768	-32768	-32768	-32768	-32768	-32768	-32768	-32768	-32768	-32768	-207578.959	175023	175068	46	500.600006103516	377.5	329.5	386.299987792969
3	ulos0918d	r	0	r	w	28	1	1	9	9	1	C1S2.TIF	C1S1.TIF	C2S3.TIF	1	1	2	2	1	3	200	680	176494	177194	3392	3427	177454	-32768	3455	244.361999999994	-32768	-32768	-32768	-32768	-32768	-32768	-32768	-32768	-32768	-32768	-32768	-209977.638	177450	177496	47	511.200012207031	394.899993896484	700.599975585938	393.700012207031
3	ulos0918d	r	0	r	w	28	0	1	10	10	-1	C1S3.TIF	C1S1.TIF	C2S3.TIF	1	1	2	3	1	3	200	601	178920	179520	2932	2923	179744	-32768	2927	207.497000000003	-32768	-32768	-32768	-32768	-32768	-32768	-32768	-32768	-32768	-32768	-32768	-212304.503	179741	179785	45	513.599975585938	374	349.700012207031	382
3	ulos0918d	r	0	r	w	28	0	1	11	11	1	C2S1.TIF	C2S3.TIF	C1S1.TIF	2	2	1	1	3	1	200	777	181149	181949	2904	2941	182197	-32768	3103	232.100000000006	-32768	-32768	-32768	-32768	-32768	-32768	-32768	-32768	-32768	-32768	-32768	-214732.9	182192	182240	49	512.299987792969	378.700012207031	697.099975585938	385.700012207031
3	ulos0918d	r	0	r	w	28	1	1	12	12	1	C2S3.TIF	C2S2.TIF	C1S1.TIF	2	2	1	3	2	1	200	508	183389	183889	2748	2715	184167	-32768	2596	262.464999999997	184162	184203	42	507.600006103516	361.200012207031	373.399993896484	362.700012207031	123.800003051758	290.799987792969	3.85656364027496	-179.359380749013	257.464999999997	184255	184315	61	361.200012207031	362	736.099975585938	367.799987792969
3	ulos0918d	r	0	r	w	28	1	1	13	13	1	C2S3.TIF	C2S1.TIF	C1S2.TIF	2	2	1	3	1	2	200	650	185431	186081	2678	2717	186315	-32768	3007	217.978999999992	-32768	-32768	-32768	-32768	-32768	-32768	-32768	-32768	-32768	-32768	-32768	-218865.021	186311	186358	48	508.799987792969	363.600006103516	694.799987792969	376.600006103516
3	ulos0918d	r	0	r	w	28	0	1	14	14	1	C1S1.TIF	C1S2.TIF	C2S1.TIF	1	1	2	1	2	1	200	687	187382	188082	2826	2851	188270	-32768	3017	172.173999999999	-32768	-32768	-32768	-32768	-32768	-32768	-32768	-32768	-32768	-32768	-32768	-220865.826	188266	188311	46	503.799987792969	360.399993896484	674	366.899993896484
3	ulos0918d	r	0	r	w	28	1	1	15	15	-1	C2S2.TIF	C2S1.TIF	C1S3.TIF	2	2	1	2	1	3	200	928	189366	190316	3204	3241	190577	-32768	3290	245.152999999991	-32768	-32768	-32768	-32768	-32768	-32768	-32768	-32768	-32768	-32768	-32768	-223099.847	190572	190618	47	504.700012207031	383.399993896484	327.399993896484	385.899993896484
3	ulos0918d	r	0	r	w	28	0	1	16	16	1	C2S1.TIF	C2S2.TIF	C1S1.TIF	2	2	1	1	2	1	200	633	191665	192315	2943	2926	192507	-32768	2939	175.825000000012	-32768	-32768	-32768	-32768	-32768	-32768	-32768	-32768	-32768	-32768	-32768	-225099.175	192504	192549	46	506.899993896484	372.799987792969	684	382
3	ulos0918d	r	0	r	w	28	1	1	17	17	1	C1S2.TIF	C1S1.TIF	C2S3.TIF	1	1	2	2	1	3	200	639	193617	194267	2956	2984	194489	-32768	3173	206.054999999993	-32768	-32768	-32768	-32768	-32768	-32768	-32768	-32768	-32768	-32768	-32768	-227050.945	194486	194531	46	511.899993896484	382.299987792969	685.599975585938	392.399993896484
3	ulos0918d	r	0	r	w	28	1	1	18	18	1	C2S2.TIF	C2S1.TIF	C1S3.TIF	2	2	1	2	1	3	200	771	195586	196386	3035	3061	196587	-32768	3141	185.323000000004	-32768	-32768	-32768	-32768	-32768	-32768	-32768	-32768	-32768	-32768	-32768	-229169.677	196583	196630	48	519.799987792969	369.600006103516	695	384.100006103516
3	ulos0918d	r	0	r	w	28	1	1	19	19	-1	C2S3.TIF	C2S1.TIF	C1S2.TIF	2	2	1	3	1	2	200	502	197738	198238	3035	3020	198429	-32768	3034	175.42300000001	-32768	-32768	-32768	-32768	-32768	-32768	-32768	-32768	-32768	-32768	-32768	-231021.577	198425	198469	45	503.700012207031	368.600006103516	346.799987792969	382.799987792969
3	ulos0918d	r	0	r	w	28	1	1	20	20	1	C2S3.TIF	C2S2.TIF	C1S1.TIF	2	2	1	3	2	1	200	874	200035	200935	3244	3255	201017	-32768	3302	66.198000000004	201015	201192	178	507.700012207031	394.5	648	391.399993896484	242.800003051758	1146.19995117188	4.03259556843868	1.26760167380062	64.198000000004	201232	201265	34	649	395.700012207031	695.5	402.100006103516
3	ulos0918d	r	0	r	w	28	0	1	21	21	1	C1S3.TIF	C1S1.TIF	C2S3.TIF	1	1	2	3	1	3	200	576	202329	202929	2694	2681	203179	-32768	2778	234.228000000003	-32768	-32768	-32768	-32768	-32768	-32768	-32768	-32768	-32768	-32768	-32768	-235712.772	203175	203225	51	502.600006103516	374.299987792969	701.599975585938	367.5
3	ulos0918d	r	0	r	w	28	1	1	22	22	-1	C2S2.TIF	C2S1.TIF	C1S3.TIF	2	2	1	2	1	3	200	925	204828	205778	3019	3042	206039	-32768	3219	244.973999999987	-32768	-32768	-32768	-32768	-32768	-32768	-32768	-32768	-32768	-32768	-32768	-238562.026	206034	206078	45	503.399993896484	373.5	352.899993896484	379.399993896484
3	ulos0918d	r	0	r	w	28	1	1	23	23	-1	C1S2.TIF	C1S3.TIF	C2S1.TIF	1	1	2	2	3	1	200	621	207358	208008	2848	2854	208198	-32768	2873	173.662000000011	208193	208233	41	506.899993896484	376.799987792969	365.399993896484	375.899993896484	122.5	296	4.06617430206996	179.635748868071	168.662000000011	208349	208383	35	349.899993896484	378.299987792969	314	375.799987792969
3	ulos0918d	r	0	r	w	28	0	1	24	24	-1	C2S3.TIF	C2S2.TIF	C1S3.TIF	2	2	1	3	2	3	200	592	209360	209960	2501	2509	210452	-32768	2762	476.003999999986	-32768	-32768	-32768	-32768	-32768	-32768	-32768	-32768	-32768	-32768	-32768	-242743.996	210447	210492	46	510.600006103516	366.299987792969	331.399993896484	365.799987792969
3	ulos0918d	r	0	r	w	28	0	1	25	25	-1	C1S1.TIF	C1S3.TIF	C2S1.TIF	1	1	2	1	3	1	200	1000	212611	213594	2872	2876	213714	-32768	2739	99.4489999999932	-32768	-32768	-32768	-32768	-32768	-32768	-32768	-32768	-32768	-32768	-32768	-246382.551	213879	213931	53	498.399993896484	358.100006103516	318.299987792969	371.200012207031
3	ulos0918d	r	0	r	w	28	1	1	26	26	1	C2S1.TIF	C2S3.TIF	C1S2.TIF	2	2	1	1	3	2	200	816	214998	215798	2563	2593	216064	-32768	2765	250.445999999996	-32768	-32768	-32768	-32768	-32768	-32768	-32768	-32768	-32768	-32768	-32768	-248581.554	216060	216105	46	513.5	357.399993896484	686.700012207031	363.5
3	ulos0918d	r	0	r	w	28	0	1	27	27	1	C1S3.TIF	C1S2.TIF	C2S3.TIF	1	1	2	3	2	3	200	905	217152	218052	2670	2704	218259	-32768	2888	191.32699999999	218255	218298	44	503.200012207031	361.5	637.799987792969	368.899993896484	122.5	308.399993896484	3.87367298371764	-3.15135181630798	187.32699999999	218405	218439	35	644.099975585938	365.399993896484	695.5	373.100006103516
3	ulos0918d	r	0	r	w	28	0	1	28	28	1	C2S3.TIF	C2S1.TIF	C1S3.TIF	2	2	1	3	1	3	200	782	219498	220298	2659	2666	220548	-32768	2803	234.136999999988	-32768	-32768	-32768	-32768	-32768	-32768	-32768	-32768	-32768	-32768	-32768	-253081.863	220543	220592	50	502.100006103516	373.600006103516	696.799987792969	381.799987792969
3	ulos0918d	r	0	r	w	28	0	1	29	29	-1	C2S1.TIF	C2S2.TIF	C1S1.TIF	2	2	1	1	2	1	200	650	221666	222316	2686	2673	222520	-32768	2677	187.703000000009	222517	222554	38	505.299987792969	362.600006103516	404.600006103516	368.700012207031	107	274.200012207031	2.90315308249102	-176.534163852248	184.703000000009	222577	222617	41	394.600006103516	366.299987792969	291.399993896484	368
3	ulos0918d	r	0	r	w	28	1	1	30	30	1	C1S3.TIF	C1S1.TIF	C2S2.TIF	1	1	2	3	1	2	200	984	223686	224686	2696	2691	224932	-32768	2778	230.752999999997	-32768	-32768	-32768	-32768	-32768	-32768	-32768	-32768	-32768	-32768	-32768	-257469.247	224929	224976	48	512.900024414062	367.5	699	374.700012207031
3	ulos0918d	r	0	r	w	28	1	1	31	31	1	C2S2.TIF	C2S1.TIF	C1S3.TIF	2	2	1	2	1	3	200	586	226027	226627	2547	2555	226981	-32768	2696	338.146000000008	-32768	-32768	-32768	-32768	-32768	-32768	-32768	-32768	-32768	-32768	-32768	-259410.854	226977	227023	47	513.5	366.799987792969	698.099975585938	369.100006103516
3	ulos0918d	r	0	r	w	28	0	1	32	32	-1	C2S3.TIF	C2S1.TIF	C1S3.TIF	2	2	1	3	1	3	200	887	228112	229012	2290	2307	229188	-32768	2419	159.516999999993	229183	229223	41	503.399993896484	359.899993896484	372.100006103516	359.100006103516	122.099998474121	303.200012207031	3.77305826331509	179.651100235572	154.516999999993	229355	229388	34	363.299987792969	366.299987792969	317.5	368.299987792969
3	ulos0918d	r	0	r	w	28	0	1	33	33	1	C1S2.TIF	C1S3.TIF	C2S2.TIF	1	1	2	2	3	2	200	701	230755	231455	2210	2200	231744	-32768	2268	272.812000000005	-32768	-32768	-32768	-32768	-32768	-32768	-32768	-32768	-32768	-32768	-32768	-264239.188	231741	231791	51	508.600006103516	346.600006103516	699.099975585938	352.299987792969
3	ulos0918d	r	0	r	w	28	0	1	34	34	-1	C1S1.TIF	C1S3.TIF	C2S1.TIF	1	1	2	1	3	1	200	821	232851	233701	2406	2434	233906	-32768	2558	189.405999999988	233902	233945	44	510.100006103516	356.700012207031	384	364.600006103516	117.199996948242	288.399993896484	3.63068772416706	-176.410716608151	185.405999999988	234030	234065	36	370.5	364.299987792969	323.5	364.5
3	ulos0918d	r	0	r	w	28	1	1	35	35	-1	C2S2.TIF	C2S3.TIF	C1S1.TIF	2	2	1	2	3	1	200	690	235289	235989	2489	2472	236279	-32768	2493	273.739999999991	-32768	-32768	-32768	-32768	-32768	-32768	-32768	-32768	-32768	-32768	-32768	-268773.26	236274	236320	47	498.700012207031	349.200012207031	313.700012207031	352.700012207031
3	ulos0918d	r	0	r	w	28	0	1	36	36	1	C2S1.TIF	C2S2.TIF	C1S1.TIF	2	2	1	1	2	1	200	896	237383	238283	2566	2580	238472	-32768	2636	173.043000000005	-32768	-32768	-32768	-32768	-32768	-32768	-32768	-32768	-32768	-32768	-32768	-271066.957	238468	238513	46	506.600006103516	355.399993896484	671.099975585938	359.799987792969
3	ulos0918d	r	0	r	w	28	0	1	37	37	-1	C1S3.TIF	C1S2.TIF	C2S3.TIF	1	1	2	3	2	3	200	668	239568	240268	2766	2812	240539	-32768	2910	255.303000000014	-32768	-32768	-32768	-32768	-32768	-32768	-32768	-32768	-32768	-32768	-32768	-273051.697	240535	240584	50	499	369.5	307.200012207031	366
3	ulos0918d	r	0	r	w	28	0	1	38	38	1	C2S2.TIF	C2S3.TIF	C1S2.TIF	2	2	1	2	3	2	200	606	241652	242252	2538	2539	242510	-32768	2510	241.934999999998	-32768	-32768	-32768	-32768	-32768	-32768	-32768	-32768	-32768	-32768	-32768	-275036.065	242506	242553	48	501.700012207031	358.299987792969	687.400024414062	359.399993896484
3	ulos0918d	r	0	r	w	28	1	1	39	39	-1	C1S3.TIF	C1S2.TIF	C2S1.TIF	1	1	2	3	2	1	200	527	243617	244167	2846	2875	244395	-32768	2931	212.130000000005	-32768	-32768	-32768	-32768	-32768	-32768	-32768	-32768	-32768	-32768	-32768	-276950.87	244391	244447	57	507.700012207031	369.899993896484	307.600006103516	375.700012207031
3	ulos0918d	r	0	r	w	28	1	1	40	40	-1	C1S2.TIF	C1S3.TIF	C2S1.TIF	1	1	2	2	3	1	200	637	245819	246469	2582	2569	246711	-32768	2653	226.477000000014	-32768	-32768	-32768	-32768	-32768	-32768	-32768	-32768	-32768	-32768	-32768	-279252.523	246706	246751	46	513.200012207031	361.200012207031	339.299987792969	365.899993896484
3	ulos0918d	r	0	r	w	28	1	1	41	41	-1	C2S1.TIF	C2S3.TIF	C1S2.TIF	2	2	1	1	3	2	200	644	247832	248482	2473	2488	248690	-32768	2504	191.828999999998	248686	248726	41	518.200012207031	358.5	413.399993896484	358.200012207031	101	263.700012207031	3.01584022054568	179.836684563307	187.828999999998	248814	248850	37	399.299987792969	361	330.200012207031	358.100006103516
3	ulos0918d	r	0	r	w	28	0	1	42	42	1	C1S1.TIF	C1S2.TIF	C2S1.TIF	1	1	2	1	2	1	200	914	249932	250832	2730	2751	251064	-32768	2858	216.193999999989	-32768	-32768	-32768	-32768	-32768	-32768	-32768	-32768	-32768	-32768	-32768	-283615.806	251059	251108	50	502.600006103516	356.899993896484	688.900024414062	369.600006103516
3	ulos0918d	r	0	r	w	28	1	1	43	43	1	C2S2.TIF	C2S3.TIF	C1S1.TIF	2	2	1	2	3	1	200	744	252163	252913	2781	2800	253135	-32768	2826	206.285999999993	-32768	-32768	-32768	-32768	-32768	-32768	-32768	-32768	-32768	-32768	-32768	-285696.714	253132	253179	48	502.299987792969	371.600006103516	667.400024414062	380.700012207031
3	ulos0918d	r	0	r	w	28	0	1	44	44	1	C1S2.TIF	C1S3.TIF	C2S2.TIF	1	1	2	2	3	2	200	937	254256	255206	2644	2663	255447	-32768	2737	225.255999999994	255443	255489	47	505	371.200012207031	660.200012207031	363.299987792969	126.199996948242	301.600006103516	4.46556091026822	2.91816394448557	221.255999999994	255732	255751	20	664.900024414062	363.5	715.599975585938	372.600006103516
3	ulos0918d	r	0	r	w	28	0	1	45	45	-1	C2S2.TIF	C2S3.TIF	C1S2.TIF	2	2	1	2	3	2	200	907	256730	257630	2787	2811	257831	-32768	2886	184.622000000003	-32768	-32768	-32768	-32768	-32768	-32768	-32768	-32768	-32768	-32768	-32768	-290414.378	257826	257873	48	500	361.5	325.5	369.799987792969
3	ulos0918d	r	0	r	w	28	1	1	46	46	-1	C2S1.TIF	C2S2.TIF	C1S3.TIF	2	2	1	1	2	3	200	814	259012	259812	2482	2494	260103	-32768	2664	274.90400000001	-32768	-32768	-32768	-32768	-32768	-32768	-32768	-32768	-32768	-32768	-32768	-292596.096	260099	260147	49	500.600006103516	359.899993896484	316.299987792969	364
3	ulos0918d	r	0	r	w	28	0	1	47	47	-1	C1S3.TIF	C1S1.TIF	C2S3.TIF	1	1	2	3	1	3	200	544	261204	261754	2581	2572	262001	-32768	2608	231.119000000006	-32768	-32768	-32768	-32768	-32768	-32768	-32768	-32768	-32768	-32768	-32768	-294537.881	261997	262043	47	505.899993896484	360.100006103516	331.600006103516	369.399993896484
3	ulos0918d	r	0	r	w	28	0	1	48	48	1	C1S3.TIF	C1S2.TIF	C2S3.TIF	1	1	2	3	2	3	200	773	263168	263968	2655	2645	264194	-32768	2679	210.212999999989	-32768	-32768	-32768	-32768	-32768	-32768	-32768	-32768	-32768	-32768	-32768	-296751.787	264189	264242	54	515	363.200012207031	700	359.600006103516
3	ulos0918d	r	0	r	w	28	1	1	49	49	-1	C1S3.TIF	C1S1.TIF	C2S2.TIF	1	1	2	3	1	2	200	523	265788	266438	2380	2394	266652	-32768	2505	197.840000000026	-32768	-32768	-32768	-32768	-32768	-32768	-32768	-32768	-32768	-32768	-32768	-299222.16	266647	266694	48	503.299987792969	352.399993896484	319.899993896484	360
3	ulos0918d	r	0	r	w	28	0	1	50	50	-1	C2S2.TIF	C2S1.TIF	C1S2.TIF	2	2	1	2	1	2	200	844	267987	268837	2507	2532	269126	-32768	2586	272.892999999982	-32768	-32768	-32768	-32768	-32768	-32768	-32768	-32768	-32768	-32768	-32768	-301621.107	269122	269168	47	509.200012207031	361.299987792969	329.899993896484	361.399993896484
3	ulos0918d	r	0	r	w	28	1	1	51	51	1	C1S3.TIF	C1S2.TIF	C2S1.TIF	1	1	2	3	2	1	200	850	270886	271736	2739	2770	271941	-32768	2918	188.647999999986	-32768	-32768	-32768	-32768	-32768	-32768	-32768	-32768	-32768	-32768	-32768	-304520.352	271936	271984	49	502.600006103516	373.200012207031	680.200012207031	374.600006103516
3	ulos0918d	r	0	r	w	28	0	1	52	52	1	C1S3.TIF	C1S1.TIF	C2S3.TIF	1	1	2	3	1	3	200	775	273364	274164	2796	2830	274449	-32768	2989	269.146999999997	-32768	-32768	-32768	-32768	-32768	-32768	-32768	-32768	-32768	-32768	-32768	-306947.853	274443	274492	50	513.299987792969	366.200012207031	683.299987792969	373.899993896484
3	ulos0918d	r	0	r	w	28	1	1	53	53	1	C1S2.TIF	C1S3.TIF	C2S1.TIF	1	1	2	2	3	1	200	513	275889	276439	3690	3657	276664	-32768	3673	209.514000000025	-32768	-32768	-32768	-32768	-32768	-32768	-32768	-32768	-32768	-32768	-32768	-309222.486	276660	276706	47	510.600006103516	385.600006103516	690	391.5
3	ulos0918d	r	0	r	w	28	0	1	54	54	-1	C1S1.TIF	C1S2.TIF	C2S1.TIF	1	1	2	1	2	1	200	820	277772	278622	2902	2916	278815	-32768	3014	176.440000000002	278812	278853	42	506.299987792969	361.600006103516	387.899993896484	364	121.099998474121	288.100006103516	3.40299947531889	-178.837778761937	173.440000000002	278941	278976	36	372.100006103516	367.5	324.200012207031	363.100006103516
3	ulos0918d	r	0	r	w	28	0	1	55	55	1	C1S2.TIF	C1S1.TIF	C2S2.TIF	1	1	2	2	1	2	200	776	280001	280801	2774	2772	281033	-32768	2702	216.042000000016	-32768	-32768	-32768	-32768	-32768	-32768	-32768	-32768	-32768	-32768	-32768	-313584.958	281029	281076	48	506.899993896484	360.399993896484	694.099975585938	366.299987792969
3	ulos0918d	r	0	r	w	28	0	1	56	56	1	C2S2.TIF	C2S1.TIF	C1S2.TIF	2	2	1	2	1	2	200	678	282493	283193	2484	2501	283431	-32768	2593	222.16399999999	-32768	-32768	-32768	-32768	-32768	-32768	-32768	-32768	-32768	-32768	-32768	-315976.836	283427	283475	49	511.200012207031	368.100006103516	692.299987792969	379.5
3	ulos0918d	r	0	r	w	28	1	1	57	57	1	C2S2.TIF	C2S3.TIF	C1S1.TIF	2	2	1	2	3	1	200	638	284522	285172	2403	2417	285433	-32768	2458	245.288	-32768	-32768	-32768	-32768	-32768	-32768	-32768	-32768	-32768	-32768	-32768	-317955.712	285428	285475	48	515.299987792969	351.399993896484	696.900024414062	353.799987792969
3	ulos0918d	r	0	r	w	28	1	1	58	58	-1	C2S1.TIF	C2S2.TIF	C1S3.TIF	2	2	1	1	2	3	200	787	286511	287311	2450	2478	287492	-32768	2539	165.771000000008	-32768	-32768	-32768	-32768	-32768	-32768	-32768	-32768	-32768	-32768	-32768	-320094.229	287488	287532	45	508.200012207031	360.399993896484	357.899993896484	369.600006103516
3	ulos0918d	r	0	r	w	28	0	1	59	59	1	C2S2.TIF	C2S3.TIF	C1S2.TIF	2	2	1	2	3	2	200	964	288587	289537	2727	2746	289723	-32768	2790	170.555999999982	-32768	-32768	-32768	-32768	-32768	-32768	-32768	-32768	-32768	-32768	-32768	-322320.444	289720	289769	50	503.600006103516	366.100006103516	679.700012207031	364.299987792969
3	ulos0918d	r	0	r	w	28	1	1	60	60	1	C1S1.TIF	C1S2.TIF	C2S3.TIF	1	1	2	1	2	3	200	534	290802	291352	2461	2467	291550	-32768	2586	181.329000000027	291547	291591	45	498.5	359.700012207031	652.200012207031	361.899993896484	124.5	299.600006103516	4.41712058556097	-0.821228807941365	178.329000000027	291726	291757	32	656	369.100006103516	687.200012207031	373.200012207031
3	ulos0918d	r	0	r	w	28	0	1	61	61	-1	C2S2.TIF	C2S1.TIF	C1S2.TIF	2	2	1	2	1	2	200	814	292790	293590	2497	2522	293812	-32768	2598	205.775000000023	-32768	-32768	-32768	-32768	-32768	-32768	-32768	-32768	-32768	-32768	-32768	-326374.225	293808	293855	48	511.799987792969	370.700012207031	336.200012207031	367.799987792969
3	ulos0918d	r	0	r	w	28	0	1	62	62	-1	C2S2.TIF	C2S3.TIF	C1S2.TIF	2	2	1	2	3	2	200	729	294928	295678	2514	2546	295918	-32768	2644	224.473999999987	-32768	-32768	-32768	-32768	-32768	-32768	-32768	-32768	-32768	-32768	-32768	-328461.526	295913	295962	50	519.599975585938	359.899993896484	335.200012207031	363.299987792969
3	ulos0918d	r	0	r	w	28	1	1	63	63	-1	C1S1.TIF	C1S3.TIF	C2S2.TIF	1	1	2	1	3	2	200	855	297356	298206	2776	2812	298422	-32768	2970	200.058000000019	-32768	-32768	-32768	-32768	-32768	-32768	-32768	-32768	-32768	-32768	-32768	-330989.942	298418	298465	48	508.899993896484	369.600006103516	345.899993896484	374.600006103516
3	ulos0918d	r	0	r	w	28	1	1	64	64	1	C1S1.TIF	C1S3.TIF	C2S2.TIF	1	1	2	1	3	2	200	992	299504	300504	2661	2687	300747	-32768	2852	226.911000000022	-32768	-32768	-32768	-32768	-32768	-32768	-32768	-32768	-32768	-32768	-32768	-333288.089	300742	300791	50	507.100006103516	369.299987792969	691	372.200012207031
3	ulos0918d	r	0	r	w	28	0	1	65	65	-1	C2S1.TIF	C2S3.TIF	C1S1.TIF	2	2	1	1	3	1	200	840	301836	302686	3117	3137	302874	-32768	3217	171.217999999993	-32768	-32768	-32768	-32768	-32768	-32768	-32768	-32768	-32768	-32768	-32768	-335470.782	302870	302919	50	500.200012207031	367.399993896484	315.600006103516	372.100006103516
3	ulos0918d	r	0	r	w	28	1	1	66	66	1	C1S1.TIF	C1S3.TIF	C2S2.TIF	1	1	2	1	3	2	200	593	303971	304571	3077	3091	304828	-32768	3207	241.360999999975	-32768	-32768	-32768	-32768	-32768	-32768	-32768	-32768	-32768	-32768	-32768	-337354.639	304824	304870	47	512	367.200012207031	681.099975585938	374.299987792969
3	ulos0918d	r	0	r	w	28	0	1	67	67	-1	C1S2.TIF	C1S3.TIF	C2S2.TIF	1	1	2	2	3	2	200	736	305919	306669	3073	3093	306847	-32768	3124	162.450000000012	-32768	-32768	-32768	-32768	-32768	-32768	-32768	-32768	-32768	-32768	-32768	-339452.55	306843	306890	48	505.100006103516	362.299987792969	337.100006103516	375.600006103516
3	ulos0918d	r	0	r	w	28	0	1	68	68	1	C2S2.TIF	C2S1.TIF	C1S2.TIF	2	2	1	2	1	2	200	784	307946	308746	3006	3024	308975	-32768	3066	212.717000000004	308971	309016	46	503.100006103516	380.5	337.399993896484	382.700012207031	135.199996948242	338	4.75508461372884	-179.237825084511	208.717000000004	309080	309137	58	320.299987792969	386.299987792969	693.5	380.200012207031
3	ulos0918d	r	0	r	w	28	0	1	69	69	-1	C2S1.TIF	C2S3.TIF	C1S1.TIF	2	2	1	1	3	1	200	873	310200	311100	2556	2553	311282	-32768	2553	166.727000000014	-32768	-32768	-32768	-32768	-32768	-32768	-32768	-32768	-32768	-32768	-32768	-343883.273	311278	311324	47	504.399993896484	360	334	363.600006103516
3	ulos0918d	r	0	r	w	28	1	1	70	70	-1	C1S1.TIF	C1S2.TIF	C2S3.TIF	1	1	2	1	2	3	200	633	312676	313326	2313	2308	313491	-32768	2327	150.131999999983	313486	313530	45	510	352.899993896484	654	361.100006103516	140.199996948242	318.899993896484	4.13872671047849	-3.26853261628766	145.131999999983	313567	313631	65	666.799987792969	364.100006103516	297.600006103516	351.200012207031
3	ulos0918d	r	0	r	w	28	1	1	71	71	1	C1S2.TIF	C1S3.TIF	C2S1.TIF	1	1	2	2	3	1	200	861	314847	315697	2268	2264	315882	-32768	2282	168.505000000005	315878	315922	45	504.799987792969	355	666.700012207031	362.899993896484	127	320.5	4.65118392357353	-2.80159794845991	164.505000000005	316141	316168	28	680.400024414062	366.600006103516	700.900024414062	364.200012207031
3	ulos0918d	r	0	r	w	28	0	1	72	72	-1	C1S3.TIF	C1S2.TIF	C2S3.TIF	1	1	2	3	2	3	200	515	317376	317926	2255	2242	318124	-32768	2237	182.305999999982	318120	318166	47	505.299987792969	353.600006103516	387.399993896484	347.5	94.9000015258789	225.5	3.38762120515844	177.03039847747	178.305999999982	318233	318268	36	373.899993896484	348.799987792969	316.100006103516	348.799987792969
3	ulos0918d	r	0	r	w	28	0	1	73	73	1	C2S1.TIF	C2S3.TIF	C1S1.TIF	2	2	1	1	3	1	200	739	319330	320080	2475	2508	320368	-32768	2594	272.407999999996	-32768	-32768	-32768	-32768	-32768	-32768	-32768	-32768	-32768	-32768	-32768	-352863.592	320364	320413	50	501.899993896484	362.799987792969	680.900024414062	363.899993896484
3	ulos0918d	r	0	r	w	28	1	1	74	74	1	C2S1.TIF	C2S2.TIF	C1S3.TIF	2	2	1	1	2	3	200	542	321474	322024	2154	2149	322427	-32768	2274	387.272999999986	-32768	-32768	-32768	-32768	-32768	-32768	-32768	-32768	-32768	-32768	-32768	-354807.727	322422	322469	48	504.100006103516	356.200012207031	692.5	355.100006103516
3	ulos0918d	r	0	r	w	28	1	1	75	75	-1	C2S2.TIF	C2S3.TIF	C1S1.TIF	2	2	1	2	3	1	200	504	323929	324429	2299	2316	324716	-32768	2370	272.030000000028	-32768	-32768	-32768	-32768	-32768	-32768	-32768	-32768	-32768	-32768	-32768	-357211.97	324710	324766	57	497.899993896484	358.600006103516	303.5	353.299987792969
3	ulos0918d	r	0	r	w	28	0	1	76	76	-1	C2S3.TIF	C2S2.TIF	C1S3.TIF	2	2	1	3	2	3	200	797	325959	326959	2225	2267	327263	-32768	2415	288.152999999991	-32768	-32768	-32768	-32768	-32768	-32768	-32768	-32768	-32768	-32768	-32768	-359742.847	327258	327306	49	497.399993896484	353.700012207031	308.399993896484	351.600006103516
3	ulos0918d	r	0	r	w	28	0	1	77	77	1	C1S1.TIF	C1S3.TIF	C2S1.TIF	1	1	2	1	3	1	200	961	328660	330610	2768	2809	330747	-32768	2846	121.212999999989	-32768	-32768	-32768	-32768	-32768	-32768	-32768	-32768	-32768	-32768	-32768	-363393.787	330746	330901	156	509.399993896484	369	705.299987792969	373.700012207031
3	ulos0918d	r	0	r	w	28	1	1	78	78	1	C2S3.TIF	C2S1.TIF	C1S2.TIF	2	2	1	3	1	2	200	897	331978	333028	2515	2535	333250	-32768	2731	206.358999999997	-32768	-32768	-32768	-32768	-32768	-32768	-32768	-32768	-32768	-32768	-32768	-365811.641	333245	333293	49	508.100006103516	354.100006103516	693.700012207031	366.5
3	ulos0918d	r	0	r	w	28	1	1	79	79	1	C1S3.TIF	C1S2.TIF	C2S1.TIF	1	1	2	3	2	1	200	941	334333	335283	2890	2877	335496	-32768	2820	197.499000000011	335493	335540	48	496.600006103516	354.700012207031	669.099975585938	357.600006103516	134.800003051758	331.600006103516	4.9433970552869	-0.967301173544087	194.499000000011	335735	335764	30	680.400024414062	363.5	707	364.700012207031
3	ulos0918d	r	0	r	w	28	1	1	80	80	-1	C1S3.TIF	C1S1.TIF	C2S2.TIF	1	1	2	3	1	2	200	771	336727	337527	2489	2479	337708	-32768	2520	165.632999999973	-32768	-32768	-32768	-32768	-32768	-32768	-32768	-32768	-32768	-32768	-32768	-370310.367	337704	337750	47	513	352.299987792969	355.700012207031	365.5
3	ulos0918d	r	0	r	w	28	0	1	81	81	1	C1S1.TIF	C1S3.TIF	C2S1.TIF	1	1	2	1	3	1	200	696	338820	339570	2257	2273	339776	-32768	2328	190.565000000002	-32768	-32768	-32768	-32768	-32768	-32768	-32768	-32768	-32768	-32768	-32768	-372353.435	339772	339819	48	516.200012207031	353.200012207031	678.200012207031	357.899993896484
3	ulos0918d	r	0	r	w	28	0	1	82	82	-1	C2S1.TIF	C2S2.TIF	C1S1.TIF	2	2	1	1	2	1	200	981	341248	342248	2569	2574	342477	-32768	2719	212.425999999978	-32768	-32768	-32768	-32768	-32768	-32768	-32768	-32768	-32768	-32768	-32768	-375032.574	342472	342520	49	498.899993896484	365.700012207031	346.799987792969	366.799987792969
3	ulos0918d	r	0	r	w	28	0	1	83	83	1	C2S3.TIF	C2S1.TIF	C1S3.TIF	2	2	1	3	1	3	200	713	343801	344501	2290	2299	344683	-32768	2346	165.680999999982	344679	344727	49	507.5	350.899993896484	341.600006103516	350.899993896484	117.300003051758	276.299987792969	4.75358153896366	-179.999307319919	161.680999999982	344781	344845	65	333.399993896484	352.700012207031	742	357.700012207031
3	ulos0918d	r	0	r	w	28	1	1	84	84	1	C2S1.TIF	C2S2.TIF	C1S3.TIF	2	2	1	1	2	3	200	857	345919	346769	2571	2589	346948	-32768	2637	163.264000000025	-32768	-32768	-32768	-32768	-32768	-32768	-32768	-32768	-32768	-32768	-32768	-379552.736	346944	346998	55	512.900024414062	359	705.799987792969	364.100006103516
3	ulos0918d	r	0	r	w	28	0	1	85	85	-1	C1S2.TIF	C1S1.TIF	C2S2.TIF	1	1	2	2	1	2	200	780	348085	348885	2433	2405	349075	-32768	2386	174.851000000024	-32768	-32768	-32768	-32768	-32768	-32768	-32768	-32768	-32768	-32768	-32768	-381668.149	349071	349120	50	508.899993896484	349.299987792969	344.799987792969	354.5
3	ulos0918d	r	0	r	w	28	0	1	86	86	-1	C1S1.TIF	C1S2.TIF	C2S1.TIF	1	1	2	1	2	1	200	778	350480	351280	2402	2439	351489	-32768	2606	194.070999999996	-32768	-32768	-32768	-32768	-32768	-32768	-32768	-32768	-32768	-32768	-32768	-384062.929	351484	351532	49	504.799987792969	357	343.799987792969	354.100006103516
3	ulos0918d	r	0	r	w	28	1	1	87	87	1	C1S3.TIF	C1S1.TIF	C2S2.TIF	1	1	2	3	1	2	200	898	352567	353467	2515	2518	353687	-32768	2556	203.516000000003	-32768	-32768	-32768	-32768	-32768	-32768	-32768	-32768	-32768	-32768	-32768	-386251.484	353682	353729	48	515.400024414062	350.600006103516	687.700012207031	350.5
3	ulos0918d	r	0	r	w	28	1	1	88	88	1	C1S1.TIF	C1S2.TIF	C2S3.TIF	1	1	2	1	2	3	200	968	355499	356449	2541	2587	356646	-32768	2732	180.768999999971	-32768	-32768	-32768	-32768	-32768	-32768	-32768	-32768	-32768	-32768	-32768	-389233.231	356641	356688	48	506.5	365.200012207031	670.099975585938	368.799987792969
3	ulos0918d	r	0	r	w	28	1	1	89	89	1	C2S1.TIF	C2S3.TIF	C1S2.TIF	2	2	1	1	3	2	200	784	357726	358526	2474	2473	358749	-32768	2456	207.183000000019	358744	358787	44	501.299987792969	348.799987792969	342.600006103516	352.799987792969	125.400001525879	321	4.54872994368043	-178.552717518047	202.183000000019	359347	359407	61	472.200012207031	351.899993896484	714.299987792969	356
3	ulos0918d	r	0	r	w	28	0	1	90	90	-1	C1S2.TIF	C1S3.TIF	C2S2.TIF	1	1	2	2	3	2	200	910	360477	361377	2597	2601	361608	-32768	2634	215.940000000002	361604	361648	45	505.799987792969	358.299987792969	369.399993896484	361.899993896484	131.399993896484	298.200012207031	3.92090877584828	-178.486655509506	211.940000000002	361726	361886	161	353.700012207031	364.899993896484	314.399993896484	381.5
3	ulos0918d	r	0	r	w	28	1	1	91	91	-1	C1S2.TIF	C1S1.TIF	C2S3.TIF	1	1	2	2	1	3	200	654	362977	363627	2504	2522	363816	-32768	2511	174.131999999983	-32768	-32768	-32768	-32768	-32768	-32768	-32768	-32768	-32768	-32768	-32768	-396409.868	363812	363857	46	501.600006103516	353.200012207031	333.600006103516	359.399993896484
3	ulos0918d	r	0	r	w	28	1	1	92	92	-1	C1S1.TIF	C1S3.TIF	C2S2.TIF	1	1	2	1	3	2	200	684	365320	366020	2380	2388	366260	-32768	2370	224.042000000016	-32768	-32768	-32768	-32768	-32768	-32768	-32768	-32768	-32768	-32768	-32768	-398803.958	366255	366301	47	504.700012207031	356.399993896484	325.799987792969	348.899993896484
3	ulos0918d	r	0	r	w	28	0	1	93	93	-1	C1S2.TIF	C1S1.TIF	C2S2.TIF	1	1	2	2	1	2	200	662	367363	368013	2615	2618	368224	-32768	2643	194.679999999993	-32768	-32768	-32768	-32768	-32768	-32768	-32768	-32768	-32768	-32768	-32768	-400797.32	368219	368266	48	502.799987792969	352.399993896484	324	367.5
3	ulos0918d	r	0	r	w	28	0	1	94	94	1	C2S3.TIF	C2S2.TIF	C1S3.TIF	2	2	1	3	2	3	200	998	369564	370564	2859	2893	370805	-32768	2947	225.119000000006	-32768	-32768	-32768	-32768	-32768	-32768	-32768	-32768	-32768	-32768	-32768	-403347.881	370802	370851	50	493.700012207031	366.299987792969	677.799987792969	362.299987792969
3	ulos0918d	r	0	r	w	28	0	1	95	95	1	C1S2.TIF	C1S1.TIF	C2S2.TIF	1	1	2	2	1	2	200	828	372169	373019	2461	2453	373226	-32768	2478	190.764000000025	-32768	-32768	-32768	-32768	-32768	-32768	-32768	-32768	-32768	-32768	-32768	-405803.236	373223	373269	47	500.100006103516	361.299987792969	674.200012207031	368.399993896484
3	ulos0918d	r	0	r	w	28	1	1	96	96	-1	C2S3.TIF	C2S1.TIF	C1S2.TIF	2	2	1	3	1	2	200	907	374432	375932	2183	2199	376122	-32768	2216	175.026000000013	-32768	-32768	-32768	-32768	-32768	-32768	-32768	-32768	-32768	-32768	-32768	-408714.974	376117	376163	47	504.100006103516	343.600006103516	335.100006103516	352
3	ulos0918d	r	0	r	w	28	1	2	1	97	-1	C2S2.TIF	C2S3.TIF	C1S1.TIF	2	2	1	2	3	1	200	947	380039	380989	3089	3078	381176	-32768	3081	170.489000000001	381171	381212	42	504.700012207031	361.5	369.5	358.799987792969	128.399993896484	322	3.88583456892841	178.854969081684	165.489000000001	381306	381338	33	354.299987792969	356.299987792969	312.5	354.100006103516
3	ulos0918d	r	0	r	w	28	0	2	2	98	-1	C2S1.TIF	C2S3.TIF	C1S1.TIF	2	2	1	1	3	1	200	754	382755	383505	3090	3075	383686	-32768	3083	165.482000000018	-32768	-32768	-32768	-32768	-32768	-32768	-32768	-32768	-32768	-32768	-32768	-416288.518	383682	383728	47	516.200012207031	371.700012207031	350.700012207031	372.200012207031
3	ulos0918d	r	0	r	w	28	1	2	3	99	-1	C2S1.TIF	C2S3.TIF	C1S2.TIF	2	2	1	1	3	2	200	789	385053	385853	2772	2774	386037	-32768	2794	168.548999999999	-32768	-32768	-32768	-32768	-32768	-32768	-32768	-32768	-32768	-32768	-32768	-418636.451	386033	386079	47	506.399993896484	372.299987792969	344.799987792969	367.600006103516
3	ulos0918d	r	0	r	w	28	0	2	4	100	1	C2S1.TIF	C2S2.TIF	C1S1.TIF	2	2	1	1	2	1	200	712	387134	387834	2617	2607	388013	-32768	2607	163.804000000004	-32768	-32768	-32768	-32768	-32768	-32768	-32768	-32768	-32768	-32768	-32768	-420617.196	388010	388056	47	513.799987792969	356.5	670.5	371.700012207031
3	ulos0918d	r	0	r	w	28	0	2	5	101	-1	C2S3.TIF	C2S1.TIF	C1S3.TIF	2	2	1	3	1	3	200	964	389090	390040	2689	2698	390226	-32768	2738	170.359999999986	390222	390265	44	502.5	369.799987792969	376.299987792969	373.5	122.5	318.100006103516	3.62799977567874	-178.318918177377	166.359999999986	390358	390393	36	354.700012207031	375.399993896484	309.899993896484	379.399993896484
3	ulos0918d	r	0	r	w	28	1	2	6	102	1	C1S3.TIF	C1S2.TIF	C2S1.TIF	1	1	2	3	2	1	200	802	391732	392532	2643	2649	392758	-32768	2793	209.467000000004	-32768	-32768	-32768	-32768	-32768	-32768	-32768	-32768	-32768	-32768	-32768	-425316.533	392753	392803	51	509.399993896484	374.5	692.400024414062	383.600006103516
3	ulos0918d	r	0	r	w	28	0	2	7	103	-1	C1S1.TIF	C1S3.TIF	C2S1.TIF	1	1	2	1	3	1	200	575	393839	394439	2790	2791	394637	-32768	2859	182.104999999981	-32768	-32768	-32768	-32768	-32768	-32768	-32768	-32768	-32768	-32768	-32768	-427222.895	394633	394680	48	511	371.600006103516	339	371.799987792969
3	ulos0918d	r	0	r	w	28	1	2	8	104	-1	C1S1.TIF	C1S3.TIF	C2S2.TIF	1	1	2	1	3	2	200	743	395731	396481	2653	2666	396673	-32768	2695	176.800999999978	396668	396712	45	497.899993896484	368.399993896484	367.5	364.299987792969	114.800003051758	295.799987792969	3.74898318765368	178.197208976571	171.800999999978	396824	396857	34	351.700012207031	366.799987792969	313.700012207031	368.799987792969
3	ulos0918d	r	0	r	w	28	1	2	9	105	-1	C1S2.TIF	C1S1.TIF	C2S3.TIF	1	1	2	2	1	3	200	689	398073	398773	2251	2251	399013	-32768	2334	224.555999999982	-32768	-32768	-32768	-32768	-32768	-32768	-32768	-32768	-32768	-32768	-32768	-431556.444	399009	399055	47	497.100006103516	348.799987792969	327.799987792969	360.799987792969
3	ulos0918d	r	0	r	w	28	0	2	10	106	-1	C2S3.TIF	C2S1.TIF	C1S3.TIF	2	2	1	3	1	3	200	886	400461	401361	2691	2719	401559	-32768	2772	182.854999999981	-32768	-32768	-32768	-32768	-32768	-32768	-32768	-32768	-32768	-32768	-32768	-434144.145	401555	401603	49	509.5	370.100006103516	328.700012207031	371.100006103516
3	ulos0918d	r	0	r	w	28	0	2	11	107	-1	C1S2.TIF	C1S1.TIF	C2S2.TIF	1	1	2	2	1	2	200	546	402788	403338	2639	2663	403551	-32768	2698	196.539999999979	403547	403592	46	507.700012207031	361.799987792969	381.600006103516	367.600006103516	112.599998474121	327.100006103516	3.62740523685798	-177.363413239713	192.539999999979	403683	403718	36	363.100006103516	374	318.700012207031	372.5
3	ulos0918d	r	0	r	w	28	1	2	12	108	-1	C1S3.TIF	C1S1.TIF	C2S2.TIF	1	1	2	3	1	2	200	827	404906	405756	2648	2658	405937	-32768	2763	165.552000000025	-32768	-32768	-32768	-32768	-32768	-32768	-32768	-32768	-32768	-32768	-32768	-438539.448	405932	405980	49	495.600006103516	365	326.799987792969	373.200012207031
3	ulos0918d	r	0	r	w	28	0	2	13	109	1	C1S1.TIF	C1S2.TIF	C2S1.TIF	1	1	2	1	2	1	200	670	407037	407737	2890	2915	407923	-32768	3054	170.264000000025	-32768	-32768	-32768	-32768	-32768	-32768	-32768	-32768	-32768	-32768	-32768	-440520.736	407919	407967	49	494.100006103516	374.700012207031	670	383.200012207031
3	ulos0918d	r	0	r	w	28	1	2	14	110	1	C1S1.TIF	C1S3.TIF	C2S2.TIF	1	1	2	1	3	2	200	570	409069	409669	2592	2570	409859	-32768	2495	174.340000000026	409857	409904	48	498.200012207031	349.5	667.900024414062	354.100006103516	120.599998474121	306.600006103516	4.86426611135491	-1.55942393670553	172.340000000026	410117	410146	30	680.299987792969	360.799987792969	700.299987792969	359.200012207031
3	ulos0918d	r	0	r	w	28	1	2	15	111	-1	C1S1.TIF	C1S2.TIF	C2S3.TIF	1	1	2	1	2	3	200	729	411161	411911	2817	2791	412099	-32768	2712	172.206999999995	-32768	-32768	-32768	-32768	-32768	-32768	-32768	-32768	-32768	-32768	-32768	-444694.793	412095	412141	47	502.299987792969	364.600006103516	340.200012207031	372.200012207031
3	ulos0918d	r	0	r	w	28	1	2	16	112	-1	C2S2.TIF	C2S1.TIF	C1S3.TIF	2	2	1	2	1	3	200	520	413212	413762	2557	2509	413943	-32768	2435	165.931999999972	-32768	-32768	-32768	-32768	-32768	-32768	-32768	-32768	-32768	-32768	-32768	-446545.068	413939	413987	49	506	356.100006103516	319.799987792969	367.5
3	ulos0918d	r	0	r	w	28	1	2	17	113	1	C2S1.TIF	C2S2.TIF	C1S3.TIF	2	2	1	1	2	3	200	641	415049	415699	2588	2625	415898	-32768	2785	182.998000000021	-32768	-32768	-32768	-32768	-32768	-32768	-32768	-32768	-32768	-32768	-32768	-448483.002	415894	415942	49	499.600006103516	373.399993896484	680.799987792969	382.700012207031
3	ulos0918d	r	0	r	w	28	1	2	18	114	-1	C1S1.TIF	C1S2.TIF	C2S3.TIF	1	1	2	1	2	3	200	510	417023	417523	2482	2458	417757	-32768	2434	218.402999999991	-32768	-32768	-32768	-32768	-32768	-32768	-32768	-32768	-32768	-32768	-32768	-450306.597	417754	417801	48	509.100006103516	358.399993896484	333.799987792969	363.299987792969
3	ulos0918d	r	0	r	w	28	0	2	19	115	-1	C2S2.TIF	C2S3.TIF	C1S2.TIF	2	2	1	2	3	2	200	987	418866	419866	2937	2936	420044	-32768	2874	162.17200000002	-32768	-32768	-32768	-32768	-32768	-32768	-32768	-32768	-32768	-32768	-32768	-452649.828	420040	420087	48	501.600006103516	368.600006103516	335	370.899993896484
3	ulos0918d	r	0	r	w	28	0	2	20	116	1	C1S3.TIF	C1S2.TIF	C2S3.TIF	1	1	2	3	2	3	200	670	421280	421980	2587	2614	422159	-32768	2690	163.728000000003	422155	422201	47	498.100006103516	369.100006103516	662.200012207031	374.299987792969	136.800003051758	348.899993896484	4.71789095925109	-1.81759137657755	159.728000000003	422635	422642	8	679.099975585938	384.700012207031	690.099975585938	388.299987792969
3	ulos0918d	r	0	r	w	28	1	2	21	117	1	C1S2.TIF	C1S3.TIF	C2S1.TIF	1	1	2	2	3	1	200	983	423875	424875	2323	2333	425116	-32768	2360	225.228999999992	-32768	-32768	-32768	-32768	-32768	-32768	-32768	-32768	-32768	-32768	-32768	-457658.771	425112	425160	49	505.799987792969	356.700012207031	699.900024414062	355.700012207031
3	ulos0918d	r	0	r	w	28	1	2	22	118	1	C2S1.TIF	C2S3.TIF	C1S2.TIF	2	2	1	1	3	2	200	851	426204	427054	2342	2349	427239	-32768	2395	168.525000000023	427235	427281	47	503.200012207031	368.200012207031	654.599975585938	372.799987792969	123.099998474121	311.200012207031	4.35258689120378	-1.74278792690383	164.525000000023	427486	427515	30	666.400024414062	380.600006103516	696.700012207031	370.100006103516
3	ulos0918d	r	0	r	w	28	1	2	23	119	-1	C1S3.TIF	C1S2.TIF	C2S1.TIF	1	1	2	3	2	1	200	560	428752	429302	2296	2295	429475	-32768	2294	156.549999999988	-32768	-32768	-32768	-32768	-32768	-32768	-32768	-32768	-32768	-32768	-32768	-462086.45	429471	429516	46	505	353	337.700012207031	360
3	ulos0918d	r	0	r	w	28	0	2	24	120	-1	C1S2.TIF	C1S3.TIF	C2S2.TIF	1	1	2	2	3	2	200	772	431247	432047	2461	2449	432265	-32768	2479	202.636999999988	-32768	-32768	-32768	-32768	-32768	-32768	-32768	-32768	-32768	-32768	-32768	-464830.363	432261	432311	51	505.899993896484	359.600006103516	344.5	368.700012207031
3	ulos0918d	r	0	r	w	28	0	2	25	121	1	C1S2.TIF	C1S3.TIF	C2S2.TIF	1	1	2	2	3	2	200	618	433358	434008	2305	2347	434248	-32768	2459	224.477000000014	-32768	-32768	-32768	-32768	-32768	-32768	-32768	-32768	-32768	-32768	-32768	-466791.523	434245	434294	50	501.399993896484	359.200012207031	680.5	363
3	ulos0918d	r	0	r	w	28	0	2	26	122	-1	C2S2.TIF	C2S1.TIF	C1S2.TIF	2	2	1	2	1	2	200	894	435440	436340	2185	2203	436505	-32768	2231	149.190999999992	-32768	-32768	-32768	-32768	-32768	-32768	-32768	-32768	-32768	-32768	-32768	-469123.809	436501	436551	51	502.200012207031	349.600006103516	315	358.799987792969
3	ulos0918d	r	0	r	w	28	1	2	27	123	-1	C1S2.TIF	C1S3.TIF	C2S1.TIF	1	1	2	2	3	1	200	858	438178	439028	2467	2477	439277	-32768	2518	232.373000000021	-32768	-32768	-32768	-32768	-32768	-32768	-32768	-32768	-32768	-32768	-32768	-471812.627	439272	439320	49	504	364.600006103516	344.100006103516	360.700012207031
3	ulos0918d	r	0	r	w	28	0	2	28	124	1	C2S1.TIF	C2S3.TIF	C1S1.TIF	2	2	1	1	3	1	200	603	440345	440945	2243	2244	441210	-32768	2345	249.239999999991	441205	441251	47	510.700012207031	342.299987792969	689	337.600006103516	135.300003051758	355.100006103516	5.11066196211106	1.51213631469669	244.239999999991	441907	441929	23	691	347.399993896484	713	346.600006103516
3	ulos0918d	r	0	r	w	28	1	2	29	125	1	C1S2.TIF	C1S3.TIF	C2S1.TIF	1	1	2	2	3	1	200	808	442936	444236	2230	2229	444440	-32768	2285	188.141999999993	444435	444479	45	490.399993896484	351.700012207031	595.400024414062	358.5	92.6999969482422	258.100006103516	3.02358117279465	-3.71073242536696	183.141999999993	444589	444629	41	603	368.600006103516	684.799987792969	352
3	ulos0918d	r	0	r	w	28	0	2	30	126	-1	C1S3.TIF	C1S2.TIF	C2S3.TIF	1	1	2	3	2	3	200	608	446987	447587	2325	2355	447820	-32768	2507	216.95299999998	447814	447858	45	498.299987792969	348.700012207031	377.899993896484	352.700012207031	117.599998474121	303.5	3.45672316205878	-178.092399132525	210.95299999998	447913	447958	46	360.700012207031	348	288.299987792969	350.799987792969
3	ulos0918d	r	0	r	w	28	0	2	31	127	1	C1S1.TIF	C1S3.TIF	C2S1.TIF	1	1	2	1	3	1	200	948	449349	450599	2702	2735	450801	-32768	2821	186.358999999997	450795	450843	49	493.5	365.299987792969	333.899993896484	376.799987792969	131.699996948242	333.5	4.59156863123193	-175.867525415481	180.358999999997	451317	451361	45	506.200012207031	364.399993896484	672.5	372.399993896484
3	ulos0918d	r	0	r	w	28	1	2	32	128	1	C1S3.TIF	C1S1.TIF	C2S2.TIF	1	1	2	3	1	2	200	788	453869	454669	2450	2483	454865	-32768	2634	179.582999999984	454862	454910	49	497.700012207031	357.200012207031	664.700012207031	371.100006103516	131.600006103516	349.799987792969	4.81549220571246	-4.76479383938875	176.582999999984	455091	455119	29	675.599975585938	375.399993896484	698.799987792969	372
3	ulos0918d	r	0	r	w	28	1	2	33	129	1	C1S3.TIF	C1S1.TIF	C2S2.TIF	1	1	2	3	1	2	200	716	456077	456827	2568	2589	457045	-32768	2657	201.786000000022	-32768	-32768	-32768	-32768	-32768	-32768	-32768	-32768	-32768	-32768	-32768	-489611.214	457041	457089	49	503.5	357.299987792969	706	366
3	ulos0918d	r	0	r	w	28	0	2	34	130	-1	C1S3.TIF	C1S2.TIF	C2S3.TIF	1	1	2	3	2	3	200	642	458116	458766	2691	2680	458945	-32768	2743	163.621999999974	458941	459024	84	507.399993896484	357.899993896484	397.700012207031	359.299987792969	136.100006103516	387.899993896484	3.15255565577444	-179.268467438115	159.621999999974	459104	459141	38	378.100006103516	362.299987792969	307.899993896484	368.799987792969
3	ulos0918d	r	0	r	w	28	1	2	35	131	1	C1S1.TIF	C1S2.TIF	C2S3.TIF	1	1	2	1	2	3	200	934	460294	461244	2401	2415	461419	-32768	2547	159.402000000002	-32768	-32768	-32768	-32768	-32768	-32768	-32768	-32768	-32768	-32768	-32768	-494027.598	461414	461463	50	511	357.100006103516	684	366.700012207031
3	ulos0918d	r	0	r	w	28	0	2	36	132	1	C2S3.TIF	C2S1.TIF	C1S3.TIF	2	2	1	3	1	3	200	598	462495	463095	2900	2918	463354	-32768	3043	243.287000000011	463350	463396	47	498.399993896484	371.799987792969	335.100006103516	388	142.899993896484	376.399993896484	4.70892913638994	-174.319040082167	239.287000000011	463951	463997	47	485.100006103516	380.600006103516	680.599975585938	381.799987792969
3	ulos0918d	r	0	r	w	28	0	2	37	133	1	C2S1.TIF	C2S2.TIF	C1S1.TIF	2	2	1	1	2	1	200	540	466638	467188	2397	2412	467379	-32768	2387	175.329000000027	467375	467423	49	499.100006103516	356.100006103516	665.299987792969	362.399993896484	116.800003051758	342.899993896484	4.77245419233836	-2.17706773806914	171.329000000027	467642	467671	30	678.700012207031	369.299987792969	702.200012207031	372.5
3	ulos0918d	r	0	r	w	28	0	2	38	134	-1	C2S2.TIF	C2S3.TIF	C1S2.TIF	2	2	1	2	3	2	200	513	469104	469654	2655	2659	469825	-32768	2678	155.108000000007	469821	469864	44	508.200012207031	368.799987792969	374.700012207031	362	116.300003051758	302.600006103516	3.84119437956862	177.080581612382	151.108000000007	469937	469971	35	360.799987792969	362.100006103516	318.100006103516	357.200012207031
3	ulos0918d	r	0	r	w	28	1	2	39	135	-1	C1S3.TIF	C1S1.TIF	C2S2.TIF	1	1	2	3	1	2	200	658	471143	471793	2558	2553	472103	-32768	2510	294.435999999987	-32768	-32768	-32768	-32768	-32768	-32768	-32768	-32768	-32768	-32768	-32768	-504576.564	472099	472145	47	503.600006103516	345.799987792969	316.700012207031	350.700012207031
3	ulos0918d	r	0	r	w	28	0	2	40	136	-1	C1S2.TIF	C1S3.TIF	C2S2.TIF	1	1	2	2	3	2	200	549	473192	474492	2386	2409	474727	-32768	2471	219.598999999987	-32768	-32768	-32768	-32768	-32768	-32768	-32768	-32768	-32768	-32768	-32768	-507275.401	474723	474771	49	501.100006103516	347.799987792969	328.5	343.700012207031
3	ulos0918d	r	0	r	w	28	0	2	41	137	-1	C2S1.TIF	C2S2.TIF	C1S1.TIF	2	2	1	1	2	1	200	635	476875	477575	2351	2359	477801	-32768	2441	209.538	477796	477837	42	496.799987792969	350	381	351.799987792969	109.300003051758	284.600006103516	3.32321537304424	-179.107596661964	204.538	477885	477924	40	368.299987792969	353.799987792969	293.5	354.100006103516
3	ulos0918d	r	0	r	w	28	0	2	42	138	1	C1S1.TIF	C1S2.TIF	C2S1.TIF	1	1	2	1	2	1	200	616	479036	479686	2396	2398	479901	-32768	2378	199.607000000018	479897	479940	44	506.399993896484	350.100006103516	644.099975585938	350.600006103516	124.400001525879	330.100006103516	3.9512451415179	-0.208644280522097	195.607000000018	480060	480093	34	655.400024414062	357.600006103516	691	366.299987792969
3	ulos0918d	r	0	r	w	28	1	2	43	139	-1	C2S1.TIF	C2S2.TIF	C1S3.TIF	2	2	1	1	2	3	200	536	481138	482088	2226	2247	482265	-32768	2335	161.156000000017	-32768	-32768	-32768	-32768	-32768	-32768	-32768	-32768	-32768	-32768	-32768	-514871.844	482261	482308	48	505.399993896484	348	327.799987792969	352.799987792969
3	ulos0918d	r	0	r	w	28	1	2	44	140	-1	C1S1.TIF	C1S3.TIF	C2S2.TIF	1	1	2	1	3	2	200	883	483341	484241	2507	2530	484461	-32768	2639	204.474999999977	-32768	-32768	-32768	-32768	-32768	-32768	-32768	-32768	-32768	-32768	-32768	-517024.525	484457	484505	49	495.100006103516	361.399993896484	335.399993896484	361.299987792969
3	ulos0918d	r	0	r	w	28	1	2	45	141	-1	C2S2.TIF	C2S3.TIF	C1S1.TIF	2	2	1	2	3	1	200	817	486511	487361	2730	2754	487542	-32768	2789	165.367000000027	487538	487582	45	503.700012207031	379.100006103516	360.899993896484	372.799987792969	122.400001525879	295.899993896484	4.1074516452945	177.470928949206	161.367000000027	487683	487716	34	342.899993896484	373.700012207031	308	374.5
3	ulos0918d	r	0	r	w	28	0	2	46	142	1	C1S1.TIF	C1S3.TIF	C2S1.TIF	1	1	2	1	3	1	200	529	489372	489922	2340	2311	490110	-32768	2310	171.931999999972	-32768	-32768	-32768	-32768	-32768	-32768	-32768	-32768	-32768	-32768	-32768	-522706.068	490105	490141	37	493.200012207031	345	696.200012207031	352.200012207031
3	ulos0918d	r	0	r	w	28	1	2	47	143	-1	C2S3.TIF	C2S2.TIF	C1S1.TIF	2	2	1	3	2	1	200	695	491191	492491	2301	2306	492636	-32768	2354	128.619000000006	-32768	-32768	-32768	-32768	-32768	-32768	-32768	-32768	-32768	-32768	-32768	-525275.381	492632	492679	48	498.200012207031	348.700012207031	342.399993896484	349.700012207031
3	ulos0918d	r	0	r	w	28	1	2	48	144	-1	C1S2.TIF	C1S1.TIF	C2S3.TIF	1	1	2	2	1	3	200	775	493716	495066	2560	2581	495303	-32768	2619	221.545999999973	-32768	-32768	-32768	-32768	-32768	-32768	-32768	-32768	-32768	-32768	-32768	-527849.454	495299	495348	50	498.399993896484	353.5	317.100006103516	361.299987792969
3	ulos0918d	r	0	r	w	28	0	2	49	145	1	C2S3.TIF	C2S2.TIF	C1S3.TIF	2	2	1	3	2	3	200	955	496397	497797	2308	2322	498000	-32768	2355	187.222000000009	-32768	-32768	-32768	-32768	-32768	-32768	-32768	-32768	-32768	-32768	-32768	-530580.778	497995	498042	48	496.799987792969	362.299987792969	681.299987792969	362.899993896484
3	ulos0918d	r	0	r	w	28	0	2	50	146	-1	C1S1.TIF	C1S2.TIF	C2S1.TIF	1	1	2	1	2	1	200	788	499129	500179	2484	2495	500347	-32768	2532	152.292000000016	-32768	-32768	-32768	-32768	-32768	-32768	-32768	-32768	-32768	-32768	-32768	-532962.708	500342	500389	48	491.799987792969	357.5	328.5	356.799987792969
3	ulos0918d	r	0	r	w	28	0	2	51	147	-1	C1S1.TIF	C1S3.TIF	C2S1.TIF	1	1	2	1	3	1	200	716	501441	502241	2128	2132	503329	-32768	2305	1072.07699999999	503554	503602	49	491	347	688.099975585938	353.700012207031	162.800003051758	435.600006103516	5.65083519485551	-1.94970222426578	1297.07699999999	506366	506414	49	496.799987792969	368.399993896484	301.200012207031	372.600006103516
3	ulos0918d	r	0	r	w	28	0	2	52	148	-1	C2S3.TIF	C2S2.TIF	C1S3.TIF	2	2	1	3	2	3	200	930	507447	508397	3033	3028	508567	-32768	2931	154.838999999978	-32768	-32768	-32768	-32768	-32768	-32768	-32768	-32768	-32768	-32768	-32768	-541180.161	508562	508608	47	486.399993896484	351.799987792969	309.799987792969	357
3	ulos0918d	r	0	r	w	28	1	2	53	149	1	C2S1.TIF	C2S3.TIF	C1S2.TIF	2	2	1	1	3	2	200	706	509678	510378	2663	2666	510550	-32768	2661	156.499000000011	510547	510586	40	489	360.399993896484	418.5	351.100006103516	120.199996948242	276.799987792969	2.04635272181941	172.485895968407	153.499000000011	510608	510667	60	399.600006103516	353.299987792969	677.5	359.299987792969
3	ulos0918d	r	0	r	w	28	1	2	54	150	-1	C2S3.TIF	C2S1.TIF	C1S2.TIF	2	2	1	3	1	2	200	960	512066	513016	2475	2487	513227	-32768	2611	194.900000000023	-32768	-32768	-32768	-32768	-32768	-32768	-32768	-32768	-32768	-32768	-32768	-545800.1	513223	513269	47	498.700012207031	348.200012207031	327	347.100006103516
3	ulos0918d	r	0	r	w	28	1	2	55	151	1	C2S2.TIF	C2S1.TIF	C1S3.TIF	2	2	1	2	1	3	200	958	514305	515255	2746	2770	515484	-32768	2872	213.091000000015	-32768	-32768	-32768	-32768	-32768	-32768	-32768	-32768	-32768	-32768	-32768	-548038.909	515479	515525	47	494.899993896484	360.299987792969	674.200012207031	366.700012207031
3	ulos0918d	r	0	r	w	28	0	2	56	152	1	C2S3.TIF	C2S2.TIF	C1S3.TIF	2	2	1	3	2	3	200	617	516610	517460	2647	2648	517639	-32768	2724	163.304999999993	-32768	-32768	-32768	-32768	-32768	-32768	-32768	-32768	-32768	-32768	-32768	-550243.695	517634	517679	46	490.200012207031	353.700012207031	669.700012207031	362
3	ulos0918d	r	0	r	w	28	1	2	57	153	-1	C2S3.TIF	C2S2.TIF	C1S1.TIF	2	2	1	3	2	1	200	895	518719	519619	2775	2782	519822	-32768	2811	187.053000000014	519818	519857	40	503.399993896484	363.899993896484	413.299987792969	360.899993896484	104.900001525879	278.5	2.59424278478308	178.09365039814	183.053000000014	519889	519928	40	399.299987792969	365.5	311.700012207031	362.700012207031
3	ulos0918d	r	0	r	w	28	1	2	58	154	-1	C2S3.TIF	C2S1.TIF	C1S2.TIF	2	2	1	3	1	2	200	519	521243	521793	2494	2487	521990	-32768	2500	181.896000000008	521986	522032	47	512.299987792969	353.100006103516	368.399993896484	354.200012207031	107.099998474121	302.600006103516	4.1292459353571	-179.561456512561	177.896000000008	522123	522158	36	352.700012207031	353.299987792969	312.600006103516	360.5
3	ulos0918d	r	0	r	w	28	0	2	59	155	-1	C2S1.TIF	C2S2.TIF	C1S1.TIF	2	2	1	1	2	1	200	912	523448	524348	2714	2735	524538	-32768	2830	174.422999999952	-32768	-32768	-32768	-32768	-32768	-32768	-32768	-32768	-32768	-32768	-32768	-557131.577	524534	524581	48	495.799987792969	373.200012207031	324.799987792969	370.5
3	ulos0918d	r	0	r	w	28	0	2	60	156	-1	C2S2.TIF	C2S1.TIF	C1S2.TIF	2	2	1	2	1	2	200	507	526389	526889	2628	2622	527129	-32768	2634	223.692000000039	-32768	-32768	-32768	-32768	-32768	-32768	-32768	-32768	-32768	-32768	-32768	-559673.308	527125	527172	48	501.700012207031	368.600006103516	316.899993896484	370.399993896484
3	ulos0918d	r	0	r	w	28	1	2	61	157	1	C1S2.TIF	C1S1.TIF	C2S3.TIF	1	1	2	2	1	3	200	681	528465	529165	2251	2265	529395	-32768	2283	214.275999999954	-32768	-32768	-32768	-32768	-32768	-32768	-32768	-32768	-32768	-32768	-32768	-561948.724	529391	529438	48	509	345	692.299987792969	356.5
3	ulos0918d	r	0	r	w	28	1	2	62	158	1	C1S3.TIF	C1S2.TIF	C2S1.TIF	1	1	2	3	2	1	200	729	530515	531265	2704	2692	531514	-32768	2747	233.263000000035	-32768	-32768	-32768	-32768	-32768	-32768	-32768	-32768	-32768	-32768	-32768	-564048.737	531511	531561	51	492.600006103516	355.799987792969	694.099975585938	359.799987792969
3	ulos0918d	r	0	r	w	28	0	2	63	159	-1	C1S3.TIF	C1S1.TIF	C2S3.TIF	1	1	2	3	1	3	200	705	532653	533353	2461	2450	533550	-32768	2474	181.625	-32768	-32768	-32768	-32768	-32768	-32768	-32768	-32768	-32768	-32768	-32768	-566136.375	533546	533592	47	501.700012207031	349.100006103516	342.200012207031	356.100006103516
3	ulos0918d	r	0	r	w	28	0	2	64	160	1	C2S2.TIF	C2S1.TIF	C1S2.TIF	2	2	1	2	1	2	200	714	534739	535439	2723	2711	535641	-32768	2725	187.013999999966	535636	535683	48	506.700012207031	357.799987792969	330.899993896484	363.200012207031	138.800003051758	343.899993896484	5.04686287239265	-178.238766478345	182.013999999966	535894	535960	67	310.100006103516	362.5	705.299987792969	372.299987792969
3	ulos0918d	r	0	r	w	28	1	2	65	161	-1	C1S2.TIF	C1S3.TIF	C2S1.TIF	1	1	2	2	3	1	200	827	537586	538436	2920	2950	538622	-32768	3020	170.143999999971	-32768	-32768	-32768	-32768	-32768	-32768	-32768	-32768	-32768	-32768	-32768	-571219.856	538617	538666	50	506.399993896484	369.100006103516	312.799987792969	373.399993896484
3	ulos0918d	r	0	r	w	28	1	2	66	162	1	C1S2.TIF	C1S1.TIF	C2S3.TIF	1	1	2	2	1	3	200	697	539799	540499	2783	2816	540655	-32768	2927	139.979999999981	540651	540697	47	502.100006103516	365.399993896484	355.200012207031	372.100006103516	124.699996948242	344.200012207031	4.22566496602282	-177.385517215505	135.979999999981	540757	540822	66	336	368.299987792969	708.200012207031	373.399993896484
3	ulos0918d	r	0	r	w	28	0	2	67	163	-1	C2S1.TIF	C2S3.TIF	C1S1.TIF	2	2	1	1	3	1	200	689	541958	542658	3078	3107	542839	-32768	3223	164.97900000005	-32768	-32768	-32768	-32768	-32768	-32768	-32768	-32768	-32768	-32768	-32768	-575442.021	542834	542881	48	512.700012207031	381	326.700012207031	377.899993896484
3	ulos0918d	r	0	r	w	28	0	2	68	164	1	C2S1.TIF	C2S3.TIF	C1S1.TIF	2	2	1	1	3	1	200	617	544406	545056	2731	2736	545276	-32768	2788	204.503999999957	-32768	-32768	-32768	-32768	-32768	-32768	-32768	-32768	-32768	-32768	-32768	-577839.496	545274	545321	48	506.799987792969	368.600006103516	696.5	371.600006103516
3	ulos0918d	r	0	r	w	28	0	2	69	165	1	C1S3.TIF	C1S2.TIF	C2S3.TIF	1	1	2	3	2	3	200	737	546392	547142	2542	2548	547340	-32768	2557	182.810999999987	547336	547383	48	500.799987792969	363.899993896484	333.200012207031	365.700012207031	127.300003051758	311.799987792969	4.80945960791163	-179.384475135409	178.810999999987	548001	548048	48	498.299987792969	367	682.5	368.700012207031
3	ulos0918d	r	0	r	w	28	0	2	70	166	1	C1S2.TIF	C1S1.TIF	C2S2.TIF	1	1	2	2	1	2	200	758	549124	549874	2607	2616	550132	-32768	2594	241.30700000003	-32768	-32768	-32768	-32768	-32768	-32768	-32768	-32768	-32768	-32768	-32768	-582658.693	550129	550176	48	494.5	362.100006103516	682.799987792969	367.200012207031
3	ulos0918d	r	0	r	w	28	1	2	71	167	-1	C2S1.TIF	C2S3.TIF	C1S2.TIF	2	2	1	1	3	2	200	812	551492	552292	2360	2348	552517	-32768	2362	209.082999999984	-32768	-32768	-32768	-32768	-32768	-32768	-32768	-32768	-32768	-32768	-32768	-585075.917	552513	552561	49	504.399993896484	349.899993896484	311.299987792969	345.200012207031
3	ulos0918d	r	0	r	w	28	1	2	72	168	1	C2S2.TIF	C2S1.TIF	C1S3.TIF	2	2	1	2	1	3	200	580	553725	554675	2138	2148	554869	-32768	2218	178.008000000031	-32768	-32768	-32768	-32768	-32768	-32768	-32768	-32768	-32768	-32768	-32768	-587458.992	554864	554912	49	501.100006103516	346.899993896484	682	357.399993896484
3	ulos0918d	r	0	r	w	28	0	2	73	169	1	C1S2.TIF	C1S3.TIF	C2S2.TIF	1	1	2	2	3	2	200	924	556271	557371	2112	2127	557640	-32768	2218	253.432999999961	-32768	-32768	-32768	-32768	-32768	-32768	-32768	-32768	-32768	-32768	-32768	-590154.567	557636	557685	50	498.799987792969	352.399993896484	688	346
3	ulos0918d	r	0	r	w	28	1	2	74	170	-1	C2S1.TIF	C2S2.TIF	C1S3.TIF	2	2	1	1	2	3	200	696	638004	638704	3055	3003	638958	-32768	2881	238.33600000001	-32768	-32768	-32768	-32768	-32768	-32768	-32768	-32768	-32768	-32768	-32768	-671487.664	638953	638990	38	507	377.5	293.700012207031	377.299987792969
3	ulos0918d	r	0	r	w	28	0	2	75	171	1	C2S2.TIF	C2S3.TIF	C1S2.TIF	2	2	1	2	3	2	200	933	640070	641020	2778	2788	641222	-32768	2770	185.581000000006	-32768	-32768	-32768	-32768	-32768	-32768	-32768	-32768	-32768	-32768	-32768	-673804.419	641218	641254	37	506.600006103516	370.600006103516	706.099975585938	373.600006103516
3	ulos0918d	r	0	r	w	28	0	2	76	172	1	C2S2.TIF	C2S3.TIF	C1S2.TIF	2	2	1	2	3	2	200	566	642608	643208	2902	2914	643540	-32768	3139	316.353000000003	643543	643736	194	507.600006103516	385.5	658.799987792969	429.399993896484	262.799987792969	486.299987792969	4.52527054875684	-16.2345997424353	319.353000000003	643850	643872	23	666.200012207031	386.600006103516	703.200012207031	388.700012207031
3	ulos0918d	r	0	r	w	28	1	2	77	173	1	C2S2.TIF	C2S3.TIF	C1S1.TIF	2	2	1	2	3	1	200	962	644813	645763	2644	2666	645964	-32768	2762	185.623999999953	-32768	-32768	-32768	-32768	-32768	-32768	-32768	-32768	-32768	-32768	-32768	-678546.376	645960	646006	47	512	373.799987792969	706.5	379
3	ulos0918d	r	0	r	w	28	1	2	78	174	-1	C2S2.TIF	C2S1.TIF	C1S3.TIF	2	2	1	2	1	3	200	989	647115	648115	2912	2943	648309	-32768	2993	178.878999999957	-32768	-32768	-32768	-32768	-32768	-32768	-32768	-32768	-32768	-32768	-32768	-680898.121	648303	648348	46	517.700012207031	372.799987792969	347.299987792969	374.600006103516
3	ulos0918d	r	0	r	w	28	1	2	79	175	1	C2S3.TIF	C2S2.TIF	C1S1.TIF	2	2	1	3	2	1	200	764	649655	650405	2522	2514	650651	-32768	2456	229.680000000051	-32768	-32768	-32768	-32768	-32768	-32768	-32768	-32768	-32768	-32768	-32768	-683189.32	650647	650682	36	503	365.600006103516	694.700012207031	370.899993896484
3	ulos0918d	r	0	r	w	28	1	2	80	176	1	C2S3.TIF	C2S2.TIF	C1S1.TIF	2	2	1	3	2	1	200	748	651801	652551	2285	2293	652746	-32768	2267	178.929000000004	-32768	-32768	-32768	-32768	-32768	-32768	-32768	-32768	-32768	-32768	-32768	-685335.071	652742	652778	37	508.600006103516	348.899993896484	717.299987792969	346.700012207031
3	ulos0918d	r	0	r	w	28	0	2	81	177	1	C1S2.TIF	C1S1.TIF	C2S2.TIF	1	1	2	2	1	2	200	664	654004	654704	2561	2574	654988	-32768	2655	268.437999999966	-32768	-32768	-32768	-32768	-32768	-32768	-32768	-32768	-32768	-32768	-32768	-687487.562	654984	655030	47	495.200012207031	359.399993896484	687.700012207031	365.899993896484
3	ulos0918d	r	0	r	w	28	1	2	82	178	1	C2S3.TIF	C2S1.TIF	C1S2.TIF	2	2	1	3	1	2	200	519	656716	657266	2444	2449	657461	-32768	2518	179.701000000001	-32768	-32768	-32768	-32768	-32768	-32768	-32768	-32768	-32768	-32768	-32768	-690049.299	657457	657505	49	508.899993896484	361.5	701.700012207031	369.700012207031
3	ulos0918d	r	0	r	w	28	0	2	83	179	-1	C1S3.TIF	C1S1.TIF	C2S3.TIF	1	1	2	3	1	3	200	690	658601	659301	2992	3003	659358	-32768	3018	41.8510000000242	-32768	-32768	-32768	-32768	-32768	-32768	-32768	-32768	-32768	-32768	-32768	-692084.149	659543	659593	51	527.5	363.899993896484	327.600006103516	362.299987792969
3	ulos0918d	r	0	r	w	28	1	2	84	180	1	C1S1.TIF	C1S2.TIF	C2S3.TIF	1	1	2	1	2	3	200	734	660652	661402	3269	3287	661576	-32768	3285	157.412000000011	-32768	-32768	-32768	-32768	-32768	-32768	-32768	-32768	-32768	-32768	-32768	-694186.588	661572	661619	48	508.600006103516	374.5	688.700012207031	385.299987792969
3	ulos0918d	r	0	r	w	28	1	2	85	181	1	C1S1.TIF	C1S3.TIF	C2S2.TIF	1	1	2	1	3	2	200	649	662645	663290	3151	3167	663304	-32768	3166	-6.7730000000447	-32768	-32768	-32768	-32768	-32768	-32768	-32768	-32768	-32768	-32768	-32768	-696078.773	663500	663540	41	502.100006103516	358.399993896484	706.099975585938	360.299987792969
3	ulos0918d	r	0	r	w	28	0	2	86	182	-1	C1S2.TIF	C1S1.TIF	C2S2.TIF	1	1	2	2	1	2	200	831	664567	665417	3108	3135	665602	-32768	3231	169.319999999949	-32768	-32768	-32768	-32768	-32768	-32768	-32768	-32768	-32768	-32768	-32768	-698200.68	665598	665646	49	510	369.299987792969	345	368.399993896484
3	ulos0918d	r	0	r	w	28	1	2	87	183	1	C2S1.TIF	C2S2.TIF	C1S3.TIF	2	2	1	1	2	3	200	772	666725	667525	2963	2959	667717	-32768	3033	175.687000000034	-32768	-32768	-32768	-32768	-32768	-32768	-32768	-32768	-32768	-32768	-32768	-700309.313	667713	667761	49	511.5	370.600006103516	697.5	377
3	ulos0918d	r	0	r	w	28	1	2	88	184	1	C2S3.TIF	C2S1.TIF	C1S2.TIF	2	2	1	3	1	2	200	553	668811	669361	3244	3230	669576	-32768	3195	200.042999999947	-32768	-32768	-32768	-32768	-32768	-32768	-32768	-32768	-32768	-32768	-32768	-702143.957	669572	669619	48	510.299987792969	370.100006103516	697.200012207031	378.5
3	ulos0918d	r	0	r	w	28	0	2	89	185	-1	C2S3.TIF	C2S2.TIF	C1S3.TIF	2	2	1	3	2	3	200	755	670882	671632	3064	3072	671816	-32768	3124	168.322000000044	-32768	-32768	-32768	-32768	-32768	-32768	-32768	-32768	-32768	-32768	-32768	-704415.678	671812	671857	46	512.599975585938	357.399993896484	341	364.700012207031
3	ulos0918d	r	0	r	w	28	1	2	90	186	1	C2S2.TIF	C2S3.TIF	C1S1.TIF	2	2	1	2	3	1	200	564	672921	673521	2839	2854	673696	-32768	2969	158.912999999942	-32768	-32768	-32768	-32768	-32768	-32768	-32768	-32768	-32768	-32768	-32768	-706305.087	673693	673740	48	512.5	371.299987792969	706.599975585938	379.700012207031
3	ulos0918d	r	0	r	w	28	0	2	91	187	-1	C1S1.TIF	C1S2.TIF	C2S1.TIF	1	1	2	1	2	1	200	896	675075	675975	3395	3392	676172	-32768	3385	180.636999999988	-32768	-32768	-32768	-32768	-32768	-32768	-32768	-32768	-32768	-32768	-32768	-708759.363	676169	676217	49	523.900024414062	376.600006103516	342.5	375.700012207031
3	ulos0918d	r	0	r	w	28	1	2	92	188	-1	C1S3.TIF	C1S2.TIF	C2S1.TIF	1	1	2	3	2	1	200	900	677263	678163	3126	3202	678346	-32768	3410	166.89599999995	-32768	-32768	-32768	-32768	-32768	-32768	-32768	-32768	-32768	-32768	-32768	-710947.104	678342	678388	47	516.700012207031	375.100006103516	329.100006103516	377.5
3	ulos0918d	r	0	r	w	28	0	2	93	189	1	C2S3.TIF	C2S1.TIF	C1S3.TIF	2	2	1	3	1	3	200	927	680022	680972	3724	3746	681201	-32768	3801	213.619999999995	-32768	-32768	-32768	-32768	-32768	-32768	-32768	-32768	-32768	-32768	-32768	-713755.38	681197	681243	47	523.799987792969	379.200012207031	699.299987792969	379.899993896484
3	ulos0918d	r	0	r	w	28	0	2	94	190	1	C1S3.TIF	C1S1.TIF	C2S3.TIF	1	1	2	3	1	3	200	537	682652	683202	2591	2569	683394	-32768	2562	176.082999999984	-32768	-32768	-32768	-32768	-32768	-32768	-32768	-32768	-32768	-32768	-32768	-715985.917	683390	683437	48	515.700012207031	362.799987792969	702.200012207031	364.299987792969
3	ulos0918d	r	0	r	w	28	0	2	95	191	1	C1S3.TIF	C1S1.TIF	C2S3.TIF	1	1	2	3	1	3	200	614	684927	685577	2969	2988	685786	-32768	3058	192.511000000057	-32768	-32768	-32768	-32768	-32768	-32768	-32768	-32768	-32768	-32768	-32768	-718361.489	685782	685830	49	511.600006103516	369.799987792969	705.799987792969	374.799987792969
3	ulos0918d	r	0	r	w	28	0	2	96	192	1	C2S2.TIF	C2S1.TIF	C1S2.TIF	2	2	1	2	1	2	200	813	686874	687674	2492	2506	687886	-32768	2604	195.969999999972	-32768	-32768	-32768	-32768	-32768	-32768	-32768	-32768	-32768	-32768	-32768	-720458.03	687882	687930	49	508.899993896484	356.100006103516	690.599975585938	366.299987792969
3	ulos0918d	r	0	r	w	28	0	3	1	193	1	C1S2.TIF	C1S1.TIF	C2S2.TIF	1	1	2	2	1	2	200	540	691680	692230	3037	3039	692420	-32768	3009	174.334000000032	-32768	-32768	-32768	-32768	-32768	-32768	-32768	-32768	-32768	-32768	-32768	-725013.666	692416	692453	38	512.200012207031	375.899993896484	709	389.299987792969
3	ulos0918d	r	0	r	w	28	1	3	2	194	-1	C1S1.TIF	C1S2.TIF	C2S3.TIF	1	1	2	1	2	3	200	892	693491	694391	2866	2875	694571	-32768	2851	164.72100000002	-32768	-32768	-32768	-32768	-32768	-32768	-32768	-32768	-32768	-32768	-32768	-727174.279	694566	694602	37	518.400024414062	367.200012207031	335.700012207031	362.600006103516
3	ulos0918d	r	0	r	w	28	0	3	3	195	-1	C2S1.TIF	C2S3.TIF	C1S1.TIF	2	2	1	1	3	1	200	934	695653	696603	2677	2672	696788	-32768	2736	169.672999999952	696784	696829	46	522.5	363.100006103516	357.899993896484	364.100006103516	127.199996948242	300	4.72997261716197	-179.652103785246	165.672999999952	697238	697265	28	342.600006103516	366.700012207031	320.200012207031	360
3	ulos0918d	r	0	r	w	28	0	3	4	196	1	C1S1.TIF	C1S3.TIF	C2S1.TIF	1	1	2	1	3	1	200	650	698247	698897	2451	2451	699192	-32768	2594	279.381000000052	-32768	-32768	-32768	-32768	-32768	-32768	-32768	-32768	-32768	-32768	-32768	-731680.619	699189	699235	47	514.799987792969	359.100006103516	684.799987792969	359.600006103516
3	ulos0918d	r	0	r	w	28	0	3	5	197	1	C2S3.TIF	C2S2.TIF	C1S3.TIF	2	2	1	3	2	3	200	943	700262	701212	2350	2347	701395	-32768	2381	167.29700000002	-32768	-32768	-32768	-32768	-32768	-32768	-32768	-32768	-32768	-32768	-32768	-733995.703	701392	701427	36	513.200012207031	347.899993896484	704.099975585938	358
3	ulos0918d	r	0	r	w	28	0	3	6	198	1	C1S3.TIF	C1S2.TIF	C2S3.TIF	1	1	2	3	2	3	200	600	702523	703123	2193	2152	703341	-32768	2087	201.702000000048	-32768	-32768	-32768	-32768	-32768	-32768	-32768	-32768	-32768	-32768	-32768	-735907.298	703336	703383	48	513.900024414062	349	703.5	346.799987792969
3	ulos0918d	r	0	r	w	28	0	3	7	199	-1	C2S2.TIF	C2S1.TIF	C1S2.TIF	2	2	1	2	1	2	200	674	704724	705424	2360	2375	705678	-32768	2542	238.888000000035	-32768	-32768	-32768	-32768	-32768	-32768	-32768	-32768	-32768	-32768	-32768	-738207.112	705674	705723	50	511.100006103516	360.799987792969	341.200012207031	367.600006103516
3	ulos0918d	r	0	r	w	28	1	3	8	200	1	C1S2.TIF	C1S3.TIF	C2S1.TIF	1	1	2	2	3	1	200	903	707580	708480	2596	2594	708721	-32768	2653	225.312000000034	-32768	-32768	-32768	-32768	-32768	-32768	-32768	-32768	-32768	-32768	-32768	-741263.688	708718	708764	47	511.799987792969	365.5	690.299987792969	366.200012207031
3	ulos0918d	r	0	r	w	28	1	3	9	201	-1	C1S1.TIF	C1S3.TIF	C2S2.TIF	1	1	2	1	3	2	200	885	709817	710717	2531	2537	710915	-32768	2551	181.386999999988	-32768	-32768	-32768	-32768	-32768	-32768	-32768	-32768	-32768	-32768	-32768	-743501.613	710910	710956	47	505.100006103516	352.899993896484	337.299987792969	352.100006103516
3	ulos0918d	r	0	r	w	28	0	3	10	202	1	C2S2.TIF	C2S1.TIF	C1S2.TIF	2	2	1	2	1	2	200	861	712336	713236	2025	2026	713481	-32768	2072	229.302000000025	-32768	-32768	-32768	-32768	-32768	-32768	-32768	-32768	-32768	-32768	-32768	-746019.698	713474	713509	36	507.100006103516	339.600006103516	703.400024414062	343.899993896484
3	ulos0918d	r	0	r	w	28	1	3	11	203	-1	C2S1.TIF	C2S3.TIF	C1S2.TIF	2	2	1	1	3	2	200	756	714657	715407	2226	2224	715592	-32768	2245	168.991999999969	-32768	-32768	-32768	-32768	-32768	-32768	-32768	-32768	-32768	-32768	-32768	-748191.008	715588	715623	36	508.5	350.700012207031	335.700012207031	348.899993896484
3	ulos0918d	r	0	r	w	28	0	3	12	204	-1	C2S1.TIF	C2S2.TIF	C1S1.TIF	2	2	1	1	2	1	200	639	717367	718017	2118	2098	718189	-32768	2105	155.859000000055	-32768	-32768	-32768	-32768	-32768	-32768	-32768	-32768	-32768	-32768	-32768	-750801.141	718185	718233	49	510.600006103516	347.700012207031	321.5	344.700012207031
3	ulos0918d	r	0	r	w	28	1	3	13	205	-1	C2S3.TIF	C2S1.TIF	C1S2.TIF	2	2	1	3	1	2	200	748	719443	720193	2398	2389	720403	-32768	2345	194.851000000024	-32768	-32768	-32768	-32768	-32768	-32768	-32768	-32768	-32768	-32768	-32768	-752976.149	720399	720447	49	508.200012207031	354.5	340.100006103516	355.299987792969
3	ulos0918d	r	0	r	w	28	1	3	14	206	1	C1S2.TIF	C1S1.TIF	C2S3.TIF	1	1	2	2	1	3	200	952	721613	722563	2455	2470	722752	-32768	2566	173.157000000007	722748	722794	47	511.700012207031	362.100006103516	353.399993896484	356.299987792969	128	296.399993896484	4.5453901737383	177.896307005768	169.157000000007	722856	722914	59	335.299987792969	357.899993896484	712.900024414062	361.799987792969
3	ulos0918d	r	0	r	w	28	1	3	15	207	1	C1S1.TIF	C1S3.TIF	C2S2.TIF	1	1	2	1	3	2	200	969	723991	725391	2328	2346	725585	-32768	2400	177.366000000038	-32768	-32768	-32768	-32768	-32768	-32768	-32768	-32768	-32768	-32768	-32768	-758175.634	725581	725629	49	508	355.5	683.599975585938	362
3	ulos0918d	r	0	r	w	28	1	3	16	208	1	C1S1.TIF	C1S2.TIF	C2S3.TIF	1	1	2	1	2	3	200	918	726673	727573	2279	2293	727864	-32768	2338	275.015999999945	-32768	-32768	-32768	-32768	-32768	-32768	-32768	-32768	-32768	-32768	-32768	-760356.984	727861	727907	47	500.899993896484	361.700012207031	694.599975585938	358.200012207031
3	ulos0918d	r	0	r	w	28	0	3	17	209	1	C2S1.TIF	C2S2.TIF	C1S1.TIF	2	2	1	1	2	1	200	947	728964	729914	2581	2603	730089	-32768	2685	159.498999999953	-32768	-32768	-32768	-32768	-32768	-32768	-32768	-32768	-32768	-32768	-32768	-762697.501	730087	730134	48	500.899993896484	367.100006103516	679.099975585938	375.700012207031
3	ulos0918d	r	0	r	w	28	1	3	18	210	1	C2S3.TIF	C2S1.TIF	C1S2.TIF	2	2	1	3	1	2	200	877	731200	732100	2958	2982	732301	-32768	3031	185.111999999965	-32768	-32768	-32768	-32768	-32768	-32768	-32768	-32768	-32768	-32768	-32768	-764883.888	732297	732347	51	498.600006103516	365.799987792969	688.299987792969	381.899993896484
3	ulos0918d	r	0	r	w	28	0	3	19	211	1	C2S3.TIF	C2S1.TIF	C1S3.TIF	2	2	1	3	1	3	200	627	733508	734158	2535	2514	734381	-32768	2554	208.152000000002	-32768	-32768	-32768	-32768	-32768	-32768	-32768	-32768	-32768	-32768	-32768	-766940.848	734377	734426	50	510.299987792969	364.100006103516	693.900024414062	371.200012207031
3	ulos0918d	r	0	r	w	28	0	3	20	212	-1	C1S1.TIF	C1S2.TIF	C2S1.TIF	1	1	2	1	2	1	200	952	735487	736437	2612	2622	736667	-32768	2707	213.623000000021	-32768	-32768	-32768	-32768	-32768	-32768	-32768	-32768	-32768	-32768	-32768	-769221.377	736662	736710	49	511.299987792969	358.200012207031	335.299987792969	358.700012207031
3	ulos0918d	r	0	r	w	28	0	3	21	213	1	C2S1.TIF	C2S3.TIF	C1S1.TIF	2	2	1	1	3	1	200	643	737743	738393	2193	2188	738405	-32768	2193	-4.0910000000149	-32768	-32768	-32768	-32768	-32768	-32768	-32768	-32768	-32768	-32768	-32768	-771177.091	738633	738679	47	506.799987792969	349.600006103516	685.799987792969	347.299987792969
3	ulos0918d	r	0	r	w	28	1	3	22	214	1	C1S3.TIF	C1S2.TIF	C2S1.TIF	1	1	2	3	2	1	200	988	739999	741049	2196	2213	741235	-32768	2261	170.591999999946	-32768	-32768	-32768	-32768	-32768	-32768	-32768	-32768	-32768	-32768	-32768	-773832.408	741230	741277	48	513.299987792969	341.600006103516	672.5	355.299987792969
3	ulos0918d	r	0	r	w	28	1	3	23	215	1	C1S3.TIF	C1S1.TIF	C2S2.TIF	1	1	2	3	1	2	200	934	742376	743326	2389	2382	743544	-32768	2459	202.133000000031	-32768	-32768	-32768	-32768	-32768	-32768	-32768	-32768	-32768	-32768	-32768	-776109.867	743541	743590	50	500.5	356.700012207031	688.299987792969	363.5
3	ulos0918d	r	0	r	w	28	0	3	24	216	1	C1S1.TIF	C1S2.TIF	C2S1.TIF	1	1	2	1	2	1	200	737	744632	745382	2557	2582	745569	-32768	2700	171.133999999962	-32768	-32768	-32768	-32768	-32768	-32768	-32768	-32768	-32768	-32768	-32768	-778165.866	745565	745613	49	512.200012207031	363.399993896484	678	365.600006103516
3	ulos0918d	r	0	r	w	28	0	3	25	217	1	C1S2.TIF	C1S3.TIF	C2S2.TIF	1	1	2	2	3	2	200	584	746752	747352	2571	2537	747576	-32768	2450	207.930999999982	-32768	-32768	-32768	-32768	-32768	-32768	-32768	-32768	-32768	-32768	-32768	-780136.069	747572	747617	46	502.5	377.5	682.5	378.700012207031
3	ulos0918d	r	0	r	w	28	1	3	26	218	1	C1S1.TIF	C1S2.TIF	C2S3.TIF	1	1	2	1	2	3	200	847	748825	749675	2585	2606	749893	-32768	2669	201.969999999972	-32768	-32768	-32768	-32768	-32768	-32768	-32768	-32768	-32768	-32768	-32768	-782459.03	749889	749937	49	505.5	363.100006103516	693	372.799987792969
3	ulos0918d	r	0	r	w	28	1	3	27	219	1	C2S3.TIF	C2S1.TIF	C1S2.TIF	2	2	1	3	1	2	200	586	751113	751713	2530	2518	751923	-32768	2538	193.966999999946	-32768	-32768	-32768	-32768	-32768	-32768	-32768	-32768	-32768	-32768	-32768	-784497.033	751919	751966	48	501.799987792969	361.799987792969	669.799987792969	372.700012207031
3	ulos0918d	r	0	r	w	28	1	3	28	220	-1	C1S2.TIF	C1S3.TIF	C2S1.TIF	1	1	2	2	3	1	200	959	753081	754031	2938	2943	754216	-32768	2972	169.045000000042	-32768	-32768	-32768	-32768	-32768	-32768	-32768	-32768	-32768	-32768	-32768	-786814.955	754212	754259	48	492.799987792969	372.899993896484	314.899993896484	377.600006103516
3	ulos0918d	r	0	r	w	28	1	3	29	221	1	C2S2.TIF	C2S1.TIF	C1S3.TIF	2	2	1	2	1	3	200	563	755530	756130	2690	2710	756379	-32768	2806	233.312000000034	756376	756424	49	506.899993896484	362.100006103516	324.799987792969	365.299987792969	131.800003051758	332.200012207031	5.22606022594675	-178.992506964539	230.312000000034	756855	756888	34	673.200012207031	383.799987792969	698.200012207031	385.600006103516
3	ulos0918d	r	0	r	w	28	1	3	30	222	1	C1S2.TIF	C1S3.TIF	C2S1.TIF	1	1	2	2	3	1	200	705	757959	758659	2370	2367	758844	-32768	2358	169.861000000034	-32768	-32768	-32768	-32768	-32768	-32768	-32768	-32768	-32768	-32768	-32768	-791442.139	758840	758888	49	506.700012207031	352.799987792969	691.200012207031	359.600006103516
3	ulos0918d	r	0	r	w	28	0	3	31	223	-1	C1S1.TIF	C1S3.TIF	C2S1.TIF	1	1	2	1	3	1	200	685	759941	760641	2757	2797	760842	-32768	2881	184.572999999975	-32768	-32768	-32768	-32768	-32768	-32768	-32768	-32768	-32768	-32768	-32768	-793425.427	760839	760885	47	503.899993896484	370.899993896484	336.799987792969	369.200012207031
3	ulos0918d	r	0	r	w	28	0	3	32	224	-1	C1S3.TIF	C1S2.TIF	C2S3.TIF	1	1	2	3	2	3	200	526	762487	763037	2277	2280	763256	-32768	2338	203.277000000002	-32768	-32768	-32768	-32768	-32768	-32768	-32768	-32768	-32768	-32768	-32768	-795820.723	763251	763297	47	503.399993896484	352.200012207031	317.5	351
3	ulos0918d	r	0	r	w	28	1	3	33	225	-1	C1S2.TIF	C1S1.TIF	C2S3.TIF	1	1	2	2	1	3	200	597	764477	765077	2416	2406	765295	-32768	2336	201.658000000054	-32768	-32768	-32768	-32768	-32768	-32768	-32768	-32768	-32768	-32768	-32768	-797861.342	765291	765337	47	503.399993896484	357.899993896484	326	360.200012207031
3	ulos0918d	r	0	r	w	28	1	3	34	226	1	C2S2.TIF	C2S1.TIF	C1S3.TIF	2	2	1	2	1	3	200	791	766696	768596	2512	2548	768607	-32768	2548	-4.4320000000298	-32768	-32768	-32768	-32768	-32768	-32768	-32768	-32768	-32768	-32768	-32768	-801379.432	769017	769064	48	511	371.100006103516	693.599975585938	362.600006103516
3	ulos0918d	r	0	r	w	28	0	3	35	227	1	C2S2.TIF	C2S3.TIF	C1S2.TIF	2	2	1	2	3	2	200	665	770977	771677	2579	2571	771893	-32768	2646	200.420000000042	-32768	-32768	-32768	-32768	-32768	-32768	-32768	-32768	-32768	-32768	-32768	-804460.58	771889	771936	48	499.5	367.899993896484	677.099975585938	368.799987792969
3	ulos0918d	r	0	r	w	28	1	3	36	228	-1	C1S3.TIF	C1S2.TIF	C2S1.TIF	1	1	2	3	2	1	200	922	773080	774030	2476	2467	774245	-32768	2469	198.976000000024	-32768	-32768	-32768	-32768	-32768	-32768	-32768	-32768	-32768	-32768	-32768	-806814.024	774241	774288	48	509.899993896484	362.100006103516	326.600006103516	358.299987792969
3	ulos0918d	r	0	r	w	28	1	3	37	229	1	C2S2.TIF	C2S3.TIF	C1S1.TIF	2	2	1	2	3	1	200	665	775375	776075	2550	2523	776275	-32768	2450	183.522	-32768	-32768	-32768	-32768	-32768	-32768	-32768	-32768	-32768	-32768	-32768	-808859.5	776271	776317	47	502.9	352.2	691.1	349.9
3	ulos0918d	r	0	r	w	28	1	3	38	230	-1	C2S2.TIF	C2S3.TIF	C1S1.TIF	2	2	1	2	3	1	200	552	777370	777920	2299	2290	778094	-32768	2277	158.637	-32768	-32768	-32768	-32768	-32768	-32768	-32768	-32768	-32768	-32768	-32768	-810703.4	778091	778138	48	512.8	352	324.1	346.8
3	ulos0918d	r	0	r	w	28	1	3	39	231	-1	C2S3.TIF	C2S2.TIF	C1S1.TIF	2	2	1	3	2	1	200	869	779970	780870	2295	2292	781076	-32768	2412	190.229	781072	781116	45	506.8	358.7	365.2	346	121.7	279.5	4.085345	174.8682	186.229	781160	781206	47	350.2	351.9	279.4	352.7
3	ulos0918d	r	0	r	w	28	0	3	40	232	-1	C1S2.TIF	C1S1.TIF	C2S2.TIF	1	1	2	2	1	2	200	700	782508	783208	2644	2681	783423	-32768	2753	199.738	-32768	-32768	-32768	-32768	-32768	-32768	-32768	-32768	-32768	-32768	-32768	-815991.3	783418	783473	56	517.3	363.7	315.7	356.1
3	ulos0918d	r	0	r	w	28	1	3	41	233	-1	C1S2.TIF	C1S3.TIF	C2S1.TIF	1	1	2	2	3	1	200	553	784526	785076	2855	2846	785094	-32768	2847	2.177	-32768	-32768	-32768	-32768	-32768	-32768	-32768	-32768	-32768	-32768	-32768	-817859.8	785428	785475	48	506.8	353.1	331	352.5
3	ulos0918d	r	0	r	w	28	1	3	42	234	1	C1S2.TIF	C1S1.TIF	C2S3.TIF	1	1	2	2	1	3	200	520	786957	787507	3131	3148	787687	-32768	3193	164.358	787683	787729	47	524.8	373.5	378.5	371	125.9	320.7	4.204638	179.0203	160.358	787844	787907	64	361.5	374.7	704.4	382.2
3	ulos0918d	r	0	r	w	28	0	3	43	235	-1	C1S2.TIF	C1S3.TIF	C2S2.TIF	1	1	2	2	3	2	200	561	789159	789709	2398	2402	789884	-32768	2381	159.639	-32768	-32768	-32768	-32768	-32768	-32768	-32768	-32768	-32768	-32768	-32768	-822492.4	789879	789926	48	509.2	347.3	327.4	350
3	ulos0918d	r	0	r	w	28	0	3	44	236	-1	C1S2.TIF	C1S3.TIF	C2S2.TIF	1	1	2	2	3	2	200	924	790977	791927	2333	2321	792161	-32768	2384	217.717	-32768	-32768	-32768	-32768	-32768	-32768	-32768	-32768	-32768	-32768	-32768	-824711.3	792157	792204	48	505.5	351.2	329.7	338.6
3	ulos0918d	r	0	r	w	28	0	3	45	237	-1	C1S3.TIF	C1S1.TIF	C2S3.TIF	1	1	2	3	1	3	200	696	793255	793955	2679	2723	794035	-32768	2776	64.646	794031	794058	28	507.8	357.5	361.2	346.6	147.9	309.5	4.218244	175.7424	60.646	794157	794194	38	368.6	355.4	319.9	356.9
3	ulos0918d	r	0	r	w	28	1	3	46	238	-1	C1S1.TIF	C1S2.TIF	C2S3.TIF	1	1	2	1	2	3	200	764	796176	796926	2414	2409	797178	-32768	2555	235.505	-32768	-32768	-32768	-32768	-32768	-32768	-32768	-32768	-32768	-32768	-32768	-829710.5	797174	797220	47	503.4	349.2	322.8	346.7
3	ulos0918d	r	0	r	w	28	0	3	47	239	1	C1S3.TIF	C1S1.TIF	C2S3.TIF	1	1	2	3	1	3	200	718	798377	799127	2420	2430	799329	-32768	2506	185.843	799325	799372	48	504.1	365.2	660.4	369.4	118.4	325.8	4.493006	-1.54146	181.843	799431	799446	16	668.3	383.3	673.7	363.6
3	ulos0918d	r	0	r	w	28	1	3	48	240	-1	C1S3.TIF	C1S1.TIF	C2S2.TIF	1	1	2	3	1	2	200	881	800647	801647	2368	2394	801846	-32768	2497	183.21	-32768	-32768	-32768	-32768	-32768	-32768	-32768	-32768	-32768	-32768	-32768	-834430.8	801842	801889	48	507.6	350.5	337.5	357.3
3	ulos0918d	r	0	r	w	28	0	3	49	241	-1	C1S1.TIF	C1S2.TIF	C2S1.TIF	1	1	2	1	2	1	200	633	803157	805516	2691	2721	805773	-32768	2907	241.154	-32768	-32768	-32768	-32768	-32768	-32768	-32768	-32768	-32768	-32768	-32768	-838299.8	805769	805818	50	509.2	356.5	325.1	354.9
3	ulos0918d	r	0	r	w	28	1	3	50	242	-1	C2S1.TIF	C2S3.TIF	C1S2.TIF	2	2	1	1	3	2	200	741	806938	807688	2423	2407	807874	-32768	2368	170.637	-32768	-32768	-32768	-32768	-32768	-32768	-32768	-32768	-32768	-32768	-32768	-840471.4	807869	807919	51	495.2	351.3	303.8	351.5
3	ulos0918d	r	0	r	w	28	0	3	51	243	-1	C2S2.TIF	C2S3.TIF	C1S2.TIF	2	2	1	2	3	2	200	924	809081	810031	2259	2256	810203	-32768	2295	155.859	-32768	-32768	-32768	-32768	-32768	-32768	-32768	-32768	-32768	-32768	-32768	-842815.1	810199	810247	49	502.5	342.4	321.2	338.8
3	ulos0918d	r	0	r	w	28	0	3	52	244	-1	C1S3.TIF	C1S1.TIF	C2S3.TIF	1	1	2	3	1	3	200	628	811504	812154	2582	2598	812385	-32768	2630	214.977	-32768	-32768	-32768	-32768	-32768	-32768	-32768	-32768	-32768	-32768	-32768	-844938	812381	812429	49	512.5	359.6	332.6	355.8
3	ulos0918d	r	0	r	w	28	1	3	53	245	-1	C1S2.TIF	C1S1.TIF	C2S3.TIF	1	1	2	2	1	3	200	738	813973	814723	2287	2293	814916	-32768	2312	176.875	-32768	-32768	-32768	-32768	-32768	-32768	-32768	-32768	-32768	-32768	-32768	-847507.1	814912	814956	45	497.8	350.3	326.1	345
3	ulos0918d	r	0	r	w	28	0	3	54	246	-1	C2S3.TIF	C2S1.TIF	C1S3.TIF	2	2	1	3	1	3	200	633	816267	817117	2290	2296	817291	-32768	2301	158.677	817287	817330	44	498.4	341.7	358.5	340.9	114.3	286.8	4.008662	179.6726	154.677	817422	817456	35	345.3	339.6	303.9	341.7
3	ulos0918d	r	0	r	w	28	0	3	55	247	-1	C2S2.TIF	C2S1.TIF	C1S2.TIF	2	2	1	2	1	2	200	853	818517	819867	2533	2557	820075	-32768	2656	192.411	-32768	-32768	-32768	-32768	-32768	-32768	-32768	-32768	-32768	-32768	-32768	-852650.6	820072	820120	49	501.1	354.2	342.9	351.6
3	ulos0918d	r	0	r	w	28	0	3	56	248	1	C2S3.TIF	C2S2.TIF	C1S3.TIF	2	2	1	3	2	3	200	768	821192	821992	2674	2692	822180	-32768	2762	172.074	822177	822223	47	499.9	361	659.8	376.2	134.2	335.5	4.6156	-5.437978	169.074	822376	822406	31	673.4	377	695.4	378.9
3	ulos0918d	r	0	r	w	28	0	3	57	249	1	C1S1.TIF	C1S2.TIF	C2S1.TIF	1	1	2	1	2	1	200	952	823694	824644	2645	2671	824845	-32768	2743	184.573	824840	824886	47	495.2	360.9	650	364.9	119.4	329.7	4.449764	-1.482316	179.573	825006	825037	32	657	364.2	697.5	369.9
3	ulos0918d	r	0	r	w	28	0	3	58	250	1	C2S2.TIF	C2S3.TIF	C1S2.TIF	2	2	1	2	3	2	200	965	826407	827357	3218	3241	827541	-32768	3305	168.758	-32768	-32768	-32768	-32768	-32768	-32768	-32768	-32768	-32768	-32768	-32768	-860140.2	827536	827582	47	509.9	360.7	674.1	374.8
3	ulos0918d	r	0	r	w	28	1	3	59	251	1	C1S1.TIF	C1S3.TIF	C2S2.TIF	1	1	2	1	3	2	200	569	829315	829915	3251	3213	830048	-32768	3169	117.709	830044	830088	45	501.6	381.6	339.8	374.6	127.4	331.6	4.647123	177.5163	113.709	830178	830244	67	326.9	373.1	717.5	376.2
3	ulos0918d	r	0	r	w	28	1	3	60	252	-1	C2S3.TIF	C2S2.TIF	C1S1.TIF	2	2	1	3	2	1	200	771	831613	832413	3040	3061	832551	-32768	3085	122.882	-32768	-32768	-32768	-32768	-32768	-32768	-32768	-32768	-32768	-32768	-32768	-865196.1	832548	832593	46	505.3	371.5	349.9	369.3
3	ulos0918d	r	0	r	w	28	1	3	61	253	-1	C2S2.TIF	C2S3.TIF	C1S1.TIF	2	2	1	2	3	1	200	958	833962	834912	2427	2427	835076	-32768	2495	147.636	-32768	-32768	-32768	-32768	-32768	-32768	-32768	-32768	-32768	-32768	-32768	-867696.4	835072	835116	45	504.7	344.7	317.2	347.7
3	ulos0918d	r	0	r	w	28	0	3	62	254	1	C1S2.TIF	C1S1.TIF	C2S2.TIF	1	1	2	2	1	2	200	780	836727	837527	2920	2923	837758	-32768	2976	215.243	-32768	-32768	-32768	-32768	-32768	-32768	-32768	-32768	-32768	-32768	-32768	-870310.8	837754	837802	49	506.6	361.4	686.2	366.4
3	ulos0918d	r	0	r	w	28	1	3	63	255	1	C1S3.TIF	C1S1.TIF	C2S2.TIF	1	1	2	3	1	2	200	972	839179	840179	2352	2359	840397	-32768	2473	202.354	-32768	-32768	-32768	-32768	-32768	-32768	-32768	-32768	-32768	-32768	-32768	-872962.6	840392	840440	49	499.5	357.5	681.7	365.2
3	ulos0918d	r	0	r	w	28	1	3	64	256	-1	C1S3.TIF	C1S1.TIF	C2S2.TIF	1	1	2	3	1	2	200	609	841786	842486	2182	2180	842660	-32768	2182	158.065	-32768	-32768	-32768	-32768	-32768	-32768	-32768	-32768	-32768	-32768	-32768	-875269.9	842655	842702	48	499.1	341	334.9	344.4
3	ulos0918d	r	0	r	w	28	1	3	65	257	1	C2S1.TIF	C2S2.TIF	C1S3.TIF	2	2	1	1	2	3	200	973	907803	908803	2922	2907	909031	-32768	2926	211.967	-32768	-32768	-32768	-32768	-32768	-32768	-32768	-32768	-32768	-32768	-32768	-941587	909027	909074	48	505.7	404.1	695.2	400.2
3	ulos0918d	r	0	r	w	28	1	3	66	258	1	C2S2.TIF	C2S3.TIF	C1S1.TIF	2	2	1	2	3	1	200	623	910343	910993	2655	2686	911190	-32768	2815	181.07	-32768	-32768	-32768	-32768	-32768	-32768	-32768	-32768	-32768	-32768	-32768	-943776.9	911185	911230	46	512.2	404.4	680.2	411.4
3	ulos0918d	r	0	r	w	28	1	3	67	259	-1	C1S1.TIF	C1S3.TIF	C2S2.TIF	1	1	2	1	3	2	200	613	912933	913583	2796	2800	913874	-32768	2888	275.067	913870	913916	47	514.7	405.7	691.2	407.8	135.7	339.4	5.064923	-0.6836302	271.067	914662	914725	64	720.7	428.7	336.4	415.3
3	ulos0918d	r	0	r	w	28	1	3	68	260	-1	C1S3.TIF	C1S2.TIF	C2S1.TIF	1	1	2	3	2	1	200	513	915855	916405	2372	2367	916686	-32768	2492	265.297	-32768	-32768	-32768	-32768	-32768	-32768	-32768	-32768	-32768	-32768	-32768	-949188.7	916682	916726	45	519.6	386.6	340.2	384.3
3	ulos0918d	r	0	r	w	28	0	3	69	261	-1	C2S1.TIF	C2S2.TIF	C1S1.TIF	2	2	1	1	2	1	200	831	917815	918665	2895	2887	918865	-32768	2849	184.811	-32768	-32768	-32768	-32768	-32768	-32768	-32768	-32768	-32768	-32768	-32768	-951448.2	918862	918907	46	517.5	402.2	356.4	400
3	ulos0918d	r	0	r	w	28	1	3	70	262	-1	C2S3.TIF	C2S1.TIF	C1S2.TIF	2	2	1	3	1	2	200	933	920232	921182	2775	2811	921357	-32768	2893	158.878	-32768	-32768	-32768	-32768	-32768	-32768	-32768	-32768	-32768	-32768	-32768	-953966.1	921352	921401	50	511.6	403.2	328.8	409.4
3	ulos0918d	r	0	r	w	28	0	3	71	263	1	C2S2.TIF	C2S1.TIF	C1S2.TIF	2	2	1	2	1	2	200	600	922919	923519	2645	2639	923718	-32768	2635	183.125	-32768	-32768	-32768	-32768	-32768	-32768	-32768	-32768	-32768	-32768	-32768	-956302.9	923714	923762	49	510.8	396.7	696.3	401.4
3	ulos0918d	r	0	r	w	28	0	3	72	264	1	C2S1.TIF	C2S2.TIF	C1S1.TIF	2	2	1	1	2	1	200	646	924893	925543	2412	2420	925732	-32768	2414	173.005	-32768	-32768	-32768	-32768	-32768	-32768	-32768	-32768	-32768	-32768	-32768	-958327	925727	925763	37	507.3	394.7	706.9	393.9
3	ulos0918d	r	0	r	w	28	1	3	73	265	1	C2S3.TIF	C2S2.TIF	C1S1.TIF	2	2	1	3	2	1	200	644	927063	927713	2250	2232	927898	-32768	2195	168.919	-32768	-32768	-32768	-32768	-32768	-32768	-32768	-32768	-32768	-32768	-32768	-960497.1	927893	927941	49	509	386.5	705.1	384.6
3	ulos0918d	r	0	r	w	28	0	3	74	266	-1	C2S2.TIF	C2S3.TIF	C1S2.TIF	2	2	1	2	3	2	200	751	928992	929742	2329	2337	929918	-32768	2418	160.671	-32768	-32768	-32768	-32768	-32768	-32768	-32768	-32768	-32768	-32768	-32768	-962525.3	929913	929947	35	506	393.9	330.7	391.1
3	ulos0918d	r	0	r	w	28	1	3	75	267	1	C2S1.TIF	C2S2.TIF	C1S3.TIF	2	2	1	1	2	3	200	614	931009	931659	2352	2363	931839	-32768	2378	164.212	-32768	-32768	-32768	-32768	-32768	-32768	-32768	-32768	-32768	-32768	-32768	-964442.8	931835	931883	49	506.9	394.1	683.3	398.9
3	ulos0918d	r	0	r	w	28	0	3	76	268	-1	C1S1.TIF	C1S3.TIF	C2S1.TIF	1	1	2	1	3	1	200	650	932938	933588	2238	2257	933809	-32768	2273	205.218	-32768	-32768	-32768	-32768	-32768	-32768	-32768	-32768	-32768	-32768	-32768	-966371.8	933806	933851	46	505.9	387	325.7	379.7
3	ulos0918d	r	0	r	w	28	0	3	77	269	-1	C2S1.TIF	C2S3.TIF	C1S1.TIF	2	2	1	1	3	1	200	544	934909	935459	2148	2138	935999	-32768	2260	523.647	-32768	-32768	-32768	-32768	-32768	-32768	-32768	-32768	-32768	-32768	-32768	-968243.4	935994	936041	48	513.9	393.4	331.9	381.6
3	ulos0918d	r	0	r	w	28	0	3	78	270	1	C1S2.TIF	C1S3.TIF	C2S2.TIF	1	1	2	2	3	2	200	661	937529	938179	2258	2279	938450	-32768	2436	255.083	-32768	-32768	-32768	-32768	-32768	-32768	-32768	-32768	-32768	-32768	-32768	-970962.9	938446	938494	49	510.6	391.5	689	392.1
3	ulos0918d	r	0	r	w	28	1	3	79	271	-1	C2S1.TIF	C2S2.TIF	C1S3.TIF	2	2	1	1	2	3	200	814	939538	940338	2331	2341	940538	-32768	2366	183.955	-32768	-32768	-32768	-32768	-32768	-32768	-32768	-32768	-32768	-32768	-32768	-973122	940534	940581	48	514.9	389.6	335.3	390
3	ulos0918d	r	0	r	w	28	0	3	80	272	-1	C2S3.TIF	C2S2.TIF	C1S3.TIF	2	2	1	3	2	3	200	969	941649	942599	2747	2779	942800	-32768	2885	185.857	-32768	-32768	-32768	-32768	-32768	-32768	-32768	-32768	-32768	-32768	-32768	-975382.1	942796	942844	49	504.9	398.9	322.5	394.4
3	ulos0918d	r	0	r	w	28	0	3	81	273	-1	C1S2.TIF	C1S1.TIF	C2S2.TIF	1	1	2	2	1	2	200	956	944161	945111	2870	2862	945294	-32768	2870	166.673	-32768	-32768	-32768	-32768	-32768	-32768	-32768	-32768	-32768	-32768	-32768	-977895.3	945290	945338	49	517.7	395	339.3	397.8
3	ulos0918d	r	0	r	w	28	0	3	82	274	1	C2S3.TIF	C2S1.TIF	C1S3.TIF	2	2	1	3	1	3	200	962	946399	947349	3046	3078	947513	-32768	3195	147.922	947509	947558	50	519.4	414.3	329.7	411.4	141.8	364.5	5.44397	179.1211	143.922	947635	947701	67	311.2	408	715.7	411.9
3	ulos0918d	r	0	r	w	28	1	3	83	275	1	C2S3.TIF	C2S2.TIF	C1S1.TIF	2	2	1	3	2	1	200	539	949101	949651	2884	2919	949870	-32768	3044	203.051	-32768	-32768	-32768	-32768	-32768	-32768	-32768	-32768	-32768	-32768	-32768	-982434.9	949866	949914	49	517.2	403.5	707.8	410.1
3	ulos0918d	r	0	r	w	28	0	3	84	276	1	C1S3.TIF	C1S2.TIF	C2S3.TIF	1	1	2	3	2	3	200	533	950940	951490	2866	2827	951656	-32768	2691	150.601	951652	951691	40	499.7	388.3	379.1	381.4	120.6	313.2	3.471201	176.7214	146.601	951801	951865	65	363.7	383.3	715.2	384.5
3	ulos0918d	r	0	r	w	28	0	3	85	277	-1	C2S3.TIF	C2S1.TIF	C1S3.TIF	2	2	1	3	1	3	200	618	952927	953577	2669	2690	953657	-32768	2710	64.487	953653	953691	39	503.1	395.5	418.2	389.8	88.9	223.9	2.448681	176.1542	60.487	953768	953803	36	410	392.7	337.4	393.6
3	ulos0918d	r	0	r	w	28	1	3	86	278	1	C2S1.TIF	C2S3.TIF	C1S2.TIF	2	2	1	1	3	2	200	822	954827	955677	2630	2613	955861	-32768	2606	168.987	-32768	-32768	-32768	-32768	-32768	-32768	-32768	-32768	-32768	-32768	-32768	-988460	955858	955906	49	509.2	402.9	690.3	411.3
3	ulos0918d	r	0	r	w	28	1	3	87	279	-1	C2S2.TIF	C2S1.TIF	C1S3.TIF	2	2	1	2	1	3	200	810	956950	957750	2374	2403	957926	-32768	2572	159.25	-32768	-32768	-32768	-32768	-32768	-32768	-32768	-32768	-32768	-32768	-32768	-990534.8	957922	957970	49	506.8	400.4	322.5	401.9
3	ulos0918d	r	0	r	w	28	1	3	88	280	-1	C2S1.TIF	C2S2.TIF	C1S3.TIF	2	2	1	1	2	3	200	644	959037	959687	2539	2525	959865	-32768	2527	162.503	-32768	-32768	-32768	-32768	-32768	-32768	-32768	-32768	-32768	-32768	-32768	-992470.5	959861	959909	49	499.8	398.1	308.6	392.4
3	ulos0918d	r	0	r	w	28	0	3	89	281	1	C1S3.TIF	C1S1.TIF	C2S3.TIF	1	1	2	3	1	3	200	590	961583	962183	3082	3098	962378	-32768	3137	179.322	962373	962420	48	505.6	407.3	662.1	413.4	125.6	341.9	4.50056	-2.238562	174.322	962589	962619	31	672.6	417.9	701.2	417.3
3	ulos0918d	r	0	r	w	28	0	3	90	282	1	C1S1.TIF	C1S3.TIF	C2S1.TIF	1	1	2	1	3	1	200	537	963744	964294	3086	3057	964487	-32768	2990	177.44	-32768	-32768	-32768	-32768	-32768	-32768	-32768	-32768	-32768	-32768	-32768	-997077.6	964483	964533	51	505.1	401.6	692.7	408.6
3	ulos0918d	r	0	r	w	28	0	3	91	283	1	C2S1.TIF	C2S3.TIF	C1S1.TIF	2	2	1	1	3	1	200	808	965676	966476	2939	2961	966579	-32768	3008	87.865	966575	966614	40	515.4	399.8	393.9	395	114.2	305.7	3.499139	177.7351	83.865	966703	966767	65	382.7	391.5	710.6	389.2
3	ulos0918d	r	0	r	w	28	1	3	92	284	1	C1S3.TIF	C1S2.TIF	C2S1.TIF	1	1	2	3	2	1	200	572	967888	968488	2601	2613	968695	-32768	2609	191.429	-32768	-32768	-32768	-32768	-32768	-32768	-32768	-32768	-32768	-32768	-32768	-1001272	968691	968737	47	510.4	393.2	677.9	401.6
3	ulos0918d	r	0	r	w	28	1	3	93	285	-1	C2S2.TIF	C2S1.TIF	C1S3.TIF	2	2	1	2	1	3	200	564	969856	970456	2633	2635	970676	-32768	2629	204.284	-32768	-32768	-32768	-32768	-32768	-32768	-32768	-32768	-32768	-32768	-32768	-1003240	970671	970718	48	503.8	395	327.1	398.6
3	ulos0918d	r	0	r	w	28	0	3	94	286	-1	C1S3.TIF	C1S2.TIF	C2S3.TIF	1	1	2	3	2	3	200	770	972080	972880	2370	2359	973062	-32768	2425	166.463	-32768	-32768	-32768	-32768	-32768	-32768	-32768	-32768	-32768	-32768	-32768	-1005664	973057	973104	48	512.3	390.6	327.8	388.3
3	ulos0918d	r	0	r	w	28	1	3	95	287	1	C2S1.TIF	C2S3.TIF	C1S2.TIF	2	2	1	1	3	2	200	957	974153	975103	2680	2678	975349	-32768	2689	230.258	-32768	-32768	-32768	-32768	-32768	-32768	-32768	-32768	-32768	-32768	-32768	-1007887	975345	975392	48	512.7	394.7	685.1	395.8
3	ulos0918d	r	0	r	w	28	0	3	96	288	-1	C2S3.TIF	C2S2.TIF	C1S3.TIF	2	2	1	3	2	3	200	778	976416	977216	2655	2683	977406	-32768	2823	174.761	-32768	-32768	-32768	-32768	-32768	-32768	-32768	-32768	-32768	-32768	-32768	-1009999	977401	977448	48	493.5	401.9	332.6	398.7
3	ulos0918d	r	0	r	w	28	1	4	1	289	1	C1S3.TIF	C1S1.TIF	C2S2.TIF	1	1	2	3	1	2	200	606	980954	981554	2671	2681	981800	-32768	2683	229.544	-32768	-32768	-32768	-32768	-32768	-32768	-32768	-32768	-32768	-32768	-32768	-1014338	981796	981842	47	500	411.2	686.4	410.1
3	ulos0918d	r	0	r	w	28	0	4	2	290	1	C2S2.TIF	C2S3.TIF	C1S2.TIF	2	2	1	2	3	2	200	628	983303	983953	2678	2660	984145	-32768	2628	176.099	-32768	-32768	-32768	-32768	-32768	-32768	-32768	-32768	-32768	-32768	-32768	-1016737	984141	984188	48	515.7	403.6	697	402.8
3	ulos0918d	r	0	r	w	28	0	4	3	291	-1	C2S2.TIF	C2S3.TIF	C1S2.TIF	2	2	1	2	3	2	200	861	985486	986336	2377	2366	986527	-32768	2359	175.085	-32768	-32768	-32768	-32768	-32768	-32768	-32768	-32768	-32768	-32768	-32768	-1019120	986522	986569	48	512	391.3	352.7	386.4
3	ulos0918d	r	0	r	w	28	0	4	4	292	1	C2S1.TIF	C2S2.TIF	C1S1.TIF	2	2	1	1	2	1	200	801	987606	988406	2255	2270	988608	-32768	2297	186.235	-32768	-32768	-32768	-32768	-32768	-32768	-32768	-32768	-32768	-32768	-32768	-1021190	988604	988651	48	508.2	381.2	688.2	382.5
3	ulos0918d	r	0	r	w	28	1	4	5	293	-1	C2S3.TIF	C2S2.TIF	C1S1.TIF	2	2	1	3	2	1	200	768	989756	990556	2270	2288	990745	-32768	2389	172.821	-32768	-32768	-32768	-32768	-32768	-32768	-32768	-32768	-32768	-32768	-32768	-1023340	990741	990787	47	518.8	380.3	350.9	382.3
3	ulos0918d	r	0	r	w	28	0	4	6	294	1	C2S2.TIF	C2S3.TIF	C1S2.TIF	2	2	1	2	3	2	200	532	992073	992623	2384	2387	992801	-32768	2425	162.764	-32768	-32768	-32768	-32768	-32768	-32768	-32768	-32768	-32768	-32768	-32768	-1025406	992797	992845	49	505.1	390.8	686.4	388.9
3	ulos0918d	r	0	r	w	28	0	4	7	295	-1	C2S3.TIF	C2S2.TIF	C1S3.TIF	2	2	1	3	2	3	200	781	994157	994957	2212	2223	995144	-32768	2335	171.122	-32768	-32768	-32768	-32768	-32768	-32768	-32768	-32768	-32768	-32768	-32768	-1027741	995139	995187	49	505.6	383.2	338.5	387.9
3	ulos0918d	r	0	r	w	28	0	4	8	296	1	C2S3.TIF	C2S1.TIF	C1S3.TIF	2	2	1	3	1	3	200	925	996236	997186	2340	2362	997390	-32768	2384	187.918	-32768	-32768	-32768	-32768	-32768	-32768	-32768	-32768	-32768	-32768	-32768	-1029970	997386	997432	47	514.3	382.5	683.5	391.1
3	ulos0918d	r	0	r	w	28	0	4	9	297	-1	C1S2.TIF	C1S1.TIF	C2S2.TIF	1	1	2	2	1	2	200	955	998786	999736	2497	2530	999967	-32768	2644	214.923	-32768	-32768	-32768	-32768	-32768	-32768	-32768	-32768	-32768	-32768	-32768	-1032520	999963	1000010	48	498.5	396.6	327.8	400
3	ulos0918d	r	0	r	w	28	0	4	10	298	-1	C1S1.TIF	C1S2.TIF	C2S1.TIF	1	1	2	1	2	1	200	508	1001333	1001833	2236	2235	1002184	-32768	2237	334.919	-32768	-32768	-32768	-32768	-32768	-32768	-32768	-32768	-32768	-32768	-32768	-1034617	1002180	1002228	49	515.7	382.6	323.3	371.2
3	ulos0918d	r	0	r	w	28	0	4	11	299	1	C1S3.TIF	C1S1.TIF	C2S3.TIF	1	1	2	3	1	3	200	916	1003813	1004713	2306	2314	1004923	-32768	2299	194.139	-32768	-32768	-32768	-32768	-32768	-32768	-32768	-32768	-32768	-32768	-32768	-1037497	1004919	1004951	33	498.2	385.7	683.8	391.2
3	ulos0918d	r	0	r	w	28	0	4	12	300	1	C2S2.TIF	C2S1.TIF	C1S2.TIF	2	2	1	2	1	2	200	677	1006012	1006712	2024	2035	1006900	-32768	2132	171.544	-32768	-32768	-32768	-32768	-32768	-32768	-32768	-32768	-32768	-32768	-32768	-1039496	1006896	1006942	47	512.2	369.7	683	382.7
3	ulos0918d	r	0	r	w	28	1	4	13	301	-1	C2S2.TIF	C2S1.TIF	C1S3.TIF	2	2	1	2	1	3	200	578	1007983	1008583	2241	2238	1008768	-32768	2295	168.618	-32768	-32768	-32768	-32768	-32768	-32768	-32768	-32768	-32768	-32768	-32768	-1041367	1008764	1008812	49	512.1	382.2	324.9	381.6
3	ulos0918d	r	0	r	w	28	1	4	14	302	-1	C1S2.TIF	C1S1.TIF	C2S3.TIF	1	1	2	2	1	3	200	591	1010317	1010917	2275	2260	1011147	-32768	2152	213.583	-32768	-32768	-32768	-32768	-32768	-32768	-32768	-32768	-32768	-32768	-32768	-1043701	1011142	1011188	47	505.7	382	326.1	382.6
3	ulos0918d	r	0	r	w	28	1	4	15	303	-1	C1S2.TIF	C1S1.TIF	C2S3.TIF	1	1	2	2	1	3	200	522	1012455	1013005	2387	2390	1013212	-32768	2300	190.847	-32768	-32768	-32768	-32768	-32768	-32768	-32768	-32768	-32768	-32768	-32768	-1045789	1013208	1013256	49	505.9	384.4	321.4	376.7
3	ulos0918d	r	0	r	w	28	0	4	16	304	1	C2S2.TIF	C2S1.TIF	C1S2.TIF	2	2	1	2	1	2	200	743	1014610	1015360	2639	2642	1015571	-32768	2660	195.724	1015568	1015614	47	498.3	397.8	320.4	396.1	139.6	346.7	5.104969	179.4516	192.724	1015727	1015795	69	299.8	392.8	710.8	413.8
3	ulos0918d	r	0	r	w	28	0	4	17	305	-1	C2S3.TIF	C2S1.TIF	C1S3.TIF	2	2	1	3	1	3	200	704	1016854	1017554	2264	2257	1017746	-32768	2285	176.987	-32768	-32768	-32768	-32768	-32768	-32768	-32768	-32768	-32768	-32768	-32768	-1050337	1017742	1017788	47	495.3	392.4	322.5	387
3	ulos0918d	r	0	r	w	28	1	4	18	306	-1	C2S3.TIF	C2S1.TIF	C1S2.TIF	2	2	1	3	1	2	200	642	1018829	1019479	2299	2312	1019675	-32768	2354	179.338	-32768	-32768	-32768	-32768	-32768	-32768	-32768	-32768	-32768	-32768	-32768	-1052264	1019671	1019718	48	499.4	392.7	315.9	388.8
3	ulos0918d	r	0	r	w	28	1	4	19	307	1	C2S3.TIF	C2S1.TIF	C1S2.TIF	2	2	1	3	1	2	200	787	1020980	1021780	2150	2160	1021987	-32768	2254	191.402	-32768	-32768	-32768	-32768	-32768	-32768	-32768	-32768	-32768	-32768	-32768	-1054564	1021981	1022028	48	498.4	386.6	664.5	393.1
3	ulos0918d	r	0	r	w	28	0	4	20	308	-1	C2S1.TIF	C2S3.TIF	C1S1.TIF	2	2	1	1	3	1	200	645	1023226	1023876	2207	2212	1024052	-32768	2233	159.853	-32768	-32768	-32768	-32768	-32768	-32768	-32768	-32768	-32768	-32768	-32768	-1056660	1024048	1024096	49	504.4	378.6	331.3	366.2
3	ulos0918d	r	0	r	w	28	1	4	21	309	-1	C1S3.TIF	C1S2.TIF	C2S1.TIF	1	1	2	3	2	1	200	543	1025170	1025720	2703	2724	1025906	-32768	2768	170.746	-32768	-32768	-32768	-32768	-32768	-32768	-32768	-32768	-32768	-32768	-32768	-1058503	1025901	1025947	47	502.5	397.4	351.6	388.7
3	ulos0918d	r	0	r	w	28	0	4	22	310	-1	C2S3.TIF	C2S1.TIF	C1S3.TIF	2	2	1	3	1	3	200	829	1027020	1027870	2498	2481	1028064	-32768	2426	178.333	-32768	-32768	-32768	-32768	-32768	-32768	-32768	-32768	-32768	-32768	-32768	-1060654	1028059	1028106	48	506.7	393.1	353.1	384.6
3	ulos0918d	r	0	r	w	28	0	4	23	311	1	C2S3.TIF	C2S1.TIF	C1S3.TIF	2	2	1	3	1	3	200	610	1029147	1029747	2028	2017	1029925	-32768	1965	162.549	-32768	-32768	-32768	-32768	-32768	-32768	-32768	-32768	-32768	-32768	-32768	-1062530	1029921	1030027	107	504.9	364.8	686.7	367.9
3	ulos0918d	r	0	r	w	28	1	4	24	312	-1	C1S1.TIF	C1S3.TIF	C2S2.TIF	1	1	2	1	3	2	200	610	1031065	1031665	1923	1932	1031868	-32768	1982	186.932	-32768	-32768	-32768	-32768	-32768	-32768	-32768	-32768	-32768	-32768	-32768	-1064449	1031863	1031910	48	511.1	372.7	344.8	359.1
3	ulos0918d	r	0	r	w	28	0	4	25	313	1	C2S1.TIF	C2S2.TIF	C1S1.TIF	2	2	1	1	2	1	200	775	1033011	1033811	2047	2034	1034021	-32768	2024	194.433	-32768	-32768	-32768	-32768	-32768	-32768	-32768	-32768	-32768	-32768	-32768	-1066595	1034016	1034063	48	508.8	378.9	694	373.5
3	ulos0918d	r	0	r	w	28	1	4	26	314	1	C1S1.TIF	C1S2.TIF	C2S3.TIF	1	1	2	1	2	3	200	629	1035084	1035734	2101	2113	1035915	-32768	2175	164.685	1035911	1035978	68	504.7	375.2	648	373.4	111.3	279.4	4.118141	0.7207035	160.685	1036070	1036103	34	662.8	374.2	707.6	381.3
3	ulos0918d	r	0	r	w	28	0	4	27	315	-1	C1S3.TIF	C1S2.TIF	C2S3.TIF	1	1	2	3	2	3	200	578	1037222	1037822	2011	2017	1037995	-32768	2020	157.686	-32768	-32768	-32768	-32768	-32768	-32768	-32768	-32768	-32768	-32768	-32768	-1070605	1037991	1038037	47	505.4	375.5	336	367.3
3	ulos0918d	r	0	r	w	28	0	4	28	316	1	C2S3.TIF	C2S2.TIF	C1S3.TIF	2	2	1	3	2	3	200	692	1039060	1039760	1974	1977	1039944	-32768	2000	169.074	-32768	-32768	-32768	-32768	-32768	-32768	-32768	-32768	-32768	-32768	-32768	-1072543	1039940	1039988	49	504.5	379.6	689.8	382
3	ulos0918d	r	0	r	w	28	0	4	29	317	1	C1S2.TIF	C1S1.TIF	C2S2.TIF	1	1	2	2	1	2	200	647	1041666	1042316	2211	2205	1042513	-32768	2242	181.34	-32768	-32768	-32768	-32768	-32768	-32768	-32768	-32768	-32768	-32768	-32768	-1075100	1042509	1042557	49	501	387.9	682	389.9
3	ulos0918d	r	0	r	w	28	1	4	30	318	-1	C2S2.TIF	C2S3.TIF	C1S1.TIF	2	2	1	2	3	1	200	962	1044146	1045096	1808	1805	1045130	-32768	1809	17.626	-32768	-32768	-32768	-32768	-32768	-32768	-32768	-32768	-32768	-32768	-32768	-1077880	1045339	1045387	49	504.5	369.8	315.5	361.5
3	ulos0918d	r	0	r	w	28	0	4	31	319	-1	C2S1.TIF	C2S2.TIF	C1S1.TIF	2	2	1	1	2	1	200	956	1046451	1047401	2024	2037	1047598	-32768	2101	181.021	-32768	-32768	-32768	-32768	-32768	-32768	-32768	-32768	-32768	-32768	-32768	-1080185	1047593	1047630	38	512.4	374.3	310.6	362.8
3	ulos0918d	r	0	r	w	28	0	4	32	320	1	C2S1.TIF	C2S3.TIF	C1S1.TIF	2	2	1	1	3	1	200	612	1048685	1049285	1947	1950	1049482	-32768	2008	181.273	-32768	-32768	-32768	-32768	-32768	-32768	-32768	-32768	-32768	-32768	-32768	-1082069	1049479	1049527	49	507	377	694.5	373.1
3	ulos0918d	r	0	r	w	28	0	4	33	321	-1	C1S2.TIF	C1S3.TIF	C2S2.TIF	1	1	2	2	3	2	200	511	1050845	1051395	2341	2354	1051618	-32768	2384	207.988	-32768	-32768	-32768	-32768	-32768	-32768	-32768	-32768	-32768	-32768	-32768	-1084178	1051614	1051661	48	514	391	357	389.8
3	ulos0918d	r	0	r	w	28	1	4	34	322	-1	C2S1.TIF	C2S3.TIF	C1S2.TIF	2	2	1	1	3	2	200	780	1052998	1053798	2136	2127	1053984	-32768	2163	171.041	-32768	-32768	-32768	-32768	-32768	-32768	-32768	-32768	-32768	-32768	-32768	-1086581	1053980	1054014	35	508.7	378.3	348.1	370.8
3	ulos0918d	r	0	r	w	28	1	4	35	323	-1	C2S2.TIF	C2S1.TIF	C1S3.TIF	2	2	1	2	1	3	200	943	1055040	1055990	2116	2135	1056183	-32768	2215	177.147	-32768	-32768	-32768	-32768	-32768	-32768	-32768	-32768	-32768	-32768	-32768	-1088774	1056180	1056230	51	508.8	381.6	316.5	379
3	ulos0918d	r	0	r	w	28	1	4	36	324	-1	C1S2.TIF	C1S3.TIF	C2S1.TIF	1	1	2	2	3	1	200	727	1057373	1058123	2282	2282	1058333	-32768	2220	193.774	-32768	-32768	-32768	-32768	-32768	-32768	-32768	-32768	-32768	-32768	-32768	-1090907	1058329	1058386	58	511.5	383.1	314.3	376.6
3	ulos0918d	r	0	r	w	28	1	4	37	325	-1	C1S2.TIF	C1S3.TIF	C2S1.TIF	1	1	2	2	3	1	200	860	1059449	1060299	2110	2108	1060502	-32768	2120	187.399	-32768	-32768	-32768	-32768	-32768	-32768	-32768	-32768	-32768	-32768	-32768	-1093083	1060498	1060546	49	502.3	381.1	310	365.5
3	ulos0918d	r	0	r	w	28	0	4	38	326	-1	C2S2.TIF	C2S1.TIF	C1S2.TIF	2	2	1	2	1	2	200	832	1062267	1063117	2195	2228	1063338	-32768	2331	205.532	-32768	-32768	-32768	-32768	-32768	-32768	-32768	-32768	-32768	-32768	-32768	-1095900	1063333	1063379	47	507.8	379	331.2	372.7
3	ulos0918d	r	0	r	w	28	0	4	39	327	-1	C2S2.TIF	C2S3.TIF	C1S2.TIF	2	2	1	2	3	2	200	557	1064443	1064993	2105	2104	1065179	-32768	2078	171.089	-32768	-32768	-32768	-32768	-32768	-32768	-32768	-32768	-32768	-32768	-32768	-1097776	1065175	1065221	47	515.8	366	327.1	352.1
3	ulos0918d	r	0	r	w	28	1	4	40	328	-1	C1S3.TIF	C1S1.TIF	C2S2.TIF	1	1	2	3	1	2	200	770	1066287	1067087	2259	2231	1067306	-32768	2251	203.622	-32768	-32768	-32768	-32768	-32768	-32768	-32768	-32768	-32768	-32768	-32768	-1099870	1067302	1067349	48	519.1	392.9	346.5	390.9
3	ulos0918d	r	0	r	w	28	1	4	41	329	1	C2S1.TIF	C2S3.TIF	C1S2.TIF	2	2	1	1	3	2	200	856	1068421	1069271	2191	2176	1069482	-32768	2136	194.363	-32768	-32768	-32768	-32768	-32768	-32768	-32768	-32768	-32768	-32768	-32768	-1102056	1069478	1069515	38	507.3	381.5	697	378.1
3	ulos0918d	r	0	r	w	28	0	4	42	330	-1	C2S2.TIF	C2S1.TIF	C1S2.TIF	2	2	1	2	1	2	200	719	1071661	1072411	2149	2154	1072467	-32768	2165	39.438	-32768	-32768	-32768	-32768	-32768	-32768	-32768	-32768	-32768	-32768	-32768	-1105196	1072670	1072727	58	507.5	392	296	389.2
3	ulos0918d	r	0	r	w	28	0	4	43	331	-1	C2S3.TIF	C2S2.TIF	C1S3.TIF	2	2	1	3	2	3	200	703	1073762	1074462	2125	2137	1074649	-32768	2138	170.816	-32768	-32768	-32768	-32768	-32768	-32768	-32768	-32768	-32768	-32768	-32768	-1107246	1074645	1074693	49	514.8	370.3	319.2	361.2
3	ulos0918d	r	0	r	w	28	0	4	44	332	1	C1S2.TIF	C1S1.TIF	C2S2.TIF	1	1	2	2	1	2	200	990	1075754	1076754	2353	2370	1076977	-32768	2435	207.193	-32768	-32768	-32768	-32768	-32768	-32768	-32768	-32768	-32768	-32768	-32768	-1109538	1076973	1077021	49	504.8	384.3	686.9	385.8
3	ulos0918d	r	0	r	w	28	1	4	45	333	1	C1S3.TIF	C1S2.TIF	C2S1.TIF	1	1	2	3	2	1	200	793	1078943	1079743	2484	2477	1080022	-32768	2592	263.099	-32768	-32768	-32768	-32768	-32768	-32768	-32768	-32768	-32768	-32768	-32768	-1112527	1080017	1080075	59	509.4	385	700	388.2
3	ulos0918d	r	0	r	w	28	0	4	46	334	-1	C2S1.TIF	C2S2.TIF	C1S1.TIF	2	2	1	1	2	1	200	594	1081196	1081796	2606	2638	1081981	-32768	2757	168.89	-32768	-32768	-32768	-32768	-32768	-32768	-32768	-32768	-32768	-32768	-32768	-1114580	1081976	1082021	46	512	388	359	383.5
3	ulos0918d	r	0	r	w	28	0	4	47	335	-1	C1S3.TIF	C1S1.TIF	C2S3.TIF	1	1	2	3	1	3	200	591	1083135	1083735	2776	2756	1083924	-32768	2709	172.724	-32768	-32768	-32768	-32768	-32768	-32768	-32768	-32768	-32768	-32768	-32768	-1116519	1083921	1083968	48	518.2	389.1	346.2	389.1
3	ulos0918d	r	0	r	w	28	1	4	48	336	1	C1S1.TIF	C1S2.TIF	C2S3.TIF	1	1	2	1	2	3	200	813	1085824	1086624	3014	3031	1086878	-32768	3140	238.223	-32768	-32768	-32768	-32768	-32768	-32768	-32768	-32768	-32768	-32768	-32768	-1119408	1086873	1086923	51	521.5	417.9	714.7	408
3	ulos0918d	r	0	r	w	28	1	4	49	337	-1	C1S1.TIF	C1S2.TIF	C2S3.TIF	1	1	2	1	2	3	200	583	1088340	1088940	2450	2444	1089125	-32768	2372	169.707	-32768	-32768	-32768	-32768	-32768	-32768	-32768	-32768	-32768	-32768	-32768	-1121723	1089120	1089166	47	526.7	389.9	359.4	384.8
3	ulos0918d	r	0	r	w	28	0	4	50	338	-1	C1S1.TIF	C1S3.TIF	C2S1.TIF	1	1	2	1	3	1	200	910	1090279	1091179	2397	2391	1091340	-32768	2421	145.945	-32768	-32768	-32768	-32768	-32768	-32768	-32768	-32768	-32768	-32768	-32768	-1123962	1091336	1091384	49	513.6	394.8	326	384.4
3	ulos0918d	r	0	r	w	28	1	4	51	339	1	C2S2.TIF	C2S3.TIF	C1S1.TIF	2	2	1	2	3	1	200	671	1092477	1093177	2234	2246	1093402	-32768	2305	208.913	-32768	-32768	-32768	-32768	-32768	-32768	-32768	-32768	-32768	-32768	-32768	-1125961	1093398	1093447	50	520	387.7	708.6	388.9
3	ulos0918d	r	0	r	w	28	0	4	52	340	1	C2S3.TIF	C2S2.TIF	C1S3.TIF	2	2	1	3	2	3	200	940	1094655	1095605	2435	2431	1095798	-32768	2523	177.188	-32768	-32768	-32768	-32768	-32768	-32768	-32768	-32768	-32768	-32768	-32768	-1128389	1095795	1095831	37	511	389.1	694.4	394.4
3	ulos0918d	r	0	r	w	28	0	4	53	341	1	C1S3.TIF	C1S2.TIF	C2S3.TIF	1	1	2	3	2	3	200	502	1096864	1097364	2207	2194	1097586	-32768	2209	205.859	-32768	-32768	-32768	-32768	-32768	-32768	-32768	-32768	-32768	-32768	-32768	-1130148	1097582	1097627	46	516.2	377.6	676.6	386.1
3	ulos0918d	r	0	r	w	28	1	4	54	342	-1	C2S3.TIF	C2S1.TIF	C1S2.TIF	2	2	1	3	1	2	200	750	1098649	1099399	2190	2192	1099470	-32768	2208	54.914	-32768	-32768	-32768	-32768	-32768	-32768	-32768	-32768	-32768	-32768	-32768	-1132183	1099645	1099694	50	514.1	382.9	317.1	373.4
3	ulos0918d	r	0	r	w	28	1	4	55	343	-1	C2S1.TIF	C2S3.TIF	C1S2.TIF	2	2	1	1	3	2	200	548	1100747	1101297	2488	2499	1101478	-32768	2470	165.968	-32768	-32768	-32768	-32768	-32768	-32768	-32768	-32768	-32768	-32768	-32768	-1134080	1101474	1101523	50	516.4	389.9	337.2	383.8
3	ulos0918d	r	0	r	w	28	1	4	56	344	1	C1S2.TIF	C1S1.TIF	C2S3.TIF	1	1	2	2	1	3	200	922	1102635	1103585	2771	2801	1103795	-32768	2865	194.491	-32768	-32768	-32768	-32768	-32768	-32768	-32768	-32768	-32768	-32768	-32768	-1136369	1103791	1103839	49	517.5	411.4	696.1	420.1
3	ulos0918d	r	0	r	w	28	0	4	57	345	1	C1S3.TIF	C1S1.TIF	C2S3.TIF	1	1	2	3	1	3	200	837	1105243	1106093	2335	2382	1106321	-32768	2565	211.757	-32768	-32768	-32768	-32768	-32768	-32768	-32768	-32768	-32768	-32768	-32768	-1138877	1106317	1106367	51	519.8	396.1	708.8	402.3
3	ulos0918d	r	0	r	w	28	1	4	58	346	1	C1S1.TIF	C1S3.TIF	C2S2.TIF	1	1	2	1	3	2	200	737	1107502	1108252	2422	2407	1108498	-32768	2437	229.472	-32768	-32768	-32768	-32768	-32768	-32768	-32768	-32768	-32768	-32768	-32768	-1141037	1108494	1108545	52	508.9	398.9	695.2	396.6
3	ulos0918d	r	0	r	w	28	1	4	59	347	1	C1S2.TIF	C1S1.TIF	C2S3.TIF	1	1	2	2	1	3	200	842	1109656	1110506	2250	2261	1110716	-32768	2368	194.107	-32768	-32768	-32768	-32768	-32768	-32768	-32768	-32768	-32768	-32768	-32768	-1143290	1110711	1110761	51	518.5	389.9	704.1	393.9
3	ulos0918d	r	0	r	w	28	1	4	60	348	-1	C1S3.TIF	C1S2.TIF	C2S1.TIF	1	1	2	3	2	1	200	630	1111904	1112554	2420	2448	1112759	-32768	2542	189.159	-32768	-32768	-32768	-32768	-32768	-32768	-32768	-32768	-32768	-32768	-32768	-1145338	1112754	1112804	51	515.8	391.3	346.2	388.4
3	ulos0918d	r	0	r	w	28	1	4	61	349	1	C2S1.TIF	C2S3.TIF	C1S2.TIF	2	2	1	1	3	2	200	742	1113973	1114723	2556	2561	1114914	-32768	2614	175.7	-32768	-32768	-32768	-32768	-32768	-32768	-32768	-32768	-32768	-32768	-32768	-1147506	1114909	1114959	51	519	390.4	696.3	389.4
3	ulos0918d	r	0	r	w	28	1	4	62	350	1	C1S3.TIF	C1S2.TIF	C2S1.TIF	1	1	2	3	2	1	200	728	1116024	1116774	2336	2364	1116956	-32768	2429	167.118	-32768	-32768	-32768	-32768	-32768	-32768	-32768	-32768	-32768	-32768	-32768	-1149557	1116952	1117001	50	516.5	383.9	690.9	385.6
3	ulos0918d	r	0	r	w	28	0	4	63	351	-1	C1S3.TIF	C1S2.TIF	C2S3.TIF	1	1	2	3	2	3	200	702	1118062	1118762	2633	2638	1118943	-32768	2649	165.264	-32768	-32768	-32768	-32768	-32768	-32768	-32768	-32768	-32768	-32768	-32768	-1151546	1118940	1118987	48	517.3	399.5	351.7	397.4
3	ulos0918d	r	0	r	w	28	1	4	64	352	1	C2S3.TIF	C2S2.TIF	C1S1.TIF	2	2	1	3	2	1	200	799	1120066	1120866	2190	2197	1121048	-32768	2262	165.472	-32768	-32768	-32768	-32768	-32768	-32768	-32768	-32768	-32768	-32768	-32768	-1153651	1121044	1121093	50	519.8	378.6	693.7	387.5
3	ulos0918d	r	0	r	w	28	0	4	65	353	1	C1S2.TIF	C1S3.TIF	C2S2.TIF	1	1	2	2	3	2	200	646	1122158	1122808	2295	2283	1123019	-32768	2223	194.727	-32768	-32768	-32768	-32768	-32768	-32768	-32768	-32768	-32768	-32768	-32768	-1155592	1123015	1123062	48	516.1	392.6	702.3	390.4
3	ulos0918d	r	0	r	w	28	0	4	66	354	1	C1S3.TIF	C1S2.TIF	C2S3.TIF	1	1	2	3	2	3	200	936	1124105	1125055	2118	2120	1125272	-32768	2196	201.373	-32768	-32768	-32768	-32768	-32768	-32768	-32768	-32768	-32768	-32768	-32768	-1157839	1125268	1125316	49	510.9	386.1	688.7	391.2
3	ulos0918d	r	0	r	w	28	1	4	67	355	1	C1S1.TIF	C1S3.TIF	C2S2.TIF	1	1	2	1	3	2	200	992	1126372	1127372	1890	1914	1127665	-32768	2050	277.783	-32768	-32768	-32768	-32768	-32768	-32768	-32768	-32768	-32768	-32768	-32768	-1160155	1127661	1127709	49	511.4	381.2	697.6	373
3	ulos0918d	r	0	r	w	28	0	4	68	356	1	C2S1.TIF	C2S3.TIF	C1S1.TIF	2	2	1	1	3	1	200	823	1128966	1129816	1803	1797	1130001	-32768	1890	168.999	-32768	-32768	-32768	-32768	-32768	-32768	-32768	-32768	-32768	-32768	-32768	-1162600	1129997	1130045	49	512.1	371.2	692.4	368.3
3	ulos0918d	r	0	r	w	28	1	4	69	357	-1	C1S1.TIF	C1S3.TIF	C2S2.TIF	1	1	2	1	3	2	200	553	1131101	1131651	2198	2209	1131884	-32768	2290	217.322	-32768	-32768	-32768	-32768	-32768	-32768	-32768	-32768	-32768	-32768	-32768	-1164435	1131880	1131926	47	516.7	386.2	339.4	379.1
3	ulos0918d	r	0	r	w	28	0	4	70	358	-1	C2S1.TIF	C2S3.TIF	C1S1.TIF	2	2	1	1	3	1	200	555	1132988	1133538	2286	2297	1133723	-32768	2318	168.929	-32768	-32768	-32768	-32768	-32768	-32768	-32768	-32768	-32768	-32768	-32768	-1166322	1133719	1133768	50	524.1	388.9	345.7	383.8
3	ulos0918d	r	0	r	w	28	0	4	71	359	-1	C1S1.TIF	C1S3.TIF	C2S1.TIF	1	1	2	1	3	1	200	888	1134802	1135702	2578	2591	1135821	-32768	2627	103.399	1135817	1135862	46	521.3	402.7	386.1	397.7	121.3	331.3	3.893314	177.8797	99.399	1135947	1135981	35	370.5	396.8	330.8	396.1
3	ulos0918d	r	0	r	w	28	0	4	72	360	1	C1S1.TIF	C1S3.TIF	C2S1.TIF	1	1	2	1	3	1	200	816	1137180	1137980	1816	1813	1138164	-32768	1886	168.195	-32768	-32768	-32768	-32768	-32768	-32768	-32768	-32768	-32768	-32768	-32768	-1170764	1138161	1138208	48	524.6	366.5	686.7	375
3	ulos0918d	r	0	r	w	28	0	4	73	361	1	C1S1.TIF	C1S3.TIF	C2S1.TIF	1	1	2	1	3	1	200	895	1139230	1140109	2068	2077	1140125	-32768	2085	-4.226	-32768	-32768	-32768	-32768	-32768	-32768	-32768	-32768	-32768	-32768	-32768	-1172897	1140302	1140349	48	528.1	378.2	692.6	376.4
3	ulos0918d	r	0	r	w	28	1	4	74	362	1	C2S3.TIF	C2S1.TIF	C1S2.TIF	2	2	1	3	1	2	200	778	1141612	1142412	2109	2112	1142599	-32768	2189	170.672	-32768	-32768	-32768	-32768	-32768	-32768	-32768	-32768	-32768	-32768	-32768	-1175196	1142594	1142641	48	515.7	374.2	698.5	388.2
3	ulos0918d	r	0	r	w	28	0	4	75	363	-1	C1S3.TIF	C1S1.TIF	C2S3.TIF	1	1	2	3	1	3	200	866	1143693	1144543	1868	1890	1144739	-32768	1932	179.614	1144736	1144838	103	512.7	356.2	714	353.9	113.3	405.9	5.768287	0.6565065	176.614	1145166	1145234	69	699.8	373	317.1	376.6
3	ulos0918d	r	0	r	w	28	1	4	76	364	-1	C2S1.TIF	C2S2.TIF	C1S3.TIF	2	2	1	1	2	3	200	556	1146292	1146842	2133	2127	1147203	-32768	2195	344.979	-32768	-32768	-32768	-32768	-32768	-32768	-32768	-32768	-32768	-32768	-32768	-1179626	1147200	1147391	192	516.1	380.4	331.5	345.8
3	ulos0918d	r	0	r	w	28	1	4	77	365	-1	C2S2.TIF	C2S3.TIF	C1S1.TIF	2	2	1	2	3	1	200	720	1148539	1149289	2036	2054	1149569	-32768	2105	264.266	-32768	-32768	-32768	-32768	-32768	-32768	-32768	-32768	-32768	-32768	-32768	-1182073	1149565	1149612	48	504.8	382.7	315.4	367
3	ulos0918d	r	0	r	w	28	1	4	78	366	-1	C2S1.TIF	C2S2.TIF	C1S3.TIF	2	2	1	1	2	3	200	696	1150672	1151372	1933	1950	1151665	-32768	2090	278.055	-32768	-32768	-32768	-32768	-32768	-32768	-32768	-32768	-32768	-32768	-32768	-1184155	1151661	1151710	50	511.8	382	324.3	366.2
3	ulos0918d	r	0	r	w	28	0	4	79	367	1	C1S1.TIF	C1S2.TIF	C2S1.TIF	1	1	2	1	2	1	200	776	1152765	1153565	2193	2213	1153789	-32768	2265	208.635	-32768	-32768	-32768	-32768	-32768	-32768	-32768	-32768	-32768	-32768	-32768	-1186348	1153785	1153834	50	514.9	377.9	709.7	375.1
3	ulos0918d	r	0	r	w	28	1	4	80	368	1	C2S2.TIF	C2S3.TIF	C1S1.TIF	2	2	1	2	3	1	200	867	1155919	1156769	2198	2236	1157061	-32768	2416	275.576	-32768	-32768	-32768	-32768	-32768	-32768	-32768	-32768	-32768	-32768	-32768	-1189553	1157057	1157103	47	522.5	395	673.9	390.7
3	ulos0918d	r	0	r	w	28	1	4	81	369	1	C2S1.TIF	C2S2.TIF	C1S3.TIF	2	2	1	1	2	3	200	929	1158160	1159110	2230	2238	1159305	-32768	2304	179.671	-32768	-32768	-32768	-32768	-32768	-32768	-32768	-32768	-32768	-32768	-32768	-1191893	1159300	1159331	32	514.3	391.5	683.5	390.8
3	ulos0918d	r	0	r	w	28	0	4	82	370	1	C1S2.TIF	C1S3.TIF	C2S2.TIF	1	1	2	2	3	2	200	626	1160362	1161012	2100	2083	1161289	-32768	2065	260.912	-32768	-32768	-32768	-32768	-32768	-32768	-32768	-32768	-32768	-32768	-32768	-1193796	1161284	1161341	58	504.1	378.7	719.2	367.4
3	ulos0918d	r	0	r	w	28	1	4	83	371	-1	C2S3.TIF	C2S2.TIF	C1S1.TIF	2	2	1	3	2	1	200	640	1162708	1163358	2441	2453	1163539	-32768	2553	164.934	-32768	-32768	-32768	-32768	-32768	-32768	-32768	-32768	-32768	-32768	-32768	-1196142	1163534	1163583	50	522.2	384.8	351	392.1
3	ulos0918d	r	0	r	w	28	1	4	84	372	1	C2S1.TIF	C2S2.TIF	C1S3.TIF	2	2	1	1	2	3	200	964	1164643	1165593	2490	2491	1165788	-32768	2548	179.156	-32768	-32768	-32768	-32768	-32768	-32768	-32768	-32768	-32768	-32768	-32768	-1198377	1165783	1165830	48	521.1	391.2	691.7	397.2
3	ulos0918d	r	0	r	w	28	1	4	85	373	1	C1S2.TIF	C1S3.TIF	C2S1.TIF	1	1	2	2	3	1	200	934	1166860	1167810	2232	2256	1168021	-32768	2330	194.999	-32768	-32768	-32768	-32768	-32768	-32768	-32768	-32768	-32768	-32768	-32768	-1200594	1168016	1168063	48	519.6	389.4	691.2	390.7
3	ulos0918d	r	0	r	w	28	1	4	86	374	1	C2S3.TIF	C2S2.TIF	C1S1.TIF	2	2	1	3	2	1	200	926	1169135	1170085	2385	2390	1170276	-32768	2415	175.102	-32768	-32768	-32768	-32768	-32768	-32768	-32768	-32768	-32768	-32768	-32768	-1202869	1170272	1170321	50	520.9	394	698.7	392.5
3	ulos0918d	r	0	r	w	28	1	4	87	375	-1	C1S3.TIF	C1S1.TIF	C2S2.TIF	1	1	2	3	1	2	200	919	1172620	1173570	2429	2487	1173901	-32768	2760	315.044	1173898	1173944	47	533.2	407.4	381.5	410.7	129.3	363.3	4.360233	-178.7509	312.044	1174041	1174075	35	360.8	412.9	331.8	411
3	ulos0918d	r	0	r	w	28	0	4	88	376	-1	C1S1.TIF	C1S2.TIF	C2S1.TIF	1	1	2	1	2	1	200	932	1175559	1176509	2167	2189	1176741	-32768	2292	216.29	-32768	-32768	-32768	-32768	-32768	-32768	-32768	-32768	-32768	-32768	-32768	-1209293	1176737	1176785	49	517.4	394.5	341.3	387.5
3	ulos0918d	r	0	r	w	28	1	4	89	377	1	C1S3.TIF	C1S1.TIF	C2S2.TIF	1	1	2	3	1	2	200	579	1177838	1178438	2340	2338	1178723	-32768	2396	270.143	-32768	-32768	-32768	-32768	-32768	-32768	-32768	-32768	-32768	-32768	-32768	-1211221	1178718	1178774	57	519.1	387.9	719.1	389.3
3	ulos0918d	r	0	r	w	28	0	4	90	378	1	C1S1.TIF	C1S2.TIF	C2S1.TIF	1	1	2	1	2	1	200	561	1179820	1180370	2602	2605	1180571	-32768	2640	184.853	-32768	-32768	-32768	-32768	-32768	-32768	-32768	-32768	-32768	-32768	-32768	-1213154	1180567	1180614	48	519.2	391.6	688.4	396.3
3	ulos0918d	r	0	r	w	28	1	4	91	379	-1	C1S1.TIF	C1S2.TIF	C2S3.TIF	1	1	2	1	2	3	200	560	1181713	1182263	2293	2298	1182464	-32768	2331	184.604	1182460	1182505	46	521.3	399.7	386.7	393.1	118	303.8	3.872489	177.1854	180.604	1182579	1182614	36	366.2	389.1	318.2	390.3
3	ulos0918d	r	0	r	w	28	1	4	92	380	1	C1S2.TIF	C1S3.TIF	C2S1.TIF	1	1	2	2	3	1	200	912	1184477	1185377	2382	2410	1185670	-32768	2698	277.08	1185667	1185715	49	530.6	399.8	614.1	400.2	71.2	192.8	2.402905	-0.274882	274.08	1185813	1185853	41	623.4	403.7	712.3	402.4
3	ulos0918d	r	0	r	w	28	1	4	93	381	1	C2S2.TIF	C2S1.TIF	C1S3.TIF	2	2	1	2	1	3	200	841	1186968	1187818	2675	2674	1188036	-32768	2710	202.117	-32768	-32768	-32768	-32768	-32768	-32768	-32768	-32768	-32768	-32768	-32768	-1220602	1188031	1188080	50	521.1	398.1	714.6	399.5
3	ulos0918d	r	0	r	w	28	0	4	94	382	-1	C1S2.TIF	C1S1.TIF	C2S2.TIF	1	1	2	2	1	2	200	860	1189946	1190796	2345	2383	1191051	-32768	2542	239.153	-32768	-32768	-32768	-32768	-32768	-32768	-32768	-32768	-32768	-32768	-32768	-1223580	1191046	1191095	50	533.9	396.2	346.6	392.3
3	ulos0918d	r	0	r	w	28	1	4	95	383	1	C2S2.TIF	C2S1.TIF	C1S3.TIF	2	2	1	2	1	3	200	512	1192194	1192744	2429	2432	1192938	-32768	2464	177.677	-32768	-32768	-32768	-32768	-32768	-32768	-32768	-32768	-32768	-32768	-32768	-1225528	1192934	1192982	49	524.4	387.7	707.4	393.5
3	ulos0918d	r	0	r	w	28	0	4	96	384	-1	C1S2.TIF	C1S3.TIF	C2S2.TIF	1	1	2	2	3	2	200	943	1194006	1194956	2480	2499	1195180	-32768	2487	208.16	-32768	-32768	-32768	-32768	-32768	-32768	-32768	-32768	-32768	-32768	-32768	-1227740	1195176	1195223	48	519.8	397.2	341.4	386
4	anai0522w	r	0	r	w	26	0	0	1	0	1	C2S3.TIF	C2S2.TIF	C1S3.TIF	2	2	1	3	2	3	200	612	163871	164621	2813	2799	164783	-32768	2828	146.008	164781	164818	38	502.4	414.2	332.5	412.9	125.5	212	4.875323	179.5604	144.008	165012	165065	54	342.8	404.5	686.3	371.1
4	anai0522w	r	0	r	w	26	0	1	1	1	-1	C2S2.TIF	C2S3.TIF	C1S2.TIF	2	2	1	2	3	2	200	966	169510	170460	3238	3206	170627	-32768	3199	150.405	-32768	-32768	-32768	-32768	-32768	-32768	-32768	-32768	-32768	-32768	-32768	-203244.6	170624	170665	42	515.6	378.8	337.2	369.8
4	anai0522w	r	0	r	w	26	1	1	2	2	1	C2S2.TIF	C2S3.TIF	C1S1.TIF	2	2	1	2	3	1	200	526	171696	172246	2763	2784	172464	-32768	2894	201.491	-32768	-32768	-32768	-32768	-32768	-32768	-32768	-32768	-32768	-32768	-32768	-205030.5	172462	172504	43	513.8	380.3	697.9	375.6
4	anai0522w	r	0	r	w	26	0	1	3	3	-1	C1S3.TIF	C1S2.TIF	C2S3.TIF	1	1	2	3	2	3	200	865	173807	174657	2784	2796	174861	-32768	2891	187.461	-32768	-32768	-32768	-32768	-32768	-32768	-32768	-32768	-32768	-32768	-32768	-207441.5	174858	174899	42	529.1	375.3	342.9	373.4
4	anai0522w	r	0	r	w	26	1	1	4	4	-1	C1S3.TIF	C1S2.TIF	C2S1.TIF	1	1	2	3	2	1	200	530	175994	176544	2455	2430	176747	-32768	2470	186.65	-32768	-32768	-32768	-32768	-32768	-32768	-32768	-32768	-32768	-32768	-32768	-209328.4	176743	176783	41	521.5	383.6	358.6	383.5
4	anai0522w	r	0	r	w	26	1	1	5	5	1	C2S3.TIF	C2S1.TIF	C1S2.TIF	2	2	1	3	1	2	200	631	177882	178532	2650	2706	178756	-32768	2874	208.246	178753	178788	36	525.4	374.1	660.8	372.1	106.3	154.2	3.891229	0.8474782	205.246	178895	178912	18	664.5	375.2	706.5	373.1
4	anai0522w	r	0	r	w	26	1	1	6	6	-1	C1S3.TIF	C1S1.TIF	C2S2.TIF	1	1	2	3	1	2	200	640	179886	180536	2604	2623	180766	-32768	2802	212.981	-32768	-32768	-32768	-32768	-32768	-32768	-32768	-32768	-32768	-32768	-32768	-213321	180762	180802	41	507.2	361.5	330.9	373.5
4	anai0522w	r	0	r	w	26	1	1	7	7	1	C2S1.TIF	C2S3.TIF	C1S2.TIF	2	2	1	1	3	2	200	559	181859	182409	2784	2773	182630	-32768	2754	203.852	-32768	-32768	-32768	-32768	-32768	-32768	-32768	-32768	-32768	-32768	-32768	-215194.1	182627	182667	41	528.3	388	708.5	375.8
4	anai0522w	r	0	r	w	26	1	1	8	8	-1	C2S3.TIF	C2S2.TIF	C1S1.TIF	2	2	1	3	2	1	200	970	183749	184749	2706	2736	184932	-32768	2837	166.972	-32768	-32768	-32768	-32768	-32768	-32768	-32768	-32768	-32768	-32768	-32768	-217533	184930	184972	43	519.4	388.1	322.3	380.8
4	anai0522w	r	0	r	w	26	1	1	9	9	1	C1S3.TIF	C1S2.TIF	C2S1.TIF	1	1	2	3	2	1	200	881	186024	186924	2756	2808	187131	-32768	2993	190.521	-32768	-32768	-32768	-32768	-32768	-32768	-32768	-32768	-32768	-32768	-32768	-219708.5	187129	187172	44	529.9	378.8	713.4	378.2
4	anai0522w	r	0	r	w	26	1	1	10	10	1	C1S1.TIF	C1S2.TIF	C2S3.TIF	1	1	2	1	2	3	200	972	188218	189218	2495	2537	189385	-32768	2740	150.884	-32768	-32768	-32768	-32768	-32768	-32768	-32768	-32768	-32768	-32768	-32768	-222002.1	189382	189466	85	510.8	379.7	695.8	372.9
4	anai0522w	r	0	r	w	26	0	1	11	11	1	C1S1.TIF	C1S2.TIF	C2S1.TIF	1	1	2	1	2	1	200	757	190507	191257	2471	2482	191479	-32768	2630	205.881	-32768	-32768	-32768	-32768	-32768	-32768	-32768	-32768	-32768	-32768	-32768	-224041.1	191478	191519	42	515.9	379.5	693.3	376.3
4	anai0522w	r	0	r	w	26	0	1	12	12	-1	C1S2.TIF	C1S3.TIF	C2S2.TIF	1	1	2	2	3	2	200	696	192547	193247	2425	2435	193426	-32768	2515	162.774	-32768	-32768	-32768	-32768	-32768	-32768	-32768	-32768	-32768	-32768	-32768	-226031.2	193423	193466	44	519.2	382.1	314.9	373.3
4	anai0522w	r	0	r	w	26	0	1	13	13	-1	C1S2.TIF	C1S3.TIF	C2S2.TIF	1	1	2	2	3	2	200	943	194516	195466	2454	2494	195688	-32768	2716	205.368	-32768	-32768	-32768	-32768	-32768	-32768	-32768	-32768	-32768	-32768	-32768	-228250.6	195685	195726	42	538.2	394.7	354.3	393.7
4	anai0522w	r	0	r	w	26	0	1	14	14	1	C2S1.TIF	C2S3.TIF	C1S1.TIF	2	2	1	1	3	1	200	886	196762	197662	2440	2461	197867	-32768	2567	188.851	-32768	-32768	-32768	-32768	-32768	-32768	-32768	-32768	-32768	-32768	-32768	-230446.1	197865	197905	41	529	396	702.5	381.5
4	anai0522w	r	0	r	w	26	1	1	15	15	1	C2S2.TIF	C2S1.TIF	C1S3.TIF	2	2	1	2	1	3	200	866	198933	199783	2437	2447	2e+05	-32768	2551	201.27	-32768	-32768	-32768	-32768	-32768	-32768	-32768	-32768	-32768	-32768	-32768	-232566.7	199997	200037	41	520.4	393.3	708.5	384.8
4	anai0522w	r	0	r	w	26	0	1	16	16	-1	C1S3.TIF	C1S1.TIF	C2S3.TIF	1	1	2	3	1	3	200	778	201093	201893	2528	2517	202116	-32768	2623	207.006	-32768	-32768	-32768	-32768	-32768	-32768	-32768	-32768	-32768	-32768	-32768	-234677	202112	202154	43	510.5	397	326.8	394.2
4	anai0522w	r	0	r	w	26	0	1	17	17	-1	C1S1.TIF	C1S2.TIF	C2S1.TIF	1	1	2	1	2	1	200	522	203218	203768	2688	2670	203975	-32768	2602	190.736	-32768	-32768	-32768	-32768	-32768	-32768	-32768	-32768	-32768	-32768	-32768	-236552.3	203973	204012	40	510.5	394.7	344.6	391.8
4	anai0522w	r	0	r	w	26	1	1	18	18	-1	C1S1.TIF	C1S2.TIF	C2S3.TIF	1	1	2	1	2	3	200	949	205071	206021	2576	2597	206213	-32768	2728	175.161	-32768	-32768	-32768	-32768	-32768	-32768	-32768	-32768	-32768	-32768	-32768	-238805.8	206210	206251	42	515.9	403.1	331.3	399.7
4	anai0522w	r	0	r	w	26	0	1	19	19	-1	C2S2.TIF	C2S3.TIF	C1S2.TIF	2	2	1	2	3	2	200	720	207292	208042	2125	2107	208221	-32768	2121	162.508	-32768	-32768	-32768	-32768	-32768	-32768	-32768	-32768	-32768	-32768	-32768	-240826.5	208218	208260	43	511.8	382.1	325.4	367
4	anai0522w	r	0	r	w	26	1	1	20	20	-1	C1S2.TIF	C1S1.TIF	C2S3.TIF	1	1	2	2	1	3	200	614	209306	209956	2268	2270	210133	-32768	2375	160.817	-32768	-32768	-32768	-32768	-32768	-32768	-32768	-32768	-32768	-32768	-32768	-242740.2	210132	210172	41	524.9	376.5	346.4	374.1
4	anai0522w	r	0	r	w	26	1	1	21	21	1	C1S2.TIF	C1S1.TIF	C2S3.TIF	1	1	2	2	1	3	200	733	211197	211947	2424	2450	212191	-32768	2603	228.254	-32768	-32768	-32768	-32768	-32768	-32768	-32768	-32768	-32768	-32768	-32768	-244730.7	212189	212232	44	524.2	375.3	705.8	382.8
4	anai0522w	r	0	r	w	26	0	1	22	22	-1	C1S2.TIF	C1S1.TIF	C2S2.TIF	1	1	2	2	1	2	200	963	213543	214493	3065	3097	214711	-32768	3127	201.766	-32768	-32768	-32768	-32768	-32768	-32768	-32768	-32768	-32768	-32768	-32768	-247277.2	214709	214748	40	519	392	352.8	383.6
4	anai0522w	r	0	r	w	26	1	1	23	23	-1	C2S1.TIF	C2S2.TIF	C1S3.TIF	2	2	1	1	2	3	200	940	215770	216720	2479	2523	216901	-32768	2680	164.596	-32768	-32768	-32768	-32768	-32768	-32768	-32768	-32768	-32768	-32768	-32768	-249504.4	216897	216938	42	517.5	387.1	334.4	388
4	anai0522w	r	0	r	w	26	0	1	24	24	1	C1S2.TIF	C1S1.TIF	C2S2.TIF	1	1	2	2	1	2	200	961	217978	218928	2586	2606	219171	-32768	2795	226.012	-32768	-32768	-32768	-32768	-32768	-32768	-32768	-32768	-32768	-32768	-32768	-251713	219168	219210	43	525.1	389.3	694	384.8
4	anai0522w	r	0	r	w	26	0	1	25	25	1	C2S3.TIF	C2S2.TIF	C1S3.TIF	2	2	1	3	2	3	200	609	220253	220853	2780	2757	221053	-32768	2697	184.012	-32768	-32768	-32768	-32768	-32768	-32768	-32768	-32768	-32768	-32768	-32768	-253637	221050	221094	45	513.9	392.7	686.9	380.8
4	anai0522w	r	0	r	w	26	1	1	26	26	1	C1S2.TIF	C1S1.TIF	C2S3.TIF	1	1	2	2	1	3	200	869	222162	223062	2544	2536	223237	-32768	2613	158.349	223236	223259	24	522.4	381.6	445.7	374.2	89.6	119.9	2.217473	174.482	157.349	223336	223387	52	427.5	371.9	715.9	375.5
4	anai0522w	r	0	r	w	26	1	1	27	27	1	C1S1.TIF	C1S3.TIF	C2S2.TIF	1	1	2	1	3	2	200	670	224436	225136	2463	2451	225353	-32768	2534	200.902	-32768	-32768	-32768	-32768	-32768	-32768	-32768	-32768	-32768	-32768	-32768	-257920.1	225350	225392	43	510.8	386.4	698.4	379.7
4	anai0522w	r	0	r	w	26	1	1	28	28	-1	C2S3.TIF	C2S2.TIF	C1S1.TIF	2	2	1	3	2	1	200	506	226507	227007	2762	2756	227205	-32768	2679	182.071	-32768	-32768	-32768	-32768	-32768	-32768	-32768	-32768	-32768	-32768	-32768	-259790.9	227203	227245	43	513.7	391.2	317.8	395.6
4	anai0522w	r	0	r	w	26	0	1	29	29	1	C2S1.TIF	C2S2.TIF	C1S1.TIF	2	2	1	1	2	1	200	896	228288	229188	2475	2516	229404	-32768	2607	199.806	-32768	-32768	-32768	-32768	-32768	-32768	-32768	-32768	-32768	-32768	-32768	-261972.2	229401	229442	42	521.7	386.6	692.3	380.7
4	anai0522w	r	0	r	w	26	1	1	30	30	-1	C2S3.TIF	C2S1.TIF	C1S2.TIF	2	2	1	3	1	2	200	670	230504	231204	2370	2393	231421	-32768	2542	200.032	-32768	-32768	-32768	-32768	-32768	-32768	-32768	-32768	-32768	-32768	-32768	-263989	231418	231460	43	535.7	389	337.2	390.1
4	anai0522w	r	0	r	w	26	0	1	31	31	1	C2S2.TIF	C2S3.TIF	C1S2.TIF	2	2	1	2	3	2	200	771	232510	233310	2286	2304	233527	-32768	2424	201.085	-32768	-32768	-32768	-32768	-32768	-32768	-32768	-32768	-32768	-32768	-32768	-266093.9	233525	233566	42	533.5	378.9	712.3	373.4
4	anai0522w	r	0	r	w	26	1	1	32	32	1	C1S3.TIF	C1S1.TIF	C2S2.TIF	1	1	2	3	1	2	200	759	234624	235374	2665	2690	235605	-32768	2835	214.998	-32768	-32768	-32768	-32768	-32768	-32768	-32768	-32768	-32768	-32768	-32768	-268158	235602	235642	41	523.7	386.1	689.8	388.7
4	anai0522w	r	0	r	w	26	1	1	33	33	-1	C1S1.TIF	C1S3.TIF	C2S2.TIF	1	1	2	1	3	2	200	809	236702	237502	2511	2559	237914	-32768	2870	396.215	-32768	-32768	-32768	-32768	-32768	-32768	-32768	-32768	-32768	-32768	-32768	-270285.8	237911	237953	43	536.3	395.9	340.1	390.9
4	anai0522w	r	0	r	w	26	1	1	34	34	1	C1S2.TIF	C1S3.TIF	C2S1.TIF	1	1	2	2	3	1	200	832	238985	239835	2582	2602	240051	-32768	2730	199.836	-32768	-32768	-32768	-32768	-32768	-32768	-32768	-32768	-32768	-32768	-32768	-272619.2	240049	240090	42	513.2	402.7	689.1	391.6
4	anai0522w	r	0	r	w	26	1	1	35	35	1	C1S1.TIF	C1S3.TIF	C2S2.TIF	1	1	2	1	3	2	200	997	241161	242161	2328	2358	242391	-32768	2559	212.711	-32768	-32768	-32768	-32768	-32768	-32768	-32768	-32768	-32768	-32768	-32768	-274946.3	242389	242430	42	519.6	393.6	700.7	382.5
4	anai0522w	r	0	r	w	26	0	1	36	36	1	C1S3.TIF	C1S1.TIF	C2S3.TIF	1	1	2	3	1	3	200	768	243462	244262	2635	2650	244579	-32768	2699	300.63	-32768	-32768	-32768	-32768	-32768	-32768	-32768	-32768	-32768	-32768	-32768	-277046.4	244577	244616	40	520	394.7	686.4	393.9
4	anai0522w	r	0	r	w	26	0	1	37	37	1	C1S3.TIF	C1S2.TIF	C2S3.TIF	1	1	2	3	2	3	200	818	245643	246493	2319	2302	246803	-32768	2336	293.766	-32768	-32768	-32768	-32768	-32768	-32768	-32768	-32768	-32768	-32768	-32768	-279277.2	246798	246843	46	524.5	408.2	701.1	407.3
4	anai0522w	r	0	r	w	26	1	1	38	38	1	C2S1.TIF	C2S2.TIF	C1S3.TIF	2	2	1	1	2	3	200	897	248089	248989	2077	2077	249203	-32768	2208	197.659	-32768	-32768	-32768	-32768	-32768	-32768	-32768	-32768	-32768	-32768	-32768	-281773.3	249200	249240	41	508.8	398.7	694.6	373.9
4	anai0522w	r	0	r	w	26	1	1	39	39	-1	C1S1.TIF	C1S2.TIF	C2S3.TIF	1	1	2	1	2	3	200	793	250301	251101	2730	2751	251355	-32768	2861	237.976	-32768	-32768	-32768	-32768	-32768	-32768	-32768	-32768	-32768	-32768	-32768	-283885	251351	251399	49	527.6	396.3	321.1	389
4	anai0522w	r	0	r	w	26	0	1	40	40	-1	C1S3.TIF	C1S2.TIF	C2S3.TIF	1	1	2	3	2	3	200	870	252734	253634	2589	2598	253839	-32768	2686	188.368	-32768	-32768	-32768	-32768	-32768	-32768	-32768	-32768	-32768	-32768	-32768	-286418.6	253836	253879	44	528.4	380.4	350.7	382.6
4	anai0522w	r	0	r	w	26	0	1	41	41	-1	C2S1.TIF	C2S2.TIF	C1S1.TIF	2	2	1	1	2	1	200	832	254926	255776	2579	2585	255983	-32768	2655	190.377	255981	256022	42	528.9	391.9	366.8	398.2	107.9	168.3	4.661574	-177.7718	188.377	256189	256204	16	374.9	399.7	341.1	396.9
4	anai0522w	r	0	r	w	26	0	1	42	42	-1	C1S3.TIF	C1S1.TIF	C2S3.TIF	1	1	2	3	1	3	200	776	257274	258074	2392	2396	258365	-32768	2560	274.357	258364	258398	35	522.1	393.9	395.5	397.9	101.2	150.2	3.644988	-178.1884	273.357	258627	258648	22	402.1	400.3	335.6	402.4
4	anai0522w	r	0	r	w	26	0	1	43	43	1	C1S1.TIF	C1S2.TIF	C2S1.TIF	1	1	2	1	2	1	200	691	259710	260410	2380	2388	260618	-32768	2405	192.105	-32768	-32768	-32768	-32768	-32768	-32768	-32768	-32768	-32768	-32768	-32768	-293193.9	260615	260655	41	531	401.8	706.7	387.8
4	anai0522w	r	0	r	w	26	0	1	44	44	1	C1S2.TIF	C1S3.TIF	C2S2.TIF	1	1	2	2	3	2	200	793	261948	262748	2693	2728	262974	-32768	2887	209.334	-32768	-32768	-32768	-32768	-32768	-32768	-32768	-32768	-32768	-32768	-32768	-295532.7	262972	263011	40	533.4	392	713	376.2
4	anai0522w	r	0	r	w	26	1	1	45	45	-1	C1S1.TIF	C1S3.TIF	C2S2.TIF	1	1	2	1	3	2	200	819	264039	264889	2515	2513	265110	-32768	2567	205.377	-32768	-32768	-32768	-32768	-32768	-32768	-32768	-32768	-32768	-32768	-32768	-297672.6	265107	265148	42	524.7	409.5	325.2	398.9
4	anai0522w	r	0	r	w	26	0	1	46	46	-1	C2S2.TIF	C2S1.TIF	C1S2.TIF	2	2	1	2	1	2	200	677	266204	266904	2512	2517	267111	-32768	2533	189.89	-32768	-32768	-32768	-32768	-32768	-32768	-32768	-32768	-32768	-32768	-32768	-299689.1	267108	267149	42	517.8	388.3	335.9	391.6
4	anai0522w	r	0	r	w	26	0	1	47	47	-1	C2S3.TIF	C2S2.TIF	C1S3.TIF	2	2	1	3	2	3	200	768	268173	268973	2613	2619	269207	-32768	2750	217.704	269205	269248	44	524.7	386.3	698.3	377.1	110.2	161.3	4.988378	3.042294	215.704	269652	269687	36	490.9	375.9	339.7	375.8
4	anai0522w	r	0	r	w	26	1	1	48	48	1	C2S1.TIF	C2S2.TIF	C1S3.TIF	2	2	1	1	2	3	200	585	270725	271325	2165	2182	271546	-32768	2258	204.524	-32768	-32768	-32768	-32768	-32768	-32768	-32768	-32768	-32768	-32768	-32768	-304109.5	271543	271580	38	522.8	386.9	688	367.7
4	anai0522w	r	0	r	w	26	0	1	49	49	1	C1S2.TIF	C1S1.TIF	C2S2.TIF	1	1	2	2	1	2	200	912	272638	273538	2964	2963	273746	-32768	3031	191.528	-32768	-32768	-32768	-32768	-32768	-32768	-32768	-32768	-32768	-32768	-32768	-306322.5	273743	273786	44	516.7	400.7	703.8	399.7
4	anai0522w	r	0	r	w	26	1	1	50	50	-1	C2S1.TIF	C2S2.TIF	C1S3.TIF	2	2	1	1	2	3	200	666	274834	275534	2534	2521	275720	-32768	2509	169.824	-32768	-32768	-32768	-32768	-32768	-32768	-32768	-32768	-32768	-32768	-32768	-308318.2	275717	275759	43	511.1	397	320.9	389.7
4	anai0522w	r	0	r	w	26	1	1	51	51	-1	C2S3.TIF	C2S1.TIF	C1S2.TIF	2	2	1	3	1	2	200	825	276809	277659	2560	2568	277846	-32768	2612	170.64	-32768	-32768	-32768	-32768	-32768	-32768	-32768	-32768	-32768	-32768	-32768	-310443.4	277845	277891	47	524.4	394.2	331.9	395.8
4	anai0522w	r	0	r	w	26	1	1	52	52	1	C2S1.TIF	C2S3.TIF	C1S2.TIF	2	2	1	1	3	2	200	588	278941	279541	2607	2598	279745	-32768	2604	187.74	-32768	-32768	-32768	-32768	-32768	-32768	-32768	-32768	-32768	-32768	-32768	-312325.3	279742	279783	42	524.3	398.9	689.5	385.6
4	anai0522w	r	0	r	w	26	1	1	53	53	-1	C2S2.TIF	C2S3.TIF	C1S1.TIF	2	2	1	2	3	1	200	843	280867	281717	2287	2302	281920	-32768	2394	186.069	-32768	-32768	-32768	-32768	-32768	-32768	-32768	-32768	-32768	-32768	-32768	-314501.9	281916	281957	42	517.1	388.2	337.7	379.3
4	anai0522w	r	0	r	w	26	1	1	54	54	-1	C1S3.TIF	C1S1.TIF	C2S2.TIF	1	1	2	3	1	2	200	924	283056	284006	2850	2875	284218	-32768	3006	195.218	-32768	-32768	-32768	-32768	-32768	-32768	-32768	-32768	-32768	-32768	-32768	-316790.8	284216	284256	41	530.6	389.6	359.6	390.7
4	anai0522w	r	0	r	w	26	0	1	55	55	1	C1S1.TIF	C1S3.TIF	C2S1.TIF	1	1	2	1	3	1	200	697	285672	286363	2251	2240	286597	-32768	2266	213.152	-32768	-32768	-32768	-32768	-32768	-32768	-32768	-32768	-32768	-32768	-32768	-319151.8	286595	286634	40	506	389.7	681.3	381.9
4	anai0522w	r	0	r	w	26	1	1	56	56	1	C1S2.TIF	C1S3.TIF	C2S1.TIF	1	1	2	2	3	1	200	931	287688	288638	2869	2875	288843	-32768	2870	189.078	-32768	-32768	-32768	-32768	-32768	-32768	-32768	-32768	-32768	-32768	-32768	-321421.9	288839	288882	44	518.1	398.2	695.9	384.2
4	anai0522w	r	0	r	w	26	1	1	57	57	-1	C2S2.TIF	C2S1.TIF	C1S3.TIF	2	2	1	2	1	3	200	880	289994	290894	2226	2256	291100	-32768	2463	189.201	-32768	-32768	-32768	-32768	-32768	-32768	-32768	-32768	-32768	-32768	-32768	-323678.8	291098	291137	40	524.3	369.3	356	367
4	anai0522w	r	0	r	w	26	1	1	58	58	1	C1S1.TIF	C1S2.TIF	C2S3.TIF	1	1	2	1	2	3	200	703	292332	293032	2227	2216	293279	-32768	2199	230.787	-32768	-32768	-32768	-32768	-32768	-32768	-32768	-32768	-32768	-32768	-32768	-325816.2	293276	293320	45	516.6	384.1	699.6	372.4
4	anai0522w	r	0	r	w	26	1	1	59	59	-1	C2S1.TIF	C2S3.TIF	C1S2.TIF	2	2	1	1	3	2	200	522	294383	294933	2236	2231	295136	-32768	2252	186.582	-32768	-32768	-32768	-32768	-32768	-32768	-32768	-32768	-32768	-32768	-32768	-327717.4	295133	295175	43	506.7	387.6	318.4	374.4
4	anai0522w	r	0	r	w	26	0	1	60	60	1	C1S3.TIF	C1S1.TIF	C2S3.TIF	1	1	2	3	1	3	200	606	296273	296873	2391	2410	297110	-32768	2551	220.267	-32768	-32768	-32768	-32768	-32768	-32768	-32768	-32768	-32768	-32768	-32768	-329657.7	297107	297151	45	509.6	400.8	694.1	395
4	anai0522w	r	0	r	w	26	0	1	61	61	1	C2S2.TIF	C2S3.TIF	C1S2.TIF	2	2	1	2	3	2	200	821	298189	299039	2436	2456	299252	-32768	2609	196.801	-32768	-32768	-32768	-32768	-32768	-32768	-32768	-32768	-32768	-32768	-32768	-331823.2	299249	299292	44	519.8	380.7	701.3	381.7
4	anai0522w	r	0	r	w	26	0	1	62	62	-1	C1S1.TIF	C1S3.TIF	C2S1.TIF	1	1	2	1	3	1	200	729	300345	301095	2469	2449	301319	-32768	2362	208.373	-32768	-32768	-32768	-32768	-32768	-32768	-32768	-32768	-32768	-32768	-32768	-333878.6	301318	301358	41	506.2	396.6	340.6	398
4	anai0522w	r	0	r	w	26	0	1	63	63	1	C1S3.TIF	C1S2.TIF	C2S3.TIF	1	1	2	3	2	3	200	982	302415	303415	2399	2436	303667	-32768	2672	235.265	-32768	-32768	-32768	-32768	-32768	-32768	-32768	-32768	-32768	-32768	-32768	-336199.7	303665	303708	44	516.9	380.3	696.3	375.8
4	anai0522w	r	0	r	w	26	0	1	64	64	1	C1S2.TIF	C1S3.TIF	C2S2.TIF	1	1	2	2	3	2	200	737	304797	305547	2276	2275	305798	-32768	2350	234.727	-32768	-32768	-32768	-32768	-32768	-32768	-32768	-32768	-32768	-32768	-32768	-338331.3	305794	305843	50	509.8	382.6	688.8	378.8
4	anai0522w	r	0	r	w	26	0	1	65	65	-1	C2S2.TIF	C2S1.TIF	C1S2.TIF	2	2	1	2	1	2	200	535	306931	307481	2437	2402	307706	-32768	2363	208.684	-32768	-32768	-32768	-32768	-32768	-32768	-32768	-32768	-32768	-32768	-32768	-340265.3	307702	307740	39	519.2	381	355.7	393.5
4	anai0522w	r	0	r	w	26	0	1	66	66	-1	C2S3.TIF	C2S1.TIF	C1S3.TIF	2	2	1	3	1	3	200	859	308930	309780	2775	2790	309980	-32768	2855	183.711	-32768	-32768	-32768	-32768	-32768	-32768	-32768	-32768	-32768	-32768	-32768	-342564.3	309975	310018	44	528.5	403.9	342	405.1
4	anai0522w	r	0	r	w	26	1	1	67	67	-1	C1S2.TIF	C1S3.TIF	C2S1.TIF	1	1	2	2	3	1	200	845	311075	311925	2730	2772	312116	-32768	2939	175.451	-32768	-32768	-32768	-32768	-32768	-32768	-32768	-32768	-32768	-32768	-32768	-344708.5	312114	312156	43	525	399.1	354.6	399
4	anai0522w	r	0	r	w	26	0	1	68	68	1	C2S3.TIF	C2S1.TIF	C1S3.TIF	2	2	1	3	1	3	200	557	313597	314147	2297	2238	314384	-32768	2158	220.107	-32768	-32768	-32768	-32768	-32768	-32768	-32768	-32768	-32768	-32768	-32768	-346931.9	314380	314422	43	533.4	382.2	716.1	364.6
4	anai0522w	r	0	r	w	26	1	1	69	69	-1	C2S1.TIF	C2S3.TIF	C1S2.TIF	2	2	1	1	3	2	200	966	315488	316438	2676	2692	316625	-32768	2796	170.537	-32768	-32768	-32768	-32768	-32768	-32768	-32768	-32768	-32768	-32768	-32768	-349222.5	316622	316662	41	524.4	396.7	346.7	389.7
4	anai0522w	r	0	r	w	26	0	1	70	70	-1	C2S1.TIF	C2S3.TIF	C1S1.TIF	2	2	1	1	3	1	200	566	317706	318306	2489	2490	318508	-32768	2547	185.875	-32768	-32768	-32768	-32768	-32768	-32768	-32768	-32768	-32768	-32768	-32768	-351090.1	318506	318547	42	538.9	390.8	336.1	393.5
4	anai0522w	r	0	r	w	26	1	1	71	71	-1	C1S2.TIF	C1S1.TIF	C2S3.TIF	1	1	2	2	1	3	200	701	319670	320370	2702	2709	320582	-32768	2707	195.155	-32768	-32768	-32768	-32768	-32768	-32768	-32768	-32768	-32768	-32768	-32768	-353154.8	320578	320620	43	535.1	399	342.7	399.4
4	anai0522w	r	0	r	w	26	1	1	72	72	-1	C1S2.TIF	C1S3.TIF	C2S1.TIF	1	1	2	2	3	1	200	520	321641	322191	2625	2640	322385	-32768	2691	177.927	-32768	-32768	-32768	-32768	-32768	-32768	-32768	-32768	-32768	-32768	-32768	-354975.1	322382	322425	44	532.2	391.3	338.4	381.8
4	anai0522w	r	0	r	w	26	1	1	73	73	1	C1S3.TIF	C1S2.TIF	C2S1.TIF	1	1	2	3	2	1	200	886	323468	324368	2583	2595	324570	-32768	2706	186.358	-32768	-32768	-32768	-32768	-32768	-32768	-32768	-32768	-32768	-32768	-32768	-357151.6	324566	324610	45	526.4	387	714.5	379.4
4	anai0522w	r	0	r	w	26	1	1	74	74	1	C2S3.TIF	C2S1.TIF	C1S2.TIF	2	2	1	3	1	2	200	957	325721	326671	2494	2507	326883	-32768	2655	195.279	-32768	-32768	-32768	-32768	-32768	-32768	-32768	-32768	-32768	-32768	-32768	-359455.7	326879	326920	42	510.9	381.8	695.1	385.3
4	anai0522w	r	0	r	w	26	0	1	75	75	-1	C1S2.TIF	C1S1.TIF	C2S2.TIF	1	1	2	2	1	2	200	583	327978	328578	2498	2507	328767	-32768	2580	172.665	-32768	-32768	-32768	-32768	-32768	-32768	-32768	-32768	-32768	-32768	-32768	-361362.3	328764	328806	43	526.9	385.5	344.8	389
4	anai0522w	r	0	r	w	26	0	1	76	76	1	C2S2.TIF	C2S1.TIF	C1S2.TIF	2	2	1	2	1	2	200	685	329835	330535	2406	2379	330796	-32768	2390	244.658	-32768	-32768	-32768	-32768	-32768	-32768	-32768	-32768	-32768	-32768	-32768	-363319.3	330794	330839	46	531.2	400.9	716.9	401.4
4	anai0522w	r	0	r	w	26	0	1	77	77	1	C2S3.TIF	C2S2.TIF	C1S3.TIF	2	2	1	3	2	3	200	740	331870	332620	2298	2328	332838	-32768	2407	201.205	332837	332859	23	518.1	386	569.7	384.1	66.2	99.8	1.485902	2.111811	200.205	332897	332925	29	574.3	380.2	686.6	377.8
4	anai0522w	r	0	r	w	26	0	1	78	78	-1	C1S1.TIF	C1S3.TIF	C2S1.TIF	1	1	2	1	3	1	200	991	333978	334978	2257	2281	335191	-32768	2393	196.595	-32768	-32768	-32768	-32768	-32768	-32768	-32768	-32768	-32768	-32768	-32768	-367762.4	335188	335228	41	524.4	390.1	347.9	379.9
4	anai0522w	r	0	r	w	26	1	1	79	79	-1	C2S2.TIF	C2S1.TIF	C1S3.TIF	2	2	1	2	1	3	200	705	336387	337087	2355	2351	337300	-32768	2383	196.887	-32768	-32768	-32768	-32768	-32768	-32768	-32768	-32768	-32768	-32768	-32768	-369871.1	337297	337337	41	520.2	394	333.4	384.2
4	anai0522w	r	0	r	w	26	0	1	80	80	1	C1S1.TIF	C1S3.TIF	C2S1.TIF	1	1	2	1	3	1	200	863	338398	339248	2237	2237	339448	-32768	2346	182.796	-32768	-32768	-32768	-32768	-32768	-32768	-32768	-32768	-32768	-32768	-32768	-372033.2	339445	339489	45	521.1	395.9	704.9	386.1
4	anai0522w	r	0	r	w	26	0	1	81	81	-1	C1S1.TIF	C1S2.TIF	C2S1.TIF	1	1	2	1	2	1	200	536	340584	341134	2458	2451	341407	-32768	2472	256.765	-32768	-32768	-32768	-32768	-32768	-32768	-32768	-32768	-32768	-32768	-32768	-373918.2	341404	341446	43	528.3	404.3	337.5	400.1
4	anai0522w	r	0	r	w	26	0	1	82	82	1	C2S2.TIF	C2S1.TIF	C1S2.TIF	2	2	1	2	1	2	200	929	342492	343442	2690	2709	343642	-32768	2785	183.145	-32768	-32768	-32768	-32768	-32768	-32768	-32768	-32768	-32768	-32768	-32768	-376226.9	343639	343685	47	523.3	396.4	708.9	388.1
4	anai0522w	r	0	r	w	26	0	1	83	83	-1	C2S1.TIF	C2S3.TIF	C1S1.TIF	2	2	1	1	3	1	200	694	344768	345468	2435	2456	345653	-32768	2517	169.13	-32768	-32768	-32768	-32768	-32768	-32768	-32768	-32768	-32768	-32768	-32768	-378251.9	345651	345694	44	535	392.5	336.6	387.4
4	anai0522w	r	0	r	w	26	1	1	84	84	1	C2S3.TIF	C2S2.TIF	C1S1.TIF	2	2	1	3	2	1	200	572	346766	347366	2488	2496	347588	-32768	2540	205.398	-32768	-32768	-32768	-32768	-32768	-32768	-32768	-32768	-32768	-32768	-32768	-380150.6	347585	347628	44	516.6	387.6	688.6	387.2
4	anai0522w	r	0	r	w	26	1	1	85	85	1	C2S3.TIF	C2S2.TIF	C1S1.TIF	2	2	1	3	2	1	200	857	348650	349500	2453	2491	349733	-32768	2545	217.349	-32768	-32768	-32768	-32768	-32768	-32768	-32768	-32768	-32768	-32768	-32768	-382283.7	349729	349772	44	535.1	391.9	716	388.1
4	anai0522w	r	0	r	w	26	0	1	86	86	1	C2S1.TIF	C2S2.TIF	C1S1.TIF	2	2	1	1	2	1	200	675	351130	351830	2714	2731	352037	-32768	2808	189.736	-32768	-32768	-32768	-32768	-32768	-32768	-32768	-32768	-32768	-32768	-32768	-384615.3	352034	352081	48	519.5	420.9	719.7	400.8
4	anai0522w	r	0	r	w	26	1	1	87	87	-1	C2S2.TIF	C2S3.TIF	C1S1.TIF	2	2	1	2	3	1	200	840	353115	353965	2449	2454	354148	-32768	2497	166.409	-32768	-32768	-32768	-32768	-32768	-32768	-32768	-32768	-32768	-32768	-32768	-386749.6	354145	354188	44	529.3	405.3	346.1	392.8
4	anai0522w	r	0	r	w	26	1	1	88	88	1	C1S3.TIF	C1S1.TIF	C2S2.TIF	1	1	2	3	1	2	200	788	355224	356024	2609	2605	356251	-32768	2684	210.788	-32768	-32768	-32768	-32768	-32768	-32768	-32768	-32768	-32768	-32768	-32768	-388808.2	356246	356289	44	529.1	407.1	710.7	398.8
4	anai0522w	r	0	r	w	26	1	1	89	89	1	C2S2.TIF	C2S1.TIF	C1S3.TIF	2	2	1	2	1	3	200	861	357355	358205	2260	2247	358383	-32768	2289	161.535	-32768	-32768	-32768	-32768	-32768	-32768	-32768	-32768	-32768	-32768	-32768	-390989.5	358380	358463	84	509.1	411.4	699.3	390.9
4	anai0522w	r	0	r	w	26	0	1	90	90	1	C2S1.TIF	C2S3.TIF	C1S1.TIF	2	2	1	1	3	1	200	702	359517	360217	2826	2834	360425	-32768	2858	191.764	360423	360458	36	531.2	400.1	661.8	391.7	100.4	175.2	3.76065	3.685404	189.764	360574	360594	21	649	392.7	700.8	393.6
4	anai0522w	r	0	r	w	26	0	1	91	91	-1	C2S3.TIF	C2S2.TIF	C1S3.TIF	2	2	1	3	2	3	200	837	361888	362738	2292	2348	362923	-32768	2532	168.579	362920	362960	41	532.6	410.6	360.2	407	121.9	195	4.955108	178.801	165.579	363218	363230	13	357	401.9	334.4	402.2
4	anai0522w	r	0	r	w	26	1	1	92	92	-1	C1S3.TIF	C1S2.TIF	C2S1.TIF	1	1	2	3	2	1	200	510	364289	364789	2331	2289	365018	-32768	2250	212.121	-32768	-32768	-32768	-32768	-32768	-32768	-32768	-32768	-32768	-32768	-32768	-397573.9	365015	365056	42	535.8	391.1	336.5	401.1
4	anai0522w	r	0	r	w	26	0	1	93	93	1	C2S3.TIF	C2S1.TIF	C1S3.TIF	2	2	1	3	1	3	200	783	366090	366890	2383	2402	367127	-32768	2557	219.969	-32768	-32768	-32768	-32768	-32768	-32768	-32768	-32768	-32768	-32768	-32768	-399675	367125	367166	42	537.2	409.1	711.1	398.5
4	anai0522w	r	0	r	w	26	0	1	94	94	-1	C2S3.TIF	C2S1.TIF	C1S3.TIF	2	2	1	3	1	3	200	777	368216	369016	2531	2544	369219	-32768	2680	186.997	-32768	-32768	-32768	-32768	-32768	-32768	-32768	-32768	-32768	-32768	-32768	-401800	369215	369258	44	523.6	397.1	337.4	393
4	anai0522w	r	0	r	w	26	0	1	95	95	-1	C2S1.TIF	C2S2.TIF	C1S1.TIF	2	2	1	1	2	1	200	547	370368	370918	2529	2522	371122	-32768	2529	187.958	371119	371161	43	518.8	389.5	361	387.1	103.3	160.4	4.535008	179.1281	184.958	371312	371328	17	366.6	388.8	324.3	397.9
4	anai0522w	r	0	r	w	26	1	1	96	96	1	C2S2.TIF	C2S3.TIF	C1S1.TIF	2	2	1	2	3	1	200	668	372434	373134	2544	2553	373349	-32768	2603	199.034	-32768	-32768	-32768	-32768	-32768	-32768	-32768	-32768	-32768	-32768	-32768	-405918	373346	373390	45	528.4	407.3	709.6	401.3
4	anai0522w	r	0	r	w	26	0	2	1	97	-1	C2S2.TIF	C2S3.TIF	C1S2.TIF	2	2	1	2	3	2	200	533	389950	390500	3298	3287	390680	-32768	3257	163.117	390678	390718	41	523.4	414.9	353.7	410.5	115.5	172.8	4.878085	178.5112	161.117	391098	391110	13	352.5	403.7	331.4	402.5
4	anai0522w	r	0	r	w	26	0	2	2	98	1	C1S3.TIF	C1S1.TIF	C2S3.TIF	1	1	2	3	1	3	200	783	392334	393134	3084	3101	393363	-32768	3212	212.381	-32768	-32768	-32768	-32768	-32768	-32768	-32768	-32768	-32768	-32768	-32768	-425918.6	393361	393406	46	523.3	405.8	724	395.5
4	anai0522w	r	0	r	w	26	1	2	3	99	-1	C2S1.TIF	C2S2.TIF	C1S3.TIF	2	2	1	1	2	3	200	805	394458	395258	2944	2946	395479	-32768	3019	204.421	-32768	-32768	-32768	-32768	-32768	-32768	-32768	-32768	-32768	-32768	-32768	-428042.6	395476	395520	45	520.7	394.5	342.9	397.1
4	anai0522w	r	0	r	w	26	1	2	4	100	-1	C2S2.TIF	C2S3.TIF	C1S1.TIF	2	2	1	2	3	1	200	574	396591	397191	2800	2754	397388	-32768	2701	180.334	-32768	-32768	-32768	-32768	-32768	-32768	-32768	-32768	-32768	-32768	-32768	-429975.7	397386	397430	45	530.1	398.9	331.7	389.4
4	anai0522w	r	0	r	w	26	0	2	5	101	1	C1S3.TIF	C1S2.TIF	C2S3.TIF	1	1	2	3	2	3	200	715	398487	399237	2512	2516	399482	-32768	2569	229.383	399480	399517	38	512.4	391.9	652.2	382.4	105	129.6	4.026532	3.893105	227.383	399845	399858	14	683.1	387.8	708.5	384.6
4	anai0522w	r	0	r	w	26	0	2	6	102	-1	C1S3.TIF	C1S1.TIF	C2S3.TIF	1	1	2	3	1	3	200	913	400923	401823	2494	2516	402014	-32768	2583	174.035	-32768	-32768	-32768	-32768	-32768	-32768	-32768	-32768	-32768	-32768	-32768	-434608	402011	402055	45	512.8	377.1	333.1	378.7
4	anai0522w	r	0	r	w	26	0	2	7	103	-1	C2S2.TIF	C2S1.TIF	C1S2.TIF	2	2	1	2	1	2	200	718	403188	403938	2302	2295	404134	-32768	2299	179.055	-32768	-32768	-32768	-32768	-32768	-32768	-32768	-32768	-32768	-32768	-32768	-436722.9	404132	404174	43	528.9	383.7	321	384.8
4	anai0522w	r	0	r	w	26	1	2	8	104	-1	C1S3.TIF	C1S2.TIF	C2S1.TIF	1	1	2	3	2	1	200	860	405690	406540	2309	2325	406777	-32768	2437	220.326	-32768	-32768	-32768	-32768	-32768	-32768	-32768	-32768	-32768	-32768	-32768	-439324.7	406774	406816	43	520.1	380.4	337.3	377.5
4	anai0522w	r	0	r	w	26	0	2	9	105	-1	C1S3.TIF	C1S2.TIF	C2S3.TIF	1	1	2	3	2	3	200	633	407861	408511	2330	2313	408702	-32768	2342	175.097	-32768	-32768	-32768	-32768	-32768	-32768	-32768	-32768	-32768	-32768	-32768	-441294.9	408699	408743	45	515.2	399.4	355.8	394.5
4	anai0522w	r	0	r	w	26	0	2	10	106	1	C1S1.TIF	C1S3.TIF	C2S1.TIF	1	1	2	1	3	1	200	799	410086	410886	2490	2483	411113	-32768	2559	210.786	-32768	-32768	-32768	-32768	-32768	-32768	-32768	-32768	-32768	-32768	-32768	-443670.2	411111	411149	39	520.2	406.5	682.1	398.3
4	anai0522w	r	0	r	w	26	1	2	11	107	-1	C2S3.TIF	C2S2.TIF	C1S1.TIF	2	2	1	3	2	1	200	775	412184	412984	2645	2645	413173	-32768	2713	172.213	-32768	-32768	-32768	-32768	-32768	-32768	-32768	-32768	-32768	-32768	-32768	-445768.8	413169	413214	46	525.2	412.7	332.1	412.2
4	anai0522w	r	0	r	w	26	1	2	12	108	-1	C2S2.TIF	C2S1.TIF	C1S3.TIF	2	2	1	2	1	3	200	636	414270	414920	2890	2900	415132	-32768	2959	195.173	415129	415172	44	524.4	425.7	355.7	412.5	107.6	159.2	4.862604	175.5138	192.173	416337	416377	41	523.3	413	340.1	416.3
4	anai0522w	r	0	r	w	26	1	2	13	109	-1	C1S3.TIF	C1S1.TIF	C2S2.TIF	1	1	2	3	1	2	200	773	417428	418228	2245	2239	418423	-32768	2352	178.292	-32768	-32768	-32768	-32768	-32768	-32768	-32768	-32768	-32768	-32768	-32768	-451012.7	418421	418464	44	509.3	408.2	316.6	401.7
4	anai0522w	r	0	r	w	26	1	2	14	110	1	C2S1.TIF	C2S3.TIF	C1S2.TIF	2	2	1	1	3	2	200	819	419516	420366	2534	2510	420575	-32768	2421	192.719	-32768	-32768	-32768	-32768	-32768	-32768	-32768	-32768	-32768	-32768	-32768	-453150.3	420573	420618	46	519.2	402.7	707.2	392.2
4	anai0522w	r	0	r	w	26	0	2	15	111	1	C2S3.TIF	C2S2.TIF	C1S3.TIF	2	2	1	3	2	3	200	880	421775	422675	2222	2241	422902	-32768	2423	211.062	-32768	-32768	-32768	-32768	-32768	-32768	-32768	-32768	-32768	-32768	-32768	-455458.9	422900	422944	45	517.3	385.2	696.5	378.9
4	anai0522w	r	0	r	w	26	1	2	16	112	1	C2S1.TIF	C2S2.TIF	C1S3.TIF	2	2	1	1	2	3	200	509	424003	424503	2770	2789	424788	-32768	2668	268.248	424784	424822	39	522.7	413.2	667.4	405	106.2	143.6	4.164756	3.252768	264.248	425043	425057	15	686.6	405.8	715.8	400.8
4	anai0522w	r	0	r	w	26	1	2	17	113	-1	C2S3.TIF	C2S1.TIF	C1S2.TIF	2	2	1	3	1	2	200	588	426078	426678	2346	2313	426911	-32768	2235	215.994	-32768	-32768	-32768	-32768	-32768	-32768	-32768	-32768	-32768	-32768	-32768	-459463	426907	426950	44	526.5	398.1	344.6	404.2
4	anai0522w	r	0	r	w	26	1	2	18	114	-1	C2S1.TIF	C2S3.TIF	C1S2.TIF	2	2	1	1	3	2	200	669	427994	428694	2939	2955	428861	-32768	3005	150.071	428859	428899	41	524.2	412.8	364.6	410.3	109.4	164.8	4.586774	179.0994	148.071	429113	429123	11	366.4	404.3	346.7	401.3
4	anai0522w	r	0	r	w	26	0	2	19	115	-1	C1S2.TIF	C1S3.TIF	C2S2.TIF	1	1	2	2	3	2	200	949	430177	431127	2458	2467	431313	-32768	2585	169.272	431310	431352	43	532.6	386.3	362.7	384.1	110.7	175.9	4.882593	179.2578	166.272	431720	431731	12	360	379.3	342.6	377.5
4	anai0522w	r	0	r	w	26	1	2	20	116	1	C1S3.TIF	C1S1.TIF	C2S2.TIF	1	1	2	3	1	2	200	999	432955	433955	2208	2220	434197	-32768	2319	225.839	-32768	-32768	-32768	-32768	-32768	-32768	-32768	-32768	-32768	-32768	-32768	-466739.2	434195	434238	44	525.9	401	707	403.2
4	anai0522w	r	0	r	w	26	0	2	21	117	1	C1S2.TIF	C1S3.TIF	C2S2.TIF	1	1	2	2	3	2	200	818	435299	436149	2136	2129	436380	-32768	2197	215.343	-32768	-32768	-32768	-32768	-32768	-32768	-32768	-32768	-32768	-32768	-32768	-468932.7	436377	436420	44	510.8	402.6	696.5	395.8
4	anai0522w	r	0	r	w	26	0	2	22	118	1	C1S2.TIF	C1S3.TIF	C2S2.TIF	1	1	2	2	3	2	200	781	437464	438264	2523	2528	438459	-32768	2530	177.853	-32768	-32768	-32768	-32768	-32768	-32768	-32768	-32768	-32768	-32768	-32768	-471049.1	438456	438499	44	526.1	415.1	709.1	405
4	anai0522w	r	0	r	w	26	0	2	23	119	-1	C1S1.TIF	C1S2.TIF	C2S1.TIF	1	1	2	1	2	1	200	864	439901	440751	2204	2207	440989	-32768	2255	221.071	-32768	-32768	-32768	-32768	-32768	-32768	-32768	-32768	-32768	-32768	-32768	-473535.9	440986	441028	43	522.6	389.7	331.2	395.3
4	anai0522w	r	0	r	w	26	0	2	24	120	-1	C1S1.TIF	C1S2.TIF	C2S1.TIF	1	1	2	1	2	1	200	553	442333	442883	2241	2242	443086	-32768	2237	187.131	-32768	-32768	-32768	-32768	-32768	-32768	-32768	-32768	-32768	-32768	-32768	-475666.9	443083	443125	43	519.8	406.8	338.4	398.6
4	anai0522w	r	0	r	w	26	1	2	25	121	1	C1S2.TIF	C1S3.TIF	C2S1.TIF	1	1	2	2	3	1	200	796	444221	445021	2402	2407	445254	-32768	2493	216.931	-32768	-32768	-32768	-32768	-32768	-32768	-32768	-32768	-32768	-32768	-32768	-477805.1	445251	445299	49	517.4	416.1	711.4	403.2
4	anai0522w	r	0	r	w	26	1	2	26	122	1	C1S1.TIF	C1S2.TIF	C2S3.TIF	1	1	2	1	2	3	200	804	446356	447156	2134	2125	447361	-32768	2207	189.548	-32768	-32768	-32768	-32768	-32768	-32768	-32768	-32768	-32768	-32768	-32768	-479939.5	447358	447408	51	513.2	402.9	704	396.5
4	anai0522w	r	0	r	w	26	1	2	27	123	-1	C2S1.TIF	C2S2.TIF	C1S3.TIF	2	2	1	1	2	3	200	810	448514	449314	2058	2062	449505	-32768	2096	173.793	-32768	-32768	-32768	-32768	-32768	-32768	-32768	-32768	-32768	-32768	-32768	-482099.2	449502	449547	46	515.2	402.4	320	383.5
4	anai0522w	r	0	r	w	26	1	2	28	124	-1	C1S1.TIF	C1S2.TIF	C2S3.TIF	1	1	2	1	2	3	200	512	450572	451122	2284	2267	451335	-32768	2217	196.838	-32768	-32768	-32768	-32768	-32768	-32768	-32768	-32768	-32768	-32768	-32768	-483906.2	451332	451373	42	519	407.8	337.8	402.6
4	anai0522w	r	0	r	w	26	0	2	29	125	-1	C1S3.TIF	C1S2.TIF	C2S3.TIF	1	1	2	3	2	3	200	748	452395	453145	2414	2428	453335	-32768	2525	173.507	453331	453372	42	519.5	416.4	356.1	411.5	109.6	183.8	4.697525	178.2781	169.507	453636	453644	9	358.6	406.3	346.5	407.8
4	anai0522w	r	0	r	w	26	0	2	30	126	1	C1S2.TIF	C1S1.TIF	C2S2.TIF	1	1	2	2	1	2	200	754	454671	455421	2098	2072	455680	-32768	1999	242.83	455677	455710	34	517.1	396.8	654.4	390.9	113.7	169.5	3.949055	2.464119	239.83	455872	455885	14	681.3	397	704.6	394
4	anai0522w	r	0	r	w	26	0	2	31	127	1	C2S2.TIF	C2S3.TIF	C1S2.TIF	2	2	1	2	3	2	200	898	456874	457774	2695	2734	457995	-32768	2940	205.004	-32768	-32768	-32768	-32768	-32768	-32768	-32768	-32768	-32768	-32768	-32768	-490558	457991	458033	43	531.3	418.8	710	402.4
4	anai0522w	r	0	r	w	26	0	2	32	128	-1	C2S1.TIF	C2S3.TIF	C1S1.TIF	2	2	1	1	3	1	200	894	459332	460232	2327	2356	460400	-32768	2449	152.116	-32768	-32768	-32768	-32768	-32768	-32768	-32768	-32768	-32768	-32768	-32768	-493015.9	460397	460439	43	512.8	408.5	335.1	398.7
4	anai0522w	r	0	r	w	26	1	2	33	129	1	C2S2.TIF	C2S1.TIF	C1S3.TIF	2	2	1	2	1	3	200	785	461481	462281	2347	2325	462519	-32768	2196	221.365	-32768	-32768	-32768	-32768	-32768	-32768	-32768	-32768	-32768	-32768	-32768	-495065.6	462516	462558	43	513.9	395.4	675	388.8
4	anai0522w	r	0	r	w	26	1	2	34	130	1	C2S3.TIF	C2S2.TIF	C1S1.TIF	2	2	1	3	2	1	200	799	463614	464414	1922	1969	464690	-32768	2188	259.499	464687	464726	40	517.4	386.4	660.6	385.7	102.3	152.8	4.11499	0.2804717	256.499	464995	465011	17	693.8	388.2	728.6	386.9
4	anai0522w	r	0	r	w	26	0	2	35	131	1	C2S3.TIF	C2S1.TIF	C1S3.TIF	2	2	1	3	1	3	200	969	465959	466909	2467	2495	467135	-32768	2674	209.226	-32768	-32768	-32768	-32768	-32768	-32768	-32768	-32768	-32768	-32768	-32768	-499693.8	467132	467173	42	522.5	401.9	690.3	396.1
4	anai0522w	r	0	r	w	26	1	2	36	132	1	C2S2.TIF	C2S1.TIF	C1S3.TIF	2	2	1	2	1	3	200	981	468449	469449	2335	2382	469670	-32768	2489	204.204	-32768	-32768	-32768	-32768	-32768	-32768	-32768	-32768	-32768	-32768	-32768	-502233.8	469666	469702	37	519.2	399.8	683.9	383.3
[truncated: 1,792 more rows]
[truncated: 24 more columns]
