# Supplementary material for: Oculomotor capture by search-irrelevant features in visual working memory: on the crucial role of target–distractor similarity
Source: Atten Percept Psychophys. 2020 Mar 12;82(5):2379–92. doi: 10.3758/s13414-020-02007-0 (PMC7343749; doi:10.3758/s13414-020-02007-0)
Supplement: Supplementary file 1 — (ZIP 5436 kb) [file 13414_2020_2007_MOESM1_ESM.zip › SupplementaryMaterial/All_Exp4.txt]

VPnr	VPcode	VPhandedness	VPvision	VPeyeDom	VPgender	VPage	condition	block	BlockTrial	Trial	loctlr	tifcue	tift	tifd	colcue	colt	cold	shacue	shat	shad	Dist2Cent	MinFixDur	FixOnCrossStartTime	FixOnCrossEndTime	FixOnCrossPupilStart	FixOnCrossPupilEnd	SaccStartTime	SaccStartLeftPupil	SaccStartRightPupil	SaccStartLat	Sacc1stStartTime	Sacc1stEndTime	Sacc1stDur	Sacc1stStartX	Sacc1stStartY	Sacc1stEndX	Sacc1stEndY	Sacc1stMeanVel	Sacc1stPeakVel	Sacc1stAmpl	Sacc1stAngle	Sacc1stLat	SaccOnTstartTime	SaccOnTendTime	SaccOnTdur	SacOnTstartX	SaccOnTstartY	SaccOnTendX	SaccOnTendY
1	imis0607d	r	0	r	m	29	0	0	1	0	1	C2S3.TIF	C2S2.TIF	C1S3.TIF	2	2	1	3	2	3	200	697	259910	260610	1692	1694	260757	-32768	1766	131.081999999995	260753	260805	53	516.900024414062	385.899993896484	302.100006103516	365.899993896484	138.199996948242	263.899993896484	6.18150273816368	174.666009415325	127.081999999995	260997	261053	57	300.100006103516	379.299987792969	721.200012207031	387.200012207031
1	imis0607d	r	0	r	m	29	0	1	1	1	1	C2S1.TIF	C2S3.TIF	C1S1.TIF	2	2	1	1	3	1	200	888	266005	266905	1957	1967	267088	-32768	2011	166.585000000021	-32768	-32768	-32768	-32768	-32768	-32768	-32768	-32768	-32768	-32768	-32768	-299689.415	267083	267120	38	515.400024414062	392.5	729.099975585938	392.799987792969
1	imis0607d	r	0	r	m	29	0	1	2	2	1	C1S1.TIF	C1S2.TIF	C2S1.TIF	1	1	2	1	2	1	200	972	268172	269172	2096	2106	269355	-32768	2133	166.193000000028	269352	269394	43	530.200012207031	415	337	396.100006103516	127.900001525879	228.100006103516	5.57045154306707	174.389430488015	163.193000000028	269499	269554	56	350.399993896484	392.799987792969	712.599975585938	407.100006103516
1	imis0607d	r	0	r	m	29	1	1	3	3	-1	C2S1.TIF	C2S2.TIF	C1S3.TIF	2	2	1	1	2	3	200	549	270861	271411	1925	1939	271576	-32768	1966	149.255000000005	-32768	-32768	-32768	-32768	-32768	-32768	-32768	-32768	-32768	-32768	-32768	-304194.745	271572	271610	39	519.599975585938	406.299987792969	321.299987792969	388.600006103516
1	imis0607d	r	0	r	m	29	0	1	4	4	-1	C1S3.TIF	C1S1.TIF	C2S3.TIF	1	1	2	3	1	3	200	919	272664	273614	2118	2120	273627	-32768	2125	-2.74900000001071	273795	273830	36	527.400024414062	415.399993896484	725.599975585938	411.799987792969	157.399993896484	322.700012207031	5.6800293098809	1.04657812807634	165.250999999989	273957	274015	59	714.5	419.799987792969	327.100006103516	387.899993896484
1	imis0607d	r	0	r	m	29	0	1	5	5	-1	C2S1.TIF	C2S2.TIF	C1S1.TIF	2	2	1	1	2	1	200	510	275351	275851	1913	1922	276005	-32768	1927	137.72100000002	276001	276036	36	525.099975585938	400.200012207031	702.5	387.799987792969	138.699996948242	288.399993896484	5.10287973323074	4.00987916071073	133.72100000002	276125	276183	59	693.799987792969	393.899993896484	307.700012207031	377.200012207031
1	imis0607d	r	0	r	m	29	1	1	6	6	-1	C2S3.TIF	C2S1.TIF	C1S2.TIF	2	2	1	3	1	2	200	931	277220	278170	1763	1750	278326	-32768	1780	139.161000000022	-32768	-32768	-32768	-32768	-32768	-32768	-32768	-32768	-32768	-32768	-32768	-310954.839	278322	278364	43	512.299987792969	396.700012207031	321.399993896484	380.100006103516
1	imis0607d	r	0	r	m	29	0	1	7	7	1	C2S1.TIF	C2S3.TIF	C1S1.TIF	2	2	1	1	3	1	200	518	279679	280229	1774	1770	280377	-32768	1751	131.852000000014	280373	280413	41	520.5	396.100006103516	295	382.200012207031	157.199996948242	268.100006103516	6.4736521597823	176.463275888212	127.852000000014	280517	280573	57	305.399993896484	381.200012207031	724.900024414062	394
1	imis0607d	r	0	r	m	29	1	1	8	8	1	C2S3.TIF	C2S2.TIF	C1S1.TIF	2	2	1	3	2	1	200	805	281917	282717	1628	1637	282874	-32768	1654	140.771999999997	-32768	-32768	-32768	-32768	-32768	-32768	-32768	-32768	-32768	-32768	-32768	-315501.228	282870	282907	38	507.700012207031	388.100006103516	694.900024414062	383.799987792969
1	imis0607d	r	0	r	m	29	1	1	9	9	-1	C1S3.TIF	C1S1.TIF	C2S2.TIF	1	1	2	3	1	2	200	595	283961	284561	1809	1794	284703	-32768	1768	126.563000000024	-32768	-32768	-32768	-32768	-32768	-32768	-32768	-32768	-32768	-32768	-32768	-317344.437	284699	284740	42	506.100006103516	390.299987792969	297.200012207031	381.700012207031
1	imis0607d	r	0	r	m	29	0	1	10	10	-1	C2S3.TIF	C2S2.TIF	C1S3.TIF	2	2	1	3	2	3	200	811	285818	286618	1628	1647	286773	-32768	1717	139.564000000013	286770	286806	37	506.5	388.299987792969	699.099975585938	398	147.699996948242	306	5.53358646250515	-2.89147493929619	136.564000000013	286884	286946	63	689.900024414062	405.399993896484	291.899993896484	373.700012207031
1	imis0607d	r	0	r	m	29	0	1	11	11	1	C2S3.TIF	C2S1.TIF	C1S3.TIF	2	2	1	3	1	3	200	819	288037	288887	1630	1635	289103	-32768	1700	199.625999999989	289100	289141	42	499.700012207031	384.799987792969	289.899993896484	381	142.100006103516	232.600006103516	6.00385469725419	178.95856478798	196.625999999989	289271	289328	58	308.899993896484	379.600006103516	685.5	384
1	imis0607d	r	0	r	m	29	0	1	12	12	1	C2S1.TIF	C2S2.TIF	C1S1.TIF	2	2	1	1	2	1	200	548	290423	290973	1663	1661	291132	-32768	1666	142.814000000013	-32768	-32768	-32768	-32768	-32768	-32768	-32768	-32768	-32768	-32768	-32768	-323757.186	291128	291169	42	499.5	390.5	675.799987792969	385.799987792969
1	imis0607d	r	0	r	m	29	1	1	13	13	1	C2S1.TIF	C2S3.TIF	C1S2.TIF	2	2	1	1	3	2	200	583	292456	293056	1636	1649	293227	-32768	1676	155.427000000025	293225	293252	28	498.399993896484	386.700012207031	411.899993896484	372	86.3000030517578	145.5	2.52499965116539	170.342185593727	153.427000000025	293325	293375	51	419.5	377.299987792969	704.200012207031	395.399993896484
1	imis0607d	r	0	r	m	29	1	1	14	14	1	C1S3.TIF	C1S1.TIF	C2S2.TIF	1	1	2	3	1	2	200	523	296057	296607	1752	1729	296837	-32768	1642	213.766999999993	-32768	-32768	-32768	-32768	-32768	-32768	-32768	-32768	-32768	-32768	-32768	-329391.233	296833	296866	34	512.200012207031	388.5	677.700012207031	381.600006103516
1	imis0607d	r	0	r	m	29	0	1	15	15	-1	C1S2.TIF	C1S3.TIF	C2S2.TIF	1	1	2	2	3	2	200	718	298147	298897	1425	1405	299125	-32768	1356	211.322999999975	299121	299150	30	492.200012207031	367.899993896484	618.200012207031	345.600006103516	118.599998474121	252.300003051758	3.67711916031568	10.0506926760592	207.322999999975	299177	299223	47	607.099975585938	350.200012207031	308	368
1	imis0607d	r	0	r	m	29	0	1	16	16	1	C2S3.TIF	C2S2.TIF	C1S3.TIF	2	2	1	3	2	3	200	560	300544	301094	1426	1422	301320	-32768	1388	209.012999999977	301316	301352	37	486.299987792969	365.200012207031	668.599975585938	353.899993896484	142.699996948242	303.200012207031	5.24108709598675	3.55718372283077	205.012999999977	301734	301750	17	667.299987792969	356.700012207031	704.5	362.299987792969
1	imis0607d	r	0	r	m	29	1	1	17	17	1	C1S2.TIF	C1S1.TIF	C2S3.TIF	1	1	2	2	1	3	200	767	302817	303617	1534	1556	303779	-32768	1594	146.409999999974	303777	303822	46	482.399993896484	384.600006103516	260	389.100006103516	137.600006103516	211.199996948242	6.35560114283112	-178.834874315226	144.409999999974	303956	304015	60	276.399993896484	384.5	671.700012207031	385.5
1	imis0607d	r	0	r	m	29	0	1	18	18	1	C1S2.TIF	C1S3.TIF	C2S2.TIF	1	1	2	2	3	2	200	775	305359	306159	1463	1454	306354	-32768	1476	179.309999999998	-32768	-32768	-32768	-32768	-32768	-32768	-32768	-32768	-32768	-32768	-32768	-338942.69	306349	306384	36	482.100006103516	368.5	698.099975585938	368.200012207031
1	imis0607d	r	0	r	m	29	1	1	19	19	1	C2S3.TIF	C2S2.TIF	C1S1.TIF	2	2	1	3	2	1	200	539	309248	309798	1501	1491	310026	-32768	1458	211.00900000002	310022	310059	38	489.200012207031	371.600006103516	308.200012207031	365.399993896484	134.5	211.300003051758	5.18930572773175	178.033197454713	207.00900000002	310125	310182	58	318.899993896484	362.100006103516	708.400024414062	373.200012207031
1	imis0607d	r	0	r	m	29	1	1	20	20	-1	C1S2.TIF	C1S1.TIF	C2S3.TIF	1	1	2	2	1	3	200	677	311244	311944	1540	1532	312100	-32768	1540	139.859999999986	-32768	-32768	-32768	-32768	-32768	-32768	-32768	-32768	-32768	-32768	-32768	-344728.14	312097	312136	40	492	378.5	294	378.5
1	imis0607d	r	0	r	m	29	1	1	21	21	-1	C2S3.TIF	C2S1.TIF	C1S2.TIF	2	2	1	3	1	2	200	599	313504	314104	1545	1543	314270	-32768	1541	149.889000000025	314266	314300	35	499.799987792969	381.100006103516	686.5	379.5	152.300003051758	318.600006103516	5.35744348700687	0.492423626177187	145.889000000025	314410	314471	62	680.599975585938	385.299987792969	288.899993896484	360.799987792969
1	imis0607d	r	0	r	m	29	0	1	22	22	1	C1S1.TIF	C1S2.TIF	C2S1.TIF	1	1	2	1	2	1	200	728	316525	317275	1536	1543	317479	-32768	1500	187.887999999977	-32768	-32768	-32768	-32768	-32768	-32768	-32768	-32768	-32768	-32768	-32768	-350059.112	317476	317515	40	490.5	378.299987792969	706.099975585938	367.899993896484
1	imis0607d	r	0	r	m	29	1	1	23	23	-1	C1S2.TIF	C1S3.TIF	C2S1.TIF	1	1	2	2	3	1	200	547	319570	320120	1488	1499	320279	-32768	1508	142.882999999973	320275	320313	39	491.5	374.600006103516	701.400024414062	377.799987792969	155.100006103516	316.200012207031	6.02366007341151	-0.875938165954679	138.882999999973	320457	320509	53	690.700012207031	381.899993896484	284.700012207031	375
1	imis0607d	r	0	r	m	29	1	1	24	24	-1	C2S2.TIF	C2S3.TIF	C1S1.TIF	2	2	1	2	3	1	200	713	321823	322523	1551	1545	322678	-32768	1537	138.712999999989	322673	322711	39	485.299987792969	382	687.599975585938	386.100006103516	150.100006103516	297.5	5.80607655847771	-1.16439715184421	133.712999999989	322808	322867	60	677	386.299987792969	270.399993896484	373.200012207031
1	imis0607d	r	0	r	m	29	1	1	25	25	-1	C1S2.TIF	C1S1.TIF	C2S3.TIF	1	1	2	2	1	3	200	769	324511	325311	1431	1439	325400	-32768	1435	72.3879999999772	325400	325407	8	475.799987792969	367.299987792969	463	365.100006103516	41.7000007629395	48.4000015258789	0.373761400806752	170.234518887214	72.3879999999772	325973	325995	23	249.600006103516	353.899993896484	286.399993896484	367.299987792969
1	imis0607d	r	0	r	m	29	1	1	26	26	1	C1S1.TIF	C1S3.TIF	C2S2.TIF	1	1	2	1	3	2	200	969	327326	328276	1499	1506	328324	-32768	1508	31.7530000000261	328468	328505	38	471.100006103516	374.299987792969	641.700012207031	364.799987792969	130	259.700012207031	4.90991562980054	3.19185920428029	175.753000000026	328658	328680	23	632.5	374	694.400024414062	380.200012207031
1	imis0607d	r	0	r	m	29	1	1	27	27	-1	C2S2.TIF	C2S1.TIF	C1S3.TIF	2	2	1	2	1	3	200	637	329754	330404	1390	1409	330585	-32768	1427	165.108000000007	330580	330616	37	482	369.5	636.700012207031	360.600006103516	118.300003051758	259.700012207031	4.45277422244981	3.29737457149741	160.108000000007	330987	331008	22	251	366.700012207031	308.299987792969	364.899993896484
1	imis0607d	r	0	r	m	29	0	1	28	28	-1	C2S3.TIF	C2S1.TIF	C1S3.TIF	2	2	1	3	1	3	200	756	332339	333089	1471	1476	333296	-32768	1532	190.71100000001	-32768	-32768	-32768	-32768	-32768	-32768	-32768	-32768	-32768	-32768	-32768	-365873.289	333292	333339	48	499.200012207031	369.100006103516	297.100006103516	368.100006103516
1	imis0607d	r	0	r	m	29	0	1	29	29	1	C1S2.TIF	C1S3.TIF	C2S2.TIF	1	1	2	2	3	2	200	553	334613	335163	1505	1489	335323	-32768	1483	143.554999999993	-32768	-32768	-32768	-32768	-32768	-32768	-32768	-32768	-32768	-32768	-32768	-367947.445	335319	335353	35	479.200012207031	367.299987792969	674.200012207031	362
1	imis0607d	r	0	r	m	29	0	1	30	30	1	C1S3.TIF	C1S2.TIF	C2S3.TIF	1	1	2	3	2	3	200	783	336707	337507	1451	1454	337677	-32768	1457	153.413	-32768	-32768	-32768	-32768	-32768	-32768	-32768	-32768	-32768	-32768	-32768	-370291.587	337674	337711	38	493.799987792969	377.5	690.5	373
1	imis0607d	r	0	r	m	29	1	1	31	31	1	C2S2.TIF	C2S1.TIF	C1S3.TIF	2	2	1	2	1	3	200	750	338773	339523	1492	1496	339673	-32768	1502	133.657999999996	339670	339754	85	497.5	381.799987792969	295.899993896484	375.600006103516	112.599998474121	250.300003051758	5.77925131641917	178.234115225289	130.657999999996	339879	339940	62	308.100006103516	373.100006103516	675.599975585938	379.600006103516
1	imis0607d	r	0	r	m	29	1	1	32	32	1	C1S2.TIF	C1S3.TIF	C2S1.TIF	1	1	2	2	3	1	200	682	341464	342133	1389	1397	342311	-32768	1390	156.685999999987	342308	342348	41	475.799987792969	359.799987792969	277.899993896484	360.899993896484	137.800003051758	231.300003051758	5.65437363941098	-179.680851511316	153.685999999987	342448	342503	56	284.299987792969	358.299987792969	701.099975585938	364.600006103516
1	imis0607d	r	0	r	m	29	0	1	33	33	1	C2S3.TIF	C2S2.TIF	C1S3.TIF	2	2	1	3	2	3	200	502	343827	344327	1270	1263	344492	-32768	1235	148.501999999979	-32768	-32768	-32768	-32768	-32768	-32768	-32768	-32768	-32768	-32768	-32768	-377111.498	344490	344528	39	484.299987792969	358.700012207031	677.5	363
1	imis0607d	r	0	r	m	29	1	1	34	34	1	C1S2.TIF	C1S1.TIF	C2S3.TIF	1	1	2	2	1	3	200	925	345588	346538	1426	1437	346692	-32768	1458	137.375	346692	346735	44	484.799987792969	378.200012207031	273.899993896484	375.200012207031	139	212.300003051758	6.03495020481044	179.182213983836	137.375	347141	347164	24	659.799987792969	364.100006103516	694.799987792969	390.899993896484
1	imis0607d	r	0	r	m	29	1	1	35	35	-1	C2S3.TIF	C2S2.TIF	C1S1.TIF	2	2	1	3	2	1	200	514	348255	348805	1334	1326	348985	-32768	1331	163.696999999986	-32768	-32768	-32768	-32768	-32768	-32768	-32768	-32768	-32768	-32768	-32768	-381589.303	348981	349023	43	477.700012207031	359.799987792969	289.5	371
1	imis0607d	r	0	r	m	29	1	1	36	36	-1	C1S3.TIF	C1S2.TIF	C2S1.TIF	1	1	2	3	2	1	200	721	350311	351061	1406	1418	351223	-32768	1425	146.173999999999	351219	351256	38	477.200012207031	373.100006103516	693.099975585938	380.799987792969	165.199996948242	336.600006103516	6.19908225504093	-2.04844501775003	142.173999999999	351389	351448	60	686.900024414062	383.600006103516	296.899993896484	355.700012207031
1	imis0607d	r	0	r	m	29	0	1	37	37	-1	C2S3.TIF	C2S1.TIF	C1S3.TIF	2	2	1	3	1	3	200	684	352784	353484	1495	1500	353670	-32768	1531	170.590000000026	353667	353708	42	484.399993896484	380.600006103516	682.599975585938	388.799987792969	135.899993896484	234.399993896484	5.69212366504762	-2.37592388388275	167.590000000026	353769	353828	60	668.700012207031	389.799987792969	272.899993896484	372
1	imis0607d	r	0	r	m	29	0	1	38	38	-1	C2S3.TIF	C2S2.TIF	C1S3.TIF	2	2	1	3	2	3	200	647	355940	356590	1590	1580	356669	-32768	1556	62.0719999999856	356668	356678	11	484	376.100006103516	465.5	374.299987792969	44.0999984741211	60.9000015258789	0.535658866337888	174.443382907639	61.0719999999856	356790	356829	40	471.100006103516	368.200012207031	277.399993896484	367.100006103516
1	imis0607d	r	0	r	m	29	0	1	39	39	1	C1S3.TIF	C1S1.TIF	C2S3.TIF	1	1	2	3	1	3	200	800	358275	359075	1475	1468	359235	-32768	1444	143.527999999991	-32768	-32768	-32768	-32768	-32768	-32768	-32768	-32768	-32768	-32768	-32768	-391859.472	359232	359270	39	489.600006103516	373.799987792969	682.400024414062	377.700012207031
1	imis0607d	r	0	r	m	29	1	1	40	40	1	C1S1.TIF	C1S3.TIF	C2S2.TIF	1	1	2	1	3	2	200	994	360352	361352	1437	1456	361498	-32768	1482	129.347000000009	-32768	-32768	-32768	-32768	-32768	-32768	-32768	-32768	-32768	-32768	-32768	-394136.653	361494	361536	43	478.799987792969	374.100006103516	688.900024414062	395.700012207031
1	imis0607d	r	0	r	m	29	1	1	41	41	1	C1S1.TIF	C1S2.TIF	C2S3.TIF	1	1	2	1	2	3	200	944	362739	363689	1433	1456	363841	-32768	1506	135.700000000012	-32768	-32768	-32768	-32768	-32768	-32768	-32768	-32768	-32768	-32768	-32768	-396473.3	363836	363877	42	482.100006103516	381.5	693.599975585938	398.600006103516
1	imis0607d	r	0	r	m	29	1	1	42	42	-1	C2S3.TIF	C2S2.TIF	C1S1.TIF	2	2	1	3	2	1	200	929	366662	367612	1501	1501	367788	-32768	1503	158.706999999995	-32768	-32768	-32768	-32768	-32768	-32768	-32768	-32768	-32768	-32768	-32768	-400397.293	367784	367824	41	485.399993896484	384.5	294.299987792969	371.799987792969
1	imis0607d	r	0	r	m	29	1	1	43	43	-1	C2S1.TIF	C2S3.TIF	C1S2.TIF	2	2	1	1	3	2	200	674	368964	369664	1494	1501	369808	-32768	1497	127.309999999998	-32768	-32768	-32768	-32768	-32768	-32768	-32768	-32768	-32768	-32768	-32768	-402448.69	369804	369846	43	490.799987792969	381.299987792969	293.299987792969	372
1	imis0607d	r	0	r	m	29	0	1	44	44	1	C1S2.TIF	C1S1.TIF	C2S2.TIF	1	1	2	2	1	2	200	800	372162	372962	1429	1409	373173	-32768	1373	194.75900000002	373170	373212	43	484.600006103516	376.700012207031	278.899993896484	364	135.5	231.5	5.89682220169571	176.457584205702	191.75900000002	373751	373769	19	674.900024414062	364.799987792969	700.099975585938	389.5
1	imis0607d	r	0	r	m	29	1	1	45	45	1	C2S2.TIF	C2S3.TIF	C1S1.TIF	2	2	1	2	3	1	200	711	376466	377166	1317	1303	377374	-32768	1260	192.011999999988	377371	377408	38	481.200012207031	361.100006103516	291.299987792969	361.299987792969	140.800003051758	227.800003051758	5.42571802648948	-179.940008129522	189.011999999988	377515	377563	49	298.700012207031	358.100006103516	700.799987792969	346.200012207031
1	imis0607d	r	0	r	m	29	1	1	46	46	1	C2S1.TIF	C2S3.TIF	C1S2.TIF	2	2	1	1	3	2	200	957	379386	380336	1402	1412	380485	-32768	1428	132.717000000004	-32768	-32768	-32768	-32768	-32768	-32768	-32768	-32768	-32768	-32768	-32768	-413120.283	380480	380522	43	485.799987792969	373.299987792969	689.599975585938	391.600006103516
1	imis0607d	r	0	r	m	29	0	1	47	47	1	C1S2.TIF	C1S1.TIF	C2S2.TIF	1	1	2	2	1	2	200	871	383148	384048	1453	1441	384253	-32768	1442	188.022999999986	384251	384293	43	491	370.799987792969	285.299987792969	364.100006103516	134.300003051758	213.199996948242	5.88869915791526	178.127093464865	186.022999999986	384404	384462	59	301.600006103516	362.299987792969	676	370.399993896484
1	imis0607d	r	0	r	m	29	0	1	48	48	1	C2S1.TIF	C2S2.TIF	C1S1.TIF	2	2	1	1	2	1	200	784	385676	386476	1292	1286	386639	-32768	1330	147.341000000015	386637	386674	38	480.200012207031	367.600006103516	333.399993896484	357.899993896484	109.5	181	4.2215511617573	176.214860749167	145.341000000015	387088	387109	22	656.200012207031	358.200012207031	711.200012207031	376.600006103516
1	imis0607d	r	0	r	m	29	0	1	49	49	1	C2S3.TIF	C2S1.TIF	C1S3.TIF	2	2	1	3	1	3	200	866	389364	390214	1428	1412	390393	-32768	1387	161.788	390388	390432	45	482.299987792969	379.899993896484	638.099975585938	376.700012207031	97.6999969482422	231.600006103516	4.47795793368224	1.17833178551734	156.788	390660	390680	21	632.299987792969	371.700012207031	689.900024414062	377.5
1	imis0607d	r	0	r	m	29	0	1	50	50	-1	C2S2.TIF	C2S1.TIF	C1S2.TIF	2	2	1	2	1	2	200	961	391737	392687	1247	1242	392834	-32768	1222	130.103000000003	392829	392865	37	488.399993896484	362.700012207031	683.700012207031	337.799987792969	151.100006103516	292.5	5.64951148850144	7.27615372105493	125.103000000003	393000	393050	51	679.200012207031	344.700012207031	288	350.799987792969
1	imis0607d	r	0	r	m	29	0	1	51	51	-1	C1S1.TIF	C1S3.TIF	C2S1.TIF	1	1	2	1	3	1	200	878	395232	396782	1253	1246	397017	-32768	1250	219.254000000015	397012	397048	37	476	362.5	671	347.899993896484	150.699996948242	314.100006103516	5.60312148109838	4.29412506561807	214.254000000015	397281	397332	52	664	357.5	291.100006103516	364.399993896484
1	imis0607d	r	0	r	m	29	1	1	52	52	-1	C1S3.TIF	C1S2.TIF	C2S1.TIF	1	1	2	3	2	1	200	963	401111	402061	1347	1344	402249	-32768	1330	170.972000000009	-32768	-32768	-32768	-32768	-32768	-32768	-32768	-32768	-32768	-32768	-32768	-434846.028	402247	402292	46	481.899993896484	374.899993896484	288.299987792969	369.100006103516
1	imis0607d	r	0	r	m	29	0	1	53	53	-1	C1S1.TIF	C1S2.TIF	C2S1.TIF	1	1	2	1	2	1	200	929	403734	404684	1314	1326	404839	-32768	1322	138.691999999981	-32768	-32768	-32768	-32768	-32768	-32768	-32768	-32768	-32768	-32768	-32768	-437468.308	404834	404876	43	485	372	284.399993896484	366.5
1	imis0607d	r	0	r	m	29	1	1	54	54	-1	C1S1.TIF	C1S3.TIF	C2S2.TIF	1	1	2	1	3	2	200	989	407136	408636	1377	1378	408846	-32768	1361	193.735999999975	-32768	-32768	-32768	-32768	-32768	-32768	-32768	-32768	-32768	-32768	-32768	-441420.264	408842	408882	41	479.100006103516	377.399993896484	276.5	370.200012207031
1	imis0607d	r	0	r	m	29	0	1	55	55	-1	C1S1.TIF	C1S3.TIF	C2S1.TIF	1	1	2	1	3	1	200	509	411998	412498	1360	1352	412595	-32768	1334	80.4959999999846	412595	412600	6	477.5	372.299987792969	468.799987792969	370.399993896484	39.2000007629395	44.2999992370605	0.256277694633162	167.664047252613	80.4959999999846	412723	412761	39	471.299987792969	368.200012207031	279.799987792969	377.5
1	imis0607d	r	0	r	m	29	0	1	56	56	-1	C2S1.TIF	C2S3.TIF	C1S1.TIF	2	2	1	1	3	1	200	971	539233	540233	1779	1761	540449	-32768	1703	199.724999999977	540445	540470	26	497.600006103516	413.600006103516	597	393.799987792969	110.900001525879	205	2.91695037147137	11.2973178742297	195.724999999977	540507	540552	46	591	400.899993896484	298.899993896484	392.399993896484
1	imis0607d	r	0	r	m	29	1	1	57	57	-1	C1S2.TIF	C1S3.TIF	C2S1.TIF	1	1	2	2	3	1	200	702	542096	542796	1653	1649	543028	-32768	1620	216.016999999993	-32768	-32768	-32768	-32768	-32768	-32768	-32768	-32768	-32768	-32768	-32768	-575579.983	543026	543064	39	504.299987792969	402	296.799987792969	386.700012207031
1	imis0607d	r	0	r	m	29	1	1	58	58	1	C2S1.TIF	C2S2.TIF	C1S3.TIF	2	2	1	1	2	3	200	756	544280	545030	1744	1749	545183	-32768	1757	136.510000000009	545180	545225	46	518.900024414062	414.200012207031	295.799987792969	390.200012207031	139.199996948242	232	6.42975159609764	173.834384389823	133.510000000009	545594	545616	23	678.400024414062	403.299987792969	723.5	401.299987792969
1	imis0607d	r	0	r	m	29	1	1	59	59	-1	C2S2.TIF	C2S3.TIF	C1S1.TIF	2	2	1	2	3	1	200	718	546613	547363	1735	1742	547526	-32768	1772	147.10699999996	547522	547559	38	509.600006103516	410.799987792969	709.5	398.700012207031	149.899993896484	312.5	5.73839810042821	3.48382477196922	143.10699999996	547934	547957	24	253.699996948242	376.100006103516	318.399993896484	393.5
1	imis0607d	r	0	r	m	29	1	1	60	60	-1	C2S1.TIF	C2S2.TIF	C1S3.TIF	2	2	1	1	2	3	200	996	548995	549995	1633	1648	550210	-32768	1693	198.800999999978	-32768	-32768	-32768	-32768	-32768	-32768	-32768	-32768	-32768	-32768	-32768	-582779.199	550206	550247	42	514.400024414062	412.799987792969	288.5	391.899993896484
1	imis0607d	r	0	r	m	29	0	1	61	61	-1	C1S1.TIF	C1S2.TIF	C2S1.TIF	1	1	2	1	2	1	200	669	551291	551991	1767	1764	552149	-32768	1780	141.15399999998	552145	552182	38	519.299987792969	417.5	707.099975585938	403.899993896484	139.899993896484	308.200012207031	5.4030426538599	4.15984507330891	137.15399999998	552293	552353	61	693.200012207031	412.5	313.700012207031	400.299987792969
1	imis0607d	r	0	r	m	29	0	1	62	62	-1	C2S2.TIF	C2S3.TIF	C1S2.TIF	2	2	1	2	3	2	200	700	553665	554365	1662	1668	554524	-32768	1689	142.984000000055	554519	554557	39	499.799987792969	397.799987792969	689.299987792969	386.200012207031	139.699996948242	300.200012207031	5.44782629940178	3.512978213219	137.984000000055	554647	554706	60	680.099975585938	393.200012207031	288.899993896484	375.899993896484
1	imis0607d	r	0	r	m	29	1	1	63	63	1	C1S3.TIF	C1S2.TIF	C2S1.TIF	1	1	2	3	2	1	200	578	555787	556387	1594	1600	556561	-32768	1629	157.998999999953	-32768	-32768	-32768	-32768	-32768	-32768	-32768	-32768	-32768	-32768	-32768	-589171.001	556557	556597	41	499.700012207031	395.799987792969	713.599975585938	391.899993896484
1	imis0607d	r	0	r	m	29	1	1	64	64	-1	C2S2.TIF	C2S1.TIF	C1S3.TIF	2	2	1	2	1	3	200	751	557756	558506	1623	1633	558672	-32768	1668	150.214999999967	-32768	-32768	-32768	-32768	-32768	-32768	-32768	-32768	-32768	-32768	-32768	-591289.785	558669	558709	41	503.899993896484	389.5	298.600006103516	393.100006103516
1	imis0607d	r	0	r	m	29	1	1	65	65	1	C1S1.TIF	C1S2.TIF	C2S3.TIF	1	1	2	1	2	3	200	855	560074	560924	1577	1581	561111	-32768	1630	170.709999999963	-32768	-32768	-32768	-32768	-32768	-32768	-32768	-32768	-32768	-32768	-32768	-593708.29	561107	561144	38	499.399993896484	390.799987792969	705.700012207031	364.200012207031
1	imis0607d	r	0	r	m	29	1	1	66	66	1	C2S3.TIF	C2S1.TIF	C1S2.TIF	2	2	1	3	1	2	200	620	562534	563184	1489	1497	563333	-32768	1507	132.883000000031	563329	563368	40	503.799987792969	387.200012207031	317.600006103516	381.600006103516	132.199996948242	214.600006103516	5.33767632221615	178.27059047312	128.883000000031	563592	563647	56	322.600006103516	377.799987792969	687	366.100006103516
1	imis0607d	r	0	r	m	29	1	1	67	67	1	C1S3.TIF	C1S1.TIF	C2S2.TIF	1	1	2	3	1	2	200	838	566399	567249	1580	1578	567466	-32768	1561	200.28899999999	567463	567503	41	493.5	391.899993896484	291.600006103516	388	145.5	238.199996948242	5.78618556963876	178.890895104696	197.28899999999	567604	567660	57	300.799987792969	385.799987792969	680.900024414062	379.700012207031
1	imis0607d	r	0	r	m	29	0	1	68	68	-1	C1S2.TIF	C1S1.TIF	C2S2.TIF	1	1	2	2	1	2	200	741	568736	569486	1485	1482	569686	-32768	1417	184.327000000048	569682	569713	32	492.899993896484	385.200012207031	657.700012207031	366	144.399993896484	295.799987792969	4.76775546796723	6.65478334866677	180.327000000048	569804	569855	52	647.099975585938	370.799987792969	263.399993896484	382.5
1	imis0607d	r	0	r	m	29	0	1	69	69	-1	C1S3.TIF	C1S1.TIF	C2S3.TIF	1	1	2	3	1	3	200	710	571206	571906	1486	1507	572058	-32768	1543	136.459999999963	-32768	-32768	-32768	-32768	-32768	-32768	-32768	-32768	-32768	-32768	-32768	-604689.54	572055	572098	44	500.399993896484	387.899993896484	278.100006103516	387.700012207031
1	imis0607d	r	0	r	m	29	0	1	70	70	1	C1S1.TIF	C1S3.TIF	C2S1.TIF	1	1	2	1	3	1	200	994	573413	574413	1608	1623	574622	-32768	1666	192.18200000003	574618	574659	42	502.299987792969	402.399993896484	291.200012207031	391.899993896484	146	242.800003051758	6.05623065362599	177.144998082699	188.18200000003	574762	574816	55	301	387.700012207031	687.799987792969	384.100006103516
1	imis0607d	r	0	r	m	29	1	1	71	71	1	C2S3.TIF	C2S1.TIF	C1S2.TIF	2	2	1	3	1	2	200	603	575888	576488	1611	1596	576663	-32768	1586	158.516999999993	576660	576699	40	497.100006103516	395.299987792969	320	383.100006103516	125	201.800003051758	5.09389200408366	176.048634133638	155.516999999993	580436	580472	37	529.099975585938	400.399993896484	739.900024414062	386
1	imis0607d	r	0	r	m	29	1	1	72	72	-1	C1S3.TIF	C1S1.TIF	C2S2.TIF	1	1	2	3	1	2	200	530	581683	582233	1749	1751	582445	-32768	1719	196.638999999966	-32768	-32768	-32768	-32768	-32768	-32768	-32768	-32768	-32768	-32768	-32768	-615016.361	582441	582489	49	504.600006103516	408.5	300.700012207031	387.600006103516
1	imis0607d	r	0	r	m	29	0	1	73	73	-1	C1S3.TIF	C1S2.TIF	C2S3.TIF	1	1	2	3	2	3	200	554	583934	584484	1565	1554	584654	-32768	1507	153.302000000025	584650	584685	36	505.200012207031	383.5	670.099975585938	370.299987792969	130	270.5	4.74692896881866	4.58982030839471	149.302000000025	584729	584782	54	655.900024414062	375.200012207031	263.5	389.600006103516
1	imis0607d	r	0	r	m	29	1	1	74	74	-1	C1S1.TIF	C1S3.TIF	C2S2.TIF	1	1	2	1	3	2	200	790	586082	586882	1531	1538	587043	-32768	1552	144.979999999981	-32768	-32768	-32768	-32768	-32768	-32768	-32768	-32768	-32768	-32768	-32768	-619666.02	587039	587080	42	497.299987792969	391.299987792969	277.600006103516	394.5
1	imis0607d	r	0	r	m	29	0	1	75	75	1	C1S1.TIF	C1S3.TIF	C2S1.TIF	1	1	2	1	3	1	200	699	589648	590348	1634	1644	590584	-32768	1732	219.418999999994	590581	590685	105	502.5	409.899993896484	630.599975585938	395.600006103516	138.300003051758	389.799987792969	3.70935982040655	6.38789620712533	216.418999999994	590882	590909	28	647.099975585938	416.299987792969	690.200012207031	421.899993896484
1	imis0607d	r	0	r	m	29	0	1	76	76	-1	C1S3.TIF	C1S2.TIF	C2S3.TIF	1	1	2	3	2	3	200	714	592605	593305	1597	1591	593553	-32768	1537	231.755000000005	-32768	-32768	-32768	-32768	-32768	-32768	-32768	-32768	-32768	-32768	-32768	-626089.245	593548	593587	40	496.600006103516	394.399993896484	286.200012207031	385
1	imis0607d	r	0	r	m	29	0	1	77	77	1	C1S3.TIF	C1S2.TIF	C2S3.TIF	1	1	2	3	2	3	200	859	594614	595464	1489	1492	595691	-32768	1510	210.160000000033	-32768	-32768	-32768	-32768	-32768	-32768	-32768	-32768	-32768	-32768	-32768	-628248.84	595687	595724	38	489	388.100006103516	707	376.799987792969
1	imis0607d	r	0	r	m	29	0	1	78	78	-1	C2S2.TIF	C2S1.TIF	C1S2.TIF	2	2	1	2	1	2	200	933	596789	597739	1584	1590	597889	-32768	1594	133.403000000049	597886	597933	48	486.399993896484	391.200012207031	251.199996948242	391	142.699996948242	228.600006103516	6.72000236360814	179.951758913552	130.403000000049	598222	598243	22	265.600006103516	381.100006103516	297.100006103516	377
1	imis0607d	r	0	r	m	29	1	1	79	79	1	C2S2.TIF	C2S3.TIF	C1S1.TIF	2	2	1	2	3	1	200	827	599276	600110	1595	1599	600297	-32768	1578	166.209000000032	600293	600334	42	471.399993896484	382.5	262.299987792969	385.799987792969	139.600006103516	230.5	5.97503841691179	-179.091334642326	162.209000000032	600427	600485	59	273.5	382.799987792969	696.299987792969	380.799987792969
1	imis0607d	r	0	r	m	29	0	1	80	80	1	C2S2.TIF	C2S3.TIF	C1S2.TIF	2	2	1	2	3	2	200	948	602204	603154	1430	1427	603339	-32768	1445	169.290000000037	603335	603371	37	486.799987792969	386.299987792969	655.299987792969	370.600006103516	131.300003051758	259.700012207031	4.86298660110293	5.33079912591682	165.290000000037	603632	603652	21	644.400024414062	376.100006103516	700.400024414062	389.899993896484
1	imis0607d	r	0	r	m	29	1	1	81	81	1	C2S1.TIF	C2S2.TIF	C1S3.TIF	2	2	1	1	2	3	200	963	605729	606679	1508	1509	606934	-32768	1571	237.751000000047	606931	606997	67	491	383.600006103516	660.599975585938	357.399993896484	111.300003051758	269.100006103516	4.9315374358716	8.79417681594274	234.751000000047	607622	607681	60	312	377.700012207031	695.5	400.299987792969
1	imis0607d	r	0	r	m	29	1	1	82	82	1	C1S3.TIF	C1S2.TIF	C2S1.TIF	1	1	2	3	2	1	200	932	609596	610546	1506	1486	610764	-32768	1462	201.96100000001	-32768	-32768	-32768	-32768	-32768	-32768	-32768	-32768	-32768	-32768	-32768	-643330.039	610760	610796	37	485	381.799987792969	690.700012207031	366.899993896484
1	imis0607d	r	0	r	m	29	0	1	83	83	1	C2S2.TIF	C2S3.TIF	C1S2.TIF	2	2	1	2	3	2	200	662	611856	612506	1499	1511	612661	-32768	1524	138.876000000047	612658	612698	41	487.5	399.100006103516	277.200012207031	399.200012207031	144.800003051758	231.699996948242	6.01716758758579	-179.973328687694	135.876000000047	612813	612869	57	285.700012207031	396.100006103516	674.200012207031	391.5
1	imis0607d	r	0	r	m	29	1	1	84	84	1	C2S2.TIF	C2S1.TIF	C1S3.TIF	2	2	1	2	1	3	200	639	613946	614596	1511	1498	614792	-32768	1497	179.864999999991	-32768	-32768	-32768	-32768	-32768	-32768	-32768	-32768	-32768	-32768	-32768	-647380.135	614787	614824	38	486.5	392.899993896484	693.400024414062	376.200012207031
1	imis0607d	r	0	r	m	29	0	1	85	85	-1	C2S1.TIF	C2S2.TIF	C1S1.TIF	2	2	1	1	2	1	200	936	616113	617063	1447	1448	617274	-32768	1402	195.015999999945	617270	617306	37	480.399993896484	377	678.700012207031	356.799987792969	152.300003051758	309.200012207031	5.71963129130497	5.82474564190563	191.015999999945	617482	617535	54	667.900024414062	360.899993896484	267.600006103516	366.899993896484
1	imis0607d	r	0	r	m	29	0	1	86	86	-1	C2S1.TIF	C2S3.TIF	C1S1.TIF	2	2	1	1	3	1	200	911	618861	619761	1329	1329	619911	-32768	1306	133.883999999962	619909	619939	31	471.5	371	388.799987792969	367.200012207031	75.6999969482422	124	2.37895165337782	177.366065686367	131.883999999962	619969	620001	33	393.200012207031	365.200012207031	268.5	373.700012207031
1	imis0607d	r	0	r	m	29	0	1	87	87	-1	C2S2.TIF	C2S3.TIF	C1S2.TIF	2	2	1	2	3	2	200	521	622964	623514	1364	1347	623744	-32768	1332	213.505000000005	-32768	-32768	-32768	-32768	-32768	-32768	-32768	-32768	-32768	-32768	-32768	-656298.495	623741	623778	38	480.600006103516	379.200012207031	291.100006103516	376
1	imis0607d	r	0	r	m	29	0	1	88	88	1	C2S2.TIF	C2S1.TIF	C1S2.TIF	2	2	1	2	1	2	200	557	625592	626142	1465	1470	626304	-32768	1468	145.402000000002	626300	626340	41	481.299987792969	386.399993896484	282.600006103516	378.299987792969	136.399993896484	227	5.69002667681367	177.656262606987	141.402000000002	626491	626538	48	289.299987792969	376.600006103516	675.5	364.600006103516
1	imis0607d	r	0	r	m	29	1	1	89	89	-1	C1S1.TIF	C1S2.TIF	C2S3.TIF	1	1	2	1	2	3	200	585	630275	630869	1477	1472	631122	-32768	1460	231.569000000018	-32768	-32768	-32768	-32768	-32768	-32768	-32768	-32768	-32768	-32768	-32768	-663658.431	631119	631158	40	481.600006103516	378	281.799987792969	374.100006103516
1	imis0607d	r	0	r	m	29	0	1	90	90	1	C1S3.TIF	C1S1.TIF	C2S3.TIF	1	1	2	3	1	3	200	793	632403	633203	1637	1640	633372	-32768	1640	152.783000000054	633369	633410	42	490	402.600006103516	286.5	392.299987792969	137.600006103516	226	5.83012137887153	177.09069815275	149.783000000054	633506	633560	55	300	391.200012207031	668	382.299987792969
1	imis0607d	r	0	r	m	29	0	1	91	91	-1	C1S2.TIF	C1S1.TIF	C2S2.TIF	1	1	2	2	1	2	200	635	636064	636714	1587	1587	636912	-32768	1575	182.194999999949	636909	636946	38	474.100006103516	379.700012207031	643.700012207031	368.899993896484	126.699996948242	267	4.88346293036968	3.64888096201742	179.194999999949	638335	638445	111	269.5	410.899993896484	286.700012207031	367.200012207031
1	imis0607d	r	0	r	m	29	1	1	92	92	1	C1S2.TIF	C1S3.TIF	C2S1.TIF	1	1	2	2	3	1	200	869	639993	640888	1577	1577	641130	-32768	1526	220.27099999995	-32768	-32768	-32768	-32768	-32768	-32768	-32768	-32768	-32768	-32768	-32768	-673677.729	641126	641162	37	487.399993896484	380.200012207031	688.599975585938	373.700012207031
1	imis0607d	r	0	r	m	29	0	1	93	93	1	C2S2.TIF	C2S1.TIF	C1S2.TIF	2	2	1	2	1	2	200	663	642291	642941	1615	1633	642950	-32768	1638	-6.78899999998976	642943	642964	22	492.899993896484	386.200012207031	442.700012207031	388.100006103516	64.8000030517578	114.300003051758	1.44564110496434	-177.830039545278	-13.7889999999898	643237	643293	57	319.5	386.899993896484	668.700012207031	375
1	imis0607d	r	0	r	m	29	1	1	94	94	-1	C2S1.TIF	C2S3.TIF	C1S2.TIF	2	2	1	1	3	2	200	703	644790	645790	1451	1451	645963	-32768	1452	157.008000000031	645959	645996	38	474	381.899993896484	657.200012207031	365.600006103516	134.699996948242	283.5	5.28522391030495	5.09172761878683	153.008000000031	646130	646186	57	651.599975585938	369.600006103516	300.700012207031	363.899993896484
1	imis0607d	r	0	r	m	29	1	1	95	95	-1	C1S1.TIF	C1S2.TIF	C2S3.TIF	1	1	2	1	2	3	200	638	648164	648814	1495	1489	648993	-32768	1462	162.861999999965	648989	649025	37	475.799987792969	381.799987792969	675.099975585938	364.299987792969	151.899993896484	298.700012207031	5.74092498681519	5.03250510937986	158.861999999965	649123	649176	54	668.5	364	267.200012207031	383.399993896484
1	imis0607d	r	0	r	m	29	0	1	96	96	-1	C1S2.TIF	C1S3.TIF	C2S2.TIF	1	1	2	2	3	2	200	824	650919	652769	1381	1376	653001	-32768	1377	215.611000000034	-32768	-32768	-32768	-32768	-32768	-32768	-32768	-32768	-32768	-32768	-32768	-685553.389	652998	653037	40	473.600006103516	371.5	294.299987792969	359.5
1	imis0607d	r	0	r	m	29	0	2	1	97	-1	C2S1.TIF	C2S3.TIF	C1S1.TIF	2	2	1	1	3	1	200	813	664957	665757	1918	1915	665939	-32768	1892	165.738000000012	-32768	-32768	-32768	-32768	-32768	-32768	-32768	-32768	-32768	-32768	-32768	-698541.262	665936	665980	45	498.100006103516	412	284	401.899993896484
1	imis0607d	r	0	r	m	29	1	2	2	98	-1	C1S3.TIF	C1S1.TIF	C2S2.TIF	1	1	2	3	1	2	200	839	667197	668047	1871	1880	668196	-32768	1885	132.633000000031	668192	668229	38	508.200012207031	424.5	699.900024414062	408.700012207031	144.899993896484	283.299987792969	5.5195308727404	4.73198379797595	128.633000000031	668328	668387	60	687.599975585938	414.700012207031	295.700012207031	398.899993896484
1	imis0607d	r	0	r	m	29	1	2	3	99	1	C2S3.TIF	C2S2.TIF	C1S1.TIF	2	2	1	3	2	1	200	976	669510	670510	1783	1792	670679	-32768	1801	152.709999999963	670675	670717	43	500	412	290.899993896484	406.700012207031	138.199996948242	226.699996948242	5.99334518759705	178.542476348779	148.709999999963	670844	670892	49	298.399993896484	406	685.200012207031	400.5
1	imis0607d	r	0	r	m	29	1	2	4	100	1	C1S1.TIF	C1S2.TIF	C2S3.TIF	1	1	2	1	2	3	200	566	672588	673188	1838	1826	673339	-32768	1798	134.983000000007	673334	673374	41	513.700012207031	410.600006103516	302.899993896484	394.5	146.899993896484	251	6.05785831748874	175.614368545202	129.983000000007	673510	673568	59	309.5	388.399993896484	679.900024414062	389.700012207031
1	imis0607d	r	0	r	m	29	0	2	5	101	-1	C1S1.TIF	C1S2.TIF	C2S1.TIF	1	1	2	1	2	1	200	601	674638	675238	1656	1662	675420	-32768	1695	165.560000000056	675416	675452	37	492.700012207031	397.700012207031	685.900024414062	389.600006103516	148.399993896484	295.299987792969	5.54865743837365	2.40765772808897	161.560000000056	675491	675542	52	662.700012207031	394.600006103516	283.100006103516	400.700012207031
1	imis0607d	r	0	r	m	29	1	2	6	102	-1	C2S3.TIF	C2S1.TIF	C1S2.TIF	2	2	1	3	1	2	200	603	676985	677585	1801	1806	677770	-32768	1868	168.282000000007	-32768	-32768	-32768	-32768	-32768	-32768	-32768	-32768	-32768	-32768	-32768	-710369.718	677768	677810	43	491	405.5	280.600006103516	398
1	imis0607d	r	0	r	m	29	0	2	7	103	1	C2S2.TIF	C2S3.TIF	C1S2.TIF	2	2	1	2	3	2	200	738	681863	683023	2094	2080	683292	-32768	2036	253.008000000031	683289	683335	47	505.700012207031	420	310.899993896484	399.799987792969	145	283.5	5.61193681002564	174.046599314171	250.008000000031	683383	683445	63	305.399993896484	401.100006103516	712.599975585938	406.899993896484
1	imis0607d	r	0	r	m	29	1	2	8	104	-1	C1S1.TIF	C1S2.TIF	C2S3.TIF	1	1	2	1	2	3	200	898	684562	685462	1647	1643	685679	-32768	1619	200.814999999944	-32768	-32768	-32768	-32768	-32768	-32768	-32768	-32768	-32768	-32768	-32768	-718246.185	685675	685715	41	489.899993896484	385.899993896484	286.399993896484	381.399993896484
1	imis0607d	r	0	r	m	29	0	2	9	105	1	C1S2.TIF	C1S1.TIF	C2S2.TIF	1	1	2	2	1	2	200	529	686993	687543	1583	1564	687554	-32768	1560	-5.52500000002328	687550	687564	15	487.299987792969	386.399993896484	462.600006103516	382.299987792969	45.5999984741211	73.8000030517578	0.721554857331039	170.575933899484	-9.52500000002328	688632	688676	45	477.399993896484	388.100006103516	685.299987792969	386
1	imis0607d	r	0	r	m	29	0	2	10	106	1	C1S1.TIF	C1S2.TIF	C2S1.TIF	1	1	2	1	2	1	200	820	689739	690589	1404	1399	690798	-32768	1408	192.876999999979	-32768	-32768	-32768	-32768	-32768	-32768	-32768	-32768	-32768	-32768	-32768	-723373.123	690794	690830	37	473.799987792969	377.200012207031	690.700012207031	370.899993896484
1	imis0607d	r	0	r	m	29	1	2	11	107	1	C1S3.TIF	C1S2.TIF	C2S1.TIF	1	1	2	3	2	1	200	883	693083	694333	1388	1371	694344	-32768	1372	-5.16700000001583	694568	694603	36	476.399993896484	379.600006103516	664.599975585938	364.399993896484	146.800003051758	316.700012207031	5.42570562721329	4.62411646014737	218.832999999984	695443	695489	47	482.600006103516	380.600006103516	681.599975585938	377.899993896484
1	imis0607d	r	0	r	m	29	0	2	12	108	1	C1S2.TIF	C1S3.TIF	C2S2.TIF	1	1	2	2	3	2	200	841	696917	697817	1378	1377	698048	-32768	1333	214.280999999959	698045	698099	55	471.399993896484	374.700012207031	653.799987792969	354.399993896484	120.599998474121	241.199996948242	5.2738327375834	6.35962779560517	211.280999999959	698400	698420	21	649.5	356	681	362.399993896484
1	imis0607d	r	0	r	m	29	0	2	13	109	1	C2S3.TIF	C2S1.TIF	C1S3.TIF	2	2	1	3	1	3	200	693	699508	700208	1503	1493	700373	-32768	1473	148.324999999953	700371	700411	41	470.899993896484	373.200012207031	273.799987792969	383.399993896484	139	221.300003051758	5.64709666303649	-177.025504750147	146.324999999953	700550	700597	48	283.299987792969	382	686.200012207031	370.299987792969
1	imis0607d	r	0	r	m	29	0	2	14	110	1	C2S2.TIF	C2S3.TIF	C1S2.TIF	2	2	1	2	3	2	200	787	701655	702555	1389	1401	702766	-32768	1426	195.033000000054	-32768	-32768	-32768	-32768	-32768	-32768	-32768	-32768	-32768	-32768	-32768	-735338.967	702762	702803	42	477.100006103516	383.799987792969	691	372.700012207031
1	imis0607d	r	0	r	m	29	0	2	15	111	1	C2S2.TIF	C2S1.TIF	C1S2.TIF	2	2	1	2	1	2	200	882	703863	704763	1429	1427	704928	-32768	1414	149.283000000054	-32768	-32768	-32768	-32768	-32768	-32768	-32768	-32768	-32768	-32768	-32768	-737546.717	704924	704961	38	481.600006103516	382.100006103516	698.599975585938	366.899993896484
1	imis0607d	r	0	r	m	29	0	2	16	112	-1	C2S3.TIF	C2S2.TIF	C1S3.TIF	2	2	1	3	2	3	200	885	707069	708019	1723	1714	708213	-32768	1678	178.283000000054	708208	708246	39	468.399993896484	400.799987792969	675	392.600006103516	149.5	311.600006103516	5.93295857006927	2.27942668623689	173.283000000054	708363	708422	60	664.799987792969	391.799987792969	300.200012207031	370
1	imis0607d	r	0	r	m	29	0	2	17	113	1	C1S3.TIF	C1S2.TIF	C2S3.TIF	1	1	2	3	2	3	200	877	709501	710401	1603	1602	710563	-32768	1606	145.094000000041	-32768	-32768	-32768	-32768	-32768	-32768	-32768	-32768	-32768	-32768	-32768	-743185.906	710559	710596	38	470.799987792969	390.600006103516	669.599975585938	385.799987792969
1	imis0607d	r	0	r	m	29	0	2	18	114	1	C1S3.TIF	C1S2.TIF	C2S3.TIF	1	1	2	3	2	3	200	752	711748	712648	1550	1552	712691	-32768	1557	27.2469999999739	-32768	-32768	-32768	-32768	-32768	-32768	-32768	-32768	-32768	-32768	-32768	-745431.753	712830	712872	43	467.100006103516	390.299987792969	686.200012207031	387.200012207031
1	imis0607d	r	0	r	m	29	0	2	19	115	-1	C2S1.TIF	C2S2.TIF	C1S1.TIF	2	2	1	1	2	1	200	845	715436	716736	1443	1437	716957	-32768	1423	204.256000000052	-32768	-32768	-32768	-32768	-32768	-32768	-32768	-32768	-32768	-32768	-32768	-749520.744	716954	716996	43	469.799987792969	384.899993896484	269.200012207031	369.200012207031
1	imis0607d	r	0	r	m	29	0	2	20	116	-1	C2S3.TIF	C2S1.TIF	C1S3.TIF	2	2	1	3	1	3	200	960	719871	721429	1559	1540	721666	-32768	1490	220.035000000033	-32768	-32768	-32768	-32768	-32768	-32768	-32768	-32768	-32768	-32768	-32768	-754213.965	721662	721704	43	475.700012207031	385.700012207031	265.100006103516	379.600006103516
1	imis0607d	r	0	r	m	29	1	2	21	117	-1	C1S2.TIF	C1S3.TIF	C2S1.TIF	1	1	2	2	3	1	200	791	722768	723568	1457	1462	723778	-32768	1496	193.10400000005	723774	723808	35	473.200012207031	386	657.099975585938	375.5	153.100006103516	320.700012207031	5.29311294887957	3.27253114551544	189.10400000005	724707	724747	41	478.600006103516	393.100006103516	264.899993896484	388.799987792969
1	imis0607d	r	0	r	m	29	1	2	22	118	1	C2S2.TIF	C2S1.TIF	C1S3.TIF	2	2	1	2	1	3	200	741	726355	727105	1487	1487	727293	-32768	1478	172.290000000037	727289	727320	32	476.700012207031	379.200012207031	645.099975585938	368.899993896484	146.899993896484	271	4.84814840425167	3.50511690790122	168.290000000037	727596	727618	23	641	369.700012207031	693.299987792969	377.299987792969
1	imis0607d	r	0	r	m	29	1	2	23	119	1	C2S1.TIF	C2S2.TIF	C1S3.TIF	2	2	1	1	2	3	200	841	731280	732130	1676	1680	732141	-32768	1680	-6.62800000002608	732379	732477	99	481	407.299987792969	628.900024414062	384.399993896484	128.5	371.700012207031	4.30697637136639	8.81397745666391	231.371999999974	734087	734116	30	569.700012207031	404.700012207031	723.599975585938	405
1	imis0607d	r	0	r	m	29	1	2	24	120	1	C1S1.TIF	C1S3.TIF	C2S2.TIF	1	1	2	1	3	2	200	677	736714	737414	1634	1620	737619	-32768	1588	188.923999999999	-32768	-32768	-32768	-32768	-32768	-32768	-32768	-32768	-32768	-32768	-32768	-770198.076	737615	737650	36	483.600006103516	390.200012207031	678.5	380.5
1	imis0607d	r	0	r	m	29	0	2	25	121	1	C2S2.TIF	C2S1.TIF	C1S2.TIF	2	2	1	2	1	2	200	716	741005	741855	1376	1397	742093	-32768	1406	222.25	-32768	-32768	-32768	-32768	-32768	-32768	-32768	-32768	-32768	-32768	-32768	-774638.75	742089	742128	40	473.399993896484	381	691	373.899993896484
1	imis0607d	r	0	r	m	29	0	2	26	122	-1	C2S2.TIF	C2S3.TIF	C1S2.TIF	2	2	1	2	3	2	200	859	744902	745752	1698	1713	745934	-32768	1702	165.574999999953	745929	745967	39	486.100006103516	404.200012207031	687.799987792969	392.299987792969	146.300003051758	283.399993896484	5.79778298225693	3.38616592648249	160.574999999953	746498	746524	27	256.600006103516	390.700012207031	293.899993896484	393.5
1	imis0607d	r	0	r	m	29	1	2	27	123	1	C1S2.TIF	C1S1.TIF	C2S3.TIF	1	1	2	2	1	3	200	551	747747	748297	1892	1892	748434	-32768	1857	120.766999999993	-32768	-32768	-32768	-32768	-32768	-32768	-32768	-32768	-32768	-32768	-32768	-781081.233	748430	748467	38	509.600006103516	407.700012207031	698.599975585938	395.100006103516
1	imis0607d	r	0	r	m	29	0	2	28	124	1	C2S1.TIF	C2S3.TIF	C1S1.TIF	2	2	1	1	3	1	200	581	749571	750171	1536	1514	750413	-32768	1488	226.290999999968	-32768	-32768	-32768	-32768	-32768	-32768	-32768	-32768	-32768	-32768	-32768	-782954.709	750409	750444	36	483.799987792969	375.200012207031	679.799987792969	364.799987792969
1	imis0607d	r	0	r	m	29	1	2	29	125	-1	C2S3.TIF	C2S2.TIF	C1S1.TIF	2	2	1	3	2	1	200	750	752631	753381	1597	1580	753561	-32768	1511	163.945999999996	753557	753596	40	481.799987792969	381.600006103516	672.200012207031	366.899993896484	134.100006103516	264	5.47976769786505	4.427487487851	159.945999999996	753701	753750	50	655.5	367.200012207031	284.799987792969	371.200012207031
1	imis0607d	r	0	r	m	29	1	2	30	126	-1	C2S3.TIF	C2S2.TIF	C1S1.TIF	2	2	1	3	2	1	200	944	755335	756285	1452	1452	756435	-32768	1490	133.145000000019	756432	756468	37	488.600006103516	386.299987792969	675.700012207031	364.600006103516	145.699996948242	278.299987792969	5.40491805079688	6.63453830345198	130.145000000019	756570	756630	61	667.099975585938	376.299987792969	275.399993896484	378.399993896484
1	imis0607d	r	0	r	m	29	0	2	31	127	1	C2S1.TIF	C2S3.TIF	C1S1.TIF	2	2	1	1	3	1	200	884	760406	761277	1425	1429	761640	-32768	1571	341.523999999976	-32768	-32768	-32768	-32768	-32768	-32768	-32768	-32768	-32768	-32768	-32768	-794066.476	761619	761682	64	278	376.600006103516	719.599975585938	373.799987792969
1	imis0607d	r	0	r	m	29	1	2	32	128	1	C2S2.TIF	C2S1.TIF	C1S3.TIF	2	2	1	2	1	3	200	575	763408	764008	1411	1407	764173	-32768	1389	148.527000000002	-32768	-32768	-32768	-32768	-32768	-32768	-32768	-32768	-32768	-32768	-32768	-796792.473	764168	764206	39	472.899993896484	379.100006103516	674.900024414062	367.799987792969
1	imis0607d	r	0	r	m	29	1	2	33	129	1	C1S3.TIF	C1S1.TIF	C2S2.TIF	1	1	2	3	1	2	200	861	767946	768846	1458	1476	769253	-32768	1599	389.768999999971	769231	769289	59	277.600006103516	389.899993896484	646.599975585938	378.799987792969	198.199996948242	454.799987792969	10.5326331513649	1.73290194568886	367.768999999971	769739	769759	21	662.5	382.5	683.099975585938	388.700012207031
1	imis0607d	r	0	r	m	29	1	2	34	130	-1	C1S1.TIF	C1S3.TIF	C2S2.TIF	1	1	2	1	3	2	200	596	850763	851363	1726	1751	851422	-32768	1771	42.405999999959	-32768	-32768	-32768	-32768	-32768	-32768	-32768	-32768	-32768	-32768	-32768	-884147.594	851583	851633	51	508.600006103516	359	328.899993896484	348.200012207031
1	imis0607d	r	0	r	m	29	0	2	35	131	-1	C1S2.TIF	C1S1.TIF	C2S2.TIF	1	1	2	2	1	2	200	614	852823	853473	1831	1823	853643	-32768	1748	153.489999999991	853640	853682	43	515.099975585938	359.399993896484	275.299987792969	340.799987792969	159.100006103516	275.799987792969	6.8721846278997	175.546414528934	150.489999999991	853983	853995	13	278	334.399993896484	304	343.799987792969
1	imis0607d	r	0	r	m	29	1	2	36	132	1	C2S2.TIF	C2S3.TIF	C1S1.TIF	2	2	1	2	3	1	200	811	855120	855920	1860	1850	856072	-32768	1834	136.180000000051	-32768	-32768	-32768	-32768	-32768	-32768	-32768	-32768	-32768	-32768	-32768	-888703.82	856067	856100	34	529	372.799987792969	719.900024414062	358.5
1	imis0607d	r	0	r	m	29	1	2	37	133	-1	C1S2.TIF	C1S3.TIF	C2S1.TIF	1	1	2	2	3	1	200	920	859647	860597	2149	2173	860842	-32768	2288	227.761000000057	-32768	-32768	-32768	-32768	-32768	-32768	-32768	-32768	-32768	-32768	-32768	-893382.239	860839	860879	41	531.900024414062	393.100006103516	310.299987792969	380.899993896484
1	imis0607d	r	0	r	m	29	0	2	38	134	1	C1S1.TIF	C1S2.TIF	C2S1.TIF	1	1	2	1	2	1	200	622	862222	862872	1906	1919	863089	-32768	1971	200.447999999975	863085	863119	35	510.799987792969	379.700012207031	352.100006103516	358.600006103516	131.899993896484	244.699996948242	4.59410410835182	172.405761766847	196.447999999975	863149	863201	53	370.899993896484	358.600006103516	689.400024414062	369.700012207031
1	imis0607d	r	0	r	m	29	1	2	39	135	-1	C1S1.TIF	C1S2.TIF	C2S3.TIF	1	1	2	1	2	3	200	740	864254	865004	1946	1943	865170	-32768	1981	150.368999999948	865165	865208	44	524.799987792969	377.700012207031	719	368.200012207031	150.100006103516	339	5.57116259977172	2.80864443277234	145.368999999948	865276	865337	62	718.799987792969	367.799987792969	289.100006103516	352.899993896484
1	imis0607d	r	0	r	m	29	1	2	40	136	1	C1S2.TIF	C1S1.TIF	C2S3.TIF	1	1	2	2	1	3	200	998	866413	867413	1937	1928	867571	-32768	1899	142.310999999987	-32768	-32768	-32768	-32768	-32768	-32768	-32768	-32768	-32768	-32768	-32768	-900196.689	867567	867604	38	513.799987792969	376.299987792969	719.099975585938	368.299987792969
1	imis0607d	r	0	r	m	29	1	2	41	137	-1	C2S1.TIF	C2S3.TIF	C1S2.TIF	2	2	1	1	3	2	200	521	868669	869219	1647	1643	869413	-32768	1679	177.402000000002	-32768	-32768	-32768	-32768	-32768	-32768	-32768	-32768	-32768	-32768	-32768	-902003.598	869408	869448	41	502	358.5	289.899993896484	362.799987792969
1	imis0607d	r	0	r	m	29	0	2	42	138	-1	C1S2.TIF	C1S3.TIF	C2S2.TIF	1	1	2	2	3	2	200	587	870813	871413	1957	1947	871606	-32768	1939	176.324999999953	871602	871635	34	522.799987792969	382	704.700012207031	360.5	154.100006103516	312.899993896484	5.24852426914796	6.7601195340772	172.324999999953	871726	871784	59	689.5	364.899993896484	298.299987792969	353.700012207031
1	imis0607d	r	0	r	m	29	0	2	43	139	1	C2S1.TIF	C2S2.TIF	C1S1.TIF	2	2	1	1	2	1	200	980	874179	875179	1795	1801	875428	-32768	1879	232.719999999972	875424	875463	40	506	375.899993896484	283.299987792969	360	161.800003051758	269.899993896484	6.38827299875415	175.905211889995	228.719999999972	875622	875679	58	301	362.799987792969	702.099975585938	358.200012207031
1	imis0607d	r	0	r	m	29	1	2	44	140	-1	C2S1.TIF	C2S2.TIF	C1S3.TIF	2	2	1	1	2	3	200	866	879205	880055	1919	1935	880300	-32768	1986	228.466000000015	-32768	-32768	-32768	-32768	-32768	-32768	-32768	-32768	-32768	-32768	-32768	-912839.534	880295	880334	40	516	378.100006103516	290.5	365.200012207031
1	imis0607d	r	0	r	m	29	0	2	45	141	-1	C1S3.TIF	C1S2.TIF	C2S3.TIF	1	1	2	3	2	3	200	830	882425	883261	1628	1620	883451	-32768	1615	168.741000000038	883447	883482	36	503.5	342.399993896484	676.700012207031	336.5	134.100006103516	291.100006103516	4.96563793408579	1.95380942542432	164.741000000038	885058	885097	40	531.099975585938	358.200012207031	309.600006103516	353.700012207031
1	imis0607d	r	0	r	m	29	0	2	46	142	-1	C1S2.TIF	C1S3.TIF	C2S2.TIF	1	1	2	2	3	2	200	546	886085	886635	1780	1766	886646	-32768	1762	-4.96100000001024	-32768	-32768	-32768	-32768	-32768	-32768	-32768	-32768	-32768	-32768	-32768	-919418.961	886885	886925	41	509.899993896484	350.700012207031	286.5	345.700012207031
1	imis0607d	r	0	r	m	29	1	2	47	143	1	C2S1.TIF	C2S2.TIF	C1S3.TIF	2	2	1	1	2	3	200	677	888586	889286	1751	1749	889458	-32768	1751	155.581000000006	-32768	-32768	-32768	-32768	-32768	-32768	-32768	-32768	-32768	-32768	-32768	-922070.419	889454	889489	36	507.5	362.899993896484	706	351.700012207031
1	imis0607d	r	0	r	m	29	0	2	48	144	1	C2S3.TIF	C2S2.TIF	C1S3.TIF	2	2	1	3	2	3	200	624	890547	891197	1640	1632	891405	-32768	1592	191.785999999964	-32768	-32768	-32768	-32768	-32768	-32768	-32768	-32768	-32768	-32768	-32768	-923981.214	891401	891442	42	503.600006103516	345.299987792969	731.099975585938	343.5
1	imis0607d	r	0	r	m	29	1	2	49	145	1	C1S2.TIF	C1S3.TIF	C2S1.TIF	1	1	2	2	3	1	200	536	892499	893049	1707	1706	893218	-32768	1712	152.886000000057	893216	893230	15	503.5	357.700012207031	470.399993896484	353.399993896484	56.9000015258789	89.5	0.960545143449275	172.588282149213	150.886000000057	893263	893303	41	479.299987792969	352.200012207031	729.599975585938	371.299987792969
1	imis0607d	r	0	r	m	29	1	2	50	146	-1	C2S2.TIF	C2S1.TIF	C1S3.TIF	2	2	1	2	1	3	200	516	894679	895229	1650	1658	895435	-32768	1679	189.858000000007	-32768	-32768	-32768	-32768	-32768	-32768	-32768	-32768	-32768	-32768	-32768	-928013.142	895431	895469	39	509.399993896484	359.899993896484	303.899993896484	344.100006103516
1	imis0607d	r	0	r	m	29	1	2	51	147	-1	C1S3.TIF	C1S1.TIF	C2S2.TIF	1	1	2	3	1	2	200	913	896751	898901	1610	1622	898968	-32768	1653	50.3429999999935	899131	899180	50	511.5	358.5	301.799987792969	334.899993896484	144.199996948242	268.700012207031	6.03809459714626	173.561248416121	213.342999999993	900117	900290	174	290.899993896484	350.799987792969	315.5	347.200012207031
1	imis0607d	r	0	r	m	29	0	2	52	148	1	C1S3.TIF	C1S1.TIF	C2S3.TIF	1	1	2	3	1	3	200	622	902008	902658	1640	1629	902834	-32768	1604	159.638999999966	902831	902890	60	502.299987792969	353.399993896484	295.700012207031	346.100006103516	131.699996948242	241.699996948242	5.90657188160258	177.968339262244	156.638999999966	902994	903050	57	312.5	340.799987792969	680.200012207031	350.700012207031
1	imis0607d	r	0	r	m	29	1	2	53	149	1	C1S2.TIF	C1S3.TIF	C2S1.TIF	1	1	2	2	3	1	200	714	904438	905138	1612	1620	905378	-32768	1676	223.716000000015	-32768	-32768	-32768	-32768	-32768	-32768	-32768	-32768	-32768	-32768	-32768	-937922.284	905373	905408	36	504.799987792969	350.799987792969	719.299987792969	341.700012207031
1	imis0607d	r	0	r	m	29	1	2	54	150	1	C1S3.TIF	C1S2.TIF	C2S1.TIF	1	1	2	3	2	1	200	891	909525	910425	1873	1886	910533	-32768	1915	91.7240000000456	-32768	-32768	-32768	-32768	-32768	-32768	-32768	-32768	-32768	-32768	-32768	-943209.276	910658	910701	44	529.200012207031	375.700012207031	714.099975585938	361.600006103516
1	imis0607d	r	0	r	m	29	0	2	55	151	-1	C1S1.TIF	C1S3.TIF	C2S1.TIF	1	1	2	1	3	1	200	700	912339	913039	1696	1693	913118	-32768	1712	63.1979999999749	913224	913273	50	487.5	363.200012207031	710.599975585938	352.600006103516	152.100006103516	366.100006103516	6.39980227382581	2.72802726618027	169.197999999975	913585	913611	27	263.100006103516	342.700012207031	287.200012207031	346.700012207031
1	imis0607d	r	0	r	m	29	0	2	56	152	-1	C2S2.TIF	C2S1.TIF	C1S2.TIF	2	2	1	2	1	2	200	947	917508	918458	1981	1984	918715	-32768	1998	240.621999999974	918711	918747	37	518.400024414062	385.100006103516	730.5	367.799987792969	163.5	331	6.08899621887794	4.68305829597543	236.621999999974	919255	919292	38	501.899993896484	362.200012207031	299.200012207031	357.5
1	imis0607d	r	0	r	m	29	0	2	57	153	1	C1S1.TIF	C1S3.TIF	C2S1.TIF	1	1	2	1	3	1	200	870	920732	921632	1798	1798	921682	-32768	1795	34.0159999999451	-32768	-32768	-32768	-32768	-32768	-32768	-32768	-32768	-32768	-32768	-32768	-954415.984	921846	921881	36	514.599975585938	360.100006103516	716.900024414062	356.100006103516
1	imis0607d	r	0	r	m	29	0	2	58	154	1	C2S3.TIF	C2S1.TIF	C1S3.TIF	2	2	1	3	1	3	200	626	923343	923993	1873	1872	924030	-32768	1871	21.094000000041	-32768	-32768	-32768	-32768	-32768	-32768	-32768	-32768	-32768	-32768	-32768	-956776.906	924241	924281	41	520.700012207031	373.100006103516	716.200012207031	355.299987792969
1	imis0607d	r	0	r	m	29	1	2	59	155	1	C2S3.TIF	C2S1.TIF	C1S2.TIF	2	2	1	3	1	2	200	940	925399	926349	1745	1736	926524	-32768	1705	158.429000000004	-32768	-32768	-32768	-32768	-32768	-32768	-32768	-32768	-32768	-32768	-32768	-959133.571	926520	926557	38	511	343.600006103516	735	341.799987792969
1	imis0607d	r	0	r	m	29	0	2	60	156	1	C1S2.TIF	C1S1.TIF	C2S2.TIF	1	1	2	2	1	2	200	550	927827	928377	1803	1813	928609	-32768	1828	215.425000000047	-32768	-32768	-32768	-32768	-32768	-32768	-32768	-32768	-32768	-32768	-32768	-961161.575	928609	928655	47	518.700012207031	358.600006103516	718	346.600006103516
1	imis0607d	r	0	r	m	29	1	2	61	157	-1	C1S3.TIF	C1S2.TIF	C2S1.TIF	1	1	2	3	2	1	200	779	930426	931226	1591	1572	931434	-32768	1568	192.273000000045	931429	931467	39	499.299987792969	349.799987792969	684.099975585938	329	134.5	292.799987792969	5.32875535368074	6.44016832919709	187.273000000045	933929	933955	27	286.100006103516	334.299987792969	314.200012207031	348.5
1	imis0607d	r	0	r	m	29	1	2	62	158	-1	C1S2.TIF	C1S1.TIF	C2S3.TIF	1	1	2	2	1	3	200	747	935679	936429	1648	1649	936626	-32768	1630	179.829000000027	936623	936661	39	500.5	343.399993896484	293.299987792969	335.100006103516	149.5	250.399993896484	5.92477539104134	177.700198501163	176.829000000027	938309	938358	50	515.900024414062	348.5	289.299987792969	347.899993896484
1	imis0607d	r	0	r	m	29	0	2	63	159	-1	C1S3.TIF	C1S1.TIF	C2S3.TIF	1	1	2	3	1	3	200	666	939423	942067	1594	1597	942173	-32768	1387	84.0829999999842	942068	942186	119	500.5	357.700012207031	504.299987792969	335.799987792969	340.799987792969	1266.30004882812	0.639633309735701	80.1566268308675	-20.9170000000158	943028	943047	20	297.399993896484	342.200012207031	279.200012207031	351.100006103516
1	imis0607d	r	0	r	m	29	0	2	64	160	1	C1S2.TIF	C1S3.TIF	C2S2.TIF	1	1	2	2	3	2	200	933	947792	948742	2094	2096	949017	-32768	2126	257.275000000023	-32768	-32768	-32768	-32768	-32768	-32768	-32768	-32768	-32768	-32768	-32768	-981527.725	949013	949056	44	520.099975585938	365.100006103516	711.400024414062	363
1	imis0607d	r	0	r	m	29	0	2	65	161	-1	C1S3.TIF	C1S2.TIF	C2S3.TIF	1	1	2	3	2	3	200	995	953296	954296	1972	1935	954360	-32768	1905	47.3320000000531	-32768	-32768	-32768	-32768	-32768	-32768	-32768	-32768	-32768	-32768	-32768	-987080.668	954541	954581	41	505.899993896484	347.299987792969	285.200012207031	347.700012207031
1	imis0607d	r	0	r	m	29	0	2	66	162	-1	C2S1.TIF	C2S3.TIF	C1S1.TIF	2	2	1	1	3	1	200	807	956749	957549	1842	1850	957736	-32768	1863	170.962999999989	957732	957768	37	527.099975585938	376.899993896484	701.400024414062	365.799987792969	132.300003051758	299.399993896484	5.00444601096647	3.65432135108148	166.962999999989	958037	958059	23	363.899993896484	341.600006103516	297.700012207031	357.5
1	imis0607d	r	0	r	m	29	1	2	67	163	-1	C2S1.TIF	C2S3.TIF	C1S2.TIF	2	2	1	1	3	2	200	513	959797	960347	1784	1789	960551	-32768	1783	187.131000000052	-32768	-32768	-32768	-32768	-32768	-32768	-32768	-32768	-32768	-32768	-32768	-993131.869	960547	960586	40	518.200012207031	364	294	361.700012207031
1	imis0607d	r	0	r	m	29	0	2	68	164	-1	C2S1.TIF	C2S2.TIF	C1S1.TIF	2	2	1	1	2	1	200	572	1044728	1045328	1448	1433	1045496	-32768	1443	151.346999999951	-32768	-32768	-32768	-32768	-32768	-32768	-32768	-32768	-32768	-32768	-32768	-1078112.653	1045492	1045559	68	508.5	369.600006103516	320.600006103516	340.600006103516
1	imis0607d	r	0	r	m	29	1	2	69	165	1	C1S3.TIF	C1S1.TIF	C2S2.TIF	1	1	2	3	1	2	200	535	1047063	1047613	1570	1580	1047777	-32768	1598	148.400000000023	-32768	-32768	-32768	-32768	-32768	-32768	-32768	-32768	-32768	-32768	-32768	-1080396.6	1047773	1047810	38	509	377.399993896484	735.700012207031	363.799987792969
1	imis0607d	r	0	r	m	29	1	2	70	166	-1	C1S2.TIF	C1S1.TIF	C2S3.TIF	1	1	2	2	1	3	200	553	1048872	1049422	1765	1760	1049592	-32768	1743	154.577000000048	1049588	1049623	36	509.200012207031	394.700012207031	712.299987792969	385.5	157.699996948242	320.100006103516	5.82548538312909	2.60106085851182	150.577000000048	1049692	1049744	53	698.5	398.100006103516	285.299987792969	379.299987792969
1	imis0607d	r	0	r	m	29	0	2	71	167	1	C1S1.TIF	C1S3.TIF	C2S1.TIF	1	1	2	1	3	1	200	655	1050796	1051446	1800	1801	1051608	-32768	1803	145.141000000061	-32768	-32768	-32768	-32768	-32768	-32768	-32768	-32768	-32768	-32768	-32768	-1084230.859	1051604	1051639	36	518	391.799987792969	708.200012207031	391.799987792969
1	imis0607d	r	0	r	m	29	1	2	72	168	-1	C2S2.TIF	C2S3.TIF	C1S1.TIF	2	2	1	2	3	1	200	656	1053068	1053718	1762	1787	1053937	-32768	1875	202.25	-32768	-32768	-32768	-32768	-32768	-32768	-32768	-32768	-32768	-32768	-32768	-1086502.75	1053932	1053971	40	521.400024414062	393.399993896484	315.799987792969	381.899993896484
1	imis0607d	r	0	r	m	29	0	2	73	169	-1	C1S1.TIF	C1S2.TIF	C2S1.TIF	1	1	2	1	2	1	200	835	1055033	1055883	1786	1785	1056056	-32768	1771	157.034999999916	1056052	1056087	36	511.299987792969	385.200012207031	676.400024414062	369	130.199996948242	285.5	4.76032946731537	5.62010554642586	153.034999999916	1056147	1056197	51	663.599975585938	373	286.899993896484	359.399993896484
1	imis0607d	r	0	r	m	29	0	2	74	170	1	C2S3.TIF	C2S2.TIF	C1S3.TIF	2	2	1	3	2	3	200	776	1057543	1058343	1621	1620	1058529	-32768	1651	169.397000000114	1058524	1058551	28	511.600006103516	373.299987792969	631.799987792969	356.200012207031	122.699996948242	259	3.48889934669123	8.10824908333105	164.397000000114	1058912	1058933	22	665.900024414062	379	731.799987792969	378
1	imis0607d	r	0	r	m	29	1	2	75	171	-1	C1S3.TIF	C1S2.TIF	C2S1.TIF	1	1	2	3	2	1	200	634	1059930	1060580	1583	1582	1060770	-32768	1556	174.347999999998	-32768	-32768	-32768	-32768	-32768	-32768	-32768	-32768	-32768	-32768	-32768	-1093363.652	1060766	1060807	42	515.400024414062	385.200012207031	294.600006103516	371.799987792969
1	imis0607d	r	0	r	m	29	1	2	76	172	1	C2S1.TIF	C2S3.TIF	C1S2.TIF	2	2	1	1	3	2	200	781	1061863	1062663	1471	1485	1062822	-32768	1497	141.95299999998	-32768	-32768	-32768	-32768	-32768	-32768	-32768	-32768	-32768	-32768	-32768	-1095448.047	1062818	1062853	36	503.100006103516	370.600006103516	715.700012207031	367.299987792969
1	imis0607d	r	0	r	m	29	0	2	77	173	1	C2S1.TIF	C2S2.TIF	C1S1.TIF	2	2	1	1	2	1	200	624	1064135	1064785	1318	1317	1064972	-32768	1336	170.02099999995	-32768	-32768	-32768	-32768	-32768	-32768	-32768	-32768	-32768	-32768	-32768	-1097569.979	1064967	1065002	36	499.799987792969	354.299987792969	693.799987792969	342.700012207031
1	imis0607d	r	0	r	m	29	0	2	78	174	-1	C2S3.TIF	C2S1.TIF	C1S3.TIF	2	2	1	3	1	3	200	803	1066061	1066861	1595	1611	1067069	-32768	1677	192.212000000058	1067064	1067098	35	503.700012207031	386.100006103516	674.599975585938	370.899993896484	139.199996948242	310.100006103516	4.92334182734402	5.09713854251224	187.212000000058	1067159	1067219	61	656.5	377	308	361.5
1	imis0607d	r	0	r	m	29	0	2	79	175	-1	C1S3.TIF	C1S1.TIF	C2S3.TIF	1	1	2	3	1	3	200	791	1068250	1069038	1549	1540	1069229	-32768	1567	169.564999999944	1069224	1069261	38	491.399993896484	380.700012207031	696	371.100006103516	152.600006103516	331.600006103516	5.87735286043802	2.69026077206006	164.564999999944	1069380	1069441	62	686.299987792969	378.100006103516	319.899993896484	386
1	imis0607d	r	0	r	m	29	0	2	80	176	-1	C2S2.TIF	C2S1.TIF	C1S2.TIF	2	2	1	2	1	2	200	745	1070747	1071492	1507	1502	1071508	-32768	1505	-5.18399999989197	1071663	1071705	43	497.5	366.600006103516	670.200012207031	360.899993896484	137.199996948242	353.100006103516	4.95823792908304	1.89582028738156	149.816000000108	1071781	1071838	58	675.700012207031	365.799987792969	318.299987792969	366.600006103516
1	imis0607d	r	0	r	m	29	1	2	81	177	1	C2S2.TIF	C2S3.TIF	C1S1.TIF	2	2	1	2	3	1	200	860	1073160	1074010	1412	1411	1074207	-32768	1411	180.689000000013	1074202	1074243	42	492.5	367	285.600006103516	366.600006103516	140.5	228.300003051758	5.91989640538997	179.889446636128	175.689000000013	1074428	1074485	58	292.899993896484	364.600006103516	692.599975585938	364.799987792969
1	imis0607d	r	0	r	m	29	1	2	82	178	-1	C2S1.TIF	C2S2.TIF	C1S3.TIF	2	2	1	1	2	3	200	571	1076374	1076974	1506	1516	1077155	-32768	1571	164.216000000015	1077151	1077181	31	496.899993896484	382.799987792969	640.900024414062	371.600006103516	131	280.700012207031	4.15046475939763	4.45376733003806	160.216000000015	1077232	1077290	59	630.400024414062	377.799987792969	292.899993896484	363.700012207031
1	imis0607d	r	0	r	m	29	0	2	83	179	-1	C1S2.TIF	C1S1.TIF	C2S2.TIF	1	1	2	2	1	2	200	848	1078417	1079267	1709	1703	1079492	-32768	1703	209.101999999955	-32768	-32768	-32768	-32768	-32768	-32768	-32768	-32768	-32768	-32768	-32768	-1112050.898	1079488	1079529	42	509.399993896484	386.100006103516	279	376.600006103516
1	imis0607d	r	0	r	m	29	1	2	84	180	-1	C2S2.TIF	C2S3.TIF	C1S1.TIF	2	2	1	2	3	1	200	870	1080844	1081744	1527	1527	1081901	-32768	1542	140.867000000086	1081897	1081935	39	501.799987792969	376.399993896484	681.900024414062	366.299987792969	129.199996948242	282.5	5.17603001792289	3.21901380499143	136.867000000086	1082020	1082078	59	672.700012207031	372.799987792969	287.799987792969	364.100006103516
1	imis0607d	r	0	r	m	29	1	2	85	181	1	C2S3.TIF	C2S1.TIF	C1S2.TIF	2	2	1	3	1	2	200	724	1083128	1083858	1492	1498	1084041	-32768	1511	162.401000000071	1084037	1084077	41	492.899993896484	369.100006103516	280.799987792969	370.799987792969	148.5	242.5	6.06886617727073	-179.53949573938	158.401000000071	1084216	1084272	57	290.200012207031	370.200012207031	670.099975585938	363.200012207031
1	imis0607d	r	0	r	m	29	1	2	86	182	-1	C2S3.TIF	C2S1.TIF	C1S2.TIF	2	2	1	3	1	2	200	931	1085326	1086276	1475	1470	1086473	-32768	1436	180.578999999911	-32768	-32768	-32768	-32768	-32768	-32768	-32768	-32768	-32768	-32768	-32768	-1119060.421	1086473	1086529	57	500.700012207031	362.600006103516	296.299987792969	352.5
1	imis0607d	r	0	r	m	29	0	2	87	183	1	C1S3.TIF	C1S1.TIF	C2S3.TIF	1	1	2	3	1	3	200	935	1087969	1088919	1770	1777	1089160	-32768	1820	224.970999999903	1089156	1089194	39	513.599975585938	375.399993896484	305	361.299987792969	153.100006103516	252.399993896484	5.99079385797662	176.12265865064	220.970999999903	1090037	1090096	60	302.100006103516	382.600006103516	701.900024414062	384.700012207031
1	imis0607d	r	0	r	m	29	1	2	88	184	1	C1S1.TIF	C1S2.TIF	C2S3.TIF	1	1	2	1	2	3	200	865	1091409	1092259	1481	1484	1092431	-32768	1512	156.203999999911	-32768	-32768	-32768	-32768	-32768	-32768	-32768	-32768	-32768	-32768	-32768	-1125042.796	1092426	1092463	38	504.200012207031	373.600006103516	696.200012207031	363.700012207031
1	imis0607d	r	0	r	m	29	1	2	89	185	1	C2S3.TIF	C2S2.TIF	C1S1.TIF	2	2	1	3	2	1	200	758	1094565	1095315	1367	1361	1095503	-32768	1353	172.42200000002	1095499	1095538	40	493.200012207031	359.899993896484	301.5	348.299987792969	138.600006103516	227.399993896484	5.50294198355526	176.527936678196	168.42200000002	1095640	1095686	47	305	339.5	691.400024414062	343.200012207031
1	imis0607d	r	0	r	m	29	1	2	90	186	1	C1S1.TIF	C1S3.TIF	C2S2.TIF	1	1	2	1	3	2	200	983	1096744	1097744	1631	1614	1097956	-32768	1582	195.370000000112	1097952	1097993	42	511.5	373.600006103516	305	353.799987792969	141.699996948242	235.5	5.94419827540486	174.508032254375	191.370000000112	1098121	1098177	57	315.899993896484	352.899993896484	695.5	365.799987792969
1	imis0607d	r	0	r	m	29	1	2	91	187	-1	C2S2.TIF	C2S1.TIF	C1S3.TIF	2	2	1	2	1	3	200	606	1099505	1100105	1883	1872	1100339	-32768	1877	218.083000000101	1100338	1100373	36	524.299987792969	395.100006103516	412.100006103516	370.799987792969	90.0999984741211	133.899993896484	3.30384649045415	167.76331182929	217.083000000101	1100399	1100438	40	419.399993896484	372.200012207031	311.899993896484	363.200012207031
1	imis0607d	r	0	r	m	29	1	2	92	188	-1	C1S1.TIF	C1S3.TIF	C2S2.TIF	1	1	2	1	3	2	200	697	1101511	1102211	1921	1926	1102379	-32768	1960	151.580000000075	1102375	1102410	36	536.700012207031	395.299987792969	733.700012207031	377.100006103516	152.899993896484	339.100006103516	5.66083406403969	5.30096974481456	147.580000000075	1102499	1102552	54	724.299987792969	381.5	297.100006103516	368
1	imis0607d	r	0	r	m	29	0	2	93	189	-1	C1S1.TIF	C1S3.TIF	C2S1.TIF	1	1	2	1	3	1	200	802	1104280	1105080	1613	1605	1105308	-32768	1634	211.594000000041	-32768	-32768	-32768	-32768	-32768	-32768	-32768	-32768	-32768	-32768	-32768	-1137864.406	1105304	1105345	42	530	370.799987792969	320.899993896484	352.799987792969
1	imis0607d	r	0	r	m	29	0	2	94	190	-1	C2S2.TIF	C2S3.TIF	C1S2.TIF	2	2	1	2	3	2	200	889	1107088	1107988	1643	1630	1108213	-32768	1630	208.790999999968	-32768	-32768	-32768	-32768	-32768	-32768	-32768	-32768	-32768	-32768	-32768	-1140772.209	1108209	1108254	46	521.900024414062	377.399993896484	329.200012207031	363.299987792969
1	imis0607d	r	0	r	m	29	0	2	95	191	-1	C2S3.TIF	C2S2.TIF	C1S3.TIF	2	2	1	3	2	3	200	623	1109359	1110009	1555	1553	1110214	-32768	1515	188.368000000017	-32768	-32768	-32768	-32768	-32768	-32768	-32768	-32768	-32768	-32768	-32768	-1142793.632	1110210	1110253	44	520.400024414062	371.5	305.200012207031	359.399993896484
1	imis0607d	r	0	r	m	29	1	2	96	192	1	C2S1.TIF	C2S3.TIF	C1S2.TIF	2	2	1	1	3	2	200	622	1111747	1112397	1478	1480	1112590	-32768	1494	176.85400000005	1112585	1112624	40	516.099975585938	366.899993896484	306.399993896484	355.299987792969	150.199996948242	246.399993896484	6.01783444924709	176.825388333644	171.85400000005	1112748	1112803	56	316.299987792969	353.5	699.200012207031	358.5
1	imis0607d	r	0	r	m	29	0	3	1	193	1	C1S1.TIF	C1S3.TIF	C2S1.TIF	1	1	2	1	3	1	200	565	1124305	1124905	1698	1693	1125068	-32768	1669	146.831000000006	-32768	-32768	-32768	-32768	-32768	-32768	-32768	-32768	-32768	-32768	-32768	-1157689.169	1125064	1125098	35	537.200012207031	391.299987792969	699.599975585938	373.600006103516
1	imis0607d	r	0	r	m	29	1	3	2	194	-1	C2S1.TIF	C2S3.TIF	C1S2.TIF	2	2	1	1	3	2	200	834	1127402	1128252	1754	1761	1128476	-32768	1845	207.899999999907	-32768	-32768	-32768	-32768	-32768	-32768	-32768	-32768	-32768	-32768	-32768	-1161036.1	1128472	1128513	42	530.099975585938	414.200012207031	308.299987792969	395
1	imis0607d	r	0	r	m	29	0	3	3	195	1	C2S2.TIF	C2S3.TIF	C1S2.TIF	2	2	1	2	3	2	200	718	1130661	1131380	1711	1711	1131617	-32768	1762	214.958000000101	-32768	-32768	-32768	-32768	-32768	-32768	-32768	-32768	-32768	-32768	-32768	-1164170.042	1131613	1131697	85	532.099975585938	398.200012207031	711.5	380.700012207031
1	imis0607d	r	0	r	m	29	0	3	4	196	-1	C1S3.TIF	C1S1.TIF	C2S3.TIF	1	1	2	3	1	3	200	926	1135583	1136533	1864	1876	1136774	-32768	1967	224.08899999992	-32768	-32768	-32768	-32768	-32768	-32768	-32768	-32768	-32768	-32768	-32768	-1169317.911	1136771	1136810	40	542.299987792969	402.299987792969	328.799987792969	384.799987792969
1	imis0607d	r	0	r	m	29	0	3	5	197	-1	C1S1.TIF	C1S3.TIF	C2S1.TIF	1	1	2	1	3	1	200	844	1138444	1139294	2014	2037	1139501	-32768	2067	190.756000000052	-32768	-32768	-32768	-32768	-32768	-32768	-32768	-32768	-32768	-32768	-32768	-1172078.244	1139497	1139538	42	537.900024414062	392.200012207031	318.299987792969	384.200012207031
1	imis0607d	r	0	r	m	29	0	3	6	198	-1	C1S1.TIF	C1S3.TIF	C2S1.TIF	1	1	2	1	3	1	200	663	1140626	1141276	2005	2010	1141462	-32768	2026	169.176999999909	-32768	-32768	-32768	-32768	-32768	-32768	-32768	-32768	-32768	-32768	-32768	-1174060.823	1141459	1141499	41	534.700012207031	403	322.200012207031	391.899993896484
1	imis0607d	r	0	r	m	29	0	3	7	199	-1	C2S1.TIF	C2S3.TIF	C1S1.TIF	2	2	1	1	3	1	200	926	1143384	1144334	2066	2064	1144571	-32768	2091	220.543999999994	-32768	-32768	-32768	-32768	-32768	-32768	-32768	-32768	-32768	-32768	-32768	-1177118.456	1144568	1144607	40	539.5	405.200012207031	328.899993896484	392.100006103516
1	imis0607d	r	0	r	m	29	0	3	8	200	1	C2S1.TIF	C2S3.TIF	C1S1.TIF	2	2	1	1	3	1	200	540	1145666	1146216	1660	1631	1146404	-32768	1607	171.857000000076	1146400	1146439	40	525	387.700012207031	317.899993896484	372.299987792969	152.199996948242	249.899993896484	5.95057537886896	175.735794956551	167.857000000076	1146551	1146608	58	327.100006103516	367.200012207031	702.200012207031	371.5
1	imis0607d	r	0	r	m	29	0	3	9	201	-1	C2S3.TIF	C2S2.TIF	C1S3.TIF	2	2	1	3	2	3	200	903	1147674	1148574	1258	1257	1148791	-32768	1298	201.502000000095	-32768	-32768	-32768	-32768	-32768	-32768	-32768	-32768	-32768	-32768	-32768	-1181357.498	1148787	1148827	41	512.900024414062	365.200012207031	290.5	357
1	imis0607d	r	0	r	m	29	0	3	10	202	-1	C1S1.TIF	C1S2.TIF	C2S1.TIF	1	1	2	1	2	1	200	563	1149893	1150493	1346	1350	1150576	-32768	1369	67.0970000000671	-32768	-32768	-32768	-32768	-32768	-32768	-32768	-32768	-32768	-32768	-32768	-1183276.903	1150707	1150744	38	496.299987792969	371.600006103516	305.600006103516	355.299987792969
1	imis0607d	r	0	r	m	29	1	3	11	203	1	C1S3.TIF	C1S2.TIF	C2S1.TIF	1	1	2	3	2	1	200	674	1151800	1152500	1499	1497	1152658	-32768	1499	142.085999999894	1152654	1152677	24	514.099975585938	381.600006103516	432.399993896484	371.399993896484	94.8000030517578	165.899993896484	2.36938311245265	172.874121723526	138.085999999894	1153248	1153283	36	503.899993896484	365.299987792969	706.299987792969	370.899993896484
1	imis0607d	r	0	r	m	29	1	3	12	204	-1	C1S3.TIF	C1S2.TIF	C2S1.TIF	1	1	2	3	2	1	200	736	1154350	1155100	1374	1368	1155288	-32768	1390	171.185000000056	-32768	-32768	-32768	-32768	-32768	-32768	-32768	-32768	-32768	-32768	-32768	-1187884.815	1155286	1155325	40	507.600006103516	373.200012207031	292.600006103516	369.700012207031
1	imis0607d	r	0	r	m	29	0	3	13	205	1	C2S3.TIF	C2S1.TIF	C1S3.TIF	2	2	1	3	1	3	200	912	1157823	1158723	1596	1622	1159136	-32768	1714	397.105999999912	-32768	-32768	-32768	-32768	-32768	-32768	-32768	-32768	-32768	-32768	-32768	-1191506.894	1159119	1159175	57	330.100006103516	376.799987792969	681.799987792969	381.799987792969
1	imis0607d	r	0	r	m	29	1	3	14	206	-1	C2S3.TIF	C2S2.TIF	C1S1.TIF	2	2	1	3	2	1	200	883	1162036	1162936	1598	1605	1163180	-32768	1605	227.96800000011	-32768	-32768	-32768	-32768	-32768	-32768	-32768	-32768	-32768	-32768	-32768	-1195720.032	1163177	1163217	41	509.299987792969	384.399993896484	298.700012207031	369.700012207031
1	imis0607d	r	0	r	m	29	1	3	15	207	-1	C1S2.TIF	C1S3.TIF	C2S1.TIF	1	1	2	2	3	1	200	694	1164527	1165227	1575	1571	1165426	-32768	1615	182.189000000013	1165422	1165458	37	524.700012207031	387.100006103516	684	368.700012207031	122	277.100006103516	4.60158386929275	6.60758734876565	178.189000000013	1165498	1165556	59	662.700012207031	372.700012207031	325.5	355.700012207031
1	imis0607d	r	0	r	m	29	1	3	16	208	1	C1S1.TIF	C1S2.TIF	C2S3.TIF	1	1	2	1	2	3	200	710	1167102	1167802	1537	1524	1167994	-32768	1514	175.253000000026	1167990	1168030	41	510.399993896484	377	296.600006103516	362.700012207031	149.5	240.899993896484	6.13984037790107	176.163192760971	171.253000000026	1168096	1168154	59	313.899993896484	358.600006103516	719.599975585938	359.100006103516
1	imis0607d	r	0	r	m	29	1	3	17	209	-1	C1S3.TIF	C1S2.TIF	C2S1.TIF	1	1	2	3	2	1	200	714	1170229	1170929	1543	1537	1171153	-32768	1538	207.35400000005	-32768	-32768	-32768	-32768	-32768	-32768	-32768	-32768	-32768	-32768	-32768	-1203713.646	1171149	1171188	40	503.5	374	293.299987792969	357.100006103516
1	imis0607d	r	0	r	m	29	0	3	18	210	-1	C2S1.TIF	C2S2.TIF	C1S1.TIF	2	2	1	1	2	1	200	953	1173283	1174233	1503	1521	1174302	-32768	1531	52.9350000000559	-32768	-32768	-32768	-32768	-32768	-32768	-32768	-32768	-32768	-32768	-32768	-1207017.065	1174443	1174491	49	508	391.600006103516	302	366.100006103516
1	imis0607d	r	0	r	m	29	1	3	19	211	1	C2S3.TIF	C2S1.TIF	C1S2.TIF	2	2	1	3	1	2	200	518	1176268	1176818	1448	1454	1177029	-32768	1458	193.932999999961	1177025	1177062	38	504.799987792969	369.299987792969	322	359.600006103516	139	232	5.24523337474465	176.954511303045	189.932999999961	1177516	1177539	24	682.400024414062	359.899993896484	723.700012207031	373.399993896484
1	imis0607d	r	0	r	m	29	1	3	20	212	1	C2S1.TIF	C2S3.TIF	C1S2.TIF	2	2	1	1	3	2	200	545	1179387	1179937	1492	1492	1180198	-32768	1447	244.753999999957	-32768	-32768	-32768	-32768	-32768	-32768	-32768	-32768	-32768	-32768	-32768	-1212721.246	1180194	1180230	37	516.599975585938	374.200012207031	704.5	376.200012207031
1	imis0607d	r	0	r	m	29	0	3	21	213	-1	C1S3.TIF	C1S2.TIF	C2S3.TIF	1	1	2	3	2	3	200	881	1182425	1183325	1574	1579	1183571	-32768	1632	230.149999999907	-32768	-32768	-32768	-32768	-32768	-32768	-32768	-32768	-32768	-32768	-32768	-1216108.85	1183566	1183607	42	516.200012207031	394.100006103516	291.799987792969	373.100006103516
1	imis0607d	r	0	r	m	29	1	3	22	214	-1	C1S1.TIF	C1S3.TIF	C2S2.TIF	1	1	2	1	3	2	200	718	1184934	1185684	1579	1560	1185720	-32768	1560	19.7700000000186	1185903	1185930	28	516.200012207031	378.100006103516	423.799987792969	364.399993896484	94	171.699996948242	2.68814504827865	171.554967210734	202.770000000019	1186017	1186041	25	428.899993896484	360.899993896484	335.200012207031	368.399993896484
1	imis0607d	r	0	r	m	29	0	3	23	215	-1	C2S1.TIF	C2S3.TIF	C1S1.TIF	2	2	1	1	3	1	200	694	1187143	1187843	1574	1569	1188028	-32768	1562	168.71399999992	1188024	1188061	38	518.400024414062	382	715.599975585938	372.399993896484	146	294.299987792969	5.65715845439931	2.79505576734392	164.71399999992	1188181	1188243	63	707.299987792969	377.5	299.100006103516	358.899993896484
1	imis0607d	r	0	r	m	29	0	3	24	216	-1	C2S2.TIF	C2S3.TIF	C1S2.TIF	2	2	1	2	3	2	200	528	1189624	1190174	1523	1527	1190356	-32768	1496	165.666999999899	-32768	-32768	-32768	-32768	-32768	-32768	-32768	-32768	-32768	-32768	-32768	-1222958.333	1190353	1190394	42	510.899993896484	381.200012207031	308.799987792969	372.5
1	imis0607d	r	0	r	m	29	1	3	25	217	1	C1S1.TIF	C1S3.TIF	C2S2.TIF	1	1	2	1	3	2	200	614	1191461	1192111	1496	1505	1192306	-32768	1490	178.875	-32768	-32768	-32768	-32768	-32768	-32768	-32768	-32768	-32768	-32768	-32768	-1224895.125	1192302	1192339	38	509.600006103516	384.299987792969	710.299987792969	375.700012207031
1	imis0607d	r	0	r	m	29	1	3	26	218	1	C1S1.TIF	C1S3.TIF	C2S2.TIF	1	1	2	1	3	2	200	983	1193398	1194398	1448	1458	1194562	-32768	1477	147.746999999974	-32768	-32768	-32768	-32768	-32768	-32768	-32768	-32768	-32768	-32768	-32768	-1227182.253	1194558	1194597	40	509.399993896484	378.5	695.5	366.299987792969
1	imis0607d	r	0	r	m	29	1	3	27	219	-1	C2S1.TIF	C2S2.TIF	C1S3.TIF	2	2	1	1	2	3	200	725	1195923	1196673	1311	1306	1196839	-32768	1301	150.675999999978	-32768	-32768	-32768	-32768	-32768	-32768	-32768	-32768	-32768	-32768	-32768	-1229456.324	1196836	1196875	40	501.200012207031	363.200012207031	310.399993896484	362.799987792969
1	imis0607d	r	0	r	m	29	0	3	28	220	1	C2S1.TIF	C2S3.TIF	C1S1.TIF	2	2	1	1	3	1	200	698	1199242	1199942	1419	1415	1200171	-32768	1397	211.678000000073	1200166	1200207	42	501.5	377.299987792969	297.399993896484	358.399993896484	141.899993896484	225.199996948242	5.87330201646519	174.694961485129	206.678000000073	1200377	1200426	50	305.5	357.600006103516	714.299987792969	364.399993896484
1	imis0607d	r	0	r	m	29	0	3	29	221	1	C1S2.TIF	C1S3.TIF	C2S2.TIF	1	1	2	2	3	2	200	872	1201484	1202384	1440	1431	1202597	-32768	1413	196.61400000006	1202593	1202636	44	500.700012207031	380.299987792969	292.5	364	136.399993896484	225.399993896484	5.9754675757891	175.50490104526	192.61400000006	1202764	1202821	58	301.600006103516	358.399993896484	688.700012207031	372.799987792969
1	imis0607d	r	0	r	m	29	1	3	30	222	-1	C2S2.TIF	C2S3.TIF	C1S1.TIF	2	2	1	2	3	1	200	998	1204789	1205789	1305	1300	1206000	-32768	1341	194.591999999946	-32768	-32768	-32768	-32768	-32768	-32768	-32768	-32768	-32768	-32768	-32768	-1238573.408	1205996	1206034	39	495.399993896484	368.899993896484	300.299987792969	359.899993896484
1	imis0607d	r	0	r	m	29	0	3	31	223	-1	C1S2.TIF	C1S1.TIF	C2S2.TIF	1	1	2	2	1	2	200	575	1208885	1209485	1573	1576	1209734	-32768	1544	231.628999999957	-32768	-32768	-32768	-32768	-32768	-32768	-32768	-32768	-32768	-32768	-32768	-1242270.371	1209730	1209770	41	514.599975585938	388.600006103516	335.600006103516	365.100006103516
1	imis0607d	r	0	r	m	29	0	3	32	224	1	C2S1.TIF	C2S2.TIF	C1S1.TIF	2	2	1	1	2	1	200	996	1210994	1211974	1579	1577	1212238	-32768	1572	243.054000000004	-32768	-32768	-32768	-32768	-32768	-32768	-32768	-32768	-32768	-32768	-32768	-1244762.946	1212237	1212294	58	518.299987792969	387.799987792969	727.799987792969	376
1	imis0607d	r	0	r	m	29	0	3	33	225	1	C2S2.TIF	C2S1.TIF	C1S2.TIF	2	2	1	2	1	2	200	575	1213832	1214432	1422	1405	1214590	-32768	1364	142.212999999989	-32768	-32768	-32768	-32768	-32768	-32768	-32768	-32768	-32768	-32768	-32768	-1247215.787	1214586	1214624	39	498.5	366.600006103516	708.599975585938	363.700012207031
1	imis0607d	r	0	r	m	29	1	3	34	226	1	C2S2.TIF	C2S3.TIF	C1S1.TIF	2	2	1	2	3	1	200	923	1314995	1315945	1385	1399	1316035	-32768	1400	73.8070000000298	-32768	-32768	-32768	-32768	-32768	-32768	-32768	-32768	-32768	-32768	-32768	-1348729.193	1316177	1316214	38	495.299987792969	355	729.400024414062	345.899993896484
1	imis0607d	r	0	r	m	29	1	3	35	227	-1	C1S1.TIF	C1S2.TIF	C2S3.TIF	1	1	2	1	2	3	200	795	1318012	1318812	1540	1554	1319000	-32768	1593	171.422999999952	-32768	-32768	-32768	-32768	-32768	-32768	-32768	-32768	-32768	-32768	-32768	-1351596.577	1318997	1319039	43	510.5	368.5	284.799987792969	361.700012207031
1	imis0607d	r	0	r	m	29	1	3	36	228	-1	C1S2.TIF	C1S1.TIF	C2S3.TIF	1	1	2	2	1	3	200	831	1320411	1321261	1525	1534	1321487	-32768	1517	209.834999999963	-32768	-32768	-32768	-32768	-32768	-32768	-32768	-32768	-32768	-32768	-32768	-1354045.165	1321483	1321524	42	506.299987792969	360.600006103516	276.799987792969	356.299987792969
1	imis0607d	r	0	r	m	29	0	3	37	229	-1	C2S2.TIF	C2S3.TIF	C1S2.TIF	2	2	1	2	3	2	200	580	1322844	1323444	1454	1460	1323595	-32768	1478	133.689999999944	1323591	1323629	39	504.200012207031	367.200012207031	725.900024414062	362	160.100006103516	312.5	6.35419314387918	1.3475008038482	129.689999999944	1323744	1323806	63	716.799987792969	368.799987792969	296.299987792969	343.799987792969
1	imis0607d	r	0	r	m	29	1	3	38	230	1	C1S2.TIF	C1S1.TIF	C2S3.TIF	1	1	2	2	1	3	200	548	1324886	1325436	1484	1478	1325607	-32768	1461	154.426999999909	-32768	-32768	-32768	-32768	-32768	-32768	-32768	-32768	-32768	-32768	-32768	-1358220.573	1325601	1325636	36	503.700012207031	362.399993896484	704.900024414062	350.899993896484
1	imis0607d	r	0	r	m	29	1	3	39	231	-1	C1S2.TIF	C1S3.TIF	C2S1.TIF	1	1	2	2	3	1	200	820	1326703	1327553	1536	1550	1327718	-32768	1600	148.773999999976	1327713	1327750	38	508.200012207031	366.600006103516	719.700012207031	365.5	159.899993896484	315.100006103516	6.06025442141537	0.29884861842998	143.773999999976	1327848	1327911	64	707.900024414062	372.799987792969	294	353.799987792969
1	imis0607d	r	0	r	m	29	0	3	40	232	1	C1S3.TIF	C1S1.TIF	C2S3.TIF	1	1	2	3	1	3	200	908	1329024	1329924	1589	1598	1330094	-32768	1583	154.235000000102	1330090	1330156	67	510.200012207031	370.5	315.200012207031	355	126.099998474121	246.300003051758	5.60511725003494	175.442946257724	150.235000000102	1330255	1330313	59	328	349.5	701.400024414062	362.799987792969
1	imis0607d	r	0	r	m	29	0	3	41	233	1	C1S1.TIF	C1S2.TIF	C2S1.TIF	1	1	2	1	2	1	200	762	1331600	1332350	1391	1407	1332515	-32768	1419	149.047999999952	-32768	-32768	-32768	-32768	-32768	-32768	-32768	-32768	-32768	-32768	-32768	-1365133.952	1332511	1332548	38	500.799987792969	352.700012207031	705.799987792969	359.299987792969
1	imis0607d	r	0	r	m	29	1	3	42	234	-1	C2S1.TIF	C2S2.TIF	C1S3.TIF	2	2	1	1	2	3	200	627	1334208	1334858	1457	1448	1335056	-32768	1437	181.655999999959	-32768	-32768	-32768	-32768	-32768	-32768	-32768	-32768	-32768	-32768	-32768	-1367642.344	1335052	1335094	43	501.5	353.700012207031	276.700012207031	352
1	imis0607d	r	0	r	m	29	0	3	43	235	1	C2S3.TIF	C2S2.TIF	C1S3.TIF	2	2	1	3	2	3	200	568	1336711	1337311	1329	1324	1337521	-32768	1354	193.43200000003	1337517	1337557	41	496.5	356.399993896484	297.399993896484	346.200012207031	143.100006103516	251.100006103516	5.70422331753392	177.059556498093	189.43200000003	1337902	1337925	24	692.299987792969	351.600006103516	723.799987792969	362.100006103516
1	imis0607d	r	0	r	m	29	1	3	44	236	1	C2S2.TIF	C2S1.TIF	C1S3.TIF	2	2	1	2	1	3	200	633	1338906	1339556	1511	1506	1339635	-32768	1517	62.8999999999069	-32768	-32768	-32768	-32768	-32768	-32768	-32768	-32768	-32768	-32768	-32768	-1372340.1	1339741	1339779	39	495.600006103516	361.200012207031	708.599975585938	359.299987792969
1	imis0607d	r	0	r	m	29	1	3	45	237	-1	C1S1.TIF	C1S3.TIF	C2S2.TIF	1	1	2	1	3	2	200	646	1341591	1342241	1543	1547	1342462	-32768	1575	204.483999999939	1342458	1342487	30	501	362.100006103516	605.299987792969	346.600006103516	97.4000015258789	213	3.03440069215853	8.45288227487796	200.483999999939	1342511	1342564	54	580.299987792969	352.899993896484	331.700012207031	340.299987792969
1	imis0607d	r	0	r	m	29	0	3	46	238	-1	C2S3.TIF	C2S1.TIF	C1S3.TIF	2	2	1	3	1	3	200	873	1343892	1344792	1630	1627	1344968	-32768	1690	160.631000000052	1344964	1345001	38	513.299987792969	373.200012207031	703.799987792969	366.200012207031	141.800003051758	318.899993896484	5.46215780245899	2.11045964970209	156.631000000052	1345094	1345153	60	695.5	365.799987792969	301.399993896484	339.399993896484
1	imis0607d	r	0	r	m	29	1	3	47	239	-1	C2S2.TIF	C2S3.TIF	C1S1.TIF	2	2	1	2	3	1	200	523	1346449	1346999	1713	1711	1347168	-32768	1689	151.915999999968	-32768	-32768	-32768	-32768	-32768	-32768	-32768	-32768	-32768	-32768	-32768	-1379784.084	1347164	1347213	50	505.899993896484	370	273.600006103516	364.100006103516
1	imis0607d	r	0	r	m	29	1	3	48	240	-1	C1S3.TIF	C1S1.TIF	C2S2.TIF	1	1	2	3	1	2	200	891	1349218	1350118	1577	1566	1350349	-32768	1569	214.496000000043	-32768	-32768	-32768	-32768	-32768	-32768	-32768	-32768	-32768	-32768	-32768	-1382902.504	1350346	1350388	43	494.299987792969	364.299987792969	285.600006103516	347.100006103516
1	imis0607d	r	0	r	m	29	0	3	49	241	1	C2S2.TIF	C2S1.TIF	C1S2.TIF	2	2	1	2	1	2	200	741	1351472	1352222	1547	1552	1352449	-32768	1538	210.632999999914	1352445	1352485	41	507.399993896484	361.5	292.899993896484	338.299987792969	154.199996948242	253.600006103516	6.1733377965542	173.810060328031	206.632999999914	1352610	1352666	57	304.299987792969	336	699.299987792969	338.100006103516
1	imis0607d	r	0	r	m	29	1	3	50	242	-1	C1S3.TIF	C1S1.TIF	C2S2.TIF	1	1	2	3	1	2	200	513	1353734	1354284	1679	1673	1354454	-32768	1671	153.691000000108	1354450	1354489	40	503.200012207031	370.700012207031	681.200012207031	364.399993896484	125.900001525879	281.399993896484	5.11082050952821	2.03288026663372	149.691000000108	1354593	1354652	60	674.299987792969	366	306.100006103516	341.5
1	imis0607d	r	0	r	m	29	0	3	51	243	1	C1S2.TIF	C1S1.TIF	C2S2.TIF	1	1	2	2	1	2	200	964	1355700	1356650	1660	1662	1356846	-32768	1639	180.746000000043	1356842	1356881	40	505.5	375.600006103516	286.700012207031	354.200012207031	157.199996948242	252.199996948242	6.2904149918768	174.398628910538	176.746000000043	1356992	1357050	59	299	354.200012207031	694.900024414062	370.600006103516
1	imis0607d	r	0	r	m	29	1	3	52	244	1	C2S3.TIF	C2S1.TIF	C1S2.TIF	2	2	1	3	1	2	200	862	1358531	1359381	1461	1456	1359598	-32768	1487	200.189999999944	1359594	1359634	41	516.5	359.700012207031	287.200012207031	342.600006103516	159.699996948242	261.299987792969	6.57912354715691	175.723555564449	196.189999999944	1359755	1359810	56	294.399993896484	337	688.400024414062	354.899993896484
1	imis0607d	r	0	r	m	29	0	3	53	245	-1	C1S3.TIF	C1S1.TIF	C2S3.TIF	1	1	2	3	1	3	200	575	1361988	1362688	1464	1489	1362795	-32768	1520	90.4129999999423	1362917	1362958	42	497.299987792969	363.700012207031	281.200012207031	342.700012207031	150.899993896484	257.299987792969	6.21241118371933	174.434426409168	212.412999999942	1363340	1363357	18	308.600006103516	351	287.399993896484	350.799987792969
1	imis0607d	r	0	r	m	29	1	3	54	246	1	C1S2.TIF	C1S3.TIF	C2S1.TIF	1	1	2	2	3	1	200	675	1364716	1365416	1511	1492	1365603	-32768	1447	170.766000000061	1365600	1365641	42	499.299987792969	356.100006103516	286.200012207031	344.5	143.399993896484	231.199996948242	6.10635965323683	176.875961516568	167.766000000061	1365777	1365832	56	290.100006103516	340.100006103516	681.299987792969	350.100006103516
1	imis0607d	r	0	r	m	29	1	3	55	247	-1	C2S3.TIF	C2S2.TIF	C1S1.TIF	2	2	1	3	2	1	200	925	1366909	1367859	1576	1580	1368080	-32768	1557	204.712999999989	1368076	1368106	31	487.700012207031	360.700012207031	360.899993896484	341.399993896484	115	219.600006103516	3.68047615990994	171.333944829496	200.712999999989	1368473	1368533	61	688.5	340.799987792969	332.899993896484	349
1	imis0607d	r	0	r	m	29	0	3	56	248	-1	C1S2.TIF	C1S1.TIF	C2S2.TIF	1	1	2	2	1	2	200	978	1370557	1371557	1351	1354	1371621	-32768	1347	47.8349999999627	1371769	1371797	29	496.5	358.899993896484	623.599975585938	333.100006103516	127.199996948242	284.399993896484	3.72699698113745	11.4906629134292	195.834999999963	1373155	1373202	48	493.600006103516	327.100006103516	304.399993896484	339
1	imis0607d	r	0	r	m	29	1	3	57	249	-1	C2S3.TIF	C2S1.TIF	C1S2.TIF	2	2	1	3	1	2	200	766	1374817	1375617	1449	1458	1375777	-32768	1471	144.256000000052	1375772	1375808	37	501.299987792969	356.100006103516	705.900024414062	356.100006103516	156.899993896484	318.5	5.86246529677498	0	139.256000000052	1377163	1377202	40	511.399993896484	372.200012207031	308.700012207031	361.899993896484
1	imis0607d	r	0	r	m	29	0	3	58	250	-1	C2S2.TIF	C2S1.TIF	C1S2.TIF	2	2	1	2	1	2	200	859	1378284	1379134	1705	1700	1379312	-32768	1680	162.591999999946	1379308	1379335	28	521.400024414062	374	633.799987792969	355.600006103516	114.400001525879	245.600006103516	3.27299805303861	9.31009802381438	158.591999999946	1379365	1379412	48	622.099975585938	361.899993896484	318.399993896484	354.299987792969
1	imis0607d	r	0	r	m	29	0	3	59	251	-1	C1S3.TIF	C1S2.TIF	C2S3.TIF	1	1	2	3	2	3	200	941	1381532	1382482	1803	1790	1382715	-32768	1759	215.813000000082	-32768	-32768	-32768	-32768	-32768	-32768	-32768	-32768	-32768	-32768	-32768	-1415267.187	1382711	1382759	49	523.400024414062	385.700012207031	314.799987792969	362.399993896484
1	imis0607d	r	0	r	m	29	1	3	60	252	-1	C1S2.TIF	C1S1.TIF	C2S3.TIF	1	1	2	2	1	3	200	522	1384368	1384918	1606	1574	1385148	-32768	1510	214.002000000095	-32768	-32768	-32768	-32768	-32768	-32768	-32768	-32768	-32768	-32768	-32768	-1417701.998	1385144	1385183	40	511.200012207031	359	295.799987792969	345.299987792969
1	imis0607d	r	0	r	m	29	0	3	61	253	1	C2S3.TIF	C2S1.TIF	C1S3.TIF	2	2	1	3	1	3	200	533	1386547	1387097	1614	1605	1387298	-32768	1580	185.361999999965	1387295	1387333	39	511.5	356	311.799987792969	347.600006103516	142.600006103516	236.199996948242	5.72715234683086	177.58515432137	182.361999999965	1387819	1387847	29	597.5	356.799987792969	736.099975585938	348
1	imis0607d	r	0	r	m	29	0	3	62	254	-1	C2S2.TIF	C2S1.TIF	C1S2.TIF	2	2	1	2	1	2	200	725	1389660	1390410	1642	1648	1390593	-32768	1688	167.118000000017	1390590	1390622	33	511.200012207031	366.799987792969	689.599975585938	356.5	151.199996948242	317.600006103516	5.12762996972366	3.30907445172906	164.118000000017	1390670	1390732	63	676.700012207031	364.200012207031	307.600006103516	345.5
1	imis0607d	r	0	r	m	29	1	3	63	255	1	C1S3.TIF	C1S1.TIF	C2S2.TIF	1	1	2	3	1	2	200	975	1392552	1393552	1576	1571	1393598	-32768	1582	29.1720000000205	1393783	1393821	39	507.799987792969	368.600006103516	315.600006103516	360.100006103516	143.800003051758	243.699996948242	5.5125767315652	177.461173314985	214.17200000002	1394028	1394085	58	323	356.799987792969	675.200012207031	373.799987792969
1	imis0607d	r	0	r	m	29	1	3	64	256	1	C2S3.TIF	C2S2.TIF	C1S1.TIF	2	2	1	3	2	1	200	731	1395171	1395921	1498	1503	1396147	-32768	1513	210.145000000019	1396143	1396182	40	507.5	347.5	292.100006103516	339.799987792969	153.800003051758	260.299987792969	6.15823906837724	177.947514207632	206.145000000019	1396820	1396850	31	672.299987792969	352.700012207031	715.299987792969	365.799987792969
1	imis0607d	r	0	r	m	29	1	3	65	257	-1	C2S2.TIF	C2S1.TIF	C1S3.TIF	2	2	1	2	1	3	200	635	1398177	1398827	1422	1406	1398997	-32768	1368	154.159999999916	1398993	1399027	35	498.5	346	686.599975585938	340.700012207031	151.600006103516	306.600006103516	5.39182935654335	1.6162846486735	150.159999999916	1399126	1399175	50	679.799987792969	348.399993896484	293.600006103516	339.100006103516
1	imis0607d	r	0	r	m	29	0	3	66	258	1	C1S3.TIF	C1S2.TIF	C2S3.TIF	1	1	2	3	2	3	200	611	1401270	1401870	1534	1517	1402092	-32768	1485	206.543000000063	1402089	1402125	37	499.799987792969	355.299987792969	332.5	341.100006103516	130	233.699996948242	4.81103130374269	175.135313309854	203.543000000063	1402176	1402220	45	342.100006103516	340.899993896484	684.700012207031	350.100006103516
1	imis0607d	r	0	r	m	29	0	3	67	259	-1	C1S1.TIF	C1S2.TIF	C2S1.TIF	1	1	2	1	2	1	200	592	1403332	1403932	1416	1408	1404098	-32768	1423	149.344000000041	1404094	1404132	39	497.700012207031	349.600006103516	716.099975585938	346.799987792969	156.699996948242	333.899993896484	6.24944417166577	0.737694461703778	145.344000000041	1406203	1406340	138	297.299987792969	366.600006103516	305.200012207031	351.799987792969
1	imis0607d	r	0	r	m	29	1	3	68	260	1	C1S3.TIF	C1S1.TIF	C2S2.TIF	1	1	2	3	1	2	200	759	1409430	1410180	1783	1795	1410428	-32768	1876	232.144000000088	1410424	1410473	50	530.900024414062	380	327.799987792969	349.100006103516	143.600006103516	264.200012207031	5.89508921148536	171.337678356062	228.144000000088	1410537	1410596	60	321.899993896484	354.5	699.099975585938	366.399993896484
1	imis0607d	r	0	r	m	29	1	3	69	261	1	C1S2.TIF	C1S1.TIF	C2S3.TIF	1	1	2	2	1	3	200	686	1412226	1412926	1701	1710	1413119	-32768	1699	177.179000000004	-32768	-32768	-32768	-32768	-32768	-32768	-32768	-32768	-32768	-32768	-32768	-1445709.821	1413114	1413152	39	520	372.700012207031	723.400024414062	365.600006103516
1	imis0607d	r	0	r	m	29	0	3	70	262	1	C1S2.TIF	C1S1.TIF	C2S2.TIF	1	1	2	2	1	2	200	682	1414193	1414893	1657	1637	1415124	-32768	1589	214.674000000115	-32768	-32768	-32768	-32768	-32768	-32768	-32768	-32768	-32768	-32768	-32768	-1447677.326	1415119	1415156	38	518.200012207031	351.299987792969	720	349.200012207031
1	imis0607d	r	0	r	m	29	0	3	71	263	1	C1S3.TIF	C1S1.TIF	C2S3.TIF	1	1	2	3	1	3	200	745	1416217	1416967	1608	1605	1417146	-32768	1581	162.686999999918	-32768	-32768	-32768	-32768	-32768	-32768	-32768	-32768	-32768	-32768	-32768	-1449751.313	1417142	1417179	38	517.799987792969	357.299987792969	719.299987792969	353.700012207031
1	imis0607d	r	0	r	m	29	1	3	72	264	1	C2S3.TIF	C2S2.TIF	C1S1.TIF	2	2	1	3	2	1	200	578	1418256	1418856	1494	1489	1419032	-32768	1484	159.621999999974	1419027	1419095	69	513.700012207031	347.100006103516	383.600006103516	341.299987792969	99.4000015258789	188.800003051758	3.736860771769	177.444393930621	154.621999999974	1419705	1419716	12	746.299987792969	361.200012207031	723.400024414062	363.899993896484
1	imis0607d	r	0	r	m	29	1	3	73	265	1	C1S3.TIF	C1S2.TIF	C2S1.TIF	1	1	2	3	2	1	200	787	1420702	1421502	1471	1462	1421681	-32768	1425	163.039000000106	1421679	1421719	41	511.5	351.700012207031	343.200012207031	338.899993896484	116.099998474121	184.800003051758	4.83635622838209	175.638981515384	161.039000000106	1422718	1422731	14	745.799987792969	371.200012207031	719	363.899993896484
1	imis0607d	r	0	r	m	29	0	3	74	266	1	C1S2.TIF	C1S3.TIF	C2S2.TIF	1	1	2	2	3	2	200	684	1424044	1424744	1385	1376	1424948	-32768	1346	188.354999999981	-32768	-32768	-32768	-32768	-32768	-32768	-32768	-32768	-32768	-32768	-32768	-1457527.645	1424944	1424984	41	496	345.899993896484	714.799987792969	347.600006103516
1	imis0607d	r	0	r	m	29	1	3	75	267	1	C2S2.TIF	C2S1.TIF	C1S3.TIF	2	2	1	2	1	3	200	762	1426454	1427204	1588	1575	1427381	-32768	1564	160.071999999927	1427377	1427404	28	513.200012207031	365.100006103516	623.799987792969	352.700012207031	110.5	229.600006103516	3.19812952598999	6.406195110378	156.071999999927	1427444	1427482	39	616.099975585938	356.299987792969	716.5	366.799987792969
1	imis0607d	r	0	r	m	29	0	3	76	268	-1	C1S2.TIF	C1S3.TIF	C2S2.TIF	1	1	2	2	3	2	200	974	1428579	1429579	1651	1653	1429779	-32768	1676	183.176999999909	-32768	-32768	-32768	-32768	-32768	-32768	-32768	-32768	-32768	-32768	-32768	-1462363.823	1429777	1429825	49	513.400024414062	369.799987792969	312.799987792969	361.399993896484
1	imis0607d	r	0	r	m	29	0	3	77	269	1	C1S1.TIF	C1S3.TIF	C2S1.TIF	1	1	2	1	3	1	200	654	1430971	1431621	1584	1582	1431795	-32768	1576	157.441000000108	1431791	1431830	40	516.900024414062	360.200012207031	311.399993896484	344.600006103516	147.199996948242	245.399993896484	5.90529218738375	175.647113896456	153.441000000108	1431947	1432006	60	319.299987792969	341	736.400024414062	353.700012207031
1	imis0607d	r	0	r	m	29	1	3	78	270	-1	C2S2.TIF	C2S1.TIF	C1S3.TIF	2	2	1	2	1	3	200	759	1434861	1435611	2041	2049	1435849	-32768	2036	222.002000000095	1435844	1435881	38	519.599975585938	384.700012207031	725.299987792969	378.399993896484	157.300003051758	323.600006103516	5.89676283193478	1.75930623948629	217.002000000095	1436507	1436540	34	444.5	363.299987792969	328.200012207031	363
1	imis0607d	r	0	r	m	29	0	3	79	271	-1	C1S2.TIF	C1S3.TIF	C2S2.TIF	1	1	2	2	3	2	200	628	1438090	1438740	1530	1519	1438950	-32768	1499	193.540999999968	-32768	-32768	-32768	-32768	-32768	-32768	-32768	-32768	-32768	-32768	-32768	-1471524.459	1438947	1439008	62	510.600006103516	349.899993896484	299.700012207031	344.299987792969
1	imis0607d	r	0	r	m	29	1	3	80	272	1	C2S1.TIF	C2S3.TIF	C1S2.TIF	2	2	1	1	3	2	200	811	1440405	1441205	1450	1447	1441398	-32768	1430	176.972000000067	1441398	1441468	71	502.5	347.899993896484	319	325.899993896484	110.900001525879	244.399993896484	5.28806455959117	173.154347591797	176.972000000067	1441592	1441650	59	310.799987792969	325.899993896484	706.400024414062	358.399993896484
1	imis0607d	r	0	r	m	29	0	3	81	273	-1	C2S3.TIF	C2S1.TIF	C1S3.TIF	2	2	1	3	1	3	200	664	1442846	1443646	1348	1344	1443863	-32768	1312	200.793000000063	1443855	1443892	38	495.700012207031	339.5	707.299987792969	329.700012207031	155.699996948242	271.799987792969	6.06087118872903	2.65549111777529	192.793000000063	1444012	1444064	53	709.700012207031	337.799987792969	309.700012207031	339
1	imis0607d	r	0	r	m	29	0	3	82	274	1	C2S1.TIF	C2S2.TIF	C1S1.TIF	2	2	1	1	2	1	200	853	1448078	1448928	1566	1566	1449177	-32768	1604	232.003999999957	-32768	-32768	-32768	-32768	-32768	-32768	-32768	-32768	-32768	-32768	-32768	-1481712.996	1449174	1449234	61	512.299987792969	375.100006103516	699.599975585938	354.200012207031
1	imis0607d	r	0	r	m	29	0	3	83	275	-1	C2S1.TIF	C2S2.TIF	C1S1.TIF	2	2	1	1	2	1	200	787	1451130	1451930	1597	1586	1452159	-32768	1511	212.225000000093	1452158	1452213	56	507.600006103516	356.399993896484	291	337.799987792969	129.199996948242	234.399993896484	6.22036402939278	175.078562256959	211.225000000093	1454104	1454109	6	312.600006103516	359.799987792969	303.899993896484	364.399993896484
1	imis0607d	r	0	r	m	29	0	3	84	276	1	C2S2.TIF	C2S3.TIF	C1S2.TIF	2	2	1	2	3	2	200	963	1455109	1456059	1551	1547	1456273	-32768	1552	198.242000000086	-32768	-32768	-32768	-32768	-32768	-32768	-32768	-32768	-32768	-32768	-32768	-1488842.758	1456269	1456348	80	512.200012207031	353	696.700012207031	350.799987792969
1	imis0607d	r	0	r	m	29	0	3	85	277	1	C2S3.TIF	C2S2.TIF	C1S3.TIF	2	2	1	3	2	3	200	912	1457858	1458758	1632	1628	1458939	-32768	1611	165.303000000073	-32768	-32768	-32768	-32768	-32768	-32768	-32768	-32768	-32768	-32768	-32768	-1491541.697	1458935	1458974	40	516	350.799987792969	722.700012207031	350.200012207031
1	imis0607d	r	0	r	m	29	0	3	86	278	1	C1S3.TIF	C1S2.TIF	C2S3.TIF	1	1	2	3	2	3	200	914	1460901	1461801	1637	1646	1461997	-32768	1661	179.040000000037	1461993	1462032	40	508.5	360.600006103516	298.600006103516	346.600006103516	148.899993896484	253.100006103516	6.01918125301404	176.168392425129	175.040000000037	1462222	1462267	46	309.600006103516	346.200012207031	722.599975585938	354.5
1	imis0607d	r	0	r	m	29	1	3	87	279	1	C2S2.TIF	C2S3.TIF	C1S1.TIF	2	2	1	2	3	1	200	752	1509890	1510640	1981	1960	1510807	-32768	1878	150.587999999989	1510803	1510846	44	502.600006103516	378	291.899993896484	364	134.5	218.5	6.04202062909498	176.182900380078	146.587999999989	1510948	1511002	55	300.200012207031	359.700012207031	694.799987792969	357.200012207031
1	imis0607d	r	0	r	m	29	1	3	88	280	-1	C2S1.TIF	C2S3.TIF	C1S2.TIF	2	2	1	1	3	2	200	882	1512731	1513631	1772	1764	1513797	-32768	1732	149.966000000015	1513793	1513831	39	499.399993896484	375.5	685.700012207031	359.700012207031	133.899993896484	261.200012207031	5.36501374678688	4.85456926698685	145.966000000015	1514356	1514380	25	374.700012207031	348.399993896484	288.899993896484	347.200012207031
1	imis0607d	r	0	r	m	29	1	3	89	281	-1	C2S3.TIF	C2S1.TIF	C1S2.TIF	2	2	1	3	1	2	200	957	1515458	1516408	1780	1781	1516596	-32768	1813	170.86400000006	-32768	-32768	-32768	-32768	-32768	-32768	-32768	-32768	-32768	-32768	-32768	-1549193.136	1516593	1516634	42	497.899993896484	376.700012207031	293	360.200012207031
1	imis0607d	r	0	r	m	29	1	3	90	282	1	C1S2.TIF	C1S3.TIF	C2S1.TIF	1	1	2	2	3	1	200	931	1517714	1518664	1690	1702	1518837	-32768	1675	156.598999999929	-32768	-32768	-32768	-32768	-32768	-32768	-32768	-32768	-32768	-32768	-32768	-1551448.401	1518834	1518873	40	475.899993896484	361.5	690.5	358.299987792969
1	imis0607d	r	0	r	m	29	1	3	91	283	-1	C1S1.TIF	C1S2.TIF	C2S3.TIF	1	1	2	1	2	3	200	962	1519938	1520888	1716	1710	1521047	-32768	1695	142.764999999898	1521043	1521081	39	488.100006103516	365.200012207031	695.599975585938	359.399993896484	150	292.399993896484	5.9564202339628	1.60341435459977	138.764999999898	1523955	1524112	158	295.299987792969	396.100006103516	297.799987792969	376.5
1	imis0607d	r	0	r	m	29	1	3	92	284	1	C1S1.TIF	C1S2.TIF	C2S3.TIF	1	1	2	1	2	3	200	514	1525112	1525762	1675	1658	1526060	-32768	1617	281.516999999993	1526039	1526092	54	323.200012207031	343.200012207031	657.900024414062	342.799987792969	191.600006103516	433.899993896484	9.54922284167929	0.0687729148213618	260.516999999993	1526603	1526626	24	642.900024414062	365.5	692.299987792969	382.299987792969
1	imis0607d	r	0	r	m	29	0	3	93	285	1	C1S1.TIF	C1S2.TIF	C2S1.TIF	1	1	2	1	2	1	200	930	1528048	1528998	1654	1643	1529172	-32768	1616	157.040999999968	-32768	-32768	-32768	-32768	-32768	-32768	-32768	-32768	-32768	-32768	-32768	-1561782.959	1529168	1529205	38	493.799987792969	372.899993896484	699.599975585938	362.600006103516
1	imis0607d	r	0	r	m	29	1	3	94	286	1	C2S1.TIF	C2S2.TIF	C1S3.TIF	2	2	1	1	2	3	200	801	1530606	1531406	1581	1578	1531592	-32768	1591	169.915999999968	1531591	1531632	42	487.700012207031	368.399993896484	321.299987792969	342	112.300003051758	172.699996948242	4.82788378711286	170.960126093825	168.915999999968	1531709	1531763	55	330.600006103516	340.299987792969	712.400024414062	355.600006103516
1	imis0607d	r	0	r	m	29	0	3	95	287	-1	C2S3.TIF	C2S2.TIF	C1S3.TIF	2	2	1	3	2	3	200	831	1532810	1533660	1676	1656	1533810	-32768	1610	133.889999999898	1533807	1533844	38	493.299987792969	363.399993896484	694.799987792969	361.600006103516	150.199996948242	288.200012207031	5.78215381189932	0.512543531962524	130.889999999898	1535676	1535847	172	287.899993896484	365.100006103516	294.799987792969	369.299987792969
1	imis0607d	r	0	r	m	29	1	3	96	288	1	C2S1.TIF	C2S2.TIF	C1S3.TIF	2	2	1	1	2	3	200	919	1537246	1538196	1723	1712	1538380	-32768	1675	168.790000000037	1538376	1538404	29	499.299987792969	362.899993896484	588.099975585938	350.100006103516	85.0999984741211	154.300003051758	2.58180621318128	8.20237920535566	164.790000000037	1538683	1538704	22	648.599975585938	353	712.200012207031	362.700012207031
1	imis0607d	r	0	r	m	29	0	4	1	289	-1	C1S1.TIF	C1S2.TIF	C2S1.TIF	1	1	2	1	2	1	200	669	1558090	1558790	1848	1836	1558953	-32768	1820	146.672999999952	-32768	-32768	-32768	-32768	-32768	-32768	-32768	-32768	-32768	-32768	-32768	-1591574.327	1558948	1558991	44	503.100006103516	359.399993896484	281.5	350.200012207031
1	imis0607d	r	0	r	m	29	1	4	2	290	-1	C1S2.TIF	C1S3.TIF	C2S1.TIF	1	1	2	2	3	1	200	779	1560060	1560860	1916	1913	1561022	-32768	1906	145.793999999994	-32768	-32768	-32768	-32768	-32768	-32768	-32768	-32768	-32768	-32768	-32768	-1593644.206	1561018	1561060	43	513.799987792969	368.600006103516	281.299987792969	356.600006103516
1	imis0607d	r	0	r	m	29	1	4	3	291	1	C2S1.TIF	C2S3.TIF	C1S2.TIF	2	2	1	1	3	2	200	601	1562132	1562732	1908	1889	1562893	-32768	1902	144.225000000093	-32768	-32768	-32768	-32768	-32768	-32768	-32768	-32768	-32768	-32768	-32768	-1595516.775	1562889	1562926	38	496.600006103516	380.899993896484	701.299987792969	372.899993896484
1	imis0607d	r	0	r	m	29	1	4	4	292	-1	C1S1.TIF	C1S3.TIF	C2S2.TIF	1	1	2	1	3	2	200	704	1563964	1564664	1855	1854	1564844	-32768	1825	163.59300000011	1564840	1564880	41	491.200012207031	368.799987792969	260.700012207031	361.299987792969	160.300003051758	263	6.58922963252397	178.129039491204	159.59300000011	1565789	1565795	7	284	367.700012207031	275.700012207031	374.799987792969
1	imis0607d	r	0	r	m	29	0	4	5	293	-1	C2S1.TIF	C2S3.TIF	C1S1.TIF	2	2	1	1	3	1	200	964	1566774	1567724	1672	1664	1567903	-32768	1635	162.889999999898	1567898	1567934	37	485.399993896484	365.399993896484	676.599975585938	350	145.699996948242	316.5	5.50418773282793	4.61149076467466	157.889999999898	1569532	1569538	7	293.799987792969	359.100006103516	302.700012207031	363.799987792969
1	imis0607d	r	0	r	m	29	1	4	6	294	1	C2S2.TIF	C2S3.TIF	C1S1.TIF	2	2	1	2	3	1	200	621	1630489	1631139	1861	1865	1631301	-32768	1849	145.05700000003	-32768	-32768	-32768	-32768	-32768	-32768	-32768	-32768	-32768	-32768	-32768	-1663923.943	1631297	1631334	38	520.099975585938	389.899993896484	716.5	379
1	imis0607d	r	0	r	m	29	0	4	7	295	1	C2S3.TIF	C2S2.TIF	C1S3.TIF	2	2	1	3	2	3	200	616	1632923	1633573	1640	1623	1633763	-32768	1594	173.28600000008	-32768	-32768	-32768	-32768	-32768	-32768	-32768	-32768	-32768	-32768	-32768	-1666357.714	1633759	1633796	38	511.899993896484	370.799987792969	731.299987792969	361.200012207031
1	imis0607d	r	0	r	m	29	1	4	8	296	1	C1S1.TIF	C1S3.TIF	C2S2.TIF	1	1	2	1	3	2	200	935	1635052	1636002	1568	1584	1636192	-32768	1594	173.892999999924	-32768	-32768	-32768	-32768	-32768	-32768	-32768	-32768	-32768	-32768	-32768	-1668786.107	1636189	1636223	35	501.899993896484	365.700012207031	693.900024414062	352.799987792969
1	imis0607d	r	0	r	m	29	0	4	9	297	-1	C1S2.TIF	C1S3.TIF	C2S2.TIF	1	1	2	2	3	2	200	847	1637477	1638327	1707	1715	1638495	-32768	1688	152.354999999981	1638491	1638529	39	495.399993896484	377.799987792969	681.900024414062	372.100006103516	132.399993896484	250.899993896484	5.35402048590603	1.75562148781186	148.354999999981	1638880	1638899	20	271.600006103516	360.5	304.5	353.100006103516
1	imis0607d	r	0	r	m	29	0	4	10	298	-1	C2S3.TIF	C2S1.TIF	C1S3.TIF	2	2	1	3	1	3	200	924	1642384	1643334	1798	1815	1643508	-32768	1850	157.746000000043	1643504	1643539	36	496.100006103516	381.700012207031	674.799987792969	372.600006103516	137.600006103516	299.600006103516	5.13437202146493	2.92356205921242	153.746000000043	1643641	1643699	59	665.700012207031	380.100006103516	297.799987792969	351.200012207031
1	imis0607d	r	0	r	m	29	1	4	11	299	1	C2S2.TIF	C2S1.TIF	C1S3.TIF	2	2	1	2	1	3	200	852	1645864	1646714	1659	1690	1646916	-32768	1790	185.506999999983	1646912	1646951	40	492	379.799987792969	285.600006103516	368.799987792969	147	243	5.91403234444158	176.936888357886	181.506999999983	1647022	1647081	60	299.299987792969	364.700012207031	710.299987792969	377.5
1	imis0607d	r	0	r	m	29	1	4	12	300	1	C1S2.TIF	C1S3.TIF	C2S1.TIF	1	1	2	2	3	1	200	941	1648403	1649353	1606	1622	1649550	-32768	1676	180.844999999972	-32768	-32768	-32768	-32768	-32768	-32768	-32768	-32768	-32768	-32768	-32768	-1682137.155	1649545	1649583	39	499.200012207031	365.399993896484	701.099975585938	371.200012207031
1	imis0607d	r	0	r	m	29	1	4	13	301	1	C2S3.TIF	C2S2.TIF	C1S1.TIF	2	2	1	3	2	1	200	618	1650884	1651534	1816	1823	1651759	-32768	1880	209.668000000063	-32768	-32768	-32768	-32768	-32768	-32768	-32768	-32768	-32768	-32768	-32768	-1684317.332	1651756	1651816	61	508.700012207031	392.700012207031	688.799987792969	381.5
1	imis0607d	r	0	r	m	29	0	4	14	302	-1	C1S3.TIF	C1S2.TIF	C2S3.TIF	1	1	2	3	2	3	200	700	1653121	1653821	1466	1468	1654020	-32768	1490	182.462999999989	1654017	1654037	21	495.399993896484	358.899993896484	547	341.399993896484	72.3000030517578	136.699996948242	1.56796527106131	18.7342976279961	179.462999999989	1654072	1654113	42	539.299987792969	343.799987792969	291.600006103516	345.899993896484
1	imis0607d	r	0	r	m	29	0	4	15	303	1	C2S1.TIF	C2S3.TIF	C1S1.TIF	2	2	1	1	3	1	200	922	1655435	1656385	1542	1541	1656542	-32768	1539	140.246999999974	-32768	-32768	-32768	-32768	-32768	-32768	-32768	-32768	-32768	-32768	-32768	-1689169.753	1656538	1656576	39	499	368.700012207031	702.5	361.399993896484
1	imis0607d	r	0	r	m	29	0	4	16	304	-1	C2S1.TIF	C2S2.TIF	C1S1.TIF	2	2	1	1	2	1	200	680	1657999	1658699	1419	1417	1658857	-32768	1434	141.277999999933	1658853	1658890	38	487.600006103516	354.700012207031	684.700012207031	350.899993896484	149.199996948242	314.899993896484	5.64862026201533	1.10768279090596	137.277999999933	1660093	1660254	162	293.200012207031	365.700012207031	282	371.100006103516
1	imis0607d	r	0	r	m	29	0	4	17	305	1	C1S3.TIF	C1S1.TIF	C2S3.TIF	1	1	2	3	1	3	200	749	1662097	1662847	1466	1470	1663044	-32768	1486	180.507999999914	-32768	-32768	-32768	-32768	-32768	-32768	-32768	-32768	-32768	-32768	-32768	-1695631.492	1663040	1663079	40	493.600006103516	360.399993896484	704.799987792969	343.799987792969
1	imis0607d	r	0	r	m	29	0	4	18	306	1	C2S2.TIF	C2S1.TIF	C1S2.TIF	2	2	1	2	1	2	200	813	1666490	1667290	1784	1779	1667495	-32768	1779	188.682999999961	1667491	1667519	29	509.700012207031	390.600006103516	651.700012207031	380.200012207031	136.100006103516	287.799987792969	4.09142024218962	4.19485106699191	184.682999999961	1667686	1667709	24	642.5	387.399993896484	704.099975585938	384.100006103516
1	imis0607d	r	0	r	m	29	0	4	19	307	1	C2S2.TIF	C2S3.TIF	C1S2.TIF	2	2	1	2	3	2	200	794	1669234	1670034	1459	1470	1670211	-32768	1501	160.705000000075	-32768	-32768	-32768	-32768	-32768	-32768	-32768	-32768	-32768	-32768	-32768	-1702818.295	1670207	1670248	42	505.399993896484	355	714.400024414062	353.100006103516
1	imis0607d	r	0	r	m	29	1	4	20	308	-1	C2S2.TIF	C2S3.TIF	C1S1.TIF	2	2	1	2	3	1	200	610	1671315	1671915	1617	1617	1672111	-32768	1640	180.049000000115	1672106	1672144	39	505.799987792969	372.200012207031	707.099975585938	367.399993896484	145.5	294.200012207031	5.7695570083704	1.36989363657998	175.049000000115	1672242	1672302	61	699.900024414062	368.100006103516	298.299987792969	351.5
1	imis0607d	r	0	r	m	29	0	4	21	309	1	C1S3.TIF	C1S2.TIF	C2S3.TIF	1	1	2	3	2	3	200	589	1673420	1674020	1852	1842	1674202	-32768	1809	165.719999999972	-32768	-32768	-32768	-32768	-32768	-32768	-32768	-32768	-32768	-32768	-32768	-1706804.28	1674199	1674237	39	514.700012207031	371.100006103516	701.400024414062	359.799987792969
1	imis0607d	r	0	r	m	29	0	4	22	310	-1	C1S2.TIF	C1S3.TIF	C2S2.TIF	1	1	2	2	3	2	200	973	1675301	1676301	1674	1661	1676522	-32768	1613	204.308999999892	-32768	-32768	-32768	-32768	-32768	-32768	-32768	-32768	-32768	-32768	-32768	-1709085.691	1676522	1676565	44	507.799987792969	369.899993896484	285.5	353.799987792969
1	imis0607d	r	0	r	m	29	1	4	23	311	-1	C1S2.TIF	C1S3.TIF	C2S1.TIF	1	1	2	2	3	1	200	879	1677625	1678525	1446	1451	1678682	-32768	1466	139.965000000084	-32768	-32768	-32768	-32768	-32768	-32768	-32768	-32768	-32768	-32768	-32768	-1711310.035	1678678	1678717	40	498.799987792969	351.5	294	350.399993896484
1	imis0607d	r	0	r	m	29	1	4	24	312	1	C1S2.TIF	C1S1.TIF	C2S3.TIF	1	1	2	2	1	3	200	856	1682448	1683298	1859	1862	1683530	-32768	1886	215.790000000037	1683527	1683576	50	529.200012207031	385.200012207031	320	367.899993896484	143	251.100006103516	6.01484871895486	175.259773106284	212.790000000037	1683650	1683706	57	315.200012207031	371.200012207031	705.5	368
1	imis0607d	r	0	r	m	29	1	4	25	313	1	C1S3.TIF	C1S2.TIF	C2S1.TIF	1	1	2	3	2	1	200	601	1685050	1685650	1564	1568	1685809	-32768	1566	142.852999999886	-32768	-32768	-32768	-32768	-32768	-32768	-32768	-32768	-32768	-32768	-32768	-1718434.147	1685805	1685843	39	499.799987792969	370.5	711.900024414062	373.100006103516
1	imis0607d	r	0	r	m	29	0	4	26	314	1	C1S1.TIF	C1S2.TIF	C2S1.TIF	1	1	2	1	2	1	200	794	1686903	1687703	1654	1633	1687889	-32768	1572	169.665999999968	-32768	-32768	-32768	-32768	-32768	-32768	-32768	-32768	-32768	-32768	-32768	-1720487.334	1687885	1687921	37	503.700012207031	371.600006103516	704.099975585938	369.799987792969
1	imis0607d	r	0	r	m	29	0	4	27	315	-1	C1S1.TIF	C1S2.TIF	C2S1.TIF	1	1	2	1	2	1	200	976	1691041	1692041	1505	1490	1692247	-32768	1397	188.884000000078	1692243	1692278	36	504.600006103516	368.299987792969	680.400024414062	350.399993896484	139	286.899993896484	5.07063311737246	5.82215004992658	184.884000000078	1692614	1692642	29	264.100006103516	324.899993896484	304.899993896484	348.600006103516
1	imis0607d	r	0	r	m	29	1	4	28	316	-1	C2S1.TIF	C2S2.TIF	C1S3.TIF	2	2	1	1	2	3	200	832	1694689	1695539	1356	1355	1695762	-32768	1410	206.864999999991	-32768	-32768	-32768	-32768	-32768	-32768	-32768	-32768	-32768	-32768	-32768	-1728323.135	1695759	1695796	38	493.399993896484	363	293.5	348.600006103516
1	imis0607d	r	0	r	m	29	1	4	29	317	-1	C1S3.TIF	C1S2.TIF	C2S1.TIF	1	1	2	3	2	1	200	975	1697345	1698345	1306	1301	1698541	-32768	1310	179.010000000009	1698538	1698576	39	491.100006103516	359	286.5	340.700012207031	147.300003051758	248.899993896484	5.87758102088037	174.874993321968	176.010000000009	1699339	1699351	13	301.899993896484	336.799987792969	277.700012207031	349.5
1	imis0607d	r	0	r	m	29	1	4	30	318	1	C2S2.TIF	C2S3.TIF	C1S1.TIF	2	2	1	2	3	1	200	801	1701143	1701943	1375	1374	1702107	-32768	1374	147.763000000035	-32768	-32768	-32768	-32768	-32768	-32768	-32768	-32768	-32768	-32768	-32768	-1734727.237	1702102	1702135	34	495.899993896484	353.299987792969	683.5	352.899993896484
1	imis0607d	r	0	r	m	29	1	4	31	319	1	C1S1.TIF	C1S3.TIF	C2S2.TIF	1	1	2	1	3	2	200	661	1703516	1704166	1419	1401	1704366	-32768	1371	183.168000000063	-32768	-32768	-32768	-32768	-32768	-32768	-32768	-32768	-32768	-32768	-32768	-1736950.832	1704362	1704401	40	496.399993896484	350.299987792969	698.900024414062	349.299987792969
1	imis0607d	r	0	r	m	29	0	4	32	320	-1	C2S3.TIF	C2S2.TIF	C1S3.TIF	2	2	1	3	2	3	200	995	1705493	1706493	1450	1443	1706681	-32768	1448	172.45299999998	-32768	-32768	-32768	-32768	-32768	-32768	-32768	-32768	-32768	-32768	-32768	-1739276.547	1706677	1706725	49	500.5	351	301.700012207031	343.600006103516
1	imis0607d	r	0	r	m	29	0	4	33	321	-1	C1S3.TIF	C1S2.TIF	C2S3.TIF	1	1	2	3	2	3	200	656	1707844	1708494	1474	1455	1708655	-32768	1417	145.304000000004	1708650	1708686	37	494	356.299987792969	689.900024414062	358.5	149.300003051758	322.299987792969	5.61353726750205	-0.64527183067097	140.304000000004	1708779	1708839	61	681.5	361.399993896484	299.399993896484	340.299987792969
1	imis0607d	r	0	r	m	29	0	4	34	322	1	C1S2.TIF	C1S1.TIF	C2S2.TIF	1	1	2	2	1	2	200	802	1710212	1711012	1537	1536	1711046	-32768	1526	16.8999999999069	1711045	1711070	26	488.700012207031	367.700012207031	415.5	364.799987792969	76.5	107.400001525879	2.10812765456187	177.731936946436	15.8999999999069	1711318	1711371	54	306.399993896484	360.200012207031	692.700012207031	366.5
1	imis0607d	r	0	r	m	29	1	4	35	323	-1	C2S3.TIF	C2S2.TIF	C1S1.TIF	2	2	1	3	2	1	200	545	1712760	1713310	1466	1454	1713497	-32768	1461	171.01099999994	-32768	-32768	-32768	-32768	-32768	-32768	-32768	-32768	-32768	-32768	-32768	-1746093.989	1713493	1713531	39	485.399993896484	360.799987792969	278.899993896484	354.700012207031
1	imis0607d	r	0	r	m	29	0	4	36	324	-1	C1S3.TIF	C1S1.TIF	C2S3.TIF	1	1	2	3	1	3	200	755	1714606	1715356	1482	1482	1715552	-32768	1489	179.845999999903	-32768	-32768	-32768	-32768	-32768	-32768	-32768	-32768	-32768	-32768	-32768	-1748140.154	1715548	1715652	105	489	359.600006103516	306.600006103516	340.799987792969
1	imis0607d	r	0	r	m	29	0	4	37	325	-1	C2S1.TIF	C2S2.TIF	C1S1.TIF	2	2	1	1	2	1	200	512	1717019	1717569	1348	1344	1717755	-32768	1325	169.902000000002	1717751	1717789	39	489.700012207031	349.700012207031	692.799987792969	351.200012207031	149.899993896484	310.100006103516	5.81964323074232	-0.424369256574756	165.902000000002	1717885	1717944	60	686.799987792969	352.600006103516	281.200012207031	348
1	imis0607d	r	0	r	m	29	0	4	38	326	-1	C1S2.TIF	C1S1.TIF	C2S2.TIF	1	1	2	2	1	2	200	513	1721702	1722207	1453	1454	1722455	-32768	1439	226.350000000093	-32768	-32768	-32768	-32768	-32768	-32768	-32768	-32768	-32768	-32768	-32768	-1754996.65	1722450	1722488	39	487.5	358.399993896484	277.799987792969	350.799987792969
1	imis0607d	r	0	r	m	29	1	4	39	327	-1	C2S1.TIF	C2S2.TIF	C1S3.TIF	2	2	1	1	2	3	200	834	1723911	1724761	1380	1373	1724949	-32768	1385	171.702000000048	1724946	1724979	34	484.700012207031	352.700012207031	657.799987792969	338.100006103516	142.899993896484	269.399993896484	4.97759688895563	4.83497147192207	168.702000000048	1725056	1725114	59	648.5	349.399993896484	285.200012207031	344.600006103516
1	imis0607d	r	0	r	m	29	1	4	40	328	-1	C2S2.TIF	C2S1.TIF	C1S3.TIF	2	2	1	2	1	3	200	668	1727239	1727939	1358	1338	1728125	-32768	1354	169.578999999911	-32768	-32768	-32768	-32768	-32768	-32768	-32768	-32768	-32768	-32768	-32768	-1760723.421	1728121	1728162	42	487.200012207031	360	283.100006103516	354.5
1	imis0607d	r	0	r	m	29	1	4	41	329	-1	C2S1.TIF	C2S3.TIF	C1S2.TIF	2	2	1	1	3	2	200	889	1731381	1732281	1487	1499	1732493	-32768	1509	196.483999999939	-32768	-32768	-32768	-32768	-32768	-32768	-32768	-32768	-32768	-32768	-32768	-1765064.516	1732490	1732529	40	491.100006103516	379.5	283.299987792969	365.600006103516
1	imis0607d	r	0	r	m	29	1	4	42	330	-1	C1S2.TIF	C1S1.TIF	C2S3.TIF	1	1	2	2	1	3	200	708	1735298	1736398	1350	1375	1736631	-32768	1476	216.939999999944	-32768	-32768	-32768	-32768	-32768	-32768	-32768	-32768	-32768	-32768	-32768	-1769182.06	1736627	1736667	41	487.200012207031	365	271.700012207031	358.399993896484
1	imis0607d	r	0	r	m	29	0	4	43	331	1	C2S3.TIF	C2S2.TIF	C1S3.TIF	2	2	1	3	2	3	200	542	1738814	1739364	1439	1443	1739447	-32768	1436	66.3840000000782	1739447	1739453	7	486.299987792969	352.299987792969	473.100006103516	353.700012207031	44.2999992370605	51.4000015258789	0.381449586239492	-173.929047133556	66.3840000000782	1739756	1739802	47	290.5	347.799987792969	698.599975585938	342.399993896484
1	imis0607d	r	0	r	m	29	0	4	44	332	-1	C2S2.TIF	C2S1.TIF	C1S2.TIF	2	2	1	2	1	2	200	818	1741293	1742143	1381	1375	1742176	-32768	1378	16.7369999999646	1742175	1742186	12	489.100006103516	356.299987792969	469.799987792969	353.5	42.5999984741211	61.0999984741211	0.560437589176387	171.722496313402	15.7369999999646	1742354	1742391	38	480.200012207031	355	283.799987792969	358
1	imis0607d	r	0	r	m	29	1	4	45	333	-1	C1S1.TIF	C1S3.TIF	C2S2.TIF	1	1	2	1	3	2	200	775	1745292	1746092	1420	1424	1746290	-32768	1412	181.225000000093	-32768	-32768	-32768	-32768	-32768	-32768	-32768	-32768	-32768	-32768	-32768	-1778876.775	1746288	1746351	64	496.799987792969	363.799987792969	305.899993896484	347.600006103516
1	imis0607d	r	0	r	m	29	0	4	46	334	1	C1S2.TIF	C1S1.TIF	C2S2.TIF	1	1	2	2	1	2	200	574	1748355	1748955	1523	1529	1749153	-32768	1505	181.5	1749150	1749188	39	492.899993896484	371.700012207031	293.799987792969	360.600006103516	144.899993896484	235.300003051758	5.70563228542253	176.795966305522	178.5	1749296	1749349	54	304.100006103516	355.5	687.700012207031	359.5
1	imis0607d	r	0	r	m	29	1	4	47	335	-1	C2S2.TIF	C2S3.TIF	C1S1.TIF	2	2	1	2	3	1	200	699	1750958	1752258	1300	1303	1752480	-32768	1321	205.939999999944	1752475	1752515	41	487.700012207031	360.899993896484	270.700012207031	356.200012207031	150.399993896484	258.600006103516	6.20146660685099	178.754579439017	200.939999999944	1753139	1753160	22	263	360.100006103516	292.700012207031	367.600006103516
1	imis0607d	r	0	r	m	29	0	4	48	336	-1	C2S3.TIF	C2S1.TIF	C1S3.TIF	2	2	1	3	1	3	200	786	1754146	1754946	1434	1439	1755059	-32768	1429	97.2460000000428	1755166	1755206	41	484.700012207031	360.899993896484	267.700012207031	360.399993896484	147.800003051758	247.600006103516	6.20001660015594	179.868106256464	204.246000000043	1756098	1756135	38	461.399993896484	364.5	279.5	369.5
1	imis0607d	r	0	r	m	29	1	4	49	337	-1	C1S2.TIF	C1S1.TIF	C2S3.TIF	1	1	2	2	1	3	200	677	1757360	1758060	1488	1472	1758237	-32768	1446	160.283999999985	1758233	1758266	34	496.600006103516	366.299987792969	670.099975585938	363.799987792969	148.699996948242	303.399993896484	4.97899804823657	0.827909108137213	156.283999999985	1758320	1758381	62	659.700012207031	368.5	290.100006103516	348.399993896484
1	imis0607d	r	0	r	m	29	0	4	50	338	-1	C1S2.TIF	C1S1.TIF	C2S2.TIF	1	1	2	2	1	2	200	674	1759744	1760444	1472	1470	1760630	-32768	1452	169.155999999959	-32768	-32768	-32768	-32768	-32768	-32768	-32768	-32768	-32768	-32768	-32768	-1793228.844	1760626	1760696	71	499.299987792969	366.5	322.5	341
1	imis0607d	r	0	r	m	29	0	4	51	339	-1	C2S1.TIF	C2S3.TIF	C1S1.TIF	2	2	1	1	3	1	200	916	1761750	1762650	1404	1390	1762821	-32768	1370	154.64599999995	1762817	1762857	41	490.600006103516	359	662.799987792969	351.799987792969	121.5	266.5	4.94551805044423	2.40114322309294	150.64599999995	1762897	1762944	48	650.299987792969	353.200012207031	304.899993896484	348.799987792969
1	imis0607d	r	0	r	m	29	1	4	52	340	1	C2S1.TIF	C2S2.TIF	C1S3.TIF	2	2	1	1	2	3	200	553	1764013	1764563	1560	1558	1764750	-32768	1540	170.996000000043	1764746	1764795	50	492.700012207031	366.399993896484	287.600006103516	357.600006103516	141.800003051758	253.100006103516	5.87382917609839	177.5332899215	166.996000000043	1764887	1764952	66	278.5	358.100006103516	720.700012207031	373
1	imis0607d	r	0	r	m	29	0	4	53	341	-1	C2S2.TIF	C2S1.TIF	C1S2.TIF	2	2	1	2	1	2	200	565	1766420	1767020	1560	1559	1767215	-32768	1544	177.94299999997	-32768	-32768	-32768	-32768	-32768	-32768	-32768	-32768	-32768	-32768	-32768	-1799805.057	1767212	1767253	42	500.399993896484	374.700012207031	286.899993896484	364.100006103516
1	imis0607d	r	0	r	m	29	1	4	54	342	1	C2S3.TIF	C2S1.TIF	C1S2.TIF	2	2	1	3	1	2	200	672	1768336	1769036	1633	1631	1769192	-32768	1621	139.493999999948	1769188	1769228	41	495.5	376.5	283.899993896484	377.299987792969	148.5	245.199996948242	6.05440706107685	-179.783143308958	135.493999999948	1769381	1769439	59	297.5	378.200012207031	682.700012207031	371.200012207031
1	imis0607d	r	0	r	m	29	0	4	55	343	1	C2S2.TIF	C2S1.TIF	C1S2.TIF	2	2	1	2	1	2	200	943	1770492	1771442	1425	1417	1771652	-32768	1388	193.544999999925	1771648	1771689	42	501	354.399993896484	289.700012207031	346.299987792969	147.399993896484	235	6.04161493122245	177.795934287249	189.544999999925	1771792	1771851	60	301.799987792969	344.100006103516	697.299987792969	340.299987792969
1	imis0607d	r	0	r	m	29	1	4	56	344	-1	C2S3.TIF	C2S2.TIF	C1S1.TIF	2	2	1	3	2	1	200	654	1772915	1773565	1437	1413	1773759	-32768	1394	178.120000000112	-32768	-32768	-32768	-32768	-32768	-32768	-32768	-32768	-32768	-32768	-32768	-1806348.88	1773756	1773797	42	492.299987792969	360	283.100006103516	349.600006103516
1	imis0607d	r	0	r	m	29	0	4	57	345	1	C2S3.TIF	C2S1.TIF	C1S3.TIF	2	2	1	3	1	3	200	775	1777670	1778470	1462	1458	1778696	-32768	1451	208.235000000102	1778691	1778726	36	493.600006103516	368.899993896484	333.299987792969	350.700012207031	132.600006103516	213	4.62934995179738	173.513987872569	203.235000000102	1778779	1778823	45	347.399993896484	346.700012207031	696.200012207031	351.399993896484
1	imis0607d	r	0	r	m	29	0	4	58	346	1	C1S3.TIF	C1S2.TIF	C2S3.TIF	1	1	2	3	2	3	200	675	1779933	1780596	1565	1559	1780842	-32768	1557	224.192000000039	1780839	1780879	41	499.700012207031	373.5	291.100006103516	357.5	144.5	238.699996948242	5.98620892167457	175.595741819753	221.192000000039	1781001	1781048	48	299.600006103516	352	695.299987792969	361.899993896484
1	imis0607d	r	0	r	m	29	1	4	59	347	-1	C2S2.TIF	C2S1.TIF	C1S3.TIF	2	2	1	2	1	3	200	806	1783882	1784682	1401	1409	1784891	-32768	1410	192.482000000076	1784887	1784929	43	492.100006103516	363.399993896484	267.200012207031	358.899993896484	148.199996948242	240.899993896484	6.42701136294832	178.849483660054	188.482000000076	1785144	1785305	162	283.5	367.100006103516	315	345.700012207031
1	imis0607d	r	0	r	m	29	1	4	60	348	-1	C1S1.TIF	C1S2.TIF	C2S3.TIF	1	1	2	1	2	3	200	695	1786828	1787528	1479	1476	1787709	-32768	1471	165.212999999989	1787705	1787739	35	497.299987792969	375.200012207031	689.599975585938	367.299987792969	158.100006103516	314.5	5.52261478581038	2.35926057135072	161.212999999989	1787790	1787850	61	676.5	375.700012207031	285.899993896484	353.100006103516
1	imis0607d	r	0	r	m	29	1	4	61	349	-1	C2S1.TIF	C2S3.TIF	C1S2.TIF	2	2	1	1	3	2	200	512	1789230	1789780	1381	1370	1790010	-32768	1274	213.256000000052	-32768	-32768	-32768	-32768	-32768	-32768	-32768	-32768	-32768	-32768	-32768	-1822564.744	1790007	1790044	38	492.399993896484	358.799987792969	296.899993896484	345.700012207031
1	imis0607d	r	0	r	m	29	0	4	62	350	1	C1S2.TIF	C1S3.TIF	C2S2.TIF	1	1	2	2	3	2	200	518	1791766	1792316	1506	1487	1792493	-32768	1440	160.833000000101	-32768	-32768	-32768	-32768	-32768	-32768	-32768	-32768	-32768	-32768	-32768	-1825100.167	1792489	1792522	34	503.799987792969	369.600006103516	672.700012207031	366.299987792969
1	imis0607d	r	0	r	m	29	1	4	63	351	1	C2S2.TIF	C2S1.TIF	C1S3.TIF	2	2	1	2	1	3	200	704	1795472	1796172	1413	1419	1796416	-32768	1448	228.236000000034	-32768	-32768	-32768	-32768	-32768	-32768	-32768	-32768	-32768	-32768	-32768	-1828955.764	1796412	1796448	37	495.700012207031	373.600006103516	699.299987792969	367.799987792969
1	imis0607d	r	0	r	m	29	0	4	64	352	1	C2S1.TIF	C2S2.TIF	C1S1.TIF	2	2	1	1	2	1	200	888	1797812	1798712	1415	1404	1798948	-32768	1387	219.992000000086	-32768	-32768	-32768	-32768	-32768	-32768	-32768	-32768	-32768	-32768	-32768	-1831496.008	1798944	1799010	67	492.200012207031	359.799987792969	680.299987792969	355.5
1	imis0607d	r	0	r	m	29	1	4	65	353	1	C2S1.TIF	C2S3.TIF	C1S2.TIF	2	2	1	1	3	2	200	588	1800548	1801148	1537	1547	1801334	-32768	1557	169.166999999899	-32768	-32768	-32768	-32768	-32768	-32768	-32768	-32768	-32768	-32768	-32768	-1833932.833	1801330	1801369	40	502.299987792969	369.799987792969	709.200012207031	370.799987792969
1	imis0607d	r	0	r	m	29	1	4	66	354	-1	C1S1.TIF	C1S2.TIF	C2S3.TIF	1	1	2	1	2	3	200	790	1802760	1803560	1549	1549	1803569	-32768	1550	-7.43999999994412	1803558	1803574	17	500.600006103516	375.799987792969	466.299987792969	362	58.7000007629395	107	1.06415699070057	158.055535278865	-18.4399999999441	1803732	1803773	42	475	359.100006103516	271.600006103516	368.799987792969
1	imis0607d	r	0	r	m	29	1	4	67	355	-1	C2S3.TIF	C2S1.TIF	C1S2.TIF	2	2	1	3	1	2	200	574	1804864	1805464	1476	1455	1805537	-32768	1455	56.2369999999646	1805657	1805695	39	495.100006103516	361.700012207031	708.299987792969	356.600006103516	157.699996948242	326	6.11063969849919	1.37426569743226	176.236999999965	1806735	1806760	26	375.399993896484	339	295.200012207031	354.899993896484
1	imis0607d	r	0	r	m	29	0	4	68	356	1	C1S1.TIF	C1S3.TIF	C2S1.TIF	1	1	2	1	3	1	200	558	1808081	1808631	1439	1419	1808799	-32768	1368	152.439999999944	-32768	-32768	-32768	-32768	-32768	-32768	-32768	-32768	-32768	-32768	-32768	-1841414.56	1808793	1808828	36	493.5	362.799987792969	686.900024414062	348.5
1	imis0607d	r	0	r	m	29	0	4	69	357	-1	C2S2.TIF	C2S3.TIF	C1S2.TIF	2	2	1	2	3	2	200	581	1810383	1810983	1416	1415	1811190	-32768	1389	191.135000000009	-32768	-32768	-32768	-32768	-32768	-32768	-32768	-32768	-32768	-32768	-32768	-1843766.865	1811186	1811229	44	497.700012207031	357.399993896484	275.100006103516	355.600006103516
1	imis0607d	r	0	r	m	29	0	4	70	358	-1	C1S1.TIF	C1S3.TIF	C2S1.TIF	1	1	2	1	3	1	200	771	1815251	1816051	1440	1436	1816240	-32768	1431	171.739999999991	1816236	1816260	25	491.5	364.399993896484	593.700012207031	351.299987792969	114.800003051758	241.199996948242	2.96506968591826	7.30437588885992	167.739999999991	1816609	1816619	11	275.399993896484	348.100006103516	293.899993896484	355.600006103516
1	imis0607d	r	0	r	m	29	0	4	71	359	1	C1S1.TIF	C1S3.TIF	C2S1.TIF	1	1	2	1	3	1	200	873	1819920	1820820	1513	1504	1820840	-32768	1495	4.15400000009686	-32768	-32768	-32768	-32768	-32768	-32768	-32768	-32768	-32768	-32768	-32768	-1853603.846	1821171	1821203	33	496.600006103516	359.799987792969	689.900024414062	361.5
1	imis0607d	r	0	r	m	29	1	4	72	360	-1	C1S3.TIF	C1S2.TIF	C2S1.TIF	1	1	2	3	2	1	200	759	1993090	1993840	1455	1450	1994014	-32768	1462	157.108999999939	1994010	1994044	35	501.399993896484	355	691.5	330.700012207031	153.199996948242	279.200012207031	5.48383776971761	7.31555256802385	153.108999999939	1994450	1994467	18	268.700012207031	345.100006103516	305.899993896484	351.100006103516
1	imis0607d	r	0	r	m	29	1	4	73	361	1	C1S1.TIF	C1S2.TIF	C2S3.TIF	1	1	2	1	2	3	200	795	1995853	1996653	1545	1533	1996860	-32768	1499	190.307999999961	1996856	1996893	38	501	359.700012207031	304.899993896484	350	146.699996948242	251	5.62582075689748	177.160751933387	186.307999999961	1997175	1997196	22	673.400024414062	331.299987792969	729.099975585938	345.100006103516
1	imis0607d	r	0	r	m	29	1	4	74	362	1	C1S2.TIF	C1S1.TIF	C2S3.TIF	1	1	2	2	1	3	200	884	1998475	1999825	1330	1328	2000033	-32768	1347	191.756000000052	2000029	2000066	38	494.899993896484	344	701.900024414062	313.5	153.600006103516	330.100006103516	5.98687630342059	8.3936909327499	187.756000000052	2000548	2000563	16	704	327.200012207031	723.900024414062	340.5
1	imis0607d	r	0	r	m	29	0	4	75	363	1	C1S3.TIF	C1S1.TIF	C2S3.TIF	1	1	2	3	1	3	200	657	2001627	2002277	1414	1420	2002426	-32768	1442	132.634000000078	2002422	2002458	37	513.5	353.200012207031	716.099975585938	333.399993896484	154.100006103516	288.799987792969	5.82462778420935	5.59770534123474	128.634000000078	2003558	2003598	41	506.899993896484	356.200012207031	719.200012207031	347.100006103516
1	imis0607d	r	0	r	m	29	1	4	76	364	-1	C2S3.TIF	C2S1.TIF	C1S2.TIF	2	2	1	3	1	2	200	825	2004615	2005465	1465	1459	2005632	-32768	1424	150.648999999976	2005628	2005666	39	506.799987792969	349.200012207031	719.200012207031	338.299987792969	151.300003051758	299	6.08529723886038	2.9461753387937	146.648999999976	2006021	2006058	38	465.799987792969	340.100006103516	299.100006103516	337.700012207031
1	imis0607d	r	0	r	m	29	0	4	77	365	1	C1S1.TIF	C1S2.TIF	C2S1.TIF	1	1	2	1	2	1	200	757	2007473	2008223	1327	1309	2008395	-32768	1294	155.101000000024	-32768	-32768	-32768	-32768	-32768	-32768	-32768	-32768	-32768	-32768	-32768	-2041007.899	2008389	2008425	37	494.899993896484	342.200012207031	705.700012207031	335.600006103516
1	imis0607d	r	0	r	m	29	1	4	78	366	1	C1S2.TIF	C1S3.TIF	C2S1.TIF	1	1	2	2	3	1	200	682	2009745	2010445	1365	1361	2010612	-32768	1340	150.708000000101	-32768	-32768	-32768	-32768	-32768	-32768	-32768	-32768	-32768	-32768	-32768	-2043229.292	2010609	2010643	35	510.899993896484	347.200012207031	706.700012207031	341.100006103516
1	imis0607d	r	0	r	m	29	0	4	79	367	-1	C2S2.TIF	C2S3.TIF	C1S2.TIF	2	2	1	2	3	2	200	736	2012348	2014448	1469	1503	2014626	-32768	1569	162.220999999903	-32768	-32768	-32768	-32768	-32768	-32768	-32768	-32768	-32768	-32768	-32768	-2047231.779	2014735	2014775	41	515.599975585938	368.399993896484	306.799987792969	362.700012207031
1	imis0607d	r	0	r	m	29	1	4	80	368	1	C2S1.TIF	C2S2.TIF	C1S3.TIF	2	2	1	1	2	3	200	847	2016052	2016902	1622	1607	2017118	-32768	1567	199.290000000037	2017114	2017151	38	499.100006103516	366.5	320.299987792969	352.299987792969	132.800003051758	236.300003051758	5.13943381455577	175.446873171227	195.290000000037	2017231	2017285	55	328.700012207031	350.600006103516	707.099975585938	337.100006103516
1	imis0607d	r	0	r	m	29	1	4	81	369	1	C2S3.TIF	C2S1.TIF	C1S2.TIF	2	2	1	3	1	2	200	918	2019240	2020140	1527	1533	2020333	-32768	1586	176.834999999963	-32768	-32768	-32768	-32768	-32768	-32768	-32768	-32768	-32768	-32768	-32768	-2052924.165	2020329	2020368	40	504.899993896484	371.299987792969	692.700012207031	356.100006103516
1	imis0607d	r	0	r	m	29	0	4	82	370	1	C2S1.TIF	C2S2.TIF	C1S1.TIF	2	2	1	1	2	1	200	995	2021721	2022721	1488	1501	2022899	-32768	1563	161.189999999944	2022895	2022922	28	505.799987792969	365.399993896484	655	354.100006103516	150.100006103516	284.799987792969	4.29967065478615	4.3373768532808	157.189999999944	2023429	2023472	44	505.399993896484	360.399993896484	712.900024414062	366.399993896484
1	imis0607d	r	0	r	m	29	0	4	83	371	1	C2S1.TIF	C2S3.TIF	C1S1.TIF	2	2	1	1	3	1	200	597	2024991	2025591	1540	1550	2025755	-32768	1555	147.89599999995	-32768	-32768	-32768	-32768	-32768	-32768	-32768	-32768	-32768	-32768	-32768	-2058375.104	2025752	2025791	40	516.299987792969	356.5	743.5	353.200012207031
1	imis0607d	r	0	r	m	29	1	4	84	372	1	C1S3.TIF	C1S1.TIF	C2S2.TIF	1	1	2	3	1	2	200	867	2026872	2027722	1607	1617	2027904	-32768	1648	166.117000000086	2027901	2027942	42	503.299987792969	370.899993896484	291.200012207031	362.700012207031	141.899993896484	224.199996948242	6.07324147609449	177.777145254016	163.117000000086	2028046	2028101	56	305.200012207031	360.5	674.799987792969	355
1	imis0607d	r	0	r	m	29	0	4	85	373	-1	C1S3.TIF	C1S1.TIF	C2S3.TIF	1	1	2	3	1	3	200	629	2029954	2030604	1375	1366	2030823	-32768	1387	202.85400000005	-32768	-32768	-32768	-32768	-32768	-32768	-32768	-32768	-32768	-32768	-32768	-2063388.146	2030819	2030859	41	494	349	287.200012207031	347.5
1	imis0607d	r	0	r	m	29	1	4	86	374	1	C1S1.TIF	C1S2.TIF	C2S3.TIF	1	1	2	1	2	3	200	619	2032282	2033632	1451	1463	2033849	-32768	1541	200.530000000028	-32768	-32768	-32768	-32768	-32768	-32768	-32768	-32768	-32768	-32768	-32768	-2066416.47	2033846	2033883	38	502.100006103516	365.399993896484	721	349.100006103516
1	imis0607d	r	0	r	m	29	0	4	87	375	-1	C2S3.TIF	C2S2.TIF	C1S3.TIF	2	2	1	3	2	3	200	617	2034952	2035602	1443	1445	2035705	-32768	1459	87.1000000000931	-32768	-32768	-32768	-32768	-32768	-32768	-32768	-32768	-32768	-32768	-32768	-2068385.9	2035814	2035852	39	491.100006103516	356.5	294.700012207031	355
1	imis0607d	r	0	r	m	29	1	4	88	376	1	C1S3.TIF	C1S1.TIF	C2S2.TIF	1	1	2	3	1	2	200	942	2036918	2037868	1393	1385	2038032	-32768	1331	147.727999999886	2038028	2038065	38	503	349.899993896484	704.200012207031	333.5	147.300003051758	290.299987792969	5.77605312019177	4.6799430694217	143.727999999886	2039023	2039043	21	691.599975585938	343.200012207031	735	345.399993896484
1	imis0607d	r	0	r	m	29	1	4	89	377	1	C2S3.TIF	C2S2.TIF	C1S1.TIF	2	2	1	3	2	1	200	756	2040276	2041026	1320	1298	2041254	-32768	1279	211.487999999896	2041251	2041293	43	502.899993896484	348.399993896484	715.099975585938	321.200012207031	138.699996948242	246.600006103516	6.11288726962138	7.33551874367802	208.487999999896	2042819	2042856	38	536	357.399993896484	737.299987792969	356.100006103516
1	imis0607d	r	0	r	m	29	0	4	90	378	1	C1S2.TIF	C1S3.TIF	C2S2.TIF	1	1	2	2	3	2	200	908	2044274	2045174	1425	1414	2045339	-32768	1410	148.749000000069	2045336	2045383	48	500.299987792969	354.899993896484	287.399993896484	346.700012207031	126	204	6.08740601341915	177.785506006897	145.749000000069	2045864	2045881	18	695.799987792969	327.200012207031	715.599975585938	349.5
1	imis0607d	r	0	r	m	29	1	4	91	379	-1	C1S3.TIF	C1S1.TIF	C2S2.TIF	1	1	2	3	1	2	200	576	2047151	2047751	1486	1467	2047924	-32768	1407	156.982000000076	2047920	2047954	35	511	353.5	705.700012207031	348.200012207031	155.800003051758	322.299987792969	5.57289740982765	1.56600426148897	152.982000000076	2049561	2049572	12	309.200012207031	357	290.200012207031	362.799987792969
1	imis0607d	r	0	r	m	29	0	4	92	380	1	C2S3.TIF	C2S1.TIF	C1S3.TIF	2	2	1	3	1	3	200	621	2050638	2051288	1522	1512	2051301	-32768	1514	-3.59899999992922	2051455	2051491	37	498.899993896484	351.600006103516	692.5	330.799987792969	146.399993896484	303.299987792969	5.57149531879983	6.15848029606674	150.401000000071	2052045	2052077	33	495.5	348.700012207031	703.200012207031	361.399993896484
1	imis0607d	r	0	r	m	29	0	4	93	381	1	C2S2.TIF	C2S3.TIF	C1S2.TIF	2	2	1	2	3	2	200	775	2054402	2055502	1394	1407	2055680	-32768	1435	161.537000000011	2055676	2055704	29	505.600006103516	346.700012207031	660.799987792969	332.200012207031	151.699996948242	281.5	4.46641261095625	5.34516123979143	157.537000000011	2056858	2056884	27	620.799987792969	364.5	740.400024414062	355.899993896484
1	imis0607d	r	0	r	m	29	1	4	94	382	1	C1S3.TIF	C1S2.TIF	C2S1.TIF	1	1	2	3	2	1	200	984	2058362	2059362	1444	1429	2059404	-32768	1421	25.8549999999814	2059404	2059414	11	510.600006103516	350.700012207031	490.299987792969	345.200012207031	47.2999992370605	70	0.604424411969061	164.820295027951	25.8549999999814	2059766	2059826	61	337	339.600006103516	699.700012207031	344
1	imis0607d	r	0	r	m	29	0	4	95	383	-1	C1S1.TIF	C1S3.TIF	C2S1.TIF	1	1	2	1	3	1	200	857	2061481	2062331	1322	1317	2062492	-32768	1307	144.122999999905	2062488	2062523	36	499.5	350.399993896484	686.900024414062	333.299987792969	143.800003051758	284.299987792969	5.39206467799553	5.22864517472949	140.122999999905	2062591	2062642	52	676.700012207031	338	285.100006103516	343.600006103516
1	imis0607d	r	0	r	m	29	1	4	96	384	-1	C1S3.TIF	C1S1.TIF	C2S2.TIF	1	1	2	3	1	2	200	732	2154422	2155172	1872	1834	2155332	-32768	1764	143.115999999922	2155328	2155366	39	533	386.700012207031	758.5	369.200012207031	163.199996948242	305.5	6.46239621731283	4.45660342318712	139.115999999922	2155462	2155518	57	750.200012207031	370.899993896484	307.299987792969	340.399993896484
2	arec0304l	r	1	l	w	20	0	0	1	0	1	C2S3.TIF	C2S2.TIF	C1S3.TIF	2	2	1	3	2	3	200	800	149116	149916	1576	1587	150526	-32768	1716	594.132000000012	-32768	-32768	-32768	-32768	-32768	-32768	-32768	-32768	-32768	-32768	-32768	-182699.868	150521	150556	36	515.799987792969	367.700012207031	712.900024414062	374.5
2	arec0304l	r	1	l	w	20	1	1	1	1	-1	C1S2.TIF	C1S3.TIF	C2S1.TIF	1	1	2	2	3	1	200	808	154943	155743	1829	1826	156080	-32768	1865	319.741000000009	-32768	-32768	-32768	-32768	-32768	-32768	-32768	-32768	-32768	-32768	-32768	-188528.259	156075	156111	37	505.600006103516	380.100006103516	314.100006103516	376.200012207031
2	arec0304l	r	1	l	w	20	0	1	2	2	1	C1S1.TIF	C1S2.TIF	C2S1.TIF	1	1	2	1	2	1	200	657	157169	157819	1506	1546	158220	-32768	1757	384.410999999993	-32768	-32768	-32768	-32768	-32768	-32768	-32768	-32768	-32768	-32768	-32768	-190603.589	158215	158253	39	510.700012207031	391.600006103516	726.599975585938	380.600006103516
2	arec0304l	r	1	l	w	20	0	1	3	3	-1	C1S2.TIF	C1S1.TIF	C2S2.TIF	1	1	2	2	1	2	200	958	159305	160255	1864	1891	160545	-32768	1959	273.459999999992	-32768	-32768	-32768	-32768	-32768	-32768	-32768	-32768	-32768	-32768	-32768	-193039.54	160541	160577	37	511.700012207031	392.899993896484	317.700012207031	387.5
2	arec0304l	r	1	l	w	20	0	1	4	4	1	C2S3.TIF	C2S1.TIF	C1S3.TIF	2	2	1	3	1	3	200	664	161609	162309	1742	1780	162592	-32768	1911	266.646999999997	-32768	-32768	-32768	-32768	-32768	-32768	-32768	-32768	-32768	-32768	-32768	-195093.353	162587	162623	37	510.700012207031	393.899993896484	703.099975585938	362.299987792969
2	arec0304l	r	1	l	w	20	1	1	5	5	1	C1S1.TIF	C1S3.TIF	C2S2.TIF	1	1	2	1	3	2	200	887	163675	164575	1870	1874	164942	-32768	1899	350.081999999995	-32768	-32768	-32768	-32768	-32768	-32768	-32768	-32768	-32768	-32768	-32768	-197359.918	164939	164988	50	499.700012207031	388.299987792969	704.400024414062	362.799987792969
2	arec0304l	r	1	l	w	20	1	1	6	6	1	C1S1.TIF	C1S3.TIF	C2S2.TIF	1	1	2	1	3	2	200	687	166076	166776	1596	1613	167030	-32768	1715	236.719000000012	-32768	-32768	-32768	-32768	-32768	-32768	-32768	-32768	-32768	-32768	-32768	-199561.281	167025	167062	38	511.200012207031	381.5	721.400024414062	369.399993896484
2	arec0304l	r	1	l	w	20	0	1	7	7	1	C1S1.TIF	C1S3.TIF	C2S1.TIF	1	1	2	1	3	1	200	780	168147	168947	1847	1862	169184	-32768	1856	220.39499999999	-32768	-32768	-32768	-32768	-32768	-32768	-32768	-32768	-32768	-32768	-32768	-201731.605	169180	169212	33	514.099975585938	384.899993896484	699.099975585938	377.899993896484
2	arec0304l	r	1	l	w	20	1	1	8	8	-1	C2S3.TIF	C2S2.TIF	C1S1.TIF	2	2	1	3	2	1	200	591	170248	170848	1425	1451	171108	-32768	1626	243.073000000004	-32768	-32768	-32768	-32768	-32768	-32768	-32768	-32768	-32768	-32768	-32768	-203632.927	171104	171142	39	511	382.899993896484	314.600006103516	371.600006103516
2	arec0304l	r	1	l	w	20	1	1	9	9	-1	C2S3.TIF	C2S2.TIF	C1S1.TIF	2	2	1	3	2	1	200	695	172188	172888	1490	1528	173142	-32768	1663	237.893000000011	-32768	-32768	-32768	-32768	-32768	-32768	-32768	-32768	-32768	-32768	-32768	-205672.107	173139	173172	34	513.599975585938	381.600006103516	333	374.5
2	arec0304l	r	1	l	w	20	0	1	10	10	1	C1S2.TIF	C1S1.TIF	C2S2.TIF	1	1	2	2	1	2	200	813	174251	175051	1546	1551	175279	-32768	1607	211.782000000007	-32768	-32768	-32768	-32768	-32768	-32768	-32768	-32768	-32768	-32768	-32768	-207835.218	175276	175310	35	512.200012207031	380.799987792969	685.900024414062	376.799987792969
2	arec0304l	r	1	l	w	20	0	1	11	11	-1	C1S1.TIF	C1S2.TIF	C2S1.TIF	1	1	2	1	2	1	200	796	176367	177167	1538	1549	177458	-32768	1593	274.209000000003	-32768	-32768	-32768	-32768	-32768	-32768	-32768	-32768	-32768	-32768	-32768	-209951.791	177454	177492	39	511.700012207031	384.100006103516	309.700012207031	373.5
2	arec0304l	r	1	l	w	20	0	1	12	12	-1	C2S1.TIF	C2S2.TIF	C1S1.TIF	2	2	1	1	2	1	200	801	178565	179365	1463	1492	179614	-32768	1634	232.181000000011	-32768	-32768	-32768	-32768	-32768	-32768	-32768	-32768	-32768	-32768	-32768	-212149.819	179609	179646	38	509.899993896484	381.299987792969	318.799987792969	370.299987792969
2	arec0304l	r	1	l	w	20	0	1	13	13	1	C1S2.TIF	C1S3.TIF	C2S2.TIF	1	1	2	2	3	2	200	945	180682	181632	1550	1580	182039	-32768	1608	390.358999999997	-32768	-32768	-32768	-32768	-32768	-32768	-32768	-32768	-32768	-32768	-32768	-214416.641	182035	182076	42	518.400024414062	384.299987792969	739.700012207031	375.200012207031
2	arec0304l	r	1	l	w	20	0	1	14	14	1	C1S3.TIF	C1S2.TIF	C2S3.TIF	1	1	2	3	2	3	200	584	183175	183775	1517	1536	184070	-32768	1642	278.554999999993	-32768	-32768	-32768	-32768	-32768	-32768	-32768	-32768	-32768	-32768	-32768	-216559.445	184066	184103	38	511.100006103516	393.5	704.799987792969	385.700012207031
2	arec0304l	r	1	l	w	20	1	1	15	15	-1	C1S3.TIF	C1S1.TIF	C2S2.TIF	1	1	2	3	1	2	200	833	185165	186015	1884	1898	186278	-32768	1937	246.69200000001	-32768	-32768	-32768	-32768	-32768	-32768	-32768	-32768	-32768	-32768	-32768	-218799.308	186274	186313	40	513.700012207031	393.799987792969	337.5	382.899993896484
2	arec0304l	r	1	l	w	20	1	1	16	16	1	C1S3.TIF	C1S2.TIF	C2S1.TIF	1	1	2	3	2	1	200	589	187374	187974	1478	1506	188214	-32768	1665	222.983000000007	-32768	-32768	-32768	-32768	-32768	-32768	-32768	-32768	-32768	-32768	-32768	-220759.017	188210	188250	41	514.200012207031	385.299987792969	707.599975585938	379.799987792969
2	arec0304l	r	1	l	w	20	1	1	17	17	-1	C2S1.TIF	C2S3.TIF	C1S2.TIF	2	2	1	1	3	2	200	533	189319	189869	1656	1654	190284	-32768	1642	397.679000000004	-32768	-32768	-32768	-32768	-32768	-32768	-32768	-32768	-32768	-32768	-32768	-222654.321	190281	190316	36	496.399993896484	376.700012207031	296	357.799987792969
2	arec0304l	r	1	l	w	20	0	1	18	18	-1	C2S3.TIF	C2S2.TIF	C1S3.TIF	2	2	1	3	2	3	200	863	191394	192244	1298	1308	192448	-32768	1379	187.141000000003	-32768	-32768	-32768	-32768	-32768	-32768	-32768	-32768	-32768	-32768	-32768	-225028.859	192444	192482	39	506.399993896484	363.399993896484	295.200012207031	362.399993896484
2	arec0304l	r	1	l	w	20	0	1	19	19	-1	C2S1.TIF	C2S2.TIF	C1S1.TIF	2	2	1	1	2	1	200	787	193585	194385	895	910	194625	-32768	952	223.109999999986	-32768	-32768	-32768	-32768	-32768	-32768	-32768	-32768	-32768	-32768	-32768	-227169.89	194624	194661	38	495.700012207031	357.200012207031	308.5	351.700012207031
2	arec0304l	r	1	l	w	20	0	1	20	20	1	C1S2.TIF	C1S1.TIF	C2S2.TIF	1	1	2	2	1	2	200	870	195721	196621	1635	1640	196898	-32768	1624	260.91399999999	-32768	-32768	-32768	-32768	-32768	-32768	-32768	-32768	-32768	-32768	-32768	-229405.086	196894	196930	37	512.099975585938	392.899993896484	694.5	379.399993896484
2	arec0304l	r	1	l	w	20	1	1	21	21	-1	C2S3.TIF	C2S1.TIF	C1S2.TIF	2	2	1	3	1	2	200	926	197999	198949	1608	1624	199223	-32768	1605	257.394	-32768	-32768	-32768	-32768	-32768	-32768	-32768	-32768	-32768	-32768	-32768	-231733.606	199219	199256	38	507.299987792969	390.600006103516	314.799987792969	383.100006103516
2	arec0304l	r	1	l	w	20	1	1	22	22	-1	C2S2.TIF	C2S1.TIF	C1S3.TIF	2	2	1	2	1	3	200	898	200285	201185	1606	1625	201380	-32768	1675	177.746000000014	-32768	-32768	-32768	-32768	-32768	-32768	-32768	-32768	-32768	-32768	-32768	-233970.254	201376	201410	35	508.5	394.899993896484	337.799987792969	384.799987792969
2	arec0304l	r	1	l	w	20	0	1	23	23	1	C2S1.TIF	C2S3.TIF	C1S1.TIF	2	2	1	1	3	1	200	965	202459	203409	1348	1390	203644	-32768	1483	218.20199999999	203640	203690	51	507.299987792969	382.899993896484	324.899993896484	375.200012207031	100.599998474121	163	5.23854754997677	177.57643999536	214.20199999999	203801	203853	53	325.899993896484	375.600006103516	700.799987792969	383.200012207031
2	arec0304l	r	1	l	w	20	0	1	24	24	-1	C2S2.TIF	C2S1.TIF	C1S2.TIF	2	2	1	2	1	2	200	557	204942	205492	1431	1412	205777	-32768	1390	267.907000000007	-32768	-32768	-32768	-32768	-32768	-32768	-32768	-32768	-32768	-32768	-32768	-238277.093	205773	205807	35	507	373.899993896484	338.399993896484	364.700012207031
2	arec0304l	r	1	l	w	20	0	1	25	25	1	C1S1.TIF	C1S2.TIF	C2S1.TIF	1	1	2	1	2	1	200	641	206883	207533	1280	1296	207788	-32768	1421	238.223999999987	207785	207818	34	508.899993896484	364.299987792969	335.799987792969	362.399993896484	141.800003051758	245.100006103516	4.96730161575104	179.370917609925	235.223999999987	208032	208078	47	336.799987792969	367.799987792969	708.099975585938	370
2	arec0304l	r	1	l	w	20	1	1	26	26	-1	C1S2.TIF	C1S1.TIF	C2S3.TIF	1	1	2	2	1	3	200	822	209116	209966	1528	1549	210698	-32768	1636	716.138999999996	-32768	-32768	-32768	-32768	-32768	-32768	-32768	-32768	-32768	-32768	-32768	-242749.861	210695	210736	42	509.700012207031	368.799987792969	295.799987792969	372
2	arec0304l	r	1	l	w	20	1	1	27	27	-1	C1S2.TIF	C1S3.TIF	C2S1.TIF	1	1	2	2	3	1	200	895	211800	212700	1268	1272	213077	-32768	1341	360.027000000002	-32768	-32768	-32768	-32768	-32768	-32768	-32768	-32768	-32768	-32768	-32768	-245484.973	213073	213112	40	505.700012207031	370.100006103516	307.600006103516	365.700012207031
2	arec0304l	r	1	l	w	20	0	1	28	28	1	C2S1.TIF	C2S3.TIF	C1S1.TIF	2	2	1	1	3	1	200	883	214154	215054	1421	1427	215435	-32768	1506	363.934000000008	-32768	-32768	-32768	-32768	-32768	-32768	-32768	-32768	-32768	-32768	-32768	-247839.066	215431	215469	39	504.5	379	700.299987792969	371.799987792969
2	arec0304l	r	1	l	w	20	0	1	29	29	-1	C2S1.TIF	C2S3.TIF	C1S1.TIF	2	2	1	1	3	1	200	730	216538	217288	1513	1544	217560	-32768	1662	254.869000000006	-32768	-32768	-32768	-32768	-32768	-32768	-32768	-32768	-32768	-32768	-32768	-250073.131	217556	217594	39	505.100006103516	373.200012207031	308.5	368.5
2	arec0304l	r	1	l	w	20	0	1	30	30	-1	C2S3.TIF	C2S2.TIF	C1S3.TIF	2	2	1	3	2	3	200	536	218660	219210	1227	1235	219507	-32768	1327	280.717000000004	-32768	-32768	-32768	-32768	-32768	-32768	-32768	-32768	-32768	-32768	-32768	-251994.283	219504	219542	39	500.299987792969	361.399993896484	302.799987792969	362.200012207031
2	arec0304l	r	1	l	w	20	1	1	31	31	1	C2S2.TIF	C2S3.TIF	C1S1.TIF	2	2	1	2	3	1	200	965	220606	221556	1346	1362	221995	-32768	1454	422.342999999993	-32768	-32768	-32768	-32768	-32768	-32768	-32768	-32768	-32768	-32768	-32768	-254340.657	221992	222026	35	501.600006103516	372.299987792969	688	373.299987792969
2	arec0304l	r	1	l	w	20	0	1	32	32	-1	C2S2.TIF	C2S1.TIF	C1S2.TIF	2	2	1	2	1	2	200	594	223122	223722	1376	1396	224005	-32768	1469	265.918000000005	-32768	-32768	-32768	-32768	-32768	-32768	-32768	-32768	-32768	-32768	-32768	-256507.082	224001	224042	42	509.899993896484	377.600006103516	311.200012207031	370
2	arec0304l	r	1	l	w	20	0	1	33	33	-1	C1S3.TIF	C1S2.TIF	C2S3.TIF	1	1	2	3	2	3	200	928	225101	226051	1347	1342	226300	-32768	1373	231.538	-32768	-32768	-32768	-32768	-32768	-32768	-32768	-32768	-32768	-32768	-32768	-258836.462	226296	226332	37	501.5	371	303.799987792969	375.100006103516
2	arec0304l	r	1	l	w	20	1	1	34	34	1	C2S2.TIF	C2S3.TIF	C1S1.TIF	2	2	1	2	3	1	200	618	227381	228031	1267	1274	228308	-32768	1404	259.956000000006	228305	228343	39	509.299987792969	368.5	306.700012207031	357.399993896484	145.699996948242	254.100006103516	5.81391317463242	176.855713133297	256.956000000006	228448	228497	50	316.299987792969	364.799987792969	691.200012207031	367.700012207031
2	arec0304l	r	1	l	w	20	1	1	35	35	1	C2S1.TIF	C2S3.TIF	C1S2.TIF	2	2	1	1	3	2	200	602	229562	230162	1657	1667	230445	-32768	1762	266.481	-32768	-32768	-32768	-32768	-32768	-32768	-32768	-32768	-32768	-32768	-32768	-262946.519	230442	230477	36	502.899993896484	385	691.799987792969	374.799987792969
2	arec0304l	r	1	l	w	20	0	1	36	36	-1	C1S1.TIF	C1S3.TIF	C2S1.TIF	1	1	2	1	3	1	200	759	231547	232297	1616	1632	232558	-32768	1686	244.187999999995	-32768	-32768	-32768	-32768	-32768	-32768	-32768	-32768	-32768	-32768	-32768	-265081.812	232555	232592	38	499.399993896484	384.799987792969	311.600006103516	372.700012207031
2	arec0304l	r	1	l	w	20	0	1	37	37	-1	C2S3.TIF	C2S1.TIF	C1S3.TIF	2	2	1	3	1	3	200	662	233631	234281	1544	1543	234597	-32768	1582	300.087	-32768	-32768	-32768	-32768	-32768	-32768	-32768	-32768	-32768	-32768	-32768	-267064.913	234593	234632	40	509.700012207031	377.899993896484	301.5	368.799987792969
2	arec0304l	r	1	l	w	20	0	1	38	38	1	C2S3.TIF	C2S2.TIF	C1S3.TIF	2	2	1	3	2	3	200	533	235726	236276	1237	1242	236639	-32768	1373	346.045000000013	-32768	-32768	-32768	-32768	-32768	-32768	-32768	-32768	-32768	-32768	-32768	-269060.955	236636	236666	31	497.600006103516	372	668.099975585938	375.5
2	arec0304l	r	1	l	w	20	1	1	39	39	1	C2S2.TIF	C2S1.TIF	C1S3.TIF	2	2	1	2	1	3	200	929	237743	238693	1413	1434	239028	-32768	1513	318.046000000002	-32768	-32768	-32768	-32768	-32768	-32768	-32768	-32768	-32768	-32768	-32768	-271477.954	239025	239070	46	501.399993896484	378.600006103516	700.799987792969	368.600006103516
2	arec0304l	r	1	l	w	20	0	1	40	40	1	C2S1.TIF	C2S2.TIF	C1S1.TIF	2	2	1	1	2	1	200	579	240141	240741	1328	1314	240872	-32768	1337	113.668000000005	-32768	-32768	-32768	-32768	-32768	-32768	-32768	-32768	-32768	-32768	-32768	-273526.332	241027	241064	38	512.799987792969	369.899993896484	708.400024414062	370.399993896484
2	arec0304l	r	1	l	w	20	0	1	41	41	-1	C1S2.TIF	C1S3.TIF	C2S2.TIF	1	1	2	2	3	2	200	736	242156	242906	1587	1608	243158	-32768	1676	235.769	243153	243191	39	517.900024414062	384.5	724.200012207031	378.399993896484	147.699996948242	254.399993896484	5.91377288078364	1.69853416395826	230.769	243287	243337	51	719.099975585938	378.700012207031	307.399993896484	374.200012207031
2	arec0304l	r	1	l	w	20	1	1	42	42	1	C1S1.TIF	C1S2.TIF	C2S3.TIF	1	1	2	1	2	3	200	622	244409	245059	1549	1550	245387	-32768	1606	311.413	-32768	-32768	-32768	-32768	-32768	-32768	-32768	-32768	-32768	-32768	-32768	-277843.587	245383	245424	42	502.700012207031	382.600006103516	708.200012207031	382.899993896484
2	arec0304l	r	1	l	w	20	0	1	43	43	1	C1S2.TIF	C1S3.TIF	C2S2.TIF	1	1	2	2	3	2	200	661	246499	247149	1561	1547	247387	-32768	1592	221.23000000001	247384	247423	40	504.200012207031	380.899993896484	346.200012207031	363.700012207031	112.599998474121	171.199996948242	4.56065439497028	173.770139848741	218.23000000001	247539	247591	53	338.100006103516	366.200012207031	709.299987792969	388.799987792969
2	arec0304l	r	1	l	w	20	1	1	44	44	-1	C2S3.TIF	C2S1.TIF	C1S2.TIF	2	2	1	3	1	2	200	907	248629	249529	1264	1262	250072	-32768	1269	525.761999999988	-32768	-32768	-32768	-32768	-32768	-32768	-32768	-32768	-32768	-32768	-32768	-282314.238	250071	250111	41	496.100006103516	377.700012207031	305	361
2	arec0304l	r	1	l	w	20	1	1	45	45	-1	C2S1.TIF	C2S2.TIF	C1S3.TIF	2	2	1	1	2	3	200	692	251232	251932	1175	1199	252216	-32768	1349	266.872000000003	252210	252257	48	507.100006103516	367.200012207031	255	368.200012207031	148.399993896484	259.299987792969	7.20291447272576	-179.772440777007	260.872000000003	252414	252428	15	272.5	369.200012207031	301.399993896484	361.899993896484
2	arec0304l	r	1	l	w	20	1	1	46	46	-1	C2S2.TIF	C2S3.TIF	C1S1.TIF	2	2	1	2	3	1	200	615	253485	254135	1549	1548	254440	-32768	1625	287.962	-32768	-32768	-32768	-32768	-32768	-32768	-32768	-32768	-32768	-32768	-32768	-286920.038	254436	254475	40	513.599975585938	375	316.600006103516	369.299987792969
2	arec0304l	r	1	l	w	20	0	1	47	47	1	C1S1.TIF	C1S3.TIF	C2S1.TIF	1	1	2	1	3	1	200	882	255611	256511	1616	1619	256782	-32768	1669	254.03899999999	-32768	-32768	-32768	-32768	-32768	-32768	-32768	-32768	-32768	-32768	-32768	-289295.961	256778	256821	44	505.799987792969	372.200012207031	707.299987792969	374.799987792969
2	arec0304l	r	1	l	w	20	0	1	48	48	1	C1S3.TIF	C1S1.TIF	C2S3.TIF	1	1	2	3	1	3	200	815	257877	258677	1622	1644	259026	-32768	1676	332.26999999999	-32768	-32768	-32768	-32768	-32768	-32768	-32768	-32768	-32768	-32768	-32768	-291461.73	259023	259061	39	501.600006103516	374.899993896484	670.900024414062	377.799987792969
2	arec0304l	r	1	l	w	20	0	1	49	49	-1	C2S3.TIF	C2S1.TIF	C1S3.TIF	2	2	1	3	1	3	200	934	260114	261064	1181	1186	261265	-32768	1202	183.467999999993	-32768	-32768	-32768	-32768	-32768	-32768	-32768	-32768	-32768	-32768	-32768	-293849.532	261261	261297	37	502.899993896484	369.299987792969	315.200012207031	354.799987792969
2	arec0304l	r	1	l	w	20	1	1	50	50	1	C1S3.TIF	C1S1.TIF	C2S2.TIF	1	1	2	3	1	2	200	832	262406	263256	1314	1337	263546	-32768	1417	272.976000000024	263579	263614	36	494.299987792969	369.799987792969	656	374.899993896484	126.199996948242	224.600006103516	4.64886911777843	-1.80911025962359	305.976000000024	263820	263837	18	667.599975585938	382.100006103516	709.200012207031	385.299987792969
2	arec0304l	r	1	l	w	20	1	1	51	51	-1	C1S3.TIF	C1S1.TIF	C2S2.TIF	1	1	2	3	1	2	200	875	264867	265767	1310	1321	266132	-32768	1398	348.244000000006	-32768	-32768	-32768	-32768	-32768	-32768	-32768	-32768	-32768	-32768	-32768	-298551.756	266127	266163	37	487.5	381.100006103516	301.899993896484	342.100006103516
2	arec0304l	r	1	l	w	20	1	1	52	52	-1	C2S1.TIF	C2S3.TIF	C1S2.TIF	2	2	1	1	3	2	200	596	267300	267900	1200	1187	268187	-32768	1143	270.315000000002	-32768	-32768	-32768	-32768	-32768	-32768	-32768	-32768	-32768	-32768	-32768	-300684.685	268183	268225	43	504.799987792969	355.299987792969	298	376
2	arec0304l	r	1	l	w	20	0	1	53	53	-1	C1S3.TIF	C1S2.TIF	C2S3.TIF	1	1	2	3	2	3	200	906	269281	270181	1036	1055	270503	-32768	1190	305.409999999974	-32768	-32768	-32768	-32768	-32768	-32768	-32768	-32768	-32768	-32768	-32768	-302965.59	270499	270535	37	500.600006103516	357.200012207031	317.399993896484	357.399993896484
2	arec0304l	r	1	l	w	20	1	1	54	54	-1	C1S3.TIF	C1S2.TIF	C2S1.TIF	1	1	2	3	2	1	200	912	271599	272499	1263	1285	272832	-32768	1399	315.955000000016	-32768	-32768	-32768	-32768	-32768	-32768	-32768	-32768	-32768	-32768	-32768	-305284.045	272831	272878	48	505.600006103516	377.200012207031	307.899993896484	358.600006103516
2	arec0304l	r	1	l	w	20	0	1	55	55	-1	C1S1.TIF	C1S3.TIF	C2S1.TIF	1	1	2	1	3	1	200	843	274008	274858	1375	1391	275123	-32768	1511	247.580000000016	-32768	-32768	-32768	-32768	-32768	-32768	-32768	-32768	-32768	-32768	-32768	-307643.42	275119	275159	41	504.899993896484	376.200012207031	296.799987792969	365
2	arec0304l	r	1	l	w	20	1	1	56	56	-1	C1S1.TIF	C1S2.TIF	C2S3.TIF	1	1	2	1	2	3	200	907	276462	277362	1544	1566	277622	-32768	1619	242.710000000021	277618	277650	33	512.799987792969	382.700012207031	358.299987792969	364.700012207031	133.5	210.899993896484	4.46977022309851	173.345912791695	238.710000000021	277913	277921	9	329.200012207031	364.799987792969	313.399993896484	364.5
2	arec0304l	r	1	l	w	20	1	1	57	57	1	C1S3.TIF	C1S1.TIF	C2S2.TIF	1	1	2	3	1	2	200	918	278930	279830	1531	1553	280186	-32768	1606	339.40399999998	-32768	-32768	-32768	-32768	-32768	-32768	-32768	-32768	-32768	-32768	-32768	-312614.596	280182	280221	40	509.200012207031	386.899993896484	679.599975585938	383.399993896484
2	arec0304l	r	1	l	w	20	1	1	58	58	1	C2S3.TIF	C2S2.TIF	C1S1.TIF	2	2	1	3	2	1	200	717	281316	282066	1553	1564	282315	-32768	1617	232.228999999992	282312	282346	35	507.399993896484	384.700012207031	333.799987792969	368.100006103516	138.899993896484	253.100006103516	5.00420131898221	174.522910374383	229.228999999992	282774	282827	54	301.700012207031	372.799987792969	701.200012207031	393.700012207031
2	arec0304l	r	1	l	w	20	1	1	59	59	-1	C1S1.TIF	C1S2.TIF	C2S3.TIF	1	1	2	1	2	3	200	792	283908	284708	1225	1223	284967	-32768	1265	241.337	-32768	-32768	-32768	-32768	-32768	-32768	-32768	-32768	-32768	-32768	-32768	-317493.663	284962	284998	37	507.600006103516	365.399993896484	302.799987792969	361.799987792969
2	arec0304l	r	1	l	w	20	1	1	60	60	1	C2S1.TIF	C2S2.TIF	C1S3.TIF	2	2	1	1	2	3	200	788	286043	286843	945	963	287102	-32768	1016	241.951000000001	-32768	-32768	-32768	-32768	-32768	-32768	-32768	-32768	-32768	-32768	-32768	-319628.049	287098	287136	39	497.5	352.399993896484	718.5	356.700012207031
2	arec0304l	r	1	l	w	20	0	1	61	61	-1	C1S2.TIF	C1S3.TIF	C2S2.TIF	1	1	2	2	3	2	200	748	288238	288988	1351	1356	289376	-32768	1494	371.180999999982	-32768	-32768	-32768	-32768	-32768	-32768	-32768	-32768	-32768	-32768	-32768	-321772.819	289373	289402	30	506.5	378	343	365.899993896484
2	arec0304l	r	1	l	w	20	0	1	62	62	1	C2S3.TIF	C2S1.TIF	C1S3.TIF	2	2	1	3	1	3	200	585	290473	291073	1535	1519	291407	-32768	1493	317.379000000015	-32768	-32768	-32768	-32768	-32768	-32768	-32768	-32768	-32768	-32768	-32768	-323857.621	291403	291445	43	503.299987792969	386.899993896484	715.700012207031	390.600006103516
2	arec0304l	r	1	l	w	20	1	1	63	63	1	C2S3.TIF	C2S1.TIF	C1S2.TIF	2	2	1	3	1	2	200	756	292501	293251	1431	1431	293556	-32768	1494	288.204000000027	-32768	-32768	-32768	-32768	-32768	-32768	-32768	-32768	-32768	-32768	-32768	-326035.796	293553	293597	45	503.700012207031	381.100006103516	722.599975585938	386.299987792969
2	arec0304l	r	1	l	w	20	1	1	64	64	1	C2S1.TIF	C2S2.TIF	C1S3.TIF	2	2	1	1	2	3	200	873	294677	295577	1432	1443	295915	-32768	1525	322.224999999977	-32768	-32768	-32768	-32768	-32768	-32768	-32768	-32768	-32768	-32768	-32768	-328360.775	295911	295942	32	501.600006103516	369.200012207031	675.200012207031	380.700012207031
2	arec0304l	r	1	l	w	20	1	1	65	65	1	C1S2.TIF	C1S1.TIF	C2S3.TIF	1	1	2	2	1	3	200	579	297004	297604	1274	1257	297617	-32768	1264	-3.96299999998882	-32768	-32768	-32768	-32768	-32768	-32768	-32768	-32768	-32768	-32768	-32768	-330388.963	297884	297928	45	480.899993896484	367.100006103516	725.299987792969	392.799987792969
2	arec0304l	r	1	l	w	20	1	1	66	66	-1	C1S1.TIF	C1S3.TIF	C2S2.TIF	1	1	2	1	3	2	200	667	299200	299900	1202	1211	300211	-32768	1226	294.053000000014	-32768	-32768	-32768	-32768	-32768	-32768	-32768	-32768	-32768	-32768	-32768	-332684.947	300207	300244	38	507.399993896484	365.200012207031	314.799987792969	360.100006103516
2	arec0304l	r	1	l	w	20	1	1	67	67	-1	C1S1.TIF	C1S3.TIF	C2S2.TIF	1	1	2	1	3	2	200	789	301285	302085	1312	1315	302362	-32768	1323	260.550999999978	-32768	-32768	-32768	-32768	-32768	-32768	-32768	-32768	-32768	-32768	-32768	-334869.449	302360	302405	46	512.200012207031	379	308.799987792969	372.700012207031
2	arec0304l	r	1	l	w	20	1	1	68	68	1	C2S2.TIF	C2S1.TIF	C1S3.TIF	2	2	1	2	1	3	200	765	303472	304222	1235	1234	304587	-32768	1316	348.065999999992	-32768	-32768	-32768	-32768	-32768	-32768	-32768	-32768	-32768	-32768	-32768	-337006.934	304584	304629	46	499.600006103516	368.399993896484	723.599975585938	380.899993896484
2	arec0304l	r	1	l	w	20	0	1	69	69	1	C2S2.TIF	C2S3.TIF	C1S2.TIF	2	2	1	2	3	2	200	503	305698	306198	1254	1240	307453	-32768	1333	1239.06800000003	-32768	-32768	-32768	-32768	-32768	-32768	-32768	-32768	-32768	-32768	-32768	-338981.932	307449	307485	37	502.799987792969	371.100006103516	704.400024414062	388
2	arec0304l	r	1	l	w	20	1	1	70	70	-1	C2S2.TIF	C2S1.TIF	C1S3.TIF	2	2	1	2	1	3	200	730	308585	309335	1430	1433	309624	-32768	1542	271.378000000026	-32768	-32768	-32768	-32768	-32768	-32768	-32768	-32768	-32768	-32768	-32768	-342120.622	309622	309681	60	499.100006103516	369.299987792969	286	375.200012207031
2	arec0304l	r	1	l	w	20	0	1	71	71	-1	C1S3.TIF	C1S1.TIF	C2S3.TIF	1	1	2	3	1	3	200	911	310738	311638	1354	1393	311651	-32768	1388	-4.16899999999441	-32768	-32768	-32768	-32768	-32768	-32768	-32768	-32768	-32768	-32768	-32768	-344423.169	311937	311969	33	491.700012207031	377.700012207031	308.200012207031	375.399993896484
2	arec0304l	r	1	l	w	20	0	1	72	72	1	C2S3.TIF	C2S2.TIF	C1S3.TIF	2	2	1	3	2	3	200	595	588988	589588	1613	1626	589932	-32768	1699	327.094999999972	-32768	-32768	-32768	-32768	-32768	-32768	-32768	-32768	-32768	-32768	-32768	-622372.905	589929	589965	37	524.400024414062	400.399993896484	732.299987792969	394
2	arec0304l	r	1	l	w	20	1	1	73	73	1	C1S3.TIF	C1S2.TIF	C2S1.TIF	1	1	2	3	2	1	200	792	591028	591828	1746	1780	592080	-32768	1790	235.310999999987	-32768	-32768	-32768	-32768	-32768	-32768	-32768	-32768	-32768	-32768	-32768	-624612.689	592076	592113	38	522.5	397.200012207031	723.700012207031	384.600006103516
2	arec0304l	r	1	l	w	20	0	1	74	74	1	C2S2.TIF	C2S1.TIF	C1S2.TIF	2	2	1	2	1	2	200	877	593224	594124	2023	2025	594474	-32768	1976	332.954999999958	-32768	-32768	-32768	-32768	-32768	-32768	-32768	-32768	-32768	-32768	-32768	-626909.045	594470	594504	35	528.700012207031	408.200012207031	730	399.399993896484
2	arec0304l	r	1	l	w	20	0	1	75	75	1	C1S3.TIF	C1S2.TIF	C2S3.TIF	1	1	2	3	2	3	200	545	595628	596178	1764	1757	596491	-32768	1776	296.614999999991	-32768	-32768	-32768	-32768	-32768	-32768	-32768	-32768	-32768	-32768	-32768	-628962.385	596487	596523	37	517	398.399993896484	726.700012207031	386.600006103516
2	arec0304l	r	1	l	w	20	1	1	76	76	1	C2S1.TIF	C2S3.TIF	C1S2.TIF	2	2	1	1	3	2	200	788	597601	598401	1455	1458	598662	-32768	1459	244.351000000024	-32768	-32768	-32768	-32768	-32768	-32768	-32768	-32768	-32768	-32768	-32768	-631185.649	598658	598694	37	516	385.200012207031	704.200012207031	374.799987792969
2	arec0304l	r	1	l	w	20	0	1	77	77	-1	C1S3.TIF	C1S1.TIF	C2S3.TIF	1	1	2	3	1	3	200	501	599785	600285	1651	1645	600542	-32768	1649	239.635000000009	-32768	-32768	-32768	-32768	-32768	-32768	-32768	-32768	-32768	-32768	-32768	-633070.365	600538	600575	38	515.099975585938	383.700012207031	309.5	375.899993896484
2	arec0304l	r	1	l	w	20	1	1	78	78	-1	C2S1.TIF	C2S2.TIF	C1S3.TIF	2	2	1	1	2	3	200	744	601659	602409	1768	1793	602647	-32768	1830	221.194000000018	602643	602669	27	515.5	388.799987792969	610	379.700012207031	97	180.300003051758	2.73204007159617	5.50829481450922	217.194000000018	602757	602797	41	604.799987792969	383.399993896484	333.5	378.600006103516
2	arec0304l	r	1	l	w	20	0	1	79	79	-1	C1S2.TIF	C1S1.TIF	C2S2.TIF	1	1	2	2	1	2	200	729	603872	604622	1638	1657	604962	-32768	1777	323.290000000037	-32768	-32768	-32768	-32768	-32768	-32768	-32768	-32768	-32768	-32768	-32768	-637406.71	604958	604997	40	514.200012207031	392.299987792969	324.899993896484	385.899993896484
2	arec0304l	r	1	l	w	20	0	1	80	80	-1	C2S2.TIF	C2S3.TIF	C1S2.TIF	2	2	1	2	3	2	200	865	606100	606950	1850	1866	607272	-32768	1855	305.322000000044	-32768	-32768	-32768	-32768	-32768	-32768	-32768	-32768	-32768	-32768	-32768	-639734.678	607268	607308	41	515.400024414062	400.100006103516	300.799987792969	391.399993896484
2	arec0304l	r	1	l	w	20	0	1	81	81	1	C2S1.TIF	C2S2.TIF	C1S1.TIF	2	2	1	1	2	1	200	920	608395	609345	1346	1358	609746	-32768	1535	384.814999999944	-32768	-32768	-32768	-32768	-32768	-32768	-32768	-32768	-32768	-32768	-32768	-642129.185	609742	609774	33	522	371.600006103516	699.099975585938	378
2	arec0304l	r	1	l	w	20	0	1	82	82	-1	C2S1.TIF	C2S3.TIF	C1S1.TIF	2	2	1	1	3	1	200	641	611164	611814	1784	1806	612050	-32768	1936	218.508000000031	-32768	-32768	-32768	-32768	-32768	-32768	-32768	-32768	-32768	-32768	-32768	-644599.492	612047	612086	40	517.400024414062	405.799987792969	322	405.799987792969
2	arec0304l	r	1	l	w	20	1	1	83	83	1	C1S2.TIF	C1S3.TIF	C2S1.TIF	1	1	2	2	3	1	200	507	613154	613654	1539	1545	613984	-32768	1525	313.101000000024	-32768	-32768	-32768	-32768	-32768	-32768	-32768	-32768	-32768	-32768	-32768	-646438.899	613981	614020	40	508.600006103516	395.399993896484	724.299987792969	385
2	arec0304l	r	1	l	w	20	1	1	84	84	1	C1S2.TIF	C1S1.TIF	C2S3.TIF	1	1	2	2	1	3	200	696	615079	615779	1832	1856	616097	-32768	2026	301.753000000026	-32768	-32768	-32768	-32768	-32768	-32768	-32768	-32768	-32768	-32768	-32768	-648563.247	616093	616136	44	507.600006103516	402.399993896484	719	385.600006103516
2	arec0304l	r	1	l	w	20	0	1	85	85	-1	C1S1.TIF	C1S2.TIF	C2S1.TIF	1	1	2	1	2	1	200	921	617173	618123	1833	1833	618395	-32768	1867	255.018999999971	-32768	-32768	-32768	-32768	-32768	-32768	-32768	-32768	-32768	-32768	-32768	-650907.981	618391	618430	40	517.299987792969	402.399993896484	295	392.100006103516
2	arec0304l	r	1	l	w	20	0	1	86	86	1	C1S3.TIF	C1S1.TIF	C2S3.TIF	1	1	2	3	1	3	200	997	619713	620713	1948	1942	621026	-32768	1866	296.491000000038	-32768	-32768	-32768	-32768	-32768	-32768	-32768	-32768	-32768	-32768	-32768	-653497.509	621022	621064	43	507.200012207031	403.299987792969	701.700012207031	386.899993896484
2	arec0304l	r	1	l	w	20	1	1	87	87	1	C1S2.TIF	C1S3.TIF	C2S1.TIF	1	1	2	2	3	1	200	823	622138	622988	2028	2027	623329	-32768	2051	324.753999999957	-32768	-32768	-32768	-32768	-32768	-32768	-32768	-32768	-32768	-32768	-32768	-655772.246	623324	623365	42	506.100006103516	408.200012207031	726.5	396
2	arec0304l	r	1	l	w	20	1	1	88	88	1	C2S3.TIF	C2S2.TIF	C1S1.TIF	2	2	1	3	2	1	200	688	624447	625147	1242	1240	625616	-32768	1305	451.589000000036	-32768	-32768	-32768	-32768	-32768	-32768	-32768	-32768	-32768	-32768	-32768	-657932.411	625612	625649	38	508.700012207031	379.399993896484	725.400024414062	376.799987792969
2	arec0304l	r	1	l	w	20	1	1	89	89	-1	C1S3.TIF	C1S2.TIF	C2S1.TIF	1	1	2	3	2	1	200	508	626713	627213	1410	1413	627514	-32768	1477	283.858000000007	-32768	-32768	-32768	-32768	-32768	-32768	-32768	-32768	-32768	-32768	-32768	-659998.142	627510	627547	38	505.899993896484	393.200012207031	312	384
2	arec0304l	r	1	l	w	20	1	1	90	90	1	C1S1.TIF	C1S2.TIF	C2S3.TIF	1	1	2	1	2	3	200	926	628672	629622	1722	1733	629925	-32768	1781	285.765999999945	-32768	-32768	-32768	-32768	-32768	-32768	-32768	-32768	-32768	-32768	-32768	-662407.234	629923	629959	37	498.100006103516	400.399993896484	689.900024414062	393.600006103516
2	arec0304l	r	1	l	w	20	0	1	91	91	1	C2S2.TIF	C2S1.TIF	C1S2.TIF	2	2	1	2	1	2	200	842	631111	631961	1338	1347	632463	-32768	1512	485.224999999977	-32768	-32768	-32768	-32768	-32768	-32768	-32768	-32768	-32768	-32768	-32768	-664745.775	632459	632497	39	511.200012207031	386.799987792969	710.599975585938	388.799987792969
2	arec0304l	r	1	l	w	20	1	1	92	92	-1	C2S2.TIF	C2S3.TIF	C1S1.TIF	2	2	1	2	3	1	200	774	633608	634408	1532	1537	634730	-32768	1529	305.119999999995	-32768	-32768	-32768	-32768	-32768	-32768	-32768	-32768	-32768	-32768	-32768	-667192.88	634726	634768	43	516.599975585938	384.600006103516	299.899993896484	387.5
2	arec0304l	r	1	l	w	20	1	1	93	93	-1	C1S2.TIF	C1S1.TIF	C2S3.TIF	1	1	2	2	1	3	200	711	636062	636762	1446	1456	637061	-32768	1500	282.187000000034	-32768	-32768	-32768	-32768	-32768	-32768	-32768	-32768	-32768	-32768	-32768	-669546.813	637057	637094	38	508.700012207031	387.899993896484	310.200012207031	373.200012207031
2	arec0304l	r	1	l	w	20	0	1	94	94	1	C2S2.TIF	C2S3.TIF	C1S2.TIF	2	2	1	2	3	2	200	826	638153	639003	1458	1482	639372	-32768	1682	351.623000000021	-32768	-32768	-32768	-32768	-32768	-32768	-32768	-32768	-32768	-32768	-32768	-671788.377	639369	639403	35	503.899993896484	395.5	700	398.100006103516
2	arec0304l	r	1	l	w	20	1	1	95	95	1	C2S3.TIF	C2S1.TIF	C1S2.TIF	2	2	1	3	1	2	200	710	640475	641175	1621	1602	641475	-32768	1467	283.447999999975	-32768	-32768	-32768	-32768	-32768	-32768	-32768	-32768	-32768	-32768	-32768	-673959.552	641472	641502	31	513.5	397.200012207031	681	395.399993896484
2	arec0304l	r	1	l	w	20	0	1	96	96	-1	C2S2.TIF	C2S3.TIF	C1S2.TIF	2	2	1	2	3	2	200	693	642589	643289	1594	1604	643535	-32768	1558	229.170000000042	-32768	-32768	-32768	-32768	-32768	-32768	-32768	-32768	-32768	-32768	-32768	-676073.83	643532	643574	43	513.099975585938	394.600006103516	285.899993896484	392.299987792969
2	arec0304l	r	1	l	w	20	1	2	1	97	-1	C2S2.TIF	C2S1.TIF	C1S3.TIF	2	2	1	2	1	3	200	868	649046	649946	1519	1507	650218	-32768	1502	255.082999999984	-32768	-32768	-32768	-32768	-32768	-32768	-32768	-32768	-32768	-32768	-32768	-682730.917	650215	650251	37	503.600006103516	387.700012207031	308.899993896484	377.299987792969
2	arec0304l	r	1	l	w	20	0	2	2	98	-1	C2S3.TIF	C2S2.TIF	C1S3.TIF	2	2	1	3	2	3	200	856	651313	652163	1741	1747	652446	-32768	1838	266.222999999998	-32768	-32768	-32768	-32768	-32768	-32768	-32768	-32768	-32768	-32768	-32768	-684947.777	652443	652482	40	507	399.700012207031	314.299987792969	382.5
2	arec0304l	r	1	l	w	20	0	2	3	99	-1	C2S1.TIF	C2S3.TIF	C1S1.TIF	2	2	1	1	3	1	200	633	653526	654176	1867	1846	654443	-32768	1891	250.652000000002	-32768	-32768	-32768	-32768	-32768	-32768	-32768	-32768	-32768	-32768	-32768	-686960.348	654441	654475	35	502.5	401.399993896484	331.700012207031	383.100006103516
2	arec0304l	r	1	l	w	20	0	2	4	100	1	C2S2.TIF	C2S1.TIF	C1S2.TIF	2	2	1	2	1	2	200	732	655524	656274	1928	1927	656523	-32768	1912	232.785999999964	-32768	-32768	-32768	-32768	-32768	-32768	-32768	-32768	-32768	-32768	-32768	-689058.214	656520	656564	45	498	402.399993896484	719.200012207031	394.899993896484
2	arec0304l	r	1	l	w	20	1	2	5	101	-1	C2S2.TIF	C2S3.TIF	C1S1.TIF	2	2	1	2	3	1	200	824	657638	658488	1785	1788	658743	-32768	1832	238.690999999992	-32768	-32768	-32768	-32768	-32768	-32768	-32768	-32768	-32768	-32768	-32768	-691272.309	658739	658775	37	499.899993896484	396.799987792969	323.700012207031	384
2	arec0304l	r	1	l	w	20	1	2	6	102	-1	C1S3.TIF	C1S2.TIF	C2S1.TIF	1	1	2	3	2	1	200	595	660309	660909	1309	1329	661182	-32768	1434	255.687999999966	-32768	-32768	-32768	-32768	-32768	-32768	-32768	-32768	-32768	-32768	-32768	-693694.312	661178	661215	38	504.899993896484	376.200012207031	313.399993896484	364.299987792969
2	arec0304l	r	1	l	w	20	0	2	7	103	1	C2S3.TIF	C2S2.TIF	C1S3.TIF	2	2	1	3	2	3	200	860	662367	663217	1731	1742	663474	-32768	1790	239.790000000037	-32768	-32768	-32768	-32768	-32768	-32768	-32768	-32768	-32768	-32768	-32768	-696002.21	663470	663511	42	505.5	396	700.599975585938	393.700012207031
2	arec0304l	r	1	l	w	20	0	2	8	104	1	C2S1.TIF	C2S3.TIF	C1S1.TIF	2	2	1	1	3	1	200	582	665172	665772	1543	1542	666050	-32768	1492	261.44299999997	-32768	-32768	-32768	-32768	-32768	-32768	-32768	-32768	-32768	-32768	-32768	-698556.557	666047	666084	38	498.5	373.299987792969	697.900024414062	383.299987792969
2	arec0304l	r	1	l	w	20	0	2	9	105	-1	C2S2.TIF	C2S1.TIF	C1S2.TIF	2	2	1	2	1	2	200	788	667121	667921	1727	1733	668188	-32768	1739	249.962000000058	-32768	-32768	-32768	-32768	-32768	-32768	-32768	-32768	-32768	-32768	-32768	-700706.038	668183	668221	39	512.700012207031	391	305.100006103516	377.600006103516
2	arec0304l	r	1	l	w	20	0	2	10	106	1	C2S1.TIF	C2S2.TIF	C1S1.TIF	2	2	1	1	2	1	200	771	669296	670096	1549	1573	670391	-32768	1676	278.491999999969	-32768	-32768	-32768	-32768	-32768	-32768	-32768	-32768	-32768	-32768	-32768	-702880.508	670388	670423	36	499.899993896484	386.299987792969	690.400024414062	394.299987792969
2	arec0304l	r	1	l	w	20	1	2	11	107	1	C1S2.TIF	C1S1.TIF	C2S3.TIF	1	1	2	2	1	3	200	920	671500	672450	1550	1565	672862	-32768	1528	394.712999999989	-32768	-32768	-32768	-32768	-32768	-32768	-32768	-32768	-32768	-32768	-32768	-705235.287	672858	672894	37	515.700012207031	380.299987792969	706.400024414062	383.799987792969
2	arec0304l	r	1	l	w	20	0	2	12	108	1	C1S3.TIF	C1S1.TIF	C2S3.TIF	1	1	2	3	1	3	200	722	674587	675337	1120	1123	675595	-32768	1123	241.070999999996	-32768	-32768	-32768	-32768	-32768	-32768	-32768	-32768	-32768	-32768	-32768	-708121.929	675591	675629	39	501	354.799987792969	694.700012207031	370.899993896484
2	arec0304l	r	1	l	w	20	0	2	13	109	1	C2S2.TIF	C2S3.TIF	C1S2.TIF	2	2	1	2	3	2	200	880	676668	677568	1249	1246	677893	-32768	1297	308.006999999983	-32768	-32768	-32768	-32768	-32768	-32768	-32768	-32768	-32768	-32768	-32768	-710352.993	677889	677924	36	503.200012207031	375.299987792969	701.900024414062	372.100006103516
2	arec0304l	r	1	l	w	20	1	2	14	110	-1	C2S3.TIF	C2S1.TIF	C1S2.TIF	2	2	1	3	1	2	200	880	678994	679894	1213	1222	680164	-32768	1329	253.58600000001	-32768	-32768	-32768	-32768	-32768	-32768	-32768	-32768	-32768	-32768	-32768	-712678.414	680160	680201	42	503	390.299987792969	295.399993896484	360.600006103516
2	arec0304l	r	1	l	w	20	0	2	15	111	-1	C1S2.TIF	C1S3.TIF	C2S2.TIF	1	1	2	2	3	2	200	651	681263	681913	1271	1260	682196	-32768	1316	266.579000000027	-32768	-32768	-32768	-32768	-32768	-32768	-32768	-32768	-32768	-32768	-32768	-714697.421	682192	682233	42	507.799987792969	376.100006103516	289.700012207031	368.200012207031
2	arec0304l	r	1	l	w	20	1	2	16	112	1	C1S2.TIF	C1S1.TIF	C2S3.TIF	1	1	2	2	1	3	200	652	683275	683925	1464	1466	684202	-32768	1567	260.069999999949	-32768	-32768	-32768	-32768	-32768	-32768	-32768	-32768	-32768	-32768	-32768	-716709.93	684197	684236	40	498.299987792969	387.5	710	382.700012207031
2	arec0304l	r	1	l	w	20	0	2	17	113	1	C2S1.TIF	C2S3.TIF	C1S1.TIF	2	2	1	1	3	1	200	934	685302	686252	1647	1657	686572	-32768	1742	302.712000000058	-32768	-32768	-32768	-32768	-32768	-32768	-32768	-32768	-32768	-32768	-32768	-719037.288	686568	686613	46	505.799987792969	397.5	708	386.399993896484
2	arec0304l	r	1	l	w	20	1	2	18	114	-1	C1S3.TIF	C1S1.TIF	C2S2.TIF	1	1	2	3	1	2	200	559	687723	688273	1500	1468	688542	-32768	1376	252.334000000032	688539	688575	37	506.899993896484	386.700012207031	679.900024414062	388.700012207031	130.600006103516	233.600006103516	4.96446644353004	-0.664257764712286	249.334000000032	688950	688960	11	275.5	378.700012207031	290.299987792969	369.700012207031
2	arec0304l	r	1	l	w	20	0	2	19	115	-1	C2S1.TIF	C2S2.TIF	C1S1.TIF	2	2	1	1	2	1	200	530	689945	690495	1285	1290	690790	-32768	1381	277.890999999945	-32768	-32768	-32768	-32768	-32768	-32768	-32768	-32768	-32768	-32768	-32768	-723280.109	690786	690825	40	502.700012207031	388.700012207031	284.200012207031	375.100006103516
2	arec0304l	r	1	l	w	20	1	2	20	116	1	C2S1.TIF	C2S3.TIF	C1S2.TIF	2	2	1	1	3	2	200	825	691882	692732	1528	1527	692969	-32768	1562	220.951000000001	-32768	-32768	-32768	-32768	-32768	-32768	-32768	-32768	-32768	-32768	-32768	-725516.049	693074	693105	32	518.5	387.799987792969	689.400024414062	384.700012207031
2	arec0304l	r	1	l	w	20	0	2	21	117	-1	C1S2.TIF	C1S1.TIF	C2S2.TIF	1	1	2	2	1	2	200	815	694184	694984	1331	1346	695295	-32768	1503	294.648000000045	-32768	-32768	-32768	-32768	-32768	-32768	-32768	-32768	-32768	-32768	-32768	-727768.352	695291	695332	42	501.100006103516	389.600006103516	299.200012207031	371.200012207031
2	arec0304l	r	1	l	w	20	1	2	22	118	-1	C1S2.TIF	C1S3.TIF	C2S1.TIF	1	1	2	2	3	1	200	519	696420	696970	1596	1595	697287	-32768	1681	300.222999999998	-32768	-32768	-32768	-32768	-32768	-32768	-32768	-32768	-32768	-32768	-32768	-729754.777	697283	697324	42	505.100006103516	393.299987792969	298.399993896484	388.299987792969
2	arec0304l	r	1	l	w	20	0	2	23	119	1	C1S2.TIF	C1S3.TIF	C2S2.TIF	1	1	2	2	3	2	200	905	698381	699281	1702	1722	699606	-32768	1764	308.375	-32768	-32768	-32768	-32768	-32768	-32768	-32768	-32768	-32768	-32768	-32768	-732065.625	699603	699635	33	500.399993896484	396.799987792969	681	393.600006103516
2	arec0304l	r	1	l	w	20	0	2	24	120	1	C2S2.TIF	C2S1.TIF	C1S2.TIF	2	2	1	2	1	2	200	888	700706	701606	1461	1458	701921	-32768	1504	298.030000000028	-32768	-32768	-32768	-32768	-32768	-32768	-32768	-32768	-32768	-32768	-32768	-734390.97	701918	701969	52	496.100006103516	392.100006103516	704	391.399993896484
2	arec0304l	r	1	l	w	20	1	2	25	121	-1	C2S2.TIF	C2S3.TIF	C1S1.TIF	2	2	1	2	3	1	200	901	703052	703952	1554	1568	704196	-32768	1594	227.552000000025	-32768	-32768	-32768	-32768	-32768	-32768	-32768	-32768	-32768	-32768	-32768	-736736.448	704192	704232	41	507.799987792969	399.600006103516	314.100006103516	390.600006103516
2	arec0304l	r	1	l	w	20	0	2	26	122	-1	C2S2.TIF	C2S3.TIF	C1S2.TIF	2	2	1	2	3	2	200	850	705276	706126	1567	1594	706425	-32768	1722	282.994999999995	-32768	-32768	-32768	-32768	-32768	-32768	-32768	-32768	-32768	-32768	-32768	-738910.005	706422	706459	38	505.600006103516	398.700012207031	313.200012207031	388.600006103516
2	arec0304l	r	1	l	w	20	0	2	27	123	-1	C1S3.TIF	C1S1.TIF	C2S3.TIF	1	1	2	3	1	3	200	642	707529	708179	1701	1700	708413	-32768	1753	217.251000000047	-32768	-32768	-32768	-32768	-32768	-32768	-32768	-32768	-32768	-32768	-32768	-740963.749	708410	708451	42	503.799987792969	390.799987792969	287.200012207031	381.299987792969
2	arec0304l	r	1	l	w	20	1	2	28	124	-1	C2S1.TIF	C2S3.TIF	C1S2.TIF	2	2	1	1	3	2	200	556	709487	710037	1808	1806	710293	-32768	1834	238.39599999995	-32768	-32768	-32768	-32768	-32768	-32768	-32768	-32768	-32768	-32768	-32768	-742822.604	710290	710327	38	493.299987792969	397.399993896484	301.299987792969	391.399993896484
2	arec0304l	r	1	l	w	20	0	2	29	125	-1	C1S1.TIF	C1S2.TIF	C2S1.TIF	1	1	2	1	2	1	200	993	711384	712384	1809	1803	712660	-32768	1796	259.469999999972	-32768	-32768	-32768	-32768	-32768	-32768	-32768	-32768	-32768	-32768	-32768	-745168.53	712657	712695	39	500.200012207031	402.899993896484	300	388.700012207031
2	arec0304l	r	1	l	w	20	1	2	30	126	1	C2S2.TIF	C2S3.TIF	C1S1.TIF	2	2	1	2	3	1	200	785	714321	715121	1499	1521	715404	-32768	1576	265.804000000004	-32768	-32768	-32768	-32768	-32768	-32768	-32768	-32768	-32768	-32768	-32768	-747906.196	715400	715439	40	501.299987792969	375	697.900024414062	376
2	arec0304l	r	1	l	w	20	1	2	31	127	1	C2S2.TIF	C2S3.TIF	C1S1.TIF	2	2	1	2	3	1	200	780	716468	717268	1978	1985	717586	-32768	2021	301.594000000041	-32768	-32768	-32768	-32768	-32768	-32768	-32768	-32768	-32768	-32768	-32768	-750052.406	717582	717623	42	497.399993896484	391.200012207031	688.299987792969	386.600006103516
2	arec0304l	r	1	l	w	20	1	2	32	128	1	C2S1.TIF	C2S2.TIF	C1S3.TIF	2	2	1	1	2	3	200	705	718910	719610	1814	1837	719933	-32768	1901	307.111000000034	-32768	-32768	-32768	-32768	-32768	-32768	-32768	-32768	-32768	-32768	-32768	-752393.889	719930	719965	36	495.5	391.5	687.700012207031	395.399993896484
2	arec0304l	r	1	l	w	20	1	2	33	129	1	C1S1.TIF	C1S2.TIF	C2S3.TIF	1	1	2	1	2	3	200	632	721035	721685	1701	1691	721961	-32768	1687	259.212999999989	-32768	-32768	-32768	-32768	-32768	-32768	-32768	-32768	-32768	-32768	-32768	-754469.787	721957	721999	43	504	387.200012207031	695.5	387.799987792969
2	arec0304l	r	1	l	w	20	1	2	34	130	-1	C1S3.TIF	C1S1.TIF	C2S2.TIF	1	1	2	3	1	2	200	525	723032	723582	1440	1412	723843	-32768	1325	243.76800000004	-32768	-32768	-32768	-32768	-32768	-32768	-32768	-32768	-32768	-32768	-32768	-756367.232	723838	723878	41	499.299987792969	385.200012207031	296.700012207031	370.299987792969
2	arec0304l	r	1	l	w	20	0	2	35	131	-1	C1S2.TIF	C1S3.TIF	C2S2.TIF	1	1	2	2	3	2	200	844	724915	725765	1137	1151	726012	-32768	1269	230.131000000052	-32768	-32768	-32768	-32768	-32768	-32768	-32768	-32768	-32768	-32768	-32768	-758549.869	726009	726058	50	499.399993896484	386.700012207031	272.299987792969	365.899993896484
2	arec0304l	r	1	l	w	20	1	2	36	132	1	C1S2.TIF	C1S3.TIF	C2S1.TIF	1	1	2	2	3	1	200	668	727117	727817	1175	1172	728101	-32768	1193	267.824999999953	-32768	-32768	-32768	-32768	-32768	-32768	-32768	-32768	-32768	-32768	-32768	-760601.175	728098	728140	43	491.100006103516	383.5	710.299987792969	379
2	arec0304l	r	1	l	w	20	1	2	37	133	-1	C2S1.TIF	C2S2.TIF	C1S3.TIF	2	2	1	1	2	3	200	732	729196	729946	1201	1194	730190	-32768	1224	227.626999999979	-32768	-32768	-32768	-32768	-32768	-32768	-32768	-32768	-32768	-32768	-32768	-762730.373	730187	730230	44	495.700012207031	377.700012207031	277.899993896484	365.5
2	arec0304l	r	1	l	w	20	1	2	38	134	-1	C1S1.TIF	C1S2.TIF	C2S3.TIF	1	1	2	1	2	3	200	600	731293	731893	1174	1190	732168	-32768	1239	258.543999999994	-32768	-32768	-32768	-32768	-32768	-32768	-32768	-32768	-32768	-32768	-32768	-764677.456	732163	732200	38	499.899993896484	373.799987792969	302.700012207031	361.299987792969
2	arec0304l	r	1	l	w	20	1	2	39	135	-1	C1S2.TIF	C1S3.TIF	C2S1.TIF	1	1	2	2	3	1	200	618	733495	734145	1424	1412	734431	-32768	1367	268.557999999961	-32768	-32768	-32768	-32768	-32768	-32768	-32768	-32768	-32768	-32768	-32768	-766930.442	734427	734464	38	503.5	367.100006103516	290.399993896484	366.5
2	arec0304l	r	1	l	w	20	0	2	40	136	-1	C1S3.TIF	C1S2.TIF	C2S3.TIF	1	1	2	3	2	3	200	689	735519	736219	1574	1589	736545	-32768	1639	308.714000000036	-32768	-32768	-32768	-32768	-32768	-32768	-32768	-32768	-32768	-32768	-32768	-769004.286	736541	736580	40	513.299987792969	386	321.100006103516	373
2	arec0304l	r	1	l	w	20	0	2	41	137	1	C1S1.TIF	C1S2.TIF	C2S1.TIF	1	1	2	1	2	1	200	611	737643	738243	1558	1568	738869	-32768	1625	609.244999999995	-32768	-32768	-32768	-32768	-32768	-32768	-32768	-32768	-32768	-32768	-32768	-771027.755	738865	738911	47	508.299987792969	389.899993896484	729.400024414062	381.100006103516
2	arec0304l	r	1	l	w	20	0	2	42	138	1	C1S2.TIF	C1S1.TIF	C2S2.TIF	1	1	2	2	1	2	200	849	739962	740812	1440	1451	741125	-32768	1573	296.087999999989	-32768	-32768	-32768	-32768	-32768	-32768	-32768	-32768	-32768	-32768	-32768	-773596.912	741122	741162	41	507.100006103516	382.299987792969	699.900024414062	379.700012207031
2	arec0304l	r	1	l	w	20	1	2	43	139	1	C2S3.TIF	C2S2.TIF	C1S1.TIF	2	2	1	3	2	1	200	916	742233	743133	1397	1403	743516	-32768	1515	367.023999999976	-32768	-32768	-32768	-32768	-32768	-32768	-32768	-32768	-32768	-32768	-32768	-775916.976	743512	743553	42	510.100006103516	389.399993896484	712.299987792969	380.299987792969
2	arec0304l	r	1	l	w	20	0	2	44	140	-1	C1S1.TIF	C1S3.TIF	C2S1.TIF	1	1	2	1	3	1	200	902	744611	745511	1406	1426	745796	-32768	1539	268.040000000037	-32768	-32768	-32768	-32768	-32768	-32768	-32768	-32768	-32768	-32768	-32768	-778295.96	745793	745833	41	507.700012207031	383.100006103516	304.799987792969	366.200012207031
2	arec0304l	r	1	l	w	20	0	2	45	141	1	C1S3.TIF	C1S2.TIF	C2S3.TIF	1	1	2	3	2	3	200	614	746898	747548	1625	1635	747855	-32768	1774	289.798999999999	-32768	-32768	-32768	-32768	-32768	-32768	-32768	-32768	-32768	-32768	-32768	-780333.201	747852	747889	38	504.399993896484	389.700012207031	711.799987792969	381.899993896484
2	arec0304l	r	1	l	w	20	0	2	46	142	-1	C1S3.TIF	C1S1.TIF	C2S3.TIF	1	1	2	3	1	3	200	557	748925	749475	1689	1688	749716	-32768	1665	223.743999999948	-32768	-32768	-32768	-32768	-32768	-32768	-32768	-32768	-32768	-32768	-32768	-782260.256	749712	749747	36	502	397.399993896484	298.299987792969	387.200012207031
2	arec0304l	r	1	l	w	20	0	2	47	143	-1	C1S1.TIF	C1S2.TIF	C2S1.TIF	1	1	2	1	2	1	200	680	750823	751523	1617	1610	751799	-32768	1604	259.101999999955	-32768	-32768	-32768	-32768	-32768	-32768	-32768	-32768	-32768	-32768	-32768	-784307.898	751795	751833	39	506.299987792969	399.600006103516	300.299987792969	380.399993896484
2	arec0304l	r	1	l	w	20	1	2	48	144	-1	C1S3.TIF	C1S2.TIF	C2S1.TIF	1	1	2	3	2	1	200	893	752882	753782	1361	1364	754038	-32768	1378	239.729999999981	-32768	-32768	-32768	-32768	-32768	-32768	-32768	-32768	-32768	-32768	-32768	-786566.27	754034	754067	34	510.700012207031	371.5	333.5	363.899993896484
2	arec0304l	r	1	l	w	20	1	2	49	145	1	C2S1.TIF	C2S3.TIF	C1S2.TIF	2	2	1	1	3	2	200	939	755111	756061	1664	1677	756349	-32768	1756	271.545000000042	-32768	-32768	-32768	-32768	-32768	-32768	-32768	-32768	-32768	-32768	-32768	-788845.455	756346	756384	39	506.600006103516	386	710	387.299987792969
2	arec0304l	r	1	l	w	20	0	2	50	146	-1	C2S3.TIF	C2S1.TIF	C1S3.TIF	2	2	1	3	1	3	200	851	757448	758298	1715	1715	758570	-32768	1711	255.337000000058	-32768	-32768	-32768	-32768	-32768	-32768	-32768	-32768	-32768	-32768	-32768	-791082.663	758567	758610	44	503	388.5	304	386.600006103516
2	arec0304l	r	1	l	w	20	1	2	51	147	1	C2S2.TIF	C2S1.TIF	C1S3.TIF	2	2	1	2	1	3	200	913	759666	760566	1506	1525	760855	-32768	1536	272.26800000004	-32768	-32768	-32768	-32768	-32768	-32768	-32768	-32768	-32768	-32768	-32768	-793350.732	760850	760885	36	501.899993896484	381.299987792969	695.5	384.399993896484
2	arec0304l	r	1	l	w	20	1	2	52	148	1	C1S1.TIF	C1S2.TIF	C2S3.TIF	1	1	2	1	2	3	200	588	761970	762570	1601	1595	762828	-32768	1627	241.643999999971	-32768	-32768	-32768	-32768	-32768	-32768	-32768	-32768	-32768	-32768	-32768	-795354.356	762824	762862	39	505.799987792969	388.600006103516	712.599975585938	389.600006103516
2	arec0304l	r	1	l	w	20	0	2	53	149	-1	C1S2.TIF	C1S1.TIF	C2S2.TIF	1	1	2	2	1	2	200	573	763922	764522	1529	1524	764730	-32768	1543	191.388999999966	-32768	-32768	-32768	-32768	-32768	-32768	-32768	-32768	-32768	-32768	-32768	-797306.611	764727	764773	47	504.200012207031	379.100006103516	297.200012207031	370.899993896484
2	arec0304l	r	1	l	w	20	1	2	54	150	1	C1S1.TIF	C1S3.TIF	C2S2.TIF	1	1	2	1	3	2	200	591	765829	766429	1704	1705	766708	-32768	1734	262.839999999967	-32768	-32768	-32768	-32768	-32768	-32768	-32768	-32768	-32768	-32768	-32768	-799213.16	766705	766739	35	501.700012207031	375.399993896484	701	390.100006103516
2	arec0304l	r	1	l	w	20	1	2	55	151	1	C1S3.TIF	C1S1.TIF	C2S2.TIF	1	1	2	3	1	2	200	768	767812	768612	1796	1794	768919	-32768	1834	289.261999999988	-32768	-32768	-32768	-32768	-32768	-32768	-32768	-32768	-32768	-32768	-32768	-801397.738	768916	768949	34	503.5	382.399993896484	691.900024414062	387.200012207031
2	arec0304l	r	1	l	w	20	0	2	56	152	1	C1S1.TIF	C1S3.TIF	C2S1.TIF	1	1	2	1	3	1	200	920	770274	771224	1617	1635	771500	-32768	1623	258.927000000025	-32768	-32768	-32768	-32768	-32768	-32768	-32768	-32768	-32768	-32768	-32768	-804009.073	771496	771534	39	502.700012207031	393.5	715.599975585938	408.799987792969
2	arec0304l	r	1	l	w	20	0	2	57	153	-1	C2S1.TIF	C2S2.TIF	C1S1.TIF	2	2	1	1	2	1	200	935	772590	773540	1452	1466	773802	-32768	1445	244.949999999953	-32768	-32768	-32768	-32768	-32768	-32768	-32768	-32768	-32768	-32768	-32768	-806325.05	773799	773841	43	502.100006103516	381.899993896484	296.899993896484	365.799987792969
2	arec0304l	r	1	l	w	20	0	2	58	154	1	C2S3.TIF	C2S1.TIF	C1S3.TIF	2	2	1	3	1	3	200	959	775121	776071	1457	1463	776362	-32768	1512	274.574999999953	-32768	-32768	-32768	-32768	-32768	-32768	-32768	-32768	-32768	-32768	-32768	-808855.425	776358	776400	43	501.200012207031	380.600006103516	710.299987792969	376.799987792969
2	arec0304l	r	1	l	w	20	1	2	59	155	-1	C2S1.TIF	C2S2.TIF	C1S3.TIF	2	2	1	1	2	3	200	549	777474	778024	1169	1156	778298	-32768	1068	257.56799999997	-32768	-32768	-32768	-32768	-32768	-32768	-32768	-32768	-32768	-32768	-32768	-810808.432	778295	778333	39	487.899993896484	362.700012207031	284.5	360.600006103516
2	arec0304l	r	1	l	w	20	1	2	60	156	-1	C1S1.TIF	C1S3.TIF	C2S2.TIF	1	1	2	1	3	2	200	613	779409	780059	1208	1194	780444	-32768	1210	368.716999999946	-32768	-32768	-32768	-32768	-32768	-32768	-32768	-32768	-32768	-32768	-32768	-812843.283	780442	780479	38	493.399993896484	369.299987792969	307	364.299987792969
2	arec0304l	r	1	l	w	20	0	2	61	157	1	C2S1.TIF	C2S2.TIF	C1S1.TIF	2	2	1	1	2	1	200	953	781535	782485	1456	1475	782753	-32768	1563	250.722999999998	782750	782789	40	508.700012207031	382.700012207031	317.700012207031	366.600006103516	133.699996948242	221.5	5.49229951882884	175.16863837628	247.722999999998	782896	782943	48	325.899993896484	368.299987792969	715.299987792969	370.200012207031
2	arec0304l	r	1	l	w	20	1	2	62	158	1	C1S3.TIF	C1S2.TIF	C2S1.TIF	1	1	2	3	2	1	200	561	784116	784666	1416	1404	784975	-32768	1488	291.976999999955	784971	785001	31	501.600006103516	374.299987792969	659.900024414062	374.799987792969	142.199996948242	244.300003051758	4.54887370737522	-0.181232609530735	287.976999999955	785197	785217	21	662.099975585938	376.399993896484	714.299987792969	375.799987792969
2	arec0304l	r	1	l	w	20	1	2	63	159	1	C1S3.TIF	C1S2.TIF	C2S1.TIF	1	1	2	3	2	1	200	770	786264	787064	1363	1351	788258	-32768	1515	1177.75399999996	-32768	-32768	-32768	-32768	-32768	-32768	-32768	-32768	-32768	-32768	-32768	-819848.246	788254	788296	43	501.5	372.700012207031	713.400024414062	378.5
2	arec0304l	r	1	l	w	20	1	2	64	160	-1	C1S1.TIF	C1S2.TIF	C2S3.TIF	1	1	2	1	2	3	200	544	789360	789910	1272	1247	790173	-32768	1207	246.199000000022	-32768	-32768	-32768	-32768	-32768	-32768	-32768	-32768	-32768	-32768	-32768	-822694.801	790169	790208	40	498	366.399993896484	291	361.600006103516
2	arec0304l	r	1	l	w	20	1	2	65	161	1	C1S1.TIF	C1S3.TIF	C2S2.TIF	1	1	2	1	3	2	200	649	791249	791899	1401	1436	792188	-32768	1587	272.738999999943	-32768	-32768	-32768	-32768	-32768	-32768	-32768	-32768	-32768	-32768	-32768	-824683.261	792185	792227	43	502.700012207031	377.799987792969	711.599975585938	374.600006103516
2	arec0304l	r	1	l	w	20	0	2	66	162	-1	C1S1.TIF	C1S3.TIF	C2S1.TIF	1	1	2	1	3	1	200	896	793283	794183	1511	1517	794444	-32768	1504	243.483000000007	-32768	-32768	-32768	-32768	-32768	-32768	-32768	-32768	-32768	-32768	-32768	-826968.517	794444	794488	45	505.899993896484	389	319.200012207031	370.5
2	arec0304l	r	1	l	w	20	0	2	67	163	1	C1S1.TIF	C1S2.TIF	C2S1.TIF	1	1	2	1	2	1	200	950	795547	796497	1443	1471	796787	-32768	1545	272.888999999966	796785	796823	39	499.200012207031	386.899993896484	617.900024414062	383.299987792969	84.3000030517578	172.5	3.41740283765387	1.7396769642019	270.888999999966	796920	796947	28	612.299987792969	384.100006103516	722.599975585938	375.200012207031
2	arec0304l	r	1	l	w	20	1	2	68	164	-1	C1S1.TIF	C1S3.TIF	C2S2.TIF	1	1	2	1	3	2	200	724	798753	799503	1513	1516	799807	-32768	1421	287.184000000008	-32768	-32768	-32768	-32768	-32768	-32768	-32768	-32768	-32768	-32768	-32768	-832287.816	799802	799841	40	501.700012207031	377.700012207031	281.700012207031	365.299987792969
2	arec0304l	r	1	l	w	20	1	2	69	165	1	C2S2.TIF	C2S1.TIF	C1S3.TIF	2	2	1	2	1	3	200	906	800955	801855	1369	1380	802200	-32768	1525	328.459000000032	-32768	-32768	-32768	-32768	-32768	-32768	-32768	-32768	-32768	-32768	-32768	-834639.541	802197	802228	32	498.299987792969	385.799987792969	685.299987792969	380.899993896484
2	arec0304l	r	1	l	w	20	0	2	70	166	1	C1S1.TIF	C1S3.TIF	C2S1.TIF	1	1	2	1	3	1	200	771	803269	804069	1434	1439	804367	-32768	1394	281.476999999955	-32768	-32768	-32768	-32768	-32768	-32768	-32768	-32768	-32768	-32768	-32768	-836853.523	804364	804407	44	505.399993896484	385	730.299987792969	378.399993896484
2	arec0304l	r	1	l	w	20	0	2	71	167	-1	C2S3.TIF	C2S1.TIF	C1S3.TIF	2	2	1	3	1	3	200	679	805453	806153	1414	1444	806487	-32768	1551	317.319999999949	-32768	-32768	-32768	-32768	-32768	-32768	-32768	-32768	-32768	-32768	-32768	-838937.68	806483	806524	42	497.700012207031	386.200012207031	316.899993896484	365.700012207031
2	arec0304l	r	1	l	w	20	0	2	72	168	1	C2S3.TIF	C2S2.TIF	C1S3.TIF	2	2	1	3	2	3	200	906	807572	808472	1713	1703	808758	-32768	1699	269.177000000025	-32768	-32768	-32768	-32768	-32768	-32768	-32768	-32768	-32768	-32768	-32768	-841256.823	808753	808794	42	500.100006103516	390.799987792969	710.599975585938	387.899993896484
2	arec0304l	r	1	l	w	20	0	2	73	169	-1	C2S3.TIF	C2S2.TIF	C1S3.TIF	2	2	1	3	2	3	200	555	809836	810386	1424	1425	810668	-32768	1510	264.680000000051	-32768	-32768	-32768	-32768	-32768	-32768	-32768	-32768	-32768	-32768	-32768	-843171.32	810664	810703	40	499.899993896484	388.399993896484	294.799987792969	376.399993896484
2	arec0304l	r	1	l	w	20	1	2	74	170	1	C1S2.TIF	C1S3.TIF	C2S1.TIF	1	1	2	2	3	1	200	754	811767	812517	1653	1654	812743	-32768	1679	209.768999999971	-32768	-32768	-32768	-32768	-32768	-32768	-32768	-32768	-32768	-32768	-32768	-845301.231	812739	812778	40	496.899993896484	395.100006103516	715.299987792969	394.299987792969
2	arec0304l	r	1	l	w	20	1	2	75	171	1	C2S1.TIF	C2S2.TIF	C1S3.TIF	2	2	1	1	2	3	200	582	813839	814439	1515	1543	814796	-32768	1671	340.25	-32768	-32768	-32768	-32768	-32768	-32768	-32768	-32768	-32768	-32768	-32768	-847223.75	814792	814837	46	487.100006103516	389.100006103516	712.099975585938	382.799987792969
2	arec0304l	r	1	l	w	20	1	2	76	172	1	C2S3.TIF	C2S2.TIF	C1S1.TIF	2	2	1	3	2	1	200	708	815886	816586	1567	1575	816970	-32768	1657	367.925000000047	-32768	-32768	-32768	-32768	-32768	-32768	-32768	-32768	-32768	-32768	-32768	-849370.075	816966	816997	32	503.899993896484	379.299987792969	692.700012207031	373.799987792969
2	arec0304l	r	1	l	w	20	0	2	77	173	1	C2S2.TIF	C2S3.TIF	C1S2.TIF	2	2	1	2	3	2	200	647	818068	818718	1498	1508	819022	-32768	1590	286.743999999948	-32768	-32768	-32768	-32768	-32768	-32768	-32768	-32768	-32768	-32768	-32768	-851503.256	819019	819055	37	503.5	367.100006103516	673.299987792969	360.299987792969
2	arec0304l	r	1	l	w	20	1	2	78	174	-1	C1S2.TIF	C1S1.TIF	C2S3.TIF	1	1	2	2	1	3	200	754	822050	822800	1054	1054	823124	-32768	1089	307.45299999998	-32768	-32768	-32768	-32768	-32768	-32768	-32768	-32768	-32768	-32768	-32768	-855584.547	823120	823162	43	486.399993896484	357.200012207031	295.600006103516	367.799987792969
2	arec0304l	r	1	l	w	20	1	2	79	175	1	C2S3.TIF	C2S1.TIF	C1S2.TIF	2	2	1	3	1	2	200	846	824223	825073	1397	1409	825355	-32768	1379	265.611999999965	-32768	-32768	-32768	-32768	-32768	-32768	-32768	-32768	-32768	-32768	-32768	-857857.388	825352	825392	41	497.200012207031	374.700012207031	697.400024414062	372.200012207031
2	arec0304l	r	1	l	w	20	0	2	80	176	1	C1S3.TIF	C1S2.TIF	C2S3.TIF	1	1	2	3	2	3	200	914	826449	827349	1667	1670	827722	-32768	1611	356.467999999993	-32768	-32768	-32768	-32768	-32768	-32768	-32768	-32768	-32768	-32768	-32768	-860133.532	827718	827750	33	500.299987792969	387.399993896484	704.099975585938	382.200012207031
2	arec0304l	r	1	l	w	20	1	2	81	177	-1	C2S3.TIF	C2S1.TIF	C1S2.TIF	2	2	1	3	1	2	200	660	828810	829460	1654	1664	829733	-32768	1760	255.984999999986	829723	829741	19	493	381.899993896484	465	379.200012207031	44.0999984741211	53.9000015258789	0.810659221293481	174.492788057993	245.984999999986	829770	829805	36	464.799987792969	381.299987792969	320.299987792969	376.799987792969
2	arec0304l	r	1	l	w	20	1	2	82	178	-1	C1S2.TIF	C1S1.TIF	C2S3.TIF	1	1	2	2	1	3	200	656	830866	831516	1435	1416	831782	-32768	1367	248.474999999977	-32768	-32768	-32768	-32768	-32768	-32768	-32768	-32768	-32768	-32768	-32768	-864301.525	831779	831825	47	493.100006103516	387.200012207031	299.700012207031	369.299987792969
2	arec0304l	r	1	l	w	20	1	2	83	179	1	C1S3.TIF	C1S1.TIF	C2S2.TIF	1	1	2	3	1	2	200	980	832877	833877	1509	1497	834186	-32768	1474	292.020000000019	-32768	-32768	-32768	-32768	-32768	-32768	-32768	-32768	-32768	-32768	-32768	-866661.98	834182	834223	42	505.299987792969	390	700.700012207031	388.5
2	arec0304l	r	1	l	w	20	1	2	84	180	-1	C2S1.TIF	C2S3.TIF	C1S2.TIF	2	2	1	1	3	2	200	825	835284	836134	1554	1547	836445	-32768	1599	294.670000000042	-32768	-32768	-32768	-32768	-32768	-32768	-32768	-32768	-32768	-32768	-32768	-868918.33	836441	836486	46	496.100006103516	390.700012207031	300.799987792969	368.600006103516
2	arec0304l	r	1	l	w	20	0	2	85	181	-1	C2S1.TIF	C2S3.TIF	C1S1.TIF	2	2	1	1	3	1	200	844	837545	838795	1017	1042	839102	-32768	1058	289.996000000043	-32768	-32768	-32768	-32768	-32768	-32768	-32768	-32768	-32768	-32768	-32768	-871580.004	839098	839138	41	476.899993896484	360.799987792969	277.299987792969	354.100006103516
2	arec0304l	r	1	l	w	20	0	2	86	182	-1	C2S2.TIF	C2S1.TIF	C1S2.TIF	2	2	1	2	1	2	200	785	840470	841270	1123	1140	841528	-32768	1235	240.991000000038	-32768	-32768	-32768	-32768	-32768	-32768	-32768	-32768	-32768	-32768	-32768	-874055.009	841525	841562	38	493	362.200012207031	305.5	361.200012207031
2	arec0304l	r	1	l	w	20	0	2	87	183	-1	C1S3.TIF	C1S2.TIF	C2S3.TIF	1	1	2	3	2	3	200	835	842665	843515	1002	1000	843856	-32768	1128	323.628999999957	-32768	-32768	-32768	-32768	-32768	-32768	-32768	-32768	-32768	-32768	-32768	-876300.371	843852	843887	36	485.399993896484	370.200012207031	295.200012207031	357.100006103516
2	arec0304l	r	1	l	w	20	1	2	88	184	1	C2S3.TIF	C2S1.TIF	C1S2.TIF	2	2	1	3	1	2	200	594	844951	845551	1511	1494	845889	-32768	1445	321.332999999984	-32768	-32768	-32768	-32768	-32768	-32768	-32768	-32768	-32768	-32768	-32768	-878335.667	845885	845927	43	499.200012207031	382.399993896484	713.900024414062	382.200012207031
2	arec0304l	r	1	l	w	20	0	2	89	185	1	C2S3.TIF	C2S1.TIF	C1S3.TIF	2	2	1	3	1	3	200	548	846995	847545	1093	1099	847775	-32768	1129	213.814000000013	-32768	-32768	-32768	-32768	-32768	-32768	-32768	-32768	-32768	-32768	-32768	-880329.186	847771	847810	40	492.100006103516	378.799987792969	691.5	377.200012207031
2	arec0304l	r	1	l	w	20	0	2	90	186	1	C1S3.TIF	C1S1.TIF	C2S3.TIF	1	1	2	3	1	3	200	966	848888	849838	1450	1460	850140	-32768	1533	285.540000000037	-32768	-32768	-32768	-32768	-32768	-32768	-32768	-32768	-32768	-32768	-32768	-882622.46	850135	850170	36	495.799987792969	377.799987792969	700.5	374.799987792969
2	arec0304l	r	1	l	w	20	1	2	91	187	-1	C2S2.TIF	C2S1.TIF	C1S3.TIF	2	2	1	2	1	3	200	847	851310	852160	1616	1635	852449	-32768	1671	272.625	-32768	-32768	-32768	-32768	-32768	-32768	-32768	-32768	-32768	-32768	-32768	-884944.375	852445	852484	40	505.899993896484	394.5	318.399993896484	370.799987792969
2	arec0304l	r	1	l	w	20	1	2	92	188	-1	C2S3.TIF	C2S2.TIF	C1S1.TIF	2	2	1	3	2	1	200	673	853549	854249	1498	1506	854588	-32768	1563	321.351000000024	-32768	-32768	-32768	-32768	-32768	-32768	-32768	-32768	-32768	-32768	-32768	-887034.649	854586	854640	55	498.799987792969	398.899993896484	301	380.799987792969
2	arec0304l	r	1	l	w	20	0	2	93	189	-1	C2S2.TIF	C2S3.TIF	C1S2.TIF	2	2	1	2	3	2	200	567	855681	856281	1352	1315	856530	-32768	1215	231.756000000052	-32768	-32768	-32768	-32768	-32768	-32768	-32768	-32768	-32768	-32768	-32768	-889066.244	856527	856565	39	484.399993896484	376.299987792969	285.5	365.200012207031
2	arec0304l	r	1	l	w	20	0	2	94	190	1	C1S2.TIF	C1S1.TIF	C2S2.TIF	1	1	2	2	1	2	200	639	857633	858283	1082	1103	858603	-32768	1275	303.699000000022	858598	858646	49	493.200012207031	379.399993896484	309.100006103516	357.700012207031	126.699996948242	288.5	5.31179946861025	173.259056466112	298.699000000022	858842	858911	70	305.299987792969	360.200012207031	703.099975585938	381.5
2	arec0304l	r	1	l	w	20	0	2	95	191	1	C1S2.TIF	C1S3.TIF	C2S2.TIF	1	1	2	2	3	2	200	925	860222	861134	1578	1582	861438	-32768	1687	282.614999999991	-32768	-32768	-32768	-32768	-32768	-32768	-32768	-32768	-32768	-32768	-32768	-893923.385	861434	861469	36	501.200012207031	378.799987792969	698	379.899993896484
2	arec0304l	r	1	l	w	20	1	2	96	192	-1	C2S3.TIF	C2S2.TIF	C1S1.TIF	2	2	1	3	2	1	200	839	862513	863363	1764	1780	863651	-32768	1734	271.51800000004	-32768	-32768	-32768	-32768	-32768	-32768	-32768	-32768	-32768	-32768	-32768	-896147.482	863651	863687	37	502.700012207031	394.600006103516	341.899993896484	378.700012207031
2	arec0304l	r	1	l	w	20	1	3	1	193	-1	C2S2.TIF	C2S3.TIF	C1S1.TIF	2	2	1	2	3	1	200	948	879613	880563	1459	1482	880829	-32768	1655	249.326000000001	-32768	-32768	-32768	-32768	-32768	-32768	-32768	-32768	-32768	-32768	-32768	-913347.674	880825	880863	39	509.799987792969	377	307	375.5
2	arec0304l	r	1	l	w	20	0	3	2	194	1	C2S3.TIF	C2S1.TIF	C1S3.TIF	2	2	1	3	1	3	200	632	881938	882588	1436	1430	882850	-32768	1456	245.18200000003	-32768	-32768	-32768	-32768	-32768	-32768	-32768	-32768	-32768	-32768	-32768	-915372.818	882846	882887	42	511.700012207031	374	726.799987792969	369
2	arec0304l	r	1	l	w	20	0	3	3	195	1	C2S3.TIF	C2S1.TIF	C1S3.TIF	2	2	1	3	1	3	200	751	883948	884698	1473	1451	884942	-32768	1356	226.97100000002	-32768	-32768	-32768	-32768	-32768	-32768	-32768	-32768	-32768	-32768	-32768	-917483.029	884939	884977	39	512.099975585938	378.600006103516	726.200012207031	371.299987792969
2	arec0304l	r	1	l	w	20	1	3	4	196	1	C1S2.TIF	C1S3.TIF	C2S1.TIF	1	1	2	2	3	1	200	770	886035	886835	1289	1314	887135	-32768	1476	284.025999999954	-32768	-32768	-32768	-32768	-32768	-32768	-32768	-32768	-32768	-32768	-32768	-919618.974	887132	887171	40	503.399993896484	378.799987792969	705.700012207031	367.299987792969
2	arec0304l	r	1	l	w	20	0	3	5	197	1	C1S2.TIF	C1S1.TIF	C2S2.TIF	1	1	2	2	1	2	200	707	888260	888960	1430	1458	889296	-32768	1695	319.41399999999	-32768	-32768	-32768	-32768	-32768	-32768	-32768	-32768	-32768	-32768	-32768	-921744.586	889292	889326	35	517.599975585938	384.5	708.700012207031	375.299987792969
2	arec0304l	r	1	l	w	20	1	3	6	198	-1	C1S2.TIF	C1S3.TIF	C2S1.TIF	1	1	2	2	3	1	200	849	890397	891247	1828	1815	891501	-32768	1763	237.050000000047	-32768	-32768	-32768	-32768	-32768	-32768	-32768	-32768	-32768	-32768	-32768	-924031.95	891497	891547	51	514.200012207031	393.799987792969	307	389.200012207031
2	arec0304l	r	1	l	w	20	1	3	7	199	1	C1S3.TIF	C1S1.TIF	C2S2.TIF	1	1	2	3	1	2	200	614	892632	893282	1748	1747	893568	-32768	1765	269.388999999966	-32768	-32768	-32768	-32768	-32768	-32768	-32768	-32768	-32768	-32768	-32768	-926066.611	893563	893606	44	512.799987792969	385.200012207031	716.5	397.399993896484
2	arec0304l	r	1	l	w	20	1	3	8	200	1	C1S2.TIF	C1S1.TIF	C2S3.TIF	1	1	2	2	1	3	200	985	894720	895720	1537	1553	895997	-32768	1606	260.55700000003	-32768	-32768	-32768	-32768	-32768	-32768	-32768	-32768	-32768	-32768	-32768	-928504.443	896049	896083	35	492.899993896484	385	703.5	378.700012207031
2	arec0304l	r	1	l	w	20	1	3	9	201	1	C1S2.TIF	C1S1.TIF	C2S3.TIF	1	1	2	2	1	3	200	505	897182	897682	1551	1529	898003	-32768	1536	304.611999999965	-32768	-32768	-32768	-32768	-32768	-32768	-32768	-32768	-32768	-32768	-32768	-930466.388	897999	898038	40	510.299987792969	390.700012207031	714.799987792969	387.200012207031
2	arec0304l	r	1	l	w	20	1	3	10	202	-1	C2S3.TIF	C2S2.TIF	C1S1.TIF	2	2	1	3	2	1	200	751	899101	899851	1653	1666	900111	-32768	1689	243.677000000025	-32768	-32768	-32768	-32768	-32768	-32768	-32768	-32768	-32768	-32768	-32768	-932635.323	900107	900153	47	509.700012207031	402.200012207031	330.799987792969	389.600006103516
2	arec0304l	r	1	l	w	20	1	3	11	203	1	C2S1.TIF	C2S2.TIF	C1S3.TIF	2	2	1	1	2	3	200	928	901210	902160	1530	1542	902452	-32768	1640	274.837000000058	-32768	-32768	-32768	-32768	-32768	-32768	-32768	-32768	-32768	-32768	-32768	-934945.163	902450	902493	44	520.900024414062	403.299987792969	714	386.600006103516
2	arec0304l	r	1	l	w	20	1	3	12	204	1	C2S2.TIF	C2S3.TIF	C1S1.TIF	2	2	1	2	3	1	200	805	903551	904351	1559	1570	904631	-32768	1626	263.111000000034	-32768	-32768	-32768	-32768	-32768	-32768	-32768	-32768	-32768	-32768	-32768	-937135.889	904630	904671	42	551.400024414062	377.200012207031	679.400024414062	386.799987792969
2	arec0304l	r	1	l	w	20	1	3	13	205	-1	C2S3.TIF	C2S1.TIF	C1S2.TIF	2	2	1	3	1	2	200	840	909715	910615	1175	1176	910971	-32768	1100	339.003999999957	910968	911007	40	498.100006103516	357.5	715.200012207031	367.399993896484	154.300003051758	324.299987792969	6.22713221216223	-2.61844266004613	336.003999999957	911708	911714	7	303.100006103516	372.899993896484	294.600006103516	366.200012207031
2	arec0304l	r	1	l	w	20	1	3	14	206	1	C2S3.TIF	C2S1.TIF	C1S2.TIF	2	2	1	3	1	2	200	782	912688	913488	1461	1474	913821	-32768	1526	317.238000000012	-32768	-32768	-32768	-32768	-32768	-32768	-32768	-32768	-32768	-32768	-32768	-946271.762	913816	913852	37	506.600006103516	392.299987792969	708.299987792969	388.5
2	arec0304l	r	1	l	w	20	0	3	15	207	1	C2S3.TIF	C2S2.TIF	C1S3.TIF	2	2	1	3	2	3	200	572	914881	915481	1219	1217	915795	-32768	1287	296.368999999948	-32768	-32768	-32768	-32768	-32768	-32768	-32768	-32768	-32768	-32768	-32768	-948266.631	915792	915836	45	503.899993896484	392.799987792969	712.099975585938	380.700012207031
2	arec0304l	r	1	l	w	20	1	3	16	208	-1	C2S2.TIF	C2S1.TIF	C1S3.TIF	2	2	1	2	1	3	200	788	916897	917697	1360	1364	917981	-32768	1480	266.829999999958	-32768	-32768	-32768	-32768	-32768	-32768	-32768	-32768	-32768	-32768	-32768	-950482.17	917977	918014	38	510.600006103516	395.899993896484	334.700012207031	375.5
2	arec0304l	r	1	l	w	20	1	3	17	209	-1	C2S2.TIF	C2S1.TIF	C1S3.TIF	2	2	1	2	1	3	200	856	919042	919892	1219	1245	920175	-32768	1414	266.165000000037	-32768	-32768	-32768	-32768	-32768	-32768	-32768	-32768	-32768	-32768	-32768	-952676.835	920171	920222	52	505.200012207031	395	315.700012207031	381.799987792969
2	arec0304l	r	1	l	w	20	0	3	18	210	1	C1S3.TIF	C1S1.TIF	C2S3.TIF	1	1	2	3	1	3	200	735	921260	922010	1415	1418	922310	-32768	1502	283.03899999999	-32768	-32768	-32768	-32768	-32768	-32768	-32768	-32768	-32768	-32768	-32768	-954794.961	922307	922351	45	509.799987792969	400.899993896484	708.400024414062	390.100006103516
2	arec0304l	r	1	l	w	20	1	3	19	211	-1	C1S3.TIF	C1S1.TIF	C2S2.TIF	1	1	2	3	1	2	200	569	923460	924060	1384	1395	924413	-32768	1528	336.871999999974	-32768	-32768	-32768	-32768	-32768	-32768	-32768	-32768	-32768	-32768	-32768	-956844.128	924410	924466	57	507.899993896484	403.5	315.600006103516	383.799987792969
2	arec0304l	r	1	l	w	20	1	3	20	212	1	C2S2.TIF	C2S3.TIF	C1S1.TIF	2	2	1	2	3	1	200	923	925563	926513	1632	1636	926826	-32768	1606	296.283000000054	-32768	-32768	-32768	-32768	-32768	-32768	-32768	-32768	-32768	-32768	-32768	-959297.717	926822	926863	42	506.799987792969	397.5	709.700012207031	390.799987792969
2	arec0304l	r	1	l	w	20	0	3	21	213	-1	C2S2.TIF	C2S1.TIF	C1S2.TIF	2	2	1	2	1	2	200	510	927971	928471	1200	1185	928673	-32768	1158	185.268999999971	928670	928706	37	495.899993896484	382.100006103516	690.299987792969	385.799987792969	146	299	5.57920809308955	-1.09351029224967	182.268999999971	928801	928856	56	671.299987792969	385	276.5	371.299987792969
2	arec0304l	r	1	l	w	20	1	3	22	214	1	C2S3.TIF	C2S1.TIF	C1S2.TIF	2	2	1	3	1	2	200	994	930763	931763	1211	1198	932140	-32768	1238	360.158999999985	-32768	-32768	-32768	-32768	-32768	-32768	-32768	-32768	-32768	-32768	-32768	-964547.841	932136	932171	36	507.200012207031	382.700012207031	705.599975585938	384.299987792969
2	arec0304l	r	1	l	w	20	0	3	23	215	-1	C1S3.TIF	C1S1.TIF	C2S3.TIF	1	1	2	3	1	3	200	735	933230	933980	1418	1445	934262	-32768	1515	265.687999999966	-32768	-32768	-32768	-32768	-32768	-32768	-32768	-32768	-32768	-32768	-32768	-966764.312	934258	934298	41	509.200012207031	395.299987792969	299.5	377.799987792969
2	arec0304l	r	1	l	w	20	0	3	24	216	1	C2S3.TIF	C2S2.TIF	C1S3.TIF	2	2	1	3	2	3	200	919	935370	936320	1651	1638	936599	-32768	1611	263.005000000005	936596	936631	36	512.700012207031	398.299987792969	331.100006103516	385.200012207031	145.899993896484	246.399993896484	5.22452223744752	175.862878602294	260.005000000005	936744	936796	53	344.200012207031	383.899993896484	730.200012207031	389
2	arec0304l	r	1	l	w	20	1	3	25	217	-1	C2S1.TIF	C2S2.TIF	C1S3.TIF	2	2	1	1	2	3	200	537	937854	938404	1277	1267	938697	-32768	1369	275.454000000027	-32768	-32768	-32768	-32768	-32768	-32768	-32768	-32768	-32768	-32768	-32768	-971189.546	938694	938731	38	514	392.899993896484	301.200012207031	373.100006103516
2	arec0304l	r	1	l	w	20	0	3	26	218	1	C2S2.TIF	C2S3.TIF	C1S2.TIF	2	2	1	2	3	2	200	980	939789	940789	1796	1797	941053	-32768	1826	246.974000000046	-32768	-32768	-32768	-32768	-32768	-32768	-32768	-32768	-32768	-32768	-32768	-973574.026	941049	941089	41	515.700012207031	398.899993896484	736	395.600006103516
2	arec0304l	r	1	l	w	20	1	3	27	219	1	C1S1.TIF	C1S2.TIF	C2S3.TIF	1	1	2	1	2	3	200	883	942217	943117	1627	1636	943463	-32768	1643	329.346999999951	-32768	-32768	-32768	-32768	-32768	-32768	-32768	-32768	-32768	-32768	-32768	-975901.653	943459	943494	36	513.099975585938	401	705.099975585938	393.600006103516
2	arec0304l	r	1	l	w	20	0	3	28	220	-1	C1S2.TIF	C1S3.TIF	C2S2.TIF	1	1	2	2	3	2	200	895	944550	945450	1619	1610	945743	-32768	1598	276.434000000008	-32768	-32768	-32768	-32768	-32768	-32768	-32768	-32768	-32768	-32768	-32768	-978234.566	945740	945788	49	511.700012207031	404.100006103516	333.600006103516	390.5
2	arec0304l	r	1	l	w	20	1	3	29	221	1	C2S3.TIF	C2S2.TIF	C1S1.TIF	2	2	1	3	2	1	200	526	946857	947407	1453	1466	947697	-32768	1526	273.194000000018	947693	947730	38	519.799987792969	400.399993896484	372.600006103516	387.700012207031	111.699996948242	220.399993896484	4.24564343437533	175.062513113553	269.194000000018	947776	947826	51	384.399993896484	386.299987792969	746.099975585938	395.5
2	arec0304l	r	1	l	w	20	1	3	30	222	-1	C2S2.TIF	C2S3.TIF	C1S1.TIF	2	2	1	2	3	1	200	682	948905	949605	1426	1428	949903	-32768	1530	281.359999999986	-32768	-32768	-32768	-32768	-32768	-32768	-32768	-32768	-32768	-32768	-32768	-982389.64	949899	949938	40	517.799987792969	401.600006103516	311.700012207031	383.399993896484
2	arec0304l	r	1	l	w	20	1	3	31	223	-1	C1S2.TIF	C1S1.TIF	C2S3.TIF	1	1	2	2	1	3	200	926	951002	951952	1572	1580	952419	-32768	1492	449.780999999959	-32768	-32768	-32768	-32768	-32768	-32768	-32768	-32768	-32768	-32768	-32768	-984737.219	952414	952453	40	513.599975585938	413.399993896484	306.299987792969	390.100006103516
2	arec0304l	r	1	l	w	20	0	3	32	224	-1	C2S2.TIF	C2S3.TIF	C1S2.TIF	2	2	1	2	3	2	200	584	953563	954163	1535	1558	954457	-32768	1674	277.472999999998	-32768	-32768	-32768	-32768	-32768	-32768	-32768	-32768	-32768	-32768	-32768	-986947.527	954438	954498	61	506.200012207031	404.700012207031	315.700012207031	384.299987792969
2	arec0304l	r	1	l	w	20	0	3	33	225	-1	C1S2.TIF	C1S1.TIF	C2S2.TIF	1	1	2	2	1	2	200	835	955562	956412	1572	1568	956744	-32768	1552	315.09600000002	-32768	-32768	-32768	-32768	-32768	-32768	-32768	-32768	-32768	-32768	-32768	-989196.904	956740	956779	40	513.700012207031	396.799987792969	319.600006103516	373.799987792969
2	arec0304l	r	1	l	w	20	0	3	34	226	-1	C1S1.TIF	C1S3.TIF	C2S1.TIF	1	1	2	1	3	1	200	910	957839	958739	1201	1199	959011	-32768	1241	255.587000000058	-32768	-32768	-32768	-32768	-32768	-32768	-32768	-32768	-32768	-32768	-32768	-991523.413	959006	959050	45	501.899993896484	388.700012207031	290.600006103516	385.100006103516
2	arec0304l	r	1	l	w	20	1	3	35	227	-1	C2S3.TIF	C2S1.TIF	C1S2.TIF	2	2	1	3	1	2	200	815	960122	960922	1197	1213	960988	-32768	1240	49.5389999999898	-32768	-32768	-32768	-32768	-32768	-32768	-32768	-32768	-32768	-32768	-32768	-993706.461	961166	961208	43	508.5	377.5	305.799987792969	366.100006103516
2	arec0304l	r	1	l	w	20	0	3	36	228	-1	C2S3.TIF	C2S2.TIF	C1S3.TIF	2	2	1	3	2	3	200	662	962266	962916	1317	1335	963177	-32768	1436	243.849000000046	-32768	-32768	-32768	-32768	-32768	-32768	-32768	-32768	-32768	-32768	-32768	-995701.151	963175	963217	43	515.400024414062	389.100006103516	297.100006103516	374.799987792969
2	arec0304l	r	1	l	w	20	1	3	37	229	-1	C1S2.TIF	C1S3.TIF	C2S1.TIF	1	1	2	2	3	1	200	829	964279	965129	1601	1626	965367	-32768	1676	221.17200000002	-32768	-32768	-32768	-32768	-32768	-32768	-32768	-32768	-32768	-32768	-32768	-997913.828	965365	965401	37	513.900024414062	399.100006103516	315	379.700012207031
2	arec0304l	r	1	l	w	20	0	3	38	230	-1	C2S1.TIF	C2S2.TIF	C1S1.TIF	2	2	1	1	2	1	200	732	966484	967234	1350	1382	967486	-32768	1493	234.97900000005	-32768	-32768	-32768	-32768	-32768	-32768	-32768	-32768	-32768	-32768	-32768	-1000019.021	967483	967521	39	508.299987792969	387.399993896484	310.600006103516	378.600006103516
2	arec0304l	r	1	l	w	20	0	3	39	231	-1	C1S2.TIF	C1S3.TIF	C2S2.TIF	1	1	2	2	3	2	200	911	968639	969539	1571	1579	969922	-32768	1557	365.988999999943	-32768	-32768	-32768	-32768	-32768	-32768	-32768	-32768	-32768	-32768	-32768	-1002324.011	969919	969961	43	511	397.200012207031	306.299987792969	376.700012207031
2	arec0304l	r	1	l	w	20	1	3	40	232	-1	C1S1.TIF	C1S2.TIF	C2S3.TIF	1	1	2	1	2	3	200	558	971055	971605	1633	1633	971914	-32768	1618	292.993999999948	-32768	-32768	-32768	-32768	-32768	-32768	-32768	-32768	-32768	-32768	-32768	-1004389.006	971910	971946	37	509.100006103516	398.600006103516	319.299987792969	387.200012207031
2	arec0304l	r	1	l	w	20	1	3	41	233	-1	C2S1.TIF	C2S3.TIF	C1S2.TIF	2	2	1	1	3	2	200	637	973014	973664	1545	1548	973932	-32768	1571	251.454000000027	-32768	-32768	-32768	-32768	-32768	-32768	-32768	-32768	-32768	-32768	-32768	-1006448.546	973930	973968	39	514	397	337.700012207031	381.299987792969
2	arec0304l	r	1	l	w	20	1	3	42	234	1	C1S3.TIF	C1S1.TIF	C2S2.TIF	1	1	2	3	1	2	200	962	975036	975986	1560	1562	976258	-32768	1543	255.388999999966	976258	976319	62	507.700012207031	398.600006103516	370.600006103516	383.100006103516	63.2000007629395	127.400001525879	3.96482505844938	173.541213007605	255.388999999966	976383	976432	50	384	384.5	726.700012207031	390.5
2	arec0304l	r	1	l	w	20	0	3	43	235	-1	C1S3.TIF	C1S1.TIF	C2S3.TIF	1	1	2	3	1	3	200	775	977475	978275	1314	1326	978567	-32768	1420	275.025999999954	-32768	-32768	-32768	-32768	-32768	-32768	-32768	-32768	-32768	-32768	-32768	-1011059.974	978563	978600	38	503.899993896484	395.100006103516	307.600006103516	375.299987792969
2	arec0304l	r	1	l	w	20	0	3	44	236	1	C1S1.TIF	C1S3.TIF	C2S1.TIF	1	1	2	1	3	1	200	738	979668	980418	1509	1513	980713	-32768	1567	278.045999999973	980708	980755	48	505.299987792969	393	350.600006103516	386.200012207031	123.5	280.200012207031	4.44970645068335	177.480194724959	273.045999999973	980892	980941	50	345.100006103516	389.399993896484	708.799987792969	399.200012207031
2	arec0304l	r	1	l	w	20	1	3	45	237	-1	C1S3.TIF	C1S2.TIF	C2S1.TIF	1	1	2	3	2	1	200	686	981998	982698	1801	1819	982999	-32768	1859	284.596999999951	-32768	-32768	-32768	-32768	-32768	-32768	-32768	-32768	-32768	-32768	-32768	-1015482.403	982997	983037	41	503.399993896484	406	301.600006103516	384.5
2	arec0304l	r	1	l	w	20	0	3	46	238	1	C1S2.TIF	C1S3.TIF	C2S2.TIF	1	1	2	2	3	2	200	605	984149	984749	1752	1747	985068	-32768	1765	302.425999999978	-32768	-32768	-32768	-32768	-32768	-32768	-32768	-32768	-32768	-32768	-32768	-1017533.574	985064	985102	39	507.200012207031	401.399993896484	700.099975585938	400.5
2	arec0304l	r	1	l	w	20	0	3	47	239	-1	C1S1.TIF	C1S3.TIF	C2S1.TIF	1	1	2	1	3	1	200	797	986161	986961	1823	1845	987264	-32768	1943	286.273000000045	-32768	-32768	-32768	-32768	-32768	-32768	-32768	-32768	-32768	-32768	-32768	-1019745.727	987262	987313	52	509.700012207031	404.200012207031	312.700012207031	390.799987792969
2	arec0304l	r	1	l	w	20	0	3	48	240	-1	C2S1.TIF	C2S3.TIF	C1S1.TIF	2	2	1	1	3	1	200	989	988419	989419	1825	1818	989664	-32768	1815	227.408999999985	-32768	-32768	-32768	-32768	-32768	-32768	-32768	-32768	-32768	-32768	-32768	-1022204.591	989661	989704	44	505.600006103516	404.899993896484	298.700012207031	389.5
2	arec0304l	r	1	l	w	20	0	3	49	241	1	C1S1.TIF	C1S3.TIF	C2S1.TIF	1	1	2	1	3	1	200	924	990760	991710	1627	1628	991988	-32768	1641	261.565999999992	991984	992019	36	502.200012207031	393.5	337.899993896484	374	129.5	234.800003051758	4.74776972054807	173.212864756932	257.565999999992	992108	992157	50	347.299987792969	377.100006103516	694.5	394.299987792969
2	arec0304l	r	1	l	w	20	1	3	50	242	-1	C2S1.TIF	C2S3.TIF	C1S2.TIF	2	2	1	1	3	2	200	527	993260	993810	1322	1322	994179	-32768	1402	352.64300000004	-32768	-32768	-32768	-32768	-32768	-32768	-32768	-32768	-32768	-32768	-32768	-1026594.357	994175	994212	38	504.399993896484	391.799987792969	310.100006103516	379.100006103516
2	arec0304l	r	1	l	w	20	0	3	51	243	-1	C1S3.TIF	C1S2.TIF	C2S3.TIF	1	1	2	3	2	3	200	738	995456	996206	1567	1574	996604	-32768	1534	381.445999999996	-32768	-32768	-32768	-32768	-32768	-32768	-32768	-32768	-32768	-32768	-32768	-1028990.554	996599	996637	39	497.299987792969	395.299987792969	298.399993896484	380.200012207031
2	arec0304l	r	1	l	w	20	1	3	52	244	1	C1S2.TIF	C1S3.TIF	C2S1.TIF	1	1	2	2	3	1	200	663	997779	998429	1511	1492	998750	-32768	1449	304.185999999987	-32768	-32768	-32768	-32768	-32768	-32768	-32768	-32768	-32768	-32768	-32768	-1031213.814	998747	998790	44	504.399993896484	398.899993896484	691	401.5
2	arec0304l	r	1	l	w	20	1	3	53	245	1	C1S3.TIF	C1S2.TIF	C2S1.TIF	1	1	2	3	2	1	200	953	999850	1000800	1069	1101	1001087	-32768	1269	269.871999999974	-32768	-32768	-32768	-32768	-32768	-32768	-32768	-32768	-32768	-32768	-32768	-1033585.128	1001083	1001120	38	498.700012207031	389.700012207031	684.5	387.5
2	arec0304l	r	1	l	w	20	0	3	54	246	-1	C1S1.TIF	C1S2.TIF	C2S1.TIF	1	1	2	1	2	1	200	712	1002147	1002847	1227	1224	1003117	-32768	1230	253.689999999944	-32768	-32768	-32768	-32768	-32768	-32768	-32768	-32768	-32768	-32768	-32768	-1035631.31	1003113	1003156	44	499.600006103516	381.600006103516	275.299987792969	376.200012207031
2	arec0304l	r	1	l	w	20	0	3	55	247	1	C1S1.TIF	C1S2.TIF	C2S1.TIF	1	1	2	1	2	1	200	507	1004215	1004715	1457	1460	1005015	-32768	1490	283.270000000019	-32768	-32768	-32768	-32768	-32768	-32768	-32768	-32768	-32768	-32768	-32768	-1037499.73	1005011	1005050	40	503.299987792969	392.799987792969	708.200012207031	400.200012207031
2	arec0304l	r	1	l	w	20	1	3	56	248	-1	C2S1.TIF	C2S2.TIF	C1S3.TIF	2	2	1	1	2	3	200	805	1006114	1006914	1328	1325	1007190	-32768	1404	259.65399999998	-32768	-32768	-32768	-32768	-32768	-32768	-32768	-32768	-32768	-32768	-32768	-1039698.346	1007186	1007223	38	507.600006103516	397.799987792969	299.5	379
2	arec0304l	r	1	l	w	20	1	3	57	249	1	C1S1.TIF	C1S2.TIF	C2S3.TIF	1	1	2	1	2	3	200	780	1008267	1009067	1214	1226	1009386	-32768	1388	302.621000000043	-32768	-32768	-32768	-32768	-32768	-32768	-32768	-32768	-32768	-32768	-32768	-1041851.379	1009482	1009519	38	518.5	386.200012207031	717.5	388
2	arec0304l	r	1	l	w	20	1	3	58	250	1	C1S1.TIF	C1S3.TIF	C2S2.TIF	1	1	2	1	3	2	200	814	1010577	1011377	1585	1587	1011659	-32768	1623	264.743000000017	-32768	-32768	-32768	-32768	-32768	-32768	-32768	-32768	-32768	-32768	-32768	-1044162.257	1011655	1011692	38	504.799987792969	397.200012207031	706.799987792969	395.399993896484
2	arec0304l	r	1	l	w	20	0	3	59	251	1	C2S1.TIF	C2S3.TIF	C1S1.TIF	2	2	1	1	3	1	200	776	1012749	1013549	1245	1258	1013820	-32768	1302	253.878999999957	1013817	1013859	43	500	392.899993896484	287.100006103516	379.399993896484	138.199996948242	227.5	6.10389894204014	176.356810891305	250.878999999957	1014269	1014319	51	295	385	681	391.5
2	arec0304l	r	1	l	w	20	0	3	60	252	1	C1S3.TIF	C1S2.TIF	C2S3.TIF	1	1	2	3	2	3	200	905	1015590	1016490	1401	1410	1017185	-32768	1483	677.78899999999	-32768	-32768	-32768	-32768	-32768	-32768	-32768	-32768	-32768	-32768	-32768	-1049275.211	1017181	1017222	42	508.299987792969	392.5	716.700012207031	388.600006103516
2	arec0304l	r	1	l	w	20	1	3	61	253	1	C2S1.TIF	C2S3.TIF	C1S2.TIF	2	2	1	1	3	2	200	652	1018288	1018938	1283	1307	1019278	-32768	1419	323.684000000008	-32768	-32768	-32768	-32768	-32768	-32768	-32768	-32768	-32768	-32768	-32768	-1051722.316	1019274	1019320	47	503.700012207031	393.299987792969	707.200012207031	380.700012207031
2	arec0304l	r	1	l	w	20	0	3	62	254	1	C2S1.TIF	C2S3.TIF	C1S1.TIF	2	2	1	1	3	1	200	844	1020383	1021233	1460	1460	1021507	-32768	1455	257.869999999995	-32768	-32768	-32768	-32768	-32768	-32768	-32768	-32768	-32768	-32768	-32768	-1054017.13	1021504	1021543	40	507.899993896484	397.899993896484	699.799987792969	392.299987792969
2	arec0304l	r	1	l	w	20	0	3	63	255	-1	C2S1.TIF	C2S2.TIF	C1S1.TIF	2	2	1	1	2	1	200	964	1022926	1023876	1103	1117	1024211	-32768	1149	318.280999999959	-32768	-32768	-32768	-32768	-32768	-32768	-32768	-32768	-32768	-32768	-32768	-1056660.719	1024211	1024258	48	506.899993896484	381.899993896484	321.600006103516	367.799987792969
2	arec0304l	r	1	l	w	20	0	3	64	256	1	C2S2.TIF	C2S3.TIF	C1S2.TIF	2	2	1	2	3	2	200	564	1025334	1025934	1123	1114	1026217	-32768	1174	265.962999999989	-32768	-32768	-32768	-32768	-32768	-32768	-32768	-32768	-32768	-32768	-32768	-1058719.037	1026214	1026258	45	503.5	376.5	710.700012207031	374.100006103516
2	arec0304l	r	1	l	w	20	0	3	65	257	-1	C2S1.TIF	C2S3.TIF	C1S1.TIF	2	2	1	1	3	1	200	533	1027321	1027871	1366	1392	1028189	-32768	1535	301.488999999943	-32768	-32768	-32768	-32768	-32768	-32768	-32768	-32768	-32768	-32768	-32768	-1060655.511	1028185	1028220	36	506.299987792969	396.299987792969	327.299987792969	380.799987792969
2	arec0304l	r	1	l	w	20	0	3	66	258	1	C2S1.TIF	C2S2.TIF	C1S1.TIF	2	2	1	1	2	1	200	909	1029279	1030179	1579	1581	1030487	-32768	1606	291.180999999982	-32768	-32768	-32768	-32768	-32768	-32768	-32768	-32768	-32768	-32768	-32768	-1062963.819	1030484	1030530	47	507.100006103516	397.100006103516	711.700012207031	394.5
2	arec0304l	r	1	l	w	20	0	3	67	259	1	C1S3.TIF	C1S1.TIF	C2S3.TIF	1	1	2	3	1	3	200	858	1031592	1032442	1378	1390	1032712	-32768	1471	253.814999999944	-32768	-32768	-32768	-32768	-32768	-32768	-32768	-32768	-32768	-32768	-32768	-1065226.185	1032708	1032746	39	508.100006103516	403.600006103516	692.700012207031	393.299987792969
2	arec0304l	r	1	l	w	20	0	3	68	260	-1	C2S3.TIF	C2S1.TIF	C1S3.TIF	2	2	1	3	1	3	200	772	1033865	1034665	1244	1247	1034921	-32768	1371	240.006999999983	-32768	-32768	-32768	-32768	-32768	-32768	-32768	-32768	-32768	-32768	-32768	-1067448.993	1034916	1034966	51	512.5	390.799987792969	318.799987792969	386
2	arec0304l	r	1	l	w	20	1	3	69	261	-1	C1S3.TIF	C1S2.TIF	C2S1.TIF	1	1	2	3	2	1	200	597	1036056	1036656	1090	1081	1036917	-32768	1096	244.314000000013	-32768	-32768	-32768	-32768	-32768	-32768	-32768	-32768	-32768	-32768	-32768	-1069440.686	1036914	1036951	38	508.100006103516	378.5	345.600006103516	368.899993896484
2	arec0304l	r	1	l	w	20	0	3	70	262	1	C1S2.TIF	C1S3.TIF	C2S2.TIF	1	1	2	2	3	2	200	625	1037990	1038640	1487	1492	1039265	-32768	1492	607.903000000049	-32768	-32768	-32768	-32768	-32768	-32768	-32768	-32768	-32768	-32768	-32768	-1071425.097	1039261	1039304	44	513.799987792969	400.399993896484	715	394.899993896484
2	arec0304l	r	1	l	w	20	1	3	71	263	1	C2S3.TIF	C2S2.TIF	C1S1.TIF	2	2	1	3	2	1	200	944	1040345	1041295	1431	1432	1041629	-32768	1449	317.08600000001	-32768	-32768	-32768	-32768	-32768	-32768	-32768	-32768	-32768	-32768	-32768	-1074079.914	1041626	1041659	34	512.400024414062	397	707.200012207031	393.899993896484
2	arec0304l	r	1	l	w	20	1	3	72	264	1	C2S1.TIF	C2S2.TIF	C1S3.TIF	2	2	1	1	2	3	200	767	1042722	1043522	960	962	1043821	-32768	1045	282.097999999998	-32768	-32768	-32768	-32768	-32768	-32768	-32768	-32768	-32768	-32768	-32768	-1076306.902	1043817	1043860	44	500.5	372.399993896484	722.900024414062	372.600006103516
2	arec0304l	r	1	l	w	20	1	3	73	265	-1	C1S2.TIF	C1S1.TIF	C2S3.TIF	1	1	2	2	1	3	200	617	1044917	1045567	1262	1282	1046023	-32768	1365	439.655000000028	-32768	-32768	-32768	-32768	-32768	-32768	-32768	-32768	-32768	-32768	-32768	-1078351.345	1046018	1046056	39	508.600006103516	393	296.799987792969	377.899993896484
2	arec0304l	r	1	l	w	20	1	3	74	266	-1	C1S3.TIF	C1S1.TIF	C2S2.TIF	1	1	2	3	1	2	200	750	1047161	1047911	1031	1063	1048218	-32768	1171	289.592999999993	-32768	-32768	-32768	-32768	-32768	-32768	-32768	-32768	-32768	-32768	-32768	-1080696.407	1048213	1048252	40	500.899993896484	388.100006103516	279.899993896484	374.700012207031
2	arec0304l	r	1	l	w	20	1	3	75	267	-1	C2S3.TIF	C2S2.TIF	C1S1.TIF	2	2	1	3	2	1	200	594	1049314	1049914	1272	1280	1050275	-32768	1385	344.14599999995	-32768	-32768	-32768	-32768	-32768	-32768	-32768	-32768	-32768	-32768	-32768	-1082698.854	1050273	1050317	45	507.700012207031	401.299987792969	290.200012207031	380.899993896484
2	arec0304l	r	1	l	w	20	0	3	76	268	1	C2S2.TIF	C2S1.TIF	C1S2.TIF	2	2	1	2	1	2	200	797	1051390	1052190	1346	1373	1052516	-32768	1426	309.283000000054	-32768	-32768	-32768	-32768	-32768	-32768	-32768	-32768	-32768	-32768	-32768	-1084974.717	1052512	1052558	47	509.399993896484	403.200012207031	711.900024414062	399.299987792969
2	arec0304l	r	1	l	w	20	0	3	77	269	-1	C1S3.TIF	C1S2.TIF	C2S3.TIF	1	1	2	3	2	3	200	566	1053649	1054249	1373	1372	1054592	-32768	1391	326.825999999885	1054588	1054632	45	500.799987792969	402	701.900024414062	395.200012207031	124.699996948242	216.800003051758	5.77376272813448	1.94223543123779	322.825999999885	1054875	1054926	52	685.299987792969	398.899993896484	293.399993896484	384.399993896484
2	arec0304l	r	1	l	w	20	0	3	78	270	1	C1S2.TIF	C1S1.TIF	C2S2.TIF	1	1	2	2	1	2	200	525	1055996	1056546	1366	1367	1056957	-32768	1487	394.553000000073	-32768	-32768	-32768	-32768	-32768	-32768	-32768	-32768	-32768	-32768	-32768	-1089330.447	1056953	1056996	44	502.399993896484	396.799987792969	705	393.700012207031
2	arec0304l	r	1	l	w	20	0	3	79	271	1	C2S1.TIF	C2S2.TIF	C1S1.TIF	2	2	1	1	2	1	200	644	1058048	1058698	1112	1125	1059040	-32768	1195	326.209000000032	-32768	-32768	-32768	-32768	-32768	-32768	-32768	-32768	-32768	-32768	-32768	-1091481.791	1059037	1059081	45	498.899993896484	379	724.099975585938	379.5
2	arec0304l	r	1	l	w	20	0	3	80	272	-1	C1S1.TIF	C1S2.TIF	C2S1.TIF	1	1	2	1	2	1	200	711	1060152	1060852	1516	1529	1061171	-32768	1614	301.330000000075	-32768	-32768	-32768	-32768	-32768	-32768	-32768	-32768	-32768	-32768	-32768	-1093637.67	1061167	1061211	45	514.900024414062	402.899993896484	298.399993896484	384.799987792969
2	arec0304l	r	1	l	w	20	0	3	81	273	-1	C2S2.TIF	C2S1.TIF	C1S2.TIF	2	2	1	2	1	2	200	955	1062267	1063217	1810	1801	1063526	-32768	1761	292.256000000052	-32768	-32768	-32768	-32768	-32768	-32768	-32768	-32768	-32768	-32768	-32768	-1096001.744	1063522	1063559	38	501.299987792969	403.899993896484	315.600006103516	389.799987792969
2	arec0304l	r	1	l	w	20	1	3	82	274	1	C1S1.TIF	C1S3.TIF	C2S2.TIF	1	1	2	1	3	2	200	788	1064686	1065486	1543	1558	1065786	-32768	1633	282.743999999948	-32768	-32768	-32768	-32768	-32768	-32768	-32768	-32768	-32768	-32768	-32768	-1098271.256	1065782	1065824	43	508.5	399.5	731.400024414062	397.899993896484
2	arec0304l	r	1	l	w	20	1	3	83	275	-1	C1S1.TIF	C1S3.TIF	C2S2.TIF	1	1	2	1	3	2	200	800	1066891	1067691	1503	1516	1068000	-32768	1577	292.165999999968	-32768	-32768	-32768	-32768	-32768	-32768	-32768	-32768	-32768	-32768	-32768	-1100475.834	1067996	1068035	40	503.899993896484	399.600006103516	307.100006103516	385.600006103516
2	arec0304l	r	1	l	w	20	0	3	84	276	1	C2S2.TIF	C2S1.TIF	C1S2.TIF	2	2	1	2	1	2	200	641	1069087	1069737	1444	1442	1070074	-32768	1506	321.172999999952	-32768	-32768	-32768	-32768	-32768	-32768	-32768	-32768	-32768	-32768	-32768	-1102520.827	1070071	1070117	47	508.5	403.100006103516	704.400024414062	396.100006103516
2	arec0304l	r	1	l	w	20	0	3	85	277	-1	C2S2.TIF	C2S3.TIF	C1S2.TIF	2	2	1	2	3	2	200	775	1071149	1071949	1200	1213	1072215	-32768	1337	248.693999999901	-32768	-32768	-32768	-32768	-32768	-32768	-32768	-32768	-32768	-32768	-32768	-1104734.306	1072211	1072256	46	514.099975585938	407.600006103516	297.299987792969	388.399993896484
2	arec0304l	r	1	l	w	20	0	3	86	278	-1	C2S3.TIF	C2S1.TIF	C1S3.TIF	2	2	1	3	1	3	200	751	1073303	1074053	1299	1289	1074341	-32768	1327	270.629999999888	-32768	-32768	-32768	-32768	-32768	-32768	-32768	-32768	-32768	-32768	-32768	-1106838.37	1074338	1074379	42	506.200012207031	398.899993896484	297.100006103516	382
2	arec0304l	r	1	l	w	20	1	3	87	279	-1	C1S1.TIF	C1S3.TIF	C2S2.TIF	1	1	2	1	3	2	200	656	1075425	1076075	1108	1116	1076534	-32768	1368	442.414000000106	-32768	-32768	-32768	-32768	-32768	-32768	-32768	-32768	-32768	-32768	-32768	-1108859.586	1076530	1076581	52	509.100006103516	386.299987792969	297	371.700012207031
2	arec0304l	r	1	l	w	20	1	3	88	280	-1	C1S1.TIF	C1S2.TIF	C2S3.TIF	1	1	2	1	2	3	200	737	1077641	1078391	1509	1521	1078692	-32768	1585	283.959999999963	-32768	-32768	-32768	-32768	-32768	-32768	-32768	-32768	-32768	-32768	-32768	-1111176.04	1078688	1078724	37	511.5	394.299987792969	317.399993896484	382.299987792969
2	arec0304l	r	1	l	w	20	1	3	89	281	1	C1S3.TIF	C1S2.TIF	C2S1.TIF	1	1	2	3	2	1	200	964	1079812	1080762	1534	1541	1081074	-32768	1558	295.040000000037	-32768	-32768	-32768	-32768	-32768	-32768	-32768	-32768	-32768	-32768	-32768	-1113546.96	1081070	1081112	43	500.5	409.299987792969	702.5	393.700012207031
2	arec0304l	r	1	l	w	20	0	3	90	282	1	C1S1.TIF	C1S2.TIF	C2S1.TIF	1	1	2	1	2	1	200	694	1082168	1082868	1418	1437	1083334	-32768	1520	450.317000000039	-32768	-32768	-32768	-32768	-32768	-32768	-32768	-32768	-32768	-32768	-32768	-1115651.683	1083330	1083371	42	501.5	405.399993896484	711.900024414062	394.799987792969
2	arec0304l	r	1	l	w	20	0	3	91	283	-1	C1S2.TIF	C1S1.TIF	C2S2.TIF	1	1	2	2	1	2	200	728	1084423	1085173	1482	1498	1085469	-32768	1592	279.239999999991	-32768	-32768	-32768	-32768	-32768	-32768	-32768	-32768	-32768	-32768	-32768	-1117957.76	1085465	1085512	48	505.399993896484	397.700012207031	294.899993896484	388.899993896484
2	arec0304l	r	1	l	w	20	1	3	92	284	1	C2S2.TIF	C2S1.TIF	C1S3.TIF	2	2	1	2	1	3	200	665	1086568	1087268	1535	1537	1087646	-32768	1454	360.854999999981	-32768	-32768	-32768	-32768	-32768	-32768	-32768	-32768	-32768	-32768	-32768	-1120053.145	1087643	1087679	37	502.5	400.399993896484	678.299987792969	399.399993896484
2	arec0304l	r	1	l	w	20	1	3	93	285	1	C2S2.TIF	C2S1.TIF	C1S3.TIF	2	2	1	2	1	3	200	553	1088736	1089286	1369	1358	1089579	-32768	1385	275.972000000067	1089575	1089615	41	501.5	403.799987792969	316.799987792969	393.700012207031	128.100006103516	258.100006103516	5.30782044397033	176.861695895711	271.972000000067	1089715	1089766	52	326	393.600006103516	715.5	397.100006103516
2	arec0304l	r	1	l	w	20	0	3	94	286	-1	C2S3.TIF	C2S2.TIF	C1S3.TIF	2	2	1	3	2	3	200	745	1090874	1091624	1469	1467	1091865	-32768	1458	224.392999999924	-32768	-32768	-32768	-32768	-32768	-32768	-32768	-32768	-32768	-32768	-32768	-1124408.607	1091862	1091901	40	510.299987792969	403.200012207031	302.5	382.200012207031
2	arec0304l	r	1	l	w	20	0	3	95	287	1	C1S3.TIF	C1S2.TIF	C2S3.TIF	1	1	2	3	2	3	200	782	1093203	1094003	1374	1394	1094274	-32768	1401	254.699999999953	1094270	1094304	35	511.799987792969	404.399993896484	318.399993896484	388.700012207031	154.5	299	5.56785822464499	175.346351475726	250.699999999953	1094518	1094567	50	327.299987792969	394.200012207031	679.599975585938	403.799987792969
2	arec0304l	r	1	l	w	20	1	3	96	288	1	C2S1.TIF	C2S3.TIF	C1S2.TIF	2	2	1	1	3	2	200	812	1096083	1096883	1316	1322	1098031	-32768	1391	1131.19699999993	1098028	1098069	42	508.899993896484	391.100006103516	272.399993896484	388.799987792969	157.699996948242	281.600006103516	6.76713234050841	179.441091561675	1128.19699999993	1098912	1098967	56	297.5	367.799987792969	695.400024414062	377.299987792969
2	arec0304l	r	1	l	w	20	0	4	1	289	-1	C1S2.TIF	C1S1.TIF	C2S2.TIF	1	1	2	2	1	2	200	512	1129513	1130063	1731	1703	1130322	-32768	1735	242.561999999918	-32768	-32768	-32768	-32768	-32768	-32768	-32768	-32768	-32768	-32768	-32768	-1162847.438	1130319	1130364	46	508.399993896484	384.799987792969	309.5	376.899993896484
2	arec0304l	r	1	l	w	20	1	4	2	290	-1	C1S3.TIF	C1S1.TIF	C2S2.TIF	1	1	2	3	1	2	200	670	1131435	1132135	1634	1657	1132402	-32768	1754	250.247999999905	-32768	-32768	-32768	-32768	-32768	-32768	-32768	-32768	-32768	-32768	-32768	-1164919.752	1132398	1132434	37	514.099975585938	376.700012207031	316.200012207031	367.799987792969
2	arec0304l	r	1	l	w	20	0	4	3	291	1	C1S1.TIF	C1S2.TIF	C2S1.TIF	1	1	2	1	2	1	200	802	1133492	1134292	1959	1949	1134573	-32768	2005	264.043000000063	-32768	-32768	-32768	-32768	-32768	-32768	-32768	-32768	-32768	-32768	-32768	-1167076.957	1134569	1134603	35	521.700012207031	404.5	744.900024414062	390.899993896484
2	arec0304l	r	1	l	w	20	1	4	4	292	1	C1S3.TIF	C1S2.TIF	C2S1.TIF	1	1	2	3	2	1	200	773	1135652	1136452	1929	1924	1136714	-32768	2038	245.074999999953	-32768	-32768	-32768	-32768	-32768	-32768	-32768	-32768	-32768	-32768	-32768	-1169236.925	1136710	1136751	42	505.200012207031	398.5	718.799987792969	387.100006103516
2	arec0304l	r	1	l	w	20	0	4	5	293	-1	C1S3.TIF	C1S2.TIF	C2S3.TIF	1	1	2	3	2	3	200	593	1137797	1138397	1934	1940	1138709	-32768	1906	295.073000000091	-32768	-32768	-32768	-32768	-32768	-32768	-32768	-32768	-32768	-32768	-32768	-1171181.927	1138708	1138749	42	510.5	398.5	315.299987792969	380.700012207031
2	arec0304l	r	1	l	w	20	0	4	6	294	1	C2S3.TIF	C2S2.TIF	C1S3.TIF	2	2	1	3	2	3	200	807	1140071	1140871	1756	1772	1141162	-32768	1753	275.06799999997	-32768	-32768	-32768	-32768	-32768	-32768	-32768	-32768	-32768	-32768	-32768	-1173654.932	1141158	1141195	38	516	393	717.799987792969	387.799987792969
2	arec0304l	r	1	l	w	20	0	4	7	295	1	C1S3.TIF	C1S2.TIF	C2S3.TIF	1	1	2	3	2	3	200	600	1142276	1142876	1584	1586	1143159	-32768	1690	266.837999999989	-32768	-32768	-32768	-32768	-32768	-32768	-32768	-32768	-32768	-32768	-32768	-1175660.162	1143155	1143193	39	508.899993896484	388.100006103516	714.599975585938	382.600006103516
2	arec0304l	r	1	l	w	20	1	4	8	296	1	C1S2.TIF	C1S1.TIF	C2S3.TIF	1	1	2	2	1	3	200	562	1144230	1144830	1837	1833	1145081	-32768	1862	234.334999999963	-32768	-32768	-32768	-32768	-32768	-32768	-32768	-32768	-32768	-32768	-32768	-1177614.665	1145077	1145118	42	515.299987792969	389.899993896484	714.599975585938	385.299987792969
2	arec0304l	r	1	l	w	20	0	4	9	297	-1	C1S2.TIF	C1S3.TIF	C2S2.TIF	1	1	2	2	3	2	200	590	1146229	1146829	1792	1805	1147090	-32768	1837	244.581999999937	-32768	-32768	-32768	-32768	-32768	-32768	-32768	-32768	-32768	-32768	-32768	-1179613.418	1147086	1147127	42	503.899993896484	392.600006103516	292.100006103516	380
2	arec0304l	r	1	l	w	20	0	4	10	298	-1	C1S3.TIF	C1S1.TIF	C2S3.TIF	1	1	2	3	1	3	200	679	1148182	1148882	1430	1406	1149147	-32768	1373	247.868999999948	-32768	-32768	-32768	-32768	-32768	-32768	-32768	-32768	-32768	-32768	-32768	-1181667.131	1149143	1149203	61	508	389.100006103516	273.700012207031	373.200012207031
2	arec0304l	r	1	l	w	20	0	4	11	299	-1	C2S2.TIF	C2S1.TIF	C1S2.TIF	2	2	1	2	1	2	200	993	1151178	1152178	1709	1690	1152481	-32768	1678	286.658999999985	1152477	1152517	41	504	390.399993896484	697.5	386.100006103516	131.300003051758	280.799987792969	5.55374590524969	1.27669350887191	282.658999999985	1152802	1152853	52	682	398.5	295.5	388.799987792969
2	arec0304l	r	1	l	w	20	1	4	12	300	-1	C2S1.TIF	C2S2.TIF	C1S3.TIF	2	2	1	1	2	3	200	663	1153920	1154570	1711	1733	1154812	-32768	1798	225.683999999892	-32768	-32768	-32768	-32768	-32768	-32768	-32768	-32768	-32768	-32768	-32768	-1187354.316	1154807	1154844	38	514.700012207031	402.399993896484	326.700012207031	391.100006103516
2	arec0304l	r	1	l	w	20	1	4	13	301	-1	C1S2.TIF	C1S1.TIF	C2S3.TIF	1	1	2	2	1	3	200	839	1156536	1157386	1718	1708	1157646	-32768	1765	242.648000000045	-32768	-32768	-32768	-32768	-32768	-32768	-32768	-32768	-32768	-32768	-32768	-1190171.352	1157642	1157682	41	516.200012207031	386	307.399993896484	373.700012207031
2	arec0304l	r	1	l	w	20	1	4	14	302	-1	C1S3.TIF	C1S2.TIF	C2S1.TIF	1	1	2	3	2	1	200	526	1158743	1159293	2119	2096	1159680	-32768	2071	369.735000000102	-32768	-32768	-32768	-32768	-32768	-32768	-32768	-32768	-32768	-32768	-32768	-1192078.265	1159677	1159716	40	517	404.100006103516	305.700012207031	382
2	arec0304l	r	1	l	w	20	0	4	15	303	1	C1S3.TIF	C1S2.TIF	C2S3.TIF	1	1	2	3	2	3	200	981	1160804	1161804	1940	1949	1162100	-32768	1888	279.745000000112	-32768	-32768	-32768	-32768	-32768	-32768	-32768	-32768	-32768	-32768	-32768	-1194588.255	1162097	1162133	37	514.400024414062	405.899993896484	708.200012207031	394.899993896484
2	arec0304l	r	1	l	w	20	0	4	16	304	1	C1S2.TIF	C1S1.TIF	C2S2.TIF	1	1	2	2	1	2	200	711	1163250	1163950	1618	1612	1164196	-32768	1627	228.997999999905	-32768	-32768	-32768	-32768	-32768	-32768	-32768	-32768	-32768	-32768	-32768	-1196735.002	1164192	1164233	42	504.299987792969	391.299987792969	700	383.799987792969
2	arec0304l	r	1	l	w	20	0	4	17	305	-1	C2S1.TIF	C2S2.TIF	C1S1.TIF	2	2	1	1	2	1	200	875	1165328	1166228	1921	1928	1166497	-32768	1923	252.401000000071	-32768	-32768	-32768	-32768	-32768	-32768	-32768	-32768	-32768	-32768	-32768	-1199012.599	1166493	1166540	48	514.5	407.700012207031	299.899993896484	387.899993896484
2	arec0304l	r	1	l	w	20	1	4	18	306	1	C2S3.TIF	C2S1.TIF	C1S2.TIF	2	2	1	3	1	2	200	517	1167622	1168172	1756	1740	1168524	-32768	1668	334.970999999903	-32768	-32768	-32768	-32768	-32768	-32768	-32768	-32768	-32768	-32768	-32768	-1200957.029	1168520	1168559	40	506.200012207031	398.100006103516	703.400024414062	391.299987792969
2	arec0304l	r	1	l	w	20	0	4	19	307	1	C2S1.TIF	C2S3.TIF	C1S1.TIF	2	2	1	1	3	1	200	957	1169704	1170654	1477	1484	1170937	-32768	1493	265.631999999983	-32768	-32768	-32768	-32768	-32768	-32768	-32768	-32768	-32768	-32768	-32768	-1203439.368	1170933	1170969	37	513.200012207031	390.100006103516	708.099975585938	399.899993896484
2	arec0304l	r	1	l	w	20	0	4	20	308	-1	C2S2.TIF	C2S3.TIF	C1S2.TIF	2	2	1	2	3	2	200	706	1172067	1172767	1443	1473	1173045	-32768	1650	261.526000000071	-32768	-32768	-32768	-32768	-32768	-32768	-32768	-32768	-32768	-32768	-32768	-1205551.474	1173555	1173594	40	517	390.899993896484	304.5	372.899993896484
2	arec0304l	r	1	l	w	20	0	4	21	309	-1	C1S3.TIF	C1S1.TIF	C2S3.TIF	1	1	2	3	1	3	200	602	1174676	1175276	1624	1626	1175562	-32768	1702	268.979999999981	-32768	-32768	-32768	-32768	-32768	-32768	-32768	-32768	-32768	-32768	-32768	-1208061.02	1175558	1175611	54	518	400.5	323	381.5
2	arec0304l	r	1	l	w	20	1	4	22	310	-1	C1S1.TIF	C1S3.TIF	C2S2.TIF	1	1	2	1	3	2	200	745	1176681	1177431	1705	1689	1177724	-32768	1671	276.351000000024	-32768	-32768	-32768	-32768	-32768	-32768	-32768	-32768	-32768	-32768	-32768	-1210215.649	1177721	1177767	47	518.200012207031	408.399993896484	298.600006103516	381.899993896484
2	arec0304l	r	1	l	w	20	1	4	23	311	1	C2S2.TIF	C2S1.TIF	C1S3.TIF	2	2	1	2	1	3	200	716	1233246	1233996	1554	1564	1234205	-32768	1652	192.743000000017	1234201	1234239	39	508.799987792969	397.200012207031	297.700012207031	389.799987792969	155	259.5	6.05244660527845	177.9872622945	188.743000000017	1234348	1234399	52	307.5	392.100006103516	721.200012207031	376.899993896484
2	arec0304l	r	1	l	w	20	1	4	24	312	1	C1S1.TIF	C1S3.TIF	C2S2.TIF	1	1	2	1	3	2	200	525	1235489	1236039	1465	1445	1236308	-32768	1463	252.235000000102	-32768	-32768	-32768	-32768	-32768	-32768	-32768	-32768	-32768	-32768	-32768	-1268823.765	1236307	1236350	44	526.5	395.799987792969	695.599975585938	383.899993896484
2	arec0304l	r	1	l	w	20	0	4	25	313	1	C2S2.TIF	C2S1.TIF	C1S2.TIF	2	2	1	2	1	2	200	894	1237439	1238339	1434	1443	1238624	-32768	1476	268.415999999968	-32768	-32768	-32768	-32768	-32768	-32768	-32768	-32768	-32768	-32768	-32768	-1271123.584	1238620	1238659	40	529	392.5	712.299987792969	389.5
2	arec0304l	r	1	l	w	20	1	4	26	314	-1	C1S3.TIF	C1S1.TIF	C2S2.TIF	1	1	2	3	1	2	200	556	1239736	1240286	1387	1411	1240559	-32768	1484	256.956999999937	1240555	1240593	39	515.700012207031	387.799987792969	714.700012207031	382.100006103516	141.399993896484	248.399993896484	5.70435781397275	1.64539980588679	252.956999999937	1240675	1240733	59	699.700012207031	384.299987792969	281.299987792969	389.600006103516
2	arec0304l	r	1	l	w	20	1	4	27	315	1	C2S2.TIF	C2S3.TIF	C1S1.TIF	2	2	1	2	3	1	200	999	1241770	1242770	1368	1383	1243020	-32768	1491	232.793000000063	-32768	-32768	-32768	-32768	-32768	-32768	-32768	-32768	-32768	-32768	-32768	-1275555.207	1243016	1243061	46	521.099975585938	395.600006103516	725.5	389.100006103516
2	arec0304l	r	1	l	w	20	0	4	28	316	1	C2S3.TIF	C2S1.TIF	C1S3.TIF	2	2	1	3	1	3	200	944	1244144	1245094	1524	1539	1245366	-32768	1553	255.28199999989	-32768	-32768	-32768	-32768	-32768	-32768	-32768	-32768	-32768	-32768	-32768	-1277878.718	1245363	1245399	37	519.799987792969	398.899993896484	703.400024414062	390.5
2	arec0304l	r	1	l	w	20	1	4	29	317	1	C2S1.TIF	C2S2.TIF	C1S3.TIF	2	2	1	1	2	3	200	560	1246451	1247001	1392	1367	1247302	-32768	1347	283.996000000043	-32768	-32768	-32768	-32768	-32768	-32768	-32768	-32768	-32768	-32768	-32768	-1279786.004	1247299	1247340	42	510.299987792969	389.200012207031	716.099975585938	387.299987792969
2	arec0304l	r	1	l	w	20	1	4	30	318	1	C2S2.TIF	C2S1.TIF	C1S3.TIF	2	2	1	2	1	3	200	519	1248428	1248978	1284	1282	1249071	-32768	1309	76.7399999999907	-32768	-32768	-32768	-32768	-32768	-32768	-32768	-32768	-32768	-32768	-32768	-1281762.26	1249219	1249257	39	521.700012207031	392.299987792969	716.5	389.899993896484
2	arec0304l	r	1	l	w	20	1	4	31	319	1	C1S3.TIF	C1S1.TIF	C2S2.TIF	1	1	2	3	1	2	200	521	1250328	1250878	1040	1032	1251166	-32768	1066	271.168000000063	-32768	-32768	-32768	-32768	-32768	-32768	-32768	-32768	-32768	-32768	-32768	-1283662.832	1251162	1251199	38	510.799987792969	377.399993896484	693.099975585938	377.200012207031
2	arec0304l	r	1	l	w	20	1	4	32	320	-1	C2S3.TIF	C2S2.TIF	C1S1.TIF	2	2	1	3	2	1	200	732	1252287	1253037	1185	1186	1253308	-32768	1285	253.5	-32768	-32768	-32768	-32768	-32768	-32768	-32768	-32768	-32768	-32768	-32768	-1285822.5	1253305	1253344	40	518.700012207031	387.700012207031	316.299987792969	393.399993896484
2	arec0304l	r	1	l	w	20	1	4	33	321	1	C2S2.TIF	C2S3.TIF	C1S1.TIF	2	2	1	2	3	1	200	925	1254447	1255397	1182	1209	1255657	-32768	1200	242.881000000052	1255652	1255688	37	514.400024414062	385.299987792969	354.399993896484	384.700012207031	121.900001525879	202.899993896484	4.59773429309469	179.785533329597	237.881000000052	1255762	1255815	54	358.700012207031	386.799987792969	737.5	387
2	arec0304l	r	1	l	w	20	1	4	34	322	-1	C2S3.TIF	C2S1.TIF	C1S2.TIF	2	2	1	3	1	2	200	539	1256914	1257464	1072	1076	1257719	-32768	1141	238.459000000032	-32768	-32768	-32768	-32768	-32768	-32768	-32768	-32768	-32768	-32768	-32768	-1290248.541	1257718	1257770	53	509.200012207031	383.899993896484	301.600006103516	382.899993896484
2	arec0304l	r	1	l	w	20	0	4	35	323	1	C1S1.TIF	C1S2.TIF	C2S1.TIF	1	1	2	1	2	1	200	907	1258861	1259761	1551	1562	1260007	-32768	1620	229.139999999898	-32768	-32768	-32768	-32768	-32768	-32768	-32768	-32768	-32768	-32768	-32768	-1292545.86	1260004	1260036	33	521.400024414062	406.100006103516	695.299987792969	403.399993896484
2	arec0304l	r	1	l	w	20	1	4	36	324	-1	C1S3.TIF	C1S2.TIF	C2S1.TIF	1	1	2	3	2	1	200	919	1261107	1262057	1490	1499	1262307	-32768	1541	234.003999999957	-32768	-32768	-32768	-32768	-32768	-32768	-32768	-32768	-32768	-32768	-32768	-1294840.996	1262304	1262346	43	517	405.799987792969	297.5	394.899993896484
2	arec0304l	r	1	l	w	20	1	4	37	325	-1	C1S2.TIF	C1S3.TIF	C2S1.TIF	1	1	2	2	3	1	200	646	1263440	1264090	1224	1230	1264339	-32768	1332	232.76099999994	-32768	-32768	-32768	-32768	-32768	-32768	-32768	-32768	-32768	-32768	-32768	-1296874.239	1264334	1264368	35	513.599975585938	385.700012207031	322.5	383.700012207031
2	arec0304l	r	1	l	w	20	1	4	38	326	1	C1S2.TIF	C1S3.TIF	C2S1.TIF	1	1	2	2	3	1	200	669	1265431	1266131	1376	1378	1266404	-32768	1438	255.300999999978	-32768	-32768	-32768	-32768	-32768	-32768	-32768	-32768	-32768	-32768	-32768	-1298916.699	1266400	1266443	44	513.099975585938	398	721.299987792969	386
2	arec0304l	r	1	l	w	20	1	4	39	327	-1	C1S2.TIF	C1S1.TIF	C2S3.TIF	1	1	2	2	1	3	200	556	1267497	1268047	1398	1393	1268300	-32768	1401	235.777000000002	-32768	-32768	-32768	-32768	-32768	-32768	-32768	-32768	-32768	-32768	-32768	-1300832.223	1268296	1268333	38	516.700012207031	395.299987792969	309.299987792969	391.899993896484
2	arec0304l	r	1	l	w	20	0	4	40	328	1	C1S1.TIF	C1S3.TIF	C2S1.TIF	1	1	2	1	3	1	200	849	1269439	1270289	1182	1171	1270553	-32768	1199	246.912000000011	-32768	-32768	-32768	-32768	-32768	-32768	-32768	-32768	-32768	-32768	-32768	-1303074.088	1270548	1270584	37	508.5	384	698.400024414062	388
2	arec0304l	r	1	l	w	20	0	4	41	329	-1	C2S2.TIF	C2S1.TIF	C1S2.TIF	2	2	1	2	1	2	200	756	1271643	1272393	1046	1065	1272602	-32768	1141	191.932999999961	-32768	-32768	-32768	-32768	-32768	-32768	-32768	-32768	-32768	-32768	-32768	-1305178.067	1272601	1272646	46	507.100006103516	384.799987792969	304.600006103516	390
2	arec0304l	r	1	l	w	20	1	4	42	330	1	C1S2.TIF	C1S3.TIF	C2S1.TIF	1	1	2	2	3	1	200	744	1273689	1274439	1285	1291	1274699	-32768	1324	243.483000000007	-32768	-32768	-32768	-32768	-32768	-32768	-32768	-32768	-32768	-32768	-32768	-1307223.517	1274695	1274735	41	510.100006103516	390.700012207031	722.900024414062	388.100006103516
2	arec0304l	r	1	l	w	20	0	4	43	331	1	C2S3.TIF	C2S2.TIF	C1S3.TIF	2	2	1	3	2	3	200	691	1275806	1276506	1234	1231	1276749	-32768	1239	226.733999999939	1276747	1276780	34	509.700012207031	391.700012207031	384.299987792969	389.200012207031	103.800003051758	169.699996948242	3.60416901941116	178.855288915901	224.733999999939	1276813	1276858	46	394.399993896484	390.299987792969	709.799987792969	390.799987792969
2	arec0304l	r	1	l	w	20	0	4	44	332	1	C2S1.TIF	C2S3.TIF	C1S1.TIF	2	2	1	1	3	1	200	898	1277942	1278842	1195	1206	1279078	-32768	1212	219.155000000028	1279076	1279113	38	515.099975585938	392.100006103516	331.399993896484	381.799987792969	135.699996948242	244.100006103516	5.27948851329076	176.782262783389	217.155000000028	1279186	1279243	58	342	384	735.200012207031	386.700012207031
2	arec0304l	r	1	l	w	20	0	4	45	333	1	C1S3.TIF	C1S1.TIF	C2S3.TIF	1	1	2	3	1	3	200	641	1280328	1280978	1161	1170	1281244	-32768	1270	249.578999999911	-32768	-32768	-32768	-32768	-32768	-32768	-32768	-32768	-32768	-32768	-32768	-1313762.421	1281241	1281277	37	509.799987792969	386.5	701.200012207031	389.799987792969
2	arec0304l	r	1	l	w	20	0	4	46	334	-1	C2S2.TIF	C2S3.TIF	C1S2.TIF	2	2	1	2	3	2	200	801	1282337	1283137	1409	1406	1283400	-32768	1459	246.030000000028	-32768	-32768	-32768	-32768	-32768	-32768	-32768	-32768	-32768	-32768	-32768	-1315921.97	1283396	1283433	38	516.299987792969	395.799987792969	324.299987792969	392.600006103516
2	arec0304l	r	1	l	w	20	0	4	47	335	1	C1S2.TIF	C1S3.TIF	C2S2.TIF	1	1	2	2	3	2	200	722	1284489	1285239	1366	1380	1285531	-32768	1389	275.709999999963	-32768	-32768	-32768	-32768	-32768	-32768	-32768	-32768	-32768	-32768	-32768	-1318023.29	1285527	1285573	47	512.700012207031	398.899993896484	711.5	392.200012207031
2	arec0304l	r	1	l	w	20	1	4	48	336	1	C2S3.TIF	C2S1.TIF	C1S2.TIF	2	2	1	3	1	2	200	564	1286622	1287222	1095	1089	1287543	-32768	1091	304.868000000017	-32768	-32768	-32768	-32768	-32768	-32768	-32768	-32768	-32768	-32768	-32768	-1320006.132	1287538	1287579	42	501.600006103516	385.399993896484	694.900024414062	386.200012207031
2	arec0304l	r	1	l	w	20	1	4	49	337	-1	C2S2.TIF	C2S1.TIF	C1S3.TIF	2	2	1	2	1	3	200	708	1288636	1289336	909	919	1289374	-32768	925	20.4599999999627	-32768	-32768	-32768	-32768	-32768	-32768	-32768	-32768	-32768	-32768	-32768	-1322121.54	1289644	1289691	48	506.5	370.200012207031	307.200012207031	357.899993896484
2	arec0304l	r	1	l	w	20	0	4	50	338	1	C1S2.TIF	C1S1.TIF	C2S2.TIF	1	1	2	2	1	2	200	578	1290728	1291328	1347	1381	1291592	-32768	1443	247.235000000102	-32768	-32768	-32768	-32768	-32768	-32768	-32768	-32768	-32768	-32768	-32768	-1324112.765	1291590	1291627	38	529	393	718.900024414062	383.600006103516
2	arec0304l	r	1	l	w	20	0	4	51	339	-1	C1S1.TIF	C1S3.TIF	C2S1.TIF	1	1	2	1	3	1	200	948	1292700	1293650	1572	1566	1293893	-32768	1589	225.733000000007	-32768	-32768	-32768	-32768	-32768	-32768	-32768	-32768	-32768	-32768	-32768	-1326435.267	1293890	1293928	39	517.099975585938	398.600006103516	280.100006103516	385.700012207031
2	arec0304l	r	1	l	w	20	1	4	52	340	-1	C2S2.TIF	C2S3.TIF	C1S1.TIF	2	2	1	2	3	1	200	960	1295000	1295950	1334	1355	1296269	-32768	1444	302.039000000106	-32768	-32768	-32768	-32768	-32768	-32768	-32768	-32768	-32768	-32768	-32768	-1328734.961	1296265	1296302	38	512.5	391.5	303.799987792969	392.100006103516
2	arec0304l	r	1	l	w	20	0	4	53	341	1	C2S1.TIF	C2S2.TIF	C1S1.TIF	2	2	1	1	2	1	200	736	1297345	1298095	1402	1431	1298349	-32768	1594	236.871000000043	-32768	-32768	-32768	-32768	-32768	-32768	-32768	-32768	-32768	-32768	-32768	-1330880.129	1298345	1298388	44	521.099975585938	396.600006103516	735.400024414062	387.700012207031
2	arec0304l	r	1	l	w	20	1	4	54	342	-1	C1S1.TIF	C1S2.TIF	C2S3.TIF	1	1	2	1	2	3	200	759	1299498	1300248	1505	1520	1300497	-32768	1599	232.142999999924	-32768	-32768	-32768	-32768	-32768	-32768	-32768	-32768	-32768	-32768	-32768	-1333032.857	1300493	1300533	41	532.099975585938	401.100006103516	330.5	405.299987792969
2	arec0304l	r	1	l	w	20	0	4	55	343	-1	C2S3.TIF	C2S2.TIF	C1S3.TIF	2	2	1	3	2	3	200	820	1301557	1302407	1389	1385	1302658	-32768	1411	233.48900000006	-32768	-32768	-32768	-32768	-32768	-32768	-32768	-32768	-32768	-32768	-32768	-1335192.511	1302655	1302702	48	516.299987792969	395.200012207031	312	394.100006103516
2	arec0304l	r	1	l	w	20	1	4	56	344	-1	C2S1.TIF	C2S2.TIF	C1S3.TIF	2	2	1	1	2	3	200	625	1303797	1304447	1295	1299	1304704	-32768	1320	239.973999999929	-32768	-32768	-32768	-32768	-32768	-32768	-32768	-32768	-32768	-32768	-32768	-1337232.026	1304700	1304741	42	521.099975585938	384.100006103516	307.299987792969	385.100006103516
2	arec0304l	r	1	l	w	20	0	4	57	345	-1	C2S3.TIF	C2S1.TIF	C1S3.TIF	2	2	1	3	1	3	200	634	1305810	1306460	1397	1417	1306665	-32768	1424	187.901000000071	-32768	-32768	-32768	-32768	-32768	-32768	-32768	-32768	-32768	-32768	-32768	-1339245.099	1306661	1306708	48	514.400024414062	386.700012207031	290.299987792969	386.600006103516
2	arec0304l	r	1	l	w	20	1	4	58	346	-1	C2S1.TIF	C2S3.TIF	C1S2.TIF	2	2	1	1	3	2	200	722	1307819	1308569	1173	1178	1308876	-32768	1330	290.712999999989	-32768	-32768	-32768	-32768	-32768	-32768	-32768	-32768	-32768	-32768	-32768	-1341353.287	1308874	1308917	44	513.900024414062	387.200012207031	321.299987792969	386.5
2	arec0304l	r	1	l	w	20	0	4	59	347	-1	C1S1.TIF	C1S2.TIF	C2S1.TIF	1	1	2	1	2	1	200	938	1309972	1310922	1336	1347	1311201	-32768	1372	262.807999999961	-32768	-32768	-32768	-32768	-32768	-32768	-32768	-32768	-32768	-32768	-32768	-1343706.192	1311198	1311235	38	520.799987792969	404.100006103516	326.299987792969	390.600006103516
2	arec0304l	r	1	l	w	20	1	4	60	348	-1	C1S1.TIF	C1S3.TIF	C2S2.TIF	1	1	2	1	3	2	200	954	1312286	1313236	1548	1545	1313514	-32768	1581	260.645000000019	-32768	-32768	-32768	-32768	-32768	-32768	-32768	-32768	-32768	-32768	-32768	-1346021.355	1313510	1313548	39	519.900024414062	414.399993896484	330.600006103516	404.899993896484
2	arec0304l	r	1	l	w	20	0	4	61	349	-1	C2S1.TIF	C2S2.TIF	C1S1.TIF	2	2	1	1	2	1	200	891	1314591	1315491	1447	1456	1315755	-32768	1464	246.304999999935	-32768	-32768	-32768	-32768	-32768	-32768	-32768	-32768	-32768	-32768	-32768	-1348276.695	1315752	1315795	44	519.099975585938	408.299987792969	318.799987792969	395.899993896484
2	arec0304l	r	1	l	w	20	0	4	62	350	-1	C1S3.TIF	C1S2.TIF	C2S3.TIF	1	1	2	3	2	3	200	573	1316865	1317465	1525	1546	1317726	-32768	1553	244.121999999974	-32768	-32768	-32768	-32768	-32768	-32768	-32768	-32768	-32768	-32768	-32768	-1350249.878	1317755	1317793	39	494.100006103516	400	308	397.799987792969
2	arec0304l	r	1	l	w	20	1	4	63	351	-1	C2S2.TIF	C2S1.TIF	C1S3.TIF	2	2	1	2	1	3	200	531	1318868	1319418	1280	1265	1319684	-32768	1244	249.091999999946	-32768	-32768	-32768	-32768	-32768	-32768	-32768	-32768	-32768	-32768	-32768	-1352202.908	1319680	1319719	40	507.700012207031	393.600006103516	301.200012207031	396.200012207031
2	arec0304l	r	1	l	w	20	1	4	64	352	1	C2S3.TIF	C2S2.TIF	C1S1.TIF	2	2	1	3	2	1	200	606	1320787	1321387	1303	1307	1321710	-32768	1400	306.976000000024	-32768	-32768	-32768	-32768	-32768	-32768	-32768	-32768	-32768	-32768	-32768	-1354171.024	1321707	1321744	38	516.099975585938	410.399993896484	722.599975585938	388.399993896484
2	arec0304l	r	1	l	w	20	1	4	65	353	1	C2S1.TIF	C2S3.TIF	C1S2.TIF	2	2	1	1	3	2	200	806	1322832	1323632	1326	1340	1323943	-32768	1476	294.547999999952	-32768	-32768	-32768	-32768	-32768	-32768	-32768	-32768	-32768	-32768	-32768	-1356416.452	1323940	1323984	45	518.599975585938	400	708.299987792969	382.100006103516
2	arec0304l	r	1	l	w	20	0	4	66	354	-1	C2S3.TIF	C2S2.TIF	C1S3.TIF	2	2	1	3	2	3	200	528	1325046	1325596	1526	1538	1325865	-32768	1570	251.425999999978	-32768	-32768	-32768	-32768	-32768	-32768	-32768	-32768	-32768	-32768	-32768	-1358381.574	1325861	1325909	49	520.599975585938	404.100006103516	305.899993896484	401
2	arec0304l	r	1	l	w	20	1	4	67	355	-1	C1S2.TIF	C1S3.TIF	C2S1.TIF	1	1	2	2	3	1	200	793	1326978	1327778	1292	1270	1328024	-32768	1183	229.377000000095	-32768	-32768	-32768	-32768	-32768	-32768	-32768	-32768	-32768	-32768	-32768	-1360562.623	1328020	1328060	41	511.5	395.600006103516	306.399993896484	401.299987792969
2	arec0304l	r	1	l	w	20	0	4	68	356	-1	C2S1.TIF	C2S3.TIF	C1S1.TIF	2	2	1	1	3	1	200	530	1329139	1329689	1004	1003	1329918	-32768	1028	212.004999999888	-32768	-32768	-32768	-32768	-32768	-32768	-32768	-32768	-32768	-32768	-32768	-1362473.995	1329915	1329953	39	508.600006103516	365.299987792969	288.5	365.5
2	arec0304l	r	1	l	w	20	1	4	69	357	-1	C2S2.TIF	C2S3.TIF	C1S1.TIF	2	2	1	2	3	1	200	955	1331013	1331963	1382	1408	1332236	-32768	1458	256.38599999994	-32768	-32768	-32768	-32768	-32768	-32768	-32768	-32768	-32768	-32768	-32768	-1364747.614	1332232	1332271	40	516	391.299987792969	314.299987792969	384.600006103516
2	arec0304l	r	1	l	w	20	0	4	70	358	-1	C2S3.TIF	C2S1.TIF	C1S3.TIF	2	2	1	3	1	3	200	842	1333335	1334185	1283	1284	1334448	-32768	1244	246.243000000017	-32768	-32768	-32768	-32768	-32768	-32768	-32768	-32768	-32768	-32768	-32768	-1366969.757	1334443	1334480	38	510.299987792969	380.5	314.200012207031	383.600006103516
2	arec0304l	r	1	l	w	20	0	4	71	359	1	C2S3.TIF	C2S1.TIF	C1S3.TIF	2	2	1	3	1	3	200	512	1335523	1336073	965	958	1336364	-32768	994	274.199000000022	-32768	-32768	-32768	-32768	-32768	-32768	-32768	-32768	-32768	-32768	-32768	-1368857.801	1336360	1336391	32	499.899993896484	375.5	683.700012207031	368.5
2	arec0304l	r	1	l	w	20	1	4	72	360	-1	C1S1.TIF	C1S2.TIF	C2S3.TIF	1	1	2	1	2	3	200	896	1337451	1338351	1185	1194	1338614	-32768	1268	245.949999999953	-32768	-32768	-32768	-32768	-32768	-32768	-32768	-32768	-32768	-32768	-32768	-1371136.05	1338612	1338651	40	512.200012207031	398.399993896484	302.600006103516	387
2	arec0304l	r	1	l	w	20	1	4	73	361	1	C2S3.TIF	C2S2.TIF	C1S1.TIF	2	2	1	3	2	1	200	511	1339699	1340249	1062	1079	1340506	-32768	1209	239.737999999896	1340504	1340557	54	515.400024414062	378.899993896484	296.799987792969	371.399993896484	113.099998474121	171	6.26731807565599	178.030039485418	237.737999999896	1340725	1340775	51	312.200012207031	376.600006103516	705.900024414062	379.899993896484
2	arec0304l	r	1	l	w	20	1	4	74	362	-1	C2S3.TIF	C2S2.TIF	C1S1.TIF	2	2	1	3	2	1	200	685	1341826	1342526	1160	1162	1342790	-32768	1164	246.757999999914	-32768	-32768	-32768	-32768	-32768	-32768	-32768	-32768	-32768	-32768	-32768	-1375311.242	1342788	1342872	85	511.399993896484	380.399993896484	276.899993896484	375.399993896484
2	arec0304l	r	1	l	w	20	1	4	75	363	1	C1S1.TIF	C1S2.TIF	C2S3.TIF	1	1	2	1	2	3	200	879	1343952	1344852	1151	1171	1345312	-32768	1290	443.324000000022	-32768	-32768	-32768	-32768	-32768	-32768	-32768	-32768	-32768	-32768	-32768	-1377636.676	1345308	1345341	34	511.399993896484	388.100006103516	704.400024414062	377.5
2	arec0304l	r	1	l	w	20	0	4	76	364	1	C1S2.TIF	C1S3.TIF	C2S2.TIF	1	1	2	2	3	2	200	981	1346434	1347434	1097	1104	1347886	-32768	1242	435.212999999989	-32768	-32768	-32768	-32768	-32768	-32768	-32768	-32768	-32768	-32768	-32768	-1380218.787	1347882	1347914	33	521.099975585938	381.700012207031	700.700012207031	382.100006103516
2	arec0304l	r	1	l	w	20	1	4	77	365	1	C1S3.TIF	C1S2.TIF	C2S1.TIF	1	1	2	3	2	1	200	963	1349017	1349967	1417	1434	1350309	-32768	1454	325.122999999905	-32768	-32768	-32768	-32768	-32768	-32768	-32768	-32768	-32768	-32768	-32768	-1382751.877	1350305	1350340	36	510.600006103516	390.600006103516	702.200012207031	390
2	arec0304l	r	1	l	w	20	1	4	78	366	1	C1S1.TIF	C1S3.TIF	C2S2.TIF	1	1	2	1	3	2	200	719	1351391	1352141	1258	1239	1352441	-32768	1190	282.597000000067	-32768	-32768	-32768	-32768	-32768	-32768	-32768	-32768	-32768	-32768	-32768	-1384926.403	1352436	1352475	40	508.899993896484	373.200012207031	701.200012207031	381.399993896484
2	arec0304l	r	1	l	w	20	1	4	79	367	1	C1S2.TIF	C1S1.TIF	C2S3.TIF	1	1	2	2	1	3	200	518	1353532	1354082	1379	1382	1354467	-32768	1271	367.88599999994	-32768	-32768	-32768	-32768	-32768	-32768	-32768	-32768	-32768	-32768	-32768	-1386867.114	1354463	1354502	40	513.299987792969	383.100006103516	693.099975585938	391.399993896484
2	arec0304l	r	1	l	w	20	0	4	80	368	-1	C1S2.TIF	C1S1.TIF	C2S2.TIF	1	1	2	2	1	2	200	825	1355561	1356411	1160	1173	1356769	-32768	1226	340.817000000039	-32768	-32768	-32768	-32768	-32768	-32768	-32768	-32768	-32768	-32768	-32768	-1389196.183	1356767	1356821	55	506.399993896484	382.299987792969	284	389.100006103516
2	arec0304l	r	1	l	w	20	0	4	81	369	-1	C1S1.TIF	C1S2.TIF	C2S1.TIF	1	1	2	1	2	1	200	624	1357888	1358538	879	891	1358987	-32768	1076	432.490999999922	-32768	-32768	-32768	-32768	-32768	-32768	-32768	-32768	-32768	-32768	-32768	-1391322.509	1358983	1359020	38	505.200012207031	362.700012207031	287	365.200012207031
2	arec0304l	r	1	l	w	20	1	4	82	370	-1	C2S1.TIF	C2S3.TIF	C1S2.TIF	2	2	1	1	3	2	200	515	1360091	1360641	1106	1121	1360964	-32768	1189	306.506000000052	-32768	-32768	-32768	-32768	-32768	-32768	-32768	-32768	-32768	-32768	-32768	-1393425.494	1360961	1361005	45	504.200012207031	378.100006103516	296.5	366.5
2	arec0304l	r	1	l	w	20	0	4	83	371	1	C2S2.TIF	C2S3.TIF	C1S2.TIF	2	2	1	2	3	2	200	590	1362062	1362662	1299	1287	1363076	-32768	1274	396.389999999898	-32768	-32768	-32768	-32768	-32768	-32768	-32768	-32768	-32768	-32768	-32768	-1395447.61	1363072	1363108	37	507.700012207031	387.700012207031	694.799987792969	381.799987792969
2	arec0304l	r	1	l	w	20	0	4	84	372	1	C2S2.TIF	C2S3.TIF	C1S2.TIF	2	2	1	2	3	2	200	610	1364176	1364776	1157	1148	1365118	-32768	1154	325.112999999896	-32768	-32768	-32768	-32768	-32768	-32768	-32768	-32768	-32768	-32768	-32768	-1397560.887	1365116	1365153	38	505.100006103516	376.5	684.900024414062	376.799987792969
2	arec0304l	r	1	l	w	20	1	4	85	373	1	C1S1.TIF	C1S2.TIF	C2S3.TIF	1	1	2	1	2	3	200	862	1366231	1367081	1226	1250	1367367	-32768	1328	268.719999999972	-32768	-32768	-32768	-32768	-32768	-32768	-32768	-32768	-32768	-32768	-32768	-1399866.28	1367363	1367407	45	511.799987792969	390.100006103516	704.599975585938	384.399993896484
2	arec0304l	r	1	l	w	20	0	4	86	374	1	C2S2.TIF	C2S1.TIF	C1S2.TIF	2	2	1	2	1	2	200	914	1368455	1369355	1585	1574	1369663	-32768	1472	290.892999999924	-32768	-32768	-32768	-32768	-32768	-32768	-32768	-32768	-32768	-32768	-32768	-1402140.107	1369660	1369701	42	517.299987792969	397.799987792969	711.099975585938	388.899993896484
2	arec0304l	r	1	l	w	20	1	4	87	375	1	C2S1.TIF	C2S2.TIF	C1S3.TIF	2	2	1	1	2	3	200	650	1370759	1371409	1555	1568	1371741	-32768	1632	315.804999999935	-32768	-32768	-32768	-32768	-32768	-32768	-32768	-32768	-32768	-32768	-32768	-1404193.195	1371739	1371773	35	522	401.700012207031	726.099975585938	396.399993896484
2	arec0304l	r	1	l	w	20	0	4	88	376	-1	C1S2.TIF	C1S3.TIF	C2S2.TIF	1	1	2	2	3	2	200	913	1372849	1373749	1496	1503	1374295	-32768	1371	528.610000000102	-32768	-32768	-32768	-32768	-32768	-32768	-32768	-32768	-32768	-32768	-32768	-1406534.39	1374420	1374464	45	520.799987792969	388.899993896484	300.799987792969	387.899993896484
2	arec0304l	r	1	l	w	20	0	4	89	377	1	C1S3.TIF	C1S1.TIF	C2S3.TIF	1	1	2	3	1	3	200	594	1375517	1376117	957	961	1376483	-32768	1098	348.777999999933	-32768	-32768	-32768	-32768	-32768	-32768	-32768	-32768	-32768	-32768	-32768	-1408902.222	1376479	1376516	38	507.299987792969	363	711.599975585938	362.600006103516
2	arec0304l	r	1	l	w	20	1	4	90	378	1	C1S3.TIF	C1S1.TIF	C2S2.TIF	1	1	2	3	1	2	200	522	1377571	1378121	1307	1306	1378383	-32768	1383	245.422999999952	-32768	-32768	-32768	-32768	-32768	-32768	-32768	-32768	-32768	-32768	-32768	-1410905.577	1378379	1378419	41	515.400024414062	384.600006103516	722.5	382.200012207031
2	arec0304l	r	1	l	w	20	0	4	91	379	-1	C2S1.TIF	C2S3.TIF	C1S1.TIF	2	2	1	1	3	1	200	525	1379479	1380029	1534	1551	1380305	-32768	1604	258.817000000039	-32768	-32768	-32768	-32768	-32768	-32768	-32768	-32768	-32768	-32768	-32768	-1412814.183	1380302	1380341	40	517.099975585938	401.799987792969	290.5	397.5
2	arec0304l	r	1	l	w	20	0	4	92	380	1	C2S1.TIF	C2S2.TIF	C1S1.TIF	2	2	1	1	2	1	200	732	1381414	1382164	1415	1401	1382407	-32768	1442	226.085999999894	-32768	-32768	-32768	-32768	-32768	-32768	-32768	-32768	-32768	-32768	-32768	-1414948.914	1382404	1382445	42	513.599975585938	387.200012207031	712.5	382.700012207031
2	arec0304l	r	1	l	w	20	1	4	93	381	1	C2S1.TIF	C2S3.TIF	C1S2.TIF	2	2	1	1	3	2	200	956	1383502	1384452	1142	1158	1384740	-32768	1187	271.727999999886	-32768	-32768	-32768	-32768	-32768	-32768	-32768	-32768	-32768	-32768	-32768	-1417236.272	1384736	1384771	36	510.600006103516	381.200012207031	704.799987792969	382.899993896484
2	arec0304l	r	1	l	w	20	1	4	94	382	-1	C2S3.TIF	C2S1.TIF	C1S2.TIF	2	2	1	3	1	2	200	952	1385829	1386779	1075	1069	1387074	-32768	966	277.668000000063	-32768	-32768	-32768	-32768	-32768	-32768	-32768	-32768	-32768	-32768	-32768	-1419564.332	1387068	1387105	38	501.399993896484	370	307.299987792969	379.799987792969
2	arec0304l	r	1	l	w	20	0	4	95	383	1	C1S1.TIF	C1S3.TIF	C2S1.TIF	1	1	2	1	3	1	200	986	1388167	1389167	1165	1179	1389440	-32768	1205	256.162999999942	1389437	1389486	50	506.700012207031	381.399993896484	312.799987792969	383	133	248.899993896484	5.55606492272925	-179.526555153637	253.162999999942	1389660	1389715	56	312.5	383.700012207031	721	373.899993896484
2	arec0304l	r	1	l	w	20	0	4	96	384	-1	C1S1.TIF	C1S3.TIF	C2S1.TIF	1	1	2	1	3	1	200	896	1390783	1391683	1284	1295	1391761	-32768	1346	61.5130000000354	-32768	-32768	-32768	-32768	-32768	-32768	-32768	-32768	-32768	-32768	-32768	-1424467.487	1391968	1392011	44	516.599975585938	395	319.5	386.5
3	arva0303b	l	0	r	w	22	0	0	1	0	1	C2S3.TIF	C2S2.TIF	C1S3.TIF	2	2	1	3	2	3	200	838	187603	188453	1861	1860	188623	-32768	1913	154.508000000002	188619	188655	37	505.799987792969	373.899993896484	287.600006103516	367.200012207031	169.199996948242	302.5	6.24617180903108	178.23435583386	150.508000000002	188754	188809	56	295.5	367.399993896484	723.900024414062	359.100006103516
3	arva0303b	l	0	r	w	22	0	1	1	1	1	C2S3.TIF	C2S2.TIF	C1S3.TIF	2	2	1	3	2	3	200	636	201479	202129	2174	2184	202308	-32768	2301	163.434999999998	202308	202332	25	507.299987792969	388.399993896484	431.399993896484	373	90.4000015258789	131.300003051758	2.22880490530882	168.515034127511	163.434999999998	202421	202472	52	408.799987792969	370.200012207031	720.799987792969	378.399993896484
3	arva0303b	l	0	r	w	22	1	1	2	2	-1	C1S3.TIF	C1S2.TIF	C2S1.TIF	1	1	2	3	2	1	200	906	203527	204427	2153	2159	204591	-32768	2180	148.285000000003	-32768	-32768	-32768	-32768	-32768	-32768	-32768	-32768	-32768	-32768	-32768	-237210.715	204588	204622	35	513.099975585938	392	334.200012207031	385.200012207031
3	arva0303b	l	0	r	w	22	1	1	3	3	-1	C2S1.TIF	C2S2.TIF	C1S3.TIF	2	2	1	1	2	3	200	606	205669	206269	2006	2011	206444	-32768	2012	158.557000000001	206441	206474	34	522.099975585938	377.600006103516	596.799987792969	374.799987792969	61.7000007629395	114.699996948242	2.15115459768176	2.14974015265102	155.557000000001	206552	206599	48	586.299987792969	378.600006103516	317.299987792969	369.5
3	arva0303b	l	0	r	w	22	1	1	4	4	-1	C2S2.TIF	C2S3.TIF	C1S1.TIF	2	2	1	2	3	1	200	527	207918	208468	2264	2237	208637	-32768	2193	152.231999999989	-32768	-32768	-32768	-32768	-32768	-32768	-32768	-32768	-32768	-32768	-32768	-241252.768	208634	208679	46	509.399993896484	385.700012207031	321.899993896484	372.5
3	arva0303b	l	0	r	w	22	0	1	5	5	-1	C2S3.TIF	C2S1.TIF	C1S3.TIF	2	2	1	3	1	3	200	826	209737	210587	1806	1790	210785	-32768	1760	182.057000000001	-32768	-32768	-32768	-32768	-32768	-32768	-32768	-32768	-32768	-32768	-32768	-243370.943	210890	210925	36	506.700012207031	369.799987792969	305.100006103516	364.799987792969
3	arva0303b	l	0	r	w	22	0	1	6	6	-1	C1S1.TIF	C1S3.TIF	C2S1.TIF	1	1	2	1	3	1	200	873	212223	213123	1850	1850	213293	-32768	1874	154.467999999993	213289	213335	47	503.799987792969	371.799987792969	710.400024414062	372.700012207031	147.699996948242	301.299987792969	5.91982838305095	-0.250317723585782	150.467999999993	213418	213475	58	711.200012207031	373.899993896484	295.299987792969	371.899993896484
3	arva0303b	l	0	r	w	22	0	1	7	7	1	C1S2.TIF	C1S1.TIF	C2S2.TIF	1	1	2	2	1	2	200	897	215174	216074	1663	1673	216248	-32768	1769	158.200000000012	-32768	-32768	-32768	-32768	-32768	-32768	-32768	-32768	-32768	-32768	-32768	-248857.8	216245	216284	40	508.899993896484	376.299987792969	705.900024414062	372.799987792969
3	arva0303b	l	0	r	w	22	0	1	8	8	-1	C1S1.TIF	C1S2.TIF	C2S1.TIF	1	1	2	1	2	1	200	536	217337	217887	1762	1759	218134	-32768	1716	230.209000000003	-32768	-32768	-32768	-32768	-32768	-32768	-32768	-32768	-32768	-32768	-32768	-250671.791	218130	218169	40	523.799987792969	363.200012207031	311.299987792969	354.100006103516
3	arva0303b	l	0	r	w	22	1	1	9	9	-1	C2S2.TIF	C2S1.TIF	C1S3.TIF	2	2	1	2	1	3	200	984	219533	220533	1776	1789	220734	-32768	1776	184.624000000011	220731	220770	40	508.100006103516	368.100006103516	716.099975585938	366.299987792969	150.699996948242	264.299987792969	5.96010902737759	0.497248195544991	181.624000000011	222641	222661	21	354.299987792969	363	295.799987792969	371.5
3	arva0303b	l	0	r	w	22	0	1	10	10	-1	C1S3.TIF	C1S2.TIF	C2S3.TIF	1	1	2	3	2	3	200	687	223903	224603	1939	1925	224774	-32768	1859	155.299999999988	224770	224814	45	503.100006103516	376.700012207031	701.5	376.299987792969	153.699996948242	336.200012207031	5.69298123842369	0.115689004958234	151.299999999988	224929	224983	55	708	375.5	310.600006103516	363.700012207031
3	arva0303b	l	0	r	w	22	0	1	11	11	-1	C2S1.TIF	C2S2.TIF	C1S1.TIF	2	2	1	1	2	1	200	659	226046	226696	1550	1550	226889	-32768	1548	177.402000000002	226887	226923	37	510.700012207031	366.5	698.400024414062	368.700012207031	142.100006103516	260.899993896484	5.38631104271195	-0.672494409901483	175.402000000002	227024	227077	54	687.599975585938	372.399993896484	316.399993896484	362.100006103516
3	arva0303b	l	0	r	w	22	1	1	12	12	1	C1S1.TIF	C1S3.TIF	C2S2.TIF	1	1	2	1	3	2	200	931	228174	229124	1701	1675	229308	-32768	1678	167.913	229305	229343	39	508.799987792969	372.899993896484	321.799987792969	365.100006103516	134.600006103516	240.100006103516	5.36285215061354	177.605338920847	164.913	229445	229500	56	330.299987792969	367.399993896484	723.700012207031	382
3	arva0303b	l	0	r	w	22	0	1	13	13	1	C2S1.TIF	C2S2.TIF	C1S1.TIF	2	2	1	1	2	1	200	549	230848	231398	1715	1707	231563	-32768	1712	148.910999999993	231560	231596	37	486.799987792969	375.700012207031	297.899993896484	370.299987792969	146.699996948242	261.299987792969	5.41483119290431	178.358533293895	145.910999999993	231712	231778	67	306.5	368.299987792969	726.900024414062	379.5
3	arva0303b	l	0	r	w	22	0	1	14	14	-1	C1S3.TIF	C1S1.TIF	C2S3.TIF	1	1	2	3	1	3	200	968	232831	233781	1732	1769	233943	-32768	1856	146.310999999987	-32768	-32768	-32768	-32768	-32768	-32768	-32768	-32768	-32768	-32768	-32768	-266564.689	233939	233984	46	507	375.799987792969	327.899993896484	368.100006103516
3	arva0303b	l	0	r	w	22	0	1	15	15	1	C2S1.TIF	C2S2.TIF	C1S1.TIF	2	2	1	1	2	1	200	602	235264	235864	1621	1637	236043	-32768	1701	163.404999999999	-32768	-32768	-32768	-32768	-32768	-32768	-32768	-32768	-32768	-32768	-32768	-268647.595	236038	236076	39	508.200012207031	376.100006103516	735.400024414062	368.100006103516
3	arva0303b	l	0	r	w	22	0	1	16	16	1	C2S3.TIF	C2S1.TIF	C1S3.TIF	2	2	1	3	1	3	200	734	237736	238486	1803	1785	238735	-32768	1788	232.643000000011	-32768	-32768	-32768	-32768	-32768	-32768	-32768	-32768	-32768	-32768	-32768	-271270.357	238730	238776	47	498.600006103516	369.299987792969	684.099975585938	369.799987792969
3	arva0303b	l	0	r	w	22	0	1	17	17	1	C2S3.TIF	C2S2.TIF	C1S3.TIF	2	2	1	3	2	3	200	702	240055	240755	1636	1605	240983	-32768	1568	212.097999999998	-32768	-32768	-32768	-32768	-32768	-32768	-32768	-32768	-32768	-32768	-32768	-273538.902	240979	241014	36	509.700012207031	368	719.200012207031	368.100006103516
3	arva0303b	l	0	r	w	22	0	1	18	18	1	C2S1.TIF	C2S3.TIF	C1S1.TIF	2	2	1	1	3	1	200	704	242329	243029	1532	1528	243216	-32768	1539	170.440999999992	-32768	-32768	-32768	-32768	-32768	-32768	-32768	-32768	-32768	-32768	-32768	-275813.559	243212	243255	44	501.399993896484	360.5	683.200012207031	361.5
3	arva0303b	l	0	r	w	22	1	1	19	19	-1	C1S2.TIF	C1S3.TIF	C2S1.TIF	1	1	2	2	3	1	200	738	244601	245351	1812	1833	245540	-32768	1890	173.271999999997	245538	245563	26	495.299987792969	381.299987792969	402.200012207031	375.299987792969	100.5	196.899993896484	2.68470999153601	176.307947010548	171.271999999997	245683	245710	28	401.399993896484	375.299987792969	295.799987792969	374.399993896484
3	arva0303b	l	0	r	w	22	1	1	20	20	-1	C2S2.TIF	C2S1.TIF	C1S3.TIF	2	2	1	2	1	3	200	740	246779	247529	1597	1600	247721	-32768	1611	176.402000000002	247718	247754	37	496.700012207031	373.700012207031	696.799987792969	372	150.800003051758	295.600006103516	5.74195740385661	0.487463787067154	173.402000000002	247864	247915	52	683.900024414062	371.899993896484	323.799987792969	371.5
3	arva0303b	l	0	r	w	22	1	1	21	21	-1	C1S1.TIF	C1S3.TIF	C2S2.TIF	1	1	2	1	3	2	200	736	249285	250035	1659	1667	250222	-32768	1733	170.962	-32768	-32768	-32768	-32768	-32768	-32768	-32768	-32768	-32768	-32768	-32768	-282819.038	250218	250253	36	495.899993896484	375	304.200012207031	372.399993896484
3	arva0303b	l	0	r	w	22	0	1	22	22	-1	C1S1.TIF	C1S3.TIF	C2S1.TIF	1	1	2	1	3	1	200	885	251335	252235	1599	1597	252407	-32768	1607	155.877000000008	-32768	-32768	-32768	-32768	-32768	-32768	-32768	-32768	-32768	-32768	-32768	-285019.123	252404	252442	39	505.100006103516	368.5	300.100006103516	366.5
3	arva0303b	l	0	r	w	22	0	1	23	23	-1	C2S3.TIF	C2S2.TIF	C1S3.TIF	2	2	1	3	2	3	200	602	253494	254094	1704	1690	254279	-32768	1678	168.662000000011	254275	254318	44	506.5	374.799987792969	670.5	381.100006103516	136.699996948242	301.899993896484	4.71612945450487	-2.20309188249761	164.662000000011	254400	254454	55	677	381	326	377.799987792969
3	arva0303b	l	0	r	w	22	1	1	24	24	-1	C2S1.TIF	C2S2.TIF	C1S3.TIF	2	2	1	1	2	3	200	584	255512	256112	1688	1682	256302	-32768	1678	174.47099999999	-32768	-32768	-32768	-32768	-32768	-32768	-32768	-32768	-32768	-32768	-32768	-288895.529	256299	256333	35	496	366.700012207031	307.600006103516	361.5
3	arva0303b	l	0	r	w	22	1	1	25	25	-1	C1S3.TIF	C1S2.TIF	C2S1.TIF	1	1	2	3	2	1	200	718	257383	258133	1758	1756	258347	-32768	1733	198.127000000008	258345	258381	37	497.899993896484	365.200012207031	595	362.299987792969	78.8000030517578	122	2.79549073516897	1.71071482977789	196.127000000008	258454	258490	37	567.700012207031	364.799987792969	305.299987792969	355.899993896484
3	arva0303b	l	0	r	w	22	1	1	26	26	1	C1S1.TIF	C1S3.TIF	C2S2.TIF	1	1	2	1	3	2	200	969	259865	260815	1765	1741	261042	-32768	1639	211.266999999993	-32768	-32768	-32768	-32768	-32768	-32768	-32768	-32768	-32768	-32768	-32768	-293598.733	261038	261075	38	501	372.899993896484	695.599975585938	366.299987792969
3	arva0303b	l	0	r	w	22	1	1	27	27	-1	C1S2.TIF	C1S3.TIF	C2S1.TIF	1	1	2	2	3	1	200	777	262416	263216	1469	1456	263446	-32768	1426	213.806999999972	-32768	-32768	-32768	-32768	-32768	-32768	-32768	-32768	-32768	-32768	-32768	-296000.193	263445	263483	39	503	364.399993896484	286.200012207031	361.799987792969
3	arva0303b	l	0	r	w	22	1	1	28	28	-1	C1S3.TIF	C1S1.TIF	C2S2.TIF	1	1	2	3	1	2	200	531	264540	265090	1444	1439	265358	-32768	1402	251.757999999973	-32768	-32768	-32768	-32768	-32768	-32768	-32768	-32768	-32768	-32768	-32768	-297874.242	265354	265391	38	496.5	364.5	291.399993896484	357.5
3	arva0303b	l	0	r	w	22	1	1	29	29	1	C1S3.TIF	C1S1.TIF	C2S2.TIF	1	1	2	3	1	2	200	529	266662	267212	1614	1621	267408	-32768	1574	179.821999999986	-32768	-32768	-32768	-32768	-32768	-32768	-32768	-32768	-32768	-32768	-32768	-299996.178	267405	267440	36	508.100006103516	371.899993896484	689.5	366.200012207031
3	arva0303b	l	0	r	w	22	0	1	30	30	-1	C2S3.TIF	C2S2.TIF	C1S3.TIF	2	2	1	3	2	3	200	921	268487	269437	1674	1691	269613	-32768	1735	160.226000000024	-32768	-32768	-32768	-32768	-32768	-32768	-32768	-32768	-32768	-32768	-32768	-302220.774	269607	269644	38	502.700012207031	375	307.700012207031	358.200012207031
3	arva0303b	l	0	r	w	22	0	1	31	31	-1	C1S2.TIF	C1S1.TIF	C2S2.TIF	1	1	2	2	1	2	200	531	270695	271245	1697	1687	271427	-32768	1683	165.907999999996	-32768	-32768	-32768	-32768	-32768	-32768	-32768	-32768	-32768	-32768	-32768	-304029.092	271424	271467	44	501.5	367.200012207031	292.5	366.299987792969
3	arva0303b	l	0	r	w	22	0	1	32	32	-1	C1S3.TIF	C1S1.TIF	C2S3.TIF	1	1	2	3	1	3	200	570	272513	273113	1692	1683	273344	-32768	1700	215.300999999978	-32768	-32768	-32768	-32768	-32768	-32768	-32768	-32768	-32768	-32768	-32768	-305896.699	273340	273375	36	501.100006103516	372.700012207031	303.100006103516	371
3	arva0303b	l	0	r	w	22	0	1	33	33	-1	C2S3.TIF	C2S1.TIF	C1S3.TIF	2	2	1	3	1	3	200	795	274425	275225	1798	1797	275465	-32768	1776	223.873000000021	275462	275500	39	520.700012207031	369.100006103516	365.5	369.5	113.199996948242	180.100006103516	4.45978517341675	-179.852812693664	220.873000000021	275970	276000	31	423.700012207031	365.299987792969	302.299987792969	368.299987792969
3	arva0303b	l	0	r	w	22	0	1	34	34	1	C1S3.TIF	C1S2.TIF	C2S3.TIF	1	1	2	3	2	3	200	781	277053	277853	1847	1837	278034	-32768	1825	164.738000000012	278031	278061	31	498.5	387.5	361.799987792969	370.100006103516	123	241.199996948242	3.95994567095135	172.736397206075	161.738000000012	278516	278566	51	514.599975585938	378.700012207031	720	380.600006103516
3	arva0303b	l	0	r	w	22	0	1	35	35	1	C2S2.TIF	C2S3.TIF	C1S2.TIF	2	2	1	2	3	2	200	884	279970	280870	1744	1747	281055	-32768	1736	168.342000000004	281052	281086	35	501.299987792969	383.600006103516	338.799987792969	375.399993896484	130.399993896484	231.399993896484	4.66880776333376	177.103595414466	165.342000000004	281174	281229	56	343.100006103516	374.200012207031	727.599975585938	377.200012207031
3	arva0303b	l	0	r	w	22	1	1	36	36	1	C2S2.TIF	C2S3.TIF	C1S1.TIF	2	2	1	2	3	1	200	625	282533	283183	1479	1442	283426	-32768	1315	226.193000000028	283426	283439	14	500.899993896484	353.100006103516	476	355.799987792969	48.5999984741211	60.7999992370605	0.719735351706351	-173.794397709436	226.193000000028	283470	283509	40	483.799987792969	357.799987792969	735.5	356.700012207031
3	arva0303b	l	0	r	w	22	0	1	37	37	1	C2S2.TIF	C2S1.TIF	C1S2.TIF	2	2	1	2	1	2	200	909	284546	285446	1514	1526	285633	-32768	1577	170.816999999981	285631	285655	25	502.200012207031	377.399993896484	441.100006103516	364.700012207031	69.1999969482422	108.300003051758	1.79596138318328	168.242143182532	168.816999999981	286755	286801	47	502.899993896484	367.899993896484	677.599975585938	373.200012207031
3	arva0303b	l	0	r	w	22	1	1	38	38	-1	C1S2.TIF	C1S1.TIF	C2S3.TIF	1	1	2	2	1	3	200	951	288332	289282	1596	1622	289458	-32768	1626	160.233999999997	-32768	-32768	-32768	-32768	-32768	-32768	-32768	-32768	-32768	-32768	-32768	-322065.766	289454	289490	37	500.700012207031	372.299987792969	299.899993896484	369.5
3	arva0303b	l	0	r	w	22	0	1	39	39	1	C1S2.TIF	C1S1.TIF	C2S2.TIF	1	1	2	2	1	2	200	584	290998	291598	1460	1443	291858	-32768	1407	243.750999999989	-32768	-32768	-32768	-32768	-32768	-32768	-32768	-32768	-32768	-32768	-32768	-324382.249	291854	291895	42	503.100006103516	365.200012207031	698	358
3	arva0303b	l	0	r	w	22	1	1	40	40	1	C2S3.TIF	C2S2.TIF	C1S1.TIF	2	2	1	3	2	1	200	507	293214	293714	1519	1508	293895	-32768	1485	165.146999999997	293892	293926	35	497.799987792969	370.200012207031	325	362.600006103516	138.600006103516	262.200012207031	4.9631998621484	177.478736899702	162.146999999997	294034	294086	53	330.700012207031	361.5	696.700012207031	362.700012207031
3	arva0303b	l	0	r	w	22	1	1	41	41	1	C1S1.TIF	C1S2.TIF	C2S3.TIF	1	1	2	1	2	3	200	855	295366	296216	1067	1078	296414	-32768	1132	181.613000000012	296413	296438	26	502.5	357.600006103516	444.100006103516	351.200012207031	63.5999984741211	108.5	1.69063687955884	173.74664113788	180.613000000012	296851	296880	30	622.200012207031	350.299987792969	737.200012207031	357.799987792969
3	arva0303b	l	0	r	w	22	0	1	42	42	-1	C1S3.TIF	C1S2.TIF	C2S3.TIF	1	1	2	3	2	3	200	522	298495	299045	1181	1165	299307	-32768	1114	245.934000000008	-32768	-32768	-32768	-32768	-32768	-32768	-32768	-32768	-32768	-32768	-32768	-331829.066	299302	299341	40	500.399993896484	360.899993896484	298.100006103516	355.899993896484
3	arva0303b	l	0	r	w	22	1	1	43	43	1	C2S3.TIF	C2S2.TIF	C1S1.TIF	2	2	1	3	2	1	200	920	300407	301357	1190	1212	301527	-32768	1202	154.03899999999	-32768	-32768	-32768	-32768	-32768	-32768	-32768	-32768	-32768	-32768	-32768	-334140.961	301523	301566	44	505.100006103516	356.600006103516	706.599975585938	351.399993896484
3	arva0303b	l	0	r	w	22	1	1	44	44	1	C2S3.TIF	C2S1.TIF	C1S2.TIF	2	2	1	3	1	2	200	882	302589	303489	1617	1638	303747	-32768	1763	241.684000000008	-32768	-32768	-32768	-32768	-32768	-32768	-32768	-32768	-32768	-32768	-32768	-336273.316	303743	303786	44	511.299987792969	379.100006103516	666.799987792969	370.700012207031
3	arva0303b	l	0	r	w	22	0	1	45	45	1	C1S1.TIF	C1S3.TIF	C2S1.TIF	1	1	2	1	3	1	200	858	305110	305960	1896	1880	306146	-32768	1816	169.967999999993	306143	306179	37	499.799987792969	382.100006103516	313.899993896484	376	140.5	281.700012207031	5.32953081893457	178.115895309233	166.967999999993	306839	306884	46	543.400024414062	368.799987792969	725.200012207031	382.799987792969
3	arva0303b	l	0	r	w	22	0	1	46	46	1	C1S3.TIF	C1S1.TIF	C2S3.TIF	1	1	2	3	1	3	200	828	307930	308780	1794	1781	308975	-32768	1713	179.299999999988	-32768	-32768	-32768	-32768	-32768	-32768	-32768	-32768	-32768	-32768	-32768	-341563.7	308972	309018	47	507.899993896484	379.200012207031	691.299987792969	375.899993896484
3	arva0303b	l	0	r	w	22	1	1	47	47	1	C1S3.TIF	C1S2.TIF	C2S1.TIF	1	1	2	3	2	1	200	835	310686	311536	1607	1633	311787	-32768	1689	235.070000000007	-32768	-32768	-32768	-32768	-32768	-32768	-32768	-32768	-32768	-32768	-32768	-344319.93	311784	311828	45	497.299987792969	376.600006103516	677.400024414062	376.200012207031
3	arva0303b	l	0	r	w	22	0	1	48	48	-1	C1S2.TIF	C1S3.TIF	C2S2.TIF	1	1	2	2	3	2	200	577	313487	314087	1418	1417	314329	-32768	1507	225.483999999997	-32768	-32768	-32768	-32768	-32768	-32768	-32768	-32768	-32768	-32768	-32768	-346871.516	314325	314372	48	498.799987792969	373.100006103516	301.899993896484	365.100006103516
3	arva0303b	l	0	r	w	22	1	1	49	49	1	C2S3.TIF	C2S1.TIF	C1S2.TIF	2	2	1	3	1	2	200	559	315654	316204	1541	1565	316446	-32768	1573	226.018999999971	316442	316490	49	505.600006103516	375	305.399993896484	365.700012207031	141.800003051758	269	5.74261169772764	177.333374335011	222.018999999971	317958	318005	48	504.600006103516	366.5	694.299987792969	363.399993896484
3	arva0303b	l	0	r	w	22	0	1	50	50	1	C1S2.TIF	C1S3.TIF	C2S2.TIF	1	1	2	2	3	2	200	815	319038	319838	1698	1679	320056	-32768	1584	202.685999999987	320055	320118	64	494.200012207031	371.700012207031	321.100006103516	355.700012207031	97.4000015258789	227.800003051758	4.98114985396827	174.70461886206	201.685999999987	320573	320597	25	666.799987792969	361.399993896484	741.400024414062	362.700012207031
3	arva0303b	l	0	r	w	22	1	1	51	51	-1	C2S3.TIF	C2S1.TIF	C1S2.TIF	2	2	1	3	1	2	200	503	321654	322154	1607	1578	322385	-32768	1532	215.061999999976	-32768	-32768	-32768	-32768	-32768	-32768	-32768	-32768	-32768	-32768	-32768	-354937.938	322381	322425	45	504.399993896484	369.200012207031	310.799987792969	367.700012207031
3	arva0303b	l	0	r	w	22	0	1	52	52	-1	C2S1.TIF	C2S3.TIF	C1S1.TIF	2	2	1	1	3	1	200	997	323726	324726	1708	1728	324969	-32768	1762	227.121999999974	-32768	-32768	-32768	-32768	-32768	-32768	-32768	-32768	-32768	-32768	-32768	-357509.878	324967	325010	44	505.799987792969	384.100006103516	342.799987792969	374.600006103516
3	arva0303b	l	0	r	w	22	1	1	53	53	-1	C1S1.TIF	C1S2.TIF	C2S3.TIF	1	1	2	1	2	3	200	595	326051	326651	1665	1655	326855	-32768	1588	187.777000000002	-32768	-32768	-32768	-32768	-32768	-32768	-32768	-32768	-32768	-32768	-32768	-359435.223	326851	326896	46	510.600006103516	382	328.5	382.200012207031
3	arva0303b	l	0	r	w	22	1	1	54	54	1	C2S1.TIF	C2S2.TIF	C1S3.TIF	2	2	1	1	2	3	200	935	327992	328942	1619	1605	329218	-32768	1571	260.189000000013	-32768	-32768	-32768	-32768	-32768	-32768	-32768	-32768	-32768	-32768	-32768	-361725.811	329214	329265	52	509.200012207031	377.600006103516	722.200012207031	370
3	arva0303b	l	0	r	w	22	0	1	55	55	1	C2S2.TIF	C2S1.TIF	C1S2.TIF	2	2	1	2	1	2	200	820	330780	331630	1515	1540	331816	-32768	1596	170.409999999974	331813	331862	50	505.5	371.700012207031	304.700012207031	365.100006103516	132.800003051758	245.100006103516	5.75670633152547	178.112727844241	167.409999999974	331940	332005	66	295.100006103516	365	745.400024414062	375.200012207031
3	arva0303b	l	0	r	w	22	1	1	56	56	-1	C2S1.TIF	C2S3.TIF	C1S2.TIF	2	2	1	1	3	2	200	523	333654	334204	1299	1307	334439	-32768	1334	218.330000000016	-32768	-32768	-32768	-32768	-32768	-32768	-32768	-32768	-32768	-32768	-32768	-366988.67	334436	334524	89	501.5	364.100006103516	309.299987792969	351.299987792969
3	arva0303b	l	0	r	w	22	0	1	57	57	1	C1S1.TIF	C1S3.TIF	C2S1.TIF	1	1	2	1	3	1	200	700	335582	336282	1552	1549	336471	-32768	1531	172.984999999986	-32768	-32768	-32768	-32768	-32768	-32768	-32768	-32768	-32768	-32768	-32768	-369066.015	336468	336506	39	508.700012207031	378.600006103516	676.5	365.899993896484
3	arva0303b	l	0	r	w	22	0	1	58	58	1	C1S3.TIF	C1S1.TIF	C2S3.TIF	1	1	2	3	1	3	200	607	337608	338208	1551	1564	338446	-32768	1570	222.010999999999	-32768	-32768	-32768	-32768	-32768	-32768	-32768	-32768	-32768	-32768	-32768	-370991.989	338443	338488	46	513.299987792969	372.700012207031	706.099975585938	366.899993896484
3	arva0303b	l	0	r	w	22	0	1	59	59	-1	C2S2.TIF	C2S3.TIF	C1S2.TIF	2	2	1	2	3	2	200	985	339552	340552	1445	1450	340714	-32768	1444	146.376999999979	-32768	-32768	-32768	-32768	-32768	-32768	-32768	-32768	-32768	-32768	-32768	-373335.623	340710	340756	47	513	376.700012207031	323.100006103516	373.700012207031
3	arva0303b	l	0	r	w	22	1	1	60	60	-1	C1S1.TIF	C1S2.TIF	C2S3.TIF	1	1	2	1	2	3	200	511	342071	342621	1956	1950	343195	-32768	1831	558.505999999994	-32768	-32768	-32768	-32768	-32768	-32768	-32768	-32768	-32768	-32768	-32768	-375404.494	343191	343234	44	502.799987792969	384.100006103516	341.399993896484	375.399993896484
3	arva0303b	l	0	r	w	22	0	1	61	61	1	C1S1.TIF	C1S2.TIF	C2S1.TIF	1	1	2	1	2	1	200	514	344811	345361	1833	1825	345597	-32768	1843	219.809999999998	345595	345638	44	503.200012207031	390.700012207031	360.799987792969	375.200012207031	115.699996948242	218.100006103516	4.11619325006643	173.779708828364	217.809999999998	345734	345796	63	350.299987792969	375.299987792969	694.400024414062	379.5
3	arva0303b	l	0	r	w	22	1	1	62	62	-1	C1S1.TIF	C1S3.TIF	C2S2.TIF	1	1	2	1	3	2	200	830	346854	347704	1763	1739	347880	-32768	1708	160.087	-32768	-32768	-32768	-32768	-32768	-32768	-32768	-32768	-32768	-32768	-32768	-380487.913	347876	347918	43	496.600006103516	372.799987792969	343.5	375.700012207031
3	arva0303b	l	0	r	w	22	0	1	63	63	-1	C2S1.TIF	C2S3.TIF	C1S1.TIF	2	2	1	1	3	1	200	853	348984	349834	1841	1835	350316	-32768	1674	465.792000000016	350313	350362	50	496.799987792969	381.399993896484	708.599975585938	371.5	145	316.5	6.07543173935233	2.68387113267214	462.792000000016	350737	350793	57	663.400024414062	378.600006103516	309.200012207031	384.5
3	arva0303b	l	0	r	w	22	0	1	64	64	1	C1S1.TIF	C1S2.TIF	C2S1.TIF	1	1	2	1	2	1	200	562	351865	352465	1475	1471	352666	-32768	1450	185.200000000012	-32768	-32768	-32768	-32768	-32768	-32768	-32768	-32768	-32768	-32768	-32768	-385248.8	352662	352708	47	495.899993896484	367.200012207031	688.700012207031	363
3	arva0303b	l	0	r	w	22	0	1	65	65	-1	C1S2.TIF	C1S1.TIF	C2S2.TIF	1	1	2	2	1	2	200	589	353819	354419	1511	1518	354629	-32768	1522	195.113000000012	-32768	-32768	-32768	-32768	-32768	-32768	-32768	-32768	-32768	-32768	-32768	-387201.887	354625	354686	62	508	380.600006103516	305.399993896484	364.200012207031
3	arva0303b	l	0	r	w	22	1	1	66	66	1	C2S2.TIF	C2S1.TIF	C1S3.TIF	2	2	1	2	1	3	200	656	355743	356393	1633	1633	356619	-32768	1622	209.950000000012	-32768	-32768	-32768	-32768	-32768	-32768	-32768	-32768	-32768	-32768	-32768	-389177.05	356615	356659	45	505.399993896484	379.399993896484	682.400024414062	377.799987792969
3	arva0303b	l	0	r	w	22	0	1	67	67	1	C1S3.TIF	C1S2.TIF	C2S3.TIF	1	1	2	3	2	3	200	589	357952	358552	1411	1394	358749	-32768	1363	180.655000000028	-32768	-32768	-32768	-32768	-32768	-32768	-32768	-32768	-32768	-32768	-32768	-391336.345	358745	358795	51	496.100006103516	371	680.700012207031	362
3	arva0303b	l	0	r	w	22	0	1	68	68	1	C1S2.TIF	C1S3.TIF	C2S2.TIF	1	1	2	2	3	2	200	502	360363	360863	1442	1430	361101	-32768	1317	222.556999999972	-32768	-32768	-32768	-32768	-32768	-32768	-32768	-32768	-32768	-32768	-32768	-393646.443	361098	361147	50	514.599975585938	367.799987792969	714.799987792969	364.100006103516
3	arva0303b	l	0	r	w	22	1	1	69	69	-1	C2S2.TIF	C2S3.TIF	C1S1.TIF	2	2	1	2	3	1	200	517	362522	363072	1647	1652	363250	-32768	1683	162.391000000003	-32768	-32768	-32768	-32768	-32768	-32768	-32768	-32768	-32768	-32768	-32768	-395855.609	363245	363288	44	499.600006103516	366.5	340.5	366.799987792969
3	arva0303b	l	0	r	w	22	1	1	70	70	-1	C1S3.TIF	C1S1.TIF	C2S2.TIF	1	1	2	3	1	2	200	573	364314	364914	1617	1617	365101	-32768	1644	171.619000000006	-32768	-32768	-32768	-32768	-32768	-32768	-32768	-32768	-32768	-32768	-32768	-397697.381	365096	365128	33	502.100006103516	376.600006103516	343.799987792969	373
3	arva0303b	l	0	r	w	22	1	1	71	71	1	C2S1.TIF	C2S3.TIF	C1S2.TIF	2	2	1	1	3	2	200	794	366501	367301	1780	1778	367482	-32768	1762	164.368000000017	-32768	-32768	-32768	-32768	-32768	-32768	-32768	-32768	-32768	-32768	-32768	-400085.632	367478	367525	48	500.899993896484	390.799987792969	683	380.899993896484
3	arva0303b	l	0	r	w	22	1	1	72	72	1	C2S2.TIF	C2S1.TIF	C1S3.TIF	2	2	1	2	1	3	200	933	368585	369535	1543	1546	369753	-32768	1513	202.021999999997	369750	369794	45	495.600006103516	371.5	338.299987792969	370.600006103516	129.399993896484	265.600006103516	4.51370462180144	179.671933183533	199.021999999997	369855	369911	57	324.700012207031	370.700012207031	707.200012207031	363.5
3	arva0303b	l	0	r	w	22	1	1	73	73	-1	C2S3.TIF	C2S2.TIF	C1S1.TIF	2	2	1	3	2	1	200	828	371279	372129	1442	1454	372327	-32768	1484	182.601000000024	-32768	-32768	-32768	-32768	-32768	-32768	-32768	-32768	-32768	-32768	-32768	-404912.399	372445	372490	46	501	362.299987792969	321	367.899993896484
3	arva0303b	l	0	r	w	22	0	1	74	74	-1	C1S2.TIF	C1S3.TIF	C2S2.TIF	1	1	2	2	3	2	200	788	373935	374735	1473	1474	374925	-32768	1455	174.574000000022	-32768	-32768	-32768	-32768	-32768	-32768	-32768	-32768	-32768	-32768	-32768	-407518.426	374921	374967	47	496.799987792969	371.100006103516	301.600006103516	370.899993896484
3	arva0303b	l	0	r	w	22	0	1	75	75	1	C2S3.TIF	C2S1.TIF	C1S3.TIF	2	2	1	3	1	3	200	781	376506	377306	1429	1454	377533	-32768	1502	209.976000000024	-32768	-32768	-32768	-32768	-32768	-32768	-32768	-32768	-32768	-32768	-32768	-410091.024	377529	377572	44	499.899993896484	373.200012207031	671.799987792969	369.899993896484
3	arva0303b	l	0	r	w	22	1	1	76	76	1	C1S1.TIF	C1S2.TIF	C2S3.TIF	1	1	2	1	2	3	200	800	379390	380190	1654	1655	380395	-32768	1640	188.40399999998	-32768	-32768	-32768	-32768	-32768	-32768	-32768	-32768	-32768	-32768	-32768	-412974.596	380391	380444	54	496.600006103516	371.700012207031	687.5	367.299987792969
3	arva0303b	l	0	r	w	22	1	1	77	77	1	C1S3.TIF	C1S1.TIF	C2S2.TIF	1	1	2	3	1	2	200	926	382405	383355	1528	1535	383587	-32768	1475	215.418999999994	-32768	-32768	-32768	-32768	-32768	-32768	-32768	-32768	-32768	-32768	-32768	-416139.581	383582	383630	49	504.5	376.299987792969	697.599975585938	371.600006103516
3	arva0303b	l	0	r	w	22	1	1	78	78	1	C2S1.TIF	C2S2.TIF	C1S3.TIF	2	2	1	1	2	3	200	577	385161	385761	1361	1353	385950	-32768	1281	173.420999999973	385946	385977	32	507.100006103516	369.700012207031	344	359.899993896484	144	293	4.68854676150946	176.552271076569	169.420999999973	386064	386116	53	344.899993896484	362.299987792969	708.099975585938	357.299987792969
3	arva0303b	l	0	r	w	22	1	1	79	79	1	C1S2.TIF	C1S3.TIF	C2S1.TIF	1	1	2	2	3	1	200	960	387151	388101	1187	1179	388272	-32768	1201	154.351000000024	388269	388304	36	504.899993896484	361.600006103516	311.200012207031	360.700012207031	151.699996948242	286.5	5.55020305623603	179.733713552863	151.351000000024	389390	389414	25	663.700012207031	376.200012207031	724.299987792969	378.600006103516
3	arva0303b	l	0	r	w	22	0	1	80	80	-1	C2S1.TIF	C2S2.TIF	C1S1.TIF	2	2	1	1	2	1	200	903	393085	393985	1300	1282	394328	-32768	1312	327.429999999993	394324	394369	46	504.100006103516	361.200012207031	711.200012207031	361.100006103516	153.399993896484	348.600006103516	5.93409835679176	0.0277470507455007	323.429999999993	394527	394584	58	720	363.200012207031	341.200012207031	366.200012207031
3	arva0303b	l	0	r	w	22	0	1	81	81	-1	C1S1.TIF	C1S2.TIF	C2S1.TIF	1	1	2	1	2	1	200	735	395730	396480	1637	1625	396766	-32768	1683	271.091000000015	396762	396808	47	497.5	372	684.200012207031	381.100006103516	148.600006103516	370	5.3636421375644	-2.79849202962694	267.091000000015	397458	397522	65	693.099975585938	387	328.600006103516	384.700012207031
3	arva0303b	l	0	r	w	22	1	1	82	82	-1	C1S2.TIF	C1S1.TIF	C2S3.TIF	1	1	2	2	1	3	200	641	398628	399278	1825	1826	399497	-32768	1866	202.686999999976	-32768	-32768	-32768	-32768	-32768	-32768	-32768	-32768	-32768	-32768	-32768	-432062.313	399494	399539	46	511.700012207031	395.5	323.100006103516	384.799987792969
3	arva0303b	l	0	r	w	22	0	1	83	83	1	C2S2.TIF	C2S3.TIF	C1S2.TIF	2	2	1	2	3	2	200	833	400845	401695	1350	1356	401923	-32768	1408	211.930999999982	-32768	-32768	-32768	-32768	-32768	-32768	-32768	-32768	-32768	-32768	-32768	-434479.069	401918	401967	50	508.799987792969	372.200012207031	699.200012207031	368.700012207031
3	arva0303b	l	0	r	w	22	1	1	84	84	1	C1S2.TIF	C1S1.TIF	C2S3.TIF	1	1	2	2	1	3	200	572	403262	403862	1399	1391	404101	-32768	1398	223.686999999976	-32768	-32768	-32768	-32768	-32768	-32768	-32768	-32768	-32768	-32768	-32768	-436645.313	404096	404141	46	497.100006103516	370.899993896484	679.200012207031	371.899993896484
3	arva0303b	l	0	r	w	22	1	1	85	85	1	C1S2.TIF	C1S1.TIF	C2S3.TIF	1	1	2	2	1	3	200	707	405184	405884	1502	1511	406152	-32768	1507	251.792000000016	-32768	-32768	-32768	-32768	-32768	-32768	-32768	-32768	-32768	-32768	-32768	-438668.208	406147	406193	47	504.299987792969	378.299987792969	673.200012207031	374
3	arva0303b	l	0	r	w	22	0	1	86	86	-1	C2S2.TIF	C2S3.TIF	C1S2.TIF	2	2	1	2	3	2	200	940	407493	408443	1655	1626	408696	-32768	1587	236.815000000002	408692	408741	50	500.799987792969	379.799987792969	709	366.200012207031	149.399993896484	314	5.97840341837561	3.74807042630203	232.815000000002	409258	409293	36	385.5	374.5	318.299987792969	386.200012207031
3	arva0303b	l	0	r	w	22	1	1	87	87	1	C1S3.TIF	C1S2.TIF	C2S1.TIF	1	1	2	3	2	1	200	563	410655	411255	1751	1749	411455	-32768	1739	184.157999999996	-32768	-32768	-32768	-32768	-32768	-32768	-32768	-32768	-32768	-32768	-32768	-444038.842	411450	411496	47	507.799987792969	386.799987792969	678.900024414062	381.5
3	arva0303b	l	0	r	w	22	1	1	88	88	1	C1S2.TIF	C1S3.TIF	C2S1.TIF	1	1	2	2	3	1	200	831	412782	413632	1589	1587	413876	-32768	1619	228.42300000001	413871	413920	50	498.600006103516	375.700012207031	307.100006103516	365.5	141.800003051758	279.100006103516	5.49492883788892	176.94302822314	223.42300000001	414578	414607	30	534.599975585938	368.200012207031	691.900024414062	355.299987792969
3	arva0303b	l	0	r	w	22	1	1	89	89	-1	C2S3.TIF	C2S2.TIF	C1S1.TIF	2	2	1	3	2	1	200	591	415959	416559	1556	1555	417023	-32768	1617	447.815000000002	417019	417067	49	492.5	367.100006103516	648.299987792969	358.899993896484	118.599998474121	246	4.48322540637944	3.01713087546065	443.815000000002	417331	417389	59	658.900024414062	357.399993896484	316	370.899993896484
3	arva0303b	l	0	r	w	22	1	1	90	90	-1	C2S1.TIF	C2S3.TIF	C1S2.TIF	2	2	1	1	3	2	200	798	418457	419257	1561	1558	419657	-32768	1542	383.896000000008	-32768	-32768	-32768	-32768	-32768	-32768	-32768	-32768	-32768	-32768	-32768	-452041.104	419653	419703	51	504.600006103516	383.399993896484	314.700012207031	365.899993896484
3	arva0303b	l	0	r	w	22	0	1	91	91	-1	C2S2.TIF	C2S1.TIF	C1S2.TIF	2	2	1	2	1	2	200	851	420753	421603	1616	1620	421892	-32768	1524	272.451000000001	421889	421926	38	497.700012207031	380.299987792969	638.5	363	103.800003051758	216.899993896484	4.07649016893305	7.01478546659471	269.451000000001	423956	423981	26	367.200012207031	384.399993896484	264.5	374.5
3	arva0303b	l	0	r	w	22	1	1	92	92	-1	C2S3.TIF	C2S1.TIF	C1S2.TIF	2	2	1	3	1	2	200	621	425036	425686	1881	1873	425910	-32768	1885	207.988000000012	425906	425951	46	490.100006103516	388.799987792969	668.599975585938	389.200012207031	140.899993896484	344.399993896484	5.12932221657217	-0.128586796076432	203.988000000012	427020	427052	33	396.200012207031	383.899993896484	321.299987792969	371.5
3	arva0303b	l	0	r	w	22	1	1	93	93	1	C2S1.TIF	C2S3.TIF	C1S2.TIF	2	2	1	1	3	2	200	535	428337	428887	1809	1800	429081	-32768	1719	178.380000000005	-32768	-32768	-32768	-32768	-32768	-32768	-32768	-32768	-32768	-32768	-32768	-461670.62	429077	429121	45	499.200012207031	382.799987792969	667.200012207031	386.299987792969
3	arva0303b	l	0	r	w	22	0	1	94	94	-1	C2S2.TIF	C2S1.TIF	C1S2.TIF	2	2	1	2	1	2	200	896	430158	431058	1502	1496	431304	-32768	1478	229.995999999985	-32768	-32768	-32768	-32768	-32768	-32768	-32768	-32768	-32768	-32768	-32768	-463842.004	431300	431350	51	506.100006103516	370.700012207031	282.399993896484	366.200012207031
3	arva0303b	l	0	r	w	22	1	1	95	95	1	C2S2.TIF	C2S3.TIF	C1S1.TIF	2	2	1	2	3	1	200	636	432377	433027	1466	1468	433282	-32768	1477	239.29700000002	-32768	-32768	-32768	-32768	-32768	-32768	-32768	-32768	-32768	-32768	-32768	-465810.703	433277	433323	47	491.100006103516	372.299987792969	688.599975585938	374.700012207031
3	arva0303b	l	0	r	w	22	0	1	96	96	1	C2S1.TIF	C2S3.TIF	C1S1.TIF	2	2	1	1	3	1	200	987	434641	435641	1581	1598	435835	-32768	1631	177.983999999997	-32768	-32768	-32768	-32768	-32768	-32768	-32768	-32768	-32768	-32768	-32768	-468425.016	435831	435876	46	507.799987792969	383.200012207031	682.700012207031	379.799987792969
3	arva0303b	l	0	r	w	22	1	2	1	97	-1	C2S2.TIF	C2S1.TIF	C1S3.TIF	2	2	1	2	1	3	200	780	460010	460810	2003	1986	460993	-32768	1966	167.806999999972	-32768	-32768	-32768	-32768	-32768	-32768	-32768	-32768	-32768	-32768	-32768	-493593.193	460988	461027	40	494.899993896484	403.100006103516	290.399993896484	392
3	arva0303b	l	0	r	w	22	0	2	2	98	1	C1S3.TIF	C1S1.TIF	C2S3.TIF	1	1	2	3	1	3	200	502	462083	462583	1734	1732	462813	-32768	1722	213.965000000026	-32768	-32768	-32768	-32768	-32768	-32768	-32768	-32768	-32768	-32768	-32768	-495367.035	462809	462855	47	511.899993896484	382.700012207031	695.5	379.799987792969
3	arva0303b	l	0	r	w	22	1	2	3	99	1	C2S1.TIF	C2S3.TIF	C1S2.TIF	2	2	1	1	3	2	200	745	463925	464675	1920	1937	464902	-32768	1987	211.121999999974	-32768	-32768	-32768	-32768	-32768	-32768	-32768	-32768	-32768	-32768	-32768	-497458.878	464899	464948	50	504	390.399993896484	715.799987792969	389.799987792969
3	arva0303b	l	0	r	w	22	0	2	4	100	-1	C2S3.TIF	C2S1.TIF	C1S3.TIF	2	2	1	3	1	3	200	881	466007	466907	1673	1669	467102	-32768	1580	178.912000000011	467100	467126	27	503.200012207031	380.200012207031	418.899993896484	371.399993896484	84.9000015258789	146.600006103516	2.43911956865069	174.032663908902	176.912000000011	467236	467265	30	424.799987792969	371.399993896484	290.5	372.899993896484
3	arva0303b	l	0	r	w	22	0	2	5	101	1	C1S2.TIF	C1S1.TIF	C2S2.TIF	1	1	2	2	1	2	200	598	468754	469354	1399	1397	469592	-32768	1358	222.184000000008	-32768	-32768	-32768	-32768	-32768	-32768	-32768	-32768	-32768	-32768	-32768	-502137.816	469588	469633	46	489	367.700012207031	706.599975585938	352.600006103516
3	arva0303b	l	0	r	w	22	0	2	6	102	1	C1S3.TIF	C1S2.TIF	C2S3.TIF	1	1	2	3	2	3	200	786	470754	471554	1729	1740	471758	-32768	1781	188.646000000008	-32768	-32768	-32768	-32768	-32768	-32768	-32768	-32768	-32768	-32768	-32768	-504337.354	471753	471800	48	489.700012207031	389.100006103516	681.700012207031	380
3	arva0303b	l	0	r	w	22	0	2	7	103	-1	C1S2.TIF	C1S3.TIF	C2S2.TIF	1	1	2	2	3	2	200	993	472942	473942	1820	1828	474123	-32768	1857	164.135999999999	-32768	-32768	-32768	-32768	-32768	-32768	-32768	-32768	-32768	-32768	-32768	-506726.864	474118	474162	45	496.600006103516	387.5	317.600006103516	383
3	arva0303b	l	0	r	w	22	1	2	8	104	1	C1S3.TIF	C1S1.TIF	C2S2.TIF	1	1	2	3	1	2	200	992	475274	476274	1617	1634	476445	-32768	1698	155.369000000006	476442	476474	33	496.100006103516	384.799987792969	345.700012207031	371.799987792969	130.300003051758	238.600006103516	4.33182232603536	175.046378559439	152.369000000006	476563	476626	64	345.399993896484	374.399993896484	714.900024414062	369.700012207031
3	arva0303b	l	0	r	w	22	1	2	9	105	1	C2S3.TIF	C2S1.TIF	C1S2.TIF	2	2	1	3	1	2	200	862	477733	478583	1727	1725	478766	-32768	1641	167.206999999995	478761	478794	34	502.200012207031	382.5	322.600006103516	368	149.300003051758	288.299987792969	5.1703316957501	175.378310527514	162.206999999995	478883	478948	66	325.200012207031	365.799987792969	713.900024414062	370.600006103516
3	arva0303b	l	0	r	w	22	1	2	10	106	1	C1S2.TIF	C1S1.TIF	C2S3.TIF	1	1	2	2	1	3	200	644	480549	481199	1787	1787	481369	-32768	1702	154.034999999974	481364	481411	48	500.899993896484	388.700012207031	309.299987792969	380.100006103516	132.300003051758	282.299987792969	5.49553086836755	177.423299754416	149.034999999974	481533	481595	63	297.899993896484	383	673.700012207031	380.399993896484
3	arva0303b	l	0	r	w	22	0	2	11	107	-1	C2S3.TIF	C2S1.TIF	C1S3.TIF	2	2	1	3	1	3	200	599	483505	484105	1574	1570	484361	-32768	1633	239.572999999975	484358	484400	43	498.700012207031	374.5	636.599975585938	379.100006103516	132.800003051758	301.299987792969	3.96485289718622	-1.91329325525575	236.572999999975	484502	484557	56	646.299987792969	382.799987792969	295.799987792969	378.700012207031
3	arva0303b	l	0	r	w	22	0	2	12	108	-1	C2S2.TIF	C2S1.TIF	C1S2.TIF	2	2	1	2	1	2	200	859	485653	486503	1744	1746	486735	-32768	1777	215.700000000012	486731	486775	45	493.600006103516	397.799987792969	667.400024414062	386	136.600006103516	316.5	5.00578383500402	3.88966859051959	211.700000000012	488077	488134	58	679	386.299987792969	307.799987792969	375.899993896484
3	arva0303b	l	0	r	w	22	1	2	13	109	-1	C2S1.TIF	C2S3.TIF	C1S2.TIF	2	2	1	1	3	2	200	804	489196	489996	1527	1539	490216	-32768	1547	204.402000000002	490215	490267	53	502.700012207031	384.5	369.600006103516	367	98.4000015258789	179.800003051758	3.85772436130446	172.499719288916	203.402000000002	490506	490530	25	374.299987792969	369.5	289.700012207031	373.700012207031
3	arva0303b	l	0	r	w	22	1	2	14	110	-1	C1S2.TIF	C1S3.TIF	C2S1.TIF	1	1	2	2	3	1	200	654	492122	492772	1546	1562	493015	-32768	1626	226.819000000018	-32768	-32768	-32768	-32768	-32768	-32768	-32768	-32768	-32768	-32768	-32768	-525556.181	493012	493057	46	500.5	377.200012207031	302.700012207031	379.5
3	arva0303b	l	0	r	w	22	1	2	15	111	-1	C1S2.TIF	C1S3.TIF	C2S1.TIF	1	1	2	2	3	1	200	577	494613	495213	1360	1354	495412	-32768	1323	182.694000000018	-32768	-32768	-32768	-32768	-32768	-32768	-32768	-32768	-32768	-32768	-32768	-527997.306	495409	495445	37	481.700012207031	370.899993896484	282.799987792969	371.899993896484
3	arva0303b	l	0	r	w	22	1	2	16	112	-1	C1S1.TIF	C1S3.TIF	C2S2.TIF	1	1	2	1	3	2	200	917	496783	497683	1643	1646	497880	-32768	1633	180.614000000001	-32768	-32768	-32768	-32768	-32768	-32768	-32768	-32768	-32768	-32768	-32768	-530467.386	497876	497909	34	499.899993896484	378.200012207031	321	371.799987792969
3	arva0303b	l	0	r	w	22	1	2	17	113	-1	C1S1.TIF	C1S2.TIF	C2S3.TIF	1	1	2	1	2	3	200	611	498961	499561	1526	1525	499886	-32768	1514	309.015000000014	-32768	-32768	-32768	-32768	-32768	-32768	-32768	-32768	-32768	-32768	-32768	-532344.985	499882	499919	38	498.5	380.399993896484	299.799987792969	377.600006103516
3	arva0303b	l	0	r	w	22	0	2	18	114	1	C1S1.TIF	C1S3.TIF	C2S1.TIF	1	1	2	1	3	1	200	508	500979	501479	1506	1505	501923	-32768	1549	428.227000000014	-32768	-32768	-32768	-32768	-32768	-32768	-32768	-32768	-32768	-32768	-32768	-534262.773	501920	501958	39	498.200012207031	379.399993896484	704.299987792969	369.799987792969
3	arva0303b	l	0	r	w	22	0	2	19	115	-1	C1S1.TIF	C1S3.TIF	C2S1.TIF	1	1	2	1	3	1	200	669	502991	503691	1597	1602	504154	-32768	1640	447.837999999989	-32768	-32768	-32768	-32768	-32768	-32768	-32768	-32768	-32768	-32768	-32768	-536474.162	504150	504197	48	499	381.399993896484	313.100006103516	377
3	arva0303b	l	0	r	w	22	0	2	20	116	-1	C1S1.TIF	C1S3.TIF	C2S1.TIF	1	1	2	1	3	1	200	766	505251	506051	1499	1498	506571	-32768	1430	503.772999999986	-32768	-32768	-32768	-32768	-32768	-32768	-32768	-32768	-32768	-32768	-32768	-538835.227	506567	506609	43	497.899993896484	379.799987792969	329.200012207031	369.5
3	arva0303b	l	0	r	w	22	1	2	21	117	1	C2S2.TIF	C2S1.TIF	C1S3.TIF	2	2	1	2	1	3	200	547	507887	508437	1417	1430	508667	-32768	1461	213.456999999995	-32768	-32768	-32768	-32768	-32768	-32768	-32768	-32768	-32768	-32768	-32768	-541221.543	508664	508709	46	494.100006103516	376.600006103516	696.799987792969	378.399993896484
3	arva0303b	l	0	r	w	22	0	2	22	118	1	C2S1.TIF	C2S3.TIF	C1S1.TIF	2	2	1	1	3	1	200	532	510009	510559	1429	1436	510839	-32768	1455	264.060999999987	-32768	-32768	-32768	-32768	-32768	-32768	-32768	-32768	-32768	-32768	-32768	-543342.939	510835	510880	46	492.5	373.399993896484	682.299987792969	374.899993896484
3	arva0303b	l	0	r	w	22	0	2	23	119	-1	C1S3.TIF	C1S1.TIF	C2S3.TIF	1	1	2	3	1	3	200	563	511930	512530	1467	1455	512985	-32768	1516	439.419999999984	512982	513021	40	494.100006103516	377.299987792969	633.200012207031	361.399993896484	100.599998474121	186.899993896484	4.02322949452096	6.53028771074612	436.419999999984	514601	514630	30	400.5	368.799987792969	266.200012207031	375.200012207031
3	arva0303b	l	0	r	w	22	0	2	24	120	1	C1S1.TIF	C1S2.TIF	C2S1.TIF	1	1	2	1	2	1	200	732	515938	516688	1583	1583	516897	-32768	1544	192.516999999993	-32768	-32768	-32768	-32768	-32768	-32768	-32768	-32768	-32768	-32768	-32768	-549472.483	516894	516945	52	500.299987792969	383.799987792969	703.099975585938	373.5
3	arva0303b	l	0	r	w	22	1	2	25	121	-1	C1S3.TIF	C1S1.TIF	C2S2.TIF	1	1	2	3	1	2	200	893	518232	519132	1427	1452	519305	-32768	1512	157.441999999981	-32768	-32768	-32768	-32768	-32768	-32768	-32768	-32768	-32768	-32768	-32768	-551915.558	519302	519346	45	502.299987792969	383.299987792969	333.5	368.5
3	arva0303b	l	0	r	w	22	0	2	26	122	1	C2S3.TIF	C2S2.TIF	C1S3.TIF	2	2	1	3	2	3	200	779	520682	521482	1392	1395	521708	-32768	1444	210.393999999971	-32768	-32768	-32768	-32768	-32768	-32768	-32768	-32768	-32768	-32768	-32768	-554265.606	521705	521751	47	498.5	383.200012207031	704.400024414062	375.5
3	arva0303b	l	0	r	w	22	1	2	27	123	-1	C2S3.TIF	C2S1.TIF	C1S2.TIF	2	2	1	3	1	2	200	600	523053	523653	1467	1492	523839	-32768	1576	169.88400000002	-32768	-32768	-32768	-32768	-32768	-32768	-32768	-32768	-32768	-32768	-32768	-556437.116	523835	523880	46	489.299987792969	378.700012207031	323	371
3	arva0303b	l	0	r	w	22	0	2	28	124	-1	C1S2.TIF	C1S1.TIF	C2S2.TIF	1	1	2	2	1	2	200	818	524912	525762	1737	1716	526013	-32768	1590	235.077000000048	-32768	-32768	-32768	-32768	-32768	-32768	-32768	-32768	-32768	-32768	-32768	-558545.923	526008	526058	51	494.899993896484	386.899993896484	290.600006103516	375.600006103516
3	arva0303b	l	0	r	w	22	1	2	29	125	-1	C2S3.TIF	C2S2.TIF	C1S1.TIF	2	2	1	3	2	1	200	750	527088	527838	1558	1568	528041	-32768	1574	186.27099999995	528037	528082	46	497.899993896484	382.700012207031	675.700012207031	374.799987792969	140.699996948242	335	5.10692819656338	2.55141860249482	182.27099999995	529012	529069	58	701.599975585938	373.299987792969	324.700012207031	377.799987792969
3	arva0303b	l	0	r	w	22	0	2	30	126	1	C2S3.TIF	C2S1.TIF	C1S3.TIF	2	2	1	3	1	3	200	971	530123	531123	1395	1390	531377	-32768	1336	237.93200000003	-32768	-32768	-32768	-32768	-32768	-32768	-32768	-32768	-32768	-32768	-32768	-563907.068	531373	531418	46	495.600006103516	380.700012207031	684.200012207031	368.200012207031
3	arva0303b	l	0	r	w	22	1	2	31	127	-1	C2S2.TIF	C2S3.TIF	C1S1.TIF	2	2	1	2	3	1	200	847	532821	533671	1443	1440	533890	-32768	1467	203.334000000032	-32768	-32768	-32768	-32768	-32768	-32768	-32768	-32768	-32768	-32768	-32768	-566454.666	533885	533921	37	490	374.100006103516	310.100006103516	363.700012207031
3	arva0303b	l	0	r	w	22	0	2	32	128	1	C1S3.TIF	C1S1.TIF	C2S3.TIF	1	1	2	3	1	3	200	652	535206	535856	1430	1418	536081	-32768	1426	208.719999999972	-32768	-32768	-32768	-32768	-32768	-32768	-32768	-32768	-32768	-32768	-32768	-568640.28	536077	536124	48	496.899993896484	376.899993896484	689.799987792969	375.5
3	arva0303b	l	0	r	w	22	1	2	33	129	1	C2S2.TIF	C2S3.TIF	C1S1.TIF	2	2	1	2	3	1	200	641	537646	538296	1362	1349	538507	-32768	1330	195.015000000014	538503	538541	39	482.600006103516	374.299987792969	281.799987792969	375.600006103516	146.600006103516	286.700012207031	5.74547234689971	-179.628153601483	191.015000000014	539283	539307	25	642.5	377	716.400024414062	376.700012207031
3	arva0303b	l	0	r	w	22	1	2	34	130	1	C1S1.TIF	C1S2.TIF	C2S3.TIF	1	1	2	1	2	3	200	600	540362	540962	1470	1466	541225	-32768	1393	247.623999999953	-32768	-32768	-32768	-32768	-32768	-32768	-32768	-32768	-32768	-32768	-32768	-573745.376	541221	541264	44	495.100006103516	375.799987792969	692.5	371.899993896484
3	arva0303b	l	0	r	w	22	0	2	35	131	-1	C2S1.TIF	C2S2.TIF	C1S1.TIF	2	2	1	1	2	1	200	542	542308	542858	1417	1411	543047	-32768	1399	173.574000000022	-32768	-32768	-32768	-32768	-32768	-32768	-32768	-32768	-32768	-32768	-32768	-575641.426	543043	543082	40	486.899993896484	373.100006103516	293.299987792969	368.5
3	arva0303b	l	0	r	w	22	0	2	36	132	1	C1S2.TIF	C1S3.TIF	C2S2.TIF	1	1	2	2	3	2	200	581	544128	544728	1338	1343	544912	-32768	1428	168.314999999944	544908	544952	45	501.200012207031	376	330.799987792969	371.600006103516	134.399993896484	303.600006103516	4.89116636267685	178.517294804042	164.314999999944	545000	545065	66	319.600006103516	373.600006103516	726.799987792969	374.700012207031
3	arva0303b	l	0	r	w	22	1	2	37	133	-1	C2S1.TIF	C2S2.TIF	C1S3.TIF	2	2	1	1	2	3	200	613	546166	546816	1572	1563	546984	-32768	1572	151.738000000012	-32768	-32768	-32768	-32768	-32768	-32768	-32768	-32768	-32768	-32768	-32768	-579600.262	546980	547024	45	486.100006103516	383.700012207031	308.600006103516	382.600006103516
3	arva0303b	l	0	r	w	22	1	2	38	134	-1	C1S3.TIF	C1S1.TIF	C2S2.TIF	1	1	2	3	1	2	200	750	548074	548824	1555	1558	549028	-32768	1589	187.481000000029	-32768	-32768	-32768	-32768	-32768	-32768	-32768	-32768	-32768	-32768	-32768	-581608.519	549026	549067	42	503.100006103516	394.799987792969	356.399993896484	374.399993896484
3	arva0303b	l	0	r	w	22	0	2	39	135	1	C2S2.TIF	C2S3.TIF	C1S2.TIF	2	2	1	2	3	2	200	500	551003	551503	1623	1644	551669	-32768	1645	149.917999999947	-32768	-32768	-32768	-32768	-32768	-32768	-32768	-32768	-32768	-32768	-32768	-584287.082	551666	551709	44	530.599975585938	389.100006103516	684.299987792969	380.899993896484
3	arva0303b	l	0	r	w	22	0	2	40	136	1	C2S2.TIF	C2S1.TIF	C1S2.TIF	2	2	1	2	1	2	200	791	552760	553560	1385	1393	553609	-32768	1410	33.8819999999832	-32768	-32768	-32768	-32768	-32768	-32768	-32768	-32768	-32768	-32768	-32768	-586343.118	553869	553902	34	519.799987792969	371.200012207031	693.099975585938	364.100006103516
3	arva0303b	l	0	r	w	22	1	2	41	137	1	C2S3.TIF	C2S1.TIF	C1S2.TIF	2	2	1	3	1	2	200	577	554925	555525	1339	1333	555725	-32768	1361	184.900999999954	555722	555769	48	488.600006103516	380.100006103516	310.899993896484	371	131.600006103516	259.799987792969	5.09840132396226	177.060719931873	181.900999999954	556612	556631	20	666.299987792969	370	716.400024414062	367
3	arva0303b	l	0	r	w	22	0	2	42	138	-1	C1S3.TIF	C1S1.TIF	C2S3.TIF	1	1	2	3	1	3	200	891	557990	558890	1533	1548	559046	-32768	1586	139.792999999947	-32768	-32768	-32768	-32768	-32768	-32768	-32768	-32768	-32768	-32768	-32768	-591674.207	559043	559088	46	490.799987792969	387	314.600006103516	377.799987792969
3	arva0303b	l	0	r	w	22	1	2	43	139	1	C1S1.TIF	C1S2.TIF	C2S3.TIF	1	1	2	1	2	3	200	590	560771	561371	1382	1396	561563	-32768	1472	175.462999999989	-32768	-32768	-32768	-32768	-32768	-32768	-32768	-32768	-32768	-32768	-32768	-594155.537	561565	561648	84	479.700012207031	370.700012207031	712.900024414062	372.200012207031
3	arva0303b	l	0	r	w	22	1	2	44	140	1	C1S3.TIF	C1S1.TIF	C2S2.TIF	1	1	2	3	1	2	200	770	563091	563891	1408	1416	564071	-32768	1452	164.158000000054	564068	564115	48	498.299987792969	375.299987792969	665	365.200012207031	127.800003051758	271.799987792969	4.79903946154986	3.47217295419061	161.158000000054	565295	565346	52	500.700012207031	376.5	722.299987792969	382.200012207031
3	arva0303b	l	0	r	w	22	1	2	45	141	1	C2S1.TIF	C2S2.TIF	C1S3.TIF	2	2	1	1	2	3	200	948	566665	567615	1581	1571	567785	-32768	1605	153.530000000028	567780	567826	47	485.5	380.700012207031	308.799987792969	375.5	138	298.799987792969	5.06524217680622	178.310204237876	148.530000000028	567902	567967	66	295.299987792969	376.600006103516	720.200012207031	370.600006103516
3	arva0303b	l	0	r	w	22	0	2	46	142	-1	C1S3.TIF	C1S2.TIF	C2S3.TIF	1	1	2	3	2	3	200	856	569342	570192	1413	1419	570368	-32768	1457	159.748999999953	-32768	-32768	-32768	-32768	-32768	-32768	-32768	-32768	-32768	-32768	-32768	-602976.251	570364	570410	47	493.5	388.899993896484	308.600006103516	372.600006103516
3	arva0303b	l	0	r	w	22	0	2	47	143	1	C2S1.TIF	C2S2.TIF	C1S1.TIF	2	2	1	1	2	1	200	840	571484	572334	1430	1454	572519	-32768	1554	168.719999999972	-32768	-32768	-32768	-32768	-32768	-32768	-32768	-32768	-32768	-32768	-32768	-605118.28	572515	572561	47	496	377.700012207031	664.900024414062	382.600006103516
3	arva0303b	l	0	r	w	22	0	2	48	144	1	C1S2.TIF	C1S3.TIF	C2S2.TIF	1	1	2	2	3	2	200	819	574241	575091	1349	1349	575130	-32768	1353	22.704000000027	-32768	-32768	-32768	-32768	-32768	-32768	-32768	-32768	-32768	-32768	-32768	-607875.296	575335	575380	46	522.900024414062	366.299987792969	684.200012207031	367.600006103516
3	arva0303b	l	0	r	w	22	1	2	49	145	1	C2S3.TIF	C2S2.TIF	C1S1.TIF	2	2	1	3	2	1	200	966	577205	578155	1260	1273	578323	-32768	1346	151.949000000022	578319	578351	33	474.100006103516	377.299987792969	334.799987792969	370.5	121.5	255	4.00191809472689	177.197953746394	147.949000000022	578422	578475	54	339.399993896484	374.600006103516	701.299987792969	367.399993896484
3	arva0303b	l	0	r	w	22	0	2	50	146	-1	C2S1.TIF	C2S3.TIF	C1S1.TIF	2	2	1	1	3	1	200	731	579540	580290	1351	1356	580551	-32768	1318	244.721999999951	-32768	-32768	-32768	-32768	-32768	-32768	-32768	-32768	-32768	-32768	-32768	-613074.278	580547	580594	48	490.899993896484	371.700012207031	290.700012207031	365.200012207031
3	arva0303b	l	0	r	w	22	0	2	51	147	-1	C1S2.TIF	C1S3.TIF	C2S2.TIF	1	1	2	2	3	2	200	670	582135	582835	1360	1344	583094	-32768	1312	242.400999999954	583090	583135	46	497.399993896484	380.299987792969	688.200012207031	365.700012207031	139.899993896484	335.799987792969	5.49099008724051	4.38829326699622	238.400999999954	583255	583313	59	699	372.100006103516	289.899993896484	368
3	arva0303b	l	0	r	w	22	0	2	52	148	-1	C2S2.TIF	C2S3.TIF	C1S2.TIF	2	2	1	2	3	2	200	571	584374	584974	1307	1299	585223	-32768	1284	232.680000000051	585223	585256	34	490.700012207031	377.799987792969	391.299987792969	364.299987792969	83.1999969482422	151.5	2.88262064530926	172.255374164654	232.680000000051	585467	585492	26	394.5	364.700012207031	278.799987792969	366.700012207031
3	arva0303b	l	0	r	w	22	1	2	53	149	-1	C1S3.TIF	C1S2.TIF	C2S1.TIF	1	1	2	3	2	1	200	684	586557	587257	1321	1341	587446	-32768	1385	173.096999999951	587444	587482	39	497.5	374	653.5	371.700012207031	113.400001525879	199.800003051758	4.48324706087375	0.845898257452262	171.096999999951	587591	587644	54	646.400024414062	381.399993896484	312.899993896484	365.700012207031
3	arva0303b	l	0	r	w	22	1	2	54	150	1	C1S3.TIF	C1S2.TIF	C2S1.TIF	1	1	2	3	2	1	200	652	588968	589618	1398	1407	589854	-32768	1454	219.714999999967	-32768	-32768	-32768	-32768	-32768	-32768	-32768	-32768	-32768	-32768	-32768	-622402.285	589851	589897	47	495.899993896484	375	682.799987792969	378.399993896484
3	arva0303b	l	0	r	w	22	1	2	55	151	-1	C2S1.TIF	C2S2.TIF	C1S3.TIF	2	2	1	1	2	3	200	524	591255	591805	1520	1538	591988	-32768	1570	166.420000000042	-32768	-32768	-32768	-32768	-32768	-32768	-32768	-32768	-32768	-32768	-32768	-624589.58	591984	592027	44	490.5	380.100006103516	329.700012207031	373.600006103516
3	arva0303b	l	0	r	w	22	0	2	56	152	1	C1S2.TIF	C1S1.TIF	C2S2.TIF	1	1	2	2	1	2	200	523	593619	594169	1400	1387	594370	-32768	1339	184.898999999976	-32768	-32768	-32768	-32768	-32768	-32768	-32768	-32768	-32768	-32768	-32768	-626953.101	594367	594413	47	496.299987792969	372	692.099975585938	372
3	arva0303b	l	0	r	w	22	0	2	57	153	-1	C2S1.TIF	C2S2.TIF	C1S1.TIF	2	2	1	1	2	1	200	569	596113	596713	1318	1321	596895	-32768	1343	166.690999999992	-32768	-32768	-32768	-32768	-32768	-32768	-32768	-32768	-32768	-32768	-32768	-629496.309	596891	596937	47	496.100006103516	379.200012207031	306	370.899993896484
3	arva0303b	l	0	r	w	22	0	2	58	154	-1	C1S1.TIF	C1S2.TIF	C2S1.TIF	1	1	2	1	2	1	200	849	597991	598841	1199	1175	599042	-32768	1123	185.047999999952	599040	599080	41	501.100006103516	367.299987792969	696.799987792969	361.399993896484	136.300003051758	224	5.61805314057246	1.72932534002449	183.047999999952	599183	599237	55	688.599975585938	366.200012207031	298.399993896484	373.100006103516
3	arva0303b	l	0	r	w	22	1	2	59	155	1	C1S2.TIF	C1S1.TIF	C2S3.TIF	1	1	2	2	1	3	200	930	600262	601212	1306	1326	601385	-32768	1379	156.795999999973	601381	601424	44	503	361.600006103516	360.899993896484	352.600006103516	113.800003051758	268.799987792969	4.091538673928	176.371451789102	152.795999999973	601462	601524	63	348.600006103516	354.899993896484	714	354.700012207031
3	arva0303b	l	0	r	w	22	0	2	60	156	-1	C1S1.TIF	C1S2.TIF	C2S1.TIF	1	1	2	1	2	1	200	873	602936	603836	1634	1654	604039	-32768	1727	186.787999999942	604035	604066	32	512.400024414062	389.799987792969	432.600006103516	371.299987792969	72.3000030517578	130.800003051758	2.35747919067196	166.93019874582	182.787999999942	604109	604149	41	429.600006103516	372.200012207031	304.5	380.5
3	arva0303b	l	0	r	w	22	0	2	61	157	1	C2S2.TIF	C2S3.TIF	C1S2.TIF	2	2	1	2	3	2	200	836	605446	606296	1652	1650	606497	-32768	1643	185.042999999947	606494	606542	49	500.899993896484	382.5	659	374	111.800003051758	249.300003051758	4.54968355487854	3.08188670516775	182.042999999947	606932	606953	22	666.5	374.5	720.799987792969	367.200012207031
3	arva0303b	l	0	r	w	22	0	2	62	158	1	C1S3.TIF	C1S2.TIF	C2S3.TIF	1	1	2	3	2	3	200	538	608158	608708	1619	1619	608889	-32768	1619	165.824999999953	608883	608926	44	496.700012207031	385.200012207031	353	371.799987792969	124.400001525879	278.299987792969	4.14137789914872	174.658005181664	159.824999999953	609006	609068	63	337.5	368.100006103516	693.299987792969	377.100006103516
3	arva0303b	l	0	r	w	22	1	2	63	159	-1	C2S2.TIF	C2S3.TIF	C1S1.TIF	2	2	1	2	3	1	200	550	610346	610896	1642	1655	611079	-32768	1654	166.697999999975	-32768	-32768	-32768	-32768	-32768	-32768	-32768	-32768	-32768	-32768	-32768	-643680.302	611075	611122	48	496.799987792969	380.299987792969	319.299987792969	367.899993896484
3	arva0303b	l	0	r	w	22	1	2	64	160	-1	C2S2.TIF	C2S1.TIF	C1S3.TIF	2	2	1	2	1	3	200	675	612170	612870	1538	1543	613049	-32768	1551	162.685000000056	-32768	-32768	-32768	-32768	-32768	-32768	-32768	-32768	-32768	-32768	-32768	-645654.315	613044	613092	49	493.799987792969	377.5	317	374.299987792969
3	arva0303b	l	0	r	w	22	0	2	65	161	-1	C1S2.TIF	C1S1.TIF	C2S2.TIF	1	1	2	2	1	2	200	595	614585	615185	1686	1678	615378	-32768	1694	176.716999999946	615374	615430	57	508.200012207031	379.399993896484	710.200012207031	380	137.100006103516	341.5	5.7879913593633	-0.17067640312334	172.716999999946	616597	616665	69	705.5	382.700012207031	294.600006103516	392.5
3	arva0303b	l	0	r	w	22	1	2	66	162	1	C2S1.TIF	C2S3.TIF	C1S2.TIF	2	2	1	1	3	2	200	962	617719	618669	1675	1668	618944	-32768	1762	259.366000000038	-32768	-32768	-32768	-32768	-32768	-32768	-32768	-32768	-32768	-32768	-32768	-651452.634	618940	618987	48	500	393.600006103516	685.799987792969	392
3	arva0303b	l	0	r	w	22	1	2	67	163	1	C1S2.TIF	C1S3.TIF	C2S1.TIF	1	1	2	2	3	1	200	959	620260	621210	1707	1709	621388	-32768	1805	161.266999999993	621384	621430	47	501.399993896484	400.200012207031	332.899993896484	384.299987792969	132.199996948242	331.399993896484	4.8566089119192	174.59465928015	157.266999999993	621543	621610	68	316.5	386.399993896484	717	383
3	arva0303b	l	0	r	w	22	1	2	68	164	-1	C1S3.TIF	C1S2.TIF	C2S1.TIF	1	1	2	3	2	1	200	970	623034	624029	1718	1739	624273	-32768	1743	222.722999999998	-32768	-32768	-32768	-32768	-32768	-32768	-32768	-32768	-32768	-32768	-32768	-656818.277	624269	624316	48	502.899993896484	393.700012207031	300.600006103516	378.799987792969
3	arva0303b	l	0	r	w	22	1	2	69	165	-1	C2S1.TIF	C2S3.TIF	C1S2.TIF	2	2	1	1	3	2	200	544	625734	626284	1523	1506	626470	-32768	1393	169.543999999994	-32768	-32768	-32768	-32768	-32768	-32768	-32768	-32768	-32768	-32768	-32768	-659068.456	626465	626499	35	497.600006103516	381.100006103516	335.399993896484	369.399993896484
3	arva0303b	l	0	r	w	22	1	2	70	166	-1	C2S3.TIF	C2S2.TIF	C1S1.TIF	2	2	1	3	2	1	200	726	627564	628314	1389	1383	628528	-32768	1383	198.665999999968	628525	628566	42	495.200012207031	371	666.700012207031	367.899993896484	139.699996948242	336.600006103516	4.92896811341715	1.03705012493352	195.665999999968	629656	629715	60	679.200012207031	381.5	315.799987792969	366.899993896484
3	arva0303b	l	0	r	w	22	0	2	71	167	-1	C2S1.TIF	C2S3.TIF	C1S1.TIF	2	2	1	1	3	1	200	760	630988	631738	1410	1402	631911	-32768	1425	156.371000000043	-32768	-32768	-32768	-32768	-32768	-32768	-32768	-32768	-32768	-32768	-32768	-664522.629	631906	631948	43	496.399993896484	381.5	353.799987792969	375.700012207031
3	arva0303b	l	0	r	w	22	1	2	72	168	-1	C1S2.TIF	C1S1.TIF	C2S3.TIF	1	1	2	2	1	3	200	740	633723	634473	1458	1465	634708	-32768	1432	218.33600000001	-32768	-32768	-32768	-32768	-32768	-32768	-32768	-32768	-32768	-32768	-32768	-667257.664	634705	634756	52	506.299987792969	382.399993896484	283.600006103516	374.299987792969
3	arva0303b	l	0	r	w	22	1	2	73	169	1	C2S2.TIF	C2S3.TIF	C1S1.TIF	2	2	1	2	3	1	200	608	636164	636764	1250	1246	636953	-32768	1286	173.52899999998	636951	636978	28	486.899993896484	363.600006103516	391.100006103516	361.899993896484	93.3000030517578	164.199996948242	2.75330777621852	178.982594578638	171.52899999998	637052	637103	52	394	364	707.599975585938	361.100006103516
3	arva0303b	l	0	r	w	22	1	2	74	170	-1	C1S2.TIF	C1S1.TIF	C2S3.TIF	1	1	2	2	1	3	200	805	638157	638957	1372	1368	639154	-32768	1357	181.135000000009	-32768	-32768	-32768	-32768	-32768	-32768	-32768	-32768	-32768	-32768	-32768	-671740.865	639150	639197	48	487.399993896484	374.5	301.399993896484	370.799987792969
3	arva0303b	l	0	r	w	22	0	2	75	171	1	C2S2.TIF	C2S1.TIF	C1S2.TIF	2	2	1	2	1	2	200	905	640256	641156	1494	1493	641352	-32768	1466	180.101000000024	641349	641390	42	495.700012207031	387.5	639.5	373.700012207031	134.800003051758	309	4.1512221901272	5.48955151467456	177.101000000024	641637	641661	25	651.200012207031	372.100006103516	714.700012207031	371.200012207031
3	arva0303b	l	0	r	w	22	0	2	76	172	1	C2S1.TIF	C2S2.TIF	C1S1.TIF	2	2	1	1	2	1	200	671	642727	643427	1468	1465	643633	-32768	1472	189.506999999983	-32768	-32768	-32768	-32768	-32768	-32768	-32768	-32768	-32768	-32768	-32768	-676211.493	643629	643674	46	495.299987792969	384.799987792969	682	378.600006103516
3	arva0303b	l	0	r	w	22	0	2	77	173	1	C2S3.TIF	C2S1.TIF	C1S3.TIF	2	2	1	3	1	3	200	568	644704	645304	1413	1425	645509	-32768	1517	189.275999999954	-32768	-32768	-32768	-32768	-32768	-32768	-32768	-32768	-32768	-32768	-32768	-678087.724	645507	645563	57	500.899993896484	380	673	374
3	arva0303b	l	0	r	w	22	0	2	78	174	-1	C2S3.TIF	C2S2.TIF	C1S3.TIF	2	2	1	3	2	3	200	617	646874	647524	1445	1439	647740	-32768	1427	200.228000000003	-32768	-32768	-32768	-32768	-32768	-32768	-32768	-32768	-32768	-32768	-32768	-680307.772	647740	647809	70	496.399993896484	376.899993896484	329	367.200012207031
3	arva0303b	l	0	r	w	22	1	2	79	175	1	C1S1.TIF	C1S3.TIF	C2S2.TIF	1	1	2	1	3	2	200	835	649552	650402	1541	1535	650607	-32768	1523	189.489999999991	-32768	-32768	-32768	-32768	-32768	-32768	-32768	-32768	-32768	-32768	-32768	-683185.51	650604	650651	48	494.700012207031	386.399993896484	694.200012207031	376.899993896484
3	arva0303b	l	0	r	w	22	0	2	80	176	-1	C1S3.TIF	C1S2.TIF	C2S3.TIF	1	1	2	3	2	3	200	611	651759	652359	1432	1416	652563	-32768	1426	188.516999999993	-32768	-32768	-32768	-32768	-32768	-32768	-32768	-32768	-32768	-32768	-32768	-685142.483	652559	652609	51	496.700012207031	380.100006103516	311	372.899993896484
3	arva0303b	l	0	r	w	22	0	2	81	177	1	C1S1.TIF	C1S2.TIF	C2S1.TIF	1	1	2	1	2	1	200	702	653791	654491	1356	1362	654683	-32768	1362	175.64599999995	-32768	-32768	-32768	-32768	-32768	-32768	-32768	-32768	-32768	-32768	-32768	-687275.354	654679	654724	46	497.5	377.700012207031	677.5	371.600006103516
3	arva0303b	l	0	r	w	22	0	2	82	178	-1	C2S3.TIF	C2S2.TIF	C1S3.TIF	2	2	1	3	2	3	200	942	655853	656803	1385	1394	657039	-32768	1452	219.432999999961	-32768	-32768	-32768	-32768	-32768	-32768	-32768	-32768	-32768	-32768	-32768	-689587.567	657033	657079	47	491.100006103516	384.799987792969	307.100006103516	370.399993896484
3	arva0303b	l	0	r	w	22	0	2	83	179	1	C2S1.TIF	C2S3.TIF	C1S1.TIF	2	2	1	1	3	1	200	987	658212	659212	1415	1417	659482	-32768	1372	254.048999999999	-32768	-32768	-32768	-32768	-32768	-32768	-32768	-32768	-32768	-32768	-32768	-691995.951	659479	659526	48	489.299987792969	388	713.200012207031	370.200012207031
3	arva0303b	l	0	r	w	22	1	2	84	180	1	C1S1.TIF	C1S3.TIF	C2S2.TIF	1	1	2	1	3	2	200	850	660931	661781	1480	1490	661988	-32768	1515	191.368999999948	661984	662033	50	498.100006103516	384.299987792969	310.5	362.799987792969	126.599998474121	244.399993896484	5.41074621701954	173.44415453977	187.368999999948	662692	662731	40	577.200012207031	386	687.700012207031	384.299987792969
3	arva0303b	l	0	r	w	22	1	2	85	181	1	C1S3.TIF	C1S2.TIF	C2S1.TIF	1	1	2	3	2	1	200	648	664849	665499	1522	1524	665511	-32768	1524	-4.09999999997672	-32768	-32768	-32768	-32768	-32768	-32768	-32768	-32768	-32768	-32768	-32768	-698283.1	665746	665790	45	520.200012207031	380.100006103516	699.700012207031	371.5
3	arva0303b	l	0	r	w	22	1	2	86	182	1	C2S2.TIF	C2S1.TIF	C1S3.TIF	2	2	1	2	1	3	200	540	667086	667636	1554	1523	667816	-32768	1449	163.542999999947	667812	667863	52	488	378.600006103516	300.299987792969	364.100006103516	133.600006103516	240.899993896484	5.39433994702245	175.570653832306	159.542999999947	667939	668002	64	288.600006103516	366.799987792969	711.099975585938	371.899993896484
3	arva0303b	l	0	r	w	22	1	2	87	183	1	C2S1.TIF	C2S2.TIF	C1S3.TIF	2	2	1	1	2	3	200	936	669052	670002	1487	1491	670208	-32768	1450	190.60400000005	-32768	-32768	-32768	-32768	-32768	-32768	-32768	-32768	-32768	-32768	-32768	-702785.396	670203	670248	46	496.200012207031	382.5	688.700012207031	374.399993896484
3	arva0303b	l	0	r	w	22	1	2	88	184	-1	C1S1.TIF	C1S2.TIF	C2S3.TIF	1	1	2	1	2	3	200	535	671356	671906	1430	1420	672502	-32768	1375	580.603000000003	-32768	-32768	-32768	-32768	-32768	-32768	-32768	-32768	-32768	-32768	-32768	-704689.397	672498	672532	35	497.600006103516	383.5	319.299987792969	368.600006103516
3	arva0303b	l	0	r	w	22	1	2	89	185	1	C2S3.TIF	C2S2.TIF	C1S1.TIF	2	2	1	3	2	1	200	853	673801	674651	1323	1334	674823	-32768	1345	155.189999999944	674823	674854	32	505.5	373.5	603.299987792969	362.700012207031	86.8000030517578	149	2.83149636169611	6.30162670013238	155.189999999944	674951	674978	28	595.700012207031	366.799987792969	709.299987792969	360.299987792969
3	arva0303b	l	0	r	w	22	0	2	90	186	-1	C2S2.TIF	C2S3.TIF	C1S2.TIF	2	2	1	2	3	2	200	757	676027	676777	1485	1510	676981	-32768	1511	187.535000000033	676978	677005	28	500.200012207031	384.700012207031	581	384.600006103516	82.8000030517578	144.699996948242	2.32518129094032	0.0710173752585781	184.535000000033	677040	677090	51	569.599975585938	386.299987792969	326.5	379.100006103516
3	arva0303b	l	0	r	w	22	0	2	91	187	1	C2S3.TIF	C2S2.TIF	C1S3.TIF	2	2	1	3	2	3	200	591	678153	678753	1772	1779	678986	-32768	1760	217.206000000006	-32768	-32768	-32768	-32768	-32768	-32768	-32768	-32768	-32768	-32768	-32768	-711536.794	678982	679027	46	504.600006103516	390.200012207031	689.5	387.399993896484
3	arva0303b	l	0	r	w	22	1	2	92	188	-1	C2S3.TIF	C2S1.TIF	C1S2.TIF	2	2	1	3	1	2	200	514	680076	680626	1475	1441	680885	-32768	1397	243.498000000021	-32768	-32768	-32768	-32768	-32768	-32768	-32768	-32768	-32768	-32768	-32768	-713409.502	680881	680931	51	501.200012207031	378.899993896484	291.899993896484	366.299987792969
3	arva0303b	l	0	r	w	22	1	2	93	189	-1	C1S1.TIF	C1S3.TIF	C2S2.TIF	1	1	2	1	3	2	200	890	681984	682884	1650	1663	683066	-32768	1715	166.060000000056	683062	683108	47	503	394.700012207031	669.5	400.399993896484	133.899993896484	294.299987792969	4.78729349724678	-1.96353168105217	162.060000000056	683193	683250	58	678.400024414062	401.5	295	397.799987792969
3	arva0303b	l	0	r	w	22	0	2	94	190	-1	C2S2.TIF	C2S1.TIF	C1S2.TIF	2	2	1	2	1	2	200	930	684561	685511	1350	1380	685714	-32768	1471	185.998999999953	685711	685754	44	512.700012207031	388.899993896484	680.599975585938	384.799987792969	137.5	328.799987792969	4.81923392373513	1.40287632109357	182.998999999953	685919	685974	56	693.299987792969	390.700012207031	352.600006103516	370.799987792969
3	arva0303b	l	0	r	w	22	1	2	95	191	1	C1S2.TIF	C1S3.TIF	C2S1.TIF	1	1	2	2	3	1	200	694	688277	688977	1457	1413	689246	-32768	1363	253.361999999965	-32768	-32768	-32768	-32768	-32768	-32768	-32768	-32768	-32768	-32768	-32768	-721760.638	689242	689290	49	495.5	377.899993896484	707	376
3	arva0303b	l	0	r	w	22	0	2	96	192	1	C1S1.TIF	C1S3.TIF	C2S1.TIF	1	1	2	1	3	1	200	691	690338	691038	1460	1459	691234	-32768	1469	179.869999999995	-32768	-32768	-32768	-32768	-32768	-32768	-32768	-32768	-32768	-32768	-32768	-723822.13	691232	691274	43	495	382.100006103516	691.799987792969	376.799987792969
3	arva0303b	l	0	r	w	22	0	3	1	193	-1	C1S2.TIF	C1S3.TIF	C2S2.TIF	1	1	2	2	3	2	200	646	722633	723283	2326	2326	723462	-32768	2261	162.787999999942	723458	723505	48	508.200012207031	404.399993896484	695.5	404.299987792969	146.399993896484	369.899993896484	5.37446234132154	0.0306803986071967	158.787999999942	723773	723798	26	251.899993896484	396.399993896484	332	396.5
3	arva0303b	l	0	r	w	22	0	3	2	194	1	C2S2.TIF	C2S3.TIF	C1S2.TIF	2	2	1	2	3	2	200	885	724861	725761	1987	2000	725964	-32768	2017	187.207000000053	-32768	-32768	-32768	-32768	-32768	-32768	-32768	-32768	-32768	-32768	-32768	-758544.793	725960	726074	115	504.100006103516	394.299987792969	688.599975585938	380.399993896484
3	arva0303b	l	0	r	w	22	0	3	3	195	1	C2S2.TIF	C2S3.TIF	C1S2.TIF	2	2	1	2	3	2	200	524	727923	728473	1480	1470	728706	-32768	1374	216.515999999945	-32768	-32768	-32768	-32768	-32768	-32768	-32768	-32768	-32768	-32768	-32768	-761257.484	728702	728746	45	505.5	380.100006103516	697.5	367.5
3	arva0303b	l	0	r	w	22	1	3	4	196	1	C2S3.TIF	C2S2.TIF	C1S1.TIF	2	2	1	3	2	1	200	798	730615	731415	1465	1465	731615	-32768	1524	184.209999999963	-32768	-32768	-32768	-32768	-32768	-32768	-32768	-32768	-32768	-32768	-32768	-764198.79	731611	731658	48	485.700012207031	387.299987792969	689.299987792969	374.799987792969
3	arva0303b	l	0	r	w	22	0	3	5	197	-1	C1S3.TIF	C1S2.TIF	C2S3.TIF	1	1	2	3	2	3	200	995	732923	733923	1756	1775	734109	-32768	1827	169.689999999944	-32768	-32768	-32768	-32768	-32768	-32768	-32768	-32768	-32768	-32768	-32768	-766707.31	734106	734143	38	492.299987792969	394.200012207031	316	371.399993896484
3	arva0303b	l	0	r	w	22	0	3	6	198	1	C1S2.TIF	C1S1.TIF	C2S2.TIF	1	1	2	2	1	2	200	995	735194	736194	1452	1460	736408	-32768	1482	198.606000000029	736408	736497	90	494.899993896484	384.100006103516	654.400024414062	367.899993896484	126.599998474121	397.5	4.60698185311029	5.80780878327629	198.606000000029	738372	738420	49	504.700012207031	377.899993896484	664.5	392.299987792969
3	arva0303b	l	0	r	w	22	0	3	7	199	1	C1S3.TIF	C1S2.TIF	C2S3.TIF	1	1	2	3	2	3	200	803	739863	740663	1756	1760	740847	-32768	1828	167.923999999999	740843	740869	27	490.600006103516	399.200012207031	467.399993896484	382.899993896484	63.2999992370605	145.399993896484	0.817108912595198	144.909193311301	163.923999999999	740899	740956	58	462.600006103516	387.399993896484	715.5	374.899993896484
3	arva0303b	l	0	r	w	22	0	3	8	200	1	C2S3.TIF	C2S2.TIF	C1S3.TIF	2	2	1	3	2	3	200	891	742266	743166	1305	1291	743360	-32768	1265	177.44299999997	743357	743399	43	493.100006103516	374.700012207031	270.600006103516	370.200012207031	147.5	224.600006103516	6.36754671189853	178.838731389409	174.44299999997	743476	743530	55	280.100006103516	366.5	688.200012207031	357.799987792969
3	arva0303b	l	0	r	w	22	0	3	9	201	-1	C1S3.TIF	C1S1.TIF	C2S3.TIF	1	1	2	3	1	3	200	672	744595	745295	1270	1248	745501	-32768	1190	189.765000000014	-32768	-32768	-32768	-32768	-32768	-32768	-32768	-32768	-32768	-32768	-32768	-778079.235	745498	745535	38	497.600006103516	368	291.799987792969	360.600006103516
3	arva0303b	l	0	r	w	22	0	3	10	202	-1	C1S1.TIF	C1S2.TIF	C2S1.TIF	1	1	2	1	2	1	200	892	747128	748028	1324	1330	748260	-32768	1318	216.847999999998	-32768	-32768	-32768	-32768	-32768	-32768	-32768	-32768	-32768	-32768	-32768	-780811.152	748255	748303	49	495.799987792969	383.200012207031	281.5	362.5
3	arva0303b	l	0	r	w	22	0	3	11	203	-1	C2S2.TIF	C2S3.TIF	C1S2.TIF	2	2	1	2	3	2	200	671	749905	750605	1715	1723	750808	-32768	1715	186.802000000025	750805	750852	48	486.100006103516	403.600006103516	666.099975585938	397.700012207031	141.600006103516	316.100006103516	5.17519856829679	1.88006115442754	183.802000000025	751336	751357	22	263.399993896484	396.100006103516	321.299987792969	380.600006103516
3	arva0303b	l	0	r	w	22	1	3	12	204	-1	C1S1.TIF	C1S2.TIF	C2S3.TIF	1	1	2	1	2	3	200	899	752418	753318	1588	1573	753520	-32768	1503	186.361000000034	753517	753551	35	490.799987792969	389.200012207031	664.099975585938	380.200012207031	141.699996948242	289	4.98661481712195	2.97715624128084	183.361000000034	753667	753719	53	656.599975585938	384.799987792969	319.5	379.899993896484
3	arva0303b	l	0	r	w	22	1	3	13	205	1	C2S3.TIF	C2S2.TIF	C1S1.TIF	2	2	1	3	2	1	200	671	755045	755745	1462	1425	755931	-32768	1365	170.334999999963	-32768	-32768	-32768	-32768	-32768	-32768	-32768	-32768	-32768	-32768	-32768	-788528.665	755928	755967	40	501.200012207031	378.899993896484	684.5	373.899993896484
3	arva0303b	l	0	r	w	22	1	3	14	206	-1	C1S3.TIF	C1S2.TIF	C2S1.TIF	1	1	2	3	2	1	200	692	756990	757690	1633	1617	757949	-32768	1555	243.555999999982	-32768	-32768	-32768	-32768	-32768	-32768	-32768	-32768	-32768	-32768	-32768	-790473.444	757945	757990	46	493.799987792969	383	312.299987792969	372.100006103516
3	arva0303b	l	0	r	w	22	0	3	15	207	1	C2S3.TIF	C2S2.TIF	C1S3.TIF	2	2	1	3	2	3	200	539	759388	759938	1573	1560	760148	-32768	1547	194.234999999986	-32768	-32768	-32768	-32768	-32768	-32768	-32768	-32768	-32768	-32768	-32768	-792721.765	760146	760191	46	501.700012207031	383.200012207031	706.099975585938	373.600006103516
3	arva0303b	l	0	r	w	22	0	3	16	208	-1	C1S1.TIF	C1S3.TIF	C2S1.TIF	1	1	2	1	3	1	200	701	761675	762375	1462	1460	762573	-32768	1459	181.199000000022	-32768	-32768	-32768	-32768	-32768	-32768	-32768	-32768	-32768	-32768	-32768	-795159.801	762568	762616	49	497.899993896484	373.700012207031	294.299987792969	372.700012207031
3	arva0303b	l	0	r	w	22	1	3	17	209	-1	C1S1.TIF	C1S2.TIF	C2S3.TIF	1	1	2	1	2	3	200	560	763895	764445	1485	1470	764915	-32768	1494	453.900999999954	-32768	-32768	-32768	-32768	-32768	-32768	-32768	-32768	-32768	-32768	-32768	-797229.099	764911	764956	46	495.200012207031	380.799987792969	300.200012207031	361.5
3	arva0303b	l	0	r	w	22	1	3	18	210	1	C2S3.TIF	C2S1.TIF	C1S2.TIF	2	2	1	3	1	2	200	867	766246	767096	1519	1520	767303	-32768	1530	190.675000000047	-32768	-32768	-32768	-32768	-32768	-32768	-32768	-32768	-32768	-32768	-32768	-799880.325	767300	767349	50	489	389	704.299987792969	364.399993896484
3	arva0303b	l	0	r	w	22	1	3	19	211	1	C2S3.TIF	C2S1.TIF	C1S2.TIF	2	2	1	3	1	2	200	953	768396	769346	1411	1407	769704	-32768	1418	341.986000000034	769700	769744	45	485.799987792969	379.200012207031	659.799987792969	377.100006103516	151.5	338	5.00036502286078	0.692466735482768	337.986000000034	771533	771597	65	328.700012207031	349.600006103516	681	371.100006103516
3	arva0303b	l	0	r	w	22	1	3	20	212	-1	C2S3.TIF	C2S1.TIF	C1S2.TIF	2	2	1	3	1	2	200	701	774320	775020	1433	1436	775312	-32768	1439	276.488999999943	-32768	-32768	-32768	-32768	-32768	-32768	-32768	-32768	-32768	-32768	-32768	-807803.511	775308	775353	46	491.399993896484	374	311.799987792969	367.600006103516
3	arva0303b	l	0	r	w	22	1	3	21	213	1	C1S1.TIF	C1S3.TIF	C2S2.TIF	1	1	2	1	3	2	200	563	777111	777711	1760	1730	777919	-32768	1661	191.667000000016	-32768	-32768	-32768	-32768	-32768	-32768	-32768	-32768	-32768	-32768	-32768	-810495.333	777915	777962	48	492.200012207031	386.899993896484	685.700012207031	391.700012207031
3	arva0303b	l	0	r	w	22	0	3	22	214	1	C2S3.TIF	C2S1.TIF	C1S3.TIF	2	2	1	3	1	3	200	525	779379	779929	1502	1500	780202	-32768	1486	257.878000000026	-32768	-32768	-32768	-32768	-32768	-32768	-32768	-32768	-32768	-32768	-32768	-812712.122	780199	780245	47	492.100006103516	377.200012207031	679.900024414062	365.200012207031
3	arva0303b	l	0	r	w	22	0	3	23	215	1	C1S3.TIF	C1S2.TIF	C2S3.TIF	1	1	2	3	2	3	200	817	781585	782435	1457	1455	782678	-32768	1486	226.300999999978	-32768	-32768	-32768	-32768	-32768	-32768	-32768	-32768	-32768	-32768	-32768	-815219.699	782674	782722	49	493.200012207031	383.100006103516	711.200012207031	376.399993896484
3	arva0303b	l	0	r	w	22	1	3	24	216	1	C2S1.TIF	C2S3.TIF	C1S2.TIF	2	2	1	1	3	2	200	866	784426	785276	1381	1388	785449	-32768	1439	157.388000000035	785445	785490	46	492.799987792969	383.299987792969	315.899993896484	368.600006103516	141.300003051758	316.5	5.0863385508046	175.236853749147	153.388000000035	785595	785663	69	300	372.399993896484	756.200012207031	378.899993896484
3	arva0303b	l	0	r	w	22	0	3	25	217	-1	C2S1.TIF	C2S3.TIF	C1S1.TIF	2	2	1	1	3	1	200	914	787055	787955	1319	1310	788204	-32768	1302	232.85699999996	-32768	-32768	-32768	-32768	-32768	-32768	-32768	-32768	-32768	-32768	-32768	-820739.143	788200	788245	46	497.700012207031	374.200012207031	301.799987792969	375
3	arva0303b	l	0	r	w	22	0	3	26	218	-1	C2S3.TIF	C2S2.TIF	C1S3.TIF	2	2	1	3	2	3	200	704	789378	790078	1426	1434	790345	-32768	1392	251.780999999959	-32768	-32768	-32768	-32768	-32768	-32768	-32768	-32768	-32768	-32768	-32768	-822861.219	790486	790517	32	466.299987792969	375.399993896484	308.899993896484	378.200012207031
3	arva0303b	l	0	r	w	22	0	3	27	219	1	C2S1.TIF	C2S3.TIF	C1S1.TIF	2	2	1	1	3	1	200	560	791944	792494	1361	1357	792704	-32768	1328	193.25	-32768	-32768	-32768	-32768	-32768	-32768	-32768	-32768	-32768	-32768	-32768	-825278.75	792701	792748	48	498.299987792969	367.200012207031	697.700012207031	374
3	arva0303b	l	0	r	w	22	0	3	28	220	-1	C1S2.TIF	C1S1.TIF	C2S2.TIF	1	1	2	2	1	2	200	540	794532	795082	1296	1305	795324	-32768	1343	225.844000000041	-32768	-32768	-32768	-32768	-32768	-32768	-32768	-32768	-32768	-32768	-32768	-827866.156	795320	795367	48	495.200012207031	379.299987792969	280.600006103516	372.399993896484
3	arva0303b	l	0	r	w	22	1	3	29	221	1	C2S1.TIF	C2S2.TIF	C1S3.TIF	2	2	1	1	2	3	200	810	796834	797634	1639	1636	797894	-32768	1619	244.636999999988	-32768	-32768	-32768	-32768	-32768	-32768	-32768	-32768	-32768	-32768	-32768	-830417.363	797890	797935	46	504	393.799987792969	681	380.5
3	arva0303b	l	0	r	w	22	0	3	30	222	1	C2S2.TIF	C2S1.TIF	C1S2.TIF	2	2	1	2	1	2	200	935	799061	800011	1448	1444	800235	-32768	1399	208.011999999988	-32768	-32768	-32768	-32768	-32768	-32768	-32768	-32768	-32768	-32768	-32768	-832794.988	800232	800266	35	492.100006103516	392.200012207031	691.5	375.899993896484
3	arva0303b	l	0	r	w	22	1	3	31	223	1	C2S2.TIF	C2S1.TIF	C1S3.TIF	2	2	1	2	1	3	200	936	801521	802471	1406	1388	802739	-32768	1320	251.060000000056	-32768	-32768	-32768	-32768	-32768	-32768	-32768	-32768	-32768	-32768	-32768	-835255.94	802734	802771	38	495.700012207031	383.399993896484	700.5	360.5
3	arva0303b	l	0	r	w	22	1	3	32	224	1	C1S3.TIF	C1S1.TIF	C2S2.TIF	1	1	2	3	1	2	200	510	803822	804322	1386	1371	804592	-32768	1376	253.912000000011	-32768	-32768	-32768	-32768	-32768	-32768	-32768	-32768	-32768	-32768	-32768	-837106.088	804590	804638	49	494	379.5	694.799987792969	370.5
3	arva0303b	l	0	r	w	22	0	3	33	225	-1	C1S2.TIF	C1S1.TIF	C2S2.TIF	1	1	2	2	1	2	200	798	805918	806718	1305	1303	806904	-32768	1312	169.829000000027	-32768	-32768	-32768	-32768	-32768	-32768	-32768	-32768	-32768	-32768	-32768	-839502.171	806899	806935	37	489	379.5	287.700012207031	369
3	arva0303b	l	0	r	w	22	0	3	34	226	1	C2S1.TIF	C2S3.TIF	C1S1.TIF	2	2	1	1	3	1	200	861	808830	809680	1444	1455	809930	-32768	1479	233.673999999999	-32768	-32768	-32768	-32768	-32768	-32768	-32768	-32768	-32768	-32768	-32768	-842464.326	809926	809973	48	480.799987792969	380.299987792969	681.299987792969	379
3	arva0303b	l	0	r	w	22	1	3	35	227	-1	C2S1.TIF	C2S2.TIF	C1S3.TIF	2	2	1	1	2	3	200	649	811029	811679	1296	1304	811933	-32768	1338	238.167000000016	-32768	-32768	-32768	-32768	-32768	-32768	-32768	-32768	-32768	-32768	-32768	-844462.833	811928	811975	48	483.200012207031	376.799987792969	277.899993896484	373.600006103516
3	arva0303b	l	0	r	w	22	1	3	36	228	-1	C2S2.TIF	C2S3.TIF	C1S1.TIF	2	2	1	2	3	1	200	845	813534	814384	1447	1448	814637	-32768	1403	236.829999999958	-32768	-32768	-32768	-32768	-32768	-32768	-32768	-32768	-32768	-32768	-32768	-847168.17	814633	814681	49	510.600006103516	378.600006103516	305	371.399993896484
3	arva0303b	l	0	r	w	22	0	3	37	229	1	C2S1.TIF	C2S2.TIF	C1S1.TIF	2	2	1	1	2	1	200	647	815910	816560	1524	1528	816816	-32768	1572	240.278000000049	-32768	-32768	-32768	-32768	-32768	-32768	-32768	-32768	-32768	-32768	-32768	-849343.722	816812	816857	46	495.5	388.5	681.200012207031	384.899993896484
3	arva0303b	l	0	r	w	22	1	3	38	230	-1	C1S3.TIF	C1S1.TIF	C2S2.TIF	1	1	2	3	1	2	200	656	818018	818668	1575	1565	818897	-32768	1572	212.829999999958	-32768	-32768	-32768	-32768	-32768	-32768	-32768	-32768	-32768	-32768	-32768	-851452.17	818892	818938	47	493.5	385.600006103516	305	378.200012207031
3	arva0303b	l	0	r	w	22	1	3	39	231	-1	C2S1.TIF	C2S2.TIF	C1S3.TIF	2	2	1	1	2	3	200	834	821086	821936	1457	1466	822171	-32768	1388	219.658999999985	-32768	-32768	-32768	-32768	-32768	-32768	-32768	-32768	-32768	-32768	-32768	-854719.341	822167	822217	51	494.899993896484	378.5	291.299987792969	373.299987792969
3	arva0303b	l	0	r	w	22	1	3	40	232	1	C1S1.TIF	C1S2.TIF	C2S3.TIF	1	1	2	1	2	3	200	681	825233	825933	1445	1399	826160	-32768	1328	210.523000000045	-32768	-32768	-32768	-32768	-32768	-32768	-32768	-32768	-32768	-32768	-32768	-858717.477	826156	826199	44	498.5	367.200012207031	692.299987792969	363
3	arva0303b	l	0	r	w	22	0	3	41	233	-1	C2S1.TIF	C2S3.TIF	C1S1.TIF	2	2	1	1	3	1	200	519	827647	828197	1330	1330	828455	-32768	1307	241.743000000017	-32768	-32768	-32768	-32768	-32768	-32768	-32768	-32768	-32768	-32768	-32768	-860981.257	828451	828497	47	503.700012207031	374.5	296.5	376
3	arva0303b	l	0	r	w	22	1	3	42	234	-1	C2S1.TIF	C2S3.TIF	C1S2.TIF	2	2	1	1	3	2	200	530	829771	830321	1342	1345	830885	-32768	1432	548.22100000002	-32768	-32768	-32768	-32768	-32768	-32768	-32768	-32768	-32768	-32768	-32768	-863104.779	830881	830924	44	497.600006103516	383	323.299987792969	370.700012207031
3	arva0303b	l	0	r	w	22	1	3	43	235	1	C2S1.TIF	C2S2.TIF	C1S3.TIF	2	2	1	1	2	3	200	771	832400	833200	1237	1224	833422	-32768	1243	207.055000000051	-32768	-32768	-32768	-32768	-32768	-32768	-32768	-32768	-32768	-32768	-32768	-865982.945	833418	833462	45	505.200012207031	367.899993896484	685	363.5
3	arva0303b	l	0	r	w	22	1	3	44	236	-1	C2S2.TIF	C2S3.TIF	C1S1.TIF	2	2	1	2	3	1	200	962	834757	835707	1320	1321	835937	-32768	1320	213.150999999954	835933	835969	37	486.5	382.799987792969	685	368.600006103516	154.5	314.5	5.71047855479674	4.10351583379495	209.150999999954	836134	836190	57	680.400024414062	375.700012207031	351.100006103516	370.100006103516
3	arva0303b	l	0	r	w	22	0	3	45	237	1	C1S3.TIF	C1S1.TIF	C2S3.TIF	1	1	2	3	1	3	200	816	839088	839888	1229	1226	840155	-32768	1284	250.559000000008	-32768	-32768	-32768	-32768	-32768	-32768	-32768	-32768	-32768	-32768	-32768	-872672.441	840151	840197	47	491.100006103516	372	687	367.100006103516
3	arva0303b	l	0	r	w	22	1	3	46	238	1	C1S2.TIF	C1S1.TIF	C2S3.TIF	1	1	2	2	1	3	200	586	842231	842831	1495	1510	843096	-32768	1529	249.52099999995	-32768	-32768	-32768	-32768	-32768	-32768	-32768	-32768	-32768	-32768	-32768	-875614.479	843092	843140	49	494	374.100006103516	696.799987792969	368.200012207031
3	arva0303b	l	0	r	w	22	1	3	47	239	1	C2S2.TIF	C2S3.TIF	C1S1.TIF	2	2	1	2	3	1	200	984	844197	845197	1597	1598	845395	-32768	1615	182.158000000054	845390	845432	43	489.100006103516	384.799987792969	334.299987792969	374.399993896484	127.300003051758	334.299987792969	4.45196516121747	176.146100201785	177.158000000054	845519	845583	65	315.299987792969	370.399993896484	707	370.100006103516
3	arva0303b	l	0	r	w	22	0	3	48	240	1	C2S3.TIF	C2S1.TIF	C1S3.TIF	2	2	1	3	1	3	200	863	846961	847811	1433	1444	848052	-32768	1428	224.986000000034	-32768	-32768	-32768	-32768	-32768	-32768	-32768	-32768	-32768	-32768	-32768	-880595.014	848048	848095	48	496.100006103516	381.700012207031	697.900024414062	374.600006103516
3	arva0303b	l	0	r	w	22	0	3	49	241	-1	C2S2.TIF	C2S1.TIF	C1S2.TIF	2	2	1	2	1	2	200	938	849378	850328	1402	1416	850579	-32768	1440	235.084000000032	-32768	-32768	-32768	-32768	-32768	-32768	-32768	-32768	-32768	-32768	-32768	-883111.916	850575	850621	47	498.100006103516	378.5	295.600006103516	369.600006103516
3	arva0303b	l	0	r	w	22	1	3	50	242	-1	C1S2.TIF	C1S1.TIF	C2S3.TIF	1	1	2	2	1	3	200	957	851950	852900	1447	1439	853177	-32768	1403	261.04700000002	-32768	-32768	-32768	-32768	-32768	-32768	-32768	-32768	-32768	-32768	-32768	-885683.953	853173	853221	49	490.200012207031	382.299987792969	293.799987792969	368.600006103516
3	arva0303b	l	0	r	w	22	1	3	51	243	1	C2S1.TIF	C2S3.TIF	C1S2.TIF	2	2	1	1	3	2	200	915	854285	855185	1350	1338	855461	-32768	1320	259.204999999958	-32768	-32768	-32768	-32768	-32768	-32768	-32768	-32768	-32768	-32768	-32768	-887969.795	855457	855494	38	489.899993896484	380.100006103516	688.799987792969	363.399993896484
3	arva0303b	l	0	r	w	22	1	3	52	244	1	C1S3.TIF	C1S1.TIF	C2S2.TIF	1	1	2	3	1	2	200	930	856550	857500	1350	1340	857768	-32768	1343	252.185999999987	-32768	-32768	-32768	-32768	-32768	-32768	-32768	-32768	-32768	-32768	-32768	-890283.814	857765	857811	47	490.700012207031	374.200012207031	714.700012207031	362.799987792969
3	arva0303b	l	0	r	w	22	1	3	53	245	1	C1S3.TIF	C1S2.TIF	C2S1.TIF	1	1	2	3	2	1	200	681	859088	859788	1508	1497	860045	-32768	1499	240.606000000029	-32768	-32768	-32768	-32768	-32768	-32768	-32768	-32768	-32768	-32768	-32768	-892572.394	860042	860076	35	486.700012207031	384.299987792969	684.299987792969	373.100006103516
3	arva0303b	l	0	r	w	22	1	3	54	246	-1	C1S2.TIF	C1S3.TIF	C2S1.TIF	1	1	2	2	3	1	200	546	861135	861685	1615	1614	862001	-32768	1638	299.988999999943	-32768	-32768	-32768	-32768	-32768	-32768	-32768	-32768	-32768	-32768	-32768	-894469.011	861996	862049	54	487.700012207031	384.5	289	379.600006103516
3	arva0303b	l	0	r	w	22	1	3	55	247	-1	C1S3.TIF	C1S1.TIF	C2S2.TIF	1	1	2	3	1	2	200	928	865558	866508	1347	1347	866822	-32768	1376	296.851999999955	-32768	-32768	-32768	-32768	-32768	-32768	-32768	-32768	-32768	-32768	-32768	-899293.148	866818	866856	39	491.299987792969	377.299987792969	286.799987792969	378.600006103516
3	arva0303b	l	0	r	w	22	1	3	56	248	-1	C2S3.TIF	C2S1.TIF	C1S2.TIF	2	2	1	3	1	2	200	762	867921	868671	1578	1586	868955	-32768	1699	267.523999999976	-32768	-32768	-32768	-32768	-32768	-32768	-32768	-32768	-32768	-32768	-32768	-901455.476	868951	869002	52	505	386.700012207031	311.299987792969	378.5
3	arva0303b	l	0	r	w	22	0	3	57	249	1	C1S1.TIF	C1S2.TIF	C2S1.TIF	1	1	2	1	2	1	200	594	870343	870943	1836	1843	871188	-32768	1828	228.824999999953	-32768	-32768	-32768	-32768	-32768	-32768	-32768	-32768	-32768	-32768	-32768	-903727.175	871185	871230	46	502.899993896484	395.100006103516	668.400024414062	386.5
3	arva0303b	l	0	r	w	22	0	3	58	250	-1	C2S2.TIF	C2S3.TIF	C1S2.TIF	2	2	1	2	3	2	200	957	872831	873781	1461	1445	873965	-32768	1388	168.631999999983	-32768	-32768	-32768	-32768	-32768	-32768	-32768	-32768	-32768	-32768	-32768	-906564.368	873962	874001	40	487	377.5	331.100006103516	375.399993896484
3	arva0303b	l	0	r	w	22	1	3	59	251	-1	C2S3.TIF	C2S2.TIF	C1S1.TIF	2	2	1	3	2	1	200	851	875583	876433	1557	1559	876688	-32768	1568	238.699000000022	-32768	-32768	-32768	-32768	-32768	-32768	-32768	-32768	-32768	-32768	-32768	-909217.301	876685	876732	48	500.299987792969	384.399993896484	322	372.899993896484
3	arva0303b	l	0	r	w	22	1	3	60	252	-1	C2S2.TIF	C2S1.TIF	C1S3.TIF	2	2	1	2	1	3	200	757	878038	878788	1251	1254	879023	-32768	1303	218.680999999982	-32768	-32768	-32768	-32768	-32768	-32768	-32768	-32768	-32768	-32768	-32768	-911572.319	879019	879064	46	488.600006103516	366.899993896484	302.700012207031	368.5
3	arva0303b	l	0	r	w	22	0	3	61	253	-1	C1S2.TIF	C1S3.TIF	C2S2.TIF	1	1	2	2	3	2	200	520	880115	880665	1513	1490	880997	-32768	1451	316.131000000052	-32768	-32768	-32768	-32768	-32768	-32768	-32768	-32768	-32768	-32768	-32768	-913448.869	880993	881030	38	506.5	386.200012207031	294.5	376.799987792969
3	arva0303b	l	0	r	w	22	0	3	62	254	-1	C2S1.TIF	C2S2.TIF	C1S1.TIF	2	2	1	1	2	1	200	534	882137	882687	1402	1396	883144	-32768	1379	440.981000000029	883141	883190	50	487.700012207031	371.100006103516	669.799987792969	364.200012207031	122.699996948242	268.899993896484	5.22902164365702	2.17621694773547	437.981000000029	883383	883437	55	679.599975585938	367	349.899993896484	369.299987792969
3	arva0303b	l	0	r	w	22	1	3	63	255	1	C1S2.TIF	C1S1.TIF	C2S3.TIF	1	1	2	2	1	3	200	921	884769	885719	1506	1511	885933	-32768	1520	198.739999999991	-32768	-32768	-32768	-32768	-32768	-32768	-32768	-32768	-32768	-32768	-32768	-918502.26	885929	885975	47	493	391.5	681.5	375.5
3	arva0303b	l	0	r	w	22	0	3	64	256	-1	C2S3.TIF	C2S1.TIF	C1S3.TIF	2	2	1	3	1	3	200	770	887006	887806	1531	1530	888061	-32768	1501	238.113999999943	-32768	-32768	-32768	-32768	-32768	-32768	-32768	-32768	-32768	-32768	-32768	-920590.886	888056	888104	49	496.100006103516	379.5	287.299987792969	367.399993896484
3	arva0303b	l	0	r	w	22	0	3	65	257	-1	C2S2.TIF	C2S1.TIF	C1S2.TIF	2	2	1	2	1	2	200	582	889220	889820	1519	1510	890307	-32768	1521	471.19299999997	-32768	-32768	-32768	-32768	-32768	-32768	-32768	-32768	-32768	-32768	-32768	-922603.807	890303	890357	55	490.100006103516	383.799987792969	269.600006103516	365.899993896484
3	arva0303b	l	0	r	w	22	0	3	66	258	1	C2S1.TIF	C2S2.TIF	C1S1.TIF	2	2	1	1	2	1	200	741	892400	893150	1440	1427	893368	-32768	1348	202.388999999966	893364	893398	35	492.5	371.299987792969	341.799987792969	362.399993896484	122.699996948242	234.600006103516	4.33182497599092	176.611145751545	198.388999999966	893543	893604	62	348.799987792969	362	691.099975585938	370.899993896484
3	arva0303b	l	0	r	w	22	1	3	67	259	1	C1S2.TIF	C1S3.TIF	C2S1.TIF	1	1	2	2	3	1	200	666	894921	895621	1414	1431	895812	-32768	1465	175.415999999968	895809	895840	32	499.200012207031	384.299987792969	324.100006103516	377.100006103516	152.100006103516	314.600006103516	5.02866063350121	177.639282040017	172.415999999968	895944	896010	67	325.600006103516	380.600006103516	727.799987792969	374.799987792969
3	arva0303b	l	0	r	w	22	0	3	68	260	1	C1S2.TIF	C1S1.TIF	C2S2.TIF	1	1	2	2	1	2	200	808	897297	898097	1394	1398	898298	-32768	1412	184.070999999996	898295	898330	36	499.299987792969	380.200012207031	313.899993896484	368.700012207031	142.699996948242	295.299987792969	5.32258921348436	176.441107873431	181.070999999996	898428	898492	65	316.600006103516	371.700012207031	734.799987792969	371.399993896484
3	arva0303b	l	0	r	w	22	1	3	69	261	1	C1S3.TIF	C1S2.TIF	C2S1.TIF	1	1	2	3	2	1	200	875	899824	900724	1315	1311	900906	-32768	1313	165.557999999961	900903	900948	46	499.600006103516	378	310.100006103516	378.899993896484	138.600006103516	314.600006103516	5.42986107545516	-179.727796451694	162.557999999961	901067	901123	57	293.5	380.600006103516	687.900024414062	363.299987792969
3	arva0303b	l	0	r	w	22	1	3	70	262	-1	C1S2.TIF	C1S1.TIF	C2S3.TIF	1	1	2	2	1	3	200	779	902185	902985	1287	1287	903247	-32768	1236	245.97100000002	-32768	-32768	-32768	-32768	-32768	-32768	-32768	-32768	-32768	-32768	-32768	-935769.029	903244	903293	50	495.5	374.5	267.200012207031	375.600006103516
3	arva0303b	l	0	r	w	22	1	3	71	263	-1	C2S3.TIF	C2S2.TIF	C1S1.TIF	2	2	1	3	2	1	200	592	905265	905865	1195	1190	906096	-32768	1246	214.910999999964	906095	906105	11	484.100006103516	381.700012207031	471	364.200012207031	52	67.8000030517578	0.629646171438564	126.778407836384	213.910999999964	906272	906309	38	467.799987792969	371.700012207031	271.5	376.100006103516
3	arva0303b	l	0	r	w	22	0	3	72	264	-1	C2S1.TIF	C2S2.TIF	C1S1.TIF	2	2	1	1	2	1	200	513	907363	907913	1457	1446	908184	-32768	1376	254.805999999982	908180	908218	39	499.799987792969	375.100006103516	262.200012207031	374.5	172.5	343.799987792969	6.78859256318755	179.855381875903	250.805999999982	908469	908491	23	274.799987792969	375.600006103516	355.399993896484	373.899993896484
3	arva0303b	l	0	r	w	22	0	3	73	265	-1	C2S3.TIF	C2S2.TIF	C1S3.TIF	2	2	1	3	2	3	200	994	909908	910908	1325	1321	911138	-32768	1360	213.925000000047	-32768	-32768	-32768	-32768	-32768	-32768	-32768	-32768	-32768	-32768	-32768	-943692.075	911134	911181	48	513.200012207031	380.5	297.399993896484	368.200012207031
3	arva0303b	l	0	r	w	22	1	3	74	266	-1	C1S2.TIF	C1S3.TIF	C2S1.TIF	1	1	2	2	3	1	200	917	913841	914741	1281	1285	914977	-32768	1269	219.996000000043	914973	915014	42	489.799987792969	378.600006103516	633.799987792969	369.200012207031	122.300003051758	288.899993896484	4.14676310162671	3.74021294723838	215.996000000043	915116	915168	53	644.299987792969	371.600006103516	299.899993896484	373.5
3	arva0303b	l	0	r	w	22	0	3	75	267	1	C1S3.TIF	C1S1.TIF	C2S3.TIF	1	1	2	3	1	3	200	555	916275	916825	1297	1298	917144	-32768	1285	302.978000000003	917141	917190	50	491.5	364.399993896484	653	367.200012207031	109.5	209.399993896484	4.64150389421667	-0.994703080710631	299.978000000003	917483	917506	24	661.599975585938	374.200012207031	742.200012207031	372.200012207031
3	arva0303b	l	0	r	w	22	0	3	76	268	1	C1S1.TIF	C1S2.TIF	C2S1.TIF	1	1	2	1	2	1	200	775	919386	920186	1271	1268	920458	-32768	1223	255.101000000024	-32768	-32768	-32768	-32768	-32768	-32768	-32768	-32768	-32768	-32768	-32768	-952970.899	920455	920494	40	489.700012207031	367.100006103516	694.299987792969	368.100006103516
3	arva0303b	l	0	r	w	22	0	3	77	269	-1	C1S1.TIF	C1S3.TIF	C2S1.TIF	1	1	2	1	3	1	200	649	921760	922410	1262	1250	922702	-32768	1193	276.064999999944	922698	922735	38	492.600006103516	375	680.5	362.899993896484	138.399993896484	276	5.4029103462398	3.69511889255152	272.064999999944	923323	923357	35	485.899993896484	374.600006103516	275.200012207031	377.899993896484
3	arva0303b	l	0	r	w	22	1	3	78	270	1	C2S2.TIF	C2S1.TIF	C1S3.TIF	2	2	1	2	1	3	200	947	924430	925380	1262	1260	925597	-32768	1247	201.015000000014	925595	925632	38	497.799987792969	385.100006103516	647.200012207031	361.600006103516	113	217.699996948242	4.34604052609167	8.95183173233503	199.015000000014	925933	925958	26	641.900024414062	370.799987792969	725.299987792969	366.100006103516
3	arva0303b	l	0	r	w	22	0	3	79	271	1	C2S2.TIF	C2S1.TIF	C1S2.TIF	2	2	1	2	1	2	200	741	927063	927813	1515	1506	928075	-32768	1459	246.280999999959	-32768	-32768	-32768	-32768	-32768	-32768	-32768	-32768	-32768	-32768	-32768	-960596.719	928071	928118	48	489.5	380.399993896484	692	374.100006103516
3	arva0303b	l	0	r	w	22	0	3	80	272	-1	C1S3.TIF	C1S1.TIF	C2S3.TIF	1	1	2	3	1	3	200	906	929399	930299	1626	1639	930492	-32768	1616	176.902000000002	-32768	-32768	-32768	-32768	-32768	-32768	-32768	-32768	-32768	-32768	-32768	-963083.098	930488	930537	50	498.799987792969	380.799987792969	302.899993896484	378.600006103516
3	arva0303b	l	0	r	w	22	1	3	81	273	1	C1S1.TIF	C1S3.TIF	C2S2.TIF	1	1	2	1	3	2	200	938	932334	933284	1715	1740	933521	-32768	1740	220.241000000038	933517	933562	46	490.299987792969	392.899993896484	652.400024414062	382.100006103516	138.800003051758	345.700012207031	4.66840355538175	3.81720680999415	216.241000000038	934985	935029	45	498.399993896484	369.100006103516	689.299987792969	363.200012207031
3	arva0303b	l	0	r	w	22	0	3	82	274	-1	C1S1.TIF	C1S2.TIF	C2S1.TIF	1	1	2	1	2	1	200	999	937643	938643	1632	1583	938945	-32768	1479	286.018999999971	938942	938979	38	499.899993896484	384.299987792969	597.400024414062	377.299987792969	103.599998474121	237	2.81299891559321	4.11240847411047	283.018999999971	939060	939112	53	607.5	382	281.799987792969	382.5
3	arva0303b	l	0	r	w	22	0	3	83	275	1	C1S1.TIF	C1S3.TIF	C2S1.TIF	1	1	2	1	3	1	200	704	941302	942002	1527	1535	942248	-32768	1601	230.241000000038	-32768	-32768	-32768	-32768	-32768	-32768	-32768	-32768	-32768	-32768	-32768	-974785.759	942244	942291	48	493.200012207031	390.100006103516	689.700012207031	382.899993896484
3	arva0303b	l	0	r	w	22	1	3	84	276	-1	C2S1.TIF	C2S3.TIF	C1S2.TIF	2	2	1	1	3	2	200	889	943994	944894	1372	1389	945146	-32768	1426	235.670000000042	-32768	-32768	-32768	-32768	-32768	-32768	-32768	-32768	-32768	-32768	-32768	-977678.33	945142	945186	45	489.100006103516	387.200012207031	306	378.899993896484
3	arva0303b	l	0	r	w	22	0	3	85	277	1	C1S1.TIF	C1S3.TIF	C2S1.TIF	1	1	2	1	3	1	200	755	946919	947669	1513	1532	947912	-32768	1562	226.716000000015	-32768	-32768	-32768	-32768	-32768	-32768	-32768	-32768	-32768	-32768	-32768	-980453.284	947908	947956	49	507.700012207031	386.299987792969	687.599975585938	379.399993896484
3	arva0303b	l	0	r	w	22	0	3	86	278	1	C1S2.TIF	C1S3.TIF	C2S2.TIF	1	1	2	2	3	2	200	528	949011	949561	1580	1565	949908	-32768	1562	331.22100000002	-32768	-32768	-32768	-32768	-32768	-32768	-32768	-32768	-32768	-32768	-32768	-982344.779	949904	949950	47	497.100006103516	378.5	682.299987792969	375.799987792969
3	arva0303b	l	0	r	w	22	1	3	87	279	-1	C1S3.TIF	C1S2.TIF	C2S1.TIF	1	1	2	3	2	1	200	964	951003	951953	1446	1436	952190	-32768	1448	220.748999999953	-32768	-32768	-32768	-32768	-32768	-32768	-32768	-32768	-32768	-32768	-32768	-984737.251	952186	952234	49	498.899993896484	379.799987792969	309.700012207031	370.899993896484
3	arva0303b	l	0	r	w	22	1	3	88	280	1	C1S1.TIF	C1S2.TIF	C2S3.TIF	1	1	2	1	2	3	200	562	953266	953866	1321	1303	954073	-32768	1309	191.195999999996	-32768	-32768	-32768	-32768	-32768	-32768	-32768	-32768	-32768	-32768	-32768	-986649.804	954073	954121	49	500.399993896484	379.299987792969	707.799987792969	378
3	arva0303b	l	0	r	w	22	1	3	89	281	-1	C2S2.TIF	C2S1.TIF	C1S3.TIF	2	2	1	2	1	3	200	804	955392	956192	1421	1420	956419	-32768	1417	211.488000000012	956415	956446	32	502.5	375.899993896484	662.700012207031	366.399993896484	147.300003051758	307.299987792969	4.61155886840284	3.39859995180519	207.488000000012	956563	956617	55	661	375.299987792969	303.299987792969	375.399993896484
3	arva0303b	l	0	r	w	22	1	3	90	282	1	C2S2.TIF	C2S3.TIF	C1S1.TIF	2	2	1	2	3	1	200	921	959537	960487	1322	1351	960741	-32768	1426	238.689000000013	-32768	-32768	-32768	-32768	-32768	-32768	-32768	-32768	-32768	-32768	-32768	-993270.311	960736	960783	48	498.100006103516	379.799987792969	704.599975585938	372.200012207031
3	arva0303b	l	0	r	w	22	0	3	91	283	1	C1S2.TIF	C1S3.TIF	C2S2.TIF	1	1	2	2	3	2	200	877	961886	962786	1513	1513	962986	-32768	1523	184.310999999987	962982	963030	49	494.5	383.600006103516	646.799987792969	382.299987792969	110.300003051758	215.300003051758	4.37659618040171	0.489765033755015	180.310999999987	963245	963266	22	654.900024414062	390.5	705.299987792969	378.600006103516
3	arva0303b	l	0	r	w	22	1	3	92	284	-1	C1S1.TIF	C1S3.TIF	C2S2.TIF	1	1	2	1	3	2	200	608	965240	965840	1360	1357	966082	-32768	1314	226.342999999993	-32768	-32768	-32768	-32768	-32768	-32768	-32768	-32768	-32768	-32768	-32768	-998623.657	966077	966124	48	481.200012207031	371.700012207031	283.5	366.700012207031
3	arva0303b	l	0	r	w	22	1	3	93	285	1	C1S2.TIF	C1S3.TIF	C2S1.TIF	1	1	2	2	3	1	200	623	967451	968101	1053	1070	968371	-32768	1237	254.177000000025	968367	968417	51	506.299987792969	374.899993896484	314.899993896484	365.399993896484	131.800003051758	295.700012207031	5.49103062994865	177.151027417941	250.177000000025	968650	968716	67	304.200012207031	371.5	693.700012207031	371.100006103516
3	arva0303b	l	0	r	w	22	0	3	94	286	-1	C1S3.TIF	C1S2.TIF	C2S3.TIF	1	1	2	3	2	3	200	665	970030	970730	1415	1431	970931	-32768	1443	185.684000000008	971268	971302	35	484.200012207031	379.600006103516	683.400024414062	375.100006103516	161.100006103516	344.299987792969	5.7173923884423	1.29783998064858	522.684000000008	972174	972197	24	350.200012207031	379.600006103516	297.200012207031	376.700012207031
3	arva0303b	l	0	r	w	22	0	3	95	287	-1	C2S3.TIF	C2S1.TIF	C1S3.TIF	2	2	1	3	1	3	200	839	973195	974045	1506	1502	974300	-32768	1486	238.493000000017	-32768	-32768	-32768	-32768	-32768	-32768	-32768	-32768	-32768	-32768	-32768	-1006829.507	974295	974343	49	502.200012207031	385.600006103516	301	373.200012207031
3	arva0303b	l	0	r	w	22	1	3	96	288	-1	C1S1.TIF	C1S3.TIF	C2S2.TIF	1	1	2	1	3	2	200	691	975759	976459	1395	1399	976631	-32768	1406	155.910000000033	976627	976672	46	504.600006103516	379.299987792969	687.599975585938	358.100006103516	147.399993896484	334	5.286294368663	6.61751855558386	151.910000000033	976808	976866	59	698.599975585938	360.5	334.799987792969	363.5
3	arva0303b	l	0	r	w	22	1	4	1	289	-1	C2S3.TIF	C2S2.TIF	C1S1.TIF	2	2	1	3	2	1	200	739	1027797	1028547	2297	2317	1028732	-32768	2344	168.513000000035	-32768	-32768	-32768	-32768	-32768	-32768	-32768	-32768	-32768	-32768	-32768	-1061331.487	1028728	1028776	49	519.200012207031	414.299987792969	320.899993896484	393.700012207031
3	arva0303b	l	0	r	w	22	1	4	2	290	-1	C2S1.TIF	C2S3.TIF	C1S2.TIF	2	2	1	1	3	2	200	830	1029820	1030670	2327	2323	1030864	-32768	2350	177.785999999964	1030861	1030911	51	510.899993896484	408.899993896484	728	399.799987792969	161.199996948242	313.700012207031	6.22614017715256	2.41057370056584	174.785999999964	1031428	1031484	57	695.799987792969	396.799987792969	327.5	396.899993896484
3	arva0303b	l	0	r	w	22	1	4	3	291	1	C1S2.TIF	C1S3.TIF	C2S1.TIF	1	1	2	2	3	1	200	528	1032576	1033126	2347	2336	1033347	-32768	2289	205.670000000042	-32768	-32768	-32768	-32768	-32768	-32768	-32768	-32768	-32768	-32768	-32768	-1065909.33	1033343	1033391	49	513.700012207031	406.899993896484	699	400.899993896484
3	arva0303b	l	0	r	w	22	1	4	4	292	1	C2S1.TIF	C2S3.TIF	C1S2.TIF	2	2	1	1	3	2	200	584	1034501	1035101	2010	2008	1035303	-32768	2062	185.998999999953	1035299	1035346	48	515.799987792969	403.299987792969	354.200012207031	393.600006103516	133.800003051758	256.200012207031	4.65205932101713	176.560711155265	181.998999999953	1035446	1035510	65	340.700012207031	396.299987792969	711.099975585938	402.799987792969
3	arva0303b	l	0	r	w	22	1	4	5	293	1	C2S3.TIF	C2S1.TIF	C1S2.TIF	2	2	1	3	1	2	200	762	1037186	1037936	1683	1691	1038145	-32768	1779	192.73199999996	-32768	-32768	-32768	-32768	-32768	-32768	-32768	-32768	-32768	-32768	-32768	-1070720.268	1038453	1038500	48	504.899993896484	396.600006103516	707.700012207031	393.399993896484
3	arva0303b	l	0	r	w	22	1	4	6	294	1	C1S3.TIF	C1S2.TIF	C2S1.TIF	1	1	2	3	2	1	200	724	1039890	1040640	1678	1699	1040819	-32768	1733	162.515000000014	1040815	1040858	44	498.600006103516	404	333.5	385.5	128.800003051758	263.700012207031	4.76726544572974	173.588911193403	158.515000000014	1040941	1041005	65	322.100006103516	388.600006103516	739.299987792969	379.399993896484
3	arva0303b	l	0	r	w	22	1	4	7	295	1	C2S1.TIF	C2S2.TIF	C1S3.TIF	2	2	1	1	2	3	200	702	1042122	1042822	1590	1601	1043005	-32768	1600	166.971999999951	1043001	1043043	43	492.5	382.899993896484	311.899993896484	385.799987792969	140.399993896484	307	5.17545627401995	-179.078095222751	162.971999999951	1043143	1043208	66	301.799987792969	382.5	718.900024414062	385.299987792969
3	arva0303b	l	0	r	w	22	1	4	8	296	1	C2S1.TIF	C2S3.TIF	C1S2.TIF	2	2	1	1	3	2	200	997	1044630	1045630	1571	1557	1045842	-32768	1535	196.195999999996	1045838	1045883	46	493.799987792969	392.399993896484	297.100006103516	376.600006103516	142.699996948242	304.899993896484	5.65436026981122	175.395093810726	192.195999999996	1046588	1046633	46	510.799987792969	374.600006103516	692.5	390.299987792969
3	arva0303b	l	0	r	w	22	0	4	9	297	1	C1S3.TIF	C1S1.TIF	C2S3.TIF	1	1	2	3	1	3	200	741	1048381	1049131	1547	1561	1049341	-32768	1633	193.226000000024	-32768	-32768	-32768	-32768	-32768	-32768	-32768	-32768	-32768	-32768	-32768	-1081915.774	1049337	1049385	49	511.399993896484	402.200012207031	713.5	394.100006103516
3	arva0303b	l	0	r	w	22	0	4	10	298	-1	C2S1.TIF	C2S2.TIF	C1S1.TIF	2	2	1	1	2	1	200	941	1050556	1051506	1660	1657	1051783	-32768	1596	260.793000000063	1051780	1051809	30	505.299987792969	399.100006103516	577.599975585938	388	71.4000015258789	107.400001525879	2.10502243698701	8.74071875402607	257.793000000063	1053714	1053738	25	367.700012207031	392.399993896484	288.100006103516	396.600006103516
3	arva0303b	l	0	r	w	22	0	4	11	299	1	C1S3.TIF	C1S2.TIF	C2S3.TIF	1	1	2	3	2	3	200	581	1055078	1055678	1589	1594	1055883	-32768	1594	189.429000000004	-32768	-32768	-32768	-32768	-32768	-32768	-32768	-32768	-32768	-32768	-32768	-1088461.571	1055879	1055923	45	503.399993896484	385.899993896484	704.599975585938	378.799987792969
3	arva0303b	l	0	r	w	22	1	4	12	300	-1	C1S1.TIF	C1S2.TIF	C2S3.TIF	1	1	2	1	2	3	200	584	1057160	1057760	1526	1522	1057970	-32768	1498	194.002000000095	-32768	-32768	-32768	-32768	-32768	-32768	-32768	-32768	-32768	-32768	-32768	-1090543.998	1057967	1058013	47	499.5	394.799987792969	308.700012207031	384.5
3	arva0303b	l	0	r	w	22	1	4	13	301	1	C1S1.TIF	C1S2.TIF	C2S3.TIF	1	1	2	1	2	3	200	652	1059197	1059847	1475	1474	1060052	-32768	1498	188.726999999955	-32768	-32768	-32768	-32768	-32768	-32768	-32768	-32768	-32768	-32768	-32768	-1092631.273	1060048	1060095	48	493.399993896484	389.899993896484	700	384.399993896484
3	arva0303b	l	0	r	w	22	1	4	14	302	-1	C1S1.TIF	C1S3.TIF	C2S2.TIF	1	1	2	1	3	2	200	854	1061167	1062017	1430	1428	1062207	-32768	1452	173.949000000022	-32768	-32768	-32768	-32768	-32768	-32768	-32768	-32768	-32768	-32768	-32768	-1094801.051	1062202	1062252	51	494	382.899993896484	287.200012207031	377.299987792969
3	arva0303b	l	0	r	w	22	1	4	15	303	1	C1S1.TIF	C1S2.TIF	C2S3.TIF	1	1	2	1	2	3	200	532	1063305	1063855	1561	1564	1064046	-32768	1547	175.141999999993	-32768	-32768	-32768	-32768	-32768	-32768	-32768	-32768	-32768	-32768	-32768	-1096638.858	1064042	1064088	47	496.100006103516	386.600006103516	691.700012207031	389.200012207031
3	arva0303b	l	0	r	w	22	1	4	16	304	1	C1S3.TIF	C1S1.TIF	C2S2.TIF	1	1	2	3	1	2	200	918	1065128	1066028	1412	1431	1066239	-32768	1568	195.124000000069	1066235	1066267	33	493.299987792969	383.399993896484	647.900024414062	377.600006103516	134	266.100006103516	4.44566387314139	2.15160243916481	191.124000000069	1066430	1066455	26	634.099975585938	387	714.799987792969	378.700012207031
3	arva0303b	l	0	r	w	22	1	4	17	305	-1	C2S2.TIF	C2S1.TIF	C1S3.TIF	2	2	1	2	1	3	200	561	1067722	1068272	1358	1342	1068451	-32768	1320	162.979999999981	-32768	-32768	-32768	-32768	-32768	-32768	-32768	-32768	-32768	-32768	-32768	-1101056.02	1068448	1068479	32	493.100006103516	378.799987792969	331.899993896484	368
3	arva0303b	l	0	r	w	22	1	4	18	306	-1	C1S2.TIF	C1S1.TIF	C2S3.TIF	1	1	2	2	1	3	200	945	1069535	1070485	1579	1568	1070715	-32768	1546	214.083000000101	-32768	-32768	-32768	-32768	-32768	-32768	-32768	-32768	-32768	-32768	-32768	-1103268.917	1070710	1070756	47	513.099975585938	390.399993896484	323.100006103516	384.299987792969
3	arva0303b	l	0	r	w	22	0	4	19	307	1	C2S3.TIF	C2S2.TIF	C1S3.TIF	2	2	1	3	2	3	200	873	1071807	1072707	1649	1655	1072928	-32768	1653	205.139999999898	-32768	-32768	-32768	-32768	-32768	-32768	-32768	-32768	-32768	-32768	-32768	-1105490.86	1072924	1072972	49	493.799987792969	403.5	689.400024414062	397.299987792969
3	arva0303b	l	0	r	w	22	0	4	20	308	-1	C1S2.TIF	C1S1.TIF	C2S2.TIF	1	1	2	2	1	2	200	552	1074010	1074560	1556	1543	1074742	-32768	1524	165.904000000097	-32768	-32768	-32768	-32768	-32768	-32768	-32768	-32768	-32768	-32768	-32768	-1107344.096	1074738	1074768	31	492.799987792969	384.899993896484	331.700012207031	376.299987792969
3	arva0303b	l	0	r	w	22	0	4	21	309	-1	C1S3.TIF	C1S2.TIF	C2S3.TIF	1	1	2	3	2	3	200	886	1075814	1076714	1600	1622	1076914	-32768	1671	184.138000000035	-32768	-32768	-32768	-32768	-32768	-32768	-32768	-32768	-32768	-32768	-32768	-1109497.862	1076913	1076954	42	501.600006103516	384.700012207031	313.600006103516	374.5
3	arva0303b	l	0	r	w	22	1	4	22	310	-1	C1S3.TIF	C1S1.TIF	C2S2.TIF	1	1	2	3	1	2	200	768	1078054	1078854	1544	1545	1079063	-32768	1571	192.591999999946	1079059	1079105	47	493.700012207031	383.600006103516	688.400024414062	387.200012207031	151.300003051758	355.399993896484	5.58776129438707	-1.06233079272831	188.591999999946	1079710	1079735	26	383.600006103516	386.200012207031	291.600006103516	384.299987792969
3	arva0303b	l	0	r	w	22	0	4	23	311	-1	C1S3.TIF	C1S1.TIF	C2S3.TIF	1	1	2	3	1	3	200	915	1080808	1081708	1400	1403	1081936	-32768	1496	211.898000000045	-32768	-32768	-32768	-32768	-32768	-32768	-32768	-32768	-32768	-32768	-32768	-1114492.102	1081933	1081978	46	499.299987792969	386.200012207031	321.100006103516	377.100006103516
3	arva0303b	l	0	r	w	22	0	4	24	312	-1	C2S1.TIF	C2S2.TIF	C1S1.TIF	2	2	1	1	2	1	200	523	1083032	1083582	1469	1482	1083888	-32768	1520	290.693999999901	-32768	-32768	-32768	-32768	-32768	-32768	-32768	-32768	-32768	-32768	-32768	-1116365.306	1083884	1083928	45	495.5	384.100006103516	316.700012207031	375.399993896484
3	arva0303b	l	0	r	w	22	1	4	25	313	-1	C1S3.TIF	C1S1.TIF	C2S2.TIF	1	1	2	3	1	2	200	762	1084953	1085703	1203	1202	1085990	-32768	1219	271.270000000019	1085986	1086025	40	494.5	375.5	670.200012207031	371	124.199996948242	230.399993896484	5.04327000004762	1.47135518210342	267.270000000019	1087102	1087160	59	695.599975585938	378.600006103516	289.899993896484	376.200012207031
3	arva0303b	l	0	r	w	22	1	4	26	314	-1	C1S3.TIF	C1S2.TIF	C2S1.TIF	1	1	2	3	2	1	200	886	1088434	1089334	1365	1370	1089578	-32768	1414	228.084000000032	-32768	-32768	-32768	-32768	-32768	-32768	-32768	-32768	-32768	-32768	-32768	-1122117.916	1089573	1089617	45	493.899993896484	391.899993896484	307.799987792969	380.399993896484
3	arva0303b	l	0	r	w	22	0	4	27	315	-1	C1S3.TIF	C1S1.TIF	C2S3.TIF	1	1	2	3	1	3	200	961	1090665	1091615	1375	1372	1091845	-32768	1370	214.131000000052	1091843	1091896	54	487.700012207031	386.700012207031	719.400024414062	370.100006103516	145.699996948242	288	6.65608354984233	4.10967030775524	212.131000000052	1092311	1092367	57	652.700012207031	376	331.600006103516	378.700012207031
3	arva0303b	l	0	r	w	22	1	4	28	316	-1	C2S3.TIF	C2S1.TIF	C1S2.TIF	2	2	1	3	1	2	200	653	1093650	1094300	1390	1374	1094627	-32768	1282	310.51099999994	-32768	-32768	-32768	-32768	-32768	-32768	-32768	-32768	-32768	-32768	-32768	-1127084.489	1094623	1094667	45	491.299987792969	378	299.399993896484	374.700012207031
3	arva0303b	l	0	r	w	22	1	4	29	317	-1	C2S2.TIF	C2S3.TIF	C1S1.TIF	2	2	1	2	3	1	200	592	1095960	1096560	1340	1332	1096763	-32768	1288	186.68200000003	1096759	1096798	40	495.5	375.5	721.299987792969	366.100006103516	163.5	313.299987792969	6.47554986531653	2.39068297693219	182.68200000003	1097497	1097550	54	655.900024414062	368.700012207031	332.399993896484	379.399993896484
3	arva0303b	l	0	r	w	22	0	4	30	318	1	C1S2.TIF	C1S1.TIF	C2S2.TIF	1	1	2	2	1	2	200	774	1098618	1099418	1330	1330	1099657	-32768	1379	222.476000000024	-32768	-32768	-32768	-32768	-32768	-32768	-32768	-32768	-32768	-32768	-32768	-1132202.524	1099653	1099699	47	505.100006103516	379.600006103516	697.200012207031	375.299987792969
3	arva0303b	l	0	r	w	22	0	4	31	319	-1	C2S2.TIF	C2S1.TIF	C1S2.TIF	2	2	1	2	1	2	200	742	1100762	1101512	1458	1470	1101701	-32768	1500	172.858000000007	-32768	-32768	-32768	-32768	-32768	-32768	-32768	-32768	-32768	-32768	-32768	-1134296.142	1101697	1101731	35	495.799987792969	389.799987792969	320.399993896484	385.799987792969
3	arva0303b	l	0	r	w	22	0	4	32	320	-1	C2S2.TIF	C2S3.TIF	C1S2.TIF	2	2	1	2	3	2	200	820	1102798	1103648	1527	1527	1103894	-32768	1490	229.46399999992	-32768	-32768	-32768	-32768	-32768	-32768	-32768	-32768	-32768	-32768	-32768	-1136432.536	1103890	1103935	46	506.399993896484	386.100006103516	318.899993896484	377.200012207031
3	arva0303b	l	0	r	w	22	1	4	33	321	1	C1S1.TIF	C1S3.TIF	C2S2.TIF	1	1	2	1	3	2	200	686	1105249	1105949	1376	1372	1106163	-32768	1386	197.989999999991	-32768	-32768	-32768	-32768	-32768	-32768	-32768	-32768	-32768	-32768	-32768	-1138733.01	1106158	1106205	48	492.899993896484	383.100006103516	681.900024414062	381.299987792969
3	arva0303b	l	0	r	w	22	1	4	34	322	1	C1S2.TIF	C1S1.TIF	C2S3.TIF	1	1	2	2	1	3	200	714	1108075	1108775	1197	1188	1109037	-32768	1137	246.252000000095	-32768	-32768	-32768	-32768	-32768	-32768	-32768	-32768	-32768	-32768	-32768	-1141558.748	1109033	1109071	39	487.799987792969	366.700012207031	728.900024414062	356.899993896484
3	arva0303b	l	0	r	w	22	0	4	35	323	1	C1S1.TIF	C1S3.TIF	C2S1.TIF	1	1	2	1	3	1	200	870	1111032	1111932	1203	1202	1112195	-32768	1236	246.773000000045	-32768	-32768	-32768	-32768	-32768	-32768	-32768	-32768	-32768	-32768	-32768	-1144716.227	1112192	1112235	44	498.399993896484	381.700012207031	685.599975585938	372.399993896484
3	arva0303b	l	0	r	w	22	1	4	36	324	1	C1S3.TIF	C1S2.TIF	C2S1.TIF	1	1	2	3	2	1	200	597	1113270	1113870	1441	1431	1114124	-32768	1412	237.590000000084	-32768	-32768	-32768	-32768	-32768	-32768	-32768	-32768	-32768	-32768	-32768	-1146654.41	1114122	1114169	48	502.299987792969	378.100006103516	680.5	370.100006103516
3	arva0303b	l	0	r	w	22	0	4	37	325	1	C2S2.TIF	C2S1.TIF	C1S2.TIF	2	2	1	2	1	2	200	934	1115447	1116397	1534	1544	1116659	-32768	1570	246.296000000089	-32768	-32768	-32768	-32768	-32768	-32768	-32768	-32768	-32768	-32768	-32768	-1149180.704	1116655	1116703	49	499.799987792969	394.200012207031	702.799987792969	381.700012207031
3	arva0303b	l	0	r	w	22	1	4	38	326	-1	C2S3.TIF	C2S1.TIF	C1S2.TIF	2	2	1	3	1	2	200	774	1117987	1118787	1432	1432	1119040	-32768	1435	237.581999999937	-32768	-32768	-32768	-32768	-32768	-32768	-32768	-32768	-32768	-32768	-32768	-1151570.418	1119036	1119082	47	491.399993896484	394.600006103516	304.399993896484	375.299987792969
3	arva0303b	l	0	r	w	22	1	4	39	327	1	C2S1.TIF	C2S2.TIF	C1S3.TIF	2	2	1	1	2	3	200	788	1120761	1121561	1325	1333	1121821	-32768	1337	243.399999999907	-32768	-32768	-32768	-32768	-32768	-32768	-32768	-32768	-32768	-32768	-32768	-1154345.6	1121816	1121864	49	487.600006103516	377.899993896484	688.5	370.600006103516
3	arva0303b	l	0	r	w	22	0	4	40	328	1	C2S1.TIF	C2S2.TIF	C1S1.TIF	2	2	1	1	2	1	200	855	1123160	1124010	1273	1266	1124228	-32768	1240	201.877000000095	-32768	-32768	-32768	-32768	-32768	-32768	-32768	-32768	-32768	-32768	-32768	-1156794.123	1124225	1124278	54	486.100006103516	381.100006103516	706.700012207031	368
3	arva0303b	l	0	r	w	22	0	4	41	329	1	C2S1.TIF	C2S2.TIF	C1S1.TIF	2	2	1	1	2	1	200	577	1125552	1126152	1206	1198	1126425	-32768	1196	257.111000000034	-32768	-32768	-32768	-32768	-32768	-32768	-32768	-32768	-32768	-32768	-32768	-1158935.889	1126421	1126471	51	493.5	378.899993896484	702.599975585938	363.600006103516
3	arva0303b	l	0	r	w	22	0	4	42	330	-1	C2S3.TIF	C2S1.TIF	C1S3.TIF	2	2	1	3	1	3	200	988	1127534	1128534	1168	1163	1128790	-32768	1151	240.107000000076	-32768	-32768	-32768	-32768	-32768	-32768	-32768	-32768	-32768	-32768	-32768	-1161317.893	1128786	1128823	38	496.100006103516	377	282.799987792969	368.100006103516
3	arva0303b	l	0	r	w	22	1	4	43	331	-1	C1S1.TIF	C1S2.TIF	C2S3.TIF	1	1	2	1	2	3	200	695	1130132	1130832	1254	1248	1131047	-32768	1231	198.519000000088	-32768	-32768	-32768	-32768	-32768	-32768	-32768	-32768	-32768	-32768	-32768	-1163616.481	1131044	1131093	50	496.899993896484	383.299987792969	313.299987792969	375.399993896484
3	arva0303b	l	0	r	w	22	1	4	44	332	-1	C2S1.TIF	C2S2.TIF	C1S3.TIF	2	2	1	1	2	3	200	660	1132706	1133356	1123	1126	1133645	-32768	1183	273.040999999968	-32768	-32768	-32768	-32768	-32768	-32768	-32768	-32768	-32768	-32768	-32768	-1166139.959	1133641	1133685	45	492.700012207031	378.5	280.799987792969	375.200012207031
3	arva0303b	l	0	r	w	22	0	4	45	333	-1	C1S2.TIF	C1S1.TIF	C2S2.TIF	1	1	2	2	1	2	200	650	1135507	1136157	1126	1124	1136396	-32768	1106	223.070999999996	-32768	-32768	-32768	-32768	-32768	-32768	-32768	-32768	-32768	-32768	-32768	-1168940.929	1136392	1136429	38	511.399993896484	369.100006103516	266.899993896484	370.799987792969
3	arva0303b	l	0	r	w	22	1	4	46	334	1	C2S2.TIF	C2S1.TIF	C1S3.TIF	2	2	1	2	1	3	200	643	1138231	1138881	1205	1198	1139126	-32768	1228	228.736999999965	-32768	-32768	-32768	-32768	-32768	-32768	-32768	-32768	-32768	-32768	-32768	-1171665.263	1139121	1139167	47	499.399993896484	373	698.299987792969	363.100006103516
3	arva0303b	l	0	r	w	22	1	4	47	335	-1	C1S2.TIF	C1S3.TIF	C2S1.TIF	1	1	2	2	3	1	200	546	1140202	1140752	1425	1412	1140983	-32768	1394	215.012000000104	-32768	-32768	-32768	-32768	-32768	-32768	-32768	-32768	-32768	-32768	-32768	-1173535.988	1140978	1141023	46	496.200012207031	377.200012207031	305.799987792969	372.399993896484
3	arva0303b	l	0	r	w	22	1	4	48	336	-1	C2S2.TIF	C2S1.TIF	C1S3.TIF	2	2	1	2	1	3	200	753	1142733	1143483	1594	1588	1143522	-32768	1575	22.405999999959	-32768	-32768	-32768	-32768	-32768	-32768	-32768	-32768	-32768	-32768	-32768	-1176267.594	1143745	1143792	48	507.200012207031	387.899993896484	299.299987792969	382.299987792969
3	arva0303b	l	0	r	w	22	0	4	49	337	-1	C2S3.TIF	C2S2.TIF	C1S3.TIF	2	2	1	3	2	3	200	549	1145402	1145952	1430	1437	1146215	-32768	1474	246.689000000013	-32768	-32768	-32768	-32768	-32768	-32768	-32768	-32768	-32768	-32768	-32768	-1178736.311	1146210	1146257	48	502.299987792969	386.700012207031	280.299987792969	382
3	arva0303b	l	0	r	w	22	0	4	50	338	1	C2S1.TIF	C2S3.TIF	C1S1.TIF	2	2	1	1	3	1	200	757	1147324	1148074	1366	1365	1148302	-32768	1298	212.310999999987	1148302	1148378	77	487.899993896484	376.200012207031	656.099975585938	364.899993896484	95.3000030517578	301.100006103516	4.84425915593765	3.84900052758457	212.310999999987	1149048	1149070	23	666.900024414062	373.399993896484	727.5	375.799987792969
3	arva0303b	l	0	r	w	22	0	4	51	339	-1	C1S1.TIF	C1S2.TIF	C2S1.TIF	1	1	2	1	2	1	200	867	1150050	1150900	1452	1472	1151078	-32768	1521	161.90699999989	-32768	-32768	-32768	-32768	-32768	-32768	-32768	-32768	-32768	-32768	-32768	-1183684.093	1151074	1151118	45	489.299987792969	389	335.799987792969	369.799987792969
3	arva0303b	l	0	r	w	22	0	4	52	340	1	C2S3.TIF	C2S1.TIF	C1S3.TIF	2	2	1	3	1	3	200	575	1152488	1153088	1271	1262	1153324	-32768	1200	219.469000000041	1153320	1153363	44	493	373.5	341.100006103516	370.200012207031	119	281.899993896484	4.35971421082671	178.752567469767	215.469000000041	1153424	1153477	54	330.799987792969	370.399993896484	682.200012207031	362.700012207031
3	arva0303b	l	0	r	w	22	0	4	53	341	-1	C2S3.TIF	C2S1.TIF	C1S3.TIF	2	2	1	3	1	3	200	906	1154526	1155426	1448	1459	1155656	-32768	1466	213.703999999911	-32768	-32768	-32768	-32768	-32768	-32768	-32768	-32768	-32768	-32768	-32768	-1188210.296	1155652	1155697	46	509.899993896484	391.399993896484	320.299987792969	373.399993896484
3	arva0303b	l	0	r	w	22	0	4	54	342	1	C2S3.TIF	C2S2.TIF	C1S3.TIF	2	2	1	3	2	3	200	512	1157050	1157600	1527	1538	1157862	-32768	1584	246.487999999896	-32768	-32768	-32768	-32768	-32768	-32768	-32768	-32768	-32768	-32768	-32768	-1190383.512	1157858	1157906	49	503.700012207031	387.399993896484	713.400024414062	371.399993896484
3	arva0303b	l	0	r	w	22	0	4	55	343	-1	C1S3.TIF	C1S2.TIF	C2S3.TIF	1	1	2	3	2	3	200	993	1159204	1160204	1522	1522	1160406	-32768	1468	186.112999999896	1160402	1160429	28	508.600006103516	383.700012207031	387.399993896484	365.899993896484	120.199996948242	226.5	3.52022578670394	171.633802985088	182.112999999896	1160590	1160616	27	386.899993896484	371.399993896484	284.899993896484	368.399993896484
3	arva0303b	l	0	r	w	22	1	4	56	344	1	C2S3.TIF	C2S2.TIF	C1S1.TIF	2	2	1	3	2	1	200	972	1161653	1162653	1520	1526	1162850	-32768	1536	180.111999999965	-32768	-32768	-32768	-32768	-32768	-32768	-32768	-32768	-32768	-32768	-32768	-1195437.888	1162848	1162894	47	498.5	383.5	691.200012207031	376.600006103516
3	arva0303b	l	0	r	w	22	0	4	57	345	1	C1S2.TIF	C1S3.TIF	C2S2.TIF	1	1	2	2	3	2	200	875	1164781	1165681	1297	1289	1165696	-32768	1282	-1.13800000003539	1165970	1166010	41	508.899993896484	373.799987792969	280.899993896484	360.600006103516	157.199996948242	284.5	6.53459147047518	176.677772653826	272.861999999965	1166501	1166543	43	521.599975585938	365.600006103516	691	369.899993896484
3	arva0303b	l	0	r	w	22	1	4	58	346	-1	C2S3.TIF	C2S2.TIF	C1S1.TIF	2	2	1	3	2	1	200	748	1168097	1168847	1404	1431	1169040	-32768	1472	177.081000000006	-32768	-32768	-32768	-32768	-32768	-32768	-32768	-32768	-32768	-32768	-32768	-1201630.919	1169036	1169080	45	486.200012207031	376.799987792969	316.299987792969	371.399993896484
3	arva0303b	l	0	r	w	22	0	4	59	347	-1	C2S2.TIF	C2S1.TIF	C1S2.TIF	2	2	1	2	1	2	200	588	1170140	1170740	1662	1660	1171200	-32768	1678	444.76099999994	1171195	1171241	47	510.700012207031	389.100006103516	680.299987792969	380.799987792969	147.300003051758	333	4.87242806014419	2.80981158980697	439.76099999994	1171363	1171429	67	692.200012207031	382.200012207031	288.100006103516	381.600006103516
3	arva0303b	l	0	r	w	22	0	4	60	348	1	C1S3.TIF	C1S1.TIF	C2S3.TIF	1	1	2	3	1	3	200	779	1173116	1173916	1693	1697	1174083	-32768	1732	150.472000000067	-32768	-32768	-32768	-32768	-32768	-32768	-32768	-32768	-32768	-32768	-32768	-1206700.528	1174079	1174123	45	521.200012207031	385.200012207031	693	380.799987792969
3	arva0303b	l	0	r	w	22	0	4	61	349	-1	C1S2.TIF	C1S3.TIF	C2S2.TIF	1	1	2	2	3	2	200	508	1175308	1175808	1755	1742	1176012	-32768	1717	187.878000000026	1176008	1176038	31	512.799987792969	393.299987792969	665.400024414062	380.600006103516	137.699996948242	274.100006103516	4.40026171847748	4.76425130735896	183.878000000026	1176173	1176229	57	665.099975585938	389.399993896484	321.299987792969	378
3	arva0303b	l	0	r	w	22	1	4	62	350	1	C2S3.TIF	C2S1.TIF	C1S2.TIF	2	2	1	3	1	2	200	506	1177329	1177829	1609	1607	1178094	-32768	1566	249.374000000069	-32768	-32768	-32768	-32768	-32768	-32768	-32768	-32768	-32768	-32768	-32768	-1210612.626	1178091	1178136	46	497.200012207031	376.700012207031	673.299987792969	364.100006103516
3	arva0303b	l	0	r	w	22	1	4	63	351	-1	C1S2.TIF	C1S1.TIF	C2S3.TIF	1	1	2	2	1	3	200	533	1179254	1179804	1688	1679	1179816	-32768	1679	-4.20600000000559	-32768	-32768	-32768	-32768	-32768	-32768	-32768	-32768	-32768	-32768	-32768	-1212588.206	1180016	1180047	32	476.899993896484	388.200012207031	318.799987792969	373.799987792969
3	arva0303b	l	0	r	w	22	1	4	64	352	1	C1S1.TIF	C1S3.TIF	C2S2.TIF	1	1	2	1	3	2	200	935	1181169	1182119	1542	1556	1182370	-32768	1533	235.438000000082	-32768	-32768	-32768	-32768	-32768	-32768	-32768	-32768	-32768	-32768	-32768	-1214902.562	1182365	1182411	47	493.399993896484	383.399993896484	688.299987792969	372.299987792969
3	arva0303b	l	0	r	w	22	1	4	65	353	1	C2S2.TIF	C2S3.TIF	C1S1.TIF	2	2	1	2	3	1	200	811	1184729	1185529	1310	1311	1185807	-32768	1237	260.949999999953	-32768	-32768	-32768	-32768	-32768	-32768	-32768	-32768	-32768	-32768	-32768	-1218314.05	1185804	1185847	44	497.5	371.600006103516	696.599975585938	361.799987792969
3	arva0303b	l	0	r	w	22	0	4	66	354	1	C1S3.TIF	C1S2.TIF	C2S3.TIF	1	1	2	3	2	3	200	843	1186903	1187753	1414	1421	1187954	-32768	1429	184.804999999935	1187951	1187996	46	499.299987792969	380	336.5	371.799987792969	129.399993896484	294.600006103516	4.67740475297796	177.10892475958	181.804999999935	1188090	1188143	54	322.200012207031	374.5	681.299987792969	365.200012207031
3	arva0303b	l	0	r	w	22	0	4	67	355	1	C2S3.TIF	C2S1.TIF	C1S3.TIF	2	2	1	3	1	3	200	861	1189196	1190046	1338	1346	1190462	-32768	1377	399.959999999963	1190458	1190511	54	494.100006103516	382.700012207031	287.399993896484	372.399993896484	129.699996948242	227.800003051758	5.92156485718946	177.135673388175	395.959999999963	1190663	1190905	243	281.200012207031	376.5	677.299987792969	366.899993896484
3	arva0303b	l	0	r	w	22	0	4	68	356	-1	C1S2.TIF	C1S3.TIF	C2S2.TIF	1	1	2	2	3	2	200	683	1193482	1194182	1685	1697	1194370	-32768	1765	172.651000000071	-32768	-32768	-32768	-32768	-32768	-32768	-32768	-32768	-32768	-32768	-32768	-1226965.349	1194366	1194412	47	500.600006103516	397.899993896484	319.200012207031	387.399993896484
3	arva0303b	l	0	r	w	22	1	4	69	357	1	C2S2.TIF	C2S3.TIF	C1S1.TIF	2	2	1	2	3	1	200	947	1196903	1197853	1400	1412	1198093	-32768	1403	223.76099999994	-32768	-32768	-32768	-32768	-32768	-32768	-32768	-32768	-32768	-32768	-32768	-1230637.239	1198089	1198137	49	494.899993896484	384.799987792969	696.099975585938	381.100006103516
3	arva0303b	l	0	r	w	22	0	4	70	358	1	C2S2.TIF	C2S1.TIF	C1S2.TIF	2	2	1	2	1	2	200	763	1199720	1200470	1561	1570	1200673	-32768	1547	186.455000000075	1200670	1200697	28	492.100006103516	382.299987792969	405.899993896484	376.5	84.8000030517578	160	2.48620086525104	176.145790289378	183.455000000075	1200779	1200829	51	408.100006103516	377.399993896484	695.200012207031	373
3	arva0303b	l	0	r	w	22	0	4	71	359	1	C1S2.TIF	C1S1.TIF	C2S2.TIF	1	1	2	2	1	2	200	910	1201883	1202783	1520	1515	1202993	-32768	1478	194.703999999911	1202989	1203012	24	498.600006103516	382	422.299987792969	373.200012207031	89.4000015258789	170.100006103516	2.210280997705	173.412187018828	190.703999999911	1204236	1204279	44	498	381.100006103516	675.700012207031	382.399993896484
3	arva0303b	l	0	r	w	22	0	4	72	360	1	C1S1.TIF	C1S3.TIF	C2S1.TIF	1	1	2	1	3	1	200	676	1205238	1205938	1452	1454	1206128	-32768	1407	173.314999999944	1206123	1206167	45	493.100006103516	386.200012207031	319.799987792969	375	135.699996948242	299.399993896484	4.97603547786443	176.292320357995	168.314999999944	1206266	1206328	63	306.799987792969	376.299987792969	722.900024414062	380
3	arva0303b	l	0	r	w	22	0	4	73	361	-1	C1S1.TIF	C1S2.TIF	C2S1.TIF	1	1	2	1	2	1	200	856	1207666	1208516	1654	1659	1208726	-32768	1679	193.35400000005	1208723	1208774	52	505.5	390.700012207031	678.599975585938	384.100006103516	126.099998474121	234	4.97063059248422	2.18981829206841	190.35400000005	1208867	1208930	64	691.099975585938	383.799987792969	304.700012207031	373.600006103516
3	arva0303b	l	0	r	w	22	1	4	74	362	1	C1S2.TIF	C1S1.TIF	C2S3.TIF	1	1	2	2	1	3	200	973	1209958	1210958	1578	1572	1211199	-32768	1564	225.321999999927	-32768	-32768	-32768	-32768	-32768	-32768	-32768	-32768	-32768	-32768	-32768	-1243741.678	1211195	1211240	46	490.899993896484	376.299987792969	675.700012207031	372.600006103516
3	arva0303b	l	0	r	w	22	1	4	75	363	-1	C1S2.TIF	C1S3.TIF	C2S1.TIF	1	1	2	2	3	1	200	573	1213273	1213873	1354	1363	1214119	-32768	1379	230.557999999961	-32768	-32768	-32768	-32768	-32768	-32768	-32768	-32768	-32768	-32768	-32768	-1246656.442	1214115	1214162	48	489.799987792969	380	303.299987792969	373.700012207031
3	arva0303b	l	0	r	w	22	0	4	76	364	-1	C2S1.TIF	C2S3.TIF	C1S1.TIF	2	2	1	1	3	1	200	726	1215227	1215977	1464	1462	1216435	-32768	1491	441.912000000011	-32768	-32768	-32768	-32768	-32768	-32768	-32768	-32768	-32768	-32768	-32768	-1248761.088	1216430	1216478	49	503.399993896484	376.600006103516	307.200012207031	369.399993896484
3	arva0303b	l	0	r	w	22	1	4	77	365	1	C2S3.TIF	C2S2.TIF	C1S1.TIF	2	2	1	3	2	1	200	606	1217969	1218569	1266	1256	1218838	-32768	1244	252.945000000065	-32768	-32768	-32768	-32768	-32768	-32768	-32768	-32768	-32768	-32768	-32768	-1251353.055	1218833	1218880	48	491.399993896484	373.5	690	359.5
3	arva0303b	l	0	r	w	22	1	4	78	366	-1	C1S3.TIF	C1S2.TIF	C2S1.TIF	1	1	2	3	2	1	200	858	1219957	1220807	1687	1683	1221078	-32768	1658	254.858000000007	1221073	1221119	47	488.100006103516	375	672.799987792969	371.299987792969	140.199996948242	340.299987792969	5.30092539045382	1.15093333052186	249.858000000007	1221908	1221966	59	690.700012207031	373.799987792969	296.5	382.200012207031
3	arva0303b	l	0	r	w	22	1	4	79	367	1	C2S2.TIF	C2S1.TIF	C1S3.TIF	2	2	1	2	1	3	200	808	1223032	1223832	1652	1649	1224090	-32768	1591	241.929999999935	-32768	-32768	-32768	-32768	-32768	-32768	-32768	-32768	-32768	-32768	-32768	-1256616.07	1224087	1224134	48	495.600006103516	384.299987792969	688.599975585938	377.299987792969
3	arva0303b	l	0	r	w	22	0	4	80	368	1	C1S2.TIF	C1S3.TIF	C2S2.TIF	1	1	2	2	3	2	200	965	1225199	1226149	1409	1401	1226416	-32768	1353	250.558999999892	-32768	-32768	-32768	-32768	-32768	-32768	-32768	-32768	-32768	-32768	-32768	-1258933.441	1226414	1226452	39	496.299987792969	379.200012207031	718.099975585938	378.299987792969
3	arva0303b	l	0	r	w	22	1	4	81	369	1	C1S3.TIF	C1S1.TIF	C2S2.TIF	1	1	2	3	1	2	200	858	1227542	1228392	1320	1324	1228612	-32768	1328	203.828999999911	1228609	1228643	35	494.899993896484	377.200012207031	345.899993896484	368.299987792969	119.400001525879	238	4.28313049701452	176.572552775383	200.828999999911	1228727	1228782	56	346.100006103516	369.5	698.900024414062	358.799987792969
3	arva0303b	l	0	r	w	22	1	4	82	370	-1	C2S1.TIF	C2S2.TIF	C1S3.TIF	2	2	1	1	2	3	200	999	1229895	1230895	1290	1300	1231071	-32768	1340	160.216999999946	-32768	-32768	-32768	-32768	-32768	-32768	-32768	-32768	-32768	-32768	-32768	-1263678.783	1231067	1231112	46	491.299987792969	380.100006103516	322.899993896484	360.899993896484
3	arva0303b	l	0	r	w	22	0	4	83	371	-1	C1S1.TIF	C1S3.TIF	C2S1.TIF	1	1	2	1	3	1	200	972	1232462	1233462	1300	1300	1233912	-32768	1345	433.769000000088	1233908	1233946	39	498.200012207031	371.600006103516	664.5	369	118.599998474121	252.699996948242	4.77932081660361	0.89700614725203	429.769000000088	1234387	1234448	62	717.599975585938	374.5	326.600006103516	376.899993896484
3	arva0303b	l	0	r	w	22	0	4	84	372	1	C2S1.TIF	C2S3.TIF	C1S1.TIF	2	2	1	1	3	1	200	764	1235863	1236613	1319	1342	1236863	-32768	1427	234.476000000024	1236858	1236900	43	502.399993896484	385.5	344.200012207031	376.600006103516	135	314.700012207031	4.54667346263341	176.771489419367	229.476000000024	1237000	1237054	55	326.799987792969	378.399993896484	697	376
3	arva0303b	l	0	r	w	22	0	4	85	373	1	C2S2.TIF	C2S3.TIF	C1S2.TIF	2	2	1	2	3	2	200	518	1238516	1239066	1548	1552	1239292	-32768	1535	209.854999999981	1239291	1239373	83	502.799987792969	380.200012207031	649.799987792969	364.200012207031	99.1999969482422	301.600006103516	4.24915725708807	6.22071402068688	208.854999999981	1239760	1239780	21	657.5	368.899993896484	708.5	371.700012207031
3	arva0303b	l	0	r	w	22	1	4	86	374	1	C1S2.TIF	C1S3.TIF	C2S1.TIF	1	1	2	2	3	1	200	559	1240834	1241384	1368	1383	1241570	-32768	1427	170.284999999916	1241567	1241609	43	496.399993896484	380.5	326.399993896484	375.799987792969	139	341.100006103516	4.87992341414549	178.412471099974	167.284999999916	1241712	1241767	56	312.200012207031	379.299987792969	700.799987792969	374
3	arva0303b	l	0	r	w	22	1	4	87	375	-1	C2S2.TIF	C2S3.TIF	C1S1.TIF	2	2	1	2	3	1	200	986	1242820	1243804	1575	1589	1244958	-32768	1738	1133.40100000007	-32768	-32768	-32768	-32768	-32768	-32768	-32768	-32768	-32768	-32768	-32768	-1276592.599	1245245	1245295	51	512.400024414062	385.299987792969	304.399993896484	385.100006103516
3	arva0303b	l	0	r	w	22	1	4	88	376	-1	C2S1.TIF	C2S3.TIF	C1S2.TIF	2	2	1	1	3	2	200	854	1246323	1247173	1583	1576	1247402	-32768	1586	213.584999999963	-32768	-32768	-32768	-32768	-32768	-32768	-32768	-32768	-32768	-32768	-32768	-1279956.415	1247398	1247442	45	494.700012207031	377.100006103516	320.200012207031	372.100006103516
3	arva0303b	l	0	r	w	22	0	4	89	377	1	C1S1.TIF	C1S2.TIF	C2S1.TIF	1	1	2	1	2	1	200	542	1248803	1249353	1574	1576	1249410	-32768	1569	40.1200000001118	1249583	1249631	49	476.600006103516	377.700012207031	345.100006103516	373.600006103516	100.900001525879	207.100006103516	3.77515832970552	178.209717558359	213.120000000112	1249664	1249726	63	334.399993896484	373.600006103516	686.400024414062	364.399993896484
3	arva0303b	l	0	r	w	22	1	4	90	378	-1	C1S1.TIF	C1S3.TIF	C2S2.TIF	1	1	2	1	3	2	200	764	1251046	1251796	1508	1511	1252013	-32768	1541	200.989999999991	-32768	-32768	-32768	-32768	-32768	-32768	-32768	-32768	-32768	-32768	-32768	-1284580.01	1252009	1252055	47	503.600006103516	391.799987792969	323.5	385.600006103516
3	arva0303b	l	0	r	w	22	0	4	91	379	1	C2S2.TIF	C2S3.TIF	C1S2.TIF	2	2	1	2	3	2	200	763	1253844	1254594	1190	1186	1254844	-32768	1238	234.26099999994	-32768	-32768	-32768	-32768	-32768	-32768	-32768	-32768	-32768	-32768	-32768	-1287377.739	1254840	1254885	46	499.100006103516	379.399993896484	684.700012207031	367.200012207031
3	arva0303b	l	0	r	w	22	0	4	92	380	-1	C2S1.TIF	C2S3.TIF	C1S1.TIF	2	2	1	1	3	1	200	842	1255949	1256799	1327	1323	1256976	-32768	1307	161.104999999981	-32768	-32768	-32768	-32768	-32768	-32768	-32768	-32768	-32768	-32768	-32768	-1289582.895	1256973	1257011	39	506.200012207031	370.200012207031	310.700012207031	373.899993896484
3	arva0303b	l	0	r	w	22	0	4	93	381	-1	C1S1.TIF	C1S3.TIF	C2S1.TIF	1	1	2	1	3	1	200	695	1258630	1259330	1321	1312	1259534	-32768	1316	187.720999999903	1259530	1259575	46	506.399993896484	379	674.099975585938	360.5	132.399993896484	330	4.84141071395128	6.3131838151599	183.720999999903	1259684	1259740	57	680.099975585938	364.700012207031	307.399993896484	368.700012207031
3	arva0303b	l	0	r	w	22	0	4	94	382	-1	C2S3.TIF	C2S2.TIF	C1S3.TIF	2	2	1	3	2	3	200	605	1261073	1261673	1553	1555	1261919	-32768	1553	229.844000000041	1261915	1261957	43	485.200012207031	385.5	652.700012207031	371.700012207031	133.800003051758	334.600006103516	4.82957302437128	4.71661119044716	225.844000000041	1262995	1263050	56	684.599975585938	370.399993896484	326.5	367.200012207031
3	arva0303b	l	0	r	w	22	0	4	95	383	1	C1S1.TIF	C1S2.TIF	C2S1.TIF	1	1	2	1	2	1	200	868	1264396	1265296	1462	1465	1265488	-32768	1457	175.793999999994	-32768	-32768	-32768	-32768	-32768	-32768	-32768	-32768	-32768	-32768	-32768	-1298080.206	1265484	1265528	45	501.700012207031	383.5	690.400024414062	368.799987792969
3	arva0303b	l	0	r	w	22	0	4	96	384	-1	C2S2.TIF	C2S3.TIF	C1S2.TIF	2	2	1	2	3	2	200	997	1266594	1267594	1323	1325	1267802	-32768	1331	192.507999999914	-32768	-32768	-32768	-32768	-32768	-32768	-32768	-32768	-32768	-32768	-32768	-1300377.492	1267799	1267849	51	494.700012207031	372	304.100006103516	366.799987792969
4	aian0522w	r	0	r	w	27	0	0	1	0	1	C2S3.TIF	C2S2.TIF	C1S3.TIF	2	2	1	3	2	3	200	541	126671	127221	2005	2043	127470	-32768	2224	232.831000000006	-32768	-32768	-32768	-32768	-32768	-32768	-32768	-32768	-32768	-32768	-32768	-160005.169	127466	127509	44	510.5	391.100006103516	712.599975585938	386.5
4	aian0522w	r	0	r	w	27	1	1	1	1	1	C1S1.TIF	C1S2.TIF	C2S3.TIF	1	1	2	1	2	3	200	878	132491	133391	2246	2251	133609	-32768	2360	202.25	133608	133668	61	523.400024414062	393.899993896484	413.600006103516	393.299987792969	82.8000030517578	172.399993896484	3.1597600691609	179.687148640955	201.25	133721	133769	49	421.399993896484	392.5	727.299987792969	390.399993896484
4	aian0522w	r	0	r	w	27	1	1	2	2	1	C2S1.TIF	C2S3.TIF	C1S2.TIF	2	2	1	1	3	2	200	537	134833	135383	1987	1970	135594	-32768	1976	194.627999999997	135590	135630	41	520.5	395.399993896484	342.200012207031	380.299987792969	122.199996948242	193.300003051758	5.13463173686096	175.14605216083	190.627999999997	135664	135720	57	347.799987792969	378.399993896484	709.200012207031	374.700012207031
4	aian0522w	r	0	r	w	27	1	1	3	3	-1	C2S2.TIF	C2S3.TIF	C1S1.TIF	2	2	1	2	3	1	200	828	136736	137586	1738	1757	137793	-32768	1851	190.739999999991	137793	137816	24	510.5	402.200012207031	575.200012207031	396.700012207031	77.8000030517578	103.400001525879	1.86860530501121	4.86588793699126	190.739999999991	137857	137907	51	577.099975585938	396	312.100006103516	391.700012207031
4	aian0522w	r	0	r	w	27	1	1	4	4	1	C2S1.TIF	C2S2.TIF	C1S3.TIF	2	2	1	1	2	3	200	884	138938	139838	1916	1935	140020	-32768	2038	165.625999999989	140019	140057	39	517.099975585938	400.5	339.899993896484	393.5	126.099998474121	196.399993896484	5.0886365564568	177.731979503105	164.625999999989	140090	140146	57	347.5	392.399993896484	691.900024414062	383
4	aian0522w	r	0	r	w	27	1	1	5	5	-1	C1S2.TIF	C1S1.TIF	C2S3.TIF	1	1	2	2	1	3	200	924	141201	142151	2081	2091	142346	-32768	2123	178.972000000009	-32768	-32768	-32768	-32768	-32768	-32768	-32768	-32768	-32768	-32768	-32768	-174935.028	142346	142389	44	509.700012207031	395.100006103516	321	382.200012207031
4	aian0522w	r	0	r	w	27	1	1	6	6	-1	C1S1.TIF	C1S2.TIF	C2S3.TIF	1	1	2	1	2	3	200	803	143421	144221	1735	1743	144410	-32768	1811	173.032999999996	-32768	-32768	-32768	-32768	-32768	-32768	-32768	-32768	-32768	-32768	-32768	-177004.967	144408	144453	46	505.399993896484	403.799987792969	300.200012207031	395
4	aian0522w	r	0	r	w	27	1	1	7	7	1	C2S1.TIF	C2S3.TIF	C1S2.TIF	2	2	1	1	3	2	200	650	145485	146135	1812	1813	146333	-32768	1856	181.318999999989	-32768	-32768	-32768	-32768	-32768	-32768	-32768	-32768	-32768	-32768	-32768	-178919.681	146332	146375	44	508.399993896484	400.299987792969	693.099975585938	389.799987792969
4	aian0522w	r	0	r	w	27	0	1	8	8	-1	C1S1.TIF	C1S2.TIF	C2S1.TIF	1	1	2	1	2	1	200	541	147447	147997	1585	1585	148243	-32768	1625	229.823999999993	-32768	-32768	-32768	-32768	-32768	-32768	-32768	-32768	-32768	-32768	-32768	-180781.176	148239	148281	43	505.700012207031	397.200012207031	317.600006103516	379.399993896484
4	aian0522w	r	0	r	w	27	0	1	9	9	-1	C1S2.TIF	C1S3.TIF	C2S2.TIF	1	1	2	2	3	2	200	857	149307	150157	1751	1756	150367	-32768	1845	192.700000000012	-32768	-32768	-32768	-32768	-32768	-32768	-32768	-32768	-32768	-32768	-32768	-182942.3	150362	150407	46	519	396.899993896484	301.600006103516	388.200012207031
4	aian0522w	r	0	r	w	27	0	1	10	10	1	C1S2.TIF	C1S1.TIF	C2S2.TIF	1	1	2	2	1	2	200	853	151450	152300	1647	1666	152533	-32768	1790	216.508999999991	-32768	-32768	-32768	-32768	-32768	-32768	-32768	-32768	-32768	-32768	-32768	-185084.491	152533	152579	47	506.200012207031	393.399993896484	717	391
4	aian0522w	r	0	r	w	27	0	1	11	11	1	C2S2.TIF	C2S3.TIF	C1S2.TIF	2	2	1	2	3	2	200	612	153640	154240	1695	1698	154447	-32768	1719	190.375	-32768	-32768	-32768	-32768	-32768	-32768	-32768	-32768	-32768	-32768	-32768	-187024.625	154444	154486	43	504.100006103516	376.299987792969	692.400024414062	378
4	aian0522w	r	0	r	w	27	1	1	12	12	1	C2S3.TIF	C2S1.TIF	C1S2.TIF	2	2	1	3	1	2	200	946	155705	156655	1792	1777	156912	-32768	1769	240.651000000013	-32768	-32768	-32768	-32768	-32768	-32768	-32768	-32768	-32768	-32768	-32768	-189439.349	156910	156955	46	506	393.299987792969	693.099975585938	388.700012207031
4	aian0522w	r	0	r	w	27	0	1	13	13	1	C1S1.TIF	C1S3.TIF	C2S1.TIF	1	1	2	1	3	1	200	749	158232	158982	1738	1738	159232	-32768	1674	233.448999999993	-32768	-32768	-32768	-32768	-32768	-32768	-32768	-32768	-32768	-32768	-32768	-191766.551	159230	159270	41	502	385.600006103516	686.900024414062	385.899993896484
4	aian0522w	r	0	r	w	27	0	1	14	14	-1	C2S1.TIF	C2S3.TIF	C1S1.TIF	2	2	1	1	3	1	200	785	160347	161147	1669	1677	161339	-32768	1708	176.192999999999	-32768	-32768	-32768	-32768	-32768	-32768	-32768	-32768	-32768	-32768	-32768	-193930.807	161338	161381	44	503.700012207031	382.399993896484	319.399993896484	374.299987792969
4	aian0522w	r	0	r	w	27	1	1	15	15	1	C1S1.TIF	C1S2.TIF	C2S3.TIF	1	1	2	1	2	3	200	774	162433	163233	1964	1929	163455	-32768	1888	206.029999999999	-32768	-32768	-32768	-32768	-32768	-32768	-32768	-32768	-32768	-32768	-32768	-196016.97	163452	163498	47	506.299987792969	385.399993896484	697.299987792969	375.5
4	aian0522w	r	0	r	w	27	1	1	16	16	1	C1S2.TIF	C1S3.TIF	C2S1.TIF	1	1	2	2	3	1	200	526	164926	165476	1599	1577	165698	-32768	1538	205.000999999989	-32768	-32768	-32768	-32768	-32768	-32768	-32768	-32768	-32768	-32768	-32768	-198260.999	165695	165734	40	499.399993896484	379.399993896484	671.799987792969	373.899993896484
4	aian0522w	r	0	r	w	27	1	1	17	17	-1	C1S2.TIF	C1S1.TIF	C2S3.TIF	1	1	2	2	1	3	200	964	166793	167743	1273	1301	167984	-32768	1393	224.206999999995	-32768	-32768	-32768	-32768	-32768	-32768	-32768	-32768	-32768	-32768	-32768	-200527.793	167983	168029	47	494.600006103516	376.600006103516	285.899993896484	369.899993896484
4	aian0522w	r	0	r	w	27	1	1	18	18	-1	C1S1.TIF	C1S3.TIF	C2S2.TIF	1	1	2	1	3	2	200	600	169059	169659	1396	1395	169865	-32768	1362	189.510999999999	169863	169902	40	496.5	366.100006103516	639.299987792969	381	99.5999984741211	146.100006103516	4.12578881100589	-5.96531636235526	187.510999999999	169933	169989	57	633.299987792969	378.799987792969	276.200012207031	365.700012207031
4	aian0522w	r	0	r	w	27	1	1	19	19	1	C1S1.TIF	C1S3.TIF	C2S2.TIF	1	1	2	1	3	2	200	994	171026	172026	1512	1537	172262	-32768	1636	218.912000000011	-32768	-32768	-32768	-32768	-32768	-32768	-32768	-32768	-32768	-32768	-32768	-204811.088	172260	172305	46	503.5	370.399993896484	691.400024414062	365.399993896484
4	aian0522w	r	0	r	w	27	0	1	20	20	-1	C2S3.TIF	C2S2.TIF	C1S3.TIF	2	2	1	3	2	3	200	945	173367	174317	1511	1512	174648	-32768	1549	314.83600000001	-32768	-32768	-32768	-32768	-32768	-32768	-32768	-32768	-32768	-32768	-32768	-207101.164	174646	174693	48	494.899993896484	385.600006103516	286.299987792969	370.299987792969
4	aian0522w	r	0	r	w	27	1	1	21	21	1	C2S2.TIF	C2S1.TIF	C1S3.TIF	2	2	1	2	1	3	200	718	175744	176494	1640	1650	176750	-32768	1723	240.409000000014	-32768	-32768	-32768	-32768	-32768	-32768	-32768	-32768	-32768	-32768	-32768	-209277.591	176748	176791	44	501.600006103516	384.200012207031	683.5	384.799987792969
4	aian0522w	r	0	r	w	27	0	1	22	22	1	C1S3.TIF	C1S2.TIF	C2S3.TIF	1	1	2	3	2	3	200	567	177845	178445	1582	1562	178831	-32768	1535	369.097000000009	-32768	-32768	-32768	-32768	-32768	-32768	-32768	-32768	-32768	-32768	-32768	-211229.903	178830	178874	45	487.799987792969	380.399993896484	678.799987792969	369.899993896484
4	aian0522w	r	0	r	w	27	0	1	23	23	1	C2S1.TIF	C2S2.TIF	C1S1.TIF	2	2	1	1	2	1	200	896	179911	180811	1425	1430	181062	-32768	1491	234.717999999993	-32768	-32768	-32768	-32768	-32768	-32768	-32768	-32768	-32768	-32768	-32768	-213595.282	181061	181104	44	487.799987792969	384.100006103516	670.299987792969	374
4	aian0522w	r	0	r	w	27	0	1	24	24	1	C2S2.TIF	C2S1.TIF	C1S2.TIF	2	2	1	2	1	2	200	803	182203	183003	1588	1584	183264	-32768	1630	244.600000000006	-32768	-32768	-32768	-32768	-32768	-32768	-32768	-32768	-32768	-32768	-32768	-215787.4	183261	183309	49	492.600006103516	372.299987792969	678	366
4	aian0522w	r	0	r	w	27	1	1	25	25	-1	C1S2.TIF	C1S3.TIF	C2S1.TIF	1	1	2	2	3	1	200	799	184377	185177	1521	1521	185407	-32768	1550	213.852000000014	-32768	-32768	-32768	-32768	-32768	-32768	-32768	-32768	-32768	-32768	-32768	-217961.148	185404	185448	45	495.600006103516	378.299987792969	299.799987792969	366.100006103516
4	aian0522w	r	0	r	w	27	0	1	26	26	1	C1S1.TIF	C1S2.TIF	C2S1.TIF	1	1	2	1	2	1	200	712	186504	187204	1634	1631	187453	-32768	1689	231.956000000006	-32768	-32768	-32768	-32768	-32768	-32768	-32768	-32768	-32768	-32768	-32768	-219989.044	187453	187495	43	509.200012207031	394.799987792969	690.900024414062	377.200012207031
4	aian0522w	r	0	r	w	27	1	1	27	27	-1	C2S1.TIF	C2S2.TIF	C1S3.TIF	2	2	1	1	2	3	200	677	188568	189268	1778	1786	189488	-32768	1837	203.056000000011	-32768	-32768	-32768	-32768	-32768	-32768	-32768	-32768	-32768	-32768	-32768	-222052.944	189486	189525	40	515	399.700012207031	346.200012207031	382.5
4	aian0522w	r	0	r	w	27	1	1	28	28	1	C1S3.TIF	C1S1.TIF	C2S2.TIF	1	1	2	3	1	2	200	796	190579	191379	1867	1863	191590	-32768	1836	194.413	-32768	-32768	-32768	-32768	-32768	-32768	-32768	-32768	-32768	-32768	-32768	-224163.587	191590	191652	63	515	400.399993896484	682.299987792969	391.5
4	aian0522w	r	0	r	w	27	0	1	29	29	1	C1S2.TIF	C1S1.TIF	C2S2.TIF	1	1	2	2	1	2	200	703	192681	193381	1768	1773	194462	-32768	1994	1064.21299999999	-32768	-32768	-32768	-32768	-32768	-32768	-32768	-32768	-32768	-32768	-32768	-226165.787	194460	194502	43	510.799987792969	392	698.200012207031	377.299987792969
4	aian0522w	r	0	r	w	27	1	1	30	30	1	C1S3.TIF	C1S1.TIF	C2S2.TIF	1	1	2	3	1	2	200	744	195547	196297	1585	1599	196562	-32768	1663	248.685999999987	-32768	-32768	-32768	-32768	-32768	-32768	-32768	-32768	-32768	-32768	-32768	-229081.314	196560	196605	46	487	389.5	690.799987792969	377.200012207031
4	aian0522w	r	0	r	w	27	1	1	31	31	-1	C1S1.TIF	C1S2.TIF	C2S3.TIF	1	1	2	1	2	3	200	514	197655	198205	1742	1739	198906	-32768	1765	685.399999999994	-32768	-32768	-32768	-32768	-32768	-32768	-32768	-32768	-32768	-32768	-32768	-230988.6	198903	198947	45	494.399993896484	393.600006103516	289	375.799987792969
4	aian0522w	r	0	r	w	27	1	1	32	32	-1	C1S1.TIF	C1S3.TIF	C2S2.TIF	1	1	2	1	3	2	200	531	200019	200569	1772	1764	200817	-32768	1695	230.939000000013	-32768	-32768	-32768	-32768	-32768	-32768	-32768	-32768	-32768	-32768	-32768	-233354.061	200813	200855	43	496.5	385.399993896484	309.399993896484	377
4	aian0522w	r	0	r	w	27	0	1	33	33	1	C2S3.TIF	C2S2.TIF	C1S3.TIF	2	2	1	3	2	3	200	596	201885	202485	1698	1729	202688	-32768	1771	186.274000000005	-32768	-32768	-32768	-32768	-32768	-32768	-32768	-32768	-32768	-32768	-32768	-235269.726	202685	202730	46	508.799987792969	385.799987792969	702.900024414062	377.899993896484
4	aian0522w	r	0	r	w	27	0	1	34	34	-1	C1S1.TIF	C1S3.TIF	C2S1.TIF	1	1	2	1	3	1	200	640	203850	204500	1591	1598	204695	-32768	1608	179.04800000001	-32768	-32768	-32768	-32768	-32768	-32768	-32768	-32768	-32768	-32768	-32768	-237283.952	204690	204731	42	494.399993896484	389.799987792969	320.899993896484	382
4	aian0522w	r	0	r	w	27	1	1	35	35	-1	C2S3.TIF	C2S2.TIF	C1S1.TIF	2	2	1	3	2	1	200	732	205786	206536	1911	1920	206649	-32768	1921	97.1350000000093	206646	206672	27	509.600006103516	392.100006103516	600.5	390.700012207031	95.9000015258789	138.199996948242	2.61613828286039	0.883644303369971	94.1350000000093	206853	206912	60	702	381.899993896484	285.100006103516	381.600006103516
4	aian0522w	r	0	r	w	27	0	1	36	36	-1	C2S1.TIF	C2S2.TIF	C1S1.TIF	2	2	1	1	2	1	200	827	207988	208838	1669	1707	209036	-32768	1795	181.20199999999	-32768	-32768	-32768	-32768	-32768	-32768	-32768	-32768	-32768	-32768	-32768	-241622.798	209035	209115	81	508.899993896484	374.299987792969	307	368.399993896484
4	aian0522w	r	0	r	w	27	1	1	37	37	-1	C1S3.TIF	C1S2.TIF	C2S1.TIF	1	1	2	3	2	1	200	741	210224	210974	1753	1760	211203	-32768	1819	212.121000000014	-32768	-32768	-32768	-32768	-32768	-32768	-32768	-32768	-32768	-32768	-32768	-243758.879	211200	211245	46	508.899993896484	389.700012207031	333.700012207031	377.799987792969
4	aian0522w	r	0	r	w	27	0	1	38	38	1	C2S2.TIF	C2S3.TIF	C1S2.TIF	2	2	1	2	3	2	200	966	212301	213251	1776	1775	213455	-32768	1788	188.280999999988	-32768	-32768	-32768	-32768	-32768	-32768	-32768	-32768	-32768	-32768	-32768	-246034.719	213455	213500	46	501.399993896484	390.700012207031	700.5	382.899993896484
4	aian0522w	r	0	r	w	27	0	1	39	39	-1	C1S2.TIF	C1S3.TIF	C2S2.TIF	1	1	2	2	3	2	200	951	214579	215529	1768	1746	215733	-32768	1694	186.939000000013	-32768	-32768	-32768	-32768	-32768	-32768	-32768	-32768	-32768	-32768	-32768	-248314.061	215730	215772	43	507	378.600006103516	309.200012207031	372.100006103516
[truncated: 1,885 more rows]
[truncated: 24 more columns]
