# Supplementary material for: Oculomotor capture by search-irrelevant features in visual working memory: on the crucial role of target–distractor similarity
Source: Atten Percept Psychophys. 2020 Mar 12;82(5):2379–92. doi: 10.3758/s13414-020-02007-0 (PMC7343749; doi:10.3758/s13414-020-02007-0)
Supplement: Supplementary file 1 — (ZIP 5436 kb) [file 13414_2020_2007_MOESM1_ESM.zip › SupplementaryMaterial/All_Exp5.txt]

VPnr	VPcode	VPhandedness	VPvision	VPeyeDom	VPgender	VPage	condition	block	BlockTrial	Trial	loctlr	tifcue	tift	tifd	shacue	shat	shad	colcue	colt	cold	Dist2Cent	MinFixDur	FixOnCrossStartTime	FixOnCrossEndTime	FixOnCrossPupilStart	FixOnCrossPupilEnd	SaccStartTime	SaccStartLeftPupil	SaccStartRightPupil	SaccStartLat	Sacc1stStartTime	Sacc1stEndTime	Sacc1stDur	Sacc1stStartX	Sacc1stStartY	Sacc1stEndX	Sacc1stEndY	Sacc1stMeanVel	Sacc1stPeakVel	Sacc1stAmpl	Sacc1stAngle	Sacc1stLat	SaccOnTstartTime	SaccOnTendTime	SaccOnTdur	SacOnTstartX	SaccOnTstartY	SaccOnTendX	SaccOnTendY
1	lear0122l	r	0	r	m	28	0	0	1	0	1	S2C3.TIF	S2C2.TIF	S1C3.TIF	2	2	1	3	2	3	200	761	178413	179163	1878	1891	179398	-32768	2000	218.856	179394	179436	43	505.799987792969	393.100006103516	302.799987792969	375.799987792969	156.300003051758	361.100006103516	5.83782420928259	175.11566664074	214.856	180264	180308	45	310.399993896484	377.100006103516	671.799987792969	385.200012207031
1	lear0122l	r	0	r	m	28	1	1	1	1	1	S2C3.TIF	S2C1.TIF	S1C2.TIF	2	2	1	3	1	2	200	733	184226	184976	2126	2123	185182	-32768	2131	189.478999999992	185179	185219	41	512.5	393	317	381.600006103516	137	245.699996948242	5.6112896251149	176.653860148255	186.478999999992	185273	185335	63	326	380.600006103516	723.900024414062	398.299987792969
1	lear0122l	r	0	r	m	28	1	1	2	2	1	S1C3.TIF	S1C1.TIF	S2C2.TIF	1	1	2	3	1	2	200	998	186660	187660	2070	2071	187844	-32768	2051	168.301000000007	-32768	-32768	-32768	-32768	-32768	-32768	-32768	-32768	-32768	-32768	-32768	-220443.699	187934	187977	44	530	381.200012207031	680.700012207031	386.100006103516
1	lear0122l	r	0	r	m	28	0	1	3	3	-1	S2C1.TIF	S2C3.TIF	S1C1.TIF	2	2	1	1	3	1	200	887	189313	190213	2020	2021	190415	-32768	2005	184.897999999986	190412	190448	37	510.100006103516	387.399993896484	728.799987792969	389.600006103516	169.399993896484	366.100006103516	6.26679406854636	-0.57800564327877	181.897999999986	190634	190696	63	709.799987792969	390.299987792969	273.5	364.299987792969
1	lear0122l	r	0	r	m	28	0	1	4	4	-1	S1C1.TIF	S1C3.TIF	S2C1.TIF	1	1	2	1	3	1	200	830	192168	193018	1890	1877	193189	-32768	1906	154.008000000002	193186	193273	88	505.799987792969	383.799987792969	662.700012207031	381.100006103516	107.400001525879	418.5	4.50929067426672	0.987287354006081	151.008000000002	193411	193468	58	680.400024414062	384.200012207031	324.100006103516	370.200012207031
1	lear0122l	r	0	r	m	28	0	1	5	5	-1	S1C2.TIF	S1C1.TIF	S2C2.TIF	1	1	2	2	1	2	200	570	194516	195116	1929	1931	195322	-32768	1930	190.032999999996	-32768	-32768	-32768	-32768	-32768	-32768	-32768	-32768	-32768	-32768	-32768	-227899.967	195319	195352	34	512.099975585938	379.399993896484	316.600006103516	371.399993896484
1	lear0122l	r	0	r	m	28	1	1	6	6	-1	S2C1.TIF	S2C3.TIF	S1C2.TIF	2	2	1	1	3	2	200	696	196385	197085	2052	2053	197263	-32768	2059	161.646999999997	197258	197297	40	505.700012207031	388.100006103516	710.299987792969	383.700012207031	144	264	5.86382682767766	1.23551960628519	156.646999999997	197411	197459	49	697.799987792969	384.5	311	378.399993896484
1	lear0122l	r	0	r	m	28	1	1	7	7	1	S2C3.TIF	S2C2.TIF	S1C1.TIF	2	2	1	3	2	1	200	981	198519	199519	1963	1964	199704	-32768	1958	169.363000000012	199708	199786	79	498.100006103516	384.299987792969	402.299987792969	379.100006103516	85.5999984741211	300.899993896484	2.76090495637256	176.889272593811	173.363000000012	199847	199902	56	389.100006103516	379.200012207031	730.599975585938	397
1	lear0122l	r	0	r	m	28	0	1	8	8	-1	S1C2.TIF	S1C3.TIF	S2C2.TIF	1	1	2	2	3	2	200	679	200963	201663	1785	1784	201869	-32768	1818	189.543999999994	-32768	-32768	-32768	-32768	-32768	-32768	-32768	-32768	-32768	-32768	-32768	-234447.456	201961	202013	53	492.700012207031	369.399993896484	285.600006103516	363.899993896484
1	lear0122l	r	0	r	m	28	0	1	9	9	1	S1C3.TIF	S1C1.TIF	S2C3.TIF	1	1	2	3	1	3	200	504	203077	203577	1903	1894	203765	-32768	1884	171.815999999992	203761	203844	84	498.799987792969	378.100006103516	628.900024414062	377.799987792969	132	356.200012207031	3.73851664564265	0.1323178157915	167.815999999992	203921	203956	36	641.200012207031	380.899993896484	697.400024414062	377.200012207031
1	lear0122l	r	0	r	m	28	0	1	10	10	-1	S2C1.TIF	S2C3.TIF	S1C1.TIF	2	2	1	1	3	1	200	516	204997	205547	1919	1916	205715	-32768	1941	151.206999999995	-32768	-32768	-32768	-32768	-32768	-32768	-32768	-32768	-32768	-32768	-32768	-238331.793	205711	205755	45	503	387	334.200012207031	373.5
1	lear0122l	r	0	r	m	28	1	1	11	11	-1	S1C3.TIF	S1C1.TIF	S2C2.TIF	1	1	2	3	1	2	200	872	206861	207761	1907	1900	207942	-32768	1913	164.810999999987	-32768	-32768	-32768	-32768	-32768	-32768	-32768	-32768	-32768	-32768	-32768	-240545.189	207939	207975	37	497.600006103516	382.899993896484	304	368.100006103516
1	lear0122l	r	0	r	m	28	0	1	12	12	1	S1C3.TIF	S1C1.TIF	S2C3.TIF	1	1	2	3	1	3	200	502	209019	209519	1849	1853	209692	-32768	1844	157.318999999989	-32768	-32768	-32768	-32768	-32768	-32768	-32768	-32768	-32768	-32768	-32768	-242302.681	209689	209720	32	506	376.299987792969	680.799987792969	373.899993896484
1	lear0122l	r	0	r	m	28	1	1	13	13	1	S2C2.TIF	S2C1.TIF	S1C3.TIF	2	2	1	2	1	3	200	699	210781	211481	1793	1804	211653	-32768	1831	156.782999999996	211648	211679	32	498.700012207031	376	324.600006103516	361.399993896484	151.300003051758	310.100006103516	5.01328158619605	175.200217735931	151.782999999996	211749	211808	60	326.600006103516	362.100006103516	726.200012207031	385.799987792969
1	lear0122l	r	0	r	m	28	0	1	14	14	-1	S2C2.TIF	S2C1.TIF	S1C2.TIF	2	2	1	2	1	2	200	663	212871	213521	1871	1879	213699	-32768	1902	161.378999999986	-32768	-32768	-32768	-32768	-32768	-32768	-32768	-32768	-32768	-32768	-32768	-246305.621	213695	213727	33	497.299987792969	380.700012207031	301.600006103516	370
1	lear0122l	r	0	r	m	28	0	1	15	15	1	S1C2.TIF	S1C1.TIF	S2C2.TIF	1	1	2	2	1	2	200	848	214757	215607	1816	1816	215778	-32768	1811	154.206999999995	215774	215806	33	507.299987792969	379	313.299987792969	358.5	166.300003051758	349	5.58986570017422	173.951398784122	150.206999999995	215903	215957	55	322.899993896484	363.299987792969	664.900024414062	370.600006103516
1	lear0122l	r	0	r	m	28	0	1	16	16	1	S1C1.TIF	S1C3.TIF	S2C1.TIF	1	1	2	1	3	1	200	868	217016	217916	1741	1747	218101	-32768	1781	168.752999999997	218098	218119	22	501.899993896484	380.200012207031	449.799987792969	368.899993896484	69.0999984741211	116.199996948242	1.5342392251721	167.746150339425	165.752999999997	218203	218254	52	426.600006103516	365.5	706.599975585938	367.100006103516
1	lear0122l	r	0	r	m	28	1	1	17	17	-1	S2C1.TIF	S2C2.TIF	S1C3.TIF	2	2	1	1	2	3	200	802	219374	220174	1693	1709	220374	-32768	1772	183.837	220377	220413	37	495.700012207031	383.899993896484	684.400024414062	379.399993896484	148.100006103516	287.200012207031	5.41618273403444	1.37003002818084	186.837	220532	220586	55	675.400024414062	383.600006103516	328.600006103516	366.700012207031
1	lear0122l	r	0	r	m	28	1	1	18	18	-1	S2C2.TIF	S2C3.TIF	S1C1.TIF	2	2	1	2	3	1	200	686	221639	222339	1735	1729	222532	-32768	1728	177.022999999986	222528	222562	35	503.5	377.200012207031	704.599975585938	369.700012207031	161.699996948242	345.700012207031	5.76620599852615	2.14198942493806	173.022999999986	222677	222734	58	700.700012207031	373	318.100006103516	363.100006103516
1	lear0122l	r	0	r	m	28	1	1	19	19	1	S1C2.TIF	S1C1.TIF	S2C3.TIF	1	1	2	2	1	3	200	857	223786	224636	1688	1679	224809	-32768	1696	156.852000000014	-32768	-32768	-32768	-32768	-32768	-32768	-32768	-32768	-32768	-32768	-32768	-257420.148	224806	224851	46	497.600006103516	374.899993896484	668	375.899993896484
1	lear0122l	r	0	r	m	28	0	1	20	20	-1	S2C2.TIF	S2C1.TIF	S1C2.TIF	2	2	1	2	1	2	200	946	226037	226987	1776	1782	227156	-32768	1821	152.750999999989	227152	227183	32	500.299987792969	379.799987792969	693	375.700012207031	179	378.200012207031	5.53067067422049	1.22237909033295	148.750999999989	227244	227304	61	677.5	379.5	297.200012207031	376
1	lear0122l	r	0	r	m	28	0	1	21	21	-1	S1C1.TIF	S1C3.TIF	S2C1.TIF	1	1	2	1	3	1	200	630	228604	229254	1862	1855	229432	-32768	1884	161.774000000005	-32768	-32768	-32768	-32768	-32768	-32768	-32768	-32768	-32768	-32768	-32768	-262038.226	229428	229463	36	510.5	381	307.299987792969	363.299987792969
1	lear0122l	r	0	r	m	28	1	1	22	22	1	S2C3.TIF	S2C1.TIF	S1C2.TIF	2	2	1	3	1	2	200	893	230812	231712	1697	1706	231904	-32768	1752	176.407999999996	231900	231937	38	516.400024414062	371.600006103516	298.399993896484	362.799987792969	159.100006103516	317.5	6.25153574192749	177.682441947865	172.407999999996	232276	232298	23	656.5	380	704.900024414062	382.799987792969
1	lear0122l	r	0	r	m	28	0	1	23	23	1	S1C3.TIF	S1C2.TIF	S2C3.TIF	1	1	2	3	2	3	200	686	233385	234085	1705	1710	234258	-32768	1707	157.587	234254	234289	36	500.799987792969	373.299987792969	311.799987792969	355.700012207031	148.699996948242	305.700012207031	5.43903718452724	174.665342810331	153.587	234388	234442	55	315.299987792969	356.399993896484	695.400024414062	371.600006103516
1	lear0122l	r	0	r	m	28	1	1	24	24	-1	S2C3.TIF	S2C1.TIF	S1C2.TIF	2	2	1	3	1	2	200	683	235796	236496	1807	1819	236659	-32768	1813	146.418000000005	-32768	-32768	-32768	-32768	-32768	-32768	-32768	-32768	-32768	-32768	-32768	-269280.582	236657	236691	35	500.700012207031	381.799987792969	347.799987792969	365
1	lear0122l	r	0	r	m	28	0	1	25	25	-1	S1C3.TIF	S1C1.TIF	S2C3.TIF	1	1	2	3	1	3	200	873	237765	238665	1777	1785	238832	-32768	1783	150.214999999997	238829	238864	36	495.899993896484	378.700012207031	713	377.100006103516	169.5	375.5	6.22080052360493	0.423471671663367	147.214999999997	239196	239255	60	698.799987792969	379.899993896484	314.899993896484	358.799987792969
1	lear0122l	r	0	r	m	28	0	1	26	26	-1	S2C2.TIF	S2C3.TIF	S1C2.TIF	2	2	1	2	3	2	200	579	240668	241268	1720	1705	241432	-32768	1694	147.521999999997	241429	241473	45	501.700012207031	371.5	694.200012207031	374.399993896484	147.300003051758	373.399993896484	5.52430320245558	-0.865576767564812	144.521999999997	241550	241610	61	701.299987792969	374.700012207031	338	351
1	lear0122l	r	0	r	m	28	0	1	27	27	1	S1C1.TIF	S1C2.TIF	S2C1.TIF	1	1	2	1	2	1	200	639	242923	243573	1914	1914	243749	-32768	1923	159.660000000003	243744	243786	43	498.899993896484	377	343.700012207031	362	129.699996948242	327.299987792969	4.47424174435229	174.464421940418	154.660000000003	243834	243890	57	342.200012207031	363.700012207031	704.900024414062	383
1	lear0122l	r	0	r	m	28	1	1	28	28	-1	S2C3.TIF	S2C1.TIF	S1C2.TIF	2	2	1	3	1	2	200	878	244996	245896	1818	1807	246074	-32768	1836	162.67300000001	-32768	-32768	-32768	-32768	-32768	-32768	-32768	-32768	-32768	-32768	-32768	-278679.327	246071	246101	31	500.899993896484	377.799987792969	348.299987792969	368.899993896484
1	lear0122l	r	0	r	m	28	0	1	29	29	-1	S1C3.TIF	S1C2.TIF	S2C3.TIF	1	1	2	3	2	3	200	567	247251	247851	1703	1720	248035	-32768	1735	167.459999999992	-32768	-32768	-32768	-32768	-32768	-32768	-32768	-32768	-32768	-32768	-32768	-280635.54	248031	248074	44	507.299987792969	370	342.5	360
1	lear0122l	r	0	r	m	28	1	1	30	30	-1	S1C3.TIF	S1C2.TIF	S2C1.TIF	1	1	2	3	2	1	200	581	249102	249702	1699	1690	249905	-32768	1688	186.426999999996	-32768	-32768	-32768	-32768	-32768	-32768	-32768	-32768	-32768	-32768	-32768	-282486.573	249901	249942	42	499.399993896484	369.200012207031	340.200012207031	354.600006103516
1	lear0122l	r	0	r	m	28	0	1	31	31	1	S2C3.TIF	S2C2.TIF	S1C3.TIF	2	2	1	3	2	3	200	925	251401	252351	1688	1701	252546	-32768	1748	178.236000000004	-32768	-32768	-32768	-32768	-32768	-32768	-32768	-32768	-32768	-32768	-32768	-285135.764	252542	252577	36	491.399993896484	373.399993896484	726.599975585938	373.5
1	lear0122l	r	0	r	m	28	0	1	32	32	-1	S1C1.TIF	S1C2.TIF	S2C1.TIF	1	1	2	1	2	1	200	772	253951	254751	1681	1686	254937	-32768	1701	169.981999999989	254934	254960	27	511.200012207031	372.299987792969	472	359.200012207031	68	118.800003051758	1.18955313836127	161.497058378594	166.981999999989	255035	255074	40	486.600006103516	364.700012207031	350.200012207031	358.100006103516
1	lear0122l	r	0	r	m	28	0	1	33	33	1	S1C2.TIF	S1C3.TIF	S2C2.TIF	1	1	2	2	3	2	200	523	256131	256681	1661	1660	256873	-32768	1652	175.736999999994	256869	256975	107	501.200012207031	374.799987792969	627.700012207031	371.399993896484	151.300003051758	443.700012207031	3.63637386958807	1.54181234660371	171.736999999994	257060	257093	34	642.700012207031	370.100006103516	697.099975585938	368.700012207031
1	lear0122l	r	0	r	m	28	1	1	34	34	-1	S1C3.TIF	S1C2.TIF	S2C1.TIF	1	1	2	3	2	1	200	990	258694	259694	1676	1691	259911	-32768	1742	200.119999999995	-32768	-32768	-32768	-32768	-32768	-32768	-32768	-32768	-32768	-32768	-32768	-292478.88	259907	259940	34	481.100006103516	377.700012207031	300.100006103516	364.600006103516
1	lear0122l	r	0	r	m	28	0	1	35	35	-1	S1C1.TIF	S1C2.TIF	S2C1.TIF	1	1	2	1	2	1	200	974	260996	261996	1665	1663	262184	-32768	1665	171.217999999993	262180	262209	30	503.100006103516	372.299987792969	671.099975585938	365.200012207031	155.300003051758	325.600006103516	4.82498689859857	2.42694585953442	167.217999999993	262254	262310	57	662.5	367.399993896484	318.299987792969	350.799987792969
1	lear0122l	r	0	r	m	28	0	1	36	36	-1	S1C3.TIF	S1C1.TIF	S2C3.TIF	1	1	2	3	1	3	200	528	263490	264040	1677	1667	264236	-32768	1680	179.70299999998	264231	264269	39	493.799987792969	373.200012207031	354.899993896484	356	128.800003051758	315.5	4.016268942382	172.921544786378	174.70299999998	264398	264421	24	345.299987792969	357.899993896484	289.899993896484	361.399993896484
1	lear0122l	r	0	r	m	28	1	1	37	37	1	S2C3.TIF	S2C2.TIF	S1C1.TIF	2	2	1	3	2	1	200	959	265471	266421	1685	1692	266564	-32768	1711	126.75900000002	266560	266590	31	490	374.899993896484	663.599975585938	365.899993896484	157.399993896484	315.5	4.99522354118663	2.97202082589224	122.75900000002	266735	266757	23	663.900024414062	362.600006103516	701.299987792969	362.299987792969
1	lear0122l	r	0	r	m	28	0	1	38	38	1	S2C2.TIF	S2C3.TIF	S1C2.TIF	2	2	1	2	3	2	200	993	268048	269048	1653	1663	269232	-32768	1657	167.669999999984	269229	269260	32	499	365.299987792969	324	348.700012207031	152.699996948242	306.399993896484	5.03696451838963	174.566501561162	164.669999999984	269323	269385	63	334.100006103516	350.100006103516	722.5	364.200012207031
1	lear0122l	r	0	r	m	28	0	1	39	39	1	S2C1.TIF	S2C2.TIF	S1C1.TIF	2	2	1	1	2	1	200	824	270503	271353	1567	1576	271535	-32768	1613	165.549999999988	271531	271598	68	500.299987792969	368.799987792969	425.799987792969	362.799987792969	128.800003051758	313	2.15082648115598	175.396187804007	161.549999999988	271626	271674	49	435.200012207031	365.399993896484	678.400024414062	373.299987792969
1	lear0122l	r	0	r	m	28	1	1	40	40	1	S1C3.TIF	S1C2.TIF	S2C1.TIF	1	1	2	3	2	1	200	784	272981	273781	1612	1635	273944	-32768	1676	146.930999999982	274118	274159	42	519	361.600006103516	654.299987792969	367.100006103516	147.100006103516	372	3.89115078997715	-2.33117002829918	320.930999999982	274316	274346	31	669	366.5	693.5	362.299987792969
1	lear0122l	r	0	r	m	28	0	1	41	41	1	S2C3.TIF	S2C1.TIF	S1C3.TIF	2	2	1	3	1	3	200	875	275382	276282	1638	1652	276442	-32768	1689	144.098999999987	276438	276471	34	501.100006103516	368.5	322.700012207031	348.200012207031	149.600006103516	311.100006103516	5.14492392768504	173.490456202829	140.098999999987	276551	276610	60	323.799987792969	347.299987792969	717.299987792969	365.399993896484
1	lear0122l	r	0	r	m	28	0	1	42	42	-1	S2C3.TIF	S2C2.TIF	S1C3.TIF	2	2	1	3	2	3	200	712	277915	278615	1602	1598	278833	-32768	1635	202.50900000002	-32768	-32768	-32768	-32768	-32768	-32768	-32768	-32768	-32768	-32768	-32768	-311398.491	278830	278863	34	502.299987792969	367.100006103516	309.100006103516	347.5
1	lear0122l	r	0	r	m	28	0	1	43	43	-1	S2C1.TIF	S2C2.TIF	S1C1.TIF	2	2	1	1	2	1	200	719	279948	280698	1651	1645	280909	-32768	1632	194.940999999992	-32768	-32768	-32768	-32768	-32768	-32768	-32768	-32768	-32768	-32768	-32768	-313482.059	280906	280970	65	513.299987792969	365.799987792969	310.799987792969	340.600006103516
1	lear0122l	r	0	r	m	28	1	1	44	44	-1	S1C2.TIF	S1C1.TIF	S2C3.TIF	1	1	2	2	1	3	200	798	282402	283202	1574	1583	283353	-32768	1602	134.941999999981	283350	283375	26	507.200012207031	363.200012207031	565.799987792969	358.399993896484	88	172.300003051758	1.69199426154754	4.68947055721825	131.941999999981	283405	283444	40	547.700012207031	362.5	285.5	344.100006103516
1	lear0122l	r	0	r	m	28	0	1	45	45	1	S1C1.TIF	S1C2.TIF	S2C1.TIF	1	1	2	1	2	1	200	903	284835	285735	1658	1663	285913	-32768	1667	161.639000000025	285910	285945	36	498.600006103516	357.799987792969	312.600006103516	345.5	147.699996948242	267.700012207031	5.34122024780719	176.206435992952	158.639000000025	286265	286296	32	668.200012207031	357.899993896484	699.700012207031	359.399993896484
1	lear0122l	r	0	r	m	28	1	1	46	46	-1	S2C3.TIF	S2C2.TIF	S1C1.TIF	2	2	1	3	2	1	200	827	287638	288488	1695	1708	288675	-32768	1721	170.78899999999	-32768	-32768	-32768	-32768	-32768	-32768	-32768	-32768	-32768	-32768	-32768	-321272.211	288670	288707	38	500.299987792969	367.600006103516	296.700012207031	354.5
1	lear0122l	r	0	r	m	28	0	1	47	47	1	S1C3.TIF	S1C2.TIF	S2C3.TIF	1	1	2	3	2	3	200	705	290047	290747	1556	1553	290973	-32768	1576	210.20199999999	-32768	-32768	-32768	-32768	-32768	-32768	-32768	-32768	-32768	-32768	-32768	-323530.798	290969	291005	37	499.299987792969	360.5	708.5	362.5
1	lear0122l	r	0	r	m	28	1	1	48	48	1	S1C3.TIF	S1C2.TIF	S2C1.TIF	1	1	2	3	2	1	200	674	292069	292769	1778	1781	293003	-32768	1807	217.793000000005	-32768	-32768	-32768	-32768	-32768	-32768	-32768	-32768	-32768	-32768	-32768	-325553.207	292999	293043	45	500.899993896484	370.299987792969	681.900024414062	372.700012207031
1	lear0122l	r	0	r	m	28	1	1	49	49	-1	S1C1.TIF	S1C2.TIF	S2C3.TIF	1	1	2	1	2	3	200	935	294342	295292	1885	1881	295466	-32768	1883	157.816999999981	295462	295507	46	498.600006103516	380.700012207031	641	367.200012207031	145.699996948242	354.899993896484	4.11035388438083	5.42341418266873	153.816999999981	295745	295776	32	332.200012207031	354.299987792969	305.600006103516	355.200012207031
1	lear0122l	r	0	r	m	28	0	1	50	50	1	S2C1.TIF	S2C3.TIF	S1C1.TIF	2	2	1	1	3	1	200	515	297108	297658	1721	1722	297852	-32768	1734	177.97100000002	-32768	-32768	-32768	-32768	-32768	-32768	-32768	-32768	-32768	-32768	-32768	-330442.029	297849	297890	42	512.099975585938	381.299987792969	716	380
1	lear0122l	r	0	r	m	28	1	1	51	51	-1	S1C1.TIF	S1C3.TIF	S2C2.TIF	1	1	2	1	3	2	200	997	299165	300165	1714	1723	300333	-32768	1737	151.543000000005	-32768	-32768	-32768	-32768	-32768	-32768	-32768	-32768	-32768	-32768	-32768	-332949.457	300330	300375	46	504.700012207031	373.399993896484	336.700012207031	349.100006103516
1	lear0122l	r	0	r	m	28	1	1	52	52	-1	S2C2.TIF	S2C1.TIF	S1C3.TIF	2	2	1	2	1	3	200	920	301480	302430	1588	1589	302584	-32768	1608	137.706999999995	302579	302607	29	505.5	364.200012207031	575.599975585938	354	95.6999969482422	206.899993896484	2.03850859020359	8.27884785710628	132.706999999995	302642	302689	48	568.299987792969	361	314	349.700012207031
1	lear0122l	r	0	r	m	28	0	1	53	53	1	S2C3.TIF	S2C1.TIF	S1C3.TIF	2	2	1	3	1	3	200	839	304302	305152	1569	1574	305337	-32768	1612	168.673999999999	305333	305378	46	517.5	364.100006103516	332.5	352.299987792969	141.699996948242	339.700012207031	5.31928325504264	176.345845902888	164.673999999999	305701	305733	33	669.299987792969	362.100006103516	699.299987792969	362.399993896484
1	lear0122l	r	0	r	m	28	0	1	54	54	-1	S1C3.TIF	S1C2.TIF	S2C3.TIF	1	1	2	3	2	3	200	510	306777	307277	1667	1667	307559	-32768	1628	266.242000000027	-32768	-32768	-32768	-32768	-32768	-32768	-32768	-32768	-32768	-32768	-32768	-340060.758	307556	307600	45	509.299987792969	376.600006103516	328.5	357.200012207031
1	lear0122l	r	0	r	m	28	1	1	55	55	1	S1C1.TIF	S1C2.TIF	S2C3.TIF	1	1	2	1	2	3	200	994	308660	309660	1689	1690	309846	-32768	1686	169.841000000015	309843	309876	34	500.100006103516	377.299987792969	348.200012207031	357.200012207031	124.599998474121	255	4.3968915862363	172.441421543056	166.841000000015	309965	310024	60	352.700012207031	359.200012207031	690.400024414062	360.5
1	lear0122l	r	0	r	m	28	0	1	56	56	1	S2C1.TIF	S2C2.TIF	S1C1.TIF	2	2	1	1	2	1	200	689	311389	312089	1660	1664	312257	-32768	1663	151.75900000002	312253	312296	44	497.399993896484	367.700012207031	326	349.899993896484	139.600006103516	345.899993896484	4.93773870016067	174.054798502875	147.75900000002	312395	312458	64	312.299987792969	350.899993896484	695.799987792969	366.200012207031
1	lear0122l	r	0	r	m	28	1	1	57	57	1	S2C2.TIF	S2C1.TIF	S1C3.TIF	2	2	1	2	1	3	200	549	313573	314123	1626	1634	314418	-32768	1661	279.449000000022	-32768	-32768	-32768	-32768	-32768	-32768	-32768	-32768	-32768	-32768	-32768	-346906.551	314413	314446	34	503.600006103516	366.899993896484	717.200012207031	359.399993896484
1	lear0122l	r	0	r	m	28	0	1	58	58	1	S2C2.TIF	S2C1.TIF	S1C2.TIF	2	2	1	2	1	2	200	630	315765	316415	1610	1607	316602	-32768	1605	170.362000000023	316598	316647	50	523.200012207031	363.399993896484	345.600006103516	345.100006103516	138.300003051758	334.100006103516	5.12318597707848	174.10925503339	166.362000000023	316690	316749	60	334.799987792969	347.399993896484	699.400024414062	357.200012207031
1	lear0122l	r	0	r	m	28	1	1	59	59	1	S1C1.TIF	S1C3.TIF	S2C2.TIF	1	1	2	1	3	2	200	916	317812	318712	1616	1622	318856	-32768	1645	127.771000000008	318853	318876	24	500	363.299987792969	406.200012207031	347.700012207031	110.099998474121	204.899993896484	2.73253005373562	170.544817760803	124.771000000008	319006	319056	51	394.200012207031	347.200012207031	684.5	358.899993896484
1	lear0122l	r	0	r	m	28	1	1	60	60	1	S2C2.TIF	S2C3.TIF	S1C1.TIF	2	2	1	2	3	1	200	881	320136	321036	1643	1651	321216	-32768	1657	163.36599999998	321213	321247	35	506	366.100006103516	327.600006103516	349.600006103516	143.300003051758	281.600006103516	5.14099238053631	174.708938891588	160.36599999998	321310	321366	57	348.100006103516	350.600006103516	668.400024414062	365.200012207031
1	lear0122l	r	0	r	m	28	1	1	61	61	-1	S1C2.TIF	S1C3.TIF	S2C1.TIF	1	1	2	2	3	1	200	690	322421	323121	1647	1656	323335	-32768	1664	197.841000000015	323331	323365	35	508.299987792969	372.200012207031	662.099975585938	356.299987792969	129.5	289.600006103516	4.44316190620046	5.91079298029727	193.841000000015	325384	325423	40	412	374.299987792969	335.399993896484	365.100006103516
1	lear0122l	r	0	r	m	28	0	1	62	62	1	S2C3.TIF	S2C2.TIF	S1C3.TIF	2	2	1	3	2	3	200	904	326521	327421	2133	2119	327596	-32768	2131	158.004000000015	327592	327624	33	500.899993896484	384.200012207031	644.400024414062	371.299987792969	122.300003051758	262.299987792969	4.14023994272507	5.14420356371651	154.004000000015	327779	327842	64	440.5	372.799987792969	709.099975585938	370.100006103516
1	lear0122l	r	0	r	m	28	1	1	63	63	-1	S2C3.TIF	S2C2.TIF	S1C1.TIF	2	2	1	3	2	1	200	693	329179	329879	1873	1887	330023	-32768	1919	127.699000000022	330018	330043	26	499.799987792969	382.5	600.400024414062	370.100006103516	110.599998474121	227.699996948242	2.91693688548935	7.03690389035189	122.699000000022	330121	330174	54	595.400024414062	377.700012207031	313.799987792969	360.200012207031
1	lear0122l	r	0	r	m	28	1	1	64	64	-1	S2C1.TIF	S2C3.TIF	S1C2.TIF	2	2	1	1	3	2	200	533	331240	331790	1787	1781	332023	-32768	1775	217.313000000024	-32768	-32768	-32768	-32768	-32768	-32768	-32768	-32768	-32768	-32768	-32768	-364573.687	332019	332063	45	500	370.700012207031	337.399993896484	348.100006103516
1	lear0122l	r	0	r	m	28	0	1	65	65	-1	S2C3.TIF	S2C1.TIF	S1C3.TIF	2	2	1	3	1	3	200	778	333131	333931	1700	1720	334109	-32768	1735	161.920999999973	334105	334160	56	501.299987792969	366.100006103516	647.799987792969	361.700012207031	151.399993896484	403.100006103516	4.21167371801893	1.72278980467059	157.920999999973	334182	334239	58	637.5	363.299987792969	316.600006103516	350.200012207031
1	lear0122l	r	0	r	m	28	1	1	66	66	-1	S2C2.TIF	S2C3.TIF	S1C1.TIF	2	2	1	2	3	1	200	688	335638	336338	1620	1623	336532	-32768	1659	178.146999999997	336529	336573	45	516	357.5	359.299987792969	349.299987792969	98.0999984741211	166	4.50260113170074	176.996557147217	175.146999999997	336671	336694	24	362.799987792969	348.600006103516	293.299987792969	358.899993896484
1	lear0122l	r	0	r	m	28	1	1	67	67	1	S1C1.TIF	S1C2.TIF	S2C3.TIF	1	1	2	1	2	3	200	832	337805	338655	1660	1676	338784	-32768	1684	112.545999999973	-32768	-32768	-32768	-32768	-32768	-32768	-32768	-32768	-32768	-32768	-32768	-371439.454	338780	338826	47	501.399993896484	361.5	671.599975585938	361.100006103516
1	lear0122l	r	0	r	m	28	0	1	68	68	-1	S2C3.TIF	S2C1.TIF	S1C3.TIF	2	2	1	3	1	3	200	823	340133	340983	1670	1678	341131	-32768	1683	131.967999999993	341127	341170	44	501.799987792969	362.799987792969	348.600006103516	348.5	129.300003051758	308.799987792969	4.41514599512663	174.660405317995	127.967999999993	341347	341379	33	334.899993896484	352.799987792969	305	353.399993896484
1	lear0122l	r	0	r	m	28	1	1	69	69	1	S1C2.TIF	S1C1.TIF	S2C3.TIF	1	1	2	2	1	3	200	583	343011	343611	1700	1713	343787	-32768	1730	160.027999999991	343783	343811	29	522.5	354.200012207031	660.099975585938	360.100006103516	133.300003051758	278.799987792969	3.95199810492455	-2.46228327886389	156.027999999991	343927	343959	33	657.299987792969	358.700012207031	703.5	360.399993896484
1	lear0122l	r	0	r	m	28	1	1	70	70	-1	S1C2.TIF	S1C3.TIF	S2C1.TIF	1	1	2	2	3	1	200	694	345034	345734	1767	1772	345914	-32768	1762	164.101000000024	345909	345956	48	507.299987792969	365.100006103516	689.599975585938	365.700012207031	152.800003051758	427.399993896484	5.23101796378061	-0.188849260516577	159.101000000024	346028	346095	68	685.599975585938	365.899993896484	298	343.5
1	lear0122l	r	0	r	m	28	1	1	71	71	1	S1C1.TIF	S1C3.TIF	S2C2.TIF	1	1	2	1	3	2	200	781	347294	348094	1756	1761	348275	-32768	1760	165.663	-32768	-32768	-32768	-32768	-32768	-32768	-32768	-32768	-32768	-32768	-32768	-380877.337	348270	348313	44	507.700012207031	365.700012207031	706.099975585938	364.200012207031
1	lear0122l	r	0	r	m	28	0	1	72	72	1	S2C1.TIF	S2C3.TIF	S1C1.TIF	2	2	1	1	3	1	200	526	349674	350224	1669	1659	350374	-32768	1648	133.646999999997	350370	350403	34	523.299987792969	358.399993896484	321.100006103516	351.5	166.199996948242	340.600006103516	5.79708758149356	178.040636131678	129.646999999997	350663	350697	35	668.400024414062	364.399993896484	702	367.899993896484
1	lear0122l	r	0	r	m	28	0	1	73	73	1	S1C2.TIF	S1C3.TIF	S2C2.TIF	1	1	2	2	3	2	200	533	351835	352385	1659	1647	352653	-32768	1656	251.408999999985	352649	352693	45	507.700012207031	362.700012207031	384	352.200012207031	122.599998474121	279.799987792969	3.56741728732527	175.141931826107	247.408999999985	352722	352787	66	372.200012207031	353.299987792969	713.299987792969	363.5
1	lear0122l	r	0	r	m	28	0	1	74	74	1	S1C1.TIF	S1C3.TIF	S2C1.TIF	1	1	2	1	3	1	200	628	353838	354488	1789	1787	354672	-32768	1775	168.190000000002	354668	354697	30	504.399993896484	371.200012207031	651.099975585938	361.200012207031	148.600006103516	315	4.22532737857676	3.9052194457571	164.190000000002	354797	354828	32	653.700012207031	368.399993896484	688.799987792969	368.100006103516
1	lear0122l	r	0	r	m	28	0	1	75	75	1	S2C2.TIF	S2C1.TIF	S1C2.TIF	2	2	1	2	1	2	200	544	356210	356760	1709	1731	356945	-32768	1807	168.768999999971	-32768	-32768	-32768	-32768	-32768	-32768	-32768	-32768	-32768	-32768	-32768	-389544.231	356941	356986	46	512.900024414062	363.799987792969	669.799987792969	370
1	lear0122l	r	0	r	m	28	1	1	76	76	1	S2C1.TIF	S2C2.TIF	S1C3.TIF	2	2	1	1	2	3	200	672	358058	358758	1760	1762	358945	-32768	1789	171.184999999998	-32768	-32768	-32768	-32768	-32768	-32768	-32768	-32768	-32768	-32768	-32768	-391541.815	358941	358986	46	508	370.399993896484	680.900024414062	373.899993896484
1	lear0122l	r	0	r	m	28	1	1	77	77	1	S1C2.TIF	S1C3.TIF	S2C1.TIF	1	1	2	2	3	1	200	548	360016	360566	1669	1661	360757	-32768	1678	174.744999999995	360753	360803	51	505.299987792969	363	305.100006103516	352.600006103516	142.100006103516	356	5.74416859705676	177.018421925724	170.744999999995	360983	361020	38	627.599975585938	366.299987792969	686.900024414062	371.200012207031
1	lear0122l	r	0	r	m	28	1	1	78	78	1	S2C1.TIF	S2C3.TIF	S1C2.TIF	2	2	1	1	3	2	200	919	362074	363024	1643	1653	363159	-32768	1667	118.141999999993	363155	363190	36	505.600006103516	361.799987792969	613.200012207031	352.299987792969	119	293.200012207031	3.10844803739112	5.04557827429713	114.141999999993	363279	363316	38	619.099975585938	358.5	681	360.200012207031
1	lear0122l	r	0	r	m	28	1	1	79	79	-1	S2C1.TIF	S2C2.TIF	S1C3.TIF	2	2	1	1	2	3	200	861	364381	365231	1594	1590	365469	-32768	1633	221.201000000001	-32768	-32768	-32768	-32768	-32768	-32768	-32768	-32768	-32768	-32768	-32768	-398015.799	365465	365510	46	508.899993896484	367.100006103516	319.799987792969	349.299987792969
1	lear0122l	r	0	r	m	28	1	1	80	80	1	S2C1.TIF	S2C2.TIF	S1C3.TIF	2	2	1	1	2	3	200	962	366817	367767	1630	1631	367949	-32768	1638	165.847000000009	367945	368032	88	501.700012207031	364.399993896484	428.600006103516	349.899993896484	128.399993896484	359.299987792969	2.14458216507743	168.781184889177	161.847000000009	368315	368349	35	674	362.600006103516	702.900024414062	363.700012207031
1	lear0122l	r	0	r	m	28	1	1	81	81	-1	S1C2.TIF	S1C1.TIF	S2C3.TIF	1	1	2	2	1	3	200	595	369725	370325	1683	1672	370530	-32768	1662	188.618000000017	370526	370566	41	502.5	366.700012207031	721.700012207031	363.399993896484	152.199996948242	335.899993896484	6.28151853144401	0.864994302856565	184.618000000017	370647	370714	68	698.900024414062	362.100006103516	304.100006103516	343.799987792969
1	lear0122l	r	0	r	m	28	1	1	82	82	1	S2C1.TIF	S2C3.TIF	S1C2.TIF	2	2	1	1	3	2	200	581	371826	372426	1654	1661	372687	-32768	1664	244.690000000002	-32768	-32768	-32768	-32768	-32768	-32768	-32768	-32768	-32768	-32768	-32768	-405210.31	372683	372730	48	505.600006103516	365.600006103516	677.200012207031	368.399993896484
1	lear0122l	r	0	r	m	28	0	1	83	83	1	S2C2.TIF	S2C3.TIF	S1C2.TIF	2	2	1	2	3	2	200	714	374028	374728	1623	1620	374922	-32768	1632	177.458999999973	-32768	-32768	-32768	-32768	-32768	-32768	-32768	-32768	-32768	-32768	-32768	-407512.541	374919	374951	33	507.5	364.399993896484	715.799987792969	357.299987792969
1	lear0122l	r	0	r	m	28	0	1	84	84	-1	S1C2.TIF	S1C3.TIF	S2C2.TIF	1	1	2	2	3	2	200	651	376004	376654	1580	1583	376839	-32768	1609	169.189000000013	376834	376876	43	507.899993896484	362.5	665.599975585938	361.399993896484	150.600006103516	390.700012207031	4.5252177466098	0.400800864825663	164.189000000013	376932	377002	71	673.599975585938	360.799987792969	284.100006103516	347.299987792969
1	lear0122l	r	0	r	m	28	0	1	85	85	-1	S2C2.TIF	S2C3.TIF	S1C2.TIF	2	2	1	2	3	2	200	729	378040	378790	1627	1631	378920	-32768	1635	114.434000000008	378916	378948	33	509.799987792969	363.5	689.599975585938	355.799987792969	158.899993896484	349.600006103516	5.16399604467415	2.45574651072985	110.434000000008	379094	379152	59	681.900024414062	361.600006103516	317.5	353.5
1	lear0122l	r	0	r	m	28	0	1	86	86	-1	S2C1.TIF	S2C2.TIF	S1C1.TIF	2	2	1	1	2	1	200	656	380192	380842	1692	1689	381006	-32768	1684	148.152000000002	381003	381049	47	505.299987792969	368.700012207031	674.099975585938	366.399993896484	141.800003051758	318.399993896484	4.84406729430962	0.782896109300401	145.152000000002	381269	381301	33	266.700012207031	359.299987792969	292.700012207031	357.899993896484
1	lear0122l	r	0	r	m	28	1	1	87	87	1	S1C2.TIF	S1C3.TIF	S2C1.TIF	1	1	2	2	3	1	200	666	382674	383374	1696	1703	383572	-32768	1713	181.29700000002	-32768	-32768	-32768	-32768	-32768	-32768	-32768	-32768	-32768	-32768	-32768	-416158.703	383567	383610	44	515.200012207031	366.100006103516	680.799987792969	367.600006103516
1	lear0122l	r	0	r	m	28	1	1	88	88	1	S2C2.TIF	S2C3.TIF	S1C1.TIF	2	2	1	2	3	1	200	814	384972	385772	1655	1666	385942	-32768	1685	153.340000000026	385938	385981	44	489.799987792969	364.899993896484	358.399993896484	353	142.399993896484	336.299987792969	3.78596371524521	174.811094117694	149.340000000026	386051	386123	73	341.200012207031	352	717	372.100006103516
1	lear0122l	r	0	r	m	28	1	1	89	89	-1	S1C1.TIF	S1C3.TIF	S2C2.TIF	1	1	2	1	3	2	200	570	387196	387796	1738	1727	388044	-32768	1715	232.065999999992	388041	388065	25	504.899993896484	373	431.899993896484	362.700012207031	84	162.800003051758	2.12158665139572	171.958066331408	229.065999999992	388256	388329	74	656.900024414062	367.899993896484	299.299987792969	353
1	lear0122l	r	0	r	m	28	1	1	90	90	-1	S1C1.TIF	S1C2.TIF	S2C3.TIF	1	1	2	1	2	3	200	978	392348	393348	2140	2126	393401	-32768	2098	36.6070000000182	393656	393710	55	526.900024414062	379.600006103516	683.299987792969	380.600006103516	152.100006103516	422.200012207031	4.48789603993415	-0.36739198936251	291.607000000018	393746	393814	69	676.700012207031	379.100006103516	316	357.600006103516
1	lear0122l	r	0	r	m	28	0	1	91	91	-1	S1C2.TIF	S1C1.TIF	S2C2.TIF	1	1	2	2	1	2	200	590	394927	395527	1863	1854	395736	-32768	1847	192.552000000025	395733	395777	45	507.700012207031	373.100006103516	361.600006103516	357	127.300003051758	317.899993896484	4.22376328010098	173.703155367328	189.552000000025	395918	395953	36	347.399993896484	361.700012207031	317.399993896484	358
1	lear0122l	r	0	r	m	28	0	1	92	92	-1	S2C3.TIF	S2C2.TIF	S1C3.TIF	2	2	1	3	2	3	200	856	397030	397880	1813	1810	398044	-32768	1800	147.273999999976	398040	398070	31	506.899993896484	368.5	639.700012207031	353.700012207031	139.699996948242	314.200012207031	3.83978524888218	6.36822584794108	143.273999999976	398134	398200	67	621.700012207031	362.799987792969	284.899993896484	354.100006103516
1	lear0122l	r	0	r	m	28	1	1	93	93	-1	S2C2.TIF	S2C1.TIF	S1C3.TIF	2	2	1	2	1	3	200	999	399544	400544	1609	1622	400794	-32768	1622	233.776000000013	400790	400820	31	500.299987792969	366.799987792969	664.299987792969	360.299987792969	149	309.899993896484	4.70959829199732	2.27621473380943	229.776000000013	400884	400953	70	657.599975585938	363.700012207031	284.600006103516	355.600006103516
1	lear0122l	r	0	r	m	28	1	1	94	94	-1	S1C3.TIF	S1C1.TIF	S2C2.TIF	1	1	2	3	1	2	200	686	402196	402896	1636	1643	403092	-32768	1685	180.232000000018	-32768	-32768	-32768	-32768	-32768	-32768	-32768	-32768	-32768	-32768	-32768	-435679.768	403089	403137	49	504.5	369.700012207031	316.899993896484	349
1	lear0122l	r	0	r	m	28	1	1	95	95	1	S1C3.TIF	S1C1.TIF	S2C2.TIF	1	1	2	3	1	2	200	776	404429	405229	1629	1635	405457	-32768	1651	212.17300000001	-32768	-32768	-32768	-32768	-32768	-32768	-32768	-32768	-32768	-32768	-32768	-438012.827	405454	405504	51	508.899993896484	368.399993896484	697.200012207031	366.899993896484
1	lear0122l	r	0	r	m	28	0	1	96	96	1	S1C2.TIF	S1C1.TIF	S2C2.TIF	1	1	2	2	1	2	200	523	406646	407196	1715	1696	407538	-32768	1670	325.45299999998	-32768	-32768	-32768	-32768	-32768	-32768	-32768	-32768	-32768	-32768	-32768	-439980.547	407535	407590	56	503.799987792969	374.100006103516	698.599975585938	370.299987792969
1	lear0122l	r	0	r	m	28	0	2	1	97	1	S1C1.TIF	S1C2.TIF	S2C1.TIF	1	1	2	1	2	1	200	570	414978	415578	2405	2389	415797	-32768	2439	203.061999999976	415794	415841	48	502	397.200012207031	350.600006103516	379	126.099998474121	272.399993896484	4.37578918956817	173.126412734375	200.061999999976	415974	416041	68	335.100006103516	381.600006103516	696	392.5
1	lear0122l	r	0	r	m	28	0	2	2	98	1	S2C1.TIF	S2C3.TIF	S1C1.TIF	2	2	1	1	3	1	200	688	417088	417788	2187	2206	417953	-32768	2222	148.620999999985	417950	417998	49	496.700012207031	372.600006103516	335.100006103516	362.600006103516	144.199996948242	348	4.64591112329652	176.454588883778	145.620999999985	418363	418433	71	318.5	366.799987792969	682.700012207031	379.799987792969
1	lear0122l	r	0	r	m	28	0	2	3	99	-1	S1C1.TIF	S1C3.TIF	S2C1.TIF	1	1	2	1	3	1	200	830	419789	420639	2174	2170	420854	-32768	2158	198.889000000025	420851	420905	55	490.700012207031	378.799987792969	666.200012207031	378.399993896484	168.399993896484	437.5	5.04311641859958	0.130774853588771	195.889000000025	420935	421004	70	657.599975585938	379.200012207031	288.100006103516	363
1	lear0122l	r	0	r	m	28	0	2	4	100	1	S1C3.TIF	S1C1.TIF	S2C3.TIF	1	1	2	3	1	3	200	972	422073	423073	1989	1985	423271	-32768	1962	181.592000000004	423267	423323	57	506.299987792969	381.200012207031	350.200012207031	364.100006103516	119.900001525879	312.200012207031	4.50614516058364	173.731269719682	177.592000000004	423357	423429	73	354.600006103516	364.799987792969	736	380.700012207031
1	lear0122l	r	0	r	m	28	1	2	5	101	-1	S2C3.TIF	S2C2.TIF	S1C1.TIF	2	2	1	3	2	1	200	514	424880	425430	1812	1806	425635	-32768	1817	189.397999999986	-32768	-32768	-32768	-32768	-32768	-32768	-32768	-32768	-32768	-32768	-32768	-458213.602	425631	425676	46	505.600006103516	375.200012207031	336.100006103516	361.299987792969
1	lear0122l	r	0	r	m	28	1	2	6	102	-1	S2C2.TIF	S2C1.TIF	S1C3.TIF	2	2	1	2	1	3	200	970	427269	428269	1684	1685	428490	-32768	1673	205.830000000016	-32768	-32768	-32768	-32768	-32768	-32768	-32768	-32768	-32768	-32768	-32768	-461052.17	428486	428533	48	498.899993896484	372.5	322	359.799987792969
1	lear0122l	r	0	r	m	28	0	2	7	103	-1	S1C1.TIF	S1C3.TIF	S2C1.TIF	1	1	2	1	3	1	200	566	429592	430192	1723	1718	430443	-32768	1715	234.109999999986	-32768	-32768	-32768	-32768	-32768	-32768	-32768	-32768	-32768	-32768	-32768	-462976.89	430440	430493	54	500.100006103516	377.100006103516	325.799987792969	358.5
1	lear0122l	r	0	r	m	28	0	2	8	104	1	S1C1.TIF	S1C3.TIF	S2C1.TIF	1	1	2	1	3	1	200	553	431592	432142	1916	1900	432323	-32768	1860	164.591000000015	432319	432360	42	513.799987792969	380.299987792969	352.299987792969	362.799987792969	135.199996948242	340.399993896484	4.66142916985234	173.79861920033	160.591000000015	432476	432542	67	343.600006103516	361.100006103516	694.400024414062	369
1	lear0122l	r	0	r	m	28	1	2	9	105	1	S1C2.TIF	S1C3.TIF	S2C1.TIF	1	1	2	2	3	1	200	909	433629	434529	1748	1743	434753	-32768	1747	207.541000000027	434749	434846	98	500.799987792969	378.5	599.200012207031	375	143	466.899993896484	2.83345122458092	2.04004096513879	203.541000000027	434922	434960	39	615	374.5	684.299987792969	374.5
1	lear0122l	r	0	r	m	28	0	2	10	106	1	S1C1.TIF	S1C3.TIF	S2C1.TIF	1	1	2	1	3	1	200	777	436375	437175	1846	1853	437358	-32768	1880	167.059000000008	437354	437401	48	501.600006103516	379.700012207031	335.5	361	140.199996948242	369.5	4.7963371014086	173.568041878824	163.059000000008	437469	437536	68	322.799987792969	362	676.799987792969	369.5
1	lear0122l	r	0	r	m	28	1	2	11	107	1	S1C3.TIF	S1C1.TIF	S2C2.TIF	1	1	2	3	1	2	200	693	438909	439609	1684	1666	439833	-32768	1673	207.956999999995	439827	439867	41	500.600006103516	372.200012207031	625.299987792969	368.100006103516	146.199996948242	364.200012207031	3.5852745792177	1.88586237056059	201.956999999995	439961	439996	36	640.299987792969	370.799987792969	686.400024414062	371
1	lear0122l	r	0	r	m	28	0	2	12	108	1	S2C1.TIF	S2C2.TIF	S1C1.TIF	2	2	1	1	2	1	200	575	441092	441692	1713	1712	441844	-32768	1711	135.315000000002	441840	441876	37	505.200012207031	377.5	601.799987792969	371	122.099998474121	303.799987792969	2.78615951666921	3.85504918681721	131.315000000002	441968	442005	38	615.099975585938	372.600006103516	680	374.600006103516
1	lear0122l	r	0	r	m	28	1	2	13	109	1	S1C3.TIF	S1C2.TIF	S2C1.TIF	1	1	2	3	2	1	200	670	444194	444881	1766	1757	444894	-32768	1756	-8.09399999998277	-32768	-32768	-32768	-32768	-32768	-32768	-32768	-32768	-32768	-32768	-32768	-477670.094	445249	445346	98	514.400024414062	372.100006103516	690.700012207031	381
1	lear0122l	r	0	r	m	28	0	2	14	110	-1	S1C2.TIF	S1C1.TIF	S2C2.TIF	1	1	2	2	1	2	200	707	446690	447390	1810	1821	447539	-32768	1794	132.947999999975	447535	447587	53	508.299987792969	370.799987792969	657.799987792969	364.899993896484	104.699996948242	307.899993896484	4.29933063105257	2.26325328212331	128.947999999975	447639	447707	69	661.200012207031	367	282.100006103516	351.299987792969
1	lear0122l	r	0	r	m	28	1	2	15	111	-1	S2C1.TIF	S2C3.TIF	S1C2.TIF	2	2	1	1	3	2	200	882	448891	449791	1649	1645	449939	-32768	1650	132.592999999993	449935	449965	31	505	369.5	636.5	351.399993896484	132.300003051758	300.899993896484	3.81446468181408	7.84826335728855	128.592999999993	450046	450109	64	632	362.100006103516	300.299987792969	360.200012207031
1	lear0122l	r	0	r	m	28	1	2	16	112	-1	S2C1.TIF	S2C3.TIF	S1C2.TIF	2	2	1	1	3	2	200	997	451143	452143	1590	1588	452380	-32768	1647	220.245999999985	452376	452412	37	509	372.700012207031	650.5	360.700012207031	143.5	349.200012207031	4.08072924576979	4.85436761137748	216.245999999985	452519	452571	53	654.599975585938	367	346.399993896484	362.899993896484
1	lear0122l	r	0	r	m	28	0	2	17	113	1	S1C3.TIF	S1C2.TIF	S2C3.TIF	1	1	2	3	2	3	200	868	453656	454556	1751	1747	454789	-32768	1746	216.142999999982	-32768	-32768	-32768	-32768	-32768	-32768	-32768	-32768	-32768	-32768	-32768	-487340.857	454786	454835	50	508.299987792969	381.799987792969	690.200012207031	383.899993896484
1	lear0122l	r	0	r	m	28	1	2	18	114	1	S1C2.TIF	S1C1.TIF	S2C3.TIF	1	1	2	2	1	3	200	515	455888	456438	1634	1631	456614	-32768	1617	159.689000000013	-32768	-32768	-32768	-32768	-32768	-32768	-32768	-32768	-32768	-32768	-32768	-489222.311	456610	456639	30	504.600006103516	373.100006103516	673.099975585938	369.5
1	lear0122l	r	0	r	m	28	0	2	19	115	1	S2C3.TIF	S2C2.TIF	S1C3.TIF	2	2	1	3	2	3	200	520	457954	458504	1695	1682	458680	-32768	1633	159.853000000003	458676	458718	43	505.799987792969	371.200012207031	328.799987792969	358.299987792969	144.300003051758	363.700012207031	5.09241923058564	175.826276812767	155.853000000003	458806	458895	90	319.600006103516	357.600006103516	710.5	373.100006103516
1	lear0122l	r	0	r	m	28	0	2	20	116	-1	S1C3.TIF	S1C2.TIF	S2C3.TIF	1	1	2	3	2	3	200	791	460265	461065	1708	1728	461359	-32768	1852	278.47100000002	461355	461403	49	497.299987792969	375.399993896484	687.099975585938	380.899993896484	180.5	459.100006103516	5.44849690832297	-1.66462561741786	274.47100000002	461782	461854	73	702	383.200012207031	330.299987792969	360
1	lear0122l	r	0	r	m	28	1	2	21	117	1	S2C1.TIF	S2C2.TIF	S1C3.TIF	2	2	1	1	2	3	200	818	463362	464212	1978	1989	464432	-32768	1976	203.07799999998	464429	464491	63	511.600006103516	393.700012207031	327.200012207031	386.200012207031	142.100006103516	336	5.29564788835371	177.664912552594	200.07799999998	464548	464613	66	337.899993896484	384.399993896484	697.599975585938	380.899993896484
1	lear0122l	r	0	r	m	28	0	2	22	118	1	S1C2.TIF	S1C3.TIF	S2C2.TIF	1	1	2	2	3	2	200	886	465871	466771	1645	1654	466955	-32768	1671	168.097999999998	466951	467048	98	504.399993896484	379.100006103516	596.200012207031	359.399993896484	142.899993896484	478.100006103516	2.70187077067437	12.1118571342489	164.097999999998	467125	467162	38	611.299987792969	360.299987792969	675.799987792969	366.899993896484
1	lear0122l	r	0	r	m	28	1	2	23	119	1	S2C3.TIF	S2C2.TIF	S1C1.TIF	2	2	1	3	2	1	200	607	468523	469123	1585	1584	469317	-32768	1615	177.670999999973	469314	469378	65	504.5	372.799987792969	654.200012207031	370.200012207031	149.100006103516	325.5	4.30237496139903	0.996442860180124	174.670999999973	469504	469538	35	669.599975585938	373.299987792969	703.400024414062	373.200012207031
1	lear0122l	r	0	r	m	28	0	2	24	120	-1	S2C1.TIF	S2C3.TIF	S1C1.TIF	2	2	1	1	3	1	200	748	470637	471387	1566	1565	471599	-32768	1583	195.728999999992	471594	471653	60	506.299987792969	373	704.700012207031	365.600006103516	178.399993896484	485.600006103516	5.68879014635204	2.14218848003496	190.728999999992	471688	471756	69	685.5	367.700012207031	298.799987792969	358.200012207031
1	lear0122l	r	0	r	m	28	1	2	25	121	-1	S1C3.TIF	S1C2.TIF	S2C1.TIF	1	1	2	3	2	1	200	821	472809	473659	1641	1646	473858	-32768	1650	183.059999999998	473853	473899	47	505	374.899993896484	686.900024414062	370.399993896484	146.600006103516	368.200012207031	5.2211189978777	1.42122537768412	178.059999999998	473966	474033	68	690.299987792969	372.200012207031	303.200012207031	357.399993896484
1	lear0122l	r	0	r	m	28	0	2	26	122	-1	S2C2.TIF	S2C1.TIF	S1C2.TIF	2	2	1	2	1	2	200	556	475089	475639	1632	1624	475838	-32768	1659	182.775000000023	-32768	-32768	-32768	-32768	-32768	-32768	-32768	-32768	-32768	-32768	-32768	-508423.225	475835	475878	44	505.5	372.299987792969	342.200012207031	361.600006103516
1	lear0122l	r	0	r	m	28	0	2	27	123	-1	S1C3.TIF	S1C1.TIF	S2C3.TIF	1	1	2	3	1	3	200	721	477243	477993	1670	1670	478094	-32768	1677	84.1689999999944	478091	478159	69	543.700012207031	366.5	568.799987792969	360.200012207031	102	224.600006103516	0.744769706706064	14.1094745549409	81.1689999999944	478283	478339	57	580.900024414062	360	321.799987792969	356
1	lear0122l	r	0	r	m	28	1	2	28	124	-1	S2C3.TIF	S2C2.TIF	S1C1.TIF	2	2	1	3	2	1	200	817	479650	480500	1662	1666	480710	-32768	1711	193.978000000003	-32768	-32768	-32768	-32768	-32768	-32768	-32768	-32768	-32768	-32768	-32768	-513284.022	480706	480743	38	505.899993896484	380.200012207031	304.700012207031	366.5
1	lear0122l	r	0	r	m	28	1	2	29	125	-1	S2C1.TIF	S2C2.TIF	S1C3.TIF	2	2	1	1	2	3	200	841	481813	482663	1598	1611	482884	-32768	1633	204.70199999999	-32768	-32768	-32768	-32768	-32768	-32768	-32768	-32768	-32768	-32768	-32768	-515447.298	482881	482928	48	504.399993896484	372.399993896484	329.399993896484	358.399993896484
1	lear0122l	r	0	r	m	28	0	2	30	126	1	S2C2.TIF	S2C3.TIF	S1C2.TIF	2	2	1	2	3	2	200	509	483983	484483	1598	1599	484670	-32768	1626	171.842999999993	484666	484713	48	509.799987792969	371.100006103516	336.100006103516	349.100006103516	142.800003051758	372.899993896484	5.02414973202066	172.772031137142	167.842999999993	484818	484879	62	324.200012207031	350.399993896484	686.200012207031	366.899993896484
1	lear0122l	r	0	r	m	28	1	2	31	127	1	S1C1.TIF	S1C3.TIF	S2C2.TIF	1	1	2	1	3	2	200	792	486191	486991	1580	1599	487207	-32768	1672	198.954000000027	487203	487252	50	512.299987792969	372.399993896484	342.5	353.200012207031	153.800003051758	383.100006103516	4.90344763897976	173.540209853222	194.954000000027	487468	487503	36	646.099975585938	362.700012207031	689.200012207031	367.899993896484
1	lear0122l	r	0	r	m	28	1	2	32	128	-1	S1C2.TIF	S1C1.TIF	S2C3.TIF	1	1	2	2	1	3	200	665	488898	489598	1631	1636	489824	-32768	1664	209.468999999983	-32768	-32768	-32768	-32768	-32768	-32768	-32768	-32768	-32768	-32768	-32768	-522382.531	489820	489865	46	506	373.299987792969	333.5	352.700012207031
1	lear0122l	r	0	r	m	28	1	2	33	129	1	S1C1.TIF	S1C3.TIF	S2C2.TIF	1	1	2	1	3	2	200	595	491197	491797	1580	1578	492008	-32768	1614	195.445999999996	492004	492087	84	501	365.5	446.5	356.299987792969	133.699996948242	367.5	1.59053414005101	170.419026096251	191.445999999996	492139	492199	61	462.799987792969	359.600006103516	690.5	362.700012207031
1	lear0122l	r	0	r	m	28	1	2	34	130	-1	S1C2.TIF	S1C3.TIF	S2C1.TIF	1	1	2	2	3	1	200	677	493280	493980	1619	1626	494184	-32768	1660	188.391000000003	-32768	-32768	-32768	-32768	-32768	-32768	-32768	-32768	-32768	-32768	-32768	-526763.609	494180	494228	49	505.299987792969	369.600006103516	322.200012207031	351.799987792969
1	lear0122l	r	0	r	m	28	0	2	35	131	-1	S2C1.TIF	S2C2.TIF	S1C1.TIF	2	2	1	1	2	1	200	752	495686	496436	1513	1495	496602	-32768	1508	150.017999999982	496598	496642	45	505.899993896484	359.200012207031	665	358.100006103516	133.899993896484	362.100006103516	4.56538963889253	0.39727407092255	146.017999999982	497041	497075	35	288.5	349.399993896484	317	355.5
1	lear0122l	r	0	r	m	28	1	2	36	132	-1	S1C3.TIF	S1C1.TIF	S2C2.TIF	1	1	2	3	1	2	200	658	498152	498802	1626	1620	498974	-32768	1661	155.010000000009	498969	499011	43	503.299987792969	365.399993896484	640.099975585938	365	165.199996948242	408.299987792969	3.9310508550164	0.167770198201225	150.010000000009	499048	499104	57	651.700012207031	364.600006103516	329.600006103516	346.600006103516
1	lear0122l	r	0	r	m	28	1	2	37	133	1	S2C1.TIF	S2C2.TIF	S1C3.TIF	2	2	1	1	2	3	200	574	500495	501095	1599	1594	501242	-32768	1562	130.929999999993	501237	501278	42	478.600006103516	363.5	601.099975585938	365.200012207031	142.399993896484	354	3.52045505087577	-0.797374007133158	125.929999999993	501368	501406	39	611.299987792969	367.799987792969	689	367.799987792969
1	lear0122l	r	0	r	m	28	1	2	38	134	1	S1C3.TIF	S1C2.TIF	S2C1.TIF	1	1	2	3	2	1	200	568	502568	503168	1622	1617	503382	-32768	1632	198.212	-32768	-32768	-32768	-32768	-32768	-32768	-32768	-32768	-32768	-32768	-32768	-535951.788	503379	503434	56	500.700012207031	367.399993896484	709.299987792969	375.700012207031
1	lear0122l	r	0	r	m	28	0	2	39	135	-1	S2C3.TIF	S2C1.TIF	S1C3.TIF	2	2	1	3	1	3	200	562	504517	505117	1491	1505	505314	-32768	1566	180.554000000004	-32768	-32768	-32768	-32768	-32768	-32768	-32768	-32768	-32768	-32768	-32768	-537901.446	505310	505361	52	498.899993896484	365.899993896484	311.200012207031	349
1	lear0122l	r	0	r	m	28	1	2	40	136	-1	S1C1.TIF	S1C3.TIF	S2C2.TIF	1	1	2	1	3	2	200	645	506398	507048	1553	1553	507235	-32768	1564	170.832999999984	-32768	-32768	-32768	-32768	-32768	-32768	-32768	-32768	-32768	-32768	-32768	-539832.167	507231	507276	46	504.200012207031	365.100006103516	326.299987792969	350.799987792969
1	lear0122l	r	0	r	m	28	0	2	41	137	-1	S1C3.TIF	S1C2.TIF	S2C3.TIF	1	1	2	3	2	3	200	541	508757	509307	1587	1584	509487	-32768	1558	163.679000000004	509483	509515	33	487.299987792969	359	706.700012207031	360	195.300003051758	419.700012207031	6.27760601478059	-0.262272349263319	159.679000000004	509632	509697	66	691.799987792969	366	312.799987792969	348.100006103516
1	lear0122l	r	0	r	m	28	1	2	42	138	1	S1C1.TIF	S1C2.TIF	S2C3.TIF	1	1	2	1	2	3	200	906	511037	511937	1632	1633	512111	-32768	1624	157.635999999999	-32768	-32768	-32768	-32768	-32768	-32768	-32768	-32768	-32768	-32768	-32768	-544721.364	512108	512158	51	496.899993896484	372.299987792969	671.700012207031	364.899993896484
1	lear0122l	r	0	r	m	28	1	2	43	139	-1	S2C2.TIF	S2C1.TIF	S1C3.TIF	2	2	1	2	1	3	200	506	513267	513767	1553	1551	513967	-32768	1545	184.212	-32768	-32768	-32768	-32768	-32768	-32768	-32768	-32768	-32768	-32768	-32768	-546550.788	513963	514006	44	502.200012207031	368.299987792969	333.799987792969	354.5
1	lear0122l	r	0	r	m	28	0	2	44	140	1	S2C1.TIF	S2C2.TIF	S1C1.TIF	2	2	1	1	2	1	200	636	515275	515925	1631	1634	516132	-32768	1634	190.936999999976	516128	516157	30	503.200012207031	374.899993896484	317	352.899993896484	171.899993896484	353.100006103516	5.37256778381832	173.243082212898	186.936999999976	516278	516345	68	316.700012207031	357.600006103516	687.400024414062	366
1	lear0122l	r	0	r	m	28	0	2	45	141	1	S2C2.TIF	S2C1.TIF	S1C2.TIF	2	2	1	2	1	2	200	558	517404	517954	1565	1554	518153	-32768	1507	183.309000000008	518149	518177	29	494.600006103516	364.399993896484	642.5	361.899993896484	146.800003051758	303.600006103516	4.25060854899147	0.96979318771805	179.309000000008	518278	518313	36	638.599975585938	362.100006103516	694.299987792969	361.799987792969
1	lear0122l	r	0	r	m	28	1	2	46	142	-1	S1C3.TIF	S1C2.TIF	S2C1.TIF	1	1	2	3	2	1	200	528	519700	520250	1525	1531	520491	-32768	1542	224.874000000011	520487	520517	31	500.700012207031	368.200012207031	671.200012207031	362.899993896484	163.100006103516	347.899993896484	4.89477270412235	1.78560189127579	220.874000000011	520589	520643	55	657.099975585938	366.600006103516	328.399993896484	339.299987792969
1	lear0122l	r	0	r	m	28	1	2	47	143	-1	S1C2.TIF	S1C1.TIF	S2C3.TIF	1	1	2	2	1	3	200	676	521713	522413	1459	1461	522595	-32768	1483	165.768999999971	-32768	-32768	-32768	-32768	-32768	-32768	-32768	-32768	-32768	-32768	-32768	-555197.231	522591	522632	42	499.399993896484	373.299987792969	337.200012207031	347.899993896484
1	lear0122l	r	0	r	m	28	0	2	48	144	-1	S2C3.TIF	S2C1.TIF	S1C3.TIF	2	2	1	3	1	3	200	707	524349	525049	1585	1593	525230	-32768	1603	165.165999999968	525227	525270	44	504.100006103516	372.5	644.299987792969	371.799987792969	116.199996948242	331.799987792969	4.02878533521149	0.286485595302214	162.165999999968	525314	525376	63	632.299987792969	370.399993896484	290.399993896484	349.700012207031
1	lear0122l	r	0	r	m	28	1	2	49	145	-1	S2C3.TIF	S2C1.TIF	S1C2.TIF	2	2	1	3	1	2	200	530	526433	526983	1533	1537	527168	-32768	1547	169.096999999951	527166	527232	67	500.100006103516	373.399993896484	376.799987792969	351.700012207031	114.199996948242	208.100006103516	3.59771248443518	170.005122505719	167.096999999951	527317	527355	39	366.899993896484	355.5	298.899993896484	350.899993896484
1	lear0122l	r	0	r	m	28	0	2	50	146	-1	S1C2.TIF	S1C1.TIF	S2C2.TIF	1	1	2	2	1	2	200	935	530032	530982	1686	1695	531070	-32768	1718	71.6949999999488	-32768	-32768	-32768	-32768	-32768	-32768	-32768	-32768	-32768	-32768	-32768	-563766.305	531232	531278	47	510.200012207031	391	334.100006103516	361.700012207031
1	lear0122l	r	0	r	m	28	0	2	51	147	1	S2C2.TIF	S2C3.TIF	S1C2.TIF	2	2	1	2	3	2	200	958	532311	533261	1713	1711	533413	-32768	1695	135.790999999968	533409	533471	63	504.299987792969	377.600006103516	368.200012207031	356.100006103516	99.1999969482422	180.899993896484	3.95955566677236	171.011000352252	131.790999999968	533602	533672	71	377	353.5	712.299987792969	375.200012207031
1	lear0122l	r	0	r	m	28	0	2	52	148	-1	S2C1.TIF	S2C2.TIF	S1C1.TIF	2	2	1	1	2	1	200	768	535131	535931	1661	1657	536172	-32768	1674	224.334999999963	-32768	-32768	-32768	-32768	-32768	-32768	-32768	-32768	-32768	-32768	-32768	-568715.665	536168	536222	55	499.399993896484	371.100006103516	337.700012207031	354.899993896484
1	lear0122l	r	0	r	m	28	1	2	53	149	-1	S2C3.TIF	S2C1.TIF	S1C2.TIF	2	2	1	3	1	2	200	600	537616	538216	1470	1468	538400	-32768	1479	168.173999999999	538397	538432	36	501.299987792969	360.600006103516	642.700012207031	357.200012207031	144.199996948242	328.700012207031	4.06439679112959	1.3794103712853	165.173999999999	538521	538576	56	646.400024414062	366	323.799987792969	346.799987792969
1	lear0122l	r	0	r	m	28	1	2	54	150	-1	S1C1.TIF	S1C2.TIF	S2C3.TIF	1	1	2	1	2	3	200	975	539958	540958	1632	1621	541164	-32768	1586	190.608000000007	-32768	-32768	-32768	-32768	-32768	-32768	-32768	-32768	-32768	-32768	-32768	-573741.392	541160	541205	46	500.100006103516	372.299987792969	336	349.200012207031
1	lear0122l	r	0	r	m	28	1	2	55	151	1	S2C3.TIF	S2C1.TIF	S1C2.TIF	2	2	1	3	1	2	200	953	542287	543237	1617	1636	543452	-32768	1687	198.326000000001	543448	543470	23	498.200012207031	371.100006103516	431	362.799987792969	83.9000015258789	147.399993896484	1.9485500927539	172.949556845306	194.326000000001	543647	543679	33	658.599975585938	372.700012207031	691.200012207031	374.899993896484
1	lear0122l	r	0	r	m	28	1	2	56	152	-1	S1C2.TIF	S1C3.TIF	S2C1.TIF	1	1	2	2	3	1	200	713	545224	545924	1590	1584	546115	-32768	1589	174.939000000013	-32768	-32768	-32768	-32768	-32768	-32768	-32768	-32768	-32768	-32768	-32768	-578708.061	546111	546154	44	502	367.200012207031	339.799987792969	345.100006103516
1	lear0122l	r	0	r	m	28	0	2	57	153	1	S1C3.TIF	S1C1.TIF	S2C3.TIF	1	1	2	3	1	3	200	907	547445	548345	1557	1564	548573	-32768	1602	211.859000000055	-32768	-32768	-32768	-32768	-32768	-32768	-32768	-32768	-32768	-32768	-32768	-581129.141	548569	548601	33	502.700012207031	373.200012207031	697.799987792969	357.899993896484
1	lear0122l	r	0	r	m	28	1	2	58	154	-1	S1C1.TIF	S1C2.TIF	S2C3.TIF	1	1	2	1	2	3	200	669	549956	550656	1592	1590	550971	-32768	1636	299.035000000033	550967	551012	46	499.799987792969	368.899993896484	650.400024414062	360.399993896484	142.899993896484	393.899993896484	4.33449437952599	3.23504818027873	295.035000000033	551359	551395	37	363.600006103516	353	313.799987792969	350.700012207031
1	lear0122l	r	0	r	m	28	1	2	59	155	-1	S1C3.TIF	S1C1.TIF	S2C2.TIF	1	1	2	3	1	2	200	738	552432	553182	1767	1770	553399	-32768	1775	201.459999999963	-32768	-32768	-32768	-32768	-32768	-32768	-32768	-32768	-32768	-32768	-32768	-585965.54	553396	553453	58	501.799987792969	377.200012207031	309.600006103516	360.399993896484
1	lear0122l	r	0	r	m	28	1	2	60	156	1	S1C1.TIF	S1C2.TIF	S2C3.TIF	1	1	2	1	2	3	200	741	554823	555573	2002	1989	555806	-32768	1935	216.268999999971	-32768	-32768	-32768	-32768	-32768	-32768	-32768	-32768	-32768	-32768	-32768	-588357.731	555802	555847	46	502.5	383.700012207031	675.799987792969	376.799987792969
1	lear0122l	r	0	r	m	28	1	2	61	157	1	S2C2.TIF	S2C1.TIF	S1C3.TIF	2	2	1	2	1	3	200	777	557291	558091	1669	1672	558328	-32768	1696	221.030000000028	-32768	-32768	-32768	-32768	-32768	-32768	-32768	-32768	-32768	-32768	-32768	-590874.97	558324	558382	59	497.200012207031	376.799987792969	717	371.5
1	lear0122l	r	0	r	m	28	0	2	62	158	1	S1C3.TIF	S1C2.TIF	S2C3.TIF	1	1	2	3	2	3	200	656	559710	560360	1485	1465	560542	-32768	1499	165.489999999991	560538	560581	44	499.399993896484	369.5	345.399993896484	347.799987792969	146.800003051758	364.299987792969	4.46271742697993	171.968593992665	161.489999999991	561013	561048	36	676.099975585938	358.700012207031	697.900024414062	358.200012207031
1	lear0122l	r	0	r	m	28	0	2	63	159	-1	S1C2.TIF	S1C3.TIF	S2C2.TIF	1	1	2	2	3	2	200	829	562140	562990	1695	1697	563178	-32768	1703	171.841999999946	-32768	-32768	-32768	-32768	-32768	-32768	-32768	-32768	-32768	-32768	-32768	-595774.158	563174	563217	44	506	375.100006103516	352.600006103516	357.700012207031
1	lear0122l	r	0	r	m	28	0	2	64	160	-1	S1C1.TIF	S1C2.TIF	S2C1.TIF	1	1	2	1	2	1	200	804	564696	565496	1567	1572	565683	-32768	1605	169.775000000023	565680	565723	44	499.299987792969	374.100006103516	659.299987792969	374.200012207031	164.800003051758	427	4.5977018989128	-0.0358637104892653	166.775000000023	565792	565860	69	669.299987792969	374	299	361.5
1	lear0122l	r	0	r	m	28	1	2	65	161	-1	S1C1.TIF	S1C3.TIF	S2C2.TIF	1	1	2	1	3	2	200	909	566925	567825	1674	1668	567990	-32768	1670	148.562000000034	567986	568030	45	503.700012207031	373.600006103516	664	372	168.199996948242	444	4.60655144846277	0.572693744906206	144.562000000034	568099	568161	63	670.799987792969	371.100006103516	324.600006103516	352.299987792969
1	lear0122l	r	0	r	m	28	1	2	66	162	1	S2C2.TIF	S2C3.TIF	S1C1.TIF	2	2	1	2	3	1	200	833	569233	570083	1642	1651	570265	-32768	1669	165.918999999994	570262	570307	46	509.899993896484	374.200012207031	349.5	355	156.899993896484	393.200012207031	4.63562725776918	173.155334684566	162.918999999994	570392	570446	55	333.299987792969	358.200012207031	668.700012207031	362.799987792969
1	lear0122l	r	0	r	m	28	0	2	67	163	-1	S2C1.TIF	S2C3.TIF	S1C1.TIF	2	2	1	1	3	1	200	802	571511	572311	1645	1652	572544	-32768	1667	217.381999999983	572540	572595	56	499.700012207031	372.399993896484	687.5	369.700012207031	153	442.200012207031	5.38936887438119	0.82605211819679	213.381999999983	572920	572960	41	401.700012207031	349.299987792969	321.600006103516	353.100006103516
1	lear0122l	r	0	r	m	28	0	2	68	164	1	S2C3.TIF	S2C2.TIF	S1C3.TIF	2	2	1	3	2	3	200	712	574018	574718	1671	1675	574895	-32768	1665	161.141999999993	574892	574934	43	508.600006103516	373.100006103516	338.200012207031	352.399993896484	152.5	393.799987792969	4.92557487237607	173.064518051837	158.141999999993	575221	575288	68	320.5	354.700012207031	695.599975585938	378.600006103516
1	lear0122l	r	0	r	m	28	1	2	69	165	1	S1C2.TIF	S1C1.TIF	S2C3.TIF	1	1	2	2	1	3	200	864	576340	577190	1611	1619	577422	-32768	1655	215.858000000007	577419	577448	30	505.600006103516	371.700012207031	352.899993896484	359	144	302.700012207031	4.39685112970768	175.232725761062	212.858000000007	577708	577741	34	661.200012207031	362.200012207031	690.900024414062	365.200012207031
1	lear0122l	r	0	r	m	28	1	2	70	166	1	S2C1.TIF	S2C3.TIF	S1C2.TIF	2	2	1	1	3	2	200	911	578818	579718	1637	1637	579950	-32768	1655	215.329999999958	-32768	-32768	-32768	-32768	-32768	-32768	-32768	-32768	-32768	-32768	-32768	-612502.67	579948	579996	49	495.200012207031	375.5	679.5	372
1	lear0122l	r	0	r	m	28	0	2	71	167	-1	S1C1.TIF	S1C2.TIF	S2C1.TIF	1	1	2	1	2	1	200	751	581233	581983	1558	1554	582175	-32768	1598	175.839000000036	582172	582267	96	504.100006103516	368.200012207031	345.600006103516	346.399993896484	125.099998474121	399.799987792969	4.5910022255909	172.158250344705	172.839000000036	583290	583365	76	701.099975585938	374.399993896484	293	361.899993896484
1	lear0122l	r	0	r	m	28	0	2	72	168	1	S2C3.TIF	S2C1.TIF	S1C3.TIF	2	2	1	3	1	3	200	954	584757	585707	1735	1732	585872	-32768	1761	149.089999999967	585867	585974	108	510.799987792969	375	560	366.700012207031	148.300003051758	417.700012207031	1.43589038806105	9.58915430594049	144.089999999967	586056	586095	40	576.5	368.100006103516	668	370.100006103516
1	lear0122l	r	0	r	m	28	1	2	73	169	1	S1C3.TIF	S1C1.TIF	S2C2.TIF	1	1	2	3	1	2	200	752	587159	587909	1644	1647	588154	-32768	1657	228.628000000026	-32768	-32768	-32768	-32768	-32768	-32768	-32768	-32768	-32768	-32768	-32768	-620693.372	588150	588203	54	503.899993896484	369.700012207031	688.799987792969	369.700012207031
1	lear0122l	r	0	r	m	28	0	2	74	170	-1	S2C3.TIF	S2C2.TIF	S1C3.TIF	2	2	1	3	2	3	200	973	589803	590803	1828	1843	591007	-32768	1858	187.241000000038	-32768	-32768	-32768	-32768	-32768	-32768	-32768	-32768	-32768	-32768	-32768	-623587.759	591003	591036	34	510.799987792969	375.799987792969	327.799987792969	360.700012207031
1	lear0122l	r	0	r	m	28	1	2	75	171	1	S2C2.TIF	S2C3.TIF	S1C1.TIF	2	2	1	2	3	1	200	530	593048	593598	1590	1592	593690	-32768	1589	76.1219999999739	-32768	-32768	-32768	-32768	-32768	-32768	-32768	-32768	-32768	-32768	-32768	-626381.878	593856	593895	40	509.399993896484	368.399993896484	671.900024414062	361.399993896484
1	lear0122l	r	0	r	m	28	0	2	76	172	1	S2C1.TIF	S2C3.TIF	S1C1.TIF	2	2	1	1	3	1	200	619	594985	595635	1480	1493	595830	-32768	1552	178.812999999966	-32768	-32768	-32768	-32768	-32768	-32768	-32768	-32768	-32768	-32768	-32768	-628419.187	595826	595856	31	506.899993896484	363.700012207031	704.400024414062	359.299987792969
1	lear0122l	r	0	r	m	28	0	2	77	173	1	S1C1.TIF	S1C2.TIF	S2C1.TIF	1	1	2	1	2	1	200	975	597323	598323	1636	1636	598516	-32768	1609	176.998999999953	598512	598623	112	504.200012207031	370.5	639.5	362.600006103516	131.600006103516	479.399993896484	3.8945714208853	3.34644370288991	172.998999999953	598694	598730	37	628.900024414062	365.600006103516	684.5	366.899993896484
1	lear0122l	r	0	r	m	28	1	2	78	174	-1	S2C2.TIF	S2C3.TIF	S1C1.TIF	2	2	1	2	3	1	200	776	600236	601036	1476	1504	601263	-32768	1568	210.864999999991	-32768	-32768	-32768	-32768	-32768	-32768	-32768	-32768	-32768	-32768	-32768	-633820.135	601259	601291	33	502.200012207031	369.600006103516	316.299987792969	352.399993896484
1	lear0122l	r	0	r	m	28	1	2	79	175	-1	S2C2.TIF	S2C3.TIF	S1C1.TIF	2	2	1	2	3	1	200	963	659016	659966	1895	1891	660208	-32768	1932	225.310999999987	-32768	-32768	-32768	-32768	-32768	-32768	-32768	-32768	-32768	-32768	-32768	-692750.689	660204	660250	47	501.100006103516	368.899993896484	309.100006103516	363.200012207031
1	lear0122l	r	0	r	m	28	1	2	80	176	1	S1C2.TIF	S1C3.TIF	S2C1.TIF	1	1	2	2	3	1	200	799	661587	662387	1911	1907	662571	-32768	1926	167.584000000032	662567	662601	35	510.5	369.600006103516	361.399993896484	355.600006103516	120.099998474121	224.899993896484	4.30338276753244	174.628841194373	163.584000000032	662658	662724	67	367	356.799987792969	724.599975585938	361.799987792969
1	lear0122l	r	0	r	m	28	0	2	81	177	1	S1C2.TIF	S1C1.TIF	S2C2.TIF	1	1	2	2	1	2	200	950	664025	664975	1892	1900	665156	-32768	1911	164.466000000015	665152	665189	38	502.200012207031	368.399993896484	336.100006103516	355.5	148.199996948242	321.700012207031	4.78053428992202	175.553414588051	160.466000000015	665355	665389	35	654.700012207031	364.600006103516	698.200012207031	365.100006103516
1	lear0122l	r	0	r	m	28	1	2	82	178	-1	S2C1.TIF	S2C2.TIF	S1C3.TIF	2	2	1	1	2	3	200	679	666414	667114	1758	1754	667301	-32768	1744	170.158999999985	-32768	-32768	-32768	-32768	-32768	-32768	-32768	-32768	-32768	-32768	-32768	-699898.841	667299	667343	45	499.700012207031	370.799987792969	337.100006103516	361.899993896484
1	lear0122l	r	0	r	m	28	0	2	83	179	-1	S2C2.TIF	S2C1.TIF	S1C2.TIF	2	2	1	2	1	2	200	737	668405	669155	1687	1678	669357	-32768	1676	185.454999999958	669352	669400	49	506.299987792969	364.799987792969	686.599975585938	356.399993896484	150.100006103516	377.899993896484	5.179228563108	2.67126074531347	180.454999999958	669457	669514	58	688.799987792969	357.600006103516	311.700012207031	351.700012207031
1	lear0122l	r	0	r	m	28	0	2	84	180	-1	S2C2.TIF	S2C3.TIF	S1C2.TIF	2	2	1	2	3	2	200	759	670808	671558	1646	1660	671750	-32768	1677	175.993000000017	671746	671787	42	500.799987792969	362.600006103516	607.799987792969	354.799987792969	131.100006103516	306.899993896484	3.08730715699245	4.16935264873371	171.993000000017	671825	671877	53	613.5	355.799987792969	313.100006103516	341
1	lear0122l	r	0	r	m	28	0	2	85	181	1	S2C2.TIF	S2C1.TIF	S1C2.TIF	2	2	1	2	1	2	200	724	673618	674368	1657	1665	674564	-32768	1659	180.074000000022	674560	674592	33	504.5	366.600006103516	341.799987792969	350.5	138.899993896484	267.600006103516	4.69144730844776	174.341289039355	176.074000000022	674707	674763	57	347.700012207031	352.200012207031	687.700012207031	356.399993896484
1	lear0122l	r	0	r	m	28	0	2	86	182	1	S2C3.TIF	S2C1.TIF	S1C3.TIF	2	2	1	3	1	3	200	854	676057	676907	1638	1636	677131	-32768	1661	207.988999999943	-32768	-32768	-32768	-32768	-32768	-32768	-32768	-32768	-32768	-32768	-32768	-709691.011	677126	677173	48	501.200012207031	360.100006103516	693.5	363.200012207031
1	lear0122l	r	0	r	m	28	1	2	87	183	1	S2C2.TIF	S2C1.TIF	S1C3.TIF	2	2	1	2	1	3	200	956	678549	679499	1691	1699	679679	-32768	1722	163.069999999949	-32768	-32768	-32768	-32768	-32768	-32768	-32768	-32768	-32768	-32768	-32768	-712283.93	679675	679720	46	503.399993896484	365.600006103516	681.799987792969	364.299987792969
1	lear0122l	r	0	r	m	28	0	2	88	184	1	S1C2.TIF	S1C1.TIF	S2C2.TIF	1	1	2	2	1	2	200	869	681049	681949	1716	1724	682170	-32768	1766	204.457999999984	-32768	-32768	-32768	-32768	-32768	-32768	-32768	-32768	-32768	-32768	-32768	-714733.542	682165	682209	45	496.299987792969	367.799987792969	696.599975585938	372
1	lear0122l	r	0	r	m	28	0	2	89	185	-1	S1C3.TIF	S1C1.TIF	S2C3.TIF	1	1	2	3	1	3	200	932	683585	684535	1661	1665	684732	-32768	1676	180.332000000053	684728	684760	33	505.700012207031	365.299987792969	688.700012207031	357.899993896484	156	347.299987792969	5.25537974197102	2.31894729677415	176.332000000053	684952	685020	69	678.700012207031	360.700012207031	301	352.600006103516
1	lear0122l	r	0	r	m	28	1	2	90	186	1	S2C1.TIF	S2C3.TIF	S1C2.TIF	2	2	1	1	3	2	200	696	686439	687139	1745	1743	687307	-32768	1746	151.508999999962	-32768	-32768	-32768	-32768	-32768	-32768	-32768	-32768	-32768	-32768	-32768	-719923.491	687303	687348	46	506.799987792969	360.600006103516	687.200012207031	360.200012207031
1	lear0122l	r	0	r	m	28	0	2	91	187	-1	S1C2.TIF	S1C3.TIF	S2C2.TIF	1	1	2	2	3	2	200	516	688974	689524	1545	1536	689721	-32768	1529	180.339999999967	689719	689750	32	513.599975585938	358.299987792969	701	362.700012207031	161.800003051758	329.600006103516	5.37111665714545	-1.34888729776962	178.339999999967	689838	689905	68	691.700012207031	361.899993896484	295.299987792969	359.200012207031
1	lear0122l	r	0	r	m	28	1	2	92	188	1	S2C3.TIF	S2C2.TIF	S1C1.TIF	2	2	1	3	2	1	200	547	691312	691862	1613	1613	692040	-32768	1606	161.638000000035	-32768	-32768	-32768	-32768	-32768	-32768	-32768	-32768	-32768	-32768	-32768	-724646.362	692036	692074	39	512.200012207031	356	680.200012207031	352
1	lear0122l	r	0	r	m	28	1	2	93	189	1	S2C3.TIF	S2C1.TIF	S1C2.TIF	2	2	1	3	1	2	200	708	693738	694438	1651	1660	694639	-32768	1706	185.096999999951	-32768	-32768	-32768	-32768	-32768	-32768	-32768	-32768	-32768	-32768	-32768	-727221.903	694636	694683	48	505.799987792969	362.600006103516	691	362.5
1	lear0122l	r	0	r	m	28	0	2	94	190	-1	S2C3.TIF	S2C2.TIF	S1C3.TIF	2	2	1	3	2	3	200	703	695775	696475	1685	1675	696640	-32768	1671	149.464000000036	696636	696685	50	500.100006103516	364.899993896484	668.200012207031	357.399993896484	134.399993896484	349	4.8283556834855	2.56198295138667	145.464000000036	696802	696856	55	675	357.100006103516	318.799987792969	367
1	lear0122l	r	0	r	m	28	0	2	95	191	-1	S2C2.TIF	S2C3.TIF	S1C2.TIF	2	2	1	2	3	2	200	997	698171	699171	1672	1675	699353	-32768	1692	166.162999999942	699350	699452	103	498.899993896484	361	372.700012207031	355.399993896484	132.100006103516	423.899993896484	3.6300149829943	177.456251975461	163.162999999942	699543	699576	34	353.100006103516	357.799987792969	305.799987792969	353.700012207031
1	lear0122l	r	0	r	m	28	0	2	96	192	1	S1C2.TIF	S1C3.TIF	S2C2.TIF	1	1	2	2	3	2	200	894	700871	701771	1638	1631	701960	-32768	1669	171.939999999944	701960	702018	59	501.600006103516	364.799987792969	341.299987792969	352.200012207031	115.300003051758	274.700012207031	4.6139416973512	175.499896105038	171.939999999944	702154	702226	73	331.100006103516	352.700012207031	701.5	355.600006103516
1	lear0122l	r	0	r	m	28	0	3	1	193	-1	S1C3.TIF	S1C1.TIF	S2C3.TIF	1	1	2	3	1	3	200	858	712728	713578	2062	2041	713713	-32768	2008	118.560999999987	713709	713743	35	500	394.100006103516	578.299987792969	382.899993896484	102.099998474121	251	2.27623718551397	8.15195982321317	114.560999999987	713846	713926	81	588	387.100006103516	296.100006103516	378.600006103516
1	lear0122l	r	0	r	m	28	0	3	2	194	1	S1C2.TIF	S1C3.TIF	S2C2.TIF	1	1	2	2	3	2	200	645	714983	715633	1913	1902	715852	-32768	1870	202.187999999966	-32768	-32768	-32768	-32768	-32768	-32768	-32768	-32768	-32768	-32768	-32768	-748417.812	715847	715889	43	500.5	378.899993896484	674.099975585938	374
1	lear0122l	r	0	r	m	28	0	3	3	195	1	S2C2.TIF	S2C1.TIF	S1C2.TIF	2	2	1	2	1	2	200	969	717279	718229	1867	1869	718315	-32768	1872	70.3120000000345	718464	718510	47	503.200012207031	385	363.200012207031	365	116	272.399993896484	4.06394897207678	171.859017467321	219.312000000034	718533	718594	62	352.600006103516	365.600006103516	677.5	377.200012207031
1	lear0122l	r	0	r	m	28	1	3	4	196	1	S2C1.TIF	S2C2.TIF	S1C3.TIF	2	2	1	1	2	3	200	595	719645	720245	1728	1720	720447	-32768	1714	186.158999999985	-32768	-32768	-32768	-32768	-32768	-32768	-32768	-32768	-32768	-32768	-32768	-753028.841	720444	720491	48	499.100006103516	372.299987792969	685	375
1	lear0122l	r	0	r	m	28	1	3	5	197	-1	S2C3.TIF	S2C2.TIF	S1C1.TIF	2	2	1	3	2	1	200	944	721988	722938	1675	1679	723120	-32768	1695	166.508000000031	723116	723164	49	494.600006103516	373.5	674.700012207031	375.700012207031	139.699996948242	388.399993896484	5.16825016357634	-0.701878469291334	162.508000000031	723217	723285	69	676	375.600006103516	291.700012207031	374.399993896484
1	lear0122l	r	0	r	m	28	1	3	6	198	1	S1C3.TIF	S1C2.TIF	S2C1.TIF	1	1	2	3	2	1	200	967	724673	725623	1704	1701	725848	-32768	1723	208.765000000014	725845	725902	58	507.200012207031	379.399993896484	322	369.600006103516	132.800003051758	313.700012207031	5.32166026044492	176.967316076129	205.765000000014	726017	726078	62	325.5	368.299987792969	676.799987792969	376.399993896484
1	lear0122l	r	0	r	m	28	1	3	7	199	1	S2C2.TIF	S2C3.TIF	S1C1.TIF	2	2	1	2	3	1	200	694	727120	727820	1610	1611	728081	-32768	1641	244.635000000009	-32768	-32768	-32768	-32768	-32768	-32768	-32768	-32768	-32768	-32768	-32768	-760604.365	728077	728109	33	495.5	374.5	712.599975585938	366
1	lear0122l	r	0	r	m	28	0	3	8	200	-1	S1C3.TIF	S1C2.TIF	S2C3.TIF	1	1	2	3	2	3	200	717	729418	730168	1740	1743	730358	-32768	1747	173.596999999951	730353	730388	36	499.600006103516	372.5	706.099975585938	373.299987792969	163.199996948242	372.5	5.91694929059504	-0.222603326938173	168.596999999951	730470	730540	71	686.900024414062	375.899993896484	296.5	365.899993896484
1	lear0122l	r	0	r	m	28	1	3	9	201	1	S1C3.TIF	S1C1.TIF	S2C2.TIF	1	1	2	3	1	2	200	834	731639	732489	1828	1824	732657	-32768	1830	152.055999999982	-32768	-32768	-32768	-32768	-32768	-32768	-32768	-32768	-32768	-32768	-32768	-765272.944	732653	732697	45	500.299987792969	377.600006103516	679.299987792969	376.200012207031
1	lear0122l	r	0	r	m	28	1	3	10	202	1	S1C2.TIF	S1C3.TIF	S2C1.TIF	1	1	2	2	3	1	200	505	734093	734593	1770	1757	734778	-32768	1724	169.180999999982	734774	734816	43	498	366.799987792969	387	358.399993896484	97	249.399993896484	3.19880151354201	175.666827669173	165.180999999982	734843	734894	52	382	360	667.5	369.399993896484
1	lear0122l	r	0	r	m	28	1	3	11	203	-1	S2C3.TIF	S2C1.TIF	S1C2.TIF	2	2	1	3	1	2	200	940	736019	736969	1692	1696	737175	-32768	1707	189.136000000057	737172	737267	96	495.799987792969	369.5	650.700012207031	371.799987792969	124.900001525879	426.299987792969	4.45164203723907	-0.851904265463005	186.136000000057	737316	737374	59	640	371.399993896484	291.700012207031	358.5
1	lear0122l	r	0	r	m	28	0	3	12	204	-1	S1C2.TIF	S1C1.TIF	S2C2.TIF	1	1	2	2	1	2	200	786	738867	739667	1726	1715	739832	-32768	1726	148.591000000015	739828	739904	77	497.700012207031	369.100006103516	659	364.399993896484	121.300003051758	412.200012207031	4.63702989436338	1.67143766438999	144.591000000015	739932	739987	56	665.900024414062	365.200012207031	312	354.200012207031
1	lear0122l	r	0	r	m	28	1	3	13	205	1	S1C1.TIF	S1C3.TIF	S2C2.TIF	1	1	2	1	3	2	200	711	741635	742335	1620	1625	742516	-32768	1668	165.378999999957	742512	742540	29	504.200012207031	359.799987792969	634.799987792969	359.600006103516	136.899993896484	287.799987792969	3.75287715066958	0.0878608802080259	161.378999999957	742632	742666	35	623	364.100006103516	683	363.100006103516
1	lear0122l	r	0	r	m	28	0	3	14	206	1	S1C1.TIF	S1C3.TIF	S2C1.TIF	1	1	2	1	3	1	200	970	743989	744989	1691	1698	745201	-32768	1720	195.697000000044	745197	745287	91	498.700012207031	368.200012207031	642.200012207031	362.899993896484	136.300003051758	461.100006103516	4.12638272514584	2.1182455107311	191.697000000044	745392	745426	35	656.900024414062	361.100006103516	696.799987792969	360.299987792969
1	lear0122l	r	0	r	m	28	1	3	15	207	1	S2C1.TIF	S2C2.TIF	S1C3.TIF	2	2	1	1	2	3	200	561	746475	747025	1738	1738	747309	-32768	1740	267.942000000039	-32768	-32768	-32768	-32768	-32768	-32768	-32768	-32768	-32768	-32768	-32768	-779809.058	747305	747353	49	500.799987792969	370.799987792969	697.599975585938	369.200012207031
1	lear0122l	r	0	r	m	28	1	3	16	208	-1	S1C2.TIF	S1C3.TIF	S2C1.TIF	1	1	2	2	3	1	200	767	748663	749463	1588	1589	749642	-32768	1642	162.543999999994	749638	749674	37	503.200012207031	367.399993896484	701.400024414062	367	152.600006103516	325.799987792969	5.67909513800357	0.115963032057506	158.543999999994	749739	749814	76	680.5	366.299987792969	271.200012207031	361.899993896484
1	lear0122l	r	0	r	m	28	0	3	17	209	-1	S2C3.TIF	S2C1.TIF	S1C3.TIF	2	2	1	3	1	3	200	726	751170	751920	1791	1800	752115	-32768	1834	179.118000000017	-32768	-32768	-32768	-32768	-32768	-32768	-32768	-32768	-32768	-32768	-32768	-784703.882	752111	752160	50	498.399993896484	372.600006103516	322.899993896484	367.600006103516
1	lear0122l	r	0	r	m	28	0	3	18	210	1	S2C2.TIF	S2C1.TIF	S1C2.TIF	2	2	1	2	1	2	200	722	753969	754719	1724	1718	754900	-32768	1712	164.976000000024	754896	754941	46	510.100006103516	366.100006103516	369.200012207031	359.299987792969	138.399993896484	368.200012207031	4.0535762849623	177.233686991461	160.976000000024	755120	755149	30	660.700012207031	356.5	686.799987792969	361.899993896484
1	lear0122l	r	0	r	m	28	0	3	19	211	-1	S2C2.TIF	S2C1.TIF	S1C2.TIF	2	2	1	2	1	2	200	727	756539	757289	1708	1708	757479	-32768	1713	174.611000000034	-32768	-32768	-32768	-32768	-32768	-32768	-32768	-32768	-32768	-32768	-32768	-790072.389	757475	757540	66	494.299987792969	368.399993896484	328.200012207031	359.200012207031
1	lear0122l	r	0	r	m	28	1	3	20	212	-1	S2C3.TIF	S2C1.TIF	S1C2.TIF	2	2	1	3	1	2	200	571	758604	759204	1737	1752	759441	-32768	1793	220.201000000001	-32768	-32768	-32768	-32768	-32768	-32768	-32768	-32768	-32768	-32768	-32768	-791988.799	759437	759494	58	507.799987792969	367.299987792969	317.200012207031	357.899993896484
1	lear0122l	r	0	r	m	28	0	3	21	213	-1	S1C1.TIF	S1C2.TIF	S2C1.TIF	1	1	2	1	2	1	200	690	760680	761380	1631	1631	761562	-32768	1640	165.562000000034	-32768	-32768	-32768	-32768	-32768	-32768	-32768	-32768	-32768	-32768	-32768	-794164.438	761558	761608	51	512.099975585938	361.899993896484	299.100006103516	356.399993896484
1	lear0122l	r	0	r	m	28	0	3	22	214	-1	S1C2.TIF	S1C1.TIF	S2C2.TIF	1	1	2	2	1	2	200	588	762691	763291	1749	1754	763477	-32768	1769	170.14300000004	763473	763519	47	503.600006103516	368.700012207031	641.299987792969	364.899993896484	153.600006103516	407.399993896484	3.95840665113409	1.58303323173925	166.14300000004	763564	763633	70	641.799987792969	363.700012207031	293.600006103516	360.100006103516
1	lear0122l	r	0	r	m	28	1	3	23	215	-1	S1C3.TIF	S1C1.TIF	S2C2.TIF	1	1	2	3	1	2	200	792	764974	765774	1689	1698	765961	-32768	1719	170.790000000037	765956	766001	46	499.200012207031	369.100006103516	366.5	357.5	129.5	308	3.82780190414946	174.997695257806	165.790000000037	766109	766146	38	353.299987792969	357.200012207031	315.5	357.899993896484
1	lear0122l	r	0	r	m	28	1	3	24	216	-1	S2C1.TIF	S2C2.TIF	S1C3.TIF	2	2	1	1	2	3	200	964	767240	768190	1652	1659	768375	-32768	1687	168.947999999975	-32768	-32768	-32768	-32768	-32768	-32768	-32768	-32768	-32768	-32768	-32768	-800974.052	768371	768417	47	505.600006103516	367.799987792969	338.399993896484	361.299987792969
1	lear0122l	r	0	r	m	28	0	3	25	217	-1	S2C1.TIF	S2C3.TIF	S1C1.TIF	2	2	1	1	3	1	200	958	769858	770808	1630	1625	771004	-32768	1633	179.118000000017	771000	771031	32	490.600006103516	366.799987792969	652.400024414062	359.5	148.100006103516	316.100006103516	4.65416899640308	2.58700372012434	175.118000000017	771120	771185	66	640.900024414062	366.100006103516	305.200012207031	355.799987792969
1	lear0122l	r	0	r	m	28	0	3	26	218	1	S2C1.TIF	S2C3.TIF	S1C1.TIF	2	2	1	1	3	1	200	633	772549	773199	1497	1490	773431	-32768	1552	215.332999999984	773427	773545	119	502.899993896484	365.600006103516	620.400024414062	359	150.5	518.400024414062	3.38177516195849	3.21956854093124	211.332999999984	773611	773648	38	613	360.399993896484	675.400024414062	357
1	lear0122l	r	0	r	m	28	1	3	27	219	-1	S2C1.TIF	S2C3.TIF	S1C2.TIF	2	2	1	1	3	2	200	603	774724	775324	1578	1578	775507	-32768	1636	166.491000000038	-32768	-32768	-32768	-32768	-32768	-32768	-32768	-32768	-32768	-32768	-32768	-808108.509	775503	775547	45	506.700012207031	367	336.700012207031	357.299987792969
1	lear0122l	r	0	r	m	28	1	3	28	220	-1	S1C1.TIF	S1C3.TIF	S2C2.TIF	1	1	2	1	3	2	200	575	776866	777466	1568	1552	777699	-32768	1540	217.224000000046	-32768	-32768	-32768	-32768	-32768	-32768	-32768	-32768	-32768	-32768	-32768	-810249.776	777694	777752	59	503.399993896484	360.700012207031	309.299987792969	358.399993896484
1	lear0122l	r	0	r	m	28	1	3	29	221	1	S2C1.TIF	S2C3.TIF	S1C2.TIF	2	2	1	1	3	2	200	658	779016	779666	1542	1544	779860	-32768	1583	178.814000000013	779855	779957	103	504.100006103516	363.799987792969	611	359.200012207031	143.399993896484	456.5	3.07910555628173	2.46396374322406	173.814000000013	780035	780073	39	625.700012207031	359.899993896484	699	362.200012207031
1	lear0122l	r	0	r	m	28	1	3	30	222	1	S2C2.TIF	S2C1.TIF	S1C3.TIF	2	2	1	2	1	3	200	778	781138	781938	1553	1552	782120	-32768	1568	165.785000000033	-32768	-32768	-32768	-32768	-32768	-32768	-32768	-32768	-32768	-32768	-32768	-814722.215	782115	782161	47	497.899993896484	367.600006103516	671.700012207031	365.100006103516
1	lear0122l	r	0	r	m	28	1	3	31	223	-1	S1C3.TIF	S1C1.TIF	S2C2.TIF	1	1	2	3	1	2	200	895	783511	784411	1578	1581	784654	-32768	1563	226.971999999951	-32768	-32768	-32768	-32768	-32768	-32768	-32768	-32768	-32768	-32768	-32768	-817195.028	784651	784713	63	500.799987792969	366.5	289	353.799987792969
1	lear0122l	r	0	r	m	28	0	3	32	224	-1	S1C2.TIF	S1C3.TIF	S2C2.TIF	1	1	2	2	3	2	200	537	786056	786606	1477	1485	786797	-32768	1480	175.006999999983	-32768	-32768	-32768	-32768	-32768	-32768	-32768	-32768	-32768	-32768	-32768	-819389.993	786793	786824	32	507.399993896484	351.100006103516	321.299987792969	345.200012207031
1	lear0122l	r	0	r	m	28	1	3	33	225	1	S2C2.TIF	S2C1.TIF	S1C3.TIF	2	2	1	2	1	3	200	958	788213	789163	1512	1522	789373	-32768	1544	194.592999999993	-32768	-32768	-32768	-32768	-32768	-32768	-32768	-32768	-32768	-32768	-32768	-821946.407	789369	789415	47	499.5	357.399993896484	675.099975585938	360.100006103516
1	lear0122l	r	0	r	m	28	0	3	34	226	-1	S2C3.TIF	S2C1.TIF	S1C3.TIF	2	2	1	3	1	3	200	648	790463	791113	1484	1490	791337	-32768	1519	208.329999999958	791334	791390	57	508.100006103516	365.799987792969	709.099975585938	362.799987792969	165.899993896484	463.100006103516	5.75995665706627	0.857557598944344	205.329999999958	791554	791594	41	396.700012207031	350.899993896484	321	355.399993896484
1	lear0122l	r	0	r	m	28	0	3	35	227	1	S1C3.TIF	S1C1.TIF	S2C3.TIF	1	1	2	3	1	3	200	778	792629	793429	1553	1560	793644	-32768	1599	198.410999999964	793639	793666	28	498.200012207031	367.399993896484	391.899993896484	368.600006103516	108.199996948242	236.300003051758	3.05479331964669	-179.35297973534	193.410999999964	793710	793761	52	400.299987792969	363.799987792969	674.799987792969	362.899993896484
1	lear0122l	r	0	r	m	28	0	3	36	228	-1	S2C2.TIF	S2C1.TIF	S1C2.TIF	2	2	1	2	1	2	200	673	794813	795513	1660	1671	795727	-32768	1706	197.285999999964	795723	795771	49	506.200012207031	368.5	694.799987792969	369.200012207031	145.399993896484	415.200012207031	5.41180132980542	-0.212965774408777	193.285999999964	795843	795909	67	697.299987792969	371.600006103516	292.899993896484	369.799987792969
1	lear0122l	r	0	r	m	28	0	3	37	229	1	S1C1.TIF	S1C3.TIF	S2C1.TIF	1	1	2	1	3	1	200	805	796996	797796	1663	1682	798020	-32768	1720	208.128999999957	798018	798067	50	501.5	371.399993896484	654	364.899993896484	132.699996948242	280.799987792969	4.38617400224578	2.44415486524601	206.128999999957	798200	798233	34	665.599975585938	362.899993896484	691.900024414062	361.299987792969
1	lear0122l	r	0	r	m	28	1	3	38	230	1	S1C3.TIF	S1C2.TIF	S2C1.TIF	1	1	2	3	2	1	200	812	799326	800126	1523	1524	800302	-32768	1529	159.969000000041	800298	800345	48	499.600006103516	366	650.299987792969	356.799987792969	135.300003051758	368.799987792969	4.33854443636216	3.4985150803156	155.969000000041	800468	800500	33	658	358.600006103516	689.5	357.899993896484
1	lear0122l	r	0	r	m	28	1	3	39	231	-1	S2C1.TIF	S2C2.TIF	S1C3.TIF	2	2	1	1	2	3	200	855	802064	802914	1496	1502	803115	-32768	1531	184.48199999996	-32768	-32768	-32768	-32768	-32768	-32768	-32768	-32768	-32768	-32768	-32768	-835698.518	803111	803175	65	507.899993896484	366.5	323.100006103516	349.299987792969
1	lear0122l	r	0	r	m	28	0	3	40	232	1	S1C1.TIF	S1C2.TIF	S2C1.TIF	1	1	2	1	2	1	200	766	804682	805482	1522	1521	805676	-32768	1547	177.988000000012	-32768	-32768	-32768	-32768	-32768	-32768	-32768	-32768	-32768	-32768	-32768	-838266.012	805748	805805	58	495.899993896484	361.600006103516	717	361.299987792969
1	lear0122l	r	0	r	m	28	0	3	41	233	-1	S2C1.TIF	S2C2.TIF	S1C1.TIF	2	2	1	1	2	1	200	906	807127	808027	1651	1659	808183	-32768	1664	139.957999999984	808179	808219	41	505.399993896484	373.700012207031	629.200012207031	362.399993896484	163.100006103516	394.200012207031	3.57230275726775	5.2227830315201	135.957999999984	808432	808465	34	263.299987792969	369.700012207031	297.299987792969	367.899993896484
1	lear0122l	r	0	r	m	28	1	3	42	234	1	S1C3.TIF	S1C1.TIF	S2C2.TIF	1	1	2	3	1	2	200	611	809585	810185	1668	1674	810417	-32768	1677	215.77899999998	-32768	-32768	-32768	-32768	-32768	-32768	-32768	-32768	-32768	-32768	-32768	-842969.221	810414	810443	30	501.200012207031	360.899993896484	711.5	354.5
1	lear0122l	r	0	r	m	28	1	3	43	235	-1	S2C3.TIF	S2C2.TIF	S1C1.TIF	2	2	1	3	2	1	200	782	811541	812341	1700	1712	812585	-32768	1742	228.111999999965	-32768	-32768	-32768	-32768	-32768	-32768	-32768	-32768	-32768	-32768	-32768	-845124.888	812581	812616	36	508.600006103516	375.100006103516	313.5	362.399993896484
1	lear0122l	r	0	r	m	28	0	3	44	236	1	S2C3.TIF	S2C1.TIF	S1C3.TIF	2	2	1	3	1	3	200	773	816311	817111	2105	2108	817353	-32768	2106	224.71100000001	817349	817406	58	505.299987792969	386.799987792969	319	375.200012207031	152.199996948242	397.200012207031	5.34850576950686	176.42754312591	220.71100000001	817439	817514	76	324.399993896484	375.700012207031	734.5	365.899993896484
1	lear0122l	r	0	r	m	28	1	3	45	237	-1	S2C1.TIF	S2C3.TIF	S1C2.TIF	2	2	1	1	3	2	200	928	818582	819532	1982	1977	819723	-32768	1980	175.19299999997	-32768	-32768	-32768	-32768	-32768	-32768	-32768	-32768	-32768	-32768	-32768	-852315.807	819719	819766	48	500.799987792969	378.899993896484	325.700012207031	357.299987792969
1	lear0122l	r	0	r	m	28	0	3	46	238	1	S2C1.TIF	S2C3.TIF	S1C1.TIF	2	2	1	1	3	1	200	900	821217	822117	1771	1782	822316	-32768	1775	183.170000000042	822312	822355	44	509.100006103516	374.600006103516	335.899993896484	360.200012207031	145.100006103516	374.399993896484	4.98706767879768	175.241188916914	179.170000000042	822591	822625	35	658.900024414062	366.799987792969	694.200012207031	369.399993896484
1	lear0122l	r	0	r	m	28	1	3	47	239	-1	S1C3.TIF	S1C2.TIF	S2C1.TIF	1	1	2	3	2	1	200	989	824224	825224	1719	1720	825417	-32768	1698	177.54700000002	825411	825438	28	501.799987792969	368.100006103516	375.600006103516	354.799987792969	130.199996948242	291	3.6465771107662	173.975971715611	171.54700000002	825528	825567	40	387.100006103516	356.700012207031	309.600006103516	348.600006103516
1	lear0122l	r	0	r	m	28	1	3	48	240	-1	S1C1.TIF	S1C2.TIF	S2C3.TIF	1	1	2	1	2	3	200	892	826609	827509	1635	1634	827689	-32768	1661	162.988000000012	-32768	-32768	-32768	-32768	-32768	-32768	-32768	-32768	-32768	-32768	-32768	-860294.012	827685	827730	46	501.799987792969	372.799987792969	337.600006103516	353.399993896484
1	lear0122l	r	0	r	m	28	0	3	49	241	1	S2C3.TIF	S2C2.TIF	S1C3.TIF	2	2	1	3	2	3	200	820	828797	829647	1638	1646	829823	-32768	1663	159.77099999995	829818	829863	46	497.600006103516	367.5	339.100006103516	353.399993896484	151.699996948242	400.5	4.56607518300408	174.909812472534	154.77099999995	830076	830122	47	626.900024414062	363.200012207031	704.099975585938	367.100006103516
1	lear0122l	r	0	r	m	28	1	3	50	242	1	S1C1.TIF	S1C3.TIF	S2C2.TIF	1	1	2	1	3	2	200	585	831581	832181	1596	1586	832420	-32768	1563	222.837999999989	-32768	-32768	-32768	-32768	-32768	-32768	-32768	-32768	-32768	-32768	-32768	-864965.162	832417	832463	47	511.600006103516	361.299987792969	696.299987792969	364.200012207031
1	lear0122l	r	0	r	m	28	1	3	51	243	1	S1C2.TIF	S1C1.TIF	S2C3.TIF	1	1	2	2	1	3	200	923	835913	836863	1770	1792	837103	-32768	1849	223.251000000047	-32768	-32768	-32768	-32768	-32768	-32768	-32768	-32768	-32768	-32768	-32768	-869647.749	837099	837130	32	504	382.100006103516	687.099975585938	370.399993896484
1	lear0122l	r	0	r	m	28	0	3	52	244	-1	S1C2.TIF	S1C3.TIF	S2C2.TIF	1	1	2	2	3	2	200	934	838206	839156	1749	1752	839341	-32768	1812	168.310999999987	839338	839392	55	502.899993896484	370.200012207031	650.299987792969	360.5	150.199996948242	389	4.24481976293574	3.77047462288845	165.310999999987	840519	840593	75	697.299987792969	368.799987792969	297.5	357.899993896484
1	lear0122l	r	0	r	m	28	0	3	53	245	-1	S1C1.TIF	S1C2.TIF	S2C1.TIF	1	1	2	1	2	1	200	852	841690	842540	2033	2034	842767	-32768	1997	210.521999999997	-32768	-32768	-32768	-32768	-32768	-32768	-32768	-32768	-32768	-32768	-32768	-875324.478	842764	842811	48	505.799987792969	370.899993896484	334.600006103516	357.799987792969
1	lear0122l	r	0	r	m	28	1	3	54	246	-1	S1C2.TIF	S1C1.TIF	S2C3.TIF	1	1	2	2	1	3	200	543	844325	844875	1648	1640	845079	-32768	1640	187.709000000032	-32768	-32768	-32768	-32768	-32768	-32768	-32768	-32768	-32768	-32768	-32768	-877659.291	845075	845112	38	507.200012207031	368.200012207031	296.899993896484	350.899993896484
1	lear0122l	r	0	r	m	28	0	3	55	247	1	S2C1.TIF	S2C2.TIF	S1C1.TIF	2	2	1	1	2	1	200	593	846285	846885	1610	1606	847112	-32768	1601	211.103000000003	-32768	-32768	-32768	-32768	-32768	-32768	-32768	-32768	-32768	-32768	-32768	-879668.897	847107	847154	48	503.5	364.799987792969	692.5	363.200012207031
1	lear0122l	r	0	r	m	28	0	3	56	248	1	S2C3.TIF	S2C2.TIF	S1C3.TIF	2	2	1	3	2	3	200	970	848483	849483	1594	1599	849651	-32768	1604	151.339000000036	-32768	-32768	-32768	-32768	-32768	-32768	-32768	-32768	-32768	-32768	-32768	-882267.661	849647	849697	51	498.200012207031	368.100006103516	678.900024414062	362.600006103516
1	lear0122l	r	0	r	m	28	0	3	57	249	1	S1C2.TIF	S1C3.TIF	S2C2.TIF	1	1	2	2	3	2	200	866	853205	854055	1789	1793	854099	-32768	1809	27.9200000000419	854325	854372	48	509.799987792969	382.5	339	363.600006103516	150.399993896484	390.899993896484	4.93109012440013	173.668228571767	253.920000000042	854509	854581	73	322.200012207031	365.5	692.400024414062	372.899993896484
1	lear0122l	r	0	r	m	28	0	3	58	250	-1	S1C3.TIF	S1C2.TIF	S2C3.TIF	1	1	2	3	2	3	200	891	855950	856850	1758	1772	857049	-32768	1794	182.849000000046	857046	857075	30	512.700012207031	368.200012207031	704.400024414062	365.799987792969	188.399993896484	415.5	5.49327002728504	0.719351522019104	179.849000000046	857194	857263	70	686.099975585938	368.799987792969	318.200012207031	350.5
1	lear0122l	r	0	r	m	28	1	3	59	251	-1	S2C2.TIF	S2C3.TIF	S1C1.TIF	2	2	1	2	3	1	200	719	858321	859071	1573	1568	859298	-32768	1542	211.26800000004	859294	859337	44	503.600006103516	366.100006103516	677.5	365.899993896484	181.800003051758	461.799987792969	4.98996004816506	0.0660889762738444	207.26800000004	859524	859559	36	342.899993896484	348.299987792969	298.899993896484	351.899993896484
1	lear0122l	r	0	r	m	28	1	3	60	252	1	S2C2.TIF	S2C3.TIF	S1C1.TIF	2	2	1	2	3	1	200	741	860622	861372	1697	1703	861616	-32768	1700	227.574999999953	861610	861692	83	510.200012207031	368.700012207031	666.400024414062	364.200012207031	148.5	293.299987792969	4.48393662099518	1.65494259042379	221.574999999953	861796	861830	35	660.5	360.399993896484	696.700012207031	361.399993896484
1	lear0122l	r	0	r	m	28	1	3	61	253	1	S1C1.TIF	S1C2.TIF	S2C3.TIF	1	1	2	1	2	3	200	701	862890	863590	1607	1597	863885	-32768	1542	278.234000000055	863882	863929	48	502.200012207031	367.399993896484	356.600006103516	350.899993896484	132.199996948242	303.799987792969	4.20480059180254	173.51680656815	275.234000000055	864095	864142	48	600.599975585938	358	706.099975585938	362.799987792969
1	lear0122l	r	0	r	m	28	1	3	62	254	1	S1C1.TIF	S1C2.TIF	S2C3.TIF	1	1	2	1	2	3	200	872	865210	866110	1626	1613	866341	-32768	1620	214.679000000004	866338	866380	43	503.200012207031	364.700012207031	352.299987792969	349.799987792969	143.100006103516	366.799987792969	4.35110374174434	174.353456142173	211.679000000004	866459	866535	77	336.299987792969	354.299987792969	674.700012207031	360.899993896484
1	lear0122l	r	0	r	m	28	1	3	63	255	1	S2C3.TIF	S2C1.TIF	S1C2.TIF	2	2	1	3	1	2	200	862	868099	868949	1659	1670	869142	-32768	1692	177.349999999977	-32768	-32768	-32768	-32768	-32768	-32768	-32768	-32768	-32768	-32768	-32768	-901732.65	869138	869184	47	504.799987792969	366.700012207031	700.5	371.899993896484
1	lear0122l	r	0	r	m	28	0	3	64	256	-1	S2C2.TIF	S2C3.TIF	S1C2.TIF	2	2	1	2	3	2	200	503	870675	871175	1606	1593	871370	-32768	1601	178.71100000001	871366	871474	109	499.200012207031	362.899993896484	501.700012207031	338.299987792969	148.899993896484	433.5	0.711560065678489	84.1975057747093	174.71100000001	871512	871567	56	473.700012207031	339	291.899993896484	354.299987792969
1	lear0122l	r	0	r	m	28	1	3	65	257	1	S1C2.TIF	S1C1.TIF	S2C3.TIF	1	1	2	2	1	3	200	923	873130	874080	1684	1674	874283	-32768	1671	186.780999999959	-32768	-32768	-32768	-32768	-32768	-32768	-32768	-32768	-32768	-32768	-32768	-906864.219	874279	874308	30	503.100006103516	363.899993896484	692.900024414062	366.700012207031
1	lear0122l	r	0	r	m	28	0	3	66	258	1	S2C1.TIF	S2C2.TIF	S1C1.TIF	2	2	1	1	2	1	200	896	875668	876568	1582	1593	876789	-32768	1588	205.060999999987	876786	876865	80	508.899993896484	358.399993896484	633.099975585938	362	128.800003051758	293.700012207031	3.57046813035975	-1.66267943984336	202.060999999987	876944	876979	36	644.799987792969	363.200012207031	697.799987792969	362.200012207031
1	lear0122l	r	0	r	m	28	1	3	67	259	-1	S1C1.TIF	S1C2.TIF	S2C3.TIF	1	1	2	1	2	3	200	939	878713	879663	1694	1694	879848	-32768	1712	169.277000000002	879845	879878	34	501.899993896484	360.899993896484	379.200012207031	354.200012207031	105.300003051758	199.199996948242	3.53112909102521	176.870683955556	166.277000000002	879966	880004	39	385	351.5	318.799987792969	349.899993896484
1	lear0122l	r	0	r	m	28	0	3	68	260	1	S1C1.TIF	S1C2.TIF	S2C1.TIF	1	1	2	1	2	1	200	750	881306	882056	1574	1574	882236	-32768	1591	163.841000000015	882233	882280	48	507.399993896484	364.600006103516	376.5	348.799987792969	108.300003051758	245.199996948242	3.78887420535811	173.108382599969	160.841000000015	882489	882524	36	648.599975585938	355.700012207031	690.400024414062	361.100006103516
1	lear0122l	r	0	r	m	28	1	3	69	261	-1	S2C2.TIF	S2C1.TIF	S1C3.TIF	2	2	1	2	1	3	200	580	883787	884387	1522	1518	884600	-32768	1525	196.162999999942	-32768	-32768	-32768	-32768	-32768	-32768	-32768	-32768	-32768	-32768	-32768	-917171.837	884596	884643	48	502.5	353.899993896484	309.700012207031	352.200012207031
1	lear0122l	r	0	r	m	28	1	3	70	262	-1	S1C1.TIF	S1C3.TIF	S2C2.TIF	1	1	2	1	3	2	200	908	885995	886895	1590	1582	887180	-32768	1548	268.89599999995	-32768	-32768	-32768	-32768	-32768	-32768	-32768	-32768	-32768	-32768	-32768	-919679.104	887176	887222	47	498	353.799987792969	320.899993896484	345.799987792969
1	lear0122l	r	0	r	m	28	0	3	71	263	-1	S2C2.TIF	S2C3.TIF	S1C2.TIF	2	2	1	2	3	2	200	851	888554	889404	1522	1517	889585	-32768	1505	164.988000000012	889581	889624	44	496.700012207031	358.600006103516	673.299987792969	359.600006103516	162.600006103516	418.899993896484	5.06751280361155	-0.325369600662366	160.988000000012	889690	889757	68	677.400024414062	360.399993896484	287.799987792969	350.899993896484
1	lear0122l	r	0	r	m	28	1	3	72	264	1	S2C1.TIF	S2C3.TIF	S1C2.TIF	2	2	1	1	3	2	200	704	891067	891767	1562	1566	891958	-32768	1589	175.199999999953	891954	892041	88	501.899993896484	361.600006103516	331.5	345.600006103516	133.300003051758	316.200012207031	4.91109520542296	174.628852101723	171.199999999953	892160	892226	67	334.799987792969	347.399993896484	713.799987792969	361.5
1	lear0122l	r	0	r	m	28	0	3	73	265	-1	S1C3.TIF	S1C1.TIF	S2C3.TIF	1	1	2	3	1	3	200	715	893383	894133	1682	1674	894346	-32768	1672	197.003999999957	-32768	-32768	-32768	-32768	-32768	-32768	-32768	-32768	-32768	-32768	-32768	-926916.996	894342	894397	56	498.799987792969	367.5	296.700012207031	357.399993896484
1	lear0122l	r	0	r	m	28	1	3	74	266	-1	S1C3.TIF	S1C2.TIF	S2C1.TIF	1	1	2	3	2	1	200	670	895822	896522	1572	1583	896716	-32768	1606	177.694000000018	-32768	-32768	-32768	-32768	-32768	-32768	-32768	-32768	-32768	-32768	-32768	-929306.306	896712	896771	60	503.100006103516	357.899993896484	341.200012207031	349.299987792969
1	lear0122l	r	0	r	m	28	1	3	75	267	-1	S2C2.TIF	S2C3.TIF	S1C1.TIF	2	2	1	2	3	1	200	845	897989	898839	1643	1647	899051	-32768	1644	195.918999999994	899046	899171	126	506.799987792969	364.600006103516	359.5	352.200012207031	140.699996948242	414	4.24172137539022	175.174969418639	190.918999999994	899295	899329	35	339.600006103516	355.399993896484	303.299987792969	359.600006103516
1	lear0122l	r	0	r	m	28	1	3	76	268	-1	S2C2.TIF	S2C1.TIF	S1C3.TIF	2	2	1	2	1	3	200	771	900400	901200	1621	1625	901422	-32768	1641	205.530000000028	901418	901451	34	497.299987792969	365.100006103516	610.900024414062	361	134.800003051758	332	3.27119425654844	2.06700663544577	201.530000000028	901566	901618	53	616.400024414062	364.600006103516	351.799987792969	356
1	lear0122l	r	0	r	m	28	1	3	77	269	1	S2C3.TIF	S2C1.TIF	S1C2.TIF	2	2	1	3	1	2	200	673	902678	903378	1666	1657	903610	-32768	1676	216.050000000047	-32768	-32768	-32768	-32768	-32768	-32768	-32768	-32768	-32768	-32768	-32768	-936161.95	903606	903662	57	499.799987792969	372.5	706.700012207031	381.700012207031
1	lear0122l	r	0	r	m	28	0	3	78	270	1	S2C3.TIF	S2C1.TIF	S1C3.TIF	2	2	1	3	1	3	200	530	905022	905572	1685	1685	905789	-32768	1723	199.873000000021	-32768	-32768	-32768	-32768	-32768	-32768	-32768	-32768	-32768	-32768	-32768	-938357.127	905787	905877	91	503.899993896484	371.5	668.400024414062	375.899993896484
1	lear0122l	r	0	r	m	28	1	3	79	271	-1	S1C2.TIF	S1C3.TIF	S2C1.TIF	1	1	2	2	3	1	200	739	907314	908064	1616	1614	908300	-32768	1629	219.363999999943	-32768	-32768	-32768	-32768	-32768	-32768	-32768	-32768	-32768	-32768	-32768	-940848.636	908296	908327	32	499.399993896484	369	306.299987792969	350.899993896484
1	lear0122l	r	0	r	m	28	0	3	80	272	-1	S2C3.TIF	S2C2.TIF	S1C3.TIF	2	2	1	3	2	3	200	556	909705	910255	1618	1610	910474	-32768	1597	202.814000000013	-32768	-32768	-32768	-32768	-32768	-32768	-32768	-32768	-32768	-32768	-32768	-943039.186	910469	910524	56	512.400024414062	366.299987792969	310.799987792969	359.799987792969
1	lear0122l	r	0	r	m	28	0	3	81	273	1	S2C2.TIF	S2C3.TIF	S1C2.TIF	2	2	1	2	3	2	200	739	911863	912613	1510	1506	912853	-32768	1521	223.601999999955	912849	912893	45	501.200012207031	363.100006103516	330.100006103516	349.600006103516	151.699996948242	391.100006103516	4.92491500459379	175.482859392264	219.601999999955	913048	913085	38	631.5	362.5	695.099975585938	368.299987792969
1	lear0122l	r	0	r	m	28	0	3	82	274	-1	S1C1.TIF	S1C3.TIF	S2C1.TIF	1	1	2	1	3	1	200	950	914480	915430	1558	1566	915611	-32768	1595	165.54700000002	915607	915650	44	497.700012207031	359.200012207031	642.299987792969	362.399993896484	159.800003051758	406.100006103516	4.15619184084866	-1.26957084807256	161.54700000002	915721	915788	68	653.799987792969	363.600006103516	315.700012207031	341.700012207031
1	lear0122l	r	0	r	m	28	0	3	83	275	-1	S1C1.TIF	S1C3.TIF	S2C1.TIF	1	1	2	1	3	1	200	955	917211	918161	1549	1557	918366	-32768	1578	188.626000000047	918361	918411	51	499.799987792969	361.100006103516	675.200012207031	366.299987792969	122.300003051758	406.600006103516	5.03522324363963	-1.70300736920514	183.626000000047	918485	918553	69	676.700012207031	369.399993896484	298.700012207031	351
1	lear0122l	r	0	r	m	28	0	3	84	276	-1	S2C3.TIF	S2C2.TIF	S1C3.TIF	2	2	1	3	2	3	200	613	920102	920752	1504	1501	921006	-32768	1506	237.548999999999	-32768	-32768	-32768	-32768	-32768	-32768	-32768	-32768	-32768	-32768	-32768	-953536.451	921003	921049	47	492.100006103516	362.100006103516	320.700012207031	355.5
1	lear0122l	r	0	r	m	28	0	3	85	277	1	S2C2.TIF	S2C3.TIF	S1C2.TIF	2	2	1	2	3	2	200	628	922668	923318	1405	1408	923569	-32768	1435	234.667999999947	-32768	-32768	-32768	-32768	-32768	-32768	-32768	-32768	-32768	-32768	-32768	-956102.332	923564	923609	46	503.799987792969	355.600006103516	689.700012207031	362.799987792969
1	lear0122l	r	0	r	m	28	0	3	86	278	1	S1C2.TIF	S1C1.TIF	S2C2.TIF	1	1	2	2	1	2	200	779	925500	926300	1342	1349	926483	-32768	1406	166.741000000038	926479	926511	33	505.799987792969	360.399993896484	310	349.600006103516	166.300003051758	360.700012207031	5.61889196731887	176.834490192149	162.741000000038	926608	926674	67	325.5	350.100006103516	697.099975585938	360.600006103516
1	lear0122l	r	0	r	m	28	0	3	87	279	1	S1C3.TIF	S1C2.TIF	S2C3.TIF	1	1	2	3	2	3	200	900	927975	928875	1472	1483	929073	-32768	1501	181.707000000053	929070	929122	53	501.200012207031	366.299987792969	323.100006103516	358.899993896484	122	320.799987792969	5.10758049783923	177.614603193493	178.707000000053	929213	929268	56	313.899993896484	360.100006103516	673.599975585938	362.200012207031
1	lear0122l	r	0	r	m	28	0	3	88	280	1	S1C2.TIF	S1C1.TIF	S2C2.TIF	1	1	2	2	1	2	200	511	930564	931114	1518	1517	931316	-32768	1506	185.395000000019	931312	931368	57	497.299987792969	363.700012207031	324.899993896484	355.899993896484	141.5	379.100006103516	4.94491034423722	177.402740989917	181.395000000019	931406	931469	64	330.100006103516	355.600006103516	693.700012207031	357.100006103516
1	lear0122l	r	0	r	m	28	0	3	89	281	-1	S2C1.TIF	S2C3.TIF	S1C1.TIF	2	2	1	1	3	1	200	586	932991	933574	1616	1619	933600	-32768	1597	4.53599999996368	933827	933878	52	483.299987792969	368.799987792969	688	376.100006103516	139.600006103516	455.200012207031	5.87750029013556	-2.04829872727197	231.535999999964	933957	934024	68	688.400024414062	377.200012207031	301.5	361.100006103516
1	lear0122l	r	0	r	m	28	1	3	90	282	1	S2C3.TIF	S2C2.TIF	S1C1.TIF	2	2	1	3	2	1	200	930	935423	936373	1828	1817	936561	-32768	1823	171.533999999985	-32768	-32768	-32768	-32768	-32768	-32768	-32768	-32768	-32768	-32768	-32768	-969157.466	936557	936593	37	507.899993896484	384.600006103516	713.900024414062	379.700012207031
1	lear0122l	r	0	r	m	28	1	3	91	283	-1	S1C2.TIF	S1C1.TIF	S2C3.TIF	1	1	2	2	1	3	200	935	937943	938893	1675	1668	939131	-32768	1642	221.45299999998	-32768	-32768	-32768	-32768	-32768	-32768	-32768	-32768	-32768	-32768	-32768	-971677.547	939127	939170	44	506.100006103516	366.5	331.799987792969	353.399993896484
1	lear0122l	r	0	r	m	28	0	3	92	284	1	S1C3.TIF	S1C1.TIF	S2C3.TIF	1	1	2	3	1	3	200	789	940573	941373	1509	1511	941600	-32768	1540	210.265000000014	-32768	-32768	-32768	-32768	-32768	-32768	-32768	-32768	-32768	-32768	-32768	-974157.735	941596	941626	31	499.399993896484	362.700012207031	683.700012207031	362.799987792969
1	lear0122l	r	0	r	m	28	1	3	93	285	1	S2C3.TIF	S2C2.TIF	S1C1.TIF	2	2	1	3	2	1	200	951	943383	944333	1520	1524	944572	-32768	1546	222.432999999961	-32768	-32768	-32768	-32768	-32768	-32768	-32768	-32768	-32768	-32768	-32768	-977117.567	944568	944615	48	503.100006103516	371.100006103516	695.599975585938	370.299987792969
1	lear0122l	r	0	r	m	28	1	3	94	286	1	S1C2.TIF	S1C3.TIF	S2C1.TIF	1	1	2	2	3	1	200	730	946050	946800	1516	1527	947012	-32768	1601	195.763000000035	-32768	-32768	-32768	-32768	-32768	-32768	-32768	-32768	-32768	-32768	-32768	-979584.237	947008	947064	57	505.299987792969	371	706.299987792969	369.100006103516
1	lear0122l	r	0	r	m	28	0	3	95	287	-1	S2C1.TIF	S2C2.TIF	S1C1.TIF	2	2	1	1	2	1	200	772	948915	949715	1573	1580	949904	-32768	1662	172.810000000056	-32768	-32768	-32768	-32768	-32768	-32768	-32768	-32768	-32768	-32768	-32768	-982499.19	949900	949932	33	511.299987792969	380.700012207031	326	368.100006103516
1	lear0122l	r	0	r	m	28	0	3	96	288	1	S1C3.TIF	S1C2.TIF	S2C3.TIF	1	1	2	3	2	3	200	639	951028	951678	1526	1516	952025	-32768	1514	330.555000000051	-32768	-32768	-32768	-32768	-32768	-32768	-32768	-32768	-32768	-32768	-32768	-984462.445	952022	952063	42	500.200012207031	362.399993896484	689.700012207031	359.399993896484
1	lear0122l	r	0	r	m	28	0	4	1	289	-1	S2C3.TIF	S2C2.TIF	S1C3.TIF	2	2	1	3	2	3	200	575	965428	966028	2264	2272	966242	-32768	2259	197.194999999949	-32768	-32768	-32768	-32768	-32768	-32768	-32768	-32768	-32768	-32768	-32768	-998812.805	966238	966352	115	505.5	381.299987792969	345	364.899993896484
1	lear0122l	r	0	r	m	28	0	4	2	290	1	S2C3.TIF	S2C1.TIF	S1C3.TIF	2	2	1	3	1	3	200	892	967880	968780	2125	2127	968952	-32768	2103	155.741000000038	-32768	-32768	-32768	-32768	-32768	-32768	-32768	-32768	-32768	-32768	-32768	-1001564.259	968948	968999	52	492.799987792969	374.399993896484	684	376.5
1	lear0122l	r	0	r	m	28	1	4	3	291	1	S2C2.TIF	S2C1.TIF	S1C3.TIF	2	2	1	2	1	3	200	696	970059	970759	2044	2027	970987	-32768	2019	212.569000000018	-32768	-32768	-32768	-32768	-32768	-32768	-32768	-32768	-32768	-32768	-32768	-1003542.431	970984	971032	49	491.600006103516	374.799987792969	676.599975585938	380.700012207031
1	lear0122l	r	0	r	m	28	0	4	4	292	-1	S1C2.TIF	S1C1.TIF	S2C2.TIF	1	1	2	2	1	2	200	616	972093	972743	1875	1874	972922	-32768	1861	163.915999999968	972917	972972	56	498.700012207031	368.600006103516	695.5	360.200012207031	157.5	460.899993896484	5.65221483891128	2.44758312274658	158.915999999968	973025	973097	73	683.400024414062	360.700012207031	274.899993896484	359.799987792969
1	lear0122l	r	0	r	m	28	1	4	5	293	-1	S2C1.TIF	S2C3.TIF	S1C2.TIF	2	2	1	1	3	2	200	588	974186	974786	1888	1868	975060	-32768	1855	257.660000000033	-32768	-32768	-32768	-32768	-32768	-32768	-32768	-32768	-32768	-32768	-32768	-1007570.34	975057	975104	48	500.299987792969	370.799987792969	321.700012207031	362.100006103516
1	lear0122l	r	0	r	m	28	1	4	6	294	1	S2C1.TIF	S2C2.TIF	S1C3.TIF	2	2	1	1	2	3	200	837	976317	977167	1867	1875	977362	-32768	1902	178.552000000025	977359	977399	41	496.200012207031	379.5	367.299987792969	367.600006103516	120.800003051758	318.600006103516	3.71981985670618	174.718555429998	175.552000000025	977519	977575	57	351.100006103516	370.899993896484	695.799987792969	368.700012207031
1	lear0122l	r	0	r	m	28	1	4	7	295	1	S1C3.TIF	S1C1.TIF	S2C2.TIF	1	1	2	3	1	2	200	734	978642	979392	1795	1785	979637	-32768	1817	228.685999999987	-32768	-32768	-32768	-32768	-32768	-32768	-32768	-32768	-32768	-32768	-32768	-1012176.314	979633	979679	47	500.700012207031	372.799987792969	687.799987792969	371
1	lear0122l	r	0	r	m	28	1	4	8	296	1	S1C1.TIF	S1C3.TIF	S2C2.TIF	1	1	2	1	3	2	200	799	980995	981795	1877	1883	982047	-32768	1887	235.572000000044	982045	982126	82	499.5	376.399993896484	300.899993896484	374.200012207031	140.800003051758	343.100006103516	5.6908957913756	179.364201469225	233.572000000044	982583	982627	45	669.200012207031	362.200012207031	712.700012207031	367.200012207031
1	lear0122l	r	0	r	m	28	0	4	9	297	1	S1C1.TIF	S1C3.TIF	S2C1.TIF	1	1	2	1	3	1	200	662	983937	984587	1896	1886	984786	-32768	1881	182.503000000026	984782	984874	93	504.5	367.200012207031	667.200012207031	359.700012207031	117.900001525879	452.600006103516	4.67356608669187	2.64689586743141	178.503000000026	985422	985454	33	680.400024414062	363.200012207031	692.099975585938	358.100006103516
1	lear0122l	r	0	r	m	28	1	4	10	298	1	S2C3.TIF	S2C2.TIF	S1C1.TIF	2	2	1	3	2	1	200	561	986855	987405	1748	1739	987622	-32768	1724	201.01800000004	-32768	-32768	-32768	-32768	-32768	-32768	-32768	-32768	-32768	-32768	-32768	-1020188.982	987618	987666	49	505.799987792969	366.700012207031	694.5	361.200012207031
1	lear0122l	r	0	r	m	28	0	4	11	299	1	S2C2.TIF	S2C3.TIF	S1C2.TIF	2	2	1	2	3	2	200	742	989617	990367	1736	1759	990467	-32768	1777	83.5740000000224	-32768	-32768	-32768	-32768	-32768	-32768	-32768	-32768	-32768	-32768	-32768	-1023151.426	990651	990709	59	485.399993896484	360.799987792969	703.900024414062	361.299987792969
1	lear0122l	r	0	r	m	28	1	4	12	300	1	S1C3.TIF	S1C2.TIF	S2C1.TIF	1	1	2	3	2	1	200	776	991780	992580	1611	1612	992767	-32768	1633	170.800000000047	992763	992806	44	500.600006103516	368.299987792969	661.400024414062	359.100006103516	162.300003051758	407.299987792969	4.62826832398651	3.2792539928287	166.800000000047	992953	992984	32	675.5	361.100006103516	692.299987792969	358.700012207031
1	lear0122l	r	0	r	m	28	0	4	13	301	-1	S1C3.TIF	S1C1.TIF	S2C3.TIF	1	1	2	3	1	3	200	969	994504	995454	1683	1688	995633	-32768	1713	162.537999999942	995629	995675	47	501.799987792969	365.5	676.400024414062	365.100006103516	154.399993896484	423.799987792969	5.01005726043499	0.131637780682411	158.537999999942	995759	995827	69	687.299987792969	366	308.799987792969	367.700012207031
1	lear0122l	r	0	r	m	28	0	4	14	302	1	S1C1.TIF	S1C3.TIF	S2C1.TIF	1	1	2	1	3	1	200	695	997150	997850	1703	1700	998044	-32768	1717	177.707000000053	-32768	-32768	-32768	-32768	-32768	-32768	-32768	-32768	-32768	-32768	-32768	-1030634.293	998040	998099	60	509.100006103516	361.100006103516	720.400024414062	356
1	lear0122l	r	0	r	m	28	0	4	15	303	-1	S2C2.TIF	S2C1.TIF	S1C2.TIF	2	2	1	2	1	2	200	633	999733	1000383	1482	1478	1000576	-32768	1532	176.962000000058	1000572	1000615	44	501.100006103516	361.700012207031	360.700012207031	348.700012207031	117.300003051758	279.200012207031	4.04602622178797	174.695454255814	172.962000000058	1000732	1000769	38	352.799987792969	354.899993896484	301.100006103516	350.600006103516
1	lear0122l	r	0	r	m	28	1	4	16	304	1	S1C3.TIF	S1C2.TIF	S2C1.TIF	1	1	2	3	2	1	200	977	1003811	1004811	1758	1769	1005048	-32768	1823	220.437999999966	1005043	1005081	39	504.700012207031	376.200012207031	664.799987792969	365.399993896484	153.899993896484	391.100006103516	4.61105968739657	3.8647608166439	215.437999999966	1005218	1005246	29	675.400024414062	370.299987792969	695.200012207031	365.100006103516
1	lear0122l	r	0	r	m	28	1	4	17	305	-1	S1C3.TIF	S1C1.TIF	S2C2.TIF	1	1	2	3	1	2	200	513	1006641	1007191	1786	1769	1007445	-32768	1773	237.248999999953	1007442	1007545	104	506.299987792969	368.700012207031	435.200012207031	349.200012207031	160.600006103516	433.5	2.1215985231955	164.663717304124	234.248999999953	1007573	1007615	43	434.100006103516	350.899993896484	317.700012207031	348.200012207031
1	lear0122l	r	0	r	m	28	1	4	18	306	-1	S1C1.TIF	S1C3.TIF	S2C2.TIF	1	1	2	1	3	2	200	809	1009021	1009821	1654	1650	1009983	-32768	1681	145.412999999942	1009979	1010026	48	502.700012207031	363.700012207031	624.299987792969	358	95.8000030517578	201.5	3.49809991187587	2.68764776552452	141.412999999942	1010082	1010145	64	624.599975585938	363.399993896484	290.100006103516	343.200012207031
1	lear0122l	r	0	r	m	28	0	4	19	307	1	S1C3.TIF	S1C2.TIF	S2C3.TIF	1	1	2	3	2	3	200	945	1011862	1012812	1698	1686	1013016	-32768	1674	187.537000000011	1013012	1013051	40	503.399993896484	359.5	647.299987792969	360.299987792969	139.5	365.299987792969	4.13512124280322	-0.31898249498037	183.537000000011	1013151	1013179	29	658.599975585938	361.899993896484	691.099975585938	361.600006103516
1	lear0122l	r	0	r	m	28	1	4	20	308	-1	S2C1.TIF	S2C2.TIF	S1C3.TIF	2	2	1	1	2	3	200	829	1014988	1015838	1687	1679	1016079	-32768	1712	225.305000000051	-32768	-32768	-32768	-32768	-32768	-32768	-32768	-32768	-32768	-32768	-32768	-1048621.695	1016075	1016121	47	505.399993896484	367.700012207031	336.899993896484	349.600006103516
1	lear0122l	r	0	r	m	28	1	4	21	309	-1	S2C3.TIF	S2C1.TIF	S1C2.TIF	2	2	1	3	1	2	200	708	1017191	1017891	1679	1680	1018129	-32768	1727	222.013000000035	-32768	-32768	-32768	-32768	-32768	-32768	-32768	-32768	-32768	-32768	-32768	-1050674.987	1018125	1018179	55	495.299987792969	364.399993896484	312.799987792969	359.299987792969
1	lear0122l	r	0	r	m	28	0	4	22	310	1	S1C1.TIF	S1C2.TIF	S2C1.TIF	1	1	2	1	2	1	200	527	1019252	1019802	1712	1706	1020047	-32768	1715	228.457999999984	-32768	-32768	-32768	-32768	-32768	-32768	-32768	-32768	-32768	-32768	-32768	-1052586.542	1020043	1020088	46	505.100006103516	365.700012207031	674.700012207031	354.799987792969
1	lear0122l	r	0	r	m	28	1	4	23	311	-1	S1C3.TIF	S1C2.TIF	S2C1.TIF	1	1	2	3	2	1	200	537	1021700	1022250	1533	1527	1022462	-32768	1526	195.900000000023	-32768	-32768	-32768	-32768	-32768	-32768	-32768	-32768	-32768	-32768	-32768	-1055034.1	1022458	1022503	46	508.5	349.399993896484	327.799987792969	341.399993896484
1	lear0122l	r	0	r	m	28	1	4	24	312	1	S2C1.TIF	S2C3.TIF	S1C2.TIF	2	2	1	1	3	2	200	980	1023647	1024647	1544	1550	1024882	-32768	1589	219.266999999993	-32768	-32768	-32768	-32768	-32768	-32768	-32768	-32768	-32768	-32768	-32768	-1057430.733	1024878	1024908	31	503	353.600006103516	683.299987792969	345.100006103516
1	lear0122l	r	0	r	m	28	1	4	25	313	-1	S1C2.TIF	S1C3.TIF	S2C1.TIF	1	1	2	2	3	1	200	551	1026248	1026798	1535	1544	1027030	-32768	1550	216.376000000047	-32768	-32768	-32768	-32768	-32768	-32768	-32768	-32768	-32768	-32768	-32768	-1059581.624	1027026	1027082	57	501.100006103516	352.899993896484	308.100006103516	351.200012207031
1	lear0122l	r	0	r	m	28	1	4	26	314	1	S2C1.TIF	S2C2.TIF	S1C3.TIF	2	2	1	1	2	3	200	566	1028703	1029303	1576	1584	1029526	-32768	1574	206.974000000046	-32768	-32768	-32768	-32768	-32768	-32768	-32768	-32768	-32768	-32768	-32768	-1062087.026	1029522	1029568	47	501.799987792969	358.799987792969	689.799987792969	357.600006103516
1	lear0122l	r	0	r	m	28	0	4	27	315	-1	S1C2.TIF	S1C3.TIF	S2C2.TIF	1	1	2	2	3	2	200	880	1030937	1031837	1631	1648	1032011	-32768	1642	158.091000000015	1032008	1032031	24	501.700012207031	359.5	391.600006103516	354.299987792969	126.699996948242	229.300003051758	3.16733003864938	177.292732742206	155.091000000015	1032135	1032158	24	367.399993896484	349.899993896484	303.100006103516	363.200012207031
1	lear0122l	r	0	r	m	28	1	4	28	316	-1	S1C1.TIF	S1C3.TIF	S2C2.TIF	1	1	2	1	3	2	200	564	1033505	1034105	1601	1600	1034344	-32768	1581	223.091000000015	-32768	-32768	-32768	-32768	-32768	-32768	-32768	-32768	-32768	-32768	-32768	-1066888.909	1034339	1034385	47	503.799987792969	357.399993896484	317.700012207031	349.700012207031
1	lear0122l	r	0	r	m	28	0	4	29	317	-1	S1C1.TIF	S1C2.TIF	S2C1.TIF	1	1	2	1	2	1	200	850	1036042	1036892	1544	1539	1037116	-32768	1519	207.964999999967	-32768	-32768	-32768	-32768	-32768	-32768	-32768	-32768	-32768	-32768	-32768	-1069676.035	1037147	1037192	46	476.600006103516	346.5	314.200012207031	346.299987792969
1	lear0122l	r	0	r	m	28	1	4	30	318	1	S2C3.TIF	S2C1.TIF	S1C2.TIF	2	2	1	3	1	2	200	772	1038494	1039294	1507	1513	1039495	-32768	1602	185.280999999959	-32768	-32768	-32768	-32768	-32768	-32768	-32768	-32768	-32768	-32768	-32768	-1072077.719	1039491	1039534	44	503.200012207031	356.5	689.099975585938	358.100006103516
1	lear0122l	r	0	r	m	28	0	4	31	319	-1	S1C3.TIF	S1C2.TIF	S2C3.TIF	1	1	2	3	2	3	200	902	1041274	1042174	1652	1657	1042221	-32768	1665	30.0030000000261	-32768	-32768	-32768	-32768	-32768	-32768	-32768	-32768	-32768	-32768	-32768	-1074958.997	1042419	1042464	46	510.799987792969	359.600006103516	312.5	351.5
1	lear0122l	r	0	r	m	28	1	4	32	320	-1	S2C2.TIF	S2C3.TIF	S1C1.TIF	2	2	1	2	3	1	200	510	1043540	1044040	1647	1638	1044364	-32768	1573	307.511000000057	1044360	1044417	58	506.100006103516	361.100006103516	729	362.399993896484	160.800003051758	457.200012207031	6.37779149111879	-0.335595776191024	303.511000000057	1045844	1045916	73	722	381.700012207031	301.399993896484	374.100006103516
1	lear0122l	r	0	r	m	28	1	4	33	321	-1	S2C2.TIF	S2C1.TIF	S1C3.TIF	2	2	1	2	1	3	200	647	1047221	1047871	1952	1940	1048054	-32768	1956	166.537999999942	1048051	1048109	59	507.399993896484	379.200012207031	645.200012207031	373.899993896484	88.8000030517578	146.600006103516	3.96270670067498	2.20578012052301	163.537999999942	1048136	1048188	53	646	377.100006103516	342.600006103516	363.399993896484
1	lear0122l	r	0	r	m	28	1	4	34	322	1	S2C3.TIF	S2C1.TIF	S1C2.TIF	2	2	1	3	1	2	200	935	1049246	1050196	1668	1664	1050240	-32768	1649	28.5679999999702	-32768	-32768	-32768	-32768	-32768	-32768	-32768	-32768	-32768	-32768	-32768	-1082979.432	1050472	1050517	46	513.900024414062	353.600006103516	684.900024414062	362.5
1	lear0122l	r	0	r	m	28	1	4	35	323	1	S2C2.TIF	S2C3.TIF	S1C1.TIF	2	2	1	2	3	1	200	532	1051594	1052144	1489	1483	1052407	-32768	1505	246.878000000026	-32768	-32768	-32768	-32768	-32768	-32768	-32768	-32768	-32768	-32768	-32768	-1084928.122	1052404	1052434	31	502	351.600006103516	693.200012207031	352.600006103516
1	lear0122l	r	0	r	m	28	0	4	36	324	-1	S1C3.TIF	S1C1.TIF	S2C3.TIF	1	1	2	3	1	3	200	952	1053489	1054439	1622	1643	1054628	-32768	1703	172.046000000089	-32768	-32768	-32768	-32768	-32768	-32768	-32768	-32768	-32768	-32768	-32768	-1087223.954	1054624	1054670	47	504.399993896484	367.299987792969	328	356.100006103516
1	lear0122l	r	0	r	m	28	1	4	37	325	-1	S1C2.TIF	S1C1.TIF	S2C3.TIF	1	1	2	2	1	3	200	680	1056194	1056894	1646	1655	1057110	-32768	1697	199.924000000115	-32768	-32768	-32768	-32768	-32768	-32768	-32768	-32768	-32768	-32768	-32768	-1089678.076	1057105	1057152	48	501	362.399993896484	316.700012207031	356.5
1	lear0122l	r	0	r	m	28	0	4	38	326	1	S2C1.TIF	S2C3.TIF	S1C1.TIF	2	2	1	1	3	1	200	551	1058230	1058780	1579	1586	1059029	-32768	1577	233.458000000101	1059028	1059091	64	504.899993896484	355.299987792969	657.700012207031	356.200012207031	138.699996948242	329.5	4.39088136675243	-0.337967236057735	232.458000000101	1059189	1059221	33	671.5	356.299987792969	703.5	354.899993896484
1	lear0122l	r	0	r	m	28	0	4	39	327	-1	S2C1.TIF	S2C3.TIF	S1C1.TIF	2	2	1	1	3	1	200	993	1060332	1061332	1611	1603	1061562	-32768	1666	213.526000000071	-32768	-32768	-32768	-32768	-32768	-32768	-32768	-32768	-32768	-32768	-32768	-1094116.474	1061558	1061602	45	510	369.299987792969	344.600006103516	358.200012207031
1	lear0122l	r	0	r	m	28	0	4	40	328	-1	S2C3.TIF	S2C1.TIF	S1C3.TIF	2	2	1	3	1	3	200	976	1063048	1064048	1572	1592	1064266	-32768	1624	201.493999999948	-32768	-32768	-32768	-32768	-32768	-32768	-32768	-32768	-32768	-32768	-32768	-1096832.506	1064262	1064320	59	506.700012207031	362.100006103516	300	361.100006103516
1	lear0122l	r	0	r	m	28	0	4	41	329	-1	S2C3.TIF	S2C2.TIF	S1C3.TIF	2	2	1	3	2	3	200	876	1065664	1066564	1586	1612	1066758	-32768	1743	177.793000000063	1066754	1066811	58	508.799987792969	365.299987792969	704.900024414062	363.200012207031	150.100006103516	397.5	5.61923630804396	0.615304856341315	173.793000000063	1067099	1067174	76	697.400024414062	366.899993896484	307	358.799987792969
1	lear0122l	r	0	r	m	28	1	4	42	330	1	S1C2.TIF	S1C3.TIF	S2C1.TIF	1	1	2	2	3	1	200	793	1068507	1069307	1595	1605	1069510	-32768	1585	186.421000000089	1069506	1069549	44	510.399993896484	354.799987792969	354.5	349.600006103516	156.800003051758	386.299987792969	4.47595233771649	178.087573135054	182.421000000089	1069592	1069708	117	338.899993896484	350.200012207031	732.099975585938	353.600006103516
1	lear0122l	r	0	r	m	28	0	4	43	331	-1	S2C3.TIF	S2C1.TIF	S1C3.TIF	2	2	1	3	1	3	200	510	1071019	1071519	1488	1502	1071775	-32768	1537	240.313000000082	-32768	-32768	-32768	-32768	-32768	-32768	-32768	-32768	-32768	-32768	-32768	-1104302.687	1071772	1071830	59	504.200012207031	359.899993896484	293.5	354.899993896484
1	lear0122l	r	0	r	m	28	0	4	44	332	1	S1C3.TIF	S1C1.TIF	S2C3.TIF	1	1	2	3	1	3	200	907	1073264	1074164	1486	1490	1074353	-32768	1525	172.93200000003	1074350	1074396	47	507.600006103516	350.5	337.700012207031	343.600006103516	125.900001525879	322.799987792969	4.87223081188768	177.668384999133	169.93200000003	1074571	1074609	39	621.700012207031	342.700012207031	694.599975585938	352.700012207031
1	lear0122l	r	0	r	m	28	0	4	45	333	1	S2C1.TIF	S2C2.TIF	S1C1.TIF	2	2	1	1	2	1	200	616	1076012	1076662	1586	1583	1076889	-32768	1586	210.587000000058	1076884	1077001	118	496.100006103516	367.399993896484	656.599975585938	365	174.899993896484	590.299987792969	4.61258502033506	0.857929253718657	205.587000000058	1077836	1077882	47	688.200012207031	375.100006103516	729.599975585938	373.899993896484
1	lear0122l	r	0	r	m	28	1	4	46	334	1	S2C2.TIF	S2C3.TIF	S1C1.TIF	2	2	1	2	3	1	200	985	1080329	1081329	2065	2058	1081552	-32768	2028	206.996999999974	-32768	-32768	-32768	-32768	-32768	-32768	-32768	-32768	-32768	-32768	-32768	-1114113.003	1081548	1081594	47	510.5	385.5	701.799987792969	379.600006103516
1	lear0122l	r	0	r	m	28	1	4	47	335	-1	S2C3.TIF	S2C1.TIF	S1C2.TIF	2	2	1	3	1	2	200	654	1082937	1083587	1663	1656	1083773	-32768	1643	169.627000000095	1083770	1083812	43	507.700012207031	371	662.099975585938	366.200012207031	159.100006103516	391.5	4.43893005980179	1.78320567993531	166.627000000095	1083921	1083980	60	670.900024414062	363.600006103516	344.600006103516	350.700012207031
1	lear0122l	r	0	r	m	28	1	4	48	336	1	S1C2.TIF	S1C3.TIF	S2C1.TIF	1	1	2	2	3	1	200	727	1085725	1086475	1627	1633	1086716	-32768	1664	224.196999999927	-32768	-32768	-32768	-32768	-32768	-32768	-32768	-32768	-32768	-32768	-32768	-1119259.803	1086712	1086755	44	503.899993896484	368.5	688.799987792969	367.299987792969
1	lear0122l	r	0	r	m	28	0	4	49	337	1	S1C3.TIF	S1C2.TIF	S2C3.TIF	1	1	2	3	2	3	200	759	1088221	1088971	1597	1600	1089157	-32768	1607	169.935999999987	1089153	1089196	44	510.100006103516	362.200012207031	360.200012207031	346.700012207031	140.699996948242	362.299987792969	4.32429042560928	174.088714799005	165.935999999987	1089268	1089335	68	349.399993896484	347.799987792969	722.200012207031	356.700012207031
1	lear0122l	r	0	r	m	28	1	4	50	338	-1	S1C3.TIF	S1C2.TIF	S2C1.TIF	1	1	2	3	2	1	200	920	1092779	1093729	1693	1720	1093975	-32768	1827	230.267999999924	-32768	-32768	-32768	-32768	-32768	-32768	-32768	-32768	-32768	-32768	-32768	-1126512.732	1093970	1094024	55	507.100006103516	371.200012207031	307.799987792969	359.100006103516
1	lear0122l	r	0	r	m	28	0	4	51	339	1	S1C2.TIF	S1C1.TIF	S2C2.TIF	1	1	2	2	1	2	200	938	1095096	1096046	1696	1720	1096303	-32768	1800	241.472999999998	-32768	-32768	-32768	-32768	-32768	-32768	-32768	-32768	-32768	-32768	-32768	-1128829.527	1096303	1096413	111	505.100006103516	371.600006103516	667.400024414062	365.399993896484
1	lear0122l	r	0	r	m	28	1	4	52	340	1	S1C2.TIF	S1C1.TIF	S2C3.TIF	1	1	2	2	1	3	200	727	1098138	1098888	1645	1647	1099115	-32768	1688	210.68200000003	-32768	-32768	-32768	-32768	-32768	-32768	-32768	-32768	-32768	-32768	-32768	-1131672.318	1099111	1099156	46	506.399993896484	367.700012207031	671.700012207031	366.899993896484
1	lear0122l	r	0	r	m	28	0	4	53	341	-1	S2C2.TIF	S2C3.TIF	S1C2.TIF	2	2	1	2	3	2	200	601	1100283	1100883	1588	1585	1101093	-32768	1552	193.959000000032	1101088	1101115	28	508.899993896484	361.899993896484	624.799987792969	353.399993896484	115.5	229.100006103516	3.33942983969631	4.2005407983596	188.959000000032	1101167	1101219	53	612.599975585938	358.700012207031	301.700012207031	353.600006103516
1	lear0122l	r	0	r	m	28	0	4	54	342	-1	S2C1.TIF	S2C2.TIF	S1C1.TIF	2	2	1	1	2	1	200	636	1102344	1102994	1598	1598	1103229	-32768	1595	218.394000000088	-32768	-32768	-32768	-32768	-32768	-32768	-32768	-32768	-32768	-32768	-32768	-1135778.606	1103224	1103258	35	511.899993896484	356.799987792969	297.600006103516	349.399993896484
1	lear0122l	r	0	r	m	28	1	4	55	343	-1	S1C2.TIF	S1C1.TIF	S2C3.TIF	1	1	2	2	1	3	200	925	1104708	1105646	1519	1518	1105813	-32768	1501	146.388000000035	1105957	1106016	60	512.400024414062	355.100006103516	279.600006103516	343.600006103516	157.399993896484	431.5	6.66911338084689	177.164546412931	290.388000000035	1107024	1107096	73	718.700012207031	368.299987792969	321.700012207031	363.5
1	lear0122l	r	0	r	m	28	0	4	56	344	1	S1C2.TIF	S1C3.TIF	S2C2.TIF	1	1	2	2	3	2	200	966	1108163	1109113	1841	1833	1109296	-32768	1820	166.756999999983	1109292	1109336	45	505.100006103516	363.399993896484	350.899993896484	352.200012207031	145.100006103516	372.399993896484	4.43636686229447	175.840469967759	162.756999999983	1109403	1109468	66	373.5	356.799987792969	710.700012207031	360.100006103516
1	lear0122l	r	0	r	m	28	0	4	57	345	1	S2C2.TIF	S2C1.TIF	S1C2.TIF	2	2	1	2	1	2	200	667	1110801	1111501	1676	1685	1111681	-32768	1695	164.007999999914	1111679	1111755	77	505.5	363.899993896484	357.299987792969	350.899993896484	94.3000030517578	258.200012207031	4.26893449221193	174.973207537894	162.007999999914	1111927	1111963	37	658.099975585938	353.700012207031	702.700012207031	361
1	lear0122l	r	0	r	m	28	0	4	58	346	-1	S1C1.TIF	S1C2.TIF	S2C1.TIF	1	1	2	1	2	1	200	879	1113395	1114295	1581	1587	1114509	-32768	1615	197.67200000002	1114505	1114552	48	500.100006103516	357.200012207031	673.5	358.399993896484	149.699996948242	374.700012207031	4.9757293544407	-0.397640719148562	193.67200000002	1114796	1114829	34	331.399993896484	348.799987792969	300	349.399993896484
1	lear0122l	r	0	r	m	28	0	4	59	347	-1	S2C2.TIF	S2C3.TIF	S1C2.TIF	2	2	1	2	3	2	200	964	1116213	1117163	1582	1593	1117419	-32768	1602	239.698000000091	-32768	-32768	-32768	-32768	-32768	-32768	-32768	-32768	-32768	-32768	-32768	-1149947.302	1117415	1117462	48	504.899993896484	358.600006103516	316.899993896484	351.600006103516
1	lear0122l	r	0	r	m	28	0	4	60	348	1	S2C1.TIF	S2C2.TIF	S1C1.TIF	2	2	1	1	2	1	200	939	1119318	1120268	1585	1595	1120456	-32768	1648	171.674000000115	-32768	-32768	-32768	-32768	-32768	-32768	-32768	-32768	-32768	-32768	-32768	-1153052.326	1120567	1120625	59	471.799987792969	353.899993896484	686.799987792969	354.100006103516
1	lear0122l	r	0	r	m	28	0	4	61	349	-1	S1C3.TIF	S1C2.TIF	S2C3.TIF	1	1	2	3	2	3	200	872	1122151	1123051	1552	1566	1123234	-32768	1614	166.054999999935	1123230	1123287	58	498.5	357.700012207031	709.799987792969	360	168.899993896484	482.799987792969	6.05480170158629	-0.625430817511184	162.054999999935	1123404	1123477	74	699	362.100006103516	291.600006103516	355.799987792969
1	lear0122l	r	0	r	m	28	0	4	62	350	-1	S1C2.TIF	S1C3.TIF	S2C2.TIF	1	1	2	2	3	2	200	985	1124579	1125579	1583	1588	1125756	-32768	1615	161.310000000056	1125751	1125795	45	504.700012207031	359.299987792969	677.5	363.700012207031	172.300003051758	427.399993896484	4.96000914606095	-1.46281459649148	156.310000000056	1125911	1125977	67	683.900024414062	364.799987792969	326.899993896484	350.600006103516
1	lear0122l	r	0	r	m	28	0	4	63	351	1	S1C3.TIF	S1C1.TIF	S2C3.TIF	1	1	2	3	1	3	200	826	1127075	1127925	1640	1648	1128099	-32768	1658	158.459000000032	1128095	1128139	45	505.899993896484	358.899993896484	334.5	347.600006103516	152.800003051758	402.200012207031	4.9289281894379	176.22336055995	154.459000000032	1128339	1128408	70	313.700012207031	350.600006103516	704	355
1	lear0122l	r	0	r	m	28	0	4	64	352	-1	S2C1.TIF	S2C2.TIF	S1C1.TIF	2	2	1	1	2	1	200	684	1129949	1130649	1588	1582	1130867	-32768	1579	201.996000000043	1130864	1130909	46	510.299987792969	355.700012207031	683.400024414062	365.5	183	459.899993896484	4.97500201692899	-3.24963535605743	198.996000000043	1130967	1131028	62	688.400024414062	361	323.799987792969	349.799987792969
1	lear0122l	r	0	r	m	28	1	4	65	353	-1	S2C2.TIF	S2C1.TIF	S1C3.TIF	2	2	1	2	1	3	200	573	1132670	1133270	1538	1546	1133489	-32768	1572	202.269000000088	-32768	-32768	-32768	-32768	-32768	-32768	-32768	-32768	-32768	-32768	-32768	-1166054.731	1133485	1133531	47	499.200012207031	351.399993896484	331.5	342.299987792969
1	lear0122l	r	0	r	m	28	1	4	66	354	1	S2C3.TIF	S2C2.TIF	S1C1.TIF	2	2	1	3	2	1	200	715	1134967	1135717	1561	1574	1135922	-32768	1591	188.357000000076	1135919	1135945	27	506.100006103516	358	650.799987792969	353.200012207031	152.199996948242	324	4.16033898797982	1.90265799674772	185.357000000076	1136050	1136082	33	654.900024414062	358.299987792969	689.799987792969	362.399993896484
1	lear0122l	r	0	r	m	28	1	4	67	355	1	S1C1.TIF	S1C2.TIF	S2C3.TIF	1	1	2	1	2	3	200	908	1137644	1138544	1858	1882	1138794	-32768	1901	233.679000000004	-32768	-32768	-32768	-32768	-32768	-32768	-32768	-32768	-32768	-32768	-32768	-1171328.321	1138791	1138847	57	514.5	377.399993896484	704.900024414062	373
1	lear0122l	r	0	r	m	28	0	4	68	356	1	S1C2.TIF	S1C3.TIF	S2C2.TIF	1	1	2	2	3	2	200	860	1140261	1141111	1703	1693	1141297	-32768	1724	169.550999999978	1141294	1141338	45	505.600006103516	367.399993896484	343.899993896484	355	137.399993896484	347.899993896484	4.65354733248671	175.609245424513	166.550999999978	1141435	1141502	68	329.799987792969	355.600006103516	704.200012207031	360.700012207031
1	lear0122l	r	0	r	m	28	1	4	69	357	-1	S1C1.TIF	S1C2.TIF	S2C3.TIF	1	1	2	1	2	3	200	747	1142816	1143566	1763	1753	1143762	-32768	1720	179.070999999996	1143758	1143804	47	498.899993896484	370.700012207031	386.299987792969	350.600006103516	121.400001525879	306.600006103516	3.28692604312344	169.865240428854	175.070999999996	1143934	1143974	41	377.600006103516	351.5	303.600006103516	350.700012207031
1	lear0122l	r	0	r	m	28	1	4	70	358	-1	S1C2.TIF	S1C3.TIF	S2C1.TIF	1	1	2	2	3	1	200	789	1145425	1146225	1627	1629	1146434	-32768	1652	192.18200000003	1146430	1146529	100	501.5	361.299987792969	376.799987792969	346.600006103516	128.800003051758	390.799987792969	3.60821649306476	173.267924889508	188.18200000003	1146609	1146646	38	360.5	346.100006103516	305.299987792969	349.399993896484
1	lear0122l	r	0	r	m	28	1	4	71	359	-1	S1C1.TIF	S1C2.TIF	S2C3.TIF	1	1	2	1	2	3	200	999	1147728	1148728	1748	1738	1148895	-32768	1739	150.46399999992	1148892	1148918	27	507	366.600006103516	605.200012207031	358.799987792969	120.099998474121	254	2.83480007253684	4.54148134047098	147.46399999992	1148983	1149043	61	586.5	362.700012207031	279.600006103516	353.100006103516
1	lear0122l	r	0	r	m	28	0	4	72	360	-1	S2C2.TIF	S2C1.TIF	S1C2.TIF	2	2	1	2	1	2	200	532	1150380	1150930	1653	1655	1151125	-32768	1676	178.543999999994	1151122	1151215	94	505.399993896484	362.899993896484	372.600006103516	351.299987792969	147.699996948242	426	3.83066382878839	175.001442561729	175.543999999994	1151312	1151348	37	351.799987792969	352.399993896484	302.299987792969	354.5
1	lear0122l	r	0	r	m	28	0	4	73	361	1	S2C2.TIF	S2C1.TIF	S1C2.TIF	2	2	1	2	1	2	200	535	1152433	1152983	1613	1610	1153233	-32768	1599	234.598999999929	-32768	-32768	-32768	-32768	-32768	-32768	-32768	-32768	-32768	-32768	-32768	-1185766.401	1153231	1153260	30	505.399993896484	362.100006103516	694	360
1	lear0122l	r	0	r	m	28	0	4	74	362	1	S1C1.TIF	S1C2.TIF	S2C1.TIF	1	1	2	1	2	1	200	623	1154716	1155366	1674	1669	1155558	-32768	1678	174.924000000115	1155553	1155596	44	499.700012207031	367.299987792969	369	354.700012207031	146.899993896484	354.600006103516	3.77320939404425	174.486283694086	169.924000000115	1155752	1155799	48	605.299987792969	362.200012207031	713.700012207031	368.799987792969
1	lear0122l	r	0	r	m	28	0	4	75	363	-1	S1C2.TIF	S1C1.TIF	S2C2.TIF	1	1	2	2	1	2	200	507	1156992	1157492	1661	1651	1157728	-32768	1644	219.654000000097	-32768	-32768	-32768	-32768	-32768	-32768	-32768	-32768	-32768	-32768	-32768	-1190276.346	1157724	1157779	56	505.600006103516	367.799987792969	295.700012207031	360.399993896484
1	lear0122l	r	0	r	m	28	0	4	76	364	1	S2C3.TIF	S2C1.TIF	S1C3.TIF	2	2	1	3	1	3	200	941	1159186	1160136	1737	1735	1160328	-32768	1738	175.310000000056	-32768	-32768	-32768	-32768	-32768	-32768	-32768	-32768	-32768	-32768	-32768	-1192920.69	1160324	1160372	49	503	366.100006103516	670.299987792969	366.899993896484
1	lear0122l	r	0	r	m	28	0	4	77	365	1	S2C3.TIF	S2C2.TIF	S1C3.TIF	2	2	1	3	2	3	200	599	1161496	1162096	1717	1719	1162359	-32768	1759	247.162000000011	-32768	-32768	-32768	-32768	-32768	-32768	-32768	-32768	-32768	-32768	-32768	-1194879.838	1162355	1162411	57	511.5	365.899993896484	717.200012207031	374.200012207031
1	lear0122l	r	0	r	m	28	1	4	78	366	-1	S2C1.TIF	S2C2.TIF	S1C3.TIF	2	2	1	1	2	3	200	745	1163497	1164247	1734	1729	1164423	-32768	1734	160.056000000099	1164419	1164461	43	507.5	370.700012207031	646	364.200012207031	100.099998474121	279.799987792969	3.98427808592453	2.69087095417096	156.056000000099	1164537	1164599	63	630.799987792969	363.899993896484	316.600006103516	356.899993896484
1	lear0122l	r	0	r	m	28	0	4	79	367	1	S2C2.TIF	S2C3.TIF	S1C2.TIF	2	2	1	2	3	2	200	945	1166275	1167225	1611	1613	1167440	-32768	1652	198.899999999907	1167436	1167483	48	505.700012207031	363.299987792969	336.700012207031	354.100006103516	144.300003051758	368.899993896484	4.85655509673218	176.880234229685	194.899999999907	1167531	1167592	62	325.600006103516	354.700012207031	704.200012207031	360.399993896484
1	lear0122l	r	0	r	m	28	1	4	80	368	-1	S1C3.TIF	S1C1.TIF	S2C2.TIF	1	1	2	3	1	2	200	675	1169042	1169742	1678	1687	1169935	-32768	1678	176.424000000115	1169932	1169979	48	503.700012207031	366.600006103516	638.5	361.600006103516	103.900001525879	292.799987792969	3.87623414729737	2.12730264679276	173.424000000115	1170443	1170479	37	329.100006103516	357	315	358.5
1	lear0122l	r	0	r	m	28	1	4	81	369	1	S1C1.TIF	S1C3.TIF	S2C2.TIF	1	1	2	1	3	2	200	977	1171556	1172556	1765	1778	1172781	-32768	1824	209.162000000011	-32768	-32768	-32768	-32768	-32768	-32768	-32768	-32768	-32768	-32768	-32768	-1205339.838	1172777	1172823	47	504.399993896484	370.700012207031	683	369
1	lear0122l	r	0	r	m	28	1	4	82	370	1	S2C2.TIF	S2C1.TIF	S1C3.TIF	2	2	1	2	1	3	200	538	1174138	1174688	1710	1714	1174878	-32768	1717	174.175000000047	-32768	-32768	-32768	-32768	-32768	-32768	-32768	-32768	-32768	-32768	-32768	-1207471.825	1174875	1174923	49	505.200012207031	371.700012207031	680.5	370.600006103516
1	lear0122l	r	0	r	m	28	0	4	83	371	-1	S2C1.TIF	S2C3.TIF	S1C1.TIF	2	2	1	1	3	1	200	546	1176025	1176575	1654	1645	1176753	-32768	1652	161.004999999888	1176749	1176780	32	505.600006103516	371.299987792969	676.799987792969	360.600006103516	164.600006103516	366.799987792969	4.92212198765945	3.58660726116536	157.004999999888	1176970	1177005	36	346.899993896484	355.299987792969	307.5	361
1	lear0122l	r	0	r	m	28	0	4	84	372	1	S2C3.TIF	S2C2.TIF	S1C3.TIF	2	2	1	3	2	3	200	845	1178136	1178986	1673	1682	1179175	-32768	1716	172.183999999892	1179172	1179254	83	511.600006103516	371.5	651.299987792969	360.899993896484	135.5	394.600006103516	4.02593973246303	4.34534984194069	169.183999999892	1179345	1179381	37	640.900024414062	362.799987792969	698.400024414062	367.200012207031
1	lear0122l	r	0	r	m	28	1	4	85	373	-1	S2C3.TIF	S2C2.TIF	S1C1.TIF	2	2	1	3	2	1	200	668	1180768	1181468	1701	1708	1181717	-32768	1736	232.154000000097	-32768	-32768	-32768	-32768	-32768	-32768	-32768	-32768	-32768	-32768	-32768	-1214252.846	1181713	1181772	60	502.700012207031	375.899993896484	291	363.799987792969
1	lear0122l	r	0	r	m	28	1	4	86	374	1	S1C1.TIF	S1C2.TIF	S2C3.TIF	1	1	2	1	2	3	200	751	1183109	1183859	1710	1710	1184034	-32768	1702	158.983000000007	1184031	1184071	41	503.700012207031	359.5	600.099975585938	361.700012207031	113.5	273.200012207031	2.77482198945562	-1.30736587380042	155.983000000007	1184151	1184198	48	607.5	360.5	693.400024414062	367.799987792969
1	lear0122l	r	0	r	m	28	1	4	87	375	-1	S2C2.TIF	S2C3.TIF	S1C1.TIF	2	2	1	2	3	1	200	653	1185889	1186539	1702	1692	1186733	-32768	1668	178.625999999931	1186730	1186770	41	512.400024414062	365.799987792969	671.299987792969	365.600006103516	166.199996948242	412.100006103516	4.55954342057827	0.0723166812277819	175.625999999931	1186863	1186917	55	679.599975585938	365.200012207031	340.399993896484	364
1	lear0122l	r	0	r	m	28	1	4	88	376	1	S1C2.TIF	S1C1.TIF	S2C3.TIF	1	1	2	2	1	3	200	502	1188263	1188763	1660	1667	1188993	-32768	1680	212.925000000047	-32768	-32768	-32768	-32768	-32768	-32768	-32768	-32768	-32768	-32768	-32768	-1221548.075	1188989	1189034	46	502	367.200012207031	683.5	364.700012207031
1	lear0122l	r	0	r	m	28	0	4	89	377	1	S2C1.TIF	S2C3.TIF	S1C1.TIF	2	2	1	1	3	1	200	536	1190671	1191221	1723	1716	1191477	-32768	1720	239.151000000071	-32768	-32768	-32768	-32768	-32768	-32768	-32768	-32768	-32768	-32768	-32768	-1224005.849	1191473	1191518	46	505.299987792969	368.100006103516	677.599975585938	371.899993896484
1	lear0122l	r	0	r	m	28	1	4	90	378	-1	S2C1.TIF	S2C3.TIF	S1C2.TIF	2	2	1	1	3	2	200	757	1192566	1193316	1728	1746	1193555	-32768	1794	223.408999999985	-32768	-32768	-32768	-32768	-32768	-32768	-32768	-32768	-32768	-32768	-32768	-1226099.591	1193551	1193607	57	505.600006103516	379.899993896484	315.399993896484	378.399993896484
1	lear0122l	r	0	r	m	28	0	4	91	379	-1	S1C1.TIF	S1C3.TIF	S2C1.TIF	1	1	2	1	3	1	200	897	1194703	1195603	1768	1768	1195826	-32768	1760	206.972000000067	1195822	1195868	47	502	372.700012207031	631.099975585938	373	122.099998474121	353.799987792969	3.709779335701	-0.133329236387575	202.972000000067	1195895	1195951	57	634.400024414062	374.700012207031	309.299987792969	364.700012207031
1	lear0122l	r	0	r	m	28	0	4	92	380	-1	S1C1.TIF	S1C3.TIF	S2C1.TIF	1	1	2	1	3	1	200	766	1197478	1198278	1637	1637	1198474	-32768	1664	180.324000000022	-32768	-32768	-32768	-32768	-32768	-32768	-32768	-32768	-32768	-32768	-32768	-1231061.676	1198470	1198600	131	507.600006103516	369.899993896484	326.200012207031	355.799987792969
1	lear0122l	r	0	r	m	28	1	4	93	381	1	S2C1.TIF	S2C3.TIF	S1C2.TIF	2	2	1	1	3	2	200	832	1199894	1200744	1586	1598	1200930	-32768	1633	169.084000000032	1200926	1200969	44	506.799987792969	370	366.700012207031	360	126.099998474121	323.799987792969	4.03613306672632	175.912111176093	165.084000000032	1201011	1201080	70	360.200012207031	363.399993896484	694.599975585938	374.399993896484
1	lear0122l	r	0	r	m	28	1	4	94	382	1	S1C3.TIF	S1C1.TIF	S2C2.TIF	1	1	2	3	1	2	200	922	1202447	1203397	1608	1619	1203617	-32768	1654	203.233999999939	1203612	1203652	41	517.700012207031	371.200012207031	649.5	363.299987792969	152.5	369.200012207031	3.79417280216455	3.43511300291713	198.233999999939	1203774	1203808	35	657.700012207031	366.200012207031	689.099975585938	363.600006103516
1	lear0122l	r	0	r	m	28	1	4	95	383	-1	S2C3.TIF	S2C2.TIF	S1C1.TIF	2	2	1	3	2	1	200	668	1205261	1205961	1661	1671	1206159	-32768	1675	181.601000000024	-32768	-32768	-32768	-32768	-32768	-32768	-32768	-32768	-32768	-32768	-32768	-1238745.399	1206156	1206202	47	498.200012207031	374.200012207031	322.700012207031	356.100006103516
1	lear0122l	r	0	r	m	28	0	4	96	384	1	S1C2.TIF	S1C1.TIF	S2C2.TIF	1	1	2	2	1	2	200	980	1207624	1208624	1563	1570	1208834	-32768	1623	193.803000000073	-32768	-32768	-32768	-32768	-32768	-32768	-32768	-32768	-32768	-32768	-32768	-1241408.197	1208829	1208876	48	504.399993896484	366	700.700012207031	363.200012207031
2	irir1101m	l	0	l	m	23	0	0	1	0	1	S2C3.TIF	S2C2.TIF	S1C3.TIF	2	2	1	3	2	3	200	892	259734	260634	2717	2720	261026	-32768	2862	375.364999999991	-32768	-32768	-32768	-32768	-32768	-32768	-32768	-32768	-32768	-32768	-32768	-293418.635	261022	261065	44	508.399993896484	366.5	729.5	369
2	irir1101m	l	0	l	m	23	0	1	1	1	1	S2C1.TIF	S2C3.TIF	S1C1.TIF	2	2	1	1	3	1	200	683	266710	267410	3132	3107	267699	-32768	3254	272.141999999993	267696	267720	25	532.900024414062	371	442.899993896484	376.700012207031	101.300003051758	179.699996948242	2.59513295218009	-176.371571872123	269.141999999993	267785	267824	40	433.899993896484	373.700012207031	737.799987792969	373
2	irir1101m	l	0	l	m	23	0	1	2	2	-1	S2C3.TIF	S2C2.TIF	S1C3.TIF	2	2	1	3	2	3	200	798	268865	269665	3459	3451	269959	-32768	3325	276.784999999974	269955	269994	40	532.400024414062	373.299987792969	740.299987792969	376.299987792969	144.399993896484	274.399993896484	5.94912130804177	-0.830287836224086	272.784999999974	270143	270213	71	724.5	372.299987792969	336.700012207031	373.899993896484
2	irir1101m	l	0	l	m	23	0	1	3	3	-1	S2C2.TIF	S2C3.TIF	S1C2.TIF	2	2	1	2	3	2	200	806	271366	272166	3478	3488	272408	-32768	3531	224.809000000008	272405	272450	46	534	360.5	753	369.299987792969	132.600006103516	273.399993896484	6.27118003883573	-2.30765956103958	221.809000000008	273026	273041	16	351.700012207031	363.799987792969	319.299987792969	360
2	irir1101m	l	0	l	m	23	0	1	4	4	1	S1C1.TIF	S1C3.TIF	S2C1.TIF	1	1	2	1	3	1	200	617	274106	274756	2332	2333	275115	-32768	2469	343.026000000013	275112	275138	27	516.700012207031	366.5	641.700012207031	368.399993896484	128.199996948242	231.800003051758	3.59237001557084	-0.872082168597274	340.026000000013	276935	276982	48	530.5	380.700012207031	755.799987792969	389.799987792969
2	irir1101m	l	0	l	m	23	0	1	5	5	-1	S1C3.TIF	S1C2.TIF	S2C3.TIF	1	1	2	3	2	3	200	865	278072	278922	2729	2727	279142	-32768	2773	203.208999999973	279137	279175	39	513.799987792969	372	733.200012207031	372.600006103516	155.899993896484	296.299987792969	6.2775635807432	-0.15736572235792	198.208999999973	279327	279397	71	714.700012207031	373.100006103516	321	379.700012207031
2	irir1101m	l	0	l	m	23	1	1	6	6	-1	S1C2.TIF	S1C1.TIF	S2C3.TIF	1	1	2	2	1	3	200	909	280669	281569	2433	2438	281865	-32768	2468	279.048999999999	-32768	-32768	-32768	-32768	-32768	-32768	-32768	-32768	-32768	-32768	-32768	-314353.951	281861	281901	41	512.400024414062	363.899993896484	296.899993896484	371
2	irir1101m	l	0	l	m	23	1	1	7	7	-1	S1C2.TIF	S1C1.TIF	S2C3.TIF	1	1	2	2	1	3	200	730	283015	283765	2923	2969	283996	-32768	3067	214.690000000002	-32768	-32768	-32768	-32768	-32768	-32768	-32768	-32768	-32768	-32768	-32768	-316549.31	283992	284033	42	513.099975585938	371.5	303.200012207031	381.100006103516
2	irir1101m	l	0	l	m	23	1	1	8	8	-1	S1C1.TIF	S1C2.TIF	S2C3.TIF	1	1	2	1	2	3	200	637	285096	285746	2737	2747	285967	-32768	2854	203.929000000004	-32768	-32768	-32768	-32768	-32768	-32768	-32768	-32768	-32768	-32768	-32768	-318531.071	285963	286003	41	526.299987792969	376.200012207031	321.799987792969	383.399993896484
2	irir1101m	l	0	l	m	23	0	1	9	9	1	S1C3.TIF	S1C1.TIF	S2C3.TIF	1	1	2	3	1	3	200	543	287318	287868	2645	2647	288202	-32768	2723	317.923999999999	-32768	-32768	-32768	-32768	-32768	-32768	-32768	-32768	-32768	-32768	-32768	-320652.076	288197	288241	45	501.600006103516	367.399993896484	714.200012207031	372.600006103516
2	irir1101m	l	0	l	m	23	0	1	10	10	1	S2C2.TIF	S2C3.TIF	S1C2.TIF	2	2	1	2	3	2	200	605	289282	289882	2453	2441	290325	-32768	2560	426.164999999979	-32768	-32768	-32768	-32768	-32768	-32768	-32768	-32768	-32768	-32768	-32768	-322666.835	290321	290365	45	519	363.200012207031	718.400024414062	370.5
2	irir1101m	l	0	l	m	23	1	1	11	11	-1	S2C2.TIF	S2C3.TIF	S1C1.TIF	2	2	1	2	3	1	200	826	291412	292262	2578	2611	292574	-32768	2750	295.010000000009	-32768	-32768	-32768	-32768	-32768	-32768	-32768	-32768	-32768	-32768	-32768	-325046.99	292571	292609	39	508.399993896484	362.600006103516	300.100006103516	383
2	irir1101m	l	0	l	m	23	0	1	12	12	-1	S1C2.TIF	S1C3.TIF	S2C2.TIF	1	1	2	2	3	2	200	508	293823	294323	2486	2477	294412	-32768	2456	72.4380000000237	-32768	-32768	-32768	-32768	-32768	-32768	-32768	-32768	-32768	-32768	-32768	-327107.562	294669	294706	38	520.700012207031	377.5	325.200012207031	382.399993896484
2	irir1101m	l	0	l	m	23	0	1	13	13	1	S2C3.TIF	S2C2.TIF	S1C3.TIF	2	2	1	3	2	3	200	652	295826	296476	2527	2533	296737	-32768	2578	244.082999999984	-32768	-32768	-32768	-32768	-32768	-32768	-32768	-32768	-32768	-32768	-32768	-329260.917	296733	296777	45	504.299987792969	372.600006103516	754.799987792969	383.799987792969
2	irir1101m	l	0	l	m	23	0	1	14	14	-1	S1C1.TIF	S1C2.TIF	S2C1.TIF	1	1	2	1	2	1	200	667	297940	298640	2455	2461	298885	-32768	2571	228.989999999991	298881	298920	40	519.299987792969	375.700012207031	738.400024414062	385	152.600006103516	266.799987792969	6.27465012072955	-2.44100852288815	224.989999999991	299077	299138	62	727.400024414062	389.100006103516	335.899993896484	396
2	irir1101m	l	0	l	m	23	1	1	15	15	-1	S2C2.TIF	S2C1.TIF	S1C3.TIF	2	2	1	2	1	3	200	832	300191	301041	2375	2399	301330	-32768	2536	272.136999999988	-32768	-32768	-32768	-32768	-32768	-32768	-32768	-32768	-32768	-32768	-32768	-333825.863	301326	301362	37	503.700012207031	373.399993896484	313.799987792969	383.399993896484
2	irir1101m	l	0	l	m	23	1	1	16	16	-1	S1C1.TIF	S1C3.TIF	S2C2.TIF	1	1	2	1	3	2	200	986	302586	303586	2615	2630	303891	-32768	2726	287.960000000021	303887	303931	45	493.200012207031	369.399993896484	698.400024414062	374.799987792969	127.599998474121	244.899993896484	5.89014231026391	-1.51177572956101	283.960000000021	304291	304352	62	695.599975585938	384.399993896484	324.5	393.899993896484
2	irir1101m	l	0	l	m	23	1	1	17	17	-1	S1C1.TIF	S1C2.TIF	S2C3.TIF	1	1	2	1	2	3	200	582	305430	306030	2738	2732	306386	-32768	2795	339.999000000011	-32768	-32768	-32768	-32768	-32768	-32768	-32768	-32768	-32768	-32768	-32768	-338814.001	306382	306422	41	503.799987792969	375.600006103516	309.700012207031	387.600006103516
2	irir1101m	l	0	l	m	23	0	1	18	18	1	S1C2.TIF	S1C1.TIF	S2C2.TIF	1	1	2	2	1	2	200	946	307454	308404	2254	2259	308749	-32768	2316	328.756999999983	-32768	-32768	-32768	-32768	-32768	-32768	-32768	-32768	-32768	-32768	-32768	-341188.243	308744	308783	40	510.299987792969	369.899993896484	726.5	376.600006103516
2	irir1101m	l	0	l	m	23	1	1	19	19	1	S1C1.TIF	S1C3.TIF	S2C2.TIF	1	1	2	1	3	2	200	851	310141	310991	2695	2706	311472	-32768	2919	463.61599999998	-32768	-32768	-32768	-32768	-32768	-32768	-32768	-32768	-32768	-32768	-32768	-343776.384	311467	311506	40	514.099975585938	374.5	726.099975585938	386.100006103516
2	irir1101m	l	0	l	m	23	0	1	20	20	-1	S2C1.TIF	S2C2.TIF	S1C1.TIF	2	2	1	1	2	1	200	637	312562	313212	2493	2499	313500	-32768	2591	270.550999999978	-32768	-32768	-32768	-32768	-32768	-32768	-32768	-32768	-32768	-32768	-32768	-345997.449	313497	313534	38	508.5	365.299987792969	316.700012207031	374.299987792969
2	irir1101m	l	0	l	m	23	1	1	21	21	1	S1C3.TIF	S1C2.TIF	S2C1.TIF	1	1	2	3	2	1	200	521	314565	315115	2168	2153	315461	-32768	2235	329.478000000003	-32768	-32768	-32768	-32768	-32768	-32768	-32768	-32768	-32768	-32768	-32768	-347899.522	315457	315499	43	501.100006103516	359.700012207031	711.799987792969	368.700012207031
2	irir1101m	l	0	l	m	23	0	1	22	22	1	S1C1.TIF	S1C2.TIF	S2C1.TIF	1	1	2	1	2	1	200	700	316541	317241	2344	2372	317511	-32768	2515	253.771000000008	-32768	-32768	-32768	-32768	-32768	-32768	-32768	-32768	-32768	-32768	-32768	-350025.229	317506	317542	37	497	377.299987792969	704.400024414062	382.799987792969
2	irir1101m	l	0	l	m	23	0	1	23	23	1	S1C2.TIF	S1C1.TIF	S2C2.TIF	1	1	2	2	1	2	200	967	319048	319998	2462	2455	320290	-32768	2470	276.146000000008	-32768	-32768	-32768	-32768	-32768	-32768	-32768	-32768	-32768	-32768	-32768	-352781.854	320286	320325	40	500.600006103516	381.5	699.200012207031	386.100006103516
2	irir1101m	l	0	l	m	23	1	1	24	24	-1	S1C3.TIF	S1C1.TIF	S2C2.TIF	1	1	2	3	1	2	200	612	321944	322544	2210	2230	322925	-32768	2224	363.407000000007	-32768	-32768	-32768	-32768	-32768	-32768	-32768	-32768	-32768	-32768	-32768	-355329.593	322921	322962	42	499.700012207031	364.299987792969	277.5	380.799987792969
2	irir1101m	l	0	l	m	23	0	1	25	25	-1	S1C1.TIF	S1C3.TIF	S2C1.TIF	1	1	2	1	3	1	200	877	324052	324952	2138	2140	325339	-32768	2178	370.190000000002	-32768	-32768	-32768	-32768	-32768	-32768	-32768	-32768	-32768	-32768	-32768	-357736.81	325336	325376	41	498.100006103516	369.799987792969	292	385.700012207031
2	irir1101m	l	0	l	m	23	1	1	26	26	1	S1C3.TIF	S1C2.TIF	S2C1.TIF	1	1	2	3	2	1	200	653	326716	327366	2013	2023	327774	-32768	2165	391.402000000002	-32768	-32768	-32768	-32768	-32768	-32768	-32768	-32768	-32768	-32768	-32768	-360150.598	327770	327815	46	492.700012207031	370.600006103516	728	379.5
2	irir1101m	l	0	l	m	23	0	1	27	27	1	S2C3.TIF	S2C1.TIF	S1C3.TIF	2	2	1	3	1	3	200	553	328880	329430	2301	2312	329705	-32768	2281	258.251999999979	-32768	-32768	-32768	-32768	-32768	-32768	-32768	-32768	-32768	-32768	-32768	-362214.748	329700	329738	39	491.299987792969	372.899993896484	706.400024414062	379.399993896484
2	irir1101m	l	0	l	m	23	1	1	28	28	-1	S2C3.TIF	S2C1.TIF	S1C2.TIF	2	2	1	3	1	2	200	957	331065	332015	2676	2716	332380	-32768	2820	348.206999999995	-32768	-32768	-32768	-32768	-32768	-32768	-32768	-32768	-32768	-32768	-32768	-364799.793	332377	332414	38	499.100006103516	387.5	321.700012207031	388.799987792969
2	irir1101m	l	0	l	m	23	1	1	29	29	-1	S2C1.TIF	S2C3.TIF	S1C2.TIF	2	2	1	1	3	2	200	760	333458	334208	2519	2513	334513	-32768	2551	288.32699999999	-32768	-32768	-32768	-32768	-32768	-32768	-32768	-32768	-32768	-32768	-32768	-366992.673	334510	334551	42	503.799987792969	373.100006103516	291.200012207031	378.100006103516
2	irir1101m	l	0	l	m	23	1	1	30	30	1	S2C1.TIF	S2C2.TIF	S1C3.TIF	2	2	1	1	2	3	200	583	335711	336311	2635	2654	336558	-32768	2668	230.191999999981	-32768	-32768	-32768	-32768	-32768	-32768	-32768	-32768	-32768	-32768	-32768	-369095.808	336553	336592	40	508	386.299987792969	716.700012207031	387.100006103516
2	irir1101m	l	0	l	m	23	0	1	31	31	1	S1C2.TIF	S1C3.TIF	S2C2.TIF	1	1	2	2	3	2	200	792	337673	338473	2114	2107	338686	-32768	2066	196.640000000014	-32768	-32768	-32768	-32768	-32768	-32768	-32768	-32768	-32768	-32768	-32768	-371257.36	338681	338721	41	496.399993896484	375.600006103516	718.200012207031	376.5
2	irir1101m	l	0	l	m	23	0	1	32	32	1	S2C1.TIF	S2C2.TIF	S1C1.TIF	2	2	1	1	2	1	200	512	339793	340343	2009	2007	340576	-32768	1992	216.612000000023	-32768	-32768	-32768	-32768	-32768	-32768	-32768	-32768	-32768	-32768	-32768	-373127.388	340572	340614	43	492.299987792969	363.899993896484	713.200012207031	369.899993896484
2	irir1101m	l	0	l	m	23	0	1	33	33	-1	S2C2.TIF	S2C1.TIF	S1C2.TIF	2	2	1	2	1	2	200	665	341681	342381	2184	2214	342556	-32768	2291	158.001999999979	342552	342590	39	492.600006103516	377.200012207031	693.900024414062	375	145.199996948242	260.5	5.77653104806977	0.627966054632894	154.001999999979	342701	342772	72	693.700012207031	379	301.200012207031	384
2	irir1101m	l	0	l	m	23	1	1	34	34	-1	S2C1.TIF	S2C2.TIF	S1C3.TIF	2	2	1	1	2	3	200	804	343823	344623	2268	2263	345009	-32768	2396	368.981000000029	-32768	-32768	-32768	-32768	-32768	-32768	-32768	-32768	-32768	-32768	-32768	-377408.019	345006	345047	42	495.200012207031	365.799987792969	282.899993896484	387.399993896484
2	irir1101m	l	0	l	m	23	1	1	35	35	1	S2C2.TIF	S2C1.TIF	S1C3.TIF	2	2	1	2	1	3	200	979	346083	347083	1981	1966	347321	-32768	2052	221.090000000026	-32768	-32768	-32768	-32768	-32768	-32768	-32768	-32768	-32768	-32768	-32768	-379867.91	347317	347359	43	496.5	364.799987792969	707.700012207031	374.799987792969
2	irir1101m	l	0	l	m	23	1	1	36	36	1	S2C1.TIF	S2C3.TIF	S1C2.TIF	2	2	1	1	3	2	200	708	348435	349135	2278	2292	349421	-32768	2415	268.949000000022	-32768	-32768	-32768	-32768	-32768	-32768	-32768	-32768	-32768	-32768	-32768	-381920.051	349418	349456	39	492	377.299987792969	691.599975585938	380
2	irir1101m	l	0	l	m	23	1	1	37	37	1	S2C3.TIF	S2C1.TIF	S1C2.TIF	2	2	1	3	1	2	200	709	350528	351228	2141	2134	351604	-32768	2138	359.423999999999	-32768	-32768	-32768	-32768	-32768	-32768	-32768	-32768	-32768	-32768	-32768	-384012.576	351600	351631	32	507.100006103516	376.399993896484	692.099975585938	382.5
2	irir1101m	l	0	l	m	23	1	1	38	38	-1	S2C3.TIF	S2C1.TIF	S1C2.TIF	2	2	1	3	1	2	200	877	352938	353838	2135	2168	354202	-32768	2297	347.344999999972	-32768	-32768	-32768	-32768	-32768	-32768	-32768	-32768	-32768	-32768	-32768	-386622.655	354197	354238	42	507.799987792969	385.399993896484	277.399993896484	402.399993896484
2	irir1101m	l	0	l	m	23	0	1	39	39	1	S2C3.TIF	S2C2.TIF	S1C3.TIF	2	2	1	3	2	3	200	642	355567	356217	2158	2166	356593	-32768	2296	358.941999999981	-32768	-32768	-32768	-32768	-32768	-32768	-32768	-32768	-32768	-32768	-32768	-389002.058	356590	356630	41	511.600006103516	369.299987792969	736.700012207031	382.299987792969
2	irir1101m	l	0	l	m	23	0	1	40	40	-1	S2C1.TIF	S2C3.TIF	S1C1.TIF	2	2	1	1	3	1	200	952	358031	358981	2592	2616	359340	-32768	2761	341.810999999987	-32768	-32768	-32768	-32768	-32768	-32768	-32768	-32768	-32768	-32768	-32768	-391766.189	359336	359389	54	523	386.799987792969	313.899993896484	393.799987792969
2	irir1101m	l	0	l	m	23	0	1	41	41	-1	S2C3.TIF	S2C1.TIF	S1C3.TIF	2	2	1	3	1	3	200	830	360902	361752	2097	2103	362469	-32768	2320	701.059000000008	-32768	-32768	-32768	-32768	-32768	-32768	-32768	-32768	-32768	-32768	-32768	-394535.941	362465	362507	43	504.600006103516	377.399993896484	280.399993896484	391
2	irir1101m	l	0	l	m	23	0	1	42	42	1	S1C1.TIF	S1C3.TIF	S2C1.TIF	1	1	2	1	3	1	200	844	363816	364666	2520	2533	364925	-32768	2561	241.469999999972	-32768	-32768	-32768	-32768	-32768	-32768	-32768	-32768	-32768	-32768	-32768	-397451.53	364921	364963	43	494.799987792969	369	728.5	384.100006103516
2	irir1101m	l	0	l	m	23	0	1	43	43	-1	S1C1.TIF	S1C2.TIF	S2C1.TIF	1	1	2	1	2	1	200	838	366041	366891	2369	2383	367121	-32768	2444	213.126999999979	367117	367149	33	500.299987792969	381.600006103516	682.799987792969	382.5	155.5	302.799987792969	5.23679282430868	-0.283364497198199	209.126999999979	367267	367326	60	683.200012207031	389.600006103516	335.100006103516	400.5
2	irir1101m	l	0	l	m	23	0	1	44	44	1	S2C3.TIF	S2C1.TIF	S1C3.TIF	2	2	1	3	1	3	200	918	368681	369581	2229	2259	370002	-32768	2425	403.881999999983	-32768	-32768	-32768	-32768	-32768	-32768	-32768	-32768	-32768	-32768	-32768	-402366.118	369999	370045	47	511	378.299987792969	724.599975585938	398
2	irir1101m	l	0	l	m	23	0	1	45	45	1	S2C1.TIF	S2C3.TIF	S1C1.TIF	2	2	1	1	3	1	200	909	371100	372000	2292	2280	372392	-32768	2294	376.16399999999	-32768	-32768	-32768	-32768	-32768	-32768	-32768	-32768	-32768	-32768	-32768	-404783.836	372387	372426	40	493.5	380.799987792969	721.700012207031	385.5
2	irir1101m	l	0	l	m	23	0	1	46	46	-1	S1C2.TIF	S1C1.TIF	S2C2.TIF	1	1	2	2	1	2	200	668	373772	374472	2190	2210	374821	-32768	2468	331.408999999985	-32768	-32768	-32768	-32768	-32768	-32768	-32768	-32768	-32768	-32768	-32768	-407257.591	374817	374857	41	493.299987792969	380.5	275.799987792969	397.799987792969
2	irir1101m	l	0	l	m	23	1	1	47	47	-1	S1C2.TIF	S1C3.TIF	S2C1.TIF	1	1	2	2	3	1	200	893	375954	376854	2373	2420	377185	-32768	2520	313.874000000011	377182	377220	39	504	388.700012207031	707.400024414062	388.200012207031	144.300003051758	244.600006103516	5.82809875374842	0.141453285195517	310.874000000011	377386	377446	61	699.700012207031	386.700012207031	356.600006103516	392.600006103516
2	irir1101m	l	0	l	m	23	1	1	48	48	1	S1C1.TIF	S1C3.TIF	S2C2.TIF	1	1	2	1	3	2	200	534	378486	379036	2322	2315	379406	-32768	2214	352.96100000001	379402	379444	43	493.5	375.100006103516	277	382.600006103516	139.899993896484	248.300003051758	6.19831146121141	-178.008091144426	348.96100000001	379666	379718	53	277.100006103516	383.600006103516	729.599975585938	381.5
2	irir1101m	l	0	l	m	23	0	1	49	49	1	S1C1.TIF	S1C2.TIF	S2C1.TIF	1	1	2	1	2	1	200	917	381535	382435	2200	2202	382725	-32768	2148	273.180999999982	-32768	-32768	-32768	-32768	-32768	-32768	-32768	-32768	-32768	-32768	-32768	-415219.819	382722	382764	43	496.5	378.700012207031	701.099975585938	377.5
2	irir1101m	l	0	l	m	23	0	1	50	50	-1	S1C3.TIF	S1C1.TIF	S2C3.TIF	1	1	2	3	1	3	200	990	383824	384824	1931	1921	385168	-32768	1970	326.935999999987	385164	385206	43	493.399993896484	371.5	262.899993896484	382.399993896484	149	282.799987792969	6.59313711331778	-177.281633320543	322.935999999987	386926	386932	7	284.100006103516	401.700012207031	292.5	402
2	irir1101m	l	0	l	m	23	1	1	51	51	1	S1C2.TIF	S1C1.TIF	S2C3.TIF	1	1	2	2	1	3	200	902	387973	388873	2418	2426	389158	-32768	2475	268.110999999975	-32768	-32768	-32768	-32768	-32768	-32768	-32768	-32768	-32768	-32768	-32768	-421657.889	389155	389193	39	503.899993896484	379.700012207031	715.599975585938	385.299987792969
2	irir1101m	l	0	l	m	23	1	1	52	52	1	S1C2.TIF	S1C1.TIF	S2C3.TIF	1	1	2	2	1	3	200	626	390254	390904	2416	2424	391140	-32768	2449	219.484999999986	-32768	-32768	-32768	-32768	-32768	-32768	-32768	-32768	-32768	-32768	-32768	-423688.515	391135	391175	41	503	383.600006103516	724.799987792969	393.100006103516
2	irir1101m	l	0	l	m	23	0	1	53	53	-1	S1C2.TIF	S1C3.TIF	S2C2.TIF	1	1	2	2	3	2	200	697	392323	393023	1981	1979	393348	-32768	2005	308.733999999997	-32768	-32768	-32768	-32768	-32768	-32768	-32768	-32768	-32768	-32768	-32768	-425807.266	393344	393384	41	495.399993896484	372	278	381.899993896484
2	irir1101m	l	0	l	m	23	1	1	54	54	1	S1C3.TIF	S1C1.TIF	S2C2.TIF	1	1	2	3	1	2	200	706	394688	395388	2051	2057	395882	-32768	2351	477.085000000021	-32768	-32768	-32768	-32768	-32768	-32768	-32768	-32768	-32768	-32768	-32768	-428172.915	395878	395918	41	511.700012207031	383	723.200012207031	393.100006103516
2	irir1101m	l	0	l	m	23	1	1	55	55	-1	S1C3.TIF	S1C2.TIF	S2C1.TIF	1	1	2	3	2	1	200	505	397341	397841	2364	2386	398139	-32768	2432	281.143999999971	-32768	-32768	-32768	-32768	-32768	-32768	-32768	-32768	-32768	-32768	-32768	-430625.856	398134	398175	42	501	390.200012207031	298.200012207031	392.600006103516
2	irir1101m	l	0	l	m	23	0	1	56	56	-1	S2C2.TIF	S2C1.TIF	S1C2.TIF	2	2	1	2	1	2	200	579	399562	400162	2233	2238	400412	-32768	2294	233.294999999984	-32768	-32768	-32768	-32768	-32768	-32768	-32768	-32768	-32768	-32768	-32768	-432946.705	400409	400450	42	507.100006103516	375.799987792969	293.5	391.399993896484
2	irir1101m	l	0	l	m	23	0	1	57	57	1	S2C2.TIF	S2C1.TIF	S1C2.TIF	2	2	1	2	1	2	200	613	401804	402454	2413	2417	402524	-32768	2444	53.3670000000275	402778	402803	26	477.600006103516	390.100006103516	625.299987792969	384.299987792969	158	275.299987792969	4.25364449504694	2.25203337905577	307.367000000027	402928	402950	23	655.599975585938	387.700012207031	722.299987792969	389.200012207031
2	irir1101m	l	0	l	m	23	1	1	58	58	1	S1C1.TIF	S1C2.TIF	S2C3.TIF	1	1	2	1	2	3	200	878	404305	405205	2239	2266	405778	-32768	2567	556.303000000014	405775	405812	38	506.799987792969	381.299987792969	345.5	386.299987792969	118	208.100006103516	4.63064301923702	-178.220085557629	553.303000000014	406495	406545	51	505.5	375.5	743.799987792969	382
2	irir1101m	l	0	l	m	23	1	1	59	59	1	S2C1.TIF	S2C3.TIF	S1C2.TIF	2	2	1	1	3	2	200	990	407933	408922	2808	2811	409277	-32768	2787	333.141000000003	-32768	-32768	-32768	-32768	-32768	-32768	-32768	-32768	-32768	-32768	-32768	-441711.859	409273	409315	43	495.100006103516	390.700012207031	710.099975585938	390
2	irir1101m	l	0	l	m	23	1	1	60	60	1	S2C3.TIF	S2C1.TIF	S1C2.TIF	2	2	1	3	1	2	200	908	410367	411267	1786	1781	411585	-32768	1882	301.183000000019	-32768	-32768	-32768	-32768	-32768	-32768	-32768	-32768	-32768	-32768	-32768	-444051.817	411581	411623	43	493.600006103516	367	719.200012207031	369.200012207031
2	irir1101m	l	0	l	m	23	0	1	61	61	1	S1C3.TIF	S1C2.TIF	S2C3.TIF	1	1	2	3	2	3	200	644	412697	413347	1902	1911	413846	-32768	2006	482.635999999999	-32768	-32768	-32768	-32768	-32768	-32768	-32768	-32768	-32768	-32768	-32768	-446131.364	413842	413885	44	487.299987792969	375.700012207031	732.200012207031	381.799987792969
2	irir1101m	l	0	l	m	23	0	1	62	62	-1	S2C2.TIF	S2C3.TIF	S1C2.TIF	2	2	1	2	3	2	200	603	414984	415584	1976	1979	415862	-32768	2089	261.386999999988	-32768	-32768	-32768	-32768	-32768	-32768	-32768	-32768	-32768	-32768	-32768	-448368.613	415858	415921	64	495.399993896484	377.200012207031	342	380.299987792969
2	irir1101m	l	0	l	m	23	0	1	63	63	-1	S2C3.TIF	S2C2.TIF	S1C3.TIF	2	2	1	3	2	3	200	833	417002	417852	2195	2205	418209	-32768	2352	339.875	-32768	-32768	-32768	-32768	-32768	-32768	-32768	-32768	-32768	-32768	-32768	-450637.125	418205	418245	41	493.200012207031	381.399993896484	303.200012207031	395
2	irir1101m	l	0	l	m	23	0	1	64	64	-1	S1C3.TIF	S1C2.TIF	S2C3.TIF	1	1	2	3	2	3	200	622	419369	420019	2109	2113	420425	-32768	2070	389.456999999995	-32768	-32768	-32768	-32768	-32768	-32768	-32768	-32768	-32768	-32768	-32768	-452803.543	420420	420462	43	491.799987792969	366.5	275.799987792969	369.100006103516
2	irir1101m	l	0	l	m	23	1	1	65	65	1	S1C2.TIF	S1C3.TIF	S2C1.TIF	1	1	2	2	3	1	200	972	421817	422817	2159	2160	423155	-32768	2172	321.340000000026	-32768	-32768	-32768	-32768	-32768	-32768	-32768	-32768	-32768	-32768	-32768	-455601.66	423151	423197	47	496.899993896484	373.299987792969	715.099975585938	376.600006103516
2	irir1101m	l	0	l	m	23	1	1	66	66	1	S2C1.TIF	S2C2.TIF	S1C3.TIF	2	2	1	1	2	3	200	595	424254	424854	2041	2012	425206	-32768	2007	335.418000000005	-32768	-32768	-32768	-32768	-32768	-32768	-32768	-32768	-32768	-32768	-32768	-457638.582	425202	425244	43	483.600006103516	380.799987792969	714.700012207031	388.399993896484
2	irir1101m	l	0	l	m	23	1	1	67	67	-1	S2C3.TIF	S2C2.TIF	S1C1.TIF	2	2	1	3	2	1	200	887	427505	428405	1438	1443	428793	-32768	1408	371.155000000028	-32768	-32768	-32768	-32768	-32768	-32768	-32768	-32768	-32768	-32768	-32768	-461189.845	428788	428827	40	496.299987792969	350.600006103516	283.200012207031	366.799987792969
2	irir1101m	l	0	l	m	23	1	1	68	68	1	S2C2.TIF	S2C3.TIF	S1C1.TIF	2	2	1	2	3	1	200	592	429860	430710	1686	1710	431107	-32768	1945	380.337999999989	-32768	-32768	-32768	-32768	-32768	-32768	-32768	-32768	-32768	-32768	-32768	-463494.662	431103	431149	47	487.299987792969	364.899993896484	719.5	372.5
2	irir1101m	l	0	l	m	23	1	1	69	69	1	S1C3.TIF	S1C1.TIF	S2C2.TIF	1	1	2	3	1	2	200	752	432213	432963	2129	2153	433415	-32768	2440	435.591000000015	-32768	-32768	-32768	-32768	-32768	-32768	-32768	-32768	-32768	-32768	-32768	-465747.409	433412	433450	39	504.200012207031	381.600006103516	729.700012207031	391
2	irir1101m	l	0	l	m	23	0	1	70	70	-1	S1C1.TIF	S1C3.TIF	S2C1.TIF	1	1	2	1	3	1	200	812	435705	436505	2076	2067	437083	-32768	1970	561.635000000009	-32768	-32768	-32768	-32768	-32768	-32768	-32768	-32768	-32768	-32768	-32768	-469289.365	437078	437120	43	501.700012207031	386.799987792969	280.799987792969	386.200012207031
2	irir1101m	l	0	l	m	23	0	1	71	71	-1	S1C3.TIF	S1C1.TIF	S2C3.TIF	1	1	2	3	1	3	200	783	438178	438978	2080	2092	439064	-32768	2135	69.1060000000289	-32768	-32768	-32768	-32768	-32768	-32768	-32768	-32768	-32768	-32768	-32768	-471762.894	439606	439647	42	503.399993896484	381.700012207031	302.600006103516	379.899993896484
2	irir1101m	l	0	l	m	23	0	1	72	72	-1	S2C3.TIF	S2C1.TIF	S1C3.TIF	2	2	1	3	1	3	200	790	441413	442213	2110	2118	442649	-32768	2261	418.92300000001	442645	442686	42	491.299987792969	378.200012207031	689.5	378.200012207031	132.100006103516	282.700012207031	5.68723127797775	0	414.92300000001	443142	443191	50	690.5	380.399993896484	356.700012207031	399.700012207031
2	irir1101m	l	0	l	m	23	1	1	73	73	-1	S2C1.TIF	S2C2.TIF	S1C3.TIF	2	2	1	1	2	3	200	715	444276	445026	2244	2260	445464	-32768	2367	421.309000000008	445461	445494	34	501.399993896484	379	683.099975585938	377	148.800003051758	247.5	5.2140903862523	0.632455180902828	418.309000000008	446317	446388	72	719.5	381.799987792969	311.899993896484	389.799987792969
2	irir1101m	l	0	l	m	23	1	1	74	74	-1	S2C1.TIF	S2C3.TIF	S1C2.TIF	2	2	1	1	3	2	200	955	447486	448436	2165	2165	448842	-32768	2157	389.004000000015	-32768	-32768	-32768	-32768	-32768	-32768	-32768	-32768	-32768	-32768	-32768	-481220.996	448838	448882	45	494.600006103516	367.100006103516	274.299987792969	383.5
2	irir1101m	l	0	l	m	23	1	1	75	75	-1	S2C2.TIF	S2C3.TIF	S1C1.TIF	2	2	1	2	3	1	200	518	450193	450743	2086	2089	451094	-32768	2090	333.505000000005	-32768	-32768	-32768	-32768	-32768	-32768	-32768	-32768	-32768	-32768	-32768	-483528.495	451092	451136	45	499.399993896484	376	281.100006103516	385.200012207031
2	irir1101m	l	0	l	m	23	1	1	76	76	-1	S1C3.TIF	S1C2.TIF	S2C1.TIF	1	1	2	3	2	1	200	569	452236	452836	2052	2066	453250	-32768	2130	397.414999999979	-32768	-32768	-32768	-32768	-32768	-32768	-32768	-32768	-32768	-32768	-32768	-485620.585	453246	453287	42	493.899993896484	375.100006103516	281.399993896484	378.399993896484
2	irir1101m	l	0	l	m	23	1	1	77	77	1	S1C1.TIF	S1C2.TIF	S2C3.TIF	1	1	2	1	2	3	200	819	455666	456516	2143	2115	456634	-32768	2065	101.039999999979	-32768	-32768	-32768	-32768	-32768	-32768	-32768	-32768	-32768	-32768	-32768	-489300.96	456803	456851	49	512.799987792969	373.299987792969	705.700012207031	375.799987792969
2	irir1101m	l	0	l	m	23	1	1	78	78	1	S2C3.TIF	S2C2.TIF	S1C1.TIF	2	2	1	3	2	1	200	910	457902	459302	1252	1232	459564	-32768	1200	244.668000000005	-32768	-32768	-32768	-32768	-32768	-32768	-32768	-32768	-32768	-32768	-32768	-492087.332	459560	459605	46	489.200012207031	352.100006103516	712.799987792969	346.799987792969
2	irir1101m	l	0	l	m	23	1	1	79	79	-1	S2C2.TIF	S2C1.TIF	S1C3.TIF	2	2	1	2	1	3	200	849	460907	461757	1603	1617	462123	-32768	1886	349.081999999995	-32768	-32768	-32768	-32768	-32768	-32768	-32768	-32768	-32768	-32768	-32768	-494541.918	462119	462160	42	488.100006103516	366.700012207031	268.700012207031	372.700012207031
2	irir1101m	l	0	l	m	23	0	1	80	80	1	S1C3.TIF	S1C1.TIF	S2C3.TIF	1	1	2	3	1	3	200	831	463350	464200	2296	2330	464487	-32768	2472	269.719999999972	-32768	-32768	-32768	-32768	-32768	-32768	-32768	-32768	-32768	-32768	-32768	-496985.28	464483	464526	44	496.899993896484	382	715.799987792969	386.600006103516
2	irir1101m	l	0	l	m	23	0	1	81	81	-1	S2C1.TIF	S2C3.TIF	S1C1.TIF	2	2	1	1	3	1	200	537	465854	466404	2040	2019	466637	-32768	2023	216.706999999995	466634	466677	44	488.200012207031	365.200012207031	701.299987792969	367	135.100006103516	262.399993896484	6.10623563014871	-0.485340172282351	213.706999999995	466803	466869	67	680.400024414062	367.600006103516	268.899993896484	373.200012207031
2	irir1101m	l	0	l	m	23	1	1	82	82	1	S2C3.TIF	S2C2.TIF	S1C1.TIF	2	2	1	3	2	1	200	991	468438	469438	1603	1636	469883	-32768	1887	428.060999999987	-32768	-32768	-32768	-32768	-32768	-32768	-32768	-32768	-32768	-32768	-32768	-502222.939	469878	469915	38	488.899993896484	376.200012207031	691.799987792969	375.200012207031
2	irir1101m	l	0	l	m	23	0	1	83	83	1	S2C1.TIF	S2C2.TIF	S1C1.TIF	2	2	1	1	2	1	200	788	470979	471779	2358	2390	472122	-32768	2383	325.935999999987	-32768	-32768	-32768	-32768	-32768	-32768	-32768	-32768	-32768	-32768	-32768	-504564.064	472117	472158	42	481.600006103516	384	694.200012207031	385.899993896484
2	irir1101m	l	0	l	m	23	0	1	84	84	1	S1C2.TIF	S1C3.TIF	S2C2.TIF	1	1	2	2	3	2	200	687	473435	474135	2131	2149	474434	-32768	2237	282.005999999994	-32768	-32768	-32768	-32768	-32768	-32768	-32768	-32768	-32768	-32768	-32768	-506919.994	474431	474471	41	491.700012207031	376.299987792969	710.799987792969	378.399993896484
2	irir1101m	l	0	l	m	23	0	1	85	85	1	S2C2.TIF	S2C1.TIF	S1C2.TIF	2	2	1	2	1	2	200	687	475529	476229	1910	1895	476479	-32768	1841	233.689000000013	-32768	-32768	-32768	-32768	-32768	-32768	-32768	-32768	-32768	-32768	-32768	-509013.311	476477	476519	43	498.399993896484	358.200012207031	731.299987792969	357.700012207031
2	irir1101m	l	0	l	m	23	1	1	86	86	1	S1C2.TIF	S1C3.TIF	S2C1.TIF	1	1	2	2	3	1	200	877	478173	479073	1984	2009	479330	-32768	2135	240.86599999998	-32768	-32768	-32768	-32768	-32768	-32768	-32768	-32768	-32768	-32768	-32768	-511857.134	479326	479365	40	494.299987792969	379	708.099975585938	373.100006103516
2	irir1101m	l	0	l	m	23	0	1	87	87	-1	S1C2.TIF	S1C1.TIF	S2C2.TIF	1	1	2	2	1	2	200	926	480442	481392	1896	1912	481731	-32768	1976	321.53899999999	-32768	-32768	-32768	-32768	-32768	-32768	-32768	-32768	-32768	-32768	-32768	-514177.461	481727	481780	54	496.399993896484	364.700012207031	285.799987792969	364.700012207031
2	irir1101m	l	0	l	m	23	1	1	88	88	1	S2C2.TIF	S2C1.TIF	S1C3.TIF	2	2	1	2	1	3	200	557	483132	483682	1961	1955	483933	-32768	1982	234.473999999987	-32768	-32768	-32768	-32768	-32768	-32768	-32768	-32768	-32768	-32768	-32768	-516466.526	483930	483978	49	485.600006103516	371.200012207031	719.200012207031	374.100006103516
2	irir1101m	l	0	l	m	23	1	1	89	89	-1	S2C3.TIF	S2C2.TIF	S1C1.TIF	2	2	1	3	2	1	200	768	485089	485889	1802	1813	486190	-32768	1863	283.886999999988	-32768	-32768	-32768	-32768	-32768	-32768	-32768	-32768	-32768	-32768	-32768	-518674.113	486186	486227	42	496	364.600006103516	283.100006103516	370
2	irir1101m	l	0	l	m	23	0	1	90	90	-1	S2C1.TIF	S2C2.TIF	S1C1.TIF	2	2	1	1	2	1	200	509	487381	487881	2004	1994	488342	-32768	2206	444.087999999989	488338	488378	41	499.100006103516	377.5	691.200012207031	382.200012207031	132.300003051758	310.299987792969	5.5138543208993	-1.40558383831246	440.087999999989	488662	488689	28	460.700012207031	376	320.5	381.100006103516
2	irir1101m	l	0	l	m	23	1	1	91	91	-1	S1C1.TIF	S1C3.TIF	S2C2.TIF	1	1	2	1	3	2	200	963	490075	491025	2270	2302	491305	-32768	2398	262.34600000002	-32768	-32768	-32768	-32768	-32768	-32768	-32768	-32768	-32768	-32768	-32768	-523810.654	491301	491352	52	510	387.899993896484	328	391.200012207031
2	irir1101m	l	0	l	m	23	0	1	92	92	1	S2C2.TIF	S2C3.TIF	S1C2.TIF	2	2	1	2	3	2	200	746	492892	493642	2035	2031	494035	-32768	2014	375.933000000019	-32768	-32768	-32768	-32768	-32768	-32768	-32768	-32768	-32768	-32768	-32768	-526427.067	494031	494067	37	506.299987792969	376.299987792969	718.200012207031	381.899993896484
2	irir1101m	l	0	l	m	23	0	1	93	93	1	S1C3.TIF	S1C2.TIF	S2C3.TIF	1	1	2	3	2	3	200	834	495553	496403	2170	2210	496745	-32768	2345	325.74099999998	-32768	-32768	-32768	-32768	-32768	-32768	-32768	-32768	-32768	-32768	-32768	-529187.259	496741	496783	43	502.5	381.799987792969	699.700012207031	381.799987792969
2	irir1101m	l	0	l	m	23	1	1	94	94	-1	S1C3.TIF	S1C1.TIF	S2C2.TIF	1	1	2	3	1	2	200	891	498265	499165	2248	2276	499628	-32768	2386	446.224999999977	499624	499664	41	497.399993896484	386.899993896484	718.400024414062	391.600006103516	150.300003051758	336.5	6.33381926885545	-1.22183139715307	442.224999999977	500035	500059	25	381	388.600006103516	299.5	389.200012207031
2	irir1101m	l	0	l	m	23	1	1	95	95	1	S2C2.TIF	S2C3.TIF	S1C1.TIF	2	2	1	2	3	1	200	644	501556	502206	1844	1857	502469	-32768	1776	246.034999999974	-32768	-32768	-32768	-32768	-32768	-32768	-32768	-32768	-32768	-32768	-32768	-534990.965	502465	502507	43	505	371.299987792969	686.299987792969	373.299987792969
2	irir1101m	l	0	l	m	23	1	1	96	96	-1	S1C2.TIF	S1C3.TIF	S2C1.TIF	1	1	2	2	3	1	200	881	503829	504729	1596	1598	505060	-32768	1757	314.281000000017	505059	505069	11	491	370.399993896484	468.899993896484	371.600006103516	51.7000007629395	67.6999969482422	0.637825979163521	-176.892619086722	313.281000000017	505518	505558	41	498.299987792969	379.899993896484	303	376
2	irir1101m	l	0	l	m	23	0	2	1	97	-1	S1C1.TIF	S1C2.TIF	S2C1.TIF	1	1	2	1	2	1	200	830	509289	510139	2810	2816	510595	-32768	2703	439.449000000022	-32768	-32768	-32768	-32768	-32768	-32768	-32768	-32768	-32768	-32768	-32768	-542923.551	510591	510633	43	512.799987792969	371.799987792969	304.5	384.700012207031
2	irir1101m	l	0	l	m	23	0	2	2	98	1	S1C1.TIF	S1C2.TIF	S2C1.TIF	1	1	2	1	2	1	200	626	511759	512409	2285	2288	512711	-32768	2259	284.949000000022	-32768	-32768	-32768	-32768	-32768	-32768	-32768	-32768	-32768	-32768	-32768	-545194.051	512708	512749	42	505.600006103516	373.700012207031	729.700012207031	376.200012207031
2	irir1101m	l	0	l	m	23	0	2	3	99	1	S1C3.TIF	S1C2.TIF	S2C3.TIF	1	1	2	3	2	3	200	595	514108	514708	2180	2212	514964	-32768	2195	238.483000000007	514961	514996	36	513.799987792969	384.299987792969	356.100006103516	390.899993896484	121.300003051758	229.5	4.53558689854338	-177.600714209184	235.483000000007	515345	515394	50	324.200012207031	399.399993896484	691.099975585938	393.100006103516
2	irir1101m	l	0	l	m	23	1	2	4	100	-1	S1C2.TIF	S1C3.TIF	S2C1.TIF	1	1	2	2	3	1	200	795	516471	517271	1947	1987	517671	-32768	2160	382.920999999973	-32768	-32768	-32768	-32768	-32768	-32768	-32768	-32768	-32768	-32768	-32768	-550056.079	517667	517707	41	498.5	361.600006103516	302.799987792969	376.5
2	irir1101m	l	0	l	m	23	0	2	5	101	1	S1C2.TIF	S1C3.TIF	S2C2.TIF	1	1	2	2	3	2	200	980	518789	519789	2103	2115	520117	-32768	2259	311.662000000011	-32768	-32768	-32768	-32768	-32768	-32768	-32768	-32768	-32768	-32768	-32768	-552573.338	520112	520150	39	498.100006103516	370.899993896484	711.200012207031	375.5
2	irir1101m	l	0	l	m	23	0	2	6	102	1	S1C1.TIF	S1C2.TIF	S2C1.TIF	1	1	2	1	2	1	200	654	521212	521862	1798	1805	522282	-32768	1797	403.239000000001	-32768	-32768	-32768	-32768	-32768	-32768	-32768	-32768	-32768	-32768	-32768	-554646.761	522277	522327	51	492.399993896484	364.899993896484	719.900024414062	371.100006103516
2	irir1101m	l	0	l	m	23	1	2	7	103	-1	S2C3.TIF	S2C1.TIF	S1C2.TIF	2	2	1	3	1	2	200	903	523402	524302	1713	1715	524780	-32768	1959	460.93200000003	-32768	-32768	-32768	-32768	-32768	-32768	-32768	-32768	-32768	-32768	-32768	-557087.068	524873	524929	57	556.299987792969	375.700012207031	282.700012207031	375.799987792969
2	irir1101m	l	0	l	m	23	1	2	8	104	-1	S2C1.TIF	S2C3.TIF	S1C2.TIF	2	2	1	1	3	2	200	770	526048	526848	1967	1978	527221	-32768	2085	355.900000000023	-32768	-32768	-32768	-32768	-32768	-32768	-32768	-32768	-32768	-32768	-32768	-559633.1	527217	527257	41	490.899993896484	374.600006103516	287.200012207031	376.899993896484
2	irir1101m	l	0	l	m	23	1	2	9	105	-1	S1C1.TIF	S1C2.TIF	S2C3.TIF	1	1	2	1	2	3	200	950	528549	529499	1881	1897	529784	-32768	1920	268.655000000028	-32768	-32768	-32768	-32768	-32768	-32768	-32768	-32768	-32768	-32768	-32768	-562283.345	529780	529824	45	488.299987792969	372.200012207031	282.100006103516	375
2	irir1101m	l	0	l	m	23	1	2	10	106	1	S1C2.TIF	S1C1.TIF	S2C3.TIF	1	1	2	2	1	3	200	748	531338	532088	1824	1835	532364	-32768	1904	259.400999999954	-32768	-32768	-32768	-32768	-32768	-32768	-32768	-32768	-32768	-32768	-32768	-564872.599	532359	532400	42	494.700012207031	368.299987792969	717.599975585938	368.700012207031
2	irir1101m	l	0	l	m	23	0	2	11	107	-1	S1C2.TIF	S1C1.TIF	S2C2.TIF	1	1	2	2	1	2	200	971	533685	534685	1686	1721	535007	-32768	1904	304.489999999991	-32768	-32768	-32768	-32768	-32768	-32768	-32768	-32768	-32768	-32768	-32768	-567470.51	535002	535056	55	488.899993896484	372.200012207031	281.100006103516	370.399993896484
2	irir1101m	l	0	l	m	23	0	2	12	108	-1	S1C3.TIF	S1C2.TIF	S2C3.TIF	1	1	2	3	2	3	200	664	537118	537818	1624	1596	538199	-32768	1440	364.248000000021	-32768	-32768	-32768	-32768	-32768	-32768	-32768	-32768	-32768	-32768	-32768	-570602.752	538195	538235	41	496.899993896484	356.200012207031	282.399993896484	364.5
2	irir1101m	l	0	l	m	23	0	2	13	109	1	S1C2.TIF	S1C3.TIF	S2C2.TIF	1	1	2	2	3	2	200	867	539746	540596	1845	1883	540916	-32768	2013	303.109999999986	-32768	-32768	-32768	-32768	-32768	-32768	-32768	-32768	-32768	-32768	-32768	-573380.89	540912	540948	37	490.700012207031	378.299987792969	719	385.700012207031
2	irir1101m	l	0	l	m	23	0	2	14	110	-1	S1C2.TIF	S1C3.TIF	S2C2.TIF	1	1	2	2	3	2	200	680	542584	543284	1522	1527	543911	-32768	1655	610.126999999979	-32768	-32768	-32768	-32768	-32768	-32768	-32768	-32768	-32768	-32768	-32768	-576068.873	543906	543946	41	502.100006103516	363.700012207031	285.799987792969	375.799987792969
2	irir1101m	l	0	l	m	23	0	2	15	111	-1	S2C3.TIF	S2C1.TIF	S1C3.TIF	2	2	1	3	1	3	200	712	544974	545674	1594	1593	546078	-32768	1602	386.746999999974	-32768	-32768	-32768	-32768	-32768	-32768	-32768	-32768	-32768	-32768	-32768	-578459.253	546074	546114	41	493.399993896484	354.200012207031	286.399993896484	365.200012207031
2	irir1101m	l	0	l	m	23	1	2	16	112	1	S1C3.TIF	S1C2.TIF	S2C1.TIF	1	1	2	3	2	1	200	724	547516	548266	1938	1956	548676	-32768	2069	393.366000000038	548672	548723	52	491.299987792969	378.899993896484	310.899993896484	389.299987792969	123.800003051758	305.799987792969	5.17771101458857	-176.687040650228	389.366000000038	549199	549223	25	769.700012207031	383.5	693.099975585938	384.100006103516
2	irir1101m	l	0	l	m	23	1	2	17	113	1	S1C3.TIF	S1C2.TIF	S2C1.TIF	1	1	2	3	2	1	200	937	550882	551832	2010	1996	552361	-32768	2159	511.991999999969	-32768	-32768	-32768	-32768	-32768	-32768	-32768	-32768	-32768	-32768	-32768	-584617.008	552356	552404	49	497.5	380.299987792969	704	378.5
2	irir1101m	l	0	l	m	23	0	2	18	114	-1	S2C1.TIF	S2C2.TIF	S1C1.TIF	2	2	1	1	2	1	200	704	553914	554614	2192	2201	555016	-32768	2216	384.285000000033	-32768	-32768	-32768	-32768	-32768	-32768	-32768	-32768	-32768	-32768	-32768	-587399.715	555012	555069	58	490.299987792969	386.600006103516	277.399993896484	385
2	irir1101m	l	0	l	m	23	0	2	19	115	-1	S2C2.TIF	S2C1.TIF	S1C2.TIF	2	2	1	2	1	2	200	913	556457	557357	1730	1708	557795	-32768	1592	420.898000000045	-32768	-32768	-32768	-32768	-32768	-32768	-32768	-32768	-32768	-32768	-32768	-590142.102	557791	557833	43	494	359.399993896484	265.700012207031	369.899993896484
2	irir1101m	l	0	l	m	23	1	2	20	116	1	S1C1.TIF	S1C2.TIF	S2C3.TIF	1	1	2	1	2	3	200	683	559186	559886	1662	1674	560197	-32768	1760	294.138000000035	-32768	-32768	-32768	-32768	-32768	-32768	-32768	-32768	-32768	-32768	-32768	-592670.862	560193	560237	45	495.799987792969	370	722	375.799987792969
2	irir1101m	l	0	l	m	23	0	2	21	117	1	S1C2.TIF	S1C1.TIF	S2C2.TIF	1	1	2	2	1	2	200	954	562816	563766	2011	2024	564048	-32768	1907	264.966000000015	-32768	-32768	-32768	-32768	-32768	-32768	-32768	-32768	-32768	-32768	-32768	-596551.034	564044	564090	47	493.700012207031	373.700012207031	710.400024414062	372.600006103516
2	irir1101m	l	0	l	m	23	1	2	22	118	1	S1C2.TIF	S1C3.TIF	S2C1.TIF	1	1	2	2	3	1	200	886	565156	566056	1671	1667	566317	-32768	1771	244.116999999969	-32768	-32768	-32768	-32768	-32768	-32768	-32768	-32768	-32768	-32768	-32768	-598840.883	566312	566353	42	492	358.299987792969	717	367.399993896484
2	irir1101m	l	0	l	m	23	0	2	23	119	-1	S2C2.TIF	S2C1.TIF	S1C2.TIF	2	2	1	2	1	2	200	692	567424	568124	1991	2010	568370	-32768	2062	228.768999999971	-32768	-32768	-32768	-32768	-32768	-32768	-32768	-32768	-32768	-32768	-32768	-600909.231	568366	568422	57	489.5	373.899993896484	273.5	378.100006103516
2	irir1101m	l	0	l	m	23	0	2	24	120	1	S2C2.TIF	S2C1.TIF	S1C2.TIF	2	2	1	2	1	2	200	549	569605	570155	1827	1843	570482	-32768	1928	310.138000000035	-32768	-32768	-32768	-32768	-32768	-32768	-32768	-32768	-32768	-32768	-32768	-602939.862	570478	570512	35	492.399993896484	380.600006103516	718.099975585938	380.200012207031
2	irir1101m	l	0	l	m	23	1	2	25	121	-1	S1C2.TIF	S1C1.TIF	S2C3.TIF	1	1	2	2	1	3	200	539	571839	572389	1675	1666	572638	-32768	1749	232.569999999949	-32768	-32768	-32768	-32768	-32768	-32768	-32768	-32768	-32768	-32768	-32768	-605173.43	572635	572676	42	494.200012207031	366.700012207031	285.600006103516	372.700012207031
2	irir1101m	l	0	l	m	23	0	2	26	122	1	S2C3.TIF	S2C1.TIF	S1C3.TIF	2	2	1	3	1	3	200	864	573730	574580	1967	2007	574871	-32768	2173	274.329999999958	-32768	-32768	-32768	-32768	-32768	-32768	-32768	-32768	-32768	-32768	-32768	-607364.67	574868	574899	32	488.899993896484	383.399993896484	690.700012207031	381.600006103516
2	irir1101m	l	0	l	m	23	1	2	27	123	1	S2C1.TIF	S2C3.TIF	S1C2.TIF	2	2	1	1	3	2	200	889	576047	576947	1691	1702	577187	-32768	1739	223.189000000013	-32768	-32768	-32768	-32768	-32768	-32768	-32768	-32768	-32768	-32768	-32768	-609731.811	577183	577230	48	486.700012207031	359.600006103516	725.200012207031	367.299987792969
2	irir1101m	l	0	l	m	23	1	2	28	124	1	S2C3.TIF	S2C1.TIF	S1C2.TIF	2	2	1	3	1	2	200	851	579149	579999	1869	1873	580237	-32768	1839	221.082999999984	-32768	-32768	-32768	-32768	-32768	-32768	-32768	-32768	-32768	-32768	-32768	-612783.917	580234	580275	42	496.5	373.799987792969	729.599975585938	383.600006103516
2	irir1101m	l	0	l	m	23	1	2	29	125	-1	S2C3.TIF	S2C2.TIF	S1C1.TIF	2	2	1	3	2	1	200	699	581333	582033	1267	1254	582365	-32768	1300	315.802999999956	-32768	-32768	-32768	-32768	-32768	-32768	-32768	-32768	-32768	-32768	-32768	-614817.197	582362	582400	39	489.200012207031	355	277.299987792969	365.799987792969
2	irir1101m	l	0	l	m	23	1	2	30	126	-1	S2C3.TIF	S2C1.TIF	S1C2.TIF	2	2	1	3	1	2	200	918	583446	584346	1605	1618	584702	-32768	1708	340.059000000008	-32768	-32768	-32768	-32768	-32768	-32768	-32768	-32768	-32768	-32768	-32768	-617129.941	584698	584752	55	494	362.100006103516	295.799987792969	371.799987792969
2	irir1101m	l	0	l	m	23	1	2	31	127	-1	S1C3.TIF	S1C2.TIF	S2C1.TIF	1	1	2	3	2	1	200	908	585819	586719	1491	1515	586954	-32768	1652	218.280000000028	-32768	-32768	-32768	-32768	-32768	-32768	-32768	-32768	-32768	-32768	-32768	-619503.72	586950	586987	38	483.899993896484	360.700012207031	302.399993896484	371.600006103516
2	irir1101m	l	0	l	m	23	1	2	32	128	-1	S2C1.TIF	S2C3.TIF	S1C2.TIF	2	2	1	1	3	2	200	704	588300	589000	2110	2092	589237	-32768	1963	219.766999999993	589233	589267	35	491.600006103516	375.399993896484	555.200012207031	372.399993896484	103.599998474121	240.699996948242	1.83225684377514	2.70452504963187	215.766999999993	589305	589346	42	560.799987792969	372.399993896484	327.600006103516	369.799987792969
2	irir1101m	l	0	l	m	23	0	2	33	129	-1	S2C2.TIF	S2C3.TIF	S1C2.TIF	2	2	1	2	3	2	200	653	590491	591141	1468	1486	591376	-32768	1540	218.508999999962	591373	591411	39	485.899993896484	359.200012207031	607.099975585938	359.200012207031	121.900001525879	301.899993896484	3.48275817087893	0	215.508999999962	591507	591566	60	613.099975585938	357.899993896484	292.899993896484	367.799987792969
2	irir1101m	l	0	l	m	23	1	2	34	130	-1	S1C3.TIF	S1C2.TIF	S2C1.TIF	1	1	2	3	2	1	200	538	592638	593188	1833	1820	593435	-32768	1814	230.79700000002	-32768	-32768	-32768	-32768	-32768	-32768	-32768	-32768	-32768	-32768	-32768	-625972.203	593431	593470	40	486.399993896484	377.200012207031	294.600006103516	379.100006103516
2	irir1101m	l	0	l	m	23	0	2	35	131	-1	S1C3.TIF	S1C1.TIF	S2C3.TIF	1	1	2	3	1	3	200	700	594558	595258	1658	1677	595516	-32768	1779	241.412999999942	-32768	-32768	-32768	-32768	-32768	-32768	-32768	-32768	-32768	-32768	-32768	-628042.587	595512	595562	51	489.700012207031	363	300.200012207031	369.600006103516
2	irir1101m	l	0	l	m	23	1	2	36	132	1	S1C1.TIF	S1C3.TIF	S2C2.TIF	1	1	2	1	3	2	200	810	596884	597684	1795	1787	597943	-32768	1684	241.444000000018	-32768	-32768	-32768	-32768	-32768	-32768	-32768	-32768	-32768	-32768	-32768	-630469.556	597939	597984	46	480.200012207031	356.5	711.599975585938	373.700012207031
2	irir1101m	l	0	l	m	23	1	2	37	133	-1	S2C2.TIF	S2C1.TIF	S1C3.TIF	2	2	1	2	1	3	200	510	599128	599628	1433	1441	600024	-32768	1559	379.234000000055	-32768	-32768	-32768	-32768	-32768	-32768	-32768	-32768	-32768	-32768	-32768	-632412.766	600020	600061	42	490	361.799987792969	277.299987792969	385.899993896484
2	irir1101m	l	0	l	m	23	1	2	38	134	-1	S2C2.TIF	S2C3.TIF	S1C1.TIF	2	2	1	2	3	1	200	995	601129	602129	2041	2018	602415	-32768	1914	269.099000000046	-32768	-32768	-32768	-32768	-32768	-32768	-32768	-32768	-32768	-32768	-32768	-634913.901	602411	602449	39	491.5	380.600006103516	299.799987792969	386.399993896484
2	irir1101m	l	0	l	m	23	0	2	39	135	-1	S2C2.TIF	S2C3.TIF	S1C2.TIF	2	2	1	2	3	2	200	932	603715	604665	1995	2000	604898	-32768	2059	216.819000000018	604893	604940	48	494	379	671.900024414062	379	133.5	357.799987792969	5.10473522142785	0	211.819000000018	605026	605090	65	678.900024414062	383.299987792969	298.600006103516	381.200012207031
2	irir1101m	l	0	l	m	23	1	2	40	136	1	S2C1.TIF	S2C3.TIF	S1C2.TIF	2	2	1	1	3	2	200	611	606159	606759	2132	2146	606934	-32768	2157	158.85400000005	606928	606965	38	490.700012207031	378.200012207031	342	379.700012207031	110.400001525879	233.699996948242	4.26707660137405	-179.421080208233	152.85400000005	607092	607151	60	349	372.899993896484	706.599975585938	371
2	irir1101m	l	0	l	m	23	1	2	41	137	1	S1C2.TIF	S1C1.TIF	S2C3.TIF	1	1	2	2	1	3	200	900	608533	609433	2122	2135	609666	-32768	2164	216.204999999958	-32768	-32768	-32768	-32768	-32768	-32768	-32768	-32768	-32768	-32768	-32768	-642217.795	609662	609706	45	498.299987792969	381	703.299987792969	377.899993896484
2	irir1101m	l	0	l	m	23	1	2	42	138	1	S1C3.TIF	S1C1.TIF	S2C2.TIF	1	1	2	3	1	2	200	651	610755	611405	1809	1814	611704	-32768	1987	282.319999999949	-32768	-32768	-32768	-32768	-32768	-32768	-32768	-32768	-32768	-32768	-32768	-644189.68	611699	611743	45	490.700012207031	380.399993896484	732.099975585938	383.899993896484
2	irir1101m	l	0	l	m	23	0	2	43	139	1	S2C3.TIF	S2C2.TIF	S1C3.TIF	2	2	1	3	2	3	200	585	612804	613404	2210	2219	613652	-32768	2177	231.113000000012	-32768	-32768	-32768	-32768	-32768	-32768	-32768	-32768	-32768	-32768	-32768	-646188.887	613648	613695	48	488.100006103516	387.899993896484	714.5	391.700012207031
2	irir1101m	l	0	l	m	23	1	2	44	140	-1	S2C3.TIF	S2C2.TIF	S1C1.TIF	2	2	1	3	2	1	200	917	615006	615906	1646	1674	616181	-32768	1729	258.630000000005	-32768	-32768	-32768	-32768	-32768	-32768	-32768	-32768	-32768	-32768	-32768	-648690.37	616177	616216	40	483.5	363.299987792969	277.799987792969	382.700012207031
2	irir1101m	l	0	l	m	23	1	2	45	141	-1	S2C2.TIF	S2C1.TIF	S1C3.TIF	2	2	1	2	1	3	200	941	617356	618306	1444	1417	618717	-32768	1435	393.359000000055	-32768	-32768	-32768	-32768	-32768	-32768	-32768	-32768	-32768	-32768	-32768	-651091.641	618714	618757	44	486.799987792969	350.5	273.899993896484	361.799987792969
2	irir1101m	l	0	l	m	23	0	2	46	142	-1	S2C1.TIF	S2C3.TIF	S1C1.TIF	2	2	1	1	3	1	200	989	619821	620821	1520	1548	621247	-32768	1808	409.400000000023	-32768	-32768	-32768	-32768	-32768	-32768	-32768	-32768	-32768	-32768	-32768	-653605.6	621243	621283	41	486.899993896484	373	278.600006103516	385.299987792969
2	irir1101m	l	0	l	m	23	0	2	47	143	-1	S1C2.TIF	S1C1.TIF	S2C2.TIF	1	1	2	2	1	2	200	912	623379	624279	1441	1431	624827	-32768	1415	531.527000000002	-32768	-32768	-32768	-32768	-32768	-32768	-32768	-32768	-32768	-32768	-32768	-657063.473	624823	624866	44	479	357.399993896484	284.399993896484	367.899993896484
2	irir1101m	l	0	l	m	23	0	2	48	144	-1	S2C3.TIF	S2C2.TIF	S1C3.TIF	2	2	1	3	2	3	200	972	625905	626905	1659	1663	627277	-32768	1806	355.128999999957	-32768	-32768	-32768	-32768	-32768	-32768	-32768	-32768	-32768	-32768	-32768	-659689.871	627272	627309	38	486.700012207031	374.399993896484	293.5	372.200012207031
2	irir1101m	l	0	l	m	23	0	2	49	145	1	S2C1.TIF	S2C3.TIF	S1C1.TIF	2	2	1	1	3	1	200	505	628684	629184	1579	1595	629557	-32768	1830	355.722999999998	-32768	-32768	-32768	-32768	-32768	-32768	-32768	-32768	-32768	-32768	-32768	-661969.277	629553	629595	43	480.700012207031	371.600006103516	707.299987792969	379.799987792969
2	irir1101m	l	0	l	m	23	1	2	50	146	1	S2C3.TIF	S2C2.TIF	S1C1.TIF	2	2	1	3	2	1	200	849	630689	631539	1998	2005	631813	-32768	2074	257.109000000055	631809	631843	35	477.899993896484	378.5	332.299987792969	371.899993896484	116.900001525879	235.199996948242	4.18222029328305	177.397799660191	253.109000000055	631913	631974	62	334.299987792969	369.200012207031	714.099975585938	368.899993896484
2	irir1101m	l	0	l	m	23	0	2	51	147	-1	S1C3.TIF	S1C2.TIF	S2C3.TIF	1	1	2	3	2	3	200	751	633316	634066	2111	2121	634377	-32768	2220	293.739999999991	-32768	-32768	-32768	-32768	-32768	-32768	-32768	-32768	-32768	-32768	-32768	-666851.26	634373	634430	58	492.799987792969	378.799987792969	295.700012207031	393.100006103516
2	irir1101m	l	0	l	m	23	1	2	52	148	1	S2C2.TIF	S2C1.TIF	S1C3.TIF	2	2	1	2	1	3	200	547	635769	636319	1932	1930	636612	-32768	1858	276.513999999966	-32768	-32768	-32768	-32768	-32768	-32768	-32768	-32768	-32768	-32768	-32768	-669103.486	636608	636654	47	485.5	369.899993896484	693.5	373
2	irir1101m	l	0	l	m	23	0	2	53	149	1	S2C2.TIF	S2C1.TIF	S1C2.TIF	2	2	1	2	1	2	200	608	637686	638286	1772	1776	638481	-32768	1820	178.685999999987	638479	638503	25	492.299987792969	372.799987792969	418.200012207031	370.399993896484	82.4000015258789	149.800003051758	2.13349478091578	178.142933266132	176.685999999987	638653	638699	47	421.799987792969	373.200012207031	720.700012207031	374.700012207031
2	irir1101m	l	0	l	m	23	1	2	54	150	-1	S1C3.TIF	S1C1.TIF	S2C2.TIF	1	1	2	3	1	2	200	723	639813	640563	1994	1983	640909	-32768	1865	329.207000000053	-32768	-32768	-32768	-32768	-32768	-32768	-32768	-32768	-32768	-32768	-32768	-673347.793	640906	640949	44	492.799987792969	378.5	275.200012207031	382.299987792969
2	irir1101m	l	0	l	m	23	1	2	55	151	-1	S1C2.TIF	S1C1.TIF	S2C3.TIF	1	1	2	2	1	3	200	698	642287	642987	1455	1479	643364	-32768	1656	360.101000000024	-32768	-32768	-32768	-32768	-32768	-32768	-32768	-32768	-32768	-32768	-32768	-675771.899	643360	643401	42	483.200012207031	355.299987792969	274.700012207031	380.399993896484
2	irir1101m	l	0	l	m	23	0	2	56	152	1	S1C2.TIF	S1C1.TIF	S2C2.TIF	1	1	2	2	1	2	200	973	644460	645460	2002	2024	645801	-32768	2090	324.528000000049	-32768	-32768	-32768	-32768	-32768	-32768	-32768	-32768	-32768	-32768	-32768	-678244.472	645797	645827	31	493.899993896484	382.200012207031	687.299987792969	378.200012207031
2	irir1101m	l	0	l	m	23	1	2	57	153	-1	S2C2.TIF	S2C3.TIF	S1C1.TIF	2	2	1	2	3	1	200	521	646977	647527	1570	1585	647948	-32768	1641	404.949000000022	647944	647992	49	486.100006103516	364.399993896484	707.299987792969	370.100006103516	126.900001525879	265.200012207031	6.34022450139493	-1.48035036344929	400.949000000022	648099	648162	64	696.5	372.5	331.899993896484	369.5
2	irir1101m	l	0	l	m	23	1	2	58	154	-1	S1C1.TIF	S1C3.TIF	S2C2.TIF	1	1	2	1	3	2	200	942	650012	650962	1887	1858	651265	-32768	1668	285.511000000057	-32768	-32768	-32768	-32768	-32768	-32768	-32768	-32768	-32768	-32768	-32768	-683747.489	651261	651306	46	497.600006103516	370.299987792969	292.399993896484	370
2	irir1101m	l	0	l	m	23	0	2	59	155	1	S2C1.TIF	S2C2.TIF	S1C1.TIF	2	2	1	1	2	1	200	572	652423	653023	1579	1600	653318	-32768	1655	278.488999999943	-32768	-32768	-32768	-32768	-32768	-32768	-32768	-32768	-32768	-32768	-32768	-685807.511	653313	653355	43	488.200012207031	353.899993896484	724.5	368.5
2	irir1101m	l	0	l	m	23	1	2	60	156	1	S1C1.TIF	S1C3.TIF	S2C2.TIF	1	1	2	1	3	2	200	823	654644	655494	1707	1698	655509	-32768	1694	-2.23999999999069	-32768	-32768	-32768	-32768	-32768	-32768	-32768	-32768	-32768	-32768	-32768	-688279.24	655755	655798	44	490	360.799987792969	705.099975585938	369.100006103516
2	irir1101m	l	0	l	m	23	0	2	61	157	1	S1C1.TIF	S1C3.TIF	S2C1.TIF	1	1	2	1	3	1	200	799	656914	657714	1067	1063	657994	-32768	1066	263.726999999955	-32768	-32768	-32768	-32768	-32768	-32768	-32768	-32768	-32768	-32768	-32768	-690498.273	657990	658031	42	487.5	353	713.900024414062	342.299987792969
2	irir1101m	l	0	l	m	23	0	2	62	158	-1	S2C3.TIF	S2C1.TIF	S1C3.TIF	2	2	1	3	1	3	200	965	659885	660835	1309	1299	661163	-32768	1251	310.011000000057	661160	661201	42	488.399993896484	351.799987792969	267.200012207031	363	146.600006103516	257.700012207031	6.31916147044426	-177.085495369691	307.011000000057	662281	662369	89	285.700012207031	367.899993896484	274.5	379.5
2	irir1101m	l	0	l	m	23	0	2	63	159	-1	S2C1.TIF	S2C3.TIF	S1C1.TIF	2	2	1	1	3	1	200	880	734577	735477	2496	2506	735778	-32768	2688	284.076000000001	-32768	-32768	-32768	-32768	-32768	-32768	-32768	-32768	-32768	-32768	-32768	-768261.924	735774	735814	41	509.5	390.600006103516	300.200012207031	393.899993896484
2	irir1101m	l	0	l	m	23	1	2	64	160	1	S2C3.TIF	S2C1.TIF	S1C2.TIF	2	2	1	3	1	2	200	809	737066	737866	2493	2462	738100	-32768	2333	217.41399999999	-32768	-32768	-32768	-32768	-32768	-32768	-32768	-32768	-32768	-32768	-32768	-770650.586	738097	738139	43	503.600006103516	389.899993896484	720.599975585938	393.799987792969
2	irir1101m	l	0	l	m	23	0	2	65	161	1	S2C3.TIF	S2C1.TIF	S1C3.TIF	2	2	1	3	1	3	200	906	739269	740169	2223	2239	740428	-32768	2331	242.677000000025	-32768	-32768	-32768	-32768	-32768	-32768	-32768	-32768	-32768	-32768	-32768	-772953.323	740424	740468	45	508.5	380	722.700012207031	381.100006103516
2	irir1101m	l	0	l	m	23	0	2	66	162	1	S2C3.TIF	S2C2.TIF	S1C3.TIF	2	2	1	3	2	3	200	723	741585	742335	2461	2439	742568	-32768	2330	216.094000000041	-32768	-32768	-32768	-32768	-32768	-32768	-32768	-32768	-32768	-32768	-32768	-775119.906	742565	742609	45	501	371.899993896484	733.599975585938	371.899993896484
2	irir1101m	l	0	l	m	23	0	2	67	163	1	S1C1.TIF	S1C3.TIF	S2C1.TIF	1	1	2	1	3	1	200	959	743732	744682	1980	1965	744909	-32768	2003	211.027000000002	-32768	-32768	-32768	-32768	-32768	-32768	-32768	-32768	-32768	-32768	-32768	-777465.973	744906	744946	41	501.299987792969	378.399993896484	716	377.799987792969
2	irir1101m	l	0	l	m	23	1	2	68	164	1	S2C1.TIF	S2C2.TIF	S1C3.TIF	2	2	1	1	2	3	200	725	746056	746806	2229	2245	747048	-32768	2249	224.378999999957	-32768	-32768	-32768	-32768	-32768	-32768	-32768	-32768	-32768	-32768	-32768	-779591.621	747045	747091	47	500	386.100006103516	718.700012207031	378.5
2	irir1101m	l	0	l	m	23	0	2	69	165	1	S1C3.TIF	S1C1.TIF	S2C3.TIF	1	1	2	3	1	3	200	561	748161	748711	2156	2153	748984	-32768	2261	256.081000000006	-32768	-32768	-32768	-32768	-32768	-32768	-32768	-32768	-32768	-32768	-32768	-781495.919	748980	749019	40	500.700012207031	371.200012207031	716.099975585938	379.700012207031
2	irir1101m	l	0	l	m	23	0	2	70	166	1	S1C3.TIF	S1C2.TIF	S2C3.TIF	1	1	2	3	2	3	200	565	750064	750664	2290	2292	751105	-32768	2425	423.927000000025	-32768	-32768	-32768	-32768	-32768	-32768	-32768	-32768	-32768	-32768	-32768	-783449.073	751101	751145	45	497	387.200012207031	706.200012207031	378.5
2	irir1101m	l	0	l	m	23	1	2	71	167	1	S2C2.TIF	S2C1.TIF	S1C3.TIF	2	2	1	2	1	3	200	732	752481	753231	2068	2090	753607	-32768	2297	359.131000000052	-32768	-32768	-32768	-32768	-32768	-32768	-32768	-32768	-32768	-32768	-32768	-786015.869	753603	753654	52	488.600006103516	388.299987792969	728.099975585938	390.100006103516
2	irir1101m	l	0	l	m	23	1	2	72	168	-1	S1C1.TIF	S1C3.TIF	S2C2.TIF	1	1	2	1	3	2	200	945	754758	755708	2274	2292	755949	-32768	2406	224.432999999961	-32768	-32768	-32768	-32768	-32768	-32768	-32768	-32768	-32768	-32768	-32768	-788492.567	755944	755983	40	502.600006103516	394.899993896484	313.200012207031	397.100006103516
2	irir1101m	l	0	l	m	23	0	2	73	169	-1	S1C1.TIF	S1C2.TIF	S2C1.TIF	1	1	2	1	2	1	200	546	757039	757589	1979	1991	757965	-32768	2178	358.278000000049	-32768	-32768	-32768	-32768	-32768	-32768	-32768	-32768	-32768	-32768	-32768	-790374.722	757960	757999	40	494.299987792969	378.899993896484	290	382.700012207031
2	irir1101m	l	0	l	m	23	1	2	74	170	1	S2C2.TIF	S2C3.TIF	S1C1.TIF	2	2	1	2	3	1	200	885	759041	759941	2074	2081	760458	-32768	2284	499.537000000011	-32768	-32768	-32768	-32768	-32768	-32768	-32768	-32768	-32768	-32768	-32768	-792726.463	760455	760500	46	496.299987792969	396.299987792969	715.5	390.399993896484
2	irir1101m	l	0	l	m	23	1	2	75	171	1	S2C1.TIF	S2C2.TIF	S1C3.TIF	2	2	1	1	2	3	200	884	761591	762491	2164	2170	762752	-32768	2219	244.85699999996	-32768	-32768	-32768	-32768	-32768	-32768	-32768	-32768	-32768	-32768	-32768	-795275.143	762749	762786	38	496.899993896484	392.5	717	389.799987792969
2	irir1101m	l	0	l	m	23	1	2	76	172	1	S2C2.TIF	S2C3.TIF	S1C1.TIF	2	2	1	2	3	1	200	607	763864	764464	2171	2175	764744	-32768	2217	263.489999999991	-32768	-32768	-32768	-32768	-32768	-32768	-32768	-32768	-32768	-32768	-32768	-797248.51	764740	764784	45	495.5	389.200012207031	721.599975585938	387.200012207031
2	irir1101m	l	0	l	m	23	1	2	77	173	1	S1C2.TIF	S1C3.TIF	S2C1.TIF	1	1	2	2	3	1	200	889	765829	766729	1593	1583	767002	-32768	1500	257.25	-32768	-32768	-32768	-32768	-32768	-32768	-32768	-32768	-32768	-32768	-32768	-799512.75	766998	767040	43	494.799987792969	357	731.5	349.700012207031
2	irir1101m	l	0	l	m	23	0	2	78	174	1	S2C2.TIF	S2C3.TIF	S1C2.TIF	2	2	1	2	3	2	200	518	768720	769270	1929	1955	769372	-32768	2004	84.6790000000037	-32768	-32768	-32768	-32768	-32768	-32768	-32768	-32768	-32768	-32768	-32768	-802055.321	769586	769628	43	496.299987792969	383	724.700012207031	384
2	irir1101m	l	0	l	m	23	1	2	79	175	-1	S1C3.TIF	S1C1.TIF	S2C2.TIF	1	1	2	3	1	2	200	789	770786	771586	2047	2075	771883	-32768	2180	280.39300000004	-32768	-32768	-32768	-32768	-32768	-32768	-32768	-32768	-32768	-32768	-32768	-804370.607	771880	771915	36	491	384.799987792969	308.899993896484	386.299987792969
2	irir1101m	l	0	l	m	23	0	2	80	176	-1	S1C3.TIF	S1C1.TIF	S2C3.TIF	1	1	2	3	1	3	200	569	773062	773662	1841	1836	774019	-32768	2004	340.001999999979	-32768	-32768	-32768	-32768	-32768	-32768	-32768	-32768	-32768	-32768	-32768	-806446.998	774015	774055	41	513.200012207031	370.899993896484	292.700012207031	371.899993896484
2	irir1101m	l	0	l	m	23	0	2	81	177	-1	S2C1.TIF	S2C2.TIF	S1C1.TIF	2	2	1	1	2	1	200	999	775143	776143	2009	1999	776406	-32768	2130	246.359999999986	776402	776434	33	491.399993896484	383	627.700012207031	381.600006103516	116.199996948242	224	3.92251018167274	0.589338129099835	242.359999999986	776550	776612	63	614.200012207031	385.5	304.799987792969	384.399993896484
2	irir1101m	l	0	l	m	23	0	2	82	178	1	S2C2.TIF	S2C3.TIF	S1C2.TIF	2	2	1	2	3	2	200	825	778806	779656	1809	1817	779959	-32768	1916	285.35699999996	-32768	-32768	-32768	-32768	-32768	-32768	-32768	-32768	-32768	-32768	-32768	-812441.643	779954	779992	39	498.899993896484	379.799987792969	708.599975585938	375.299987792969
2	irir1101m	l	0	l	m	23	0	2	83	179	1	S2C1.TIF	S2C3.TIF	S1C1.TIF	2	2	1	1	3	1	200	836	781748	782598	2086	2109	782884	-32768	2210	269.582000000053	-32768	-32768	-32768	-32768	-32768	-32768	-32768	-32768	-32768	-32768	-32768	-815382.418	782880	782920	41	499.799987792969	391.200012207031	732.299987792969	386
2	irir1101m	l	0	l	m	23	0	2	84	180	-1	S2C3.TIF	S2C2.TIF	S1C3.TIF	2	2	1	3	2	3	200	534	783966	784516	1948	1938	784820	-32768	1976	287.243000000017	-32768	-32768	-32768	-32768	-32768	-32768	-32768	-32768	-32768	-32768	-32768	-817300.757	784816	784859	44	499.5	376.899993896484	287	372.899993896484
2	irir1101m	l	0	l	m	23	1	2	85	181	-1	S2C1.TIF	S2C2.TIF	S1C3.TIF	2	2	1	1	2	3	200	901	785986	786886	2221	2254	787168	-32768	2382	265.80700000003	-32768	-32768	-32768	-32768	-32768	-32768	-32768	-32768	-32768	-32768	-32768	-819670.193	787165	787207	43	507.5	394.100006103516	307	388.200012207031
2	irir1101m	l	0	l	m	23	1	2	86	182	1	S2C3.TIF	S2C2.TIF	S1C1.TIF	2	2	1	3	2	1	200	516	788570	789120	1946	1938	789371	-32768	1993	234.219000000041	-32768	-32768	-32768	-32768	-32768	-32768	-32768	-32768	-32768	-32768	-32768	-821904.781	789367	789408	42	490.100006103516	384.100006103516	715.900024414062	381.5
2	irir1101m	l	0	l	m	23	1	2	87	183	1	S1C1.TIF	S1C2.TIF	S2C3.TIF	1	1	2	1	2	3	200	644	790515	791165	2405	2413	791443	-32768	2435	260.863999999943	-32768	-32768	-32768	-32768	-32768	-32768	-32768	-32768	-32768	-32768	-32768	-823950.136	791438	791479	42	493.5	386.299987792969	724.799987792969	381.399993896484
2	irir1101m	l	0	l	m	23	0	2	88	184	-1	S1C2.TIF	S1C3.TIF	S2C2.TIF	1	1	2	2	3	2	200	696	792566	793266	1652	1658	793524	-32768	1694	241.454000000027	-32768	-32768	-32768	-32768	-32768	-32768	-32768	-32768	-32768	-32768	-32768	-826050.546	793522	793563	42	503.799987792969	367.799987792969	301.700012207031	358.299987792969
2	irir1101m	l	0	l	m	23	0	2	89	185	1	S1C3.TIF	S1C1.TIF	S2C3.TIF	1	1	2	3	1	3	200	525	795186	795736	2071	2076	795998	-32768	2117	245.540000000037	795995	796020	26	508.100006103516	390.100006103516	395.399993896484	383.5	122.5	215.699996948242	3.24873841544747	176.644299509422	242.540000000037	796271	796290	20	766	382.100006103516	719.299987792969	380.700012207031
2	irir1101m	l	0	l	m	23	1	2	90	186	1	S1C3.TIF	S1C1.TIF	S2C2.TIF	1	1	2	3	1	2	200	810	797361	798161	1722	1712	798406	-32768	1763	228.768999999971	-32768	-32768	-32768	-32768	-32768	-32768	-32768	-32768	-32768	-32768	-32768	-830945.231	798402	798443	42	492.299987792969	361.600006103516	732.099975585938	373.399993896484
2	irir1101m	l	0	l	m	23	1	2	91	187	-1	S2C1.TIF	S2C2.TIF	S1C3.TIF	2	2	1	1	2	3	200	655	799911	800561	2003	2013	800834	-32768	2127	256.422999999952	-32768	-32768	-32768	-32768	-32768	-32768	-32768	-32768	-32768	-32768	-32768	-833345.577	800830	800871	42	496	388.600006103516	287.100006103516	372
2	irir1101m	l	0	l	m	23	0	2	92	188	-1	S1C1.TIF	S1C3.TIF	S2C1.TIF	1	1	2	1	3	1	200	775	802385	803185	2066	2080	803469	-32768	2127	266.513999999966	-32768	-32768	-32768	-32768	-32768	-32768	-32768	-32768	-32768	-32768	-32768	-835970.486	803465	803509	45	488.600006103516	380.600006103516	279.100006103516	375.100006103516
2	irir1101m	l	0	l	m	23	1	2	93	189	-1	S1C2.TIF	S1C3.TIF	S2C1.TIF	1	1	2	2	3	1	200	605	804996	805596	2123	2096	805886	-32768	1990	273.02099999995	-32768	-32768	-32768	-32768	-32768	-32768	-32768	-32768	-32768	-32768	-32768	-838380.979	805883	805924	42	500.5	383.600006103516	310.200012207031	377.799987792969
2	irir1101m	l	0	l	m	23	1	2	94	190	-1	S1C1.TIF	S1C2.TIF	S2C3.TIF	1	1	2	1	2	3	200	957	807026	807976	1578	1592	808230	-32768	1739	237.42200000002	-32768	-32768	-32768	-32768	-32768	-32768	-32768	-32768	-32768	-32768	-32768	-840760.578	808226	808266	41	504.899993896484	381.100006103516	300	372.700012207031
2	irir1101m	l	0	l	m	23	0	2	95	191	-1	S1C1.TIF	S1C3.TIF	S2C1.TIF	1	1	2	1	3	1	200	751	809927	810677	2171	2158	811023	-32768	2058	328.15399999998	-32768	-32768	-32768	-32768	-32768	-32768	-32768	-32768	-32768	-32768	-32768	-843462.846	811019	811062	44	489.899993896484	383.600006103516	278.899993896484	371.899993896484
2	irir1101m	l	0	l	m	23	0	2	96	192	1	S2C1.TIF	S2C2.TIF	S1C1.TIF	2	2	1	1	2	1	200	840	812136	812986	1927	1945	813279	-32768	1968	276.167000000016	-32768	-32768	-32768	-32768	-32768	-32768	-32768	-32768	-32768	-32768	-32768	-845770.833	813276	813313	38	486.299987792969	378.899993896484	693.5	374.100006103516
2	irir1101m	l	0	l	m	23	0	3	1	193	1	S2C1.TIF	S2C3.TIF	S1C1.TIF	2	2	1	1	3	1	200	862	817446	818296	2530	2507	818639	-32768	2395	326.613000000012	-32768	-32768	-32768	-32768	-32768	-32768	-32768	-32768	-32768	-32768	-32768	-851080.387	818634	818668	35	506.5	384.399993896484	693.700012207031	383.700012207031
2	irir1101m	l	0	l	m	23	1	3	2	194	1	S1C3.TIF	S1C1.TIF	S2C2.TIF	1	1	2	3	1	2	200	664	819731	820431	2324	2353	820680	-32768	2528	231.932999999961	-32768	-32768	-32768	-32768	-32768	-32768	-32768	-32768	-32768	-32768	-32768	-853216.067	820677	820725	49	502.600006103516	380.399993896484	699.400024414062	383.700012207031
2	irir1101m	l	0	l	m	23	1	3	3	195	1	S2C3.TIF	S2C1.TIF	S1C2.TIF	2	2	1	3	1	2	200	580	822046	822646	2367	2351	822926	-32768	2252	263.28899999999	-32768	-32768	-32768	-32768	-32768	-32768	-32768	-32768	-32768	-32768	-32768	-855430.711	822923	822954	32	498.200012207031	385.600006103516	677.900024414062	384.899993896484
2	irir1101m	l	0	l	m	23	0	3	4	196	-1	S2C3.TIF	S2C1.TIF	S1C3.TIF	2	2	1	3	1	3	200	622	824042	824692	2076	2095	824969	-32768	2213	259.768999999971	-32768	-32768	-32768	-32768	-32768	-32768	-32768	-32768	-32768	-32768	-32768	-857477.231	824965	825017	53	504.5	376.100006103516	306.100006103516	381.5
2	irir1101m	l	0	l	m	23	1	3	5	197	-1	S2C3.TIF	S2C2.TIF	S1C1.TIF	2	2	1	3	2	1	200	694	826122	826822	2153	2178	827094	-32768	2306	255.75	-32768	-32768	-32768	-32768	-32768	-32768	-32768	-32768	-32768	-32768	-32768	-859606.25	827091	827132	42	493.700012207031	383.600006103516	291.399993896484	383.5
2	irir1101m	l	0	l	m	23	0	3	6	198	1	S2C1.TIF	S2C2.TIF	S1C1.TIF	2	2	1	1	2	1	200	963	828174	829124	1907	1931	829397	-32768	2108	255.940999999992	829393	829433	41	486.600006103516	384.399993896484	292.100006103516	373.799987792969	132	245.399993896484	5.57342251182784	176.867799234724	251.940999999992	829517	829584	68	296.600006103516	372.200012207031	717.5	377.700012207031
2	irir1101m	l	0	l	m	23	1	3	7	199	-1	S1C3.TIF	S1C1.TIF	S2C2.TIF	1	1	2	3	1	2	200	949	830672	831622	2370	2362	831871	-32768	2360	231.378999999957	-32768	-32768	-32768	-32768	-32768	-32768	-32768	-32768	-32768	-32768	-32768	-864407.621	831868	831906	39	488.899993896484	389.399993896484	304.600006103516	393.5
2	irir1101m	l	0	l	m	23	1	3	8	200	-1	S1C3.TIF	S1C2.TIF	S2C1.TIF	1	1	2	3	2	1	200	504	832933	833433	1578	1585	833727	-32768	1720	276.570999999996	-32768	-32768	-32768	-32768	-32768	-32768	-32768	-32768	-32768	-32768	-32768	-866218.429	833722	833766	45	497.700012207031	372.899993896484	280.5	374
2	irir1101m	l	0	l	m	23	0	3	9	201	1	S2C3.TIF	S2C2.TIF	S1C3.TIF	2	2	1	3	2	3	200	527	834823	835373	1888	1906	835714	-32768	2188	323.85400000005	-32768	-32768	-32768	-32768	-32768	-32768	-32768	-32768	-32768	-32768	-32768	-868158.146	835710	835755	46	502.799987792969	395.600006103516	749.5	391.700012207031
2	irir1101m	l	0	l	m	23	1	3	10	202	1	S2C3.TIF	S2C2.TIF	S1C1.TIF	2	2	1	3	2	1	200	799	836807	837607	1629	1634	837893	-32768	1610	269.743999999948	-32768	-32768	-32768	-32768	-32768	-32768	-32768	-32768	-32768	-32768	-32768	-870391.256	837888	837928	41	495.5	365.799987792969	724.299987792969	373.200012207031
2	irir1101m	l	0	l	m	23	0	3	11	203	1	S1C2.TIF	S1C3.TIF	S2C2.TIF	1	1	2	2	3	2	200	881	838973	839873	1855	1892	840248	-32768	2089	358.005000000005	-32768	-32768	-32768	-32768	-32768	-32768	-32768	-32768	-32768	-32768	-32768	-872657.995	840244	840277	34	494.200012207031	393.200012207031	705.200012207031	384.899993896484
2	irir1101m	l	0	l	m	23	0	3	12	204	1	S1C1.TIF	S1C3.TIF	S2C1.TIF	1	1	2	1	3	1	200	691	841347	842047	1921	1922	842422	-32768	2012	357.275999999954	-32768	-32768	-32768	-32768	-32768	-32768	-32768	-32768	-32768	-32768	-32768	-874832.724	842418	842466	49	490	381.100006103516	746.700012207031	380.299987792969
2	irir1101m	l	0	l	m	23	1	3	13	205	-1	S2C1.TIF	S2C2.TIF	S1C3.TIF	2	2	1	1	2	3	200	666	843505	844205	1738	1745	844552	-32768	1848	330.055000000051	-32768	-32768	-32768	-32768	-32768	-32768	-32768	-32768	-32768	-32768	-32768	-876989.945	844548	844590	43	497.799987792969	378.700012207031	271	382.799987792969
2	irir1101m	l	0	l	m	23	0	3	14	206	1	S1C2.TIF	S1C1.TIF	S2C2.TIF	1	1	2	2	1	2	200	979	845646	846646	1736	1749	846889	-32768	1836	226.383999999962	-32768	-32768	-32768	-32768	-32768	-32768	-32768	-32768	-32768	-32768	-32768	-879430.616	846885	846926	42	500.5	372.399993896484	713.900024414062	374.700012207031
2	irir1101m	l	0	l	m	23	0	3	15	207	1	S2C1.TIF	S2C3.TIF	S1C1.TIF	2	2	1	1	3	1	200	653	847980	848630	1848	1875	848873	-32768	1988	226.751000000047	-32768	-32768	-32768	-32768	-32768	-32768	-32768	-32768	-32768	-32768	-32768	-881414.249	848870	848914	45	495.5	384.899993896484	715.900024414062	382
2	irir1101m	l	0	l	m	23	1	3	16	208	1	S1C3.TIF	S1C2.TIF	S2C1.TIF	1	1	2	3	2	1	200	848	849961	850811	2120	2127	851033	-32768	2157	205.45299999998	-32768	-32768	-32768	-32768	-32768	-32768	-32768	-32768	-32768	-32768	-32768	-883595.547	851029	851066	38	495.600006103516	389.700012207031	708.5	390.899993896484
2	irir1101m	l	0	l	m	23	0	3	17	209	-1	S2C1.TIF	S2C2.TIF	S1C1.TIF	2	2	1	1	2	1	200	528	852145	852695	1839	1863	852935	-32768	2037	222.707000000053	852931	852958	28	495.799987792969	387.799987792969	605.200012207031	376	110.900001525879	223.300003051758	3.16651475209809	6.16500166942333	218.707000000053	853047	853105	59	590.599975585938	379.799987792969	304.299987792969	374.399993896484
2	irir1101m	l	0	l	m	23	0	3	18	210	1	S1C1.TIF	S1C3.TIF	S2C1.TIF	1	1	2	1	3	1	200	866	854437	855287	2400	2394	855524	-32768	2278	220.310000000056	-32768	-32768	-32768	-32768	-32768	-32768	-32768	-32768	-32768	-32768	-32768	-888071.69	855519	855563	45	501.600006103516	389.100006103516	716	392.600006103516
2	irir1101m	l	0	l	m	23	0	3	19	211	1	S1C3.TIF	S1C2.TIF	S2C3.TIF	1	1	2	3	2	3	200	572	856751	857351	1745	1745	857657	-32768	1901	288.829000000027	-32768	-32768	-32768	-32768	-32768	-32768	-32768	-32768	-32768	-32768	-32768	-890136.171	857652	857694	43	487.100006103516	374.600006103516	699.299987792969	377.799987792969
2	irir1101m	l	0	l	m	23	0	3	20	212	1	S2C2.TIF	S2C3.TIF	S1C2.TIF	2	2	1	2	3	2	200	552	858842	859392	2118	2133	859683	-32768	2276	274.873000000021	-32768	-32768	-32768	-32768	-32768	-32768	-32768	-32768	-32768	-32768	-32768	-892176.127	859680	859718	39	485	390.5	707.299987792969	385.200012207031
2	irir1101m	l	0	l	m	23	1	3	21	213	1	S2C2.TIF	S2C1.TIF	S1C3.TIF	2	2	1	2	1	3	200	670	860786	861486	2059	2076	861729	-32768	2159	226.27899999998	-32768	-32768	-32768	-32768	-32768	-32768	-32768	-32768	-32768	-32768	-32768	-894270.721	861725	861766	42	495.200012207031	382.200012207031	713.599975585938	389.5
2	irir1101m	l	0	l	m	23	1	3	22	214	-1	S1C1.TIF	S1C3.TIF	S2C2.TIF	1	1	2	1	3	2	200	715	863045	863795	2409	2402	864063	-32768	2416	251.285000000033	-32768	-32768	-32768	-32768	-32768	-32768	-32768	-32768	-32768	-32768	-32768	-896579.715	864059	864097	39	500.799987792969	387.899993896484	309.299987792969	392.899993896484
2	irir1101m	l	0	l	m	23	0	3	23	215	1	S1C2.TIF	S1C1.TIF	S2C2.TIF	1	1	2	2	1	2	200	631	865211	865861	1964	1959	866112	-32768	2087	233.880000000005	-32768	-32768	-32768	-32768	-32768	-32768	-32768	-32768	-32768	-32768	-32768	-898646.12	866108	866147	40	503.700012207031	373.700012207031	721.299987792969	388.899993896484
2	irir1101m	l	0	l	m	23	0	3	24	216	-1	S1C2.TIF	S1C3.TIF	S2C2.TIF	1	1	2	2	3	2	200	882	867682	868582	2463	2455	868851	-32768	2397	251.778000000049	-32768	-32768	-32768	-32768	-32768	-32768	-32768	-32768	-32768	-32768	-32768	-901367.222	868847	868887	41	505.899993896484	389.299987792969	323.799987792969	386.200012207031
2	irir1101m	l	0	l	m	23	0	3	25	217	1	S2C2.TIF	S2C3.TIF	S1C2.TIF	2	2	1	2	3	2	200	668	870203	870903	2038	2037	871173	-32768	2135	253.986999999965	-32768	-32768	-32768	-32768	-32768	-32768	-32768	-32768	-32768	-32768	-32768	-903687.013	871168	871207	40	497.899993896484	377.899993896484	706.200012207031	375.5
2	irir1101m	l	0	l	m	23	0	3	26	218	-1	S2C2.TIF	S2C1.TIF	S1C2.TIF	2	2	1	2	1	2	200	692	872240	872940	2081	2105	873225	-32768	2233	269.016999999993	-32768	-32768	-32768	-32768	-32768	-32768	-32768	-32768	-32768	-32768	-32768	-905723.983	873222	873261	40	495.299987792969	391.700012207031	299.5	394
2	irir1101m	l	0	l	m	23	1	3	27	219	1	S1C3.TIF	S1C1.TIF	S2C2.TIF	1	1	2	3	1	2	200	985	876095	877095	2160	2155	877527	-32768	2173	414.648000000045	877522	877579	58	503.799987792969	384.299987792969	777.599975585938	387.5	136.5	275.600006103516	7.82339566824878	-0.672493092407429	409.648000000045	877736	877751	16	733.200012207031	388.399993896484	700.200012207031	383.899993896484
2	irir1101m	l	0	l	m	23	0	3	28	220	1	S1C3.TIF	S1C2.TIF	S2C3.TIF	1	1	2	3	2	3	200	950	879753	880703	1654	1650	880978	-32768	1568	258.216999999946	-32768	-32768	-32768	-32768	-32768	-32768	-32768	-32768	-32768	-32768	-32768	-913487.783	880974	881017	44	496.899993896484	355.600006103516	712.799987792969	354.700012207031
2	irir1101m	l	0	l	m	23	0	3	29	221	-1	S2C3.TIF	S2C2.TIF	S1C3.TIF	2	2	1	3	2	3	200	654	882444	883094	1526	1532	883402	-32768	1600	291.71100000001	883398	883434	37	497.799987792969	363.899993896484	684.5	366.5	140.199996948242	285.5	5.35776808078008	-0.800154898703273	287.71100000001	883819	883850	32	498.799987792969	371.299987792969	316.5	379.700012207031
2	irir1101m	l	0	l	m	23	1	3	30	222	1	S1C1.TIF	S1C2.TIF	S2C3.TIF	1	1	2	1	2	3	200	795	884907	885707	2025	2029	885947	-32768	2063	223.113000000012	-32768	-32768	-32768	-32768	-32768	-32768	-32768	-32768	-32768	-32768	-32768	-918491.887	885944	885987	44	496.200012207031	390.200012207031	686.799987792969	391.299987792969
2	irir1101m	l	0	l	m	23	0	3	31	223	-1	S1C2.TIF	S1C1.TIF	S2C2.TIF	1	1	2	2	1	2	200	846	887099	887949	1721	1711	888289	-32768	1593	322.648000000045	-32768	-32768	-32768	-32768	-32768	-32768	-32768	-32768	-32768	-32768	-32768	-920734.352	888285	888326	42	495.5	374.100006103516	300.5	377.399993896484
2	irir1101m	l	0	l	m	23	1	3	32	224	1	S2C1.TIF	S2C3.TIF	S1C2.TIF	2	2	1	1	3	2	200	948	889610	890560	1859	1905	890822	-32768	2070	245.439999999944	-32768	-32768	-32768	-32768	-32768	-32768	-32768	-32768	-32768	-32768	-32768	-923344.56	890818	890857	40	500.100006103516	382.600006103516	719.200012207031	380.299987792969
2	irir1101m	l	0	l	m	23	1	3	33	225	1	S1C1.TIF	S1C2.TIF	S2C3.TIF	1	1	2	1	2	3	200	791	892327	893127	2083	2096	893234	-32768	2150	90.4799999999814	-32768	-32768	-32768	-32768	-32768	-32768	-32768	-32768	-32768	-32768	-32768	-925911.52	893413	893453	41	490.200012207031	396.700012207031	708.900024414062	388
2	irir1101m	l	0	l	m	23	0	3	34	226	-1	S2C3.TIF	S2C1.TIF	S1C3.TIF	2	2	1	3	1	3	200	581	894748	895348	2102	2098	895665	-32768	2220	300.089000000036	-32768	-32768	-32768	-32768	-32768	-32768	-32768	-32768	-32768	-32768	-32768	-928132.911	895661	895704	44	498.299987792969	393.899993896484	297.600006103516	390.399993896484
2	irir1101m	l	0	l	m	23	1	3	35	227	1	S1C1.TIF	S1C3.TIF	S2C2.TIF	1	1	2	1	3	2	200	776	897137	897937	1865	1845	898180	-32768	1756	225.805999999982	-32768	-32768	-32768	-32768	-32768	-32768	-32768	-32768	-32768	-32768	-32768	-930722.194	898177	898225	49	492.399993896484	361.799987792969	694.700012207031	366.5
2	irir1101m	l	0	l	m	23	0	3	36	228	-1	S2C1.TIF	S2C3.TIF	S1C1.TIF	2	2	1	1	3	1	200	663	899344	899994	1572	1577	900398	-32768	1602	387.158999999985	-32768	-32768	-32768	-32768	-32768	-32768	-32768	-32768	-32768	-32768	-32768	-932778.841	900394	900433	40	495.700012207031	363.799987792969	303.200012207031	362.600006103516
2	irir1101m	l	0	l	m	23	0	3	37	229	-1	S1C2.TIF	S1C3.TIF	S2C2.TIF	1	1	2	2	3	2	200	920	902410	903360	1888	1891	903741	-32768	1901	364.351000000024	-32768	-32768	-32768	-32768	-32768	-32768	-32768	-32768	-32768	-32768	-32768	-936144.649	903737	903785	49	499	381.399993896484	277.799987792969	374
2	irir1101m	l	0	l	m	23	0	3	38	230	-1	S2C1.TIF	S2C2.TIF	S1C1.TIF	2	2	1	1	2	1	200	979	905489	906489	1709	1723	906828	-32768	1870	321.993000000017	-32768	-32768	-32768	-32768	-32768	-32768	-32768	-32768	-32768	-32768	-32768	-939274.007	906824	906865	42	503.799987792969	384.299987792969	303.399993896484	375
2	irir1101m	l	0	l	m	23	1	3	39	231	-1	S2C1.TIF	S2C3.TIF	S1C2.TIF	2	2	1	1	3	2	200	775	908156	908956	1971	1986	909209	-32768	1962	235.434000000008	909205	909236	32	489.799987792969	380.5	627.200012207031	378.100006103516	123.300003051758	258.799987792969	3.95456241273069	1.00214062012161	231.434000000008	909339	909406	68	610.799987792969	377.600006103516	302.399993896484	378.799987792969
2	irir1101m	l	0	l	m	23	1	3	40	232	1	S2C1.TIF	S2C2.TIF	S1C3.TIF	2	2	1	1	2	3	200	942	910825	911775	1708	1726	912080	-32768	1842	288.739999999991	-32768	-32768	-32768	-32768	-32768	-32768	-32768	-32768	-32768	-32768	-32768	-944559.26	912076	912118	43	501.700012207031	381.100006103516	708.700012207031	379.100006103516
2	irir1101m	l	0	l	m	23	1	3	41	233	-1	S2C1.TIF	S2C3.TIF	S1C2.TIF	2	2	1	1	3	2	200	534	913234	913784	2078	2079	914104	-32768	1997	303.859999999986	-32768	-32768	-32768	-32768	-32768	-32768	-32768	-32768	-32768	-32768	-32768	-946568.14	914100	914139	40	498.899993896484	392.899993896484	275	389.399993896484
2	irir1101m	l	0	l	m	23	1	3	42	234	-1	S1C2.TIF	S1C3.TIF	S2C1.TIF	1	1	2	2	3	1	200	681	915204	915904	1421	1434	916216	-32768	1548	294.618999999948	-32768	-32768	-32768	-32768	-32768	-32768	-32768	-32768	-32768	-32768	-32768	-948689.381	916213	916261	49	489.5	360.200012207031	286.5	360
2	irir1101m	l	0	l	m	23	0	3	43	235	-1	S1C3.TIF	S1C1.TIF	S2C3.TIF	1	1	2	3	1	3	200	514	917307	917857	1888	1860	918135	-32768	1877	261.375	-32768	-32768	-32768	-32768	-32768	-32768	-32768	-32768	-32768	-32768	-32768	-950641.625	918131	918170	40	501.799987792969	370	295.200012207031	363.799987792969
2	irir1101m	l	0	l	m	23	0	3	44	236	1	S2C3.TIF	S2C1.TIF	S1C3.TIF	2	2	1	3	1	3	200	992	919207	920207	1942	1958	920505	-32768	2118	280.55700000003	-32768	-32768	-32768	-32768	-32768	-32768	-32768	-32768	-32768	-32768	-32768	-952992.443	920501	920538	38	489.299987792969	386.799987792969	706.299987792969	388.5
2	irir1101m	l	0	l	m	23	1	3	45	237	1	S1C3.TIF	S1C2.TIF	S2C1.TIF	1	1	2	3	2	1	200	624	921618	922268	2035	2049	922562	-32768	2089	277.643999999971	-32768	-32768	-32768	-32768	-32768	-32768	-32768	-32768	-32768	-32768	-32768	-955052.356	922559	922601	43	498.399993896484	387.899993896484	730	391.399993896484
2	irir1101m	l	0	l	m	23	1	3	46	238	1	S1C2.TIF	S1C1.TIF	S2C3.TIF	1	1	2	2	1	3	200	654	923678	924328	1557	1540	924574	-32768	1513	229.983000000007	-32768	-32768	-32768	-32768	-32768	-32768	-32768	-32768	-32768	-32768	-32768	-957112.017	924570	924614	45	496.899993896484	358.799987792969	739.299987792969	356.200012207031
2	irir1101m	l	0	l	m	23	0	3	47	239	-1	S2C2.TIF	S2C3.TIF	S1C2.TIF	2	2	1	2	3	2	200	729	925659	926409	1715	1731	926759	-32768	1863	332.535999999964	-32768	-32768	-32768	-32768	-32768	-32768	-32768	-32768	-32768	-32768	-32768	-959194.464	926756	926800	45	490.899993896484	378.399993896484	278.200012207031	377.399993896484
2	irir1101m	l	0	l	m	23	1	3	48	240	-1	S1C3.TIF	S1C2.TIF	S2C1.TIF	1	1	2	3	2	1	200	800	928411	929211	1755	1751	929470	-32768	1797	242.033000000054	-32768	-32768	-32768	-32768	-32768	-32768	-32768	-32768	-32768	-32768	-32768	-961995.967	929469	929517	49	485.700012207031	385	290.799987792969	376.299987792969
2	irir1101m	l	0	l	m	23	0	3	49	241	1	S1C3.TIF	S1C1.TIF	S2C3.TIF	1	1	2	3	1	3	200	805	930569	931369	2213	2225	931612	-32768	2262	226.106000000029	-32768	-32768	-32768	-32768	-32768	-32768	-32768	-32768	-32768	-32768	-32768	-964153.894	931609	931651	43	493.700012207031	393.600006103516	698	387.899993896484
2	irir1101m	l	0	l	m	23	0	3	50	242	1	S1C2.TIF	S1C3.TIF	S2C2.TIF	1	1	2	2	3	2	200	677	932962	933662	2044	2041	933982	-32768	2163	303.552000000025	-32768	-32768	-32768	-32768	-32768	-32768	-32768	-32768	-32768	-32768	-32768	-966446.448	933979	934022	44	478.399993896484	394.200012207031	684.900024414062	391.5
2	irir1101m	l	0	l	m	23	1	3	51	243	1	S1C2.TIF	S1C1.TIF	S2C3.TIF	1	1	2	2	1	3	200	798	935559	936359	2109	2108	936702	-32768	2138	326.557999999961	936698	936750	53	499.700012207031	386.299987792969	305.5	378.899993896484	121.5	290.200012207031	5.56853187564047	177.812219126171	322.557999999961	937316	937348	33	521	376.399993896484	701.099975585938	367.799987792969
2	irir1101m	l	0	l	m	23	0	3	52	244	1	S2C1.TIF	S2C2.TIF	S1C1.TIF	2	2	1	1	2	1	200	581	938682	939282	1570	1562	939562	-32768	1550	263.282000000007	-32768	-32768	-32768	-32768	-32768	-32768	-32768	-32768	-32768	-32768	-32768	-972066.718	939559	939603	45	486.299987792969	360.700012207031	727	360.600006103516
2	irir1101m	l	0	l	m	23	1	3	53	245	-1	S2C2.TIF	S2C3.TIF	S1C1.TIF	2	2	1	2	3	1	200	849	940738	941588	1598	1626	941897	-32768	1660	291.635000000009	-32768	-32768	-32768	-32768	-32768	-32768	-32768	-32768	-32768	-32768	-32768	-974373.365	941894	941953	60	495.899993896484	365.799987792969	277.899993896484	372.200012207031
2	irir1101m	l	0	l	m	23	0	3	54	246	-1	S1C3.TIF	S1C1.TIF	S2C3.TIF	1	1	2	3	1	3	200	620	943020	943670	1219	1213	944014	-32768	1323	326.994999999995	-32768	-32768	-32768	-32768	-32768	-32768	-32768	-32768	-32768	-32768	-32768	-976455.005	944010	944052	43	490.799987792969	360.899993896484	282.799987792969	358.899993896484
2	irir1101m	l	0	l	m	23	0	3	55	247	1	S2C2.TIF	S2C1.TIF	S1C2.TIF	2	2	1	2	1	2	200	577	945090	945690	1512	1520	946030	-32768	1682	323.035000000033	-32768	-32768	-32768	-32768	-32768	-32768	-32768	-32768	-32768	-32768	-32768	-978474.965	946025	946063	39	487.100006103516	372.399993896484	720.900024414062	373.600006103516
2	irir1101m	l	0	l	m	23	1	3	56	248	1	S2C1.TIF	S2C2.TIF	S1C3.TIF	2	2	1	1	2	3	200	954	948122	949072	1914	1925	949411	-32768	1953	322.201000000001	-32768	-32768	-32768	-32768	-32768	-32768	-32768	-32768	-32768	-32768	-32768	-981856.799	949407	949437	31	493.600006103516	387.299987792969	686.799987792969	379.200012207031
2	irir1101m	l	0	l	m	23	1	3	57	249	1	S2C1.TIF	S2C3.TIF	S1C2.TIF	2	2	1	1	3	2	200	902	950499	951399	1818	1820	951795	-32768	1889	378.993000000017	-32768	-32768	-32768	-32768	-32768	-32768	-32768	-32768	-32768	-32768	-32768	-984184.007	951791	951831	41	480.799987792969	383.399993896484	703.200012207031	376.899993896484
2	irir1101m	l	0	l	m	23	1	3	58	250	1	S1C2.TIF	S1C3.TIF	S2C1.TIF	1	1	2	2	3	1	200	547	952897	953447	1812	1829	953781	-32768	1835	317.079000000027	-32768	-32768	-32768	-32768	-32768	-32768	-32768	-32768	-32768	-32768	-32768	-986231.921	953777	953821	45	482.799987792969	374.200012207031	691.799987792969	379.100006103516
2	irir1101m	l	0	l	m	23	1	3	59	251	-1	S2C1.TIF	S2C2.TIF	S1C3.TIF	2	2	1	1	2	3	200	624	954892	955542	1562	1570	955842	-32768	1629	283.391999999993	955840	955894	55	490.299987792969	361.200012207031	263.200012207031	369.299987792969	115	184.699996948242	6.49273217030184	-177.949197328581	281.391999999993	956119	956132	14	275.700012207031	371.700012207031	304.100006103516	374.5
2	irir1101m	l	0	l	m	23	1	3	60	252	-1	S2C2.TIF	S2C1.TIF	S1C3.TIF	2	2	1	2	1	3	200	736	957420	958170	1669	1683	958455	-32768	1852	267.851000000024	-32768	-32768	-32768	-32768	-32768	-32768	-32768	-32768	-32768	-32768	-32768	-990955.149	958451	958493	43	490.200012207031	377.100006103516	296.200012207031	369.399993896484
2	irir1101m	l	0	l	m	23	0	3	61	253	1	S1C3.TIF	S1C1.TIF	S2C3.TIF	1	1	2	3	1	3	200	775	960425	961225	1741	1756	961478	-32768	1770	236.189000000013	-32768	-32768	-32768	-32768	-32768	-32768	-32768	-32768	-32768	-32768	-32768	-994009.811	961474	961517	44	494.200012207031	372.200012207031	713.900024414062	368.799987792969
2	irir1101m	l	0	l	m	23	0	3	62	254	-1	S1C1.TIF	S1C3.TIF	S2C1.TIF	1	1	2	1	3	1	200	687	962630	963330	1823	1841	963376	-32768	1870	28.9370000000345	-32768	-32768	-32768	-32768	-32768	-32768	-32768	-32768	-32768	-32768	-32768	-996115.063	963637	963677	41	498.399993896484	382.5	301.200012207031	375.299987792969
2	irir1101m	l	0	l	m	23	1	3	63	255	-1	S1C2.TIF	S1C1.TIF	S2C3.TIF	1	1	2	2	1	3	200	588	964744	965344	1798	1818	965670	-32768	2052	309.263999999966	-32768	-32768	-32768	-32768	-32768	-32768	-32768	-32768	-32768	-32768	-32768	-998128.736	965666	965718	53	491.799987792969	377.600006103516	305.100006103516	372.5
2	irir1101m	l	0	l	m	23	1	3	64	256	-1	S2C3.TIF	S2C2.TIF	S1C1.TIF	2	2	1	3	2	1	200	608	966796	967396	2097	2141	967406	-32768	2145	-6.44999999995343	-32768	-32768	-32768	-32768	-32768	-32768	-32768	-32768	-32768	-32768	-32768	-1000180.45	967702	967751	50	491.700012207031	386.299987792969	309.5	379.600006103516
2	irir1101m	l	0	l	m	23	0	3	65	257	-1	S1C1.TIF	S1C2.TIF	S2C1.TIF	1	1	2	1	2	1	200	522	968869	969419	1590	1587	969653	-32768	1590	216.854999999981	969649	969689	41	485.399993896484	366.200012207031	717.299987792969	372.399993896484	158.100006103516	324.299987792969	6.64708706360882	-1.53587580016511	212.854999999981	970032	970092	61	696.900024414062	372.600006103516	320	365
2	irir1101m	l	0	l	m	23	0	3	66	258	-1	S1C3.TIF	S1C2.TIF	S2C3.TIF	1	1	2	3	2	3	200	574	971382	971982	1836	1866	972495	-32768	1995	496.033999999985	-32768	-32768	-32768	-32768	-32768	-32768	-32768	-32768	-32768	-32768	-32768	-1004766.966	972490	972531	42	494.399993896484	394.200012207031	290.399993896484	392.299987792969
2	irir1101m	l	0	l	m	23	1	3	67	259	1	S2C2.TIF	S2C1.TIF	S1C3.TIF	2	2	1	2	1	3	200	791	973649	974449	1498	1493	974753	-32768	1498	287.096999999951	-32768	-32768	-32768	-32768	-32768	-32768	-32768	-32768	-32768	-32768	-32768	-1007233.903	974749	974797	49	487.799987792969	365.899993896484	724.900024414062	359.700012207031
2	irir1101m	l	0	l	m	23	0	3	68	260	1	S2C3.TIF	S2C2.TIF	S1C3.TIF	2	2	1	3	2	3	200	580	975947	976547	1390	1401	976846	-32768	1499	281.974000000046	-32768	-32768	-32768	-32768	-32768	-32768	-32768	-32768	-32768	-32768	-32768	-1009332.026	976841	976885	45	488	367.600006103516	731.099975585938	367.899993896484
2	irir1101m	l	0	l	m	23	0	3	69	261	1	S1C1.TIF	S1C2.TIF	S2C1.TIF	1	1	2	1	2	1	200	594	977975	978575	1597	1627	978933	-32768	1863	341.462000000058	-32768	-32768	-32768	-32768	-32768	-32768	-32768	-32768	-32768	-32768	-32768	-1011359.538	978928	978957	30	489.200012207031	378.399993896484	687.900024414062	366.5
2	irir1101m	l	0	l	m	23	1	3	70	262	1	S2C3.TIF	S2C1.TIF	S1C2.TIF	2	2	1	3	1	2	200	866	980031	980881	1977	2004	981329	-32768	2179	430.508999999962	-32768	-32768	-32768	-32768	-32768	-32768	-32768	-32768	-32768	-32768	-32768	-1013666.491	981325	981384	60	474.299987792969	389.899993896484	691.099975585938	384.5
2	irir1101m	l	0	l	m	23	1	3	71	263	1	S2C2.TIF	S2C3.TIF	S1C1.TIF	2	2	1	2	3	1	200	573	982934	983534	1772	1786	983988	-32768	1878	437.148000000045	-32768	-32768	-32768	-32768	-32768	-32768	-32768	-32768	-32768	-32768	-32768	-1016318.852	983984	984036	53	486.100006103516	383.399993896484	739.099975585938	382.600006103516
2	irir1101m	l	0	l	m	23	1	3	72	264	1	S2C2.TIF	S2C3.TIF	S1C1.TIF	2	2	1	2	3	1	200	978	985118	986118	1445	1451	986436	-32768	1509	301.805000000051	-32768	-32768	-32768	-32768	-32768	-32768	-32768	-32768	-32768	-32768	-32768	-1018902.195	986433	986477	45	489.299987792969	369.299987792969	718.799987792969	358.100006103516
2	irir1101m	l	0	l	m	23	1	3	73	265	1	S1C1.TIF	S1C3.TIF	S2C2.TIF	1	1	2	1	3	2	200	509	987797	988297	1750	1750	988807	-32768	1842	493.251000000047	-32768	-32768	-32768	-32768	-32768	-32768	-32768	-32768	-32768	-32768	-32768	-1021081.749	988803	988841	39	485.600006103516	380.5	722.900024414062	376.700012207031
2	irir1101m	l	0	l	m	23	0	3	74	266	1	S1C1.TIF	S1C2.TIF	S2C1.TIF	1	1	2	1	2	1	200	757	989979	990729	1539	1543	991015	-32768	1595	269.231000000029	-32768	-32768	-32768	-32768	-32768	-32768	-32768	-32768	-32768	-32768	-32768	-1023513.769	991010	991054	45	495.899993896484	365.100006103516	716.900024414062	367.100006103516
2	irir1101m	l	0	l	m	23	0	3	75	267	-1	S1C2.TIF	S1C1.TIF	S2C2.TIF	1	1	2	2	1	2	200	998	992107	993107	1925	1943	993485	-32768	2096	360.841999999946	-32768	-32768	-32768	-32768	-32768	-32768	-32768	-32768	-32768	-32768	-32768	-1025892.158	993480	993534	55	492	383.600006103516	296	375.200012207031
2	irir1101m	l	0	l	m	23	1	3	76	268	-1	S1C2.TIF	S1C1.TIF	S2C3.TIF	1	1	2	2	1	3	200	537	994854	995404	1700	1677	995780	-32768	1668	358.981000000029	-32768	-32768	-32768	-32768	-32768	-32768	-32768	-32768	-32768	-32768	-32768	-1028189.019	995776	995816	41	484.399993896484	370.600006103516	289.100006103516	367.5
2	irir1101m	l	0	l	m	23	0	3	77	269	-1	S1C3.TIF	S1C2.TIF	S2C3.TIF	1	1	2	3	2	3	200	972	996856	997856	1984	1982	998231	-32768	2071	358.535999999964	-32768	-32768	-32768	-32768	-32768	-32768	-32768	-32768	-32768	-32768	-32768	-1030640.464	998227	998277	51	494	380.600006103516	318.600006103516	374
2	irir1101m	l	0	l	m	23	1	3	78	270	-1	S2C2.TIF	S2C1.TIF	S1C3.TIF	2	2	1	2	1	3	200	944	1000147	1001097	1683	1680	1001456	-32768	1702	341.998000000021	-32768	-32768	-32768	-32768	-32768	-32768	-32768	-32768	-32768	-32768	-32768	-1033882.002	1001452	1001495	44	490.100006103516	367.200012207031	272.399993896484	377.799987792969
2	irir1101m	l	0	l	m	23	1	3	79	271	-1	S1C3.TIF	S1C1.TIF	S2C2.TIF	1	1	2	3	1	2	200	707	1002556	1003256	1911	1940	1003554	-32768	2024	281.001999999979	-32768	-32768	-32768	-32768	-32768	-32768	-32768	-32768	-32768	-32768	-32768	-1036040.998	1003550	1003592	43	495.5	382.100006103516	292.299987792969	382.200012207031
2	irir1101m	l	0	l	m	23	0	3	80	272	-1	S2C3.TIF	S2C2.TIF	S1C3.TIF	2	2	1	3	2	3	200	792	1004663	1005463	1926	1943	1005476	-32768	1939	-3.7510000000475	-32768	-32768	-32768	-32768	-32768	-32768	-32768	-32768	-32768	-32768	-32768	-1038247.751	1005789	1005847	59	490.700012207031	392.100006103516	291.899993896484	375.799987792969
2	irir1101m	l	0	l	m	23	0	3	81	273	-1	S2C2.TIF	S2C1.TIF	S1C2.TIF	2	2	1	2	1	2	200	882	1007341	1008241	2016	2007	1008622	-32768	1937	363.807999999961	-32768	-32768	-32768	-32768	-32768	-32768	-32768	-32768	-32768	-32768	-32768	-1041026.192	1008619	1008648	30	482.799987792969	389.799987792969	321.600006103516	374.700012207031
2	irir1101m	l	0	l	m	23	1	3	82	274	-1	S2C3.TIF	S2C1.TIF	S1C2.TIF	2	2	1	3	1	2	200	963	1009724	1010674	1585	1579	1010967	-32768	1660	276.917999999947	-32768	-32768	-32768	-32768	-32768	-32768	-32768	-32768	-32768	-32768	-32768	-1043458.082	1010964	1011004	41	489.299987792969	366.600006103516	313.200012207031	370.299987792969
2	irir1101m	l	0	l	m	23	0	3	83	275	-1	S2C1.TIF	S2C3.TIF	S1C1.TIF	2	2	1	1	3	1	200	586	1012072	1012672	1472	1484	1013078	-32768	1554	388.957000000053	-32768	-32768	-32768	-32768	-32768	-32768	-32768	-32768	-32768	-32768	-32768	-1045457.043	1013075	1013112	38	483.100006103516	365.200012207031	301	371.799987792969
2	irir1101m	l	0	l	m	23	1	3	84	276	-1	S1C1.TIF	S1C2.TIF	S2C3.TIF	1	1	2	1	2	3	200	722	1014174	1014924	1692	1683	1015214	-32768	1652	273.440999999992	-32768	-32768	-32768	-32768	-32768	-32768	-32768	-32768	-32768	-32768	-32768	-1047708.559	1015210	1015251	42	486.700012207031	368.399993896484	303.899993896484	371.899993896484
2	irir1101m	l	0	l	m	23	1	3	85	277	-1	S1C1.TIF	S1C3.TIF	S2C2.TIF	1	1	2	1	3	2	200	913	1016309	1017209	1521	1532	1017476	-32768	1638	250.030999999959	-32768	-32768	-32768	-32768	-32768	-32768	-32768	-32768	-32768	-32768	-32768	-1049993.969	1017472	1017512	41	486.299987792969	373.100006103516	301.399993896484	368.5
2	irir1101m	l	0	l	m	23	0	3	86	278	-1	S2C2.TIF	S2C3.TIF	S1C2.TIF	2	2	1	2	3	2	200	720	1019319	1020069	1593	1595	1020411	-32768	1664	324.981000000029	-32768	-32768	-32768	-32768	-32768	-32768	-32768	-32768	-32768	-32768	-32768	-1052854.019	1020408	1020449	42	489.200012207031	374.200012207031	295	364.5
2	irir1101m	l	0	l	m	23	1	3	87	279	-1	S2C3.TIF	S2C1.TIF	S1C2.TIF	2	2	1	3	1	2	200	527	1022240	1022790	1508	1518	1023152	-32768	1573	344.65399999998	1023147	1023197	51	493.5	359.399993896484	258.799987792969	366.899993896484	129.5	205.800003051758	6.70916710600046	-178.162509980482	339.65399999998	1023328	1023339	12	284.399993896484	372.299987792969	307.700012207031	371.700012207031
2	irir1101m	l	0	l	m	23	0	3	88	280	-1	S1C1.TIF	S1C3.TIF	S2C1.TIF	1	1	2	1	3	1	200	747	1024484	1025234	1699	1709	1025535	-32768	1777	284.425000000047	-32768	-32768	-32768	-32768	-32768	-32768	-32768	-32768	-32768	-32768	-32768	-1058018.575	1025531	1025569	39	489.399993896484	375.600006103516	279.600006103516	370.5
2	irir1101m	l	0	l	m	23	1	3	89	281	-1	S2C2.TIF	S2C3.TIF	S1C1.TIF	2	2	1	2	3	1	200	965	1027467	1028417	1725	1747	1028728	-32768	1785	294.552000000025	-32768	-32768	-32768	-32768	-32768	-32768	-32768	-32768	-32768	-32768	-32768	-1061201.448	1028724	1028767	44	494.299987792969	377.899993896484	286.200012207031	367.5
2	irir1101m	l	0	l	m	23	1	3	90	282	-1	S1C1.TIF	S1C2.TIF	S2C3.TIF	1	1	2	1	2	3	200	757	1029844	1030594	1960	1979	1030873	-32768	1995	262.826000000001	-32768	-32768	-32768	-32768	-32768	-32768	-32768	-32768	-32768	-32768	-32768	-1063378.174	1030869	1030922	54	498.399993896484	385.600006103516	300.899993896484	380.100006103516
2	irir1101m	l	0	l	m	23	0	3	91	283	1	S2C2.TIF	S2C1.TIF	S1C2.TIF	2	2	1	2	1	2	200	685	1032023	1032723	1685	1695	1033050	-32768	1948	309.31799999997	-32768	-32768	-32768	-32768	-32768	-32768	-32768	-32768	-32768	-32768	-32768	-1065508.682	1033045	1033103	59	490.399993896484	376.299987792969	705.799987792969	375.5
2	irir1101m	l	0	l	m	23	1	3	92	284	1	S1C2.TIF	S1C3.TIF	S2C1.TIF	1	1	2	2	3	1	200	546	1034565	1035115	1745	1733	1035353	-32768	1720	220.761999999988	-32768	-32768	-32768	-32768	-32768	-32768	-32768	-32768	-32768	-32768	-32768	-1067900.238	1035349	1035396	48	484.399993896484	373.799987792969	712.700012207031	362.299987792969
2	irir1101m	l	0	l	m	23	1	3	93	285	-1	S1C2.TIF	S1C3.TIF	S2C1.TIF	1	1	2	2	3	1	200	591	1036464	1037064	1737	1739	1037376	-32768	1803	294.954000000027	-32768	-32768	-32768	-32768	-32768	-32768	-32768	-32768	-32768	-32768	-32768	-1069849.046	1037372	1037411	40	487.299987792969	384.899993896484	290.899993896484	381.200012207031
2	irir1101m	l	0	l	m	23	0	3	94	286	-1	S1C1.TIF	S1C2.TIF	S2C1.TIF	1	1	2	1	2	1	200	558	1039215	1039765	1802	1802	1040005	-32768	1824	222.780999999959	1040001	1040042	42	484.600006103516	368.200012207031	704.200012207031	369.899993896484	147	315.899993896484	6.29245347500966	-0.444809074196405	218.780999999959	1040146	1040207	62	687.299987792969	368.5	322.299987792969	362.600006103516
2	irir1101m	l	0	l	m	23	0	3	95	287	1	S2C3.TIF	S2C1.TIF	S1C3.TIF	2	2	1	3	1	3	200	893	1041264	1042164	1512	1519	1042514	-32768	1495	333.103000000003	-32768	-32768	-32768	-32768	-32768	-32768	-32768	-32768	-32768	-32768	-32768	-1074948.897	1042511	1042556	46	484.899993896484	363.700012207031	688.099975585938	356.299987792969
2	irir1101m	l	0	l	m	23	1	3	96	288	1	S2C3.TIF	S2C2.TIF	S1C1.TIF	2	2	1	3	2	1	200	709	1044658	1045358	1731	1748	1045646	-32768	1888	270.934000000008	-32768	-32768	-32768	-32768	-32768	-32768	-32768	-32768	-32768	-32768	-32768	-1078143.066	1045643	1045682	40	499.600006103516	381.200012207031	704.200012207031	380.100006103516
2	irir1101m	l	0	l	m	23	0	4	1	289	-1	S2C3.TIF	S2C2.TIF	S1C3.TIF	2	2	1	3	2	3	200	823	1052381	1053231	2610	2659	1053556	-32768	2795	309.003000000026	-32768	-32768	-32768	-32768	-32768	-32768	-32768	-32768	-32768	-32768	-32768	-1086014.997	1053552	1053606	55	526.400024414062	398.299987792969	327.100006103516	381.299987792969
2	irir1101m	l	0	l	m	23	0	4	2	290	-1	S2C1.TIF	S2C2.TIF	S1C1.TIF	2	2	1	1	2	1	200	891	1055218	1056118	2923	2948	1056305	-32768	2976	169.83899999992	1056301	1056326	26	523.400024414062	401.5	645.5	388.899993896484	131.800003051758	275.600006103516	3.52730562817323	5.90017637295125	165.83899999992	1056490	1056554	65	731.700012207031	390.700012207031	348.200012207031	394
2	irir1101m	l	0	l	m	23	0	4	3	291	1	S2C1.TIF	S2C3.TIF	S1C1.TIF	2	2	1	1	3	1	200	604	1057681	1058281	2716	2712	1058648	-32768	2765	350.767999999924	-32768	-32768	-32768	-32768	-32768	-32768	-32768	-32768	-32768	-32768	-32768	-1091065.232	1058644	1058684	41	526	388.5	746.799987792969	390.299987792969
2	irir1101m	l	0	l	m	23	1	4	4	292	-1	S2C2.TIF	S2C3.TIF	S1C1.TIF	2	2	1	2	3	1	200	609	1059757	1060357	2641	2656	1060593	-32768	2590	219.460999999894	-32768	-32768	-32768	-32768	-32768	-32768	-32768	-32768	-32768	-32768	-32768	-1093141.539	1060589	1060627	39	516.799987792969	388.399993896484	321.799987792969	381.399993896484
2	irir1101m	l	0	l	m	23	0	4	5	293	1	S2C2.TIF	S2C1.TIF	S1C2.TIF	2	2	1	2	1	2	200	872	1061686	1062586	2456	2466	1062835	-32768	2434	232.705000000075	-32768	-32768	-32768	-32768	-32768	-32768	-32768	-32768	-32768	-32768	-32768	-1095370.295	1062831	1062869	39	512.900024414062	390.700012207031	720.099975585938	384.700012207031
2	irir1101m	l	0	l	m	23	0	4	6	294	-1	S2C3.TIF	S2C1.TIF	S1C3.TIF	2	2	1	3	1	3	200	579	1063945	1064545	2468	2469	1064775	-32768	2480	213.070000000065	1064771	1064811	41	494.100006103516	396.899993896484	715.400024414062	391.600006103516	151.699996948242	326.700012207031	6.34280350648318	1.37587949164134	209.070000000065	1065337	1065371	35	504.700012207031	390	292.700012207031	385.600006103516
2	irir1101m	l	0	l	m	23	0	4	7	295	1	S1C3.TIF	S1C1.TIF	S2C3.TIF	1	1	2	3	1	3	200	503	1066447	1066947	2065	2033	1066977	-32768	2036	13.1689999999944	1066972	1067172	201	497	379.799987792969	458.299987792969	415.100006103516	88.8000030517578	263.399993896484	1.50954246886615	-137.631182530515	8.16899999999441	1067452	1067484	33	490.600006103516	383.899993896484	703.400024414062	375
2	irir1101m	l	0	l	m	23	0	4	8	296	1	S2C1.TIF	S2C2.TIF	S1C1.TIF	2	2	1	1	2	1	200	613	1068537	1069187	2132	2153	1069504	-32768	2209	300.416999999899	-32768	-32768	-32768	-32768	-32768	-32768	-32768	-32768	-32768	-32768	-32768	-1101971.583	1069622	1069652	31	509.299987792969	388.700012207031	711.599975585938	375.600006103516
2	irir1101m	l	0	l	m	23	0	4	9	297	-1	S1C3.TIF	S1C1.TIF	S2C3.TIF	1	1	2	3	1	3	200	662	1070706	1071356	1806	1794	1071699	-32768	1961	326.193999999901	-32768	-32768	-32768	-32768	-32768	-32768	-32768	-32768	-32768	-32768	-32768	-1104140.806	1071695	1071736	42	502.299987792969	381.100006103516	285.600006103516	376.700012207031
2	irir1101m	l	0	l	m	23	0	4	10	298	-1	S1C2.TIF	S1C3.TIF	S2C2.TIF	1	1	2	2	3	2	200	917	1073026	1073926	2247	2261	1074276	-32768	2372	334.013999999966	-32768	-32768	-32768	-32768	-32768	-32768	-32768	-32768	-32768	-32768	-32768	-1106709.986	1074273	1074321	49	495.299987792969	383.399993896484	324.200012207031	382.399993896484
2	irir1101m	l	0	l	m	23	1	4	11	299	-1	S1C2.TIF	S1C1.TIF	S2C3.TIF	1	1	2	2	1	3	200	517	1075446	1075996	1847	1845	1076356	-32768	1872	342.424000000115	-32768	-32768	-32768	-32768	-32768	-32768	-32768	-32768	-32768	-32768	-32768	-1108781.576	1076352	1076393	42	495.399993896484	373.100006103516	296.5	368.5
2	irir1101m	l	0	l	m	23	1	4	12	300	1	S2C2.TIF	S2C1.TIF	S1C3.TIF	2	2	1	2	1	3	200	619	1077426	1078076	1943	1955	1078431	-32768	2131	338.003000000026	-32768	-32768	-32768	-32768	-32768	-32768	-32768	-32768	-32768	-32768	-32768	-1110860.997	1078428	1078470	43	491.5	386.600006103516	716.299987792969	385.100006103516
2	irir1101m	l	0	l	m	23	0	4	13	301	1	S1C2.TIF	S1C1.TIF	S2C2.TIF	1	1	2	2	1	2	200	555	1079854	1080404	1680	1688	1080751	-32768	1806	329.810000000056	-32768	-32768	-32768	-32768	-32768	-32768	-32768	-32768	-32768	-32768	-32768	-1113189.19	1080747	1080784	38	489.100006103516	377.100006103516	710.099975585938	376.799987792969
2	irir1101m	l	0	l	m	23	0	4	14	302	-1	S2C2.TIF	S2C1.TIF	S1C2.TIF	2	2	1	2	1	2	200	558	1081871	1082421	1804	1796	1082826	-32768	1887	388.219000000041	1082822	1082845	24	500	383.799987792969	432.399993896484	377.799987792969	76.5999984741211	142.199996948242	1.95299340415835	174.921270485027	384.219000000041	1082910	1082935	26	438.299987792969	381.799987792969	336.5	374.299987792969
2	irir1101m	l	0	l	m	23	1	4	15	303	1	S2C1.TIF	S2C3.TIF	S1C2.TIF	2	2	1	1	3	2	200	751	1084291	1085041	1981	1991	1085393	-32768	2180	335.308999999892	-32768	-32768	-32768	-32768	-32768	-32768	-32768	-32768	-32768	-32768	-32768	-1117825.691	1085388	1085432	45	503.100006103516	391.399993896484	683.299987792969	386.600006103516
2	irir1101m	l	0	l	m	23	1	4	16	304	-1	S1C2.TIF	S1C3.TIF	S2C1.TIF	1	1	2	2	3	1	200	601	1086571	1087171	1814	1803	1087628	-32768	1858	439.867000000086	1087624	1087671	48	491.700012207031	375.5	679.299987792969	373.600006103516	109.5	265.399993896484	5.38334720839841	0.581938079086349	435.867000000086	1087951	1087978	28	386.700012207031	377	290	375.799987792969
2	irir1101m	l	0	l	m	23	0	4	17	305	-1	S2C2.TIF	S2C3.TIF	S1C2.TIF	2	2	1	2	3	2	200	983	1089044	1090044	1569	1566	1090380	-32768	1568	319.15699999989	1090377	1090421	45	489.700012207031	359.399993896484	704.700012207031	357.600006103516	133.699996948242	243.699996948242	6.16067565509972	0.481051266943049	316.15699999989	1091129	1091155	27	396.5	359.700012207031	299.100006103516	366.5
2	irir1101m	l	0	l	m	23	1	4	18	306	-1	S2C3.TIF	S2C2.TIF	S1C1.TIF	2	2	1	3	2	1	200	851	1092530	1093380	2106	2133	1093824	-32768	2318	427.517999999924	-32768	-32768	-32768	-32768	-32768	-32768	-32768	-32768	-32768	-32768	-32768	-1126164.482	1094295	1094335	41	494.100006103516	382.200012207031	314	381.399993896484
2	irir1101m	l	0	l	m	23	1	4	19	307	-1	S1C1.TIF	S1C2.TIF	S2C3.TIF	1	1	2	1	2	3	200	687	1095400	1096100	1970	1970	1096388	-32768	2078	271.203999999911	-32768	-32768	-32768	-32768	-32768	-32768	-32768	-32768	-32768	-32768	-32768	-1128884.796	1096384	1096423	40	502.899993896484	374.5	324.299987792969	385.5
2	irir1101m	l	0	l	m	23	1	4	20	308	1	S1C2.TIF	S1C3.TIF	S2C1.TIF	1	1	2	2	3	1	200	996	1098040	1099040	1933	1948	1099537	-32768	2050	479.659999999916	-32768	-32768	-32768	-32768	-32768	-32768	-32768	-32768	-32768	-32768	-32768	-1131825.34	1099533	1099581	49	496.299987792969	393.200012207031	745.900024414062	392.399993896484
2	irir1101m	l	0	l	m	23	0	4	21	309	1	S2C2.TIF	S2C3.TIF	S1C2.TIF	2	2	1	2	3	2	200	694	1100672	1101372	1888	1890	1101790	-32768	1812	401.404000000097	1101786	1101836	51	495.200012207031	378.100006103516	299.700012207031	374.899993896484	123.900001525879	277.799987792969	5.60247394123697	179.060241325189	397.404000000097	1101948	1101999	52	289	375.700012207031	708.799987792969	385.5
2	irir1101m	l	0	l	m	23	1	4	22	310	1	S1C1.TIF	S1C2.TIF	S2C3.TIF	1	1	2	1	2	3	200	506	1103155	1103655	1666	1664	1104254	-32768	1680	582.678000000073	-32768	-32768	-32768	-32768	-32768	-32768	-32768	-32768	-32768	-32768	-32768	-1136439.322	1104251	1104293	43	493.600006103516	376	735.299987792969	376.799987792969
2	irir1101m	l	0	l	m	23	0	4	23	311	1	S1C1.TIF	S1C3.TIF	S2C1.TIF	1	1	2	1	3	1	200	698	1105368	1106068	1391	1409	1106369	-32768	1484	285.03199999989	-32768	-32768	-32768	-32768	-32768	-32768	-32768	-32768	-32768	-32768	-32768	-1138851.968	1106367	1106413	47	487.700012207031	363.200012207031	718.400024414062	358.600006103516
2	irir1101m	l	0	l	m	23	0	4	24	312	1	S1C3.TIF	S1C2.TIF	S2C3.TIF	1	1	2	3	2	3	200	772	1107537	1108337	1565	1593	1108619	-32768	1781	265.147000000114	-32768	-32768	-32768	-32768	-32768	-32768	-32768	-32768	-32768	-32768	-32768	-1141121.853	1108614	1108650	37	485	374	704.5	375.700012207031
2	irir1101m	l	0	l	m	23	1	4	25	313	-1	S2C1.TIF	S2C3.TIF	S1C2.TIF	2	2	1	1	3	2	200	641	1109730	1110380	2004	2017	1110682	-32768	2107	284.986000000034	-32768	-32768	-32768	-32768	-32768	-32768	-32768	-32768	-32768	-32768	-32768	-1143165.014	1110679	1110734	56	498	383	305	373.600006103516
2	irir1101m	l	0	l	m	23	1	4	26	314	1	S2C1.TIF	S2C3.TIF	S1C2.TIF	2	2	1	1	3	2	200	936	1112472	1113422	1963	1956	1113691	-32768	1920	252.422999999952	-32768	-32768	-32768	-32768	-32768	-32768	-32768	-32768	-32768	-32768	-32768	-1146206.577	1113688	1113730	43	491.200012207031	376.5	716.900024414062	372.200012207031
2	irir1101m	l	0	l	m	23	0	4	27	315	-1	S2C2.TIF	S2C3.TIF	S1C2.TIF	2	2	1	2	3	2	200	562	1114786	1115386	1968	1990	1115790	-32768	2251	386.97900000005	-32768	-32768	-32768	-32768	-32768	-32768	-32768	-32768	-32768	-32768	-32768	-1148171.021	1115785	1115835	51	497.200012207031	390.899993896484	320.700012207031	387.600006103516
2	irir1101m	l	0	l	m	23	0	4	28	316	1	S1C3.TIF	S1C2.TIF	S2C3.TIF	1	1	2	3	2	3	200	865	1117202	1118052	2333	2352	1118284	-32768	2302	214.567000000039	-32768	-32768	-32768	-32768	-32768	-32768	-32768	-32768	-32768	-32768	-32768	-1150837.433	1118280	1118322	43	501.100006103516	390.299987792969	702.900024414062	384.299987792969
2	irir1101m	l	0	l	m	23	0	4	29	317	1	S1C1.TIF	S1C3.TIF	S2C1.TIF	1	1	2	1	3	1	200	785	1119789	1120589	2102	2119	1120603	-32768	2118	-2.50600000005215	-32768	-32768	-32768	-32768	-32768	-32768	-32768	-32768	-32768	-32768	-32768	-1153373.506	1120992	1121043	52	507.899993896484	386.299987792969	729.799987792969	382.799987792969
2	irir1101m	l	0	l	m	23	1	4	30	318	-1	S1C1.TIF	S1C3.TIF	S2C2.TIF	1	1	2	1	3	2	200	775	1122581	1123381	2021	2042	1123830	-32768	2169	431.752000000095	1123827	1123872	46	494.200012207031	383.5	672.5	385.799987792969	110	257.299987792969	5.11664003184999	-0.741177580071132	428.752000000095	1124490	1124533	44	492.100006103516	388.600006103516	308.899993896484	394.299987792969
2	irir1101m	l	0	l	m	23	0	4	31	319	1	S1C2.TIF	S1C1.TIF	S2C2.TIF	1	1	2	2	1	2	200	744	1125879	1126629	1770	1784	1126986	-32768	1948	340.128000000026	-32768	-32768	-32768	-32768	-32768	-32768	-32768	-32768	-32768	-32768	-32768	-1159413.872	1126983	1127027	45	491.700012207031	394.100006103516	716.799987792969	378.799987792969
2	irir1101m	l	0	l	m	23	1	4	32	320	-1	S2C3.TIF	S2C2.TIF	S1C1.TIF	2	2	1	3	2	1	200	646	1128091	1128741	2144	2151	1129131	-32768	2113	372.884000000078	-32768	-32768	-32768	-32768	-32768	-32768	-32768	-32768	-32768	-32768	-32768	-1161526.116	1129127	1129169	43	499.399993896484	387.700012207031	277.899993896484	385.200012207031
2	irir1101m	l	0	l	m	23	1	4	33	321	-1	S1C1.TIF	S1C3.TIF	S2C2.TIF	1	1	2	1	3	2	200	808	1130215	1131015	2102	2122	1131385	-32768	2187	353.111999999965	-32768	-32768	-32768	-32768	-32768	-32768	-32768	-32768	-32768	-32768	-32768	-1163799.888	1131382	1131435	54	490.899993896484	390	295.200012207031	385.899993896484
2	irir1101m	l	0	l	m	23	1	4	34	322	-1	S2C1.TIF	S2C2.TIF	S1C3.TIF	2	2	1	1	2	3	200	598	1132509	1133109	2225	2244	1133492	-32768	2271	366.155999999959	1133488	1133534	47	489.700012207031	383.299987792969	715.5	380.5	134.100006103516	229.800003051758	6.47041403569408	0.712492512528009	362.155999999959	1134241	1134268	28	484.700012207031	387.700012207031	334.799987792969	388.600006103516
2	irir1101m	l	0	l	m	23	0	4	35	323	-1	S2C2.TIF	S2C1.TIF	S1C2.TIF	2	2	1	2	1	2	200	502	1135338	1135838	2213	2201	1136174	-32768	2266	320.006999999983	-32768	-32768	-32768	-32768	-32768	-32768	-32768	-32768	-32768	-32768	-32768	-1168621.993	1136170	1136209	40	500.600006103516	379.700012207031	325.700012207031	382.200012207031
2	irir1101m	l	0	l	m	23	1	4	36	324	1	S1C1.TIF	S1C3.TIF	S2C2.TIF	1	1	2	1	3	2	200	819	1138287	1139137	1717	1680	1139443	-32768	1465	288.28600000008	-32768	-32768	-32768	-32768	-32768	-32768	-32768	-32768	-32768	-32768	-32768	-1171922.714	1139439	1139477	39	483	360.299987792969	684.799987792969	359.399993896484
2	irir1101m	l	0	l	m	23	1	4	37	325	1	S1C3.TIF	S1C2.TIF	S2C1.TIF	1	1	2	3	2	1	200	706	1140557	1141257	1426	1414	1141603	-32768	1355	328.371999999974	-32768	-32768	-32768	-32768	-32768	-32768	-32768	-32768	-32768	-32768	-32768	-1174042.628	1141599	1141642	44	491.200012207031	355.5	741.299987792969	355.399993896484
2	irir1101m	l	0	l	m	23	0	4	38	326	1	S2C1.TIF	S2C2.TIF	S1C1.TIF	2	2	1	1	2	1	200	526	1142701	1143251	1448	1451	1143619	-32768	1435	350.725000000093	-32768	-32768	-32768	-32768	-32768	-32768	-32768	-32768	-32768	-32768	-32768	-1176036.275	1143614	1143670	57	493.200012207031	363	729.099975585938	360.399993896484
2	irir1101m	l	0	l	m	23	1	4	39	327	1	S2C2.TIF	S2C3.TIF	S1C1.TIF	2	2	1	2	3	1	200	793	1144729	1145529	1489	1495	1145795	-32768	1524	249.108000000007	1145791	1145821	31	483.299987792969	361.799987792969	675.599975585938	350.100006103516	173.300003051758	340.799987792969	5.52816658974234	3.48672094480056	245.108000000007	1146000	1146022	23	679	358.700012207031	744.299987792969	363.5
2	irir1101m	l	0	l	m	23	0	4	40	328	-1	S2C1.TIF	S2C2.TIF	S1C1.TIF	2	2	1	1	2	1	200	604	1147229	1147829	2043	2047	1148122	-32768	2066	276.348999999929	-32768	-32768	-32768	-32768	-32768	-32768	-32768	-32768	-32768	-32768	-32768	-1180613.651	1148120	1148154	35	486.799987792969	384.700012207031	357.100006103516	378
2	irir1101m	l	0	l	m	23	1	4	41	329	-1	S2C3.TIF	S2C1.TIF	S1C2.TIF	2	2	1	3	1	2	200	651	1149196	1149846	2033	2037	1150165	-32768	2055	302.250999999931	-32768	-32768	-32768	-32768	-32768	-32768	-32768	-32768	-32768	-32768	-32768	-1182630.749	1150163	1150208	46	478.799987792969	378.299987792969	278.899993896484	374.799987792969
2	irir1101m	l	0	l	m	23	0	4	42	330	1	S2C3.TIF	S2C1.TIF	S1C3.TIF	2	2	1	3	1	3	200	785	1151606	1152406	1524	1523	1152653	-32768	1572	230.11400000006	-32768	-32768	-32768	-32768	-32768	-32768	-32768	-32768	-32768	-32768	-32768	-1185190.886	1152649	1152697	49	488.700012207031	366.299987792969	702.400024414062	356.799987792969
2	irir1101m	l	0	l	m	23	1	4	43	331	1	S1C2.TIF	S1C1.TIF	S2C3.TIF	1	1	2	2	1	3	200	628	1153795	1154445	1767	1779	1154680	-32768	1809	217.703999999911	-32768	-32768	-32768	-32768	-32768	-32768	-32768	-32768	-32768	-32768	-32768	-1187230.296	1154676	1154721	46	486.299987792969	371.200012207031	694.599975585938	373.299987792969
2	irir1101m	l	0	l	m	23	1	4	44	332	-1	S2C2.TIF	S2C3.TIF	S1C1.TIF	2	2	1	2	3	1	200	619	1155999	1156649	1788	1796	1156976	-32768	2008	310.06799999997	-32768	-32768	-32768	-32768	-32768	-32768	-32768	-32768	-32768	-32768	-32768	-1189433.932	1156973	1157026	54	492.799987792969	390.899993896484	301.200012207031	382.899993896484
2	irir1101m	l	0	l	m	23	0	4	45	333	-1	S1C2.TIF	S1C3.TIF	S2C2.TIF	1	1	2	2	3	2	200	996	1158763	1159763	2040	2032	1160083	-32768	2017	302.233999999939	-32768	-32768	-32768	-32768	-32768	-32768	-32768	-32768	-32768	-32768	-32768	-1192548.766	1160078	1160121	44	488.100006103516	390.200012207031	289.5	378.899993896484
2	irir1101m	l	0	l	m	23	1	4	46	334	1	S2C2.TIF	S2C1.TIF	S1C3.TIF	2	2	1	2	1	3	200	766	1161306	1162106	1789	1771	1162203	-32768	1763	80.1189999999478	-32768	-32768	-32768	-32768	-32768	-32768	-32768	-32768	-32768	-32768	-32768	-1194890.881	1162505	1162553	49	495.899993896484	378.200012207031	730.299987792969	383.700012207031
2	irir1101m	l	0	l	m	23	1	4	47	335	1	S1C2.TIF	S1C3.TIF	S2C1.TIF	1	1	2	2	3	1	200	913	1164099	1164999	1707	1691	1165270	-32768	1730	254.472000000067	-32768	-32768	-32768	-32768	-32768	-32768	-32768	-32768	-32768	-32768	-32768	-1197783.528	1165266	1165305	40	488	372.600006103516	691.900024414062	374.100006103516
2	irir1101m	l	0	l	m	23	1	4	48	336	1	S1C3.TIF	S1C1.TIF	S2C2.TIF	1	1	2	3	1	2	200	880	1166373	1167273	1676	1669	1167484	-32768	1720	194.733999999939	-32768	-32768	-32768	-32768	-32768	-32768	-32768	-32768	-32768	-32768	-32768	-1200057.266	1167482	1167522	41	482.100006103516	373.799987792969	709.200012207031	372.5
2	irir1101m	l	0	l	m	23	0	4	49	337	1	S2C2.TIF	S2C3.TIF	S1C2.TIF	2	2	1	2	3	2	200	563	1168581	1169181	1852	1839	1169467	-32768	1689	269.77099999995	-32768	-32768	-32768	-32768	-32768	-32768	-32768	-32768	-32768	-32768	-32768	-1201965.229	1169463	1169504	42	485.200012207031	367.700012207031	681.5	357.100006103516
2	irir1101m	l	0	l	m	23	1	4	50	338	-1	S1C3.TIF	S1C1.TIF	S2C2.TIF	1	1	2	3	1	2	200	707	1170930	1171630	1821	1841	1171720	-32768	1901	73.3019999999087	1171716	1171923	208	492	378.299987792969	295.299987792969	799	103.099998474121	338.899993896484	13.1969183997682	-115.090338333046	69.3019999999087	1171989	1172032	44	485.200012207031	403.200012207031	287	362.899993896484
2	irir1101m	l	0	l	m	23	1	4	51	339	1	S2C3.TIF	S2C1.TIF	S1C2.TIF	2	2	1	3	1	2	200	526	1173215	1173765	2119	2142	1173993	-32768	2188	211.122999999905	1173990	1174030	41	494.5	393.100006103516	637.700012207031	390	98.4000015258789	174.199996948242	4.11591240796339	1.24372782699627	208.122999999905	1174164	1174189	26	621.099975585938	391.899993896484	711.099975585938	395.399993896484
2	irir1101m	l	0	l	m	23	0	4	52	340	-1	S2C3.TIF	S2C1.TIF	S1C3.TIF	2	2	1	3	1	3	200	866	1175256	1176106	2410	2429	1176442	-32768	2509	319.053000000073	-32768	-32768	-32768	-32768	-32768	-32768	-32768	-32768	-32768	-32768	-32768	-1208890.947	1176438	1176488	51	492.5	394.600006103516	318.899993896484	391
2	irir1101m	l	0	l	m	23	0	4	53	341	1	S2C3.TIF	S2C2.TIF	S1C3.TIF	2	2	1	3	2	3	200	626	1177559	1178209	2255	2264	1178528	-32768	2407	302.78600000008	-32768	-32768	-32768	-32768	-32768	-32768	-32768	-32768	-32768	-32768	-32768	-1210993.214	1178524	1178554	31	501.899993896484	392	702.200012207031	380.5
2	irir1101m	l	0	l	m	23	1	4	54	342	-1	S2C1.TIF	S2C3.TIF	S1C2.TIF	2	2	1	1	3	2	200	595	1179601	1180201	2328	2314	1180483	-32768	2301	265.050999999978	1180480	1180509	30	504.799987792969	387.200012207031	393.899993896484	384.399993896484	102.099998474121	194.399993896484	3.19238669912361	178.55229955783	262.050999999978	1180534	1180579	46	396.399993896484	385.100006103516	299	382.600006103516
2	irir1101m	l	0	l	m	23	0	4	55	343	1	S1C1.TIF	S1C2.TIF	S2C1.TIF	1	1	2	1	2	1	200	711	1181660	1182360	1774	1788	1182595	-32768	1986	218.277999999933	-32768	-32768	-32768	-32768	-32768	-32768	-32768	-32768	-32768	-32768	-32768	-1215144.722	1182592	1182636	45	508.5	370.700012207031	723.799987792969	374.299987792969
2	irir1101m	l	0	l	m	23	0	4	56	344	-1	S1C3.TIF	S1C1.TIF	S2C3.TIF	1	1	2	3	1	3	200	933	1183719	1184669	2509	2525	1184966	-32768	2544	279.824999999953	-32768	-32768	-32768	-32768	-32768	-32768	-32768	-32768	-32768	-32768	-32768	-1217454.175	1184962	1185007	46	510.700012207031	391.5	313.899993896484	382.799987792969
2	irir1101m	l	0	l	m	23	0	4	57	345	-1	S1C1.TIF	S1C3.TIF	S2C1.TIF	1	1	2	1	3	1	200	525	1186070	1186620	2080	2094	1186967	-32768	2160	329.800999999978	-32768	-32768	-32768	-32768	-32768	-32768	-32768	-32768	-32768	-32768	-32768	-1219405.199	1186963	1187014	52	496.799987792969	391.700012207031	315.399993896484	386.100006103516
2	irir1101m	l	0	l	m	23	1	4	58	346	1	S2C3.TIF	S2C2.TIF	S1C1.TIF	2	2	1	3	2	1	200	966	1188053	1189003	1980	2019	1189261	-32768	2185	241.493000000017	-32768	-32768	-32768	-32768	-32768	-32768	-32768	-32768	-32768	-32768	-32768	-1221787.507	1189257	1189298	42	495.5	377.200012207031	717.299987792969	376.899993896484
2	irir1101m	l	0	l	m	23	1	4	59	347	-1	S1C3.TIF	S1C2.TIF	S2C1.TIF	1	1	2	3	2	1	200	704	1190378	1191078	2248	2242	1191369	-32768	2397	274.331000000006	-32768	-32768	-32768	-32768	-32768	-32768	-32768	-32768	-32768	-32768	-32768	-1223862.669	1191364	1191401	38	506.5	373.299987792969	323.899993896484	378.799987792969
2	irir1101m	l	0	l	m	23	0	4	60	348	1	S2C3.TIF	S2C1.TIF	S1C3.TIF	2	2	1	3	1	3	200	691	1192886	1193586	2495	2497	1193854	-32768	2551	250.720999999903	-32768	-32768	-32768	-32768	-32768	-32768	-32768	-32768	-32768	-32768	-32768	-1226371.279	1193850	1193886	37	514.5	382.700012207031	711.599975585938	376.100006103516
2	irir1101m	l	0	l	m	23	0	4	61	349	-1	S1C3.TIF	S1C2.TIF	S2C3.TIF	1	1	2	3	2	3	200	563	1195052	1195652	2320	2319	1195951	-32768	2236	282.51099999994	-32768	-32768	-32768	-32768	-32768	-32768	-32768	-32768	-32768	-32768	-32768	-1228436.489	1195946	1195987	42	511.399993896484	370.899993896484	310.600006103516	375
2	irir1101m	l	0	l	m	23	0	4	62	350	-1	S1C2.TIF	S1C1.TIF	S2C2.TIF	1	1	2	2	1	2	200	607	1197033	1197633	1536	1536	1197887	-32768	1545	237.780000000028	-32768	-32768	-32768	-32768	-32768	-32768	-32768	-32768	-32768	-32768	-32768	-1230417.22	1197883	1197925	43	500.899993896484	354.799987792969	302.100006103516	359.299987792969
2	irir1101m	l	0	l	m	23	1	4	63	351	1	S1C3.TIF	S1C2.TIF	S2C1.TIF	1	1	2	3	2	1	200	651	1199047	1199697	1690	1683	1199985	-32768	1685	271.35400000005	-32768	-32768	-32768	-32768	-32768	-32768	-32768	-32768	-32768	-32768	-32768	-1232481.646	1199981	1200023	43	491	367.700012207031	722.599975585938	369.899993896484
2	irir1101m	l	0	l	m	23	1	4	64	352	1	S2C2.TIF	S2C3.TIF	S1C1.TIF	2	2	1	2	3	1	200	722	1201475	1202225	2239	2238	1202476	-32768	2303	233.935999999987	-32768	-32768	-32768	-32768	-32768	-32768	-32768	-32768	-32768	-32768	-32768	-1235010.064	1202472	1202508	37	502.799987792969	394.299987792969	714.299987792969	378.600006103516
2	irir1101m	l	0	l	m	23	1	4	65	353	-1	S2C2.TIF	S2C1.TIF	S1C3.TIF	2	2	1	2	1	3	200	957	1204137	1205087	2214	2208	1205353	-32768	2319	249.290999999968	-32768	-32768	-32768	-32768	-32768	-32768	-32768	-32768	-32768	-32768	-32768	-1237871.709	1205349	1205388	40	501.600006103516	382.299987792969	306.899993896484	383.799987792969
2	irir1101m	l	0	l	m	23	0	4	66	354	1	S1C1.TIF	S1C2.TIF	S2C1.TIF	1	1	2	1	2	1	200	818	1206411	1207261	2431	2451	1207499	-32768	2478	221.273000000045	-32768	-32768	-32768	-32768	-32768	-32768	-32768	-32768	-32768	-32768	-32768	-1240045.727	1207495	1207542	48	510.5	377.799987792969	723	375.299987792969
2	irir1101m	l	0	l	m	23	0	4	67	355	1	S2C2.TIF	S2C1.TIF	S1C2.TIF	2	2	1	2	1	2	200	653	1208723	1209373	2149	2166	1209630	-32768	2197	240.708000000101	-32768	-32768	-32768	-32768	-32768	-32768	-32768	-32768	-32768	-32768	-32768	-1242157.292	1209626	1209677	52	495.700012207031	371.700012207031	689.400024414062	367.5
2	irir1101m	l	0	l	m	23	0	4	68	356	-1	S1C2.TIF	S1C1.TIF	S2C2.TIF	1	1	2	2	1	2	200	692	1210740	1211440	2324	2331	1211726	-32768	2370	269.543000000063	-32768	-32768	-32768	-32768	-32768	-32768	-32768	-32768	-32768	-32768	-32768	-1244224.457	1211721	1211759	39	506.899993896484	381.899993896484	316.5	380.200012207031
2	irir1101m	l	0	l	m	23	0	4	69	357	1	S2C3.TIF	S2C2.TIF	S1C3.TIF	2	2	1	3	2	3	200	927	1212825	1213775	2288	2287	1214078	-32768	2318	285.358000000007	-32768	-32768	-32768	-32768	-32768	-32768	-32768	-32768	-32768	-32768	-32768	-1246560.642	1214074	1214113	40	503.600006103516	380.5	707.5	372.899993896484
2	irir1101m	l	0	l	m	23	1	4	70	358	-1	S2C2.TIF	S2C1.TIF	S1C3.TIF	2	2	1	2	1	3	200	644	1215218	1215868	2004	1995	1216146	-32768	2018	260.675999999978	-32768	-32768	-32768	-32768	-32768	-32768	-32768	-32768	-32768	-32768	-32768	-1248653.324	1216142	1216175	34	497.399993896484	374.5	316.200012207031	372.600006103516
2	irir1101m	l	0	l	m	23	0	4	71	359	-1	S1C1.TIF	S1C2.TIF	S2C1.TIF	1	1	2	1	2	1	200	813	1217297	1218097	2101	2115	1218375	-32768	2210	260.847999999998	-32768	-32768	-32768	-32768	-32768	-32768	-32768	-32768	-32768	-32768	-32768	-1250882.152	1218374	1218417	44	510	368.399993896484	322.899993896484	374.899993896484
2	irir1101m	l	0	l	m	23	0	4	72	360	1	S2C1.TIF	S2C3.TIF	S1C1.TIF	2	2	1	1	3	1	200	558	1219740	1220290	2089	2073	1220546	-32768	2115	239.283999999985	-32768	-32768	-32768	-32768	-32768	-32768	-32768	-32768	-32768	-32768	-32768	-1253074.716	1220541	1220581	41	504.5	376.899993896484	705.099975585938	381.5
2	irir1101m	l	0	l	m	23	0	4	73	361	1	S1C3.TIF	S1C1.TIF	S2C3.TIF	1	1	2	3	1	3	200	862	1221681	1222531	2189	2189	1222763	-32768	2239	215.796000000089	-32768	-32768	-32768	-32768	-32768	-32768	-32768	-32768	-32768	-32768	-32768	-1255315.204	1222759	1222807	49	502.799987792969	382.600006103516	725.799987792969	375.600006103516
2	irir1101m	l	0	l	m	23	1	4	74	362	1	S1C2.TIF	S1C1.TIF	S2C3.TIF	1	1	2	2	1	3	200	835	1223980	1224830	2140	2154	1225076	-32768	2188	229.124000000069	-32768	-32768	-32768	-32768	-32768	-32768	-32768	-32768	-32768	-32768	-32768	-1257614.876	1225072	1225104	33	508.700012207031	384.899993896484	697.900024414062	377.899993896484
2	irir1101m	l	0	l	m	23	0	4	75	363	-1	S2C1.TIF	S2C3.TIF	S1C1.TIF	2	2	1	1	3	1	200	661	1226169	1226819	2278	2277	1227222	-32768	2400	385.904000000097	1227218	1227255	38	507.299987792969	391.200012207031	709.5	390.799987792969	148.399993896484	290.399993896484	5.79370812425087	0.113841252618551	381.904000000097	1227629	1227653	25	388.899993896484	395.200012207031	307	398.600006103516
2	irir1101m	l	0	l	m	23	1	4	76	364	-1	S1C3.TIF	S1C1.TIF	S2C2.TIF	1	1	2	3	1	2	200	640	1228998	1229648	2112	2117	1230142	-32768	2264	476.791999999899	1230138	1230172	35	497.200012207031	385.700012207031	706.700012207031	385.399993896484	167.600006103516	354.299987792969	6.00287160377499	0.0824059084298615	472.791999999899	1230630	1230655	26	415.700012207031	391.799987792969	322.100006103516	388.5
2	irir1101m	l	0	l	m	23	1	4	77	365	1	S2C3.TIF	S2C1.TIF	S1C2.TIF	2	2	1	3	1	2	200	733	1231721	1232571	1567	1573	1232889	-32768	1650	301.486000000034	-32768	-32768	-32768	-32768	-32768	-32768	-32768	-32768	-32768	-32768	-32768	-1265355.514	1232885	1232927	43	505.100006103516	360.600006103516	725.299987792969	367.899993896484
2	irir1101m	l	0	l	m	23	1	4	78	366	-1	S1C2.TIF	S1C1.TIF	S2C3.TIF	1	1	2	2	1	3	200	966	1233993	1234943	1705	1719	1235308	-32768	1846	347.527999999933	-32768	-32768	-32768	-32768	-32768	-32768	-32768	-32768	-32768	-32768	-32768	-1267728.472	1235304	1235347	44	507.799987792969	372.5	292.5	379.100006103516
2	irir1101m	l	0	l	m	23	0	4	79	367	1	S1C2.TIF	S1C3.TIF	S2C2.TIF	1	1	2	2	3	2	200	666	1236466	1237166	1922	1929	1237411	-32768	1992	227.854999999981	-32768	-32768	-32768	-32768	-32768	-32768	-32768	-32768	-32768	-32768	-32768	-1269951.145	1237407	1237440	34	489.600006103516	383.299987792969	671.099975585938	382.899993896484
2	irir1101m	l	0	l	m	23	0	4	80	368	1	S1C2.TIF	S1C3.TIF	S2C2.TIF	1	1	2	2	3	2	200	551	1238512	1239062	1532	1525	1239376	-32768	1441	297.328999999911	-32768	-32768	-32768	-32768	-32768	-32768	-32768	-32768	-32768	-32768	-32768	-1271846.671	1239372	1239414	43	489.700012207031	362.399993896484	733.099975585938	355.700012207031
2	irir1101m	l	0	l	m	23	1	4	81	369	-1	S1C2.TIF	S1C3.TIF	S2C1.TIF	1	1	2	2	3	1	200	528	1240476	1241026	1525	1530	1241340	-32768	1506	297.345999999903	-32768	-32768	-32768	-32768	-32768	-32768	-32768	-32768	-32768	-32768	-32768	-1273810.654	1241336	1241374	39	492.100006103516	359.700012207031	283.899993896484	365.600006103516
2	irir1101m	l	0	l	m	23	1	4	82	370	-1	S2C3.TIF	S2C1.TIF	S1C2.TIF	2	2	1	3	1	2	200	987	1242600	1243700	1786	1800	1244014	-32768	1951	297.323000000091	-32768	-32768	-32768	-32768	-32768	-32768	-32768	-32768	-32768	-32768	-32768	-1276484.677	1244009	1244059	51	494.5	379.399993896484	302.200012207031	369.700012207031
2	irir1101m	l	0	l	m	23	0	4	83	371	-1	S2C3.TIF	S2C2.TIF	S1C3.TIF	2	2	1	3	2	3	200	707	1245147	1245847	1741	1723	1246213	-32768	1828	348.929000000004	-32768	-32768	-32768	-32768	-32768	-32768	-32768	-32768	-32768	-32768	-32768	-1278632.071	1246209	1246252	44	494.200012207031	375.899993896484	271.899993896484	372.700012207031
2	irir1101m	l	0	l	m	23	1	4	84	372	1	S1C3.TIF	S1C1.TIF	S2C2.TIF	1	1	2	3	1	2	200	627	1247331	1247981	1832	1873	1248235	-32768	2025	237.445000000065	-32768	-32768	-32768	-32768	-32768	-32768	-32768	-32768	-32768	-32768	-32768	-1280765.555	1248231	1248277	47	482.700012207031	384.399993896484	708.900024414062	377.899993896484
2	irir1101m	l	0	l	m	23	0	4	85	373	-1	S1C3.TIF	S1C2.TIF	S2C3.TIF	1	1	2	3	2	3	200	555	1249390	1249940	2098	2105	1250285	-32768	1972	328.54700000002	-32768	-32768	-32768	-32768	-32768	-32768	-32768	-32768	-32768	-32768	-32768	-1282724.453	1250281	1250322	42	484.799987792969	392.5	290.700012207031	383
2	irir1101m	l	0	l	m	23	1	4	86	374	-1	S2C1.TIF	S2C2.TIF	S1C3.TIF	2	2	1	1	2	3	200	998	1251386	1252386	1630	1628	1252672	-32768	1591	268.995000000112	-32768	-32768	-32768	-32768	-32768	-32768	-32768	-32768	-32768	-32768	-32768	-1285171.005	1252668	1252708	41	486.700012207031	365.100006103516	301.700012207031	361.299987792969
2	irir1101m	l	0	l	m	23	1	4	87	375	1	S2C1.TIF	S2C2.TIF	S1C3.TIF	2	2	1	1	2	3	200	836	1253989	1254839	1987	1998	1255140	-32768	2067	284.495000000112	-32768	-32768	-32768	-32768	-32768	-32768	-32768	-32768	-32768	-32768	-32768	-1287623.505	1255136	1255180	45	494.700012207031	379	739.5	381.200012207031
2	irir1101m	l	0	l	m	23	1	4	88	376	1	S2C3.TIF	S2C2.TIF	S1C1.TIF	2	2	1	3	2	1	200	665	1256311	1257011	1913	1925	1257386	-32768	2135	358.257999999914	-32768	-32768	-32768	-32768	-32768	-32768	-32768	-32768	-32768	-32768	-32768	-1289795.742	1257383	1257426	44	486.600006103516	391.700012207031	680.799987792969	379.799987792969
2	irir1101m	l	0	l	m	23	1	4	89	377	-1	S1C1.TIF	S1C2.TIF	S2C3.TIF	1	1	2	1	2	3	200	662	1258475	1259125	2092	2084	1259417	-32768	2140	275.212000000058	-32768	-32768	-32768	-32768	-32768	-32768	-32768	-32768	-32768	-32768	-32768	-1291909.788	1259414	1259455	42	500.5	375.600006103516	306.899993896484	382.700012207031
2	irir1101m	l	0	l	m	23	1	4	90	378	1	S1C1.TIF	S1C2.TIF	S2C3.TIF	1	1	2	1	2	3	200	607	1260517	1261117	1626	1600	1261404	-32768	1516	270.039000000106	-32768	-32768	-32768	-32768	-32768	-32768	-32768	-32768	-32768	-32768	-32768	-1293901.961	1261401	1261431	31	494.100006103516	365.5	678.099975585938	350.299987792969
2	irir1101m	l	0	l	m	23	1	4	91	379	1	S1C1.TIF	S1C3.TIF	S2C2.TIF	1	1	2	1	3	2	200	941	1262960	1263910	1564	1570	1264169	-32768	1575	243.020000000019	-32768	-32768	-32768	-32768	-32768	-32768	-32768	-32768	-32768	-32768	-32768	-1296693.98	1264166	1264206	41	492.200012207031	359.100006103516	700.099975585938	364.799987792969
2	irir1101m	l	0	l	m	23	1	4	92	380	-1	S1C3.TIF	S1C2.TIF	S2C1.TIF	1	1	2	3	2	1	200	973	1265415	1266415	1851	1843	1266723	-32768	1784	291.164000000106	-32768	-32768	-32768	-32768	-32768	-32768	-32768	-32768	-32768	-32768	-32768	-1299199.836	1266719	1266760	42	486.799987792969	373.299987792969	287.200012207031	370.100006103516
2	irir1101m	l	0	l	m	23	0	4	93	381	-1	S1C1.TIF	S1C3.TIF	S2C1.TIF	1	1	2	1	3	1	200	804	1268081	1268881	1504	1517	1269210	-32768	1625	312.131000000052	-32768	-32768	-32768	-32768	-32768	-32768	-32768	-32768	-32768	-32768	-32768	-1301665.869	1269206	1269246	41	485.399993896484	367.5	294	362.700012207031
2	irir1101m	l	0	l	m	23	0	4	94	382	-1	S1C1.TIF	S1C2.TIF	S2C1.TIF	1	1	2	1	2	1	200	568	1270731	1271331	1586	1598	1271773	-32768	1845	425.354999999981	1271768	1271824	57	490.799987792969	376.899993896484	265.299987792969	368.200012207031	125.5	289.5	6.44769173334114	177.781759850376	420.354999999981	1273806	1273836	31	447.899993896484	390.5	300.799987792969	395.399993896484
2	irir1101m	l	0	l	m	23	0	4	95	383	-1	S2C1.TIF	S2C3.TIF	S1C1.TIF	2	2	1	1	3	1	200	846	1274949	1275799	2740	2735	1276085	-32768	2760	269.303000000073	-32768	-32768	-32768	-32768	-32768	-32768	-32768	-32768	-32768	-32768	-32768	-1308583.697	1276080	1276126	47	506.299987792969	396.799987792969	300.100006103516	396.100006103516
2	irir1101m	l	0	l	m	23	1	4	96	384	1	S2C1.TIF	S2C2.TIF	S1C3.TIF	2	2	1	1	2	3	200	647	1277185	1277835	2525	2521	1278117	-32768	2512	264.77099999995	-32768	-32768	-32768	-32768	-32768	-32768	-32768	-32768	-32768	-32768	-32768	-1310620.229	1278113	1278145	33	491.600006103516	386.200012207031	695	385.799987792969
3	inet0605d	l	0	r	w	19	0	0	1	0	1	S2C3.TIF	S2C2.TIF	S1C3.TIF	2	2	1	3	2	3	200	923	279217	280167	2180	2214	280410	-32768	2492	227.314000000013	-32768	-32768	-32768	-32768	-32768	-32768	-32768	-32768	-32768	-32768	-32768	-312950.686	280405	280451	47	526.5	384.399993896484	746.700012207031	391.399993896484
3	inet0605d	l	0	r	w	19	0	1	1	1	-1	S2C3.TIF	S2C1.TIF	S1C3.TIF	2	2	1	3	1	3	200	532	296771	297321	2334	2361	297539	-32768	2457	200.891999999993	297534	297577	44	511.5	389.100006103516	716.400024414062	390.100006103516	156.800003051758	329.799987792969	5.87113125781166	-0.280430334234247	195.891999999993	297718	297784	67	710.200012207031	393.700012207031	318.399993896484	395.299987792969
3	inet0605d	l	0	r	w	19	1	1	2	2	1	S2C3.TIF	S2C1.TIF	S1C2.TIF	2	2	1	3	1	2	200	913	298828	299728	2603	2614	299951	-32768	2748	206.402999999991	299947	299990	44	525.5	384.200012207031	388.799987792969	382.700012207031	123.800003051758	284	3.92839898454167	179.370201155195	202.402999999991	300296	300308	13	748.299987792969	399.299987792969	726	392
3	inet0605d	l	0	r	w	19	1	1	3	3	1	S2C1.TIF	S2C3.TIF	S1C2.TIF	2	2	1	1	3	2	200	911	301377	302277	2517	2544	302497	-32768	2658	203.630999999994	-32768	-32768	-32768	-32768	-32768	-32768	-32768	-32768	-32768	-32768	-32768	-335061.369	302493	302538	46	528.400024414062	375.899993896484	733.200012207031	385.899993896484
3	inet0605d	l	0	r	w	19	0	1	4	4	-1	S2C1.TIF	S2C2.TIF	S1C1.TIF	2	2	1	1	2	1	200	727	303594	304344	2711	2705	304584	-32768	2817	223.585000000021	304579	304606	28	531.299987792969	393.899993896484	428.100006103516	390.299987792969	103.400001525879	199.399993896484	2.9715952371682	177.999924972696	218.585000000021	304708	304743	36	420.200012207031	389.200012207031	358.299987792969	389.5
3	inet0605d	l	0	r	w	19	1	1	5	5	-1	S2C1.TIF	S2C3.TIF	S1C2.TIF	2	2	1	1	3	2	200	670	305837	306537	2712	2761	306745	-32768	2908	192.088999999978	-32768	-32768	-32768	-32768	-32768	-32768	-32768	-32768	-32768	-32768	-32768	-339320.911	306741	306798	58	517.5	396.700012207031	306.399993896484	407.899993896484
3	inet0605d	l	0	r	w	19	1	1	6	6	-1	S2C2.TIF	S2C3.TIF	S1C1.TIF	2	2	1	2	3	1	200	903	307868	308768	2581	2626	308971	-32768	2780	186.809000000008	-32768	-32768	-32768	-32768	-32768	-32768	-32768	-32768	-32768	-32768	-32768	-341552.191	308967	309010	44	514.700012207031	388.700012207031	351.200012207031	391.5
3	inet0605d	l	0	r	w	19	0	1	7	7	1	S1C1.TIF	S1C2.TIF	S2C1.TIF	1	1	2	1	2	1	200	702	310119	310819	2688	2736	311019	-32768	2832	182.911000000022	-32768	-32768	-32768	-32768	-32768	-32768	-32768	-32768	-32768	-32768	-32768	-343604.089	311015	311142	128	516.200012207031	383.600006103516	707.200012207031	377.399993896484
3	inet0605d	l	0	r	w	19	0	1	8	8	-1	S1C2.TIF	S1C1.TIF	S2C2.TIF	1	1	2	2	1	2	200	960	312186	313136	2751	2759	313310	-32768	2811	158.045999999973	313306	313341	36	511.299987792969	401.5	723.299987792969	409.700012207031	167.399993896484	321.700012207031	6.07908021291772	-2.22461695485468	154.045999999973	313430	313489	60	706.400024414062	413.200012207031	305.700012207031	409
3	inet0605d	l	0	r	w	19	1	1	9	9	1	S1C3.TIF	S1C2.TIF	S2C1.TIF	1	1	2	3	2	1	200	536	314610	315160	2645	2636	315365	-32768	2659	188.809999999998	-32768	-32768	-32768	-32768	-32768	-32768	-32768	-32768	-32768	-32768	-32768	-347944.19	315361	315397	37	510.799987792969	390.399993896484	732.400024414062	394.899993896484
3	inet0605d	l	0	r	w	19	1	1	10	10	1	S2C2.TIF	S2C1.TIF	S1C3.TIF	2	2	1	2	1	3	200	660	316521	317171	2429	2452	317378	-32768	2641	190.896000000008	-32768	-32768	-32768	-32768	-32768	-32768	-32768	-32768	-32768	-32768	-32768	-349955.104	317374	317420	47	518.700012207031	388.100006103516	716.799987792969	397.799987792969
3	inet0605d	l	0	r	w	19	1	1	11	11	-1	S1C1.TIF	S1C3.TIF	S2C2.TIF	1	1	2	1	3	2	200	845	318474	319324	2707	2754	319545	-32768	2941	205.440999999992	-32768	-32768	-32768	-32768	-32768	-32768	-32768	-32768	-32768	-32768	-32768	-352107.559	319541	319573	33	525.200012207031	389.700012207031	354.5	402.5
3	inet0605d	l	0	r	w	19	0	1	12	12	-1	S2C1.TIF	S2C3.TIF	S1C1.TIF	2	2	1	1	3	1	200	756	320640	321390	2603	2634	321577	-32768	2687	170.351000000024	321573	321620	48	516.900024414062	386.399993896484	720.700012207031	391.100006103516	156.199996948242	369.299987792969	5.84110287162655	-1.32491458656371	166.351000000024	322422	322456	35	395	381.899993896484	341.799987792969	396.299987792969
3	inet0605d	l	0	r	w	19	1	1	13	13	-1	S1C3.TIF	S1C1.TIF	S2C2.TIF	1	1	2	3	1	2	200	871	323581	324481	2529	2545	324665	-32768	2613	167.264000000025	324663	324698	36	531.599975585938	388.399993896484	362.899993896484	398.399993896484	130.5	231.100006103516	4.85623426492342	-176.603467271424	165.264000000025	325455	325472	18	354.600006103516	396.5	315.899993896484	393.100006103516
3	inet0605d	l	0	r	w	19	1	1	14	14	1	S2C1.TIF	S2C2.TIF	S1C3.TIF	2	2	1	1	2	3	200	622	326539	327189	2387	2382	327405	-32768	2413	199.623000000021	-32768	-32768	-32768	-32768	-32768	-32768	-32768	-32768	-32768	-32768	-32768	-359973.377	327401	327437	37	517.599975585938	389.5	728.400024414062	386.100006103516
3	inet0605d	l	0	r	w	19	0	1	15	15	-1	S2C1.TIF	S2C3.TIF	S1C1.TIF	2	2	1	1	3	1	200	965	328483	329433	2173	2184	329597	-32768	2233	147.715000000026	329593	329629	37	520.799987792969	390.700012207031	747.799987792969	388.700012207031	178.199996948242	346.100006103516	6.4952469688118	0.506973243534444	143.715000000026	329722	329789	68	722.700012207031	390.399993896484	330.5	394.5
3	inet0605d	l	0	r	w	19	0	1	16	16	-1	S2C2.TIF	S2C3.TIF	S1C2.TIF	2	2	1	2	3	2	200	988	330876	331876	2262	2290	332050	-32768	2377	158.462	332047	332090	44	527.700012207031	386.700012207031	725.299987792969	383.299987792969	154.399993896484	338.200012207031	5.66273339091224	0.988604346066407	155.462	332409	332475	67	721.900024414062	385.700012207031	343	403.299987792969
3	inet0605d	l	0	r	w	19	1	1	17	17	1	S1C1.TIF	S1C2.TIF	S2C3.TIF	1	1	2	1	2	3	200	837	333543	334393	2187	2203	334603	-32768	2281	193.025000000023	-32768	-32768	-32768	-32768	-32768	-32768	-32768	-32768	-32768	-32768	-32768	-367177.975	334598	334633	36	531.099975585938	382.100006103516	745.5	381.5
3	inet0605d	l	0	r	w	19	1	1	18	18	-1	S1C1.TIF	S1C2.TIF	S2C3.TIF	1	1	2	1	2	3	200	998	336010	337010	2339	2356	337244	-32768	2421	218.197999999975	337243	337301	59	524.200012207031	389.299987792969	364.100006103516	392.600006103516	123.900001525879	288.700012207031	4.60155475629441	-178.818162909649	217.197999999975	337404	337439	36	372.399993896484	388.299987792969	338.100006103516	396.200012207031
3	inet0605d	l	0	r	w	19	0	1	19	19	-1	S1C1.TIF	S1C2.TIF	S2C1.TIF	1	1	2	1	2	1	200	616	338487	339137	2158	2166	339342	-32768	2277	188.998000000021	339383	339427	45	543.400024414062	383	361.600006103516	376.399993896484	159.100006103516	359.700012207031	5.22758965095474	177.918562237737	229.998000000021	340382	340390	9	332.899993896484	384.399993896484	316.299987792969	385.5
3	inet0605d	l	0	r	w	19	0	1	20	20	1	S2C1.TIF	S2C3.TIF	S1C1.TIF	2	2	1	1	3	1	200	610	341423	342023	2294	2300	342183	-32768	2352	144.231000000029	342179	342212	34	518.799987792969	382.100006103516	328.100006103516	388.5	158.5	316.299987792969	5.47512085024915	-178.073002295727	140.231000000029	342591	342646	56	335.600006103516	388.899993896484	696.5	396.299987792969
3	inet0605d	l	0	r	w	19	0	1	21	21	1	S2C3.TIF	S2C1.TIF	S1C3.TIF	2	2	1	3	1	3	200	635	343707	344357	2178	2193	344603	-32768	2324	230.320000000007	344600	344630	31	516.700012207031	392.899993896484	358	398	142	302.100006103516	4.56270600492299	-178.157407114821	227.320000000007	345453	345499	47	515.200012207031	390.200012207031	720.799987792969	406.5
3	inet0605d	l	0	r	w	19	0	1	22	22	-1	S1C3.TIF	S1C1.TIF	S2C3.TIF	1	1	2	3	1	3	200	852	346582	347432	2335	2335	347607	-32768	2405	158.806999999972	347603	347695	93	524.900024414062	389.100006103516	405	383.799987792969	128.199996948242	385.899993896484	3.4537394188148	177.466005976867	154.806999999972	347804	347838	35	384.799987792969	383.399993896484	322.399993896484	388
3	inet0605d	l	0	r	w	19	1	1	23	23	1	S1C3.TIF	S1C1.TIF	S2C2.TIF	1	1	2	3	1	2	200	614	348878	349528	2145	2147	349726	-32768	2204	181.99099999998	-32768	-32768	-32768	-32768	-32768	-32768	-32768	-32768	-32768	-32768	-32768	-382312.009	349722	349763	42	510.5	385.899993896484	728.900024414062	386
3	inet0605d	l	0	r	w	19	1	1	24	24	-1	S1C3.TIF	S1C2.TIF	S2C1.TIF	1	1	2	3	2	1	200	709	350816	351516	2193	2209	351706	-32768	2262	173.793000000005	-32768	-32768	-32768	-32768	-32768	-32768	-32768	-32768	-32768	-32768	-32768	-384300.207	351702	351748	47	527.799987792969	393.799987792969	341.5	390.799987792969
3	inet0605d	l	0	r	w	19	1	1	25	25	-1	S2C2.TIF	S2C1.TIF	S1C3.TIF	2	2	1	2	1	3	200	912	353100	354000	2331	2341	354250	-32768	2244	234.066999999981	-32768	-32768	-32768	-32768	-32768	-32768	-32768	-32768	-32768	-32768	-32768	-386783.933	354291	354334	44	488.5	392.200012207031	322.700012207031	382.899993896484
3	inet0605d	l	0	r	w	19	0	1	26	26	-1	S1C3.TIF	S1C1.TIF	S2C3.TIF	1	1	2	3	1	3	200	535	355417	355967	2152	2156	356142	-32768	2191	159.282000000007	356137	356225	89	517.099975585938	383	388.100006103516	375.399993896484	121.900001525879	377.399993896484	3.71334170384927	176.624168018368	154.282000000007	356345	356366	22	374.600006103516	379.700012207031	311.600006103516	387.399993896484
3	inet0605d	l	0	r	w	19	0	1	27	27	1	S1C3.TIF	S1C1.TIF	S2C3.TIF	1	1	2	3	1	3	200	780	357413	358213	2195	2222	358405	-32768	2275	175.439000000013	358401	358447	47	514.799987792969	388.100006103516	338.399993896484	388.399993896484	154	356.200012207031	5.06170010091575	-179.902974160706	171.439000000013	358594	358653	60	322.399993896484	389	697.099975585938	398.299987792969
3	inet0605d	l	0	r	w	19	0	1	28	28	1	S2C3.TIF	S2C1.TIF	S1C3.TIF	2	2	1	3	1	3	200	832	359714	360564	2270	2282	360748	-32768	2286	167.756999999983	360744	360789	46	518.700012207031	392.600006103516	343.399993896484	388.5	139.800003051758	317.299987792969	5.03151313127409	178.657014710598	163.756999999983	360994	361049	56	328.700012207031	392	717.200012207031	407.100006103516
3	inet0605d	l	0	r	w	19	0	1	29	29	-1	S2C3.TIF	S2C2.TIF	S1C3.TIF	2	2	1	3	2	3	200	510	362106	362606	2091	2091	362863	-32768	2117	240.939000000013	-32768	-32768	-32768	-32768	-32768	-32768	-32768	-32768	-32768	-32768	-32768	-395390.061	362860	362890	31	513.400024414062	389.5	346.899993896484	384.600006103516
3	inet0605d	l	0	r	w	19	0	1	30	30	1	S1C2.TIF	S1C1.TIF	S2C2.TIF	1	1	2	2	1	2	200	892	363935	364835	2373	2416	364914	-32768	2460	62.8479999999981	-32768	-32768	-32768	-32768	-32768	-32768	-32768	-32768	-32768	-32768	-32768	-397619.152	365038	365072	35	515.200012207031	404.799987792969	731	393.700012207031
3	inet0605d	l	0	r	w	19	0	1	31	31	-1	S2C2.TIF	S2C3.TIF	S1C2.TIF	2	2	1	2	3	2	200	803	366135	366935	2281	2300	367104	-32768	2363	153.570999999996	367099	367133	35	523.099975585938	388.700012207031	698	396.799987792969	146.199996948242	280	5.02406212614337	-2.65921916097413	148.570999999996	367198	367258	61	676.799987792969	396	347.399993896484	358.100006103516
3	inet0605d	l	0	r	w	19	0	1	32	32	-1	S1C2.TIF	S1C3.TIF	S2C2.TIF	1	1	2	2	3	2	200	981	368359	369359	2224	2241	369563	-32768	2341	187.164999999979	-32768	-32768	-32768	-32768	-32768	-32768	-32768	-32768	-32768	-32768	-32768	-402143.835	369558	369590	33	526.900024414062	388	351.700012207031	394.100006103516
3	inet0605d	l	0	r	w	19	0	1	33	33	1	S1C1.TIF	S1C3.TIF	S2C1.TIF	1	1	2	1	3	1	200	659	370711	371361	2187	2193	371572	-32768	2249	194.949000000022	-32768	-32768	-32768	-32768	-32768	-32768	-32768	-32768	-32768	-32768	-32768	-404145.051	371568	371611	44	518.200012207031	380.299987792969	718.700012207031	381.799987792969
3	inet0605d	l	0	r	w	19	0	1	34	34	1	S1C1.TIF	S1C3.TIF	S2C1.TIF	1	1	2	1	3	1	200	643	372655	373305	2231	2231	373482	-32768	2226	160.767999999982	373478	373524	47	524.900024414062	384.100006103516	325.399993896484	388.299987792969	147.699996948242	327.600006103516	5.72581028198594	-178.791175075185	156.767999999982	373722	373779	58	315.200012207031	387.700012207031	688.799987792969	405.299987792969
3	inet0605d	l	0	r	w	19	0	1	35	35	-1	S1C1.TIF	S1C3.TIF	S2C1.TIF	1	1	2	1	3	1	200	608	375004	375604	2280	2298	375826	-32768	2401	205.724999999977	-32768	-32768	-32768	-32768	-32768	-32768	-32768	-32768	-32768	-32768	-32768	-408388.275	375823	375851	29	510.5	395.700012207031	355.5	399.799987792969
3	inet0605d	l	0	r	w	19	0	1	36	36	1	S2C2.TIF	S2C1.TIF	S1C2.TIF	2	2	1	2	1	2	200	623	376926	377576	2165	2172	377801	-32768	2251	208.568000000028	377796	377826	31	522.700012207031	398.799987792969	372.399993896484	397.700012207031	134.100006103516	257.5	4.31908223131585	179.580169159323	203.568000000028	377931	377986	56	377.600006103516	397.200012207031	750.799987792969	395.600006103516
3	inet0605d	l	0	r	w	19	1	1	37	37	-1	S2C3.TIF	S2C2.TIF	S1C1.TIF	2	2	1	3	2	1	200	581	379051	379651	2114	2113	379881	-32768	2183	213.973999999987	379878	379909	32	518.400024414062	388.600006103516	635.900024414062	391.600006103516	105.400001525879	203.600006103516	3.37754335492495	-1.46677189169812	210.973999999987	380004	380042	39	617.799987792969	390.200012207031	357	395.100006103516
3	inet0605d	l	0	r	w	19	0	1	38	38	-1	S2C1.TIF	S2C2.TIF	S1C1.TIF	2	2	1	1	2	1	200	652	381116	381766	2292	2307	381972	-32768	2320	189.107000000018	381968	382010	43	520.799987792969	390.799987792969	364.200012207031	392.5	139.100006103516	330.399993896484	4.50026506323803	-179.377830452849	185.107000000018	382419	382434	16	345.799987792969	388	313.399993896484	386.399993896484
3	inet0605d	l	0	r	w	19	0	1	39	39	1	S2C2.TIF	S2C3.TIF	S1C2.TIF	2	2	1	2	3	2	200	696	383500	384200	2107	2141	384422	-32768	2329	205.099999999977	384417	384447	31	511.399993896484	387.399993896484	359.399993896484	397.899993896484	139.699996948242	276.5	4.37825487843559	-176.043355058957	200.099999999977	384553	384609	57	359.799987792969	398.299987792969	710.799987792969	387.799987792969
3	inet0605d	l	0	r	w	19	1	1	40	40	1	S1C1.TIF	S1C2.TIF	S2C3.TIF	1	1	2	1	2	3	200	594	385682	386282	2296	2292	386506	-32768	2321	207.625	386502	386533	32	520	391.299987792969	350.5	393.899993896484	149.800003051758	301.700012207031	4.87126413130103	-179.120618537621	203.625	386626	386690	65	350.200012207031	392.200012207031	733.599975585938	394.200012207031
3	inet0605d	l	0	r	w	19	0	1	41	41	1	S1C3.TIF	S1C2.TIF	S2C3.TIF	1	1	2	3	2	3	200	729	387745	388495	2102	2131	388812	-32768	2304	300.560999999987	-32768	-32768	-32768	-32768	-32768	-32768	-32768	-32768	-32768	-32768	-32768	-421279.439	388807	388842	36	520.799987792969	389.700012207031	750.099975585938	386.600006103516
3	inet0605d	l	0	r	w	19	0	1	42	42	1	S1C2.TIF	S1C3.TIF	S2C2.TIF	1	1	2	2	3	2	200	554	389926	390476	2304	2298	390723	-32768	2329	231.130999999994	390719	390754	36	516.200012207031	398.399993896484	355.299987792969	396.600006103516	125.599998474121	229.899993896484	4.6238539088465	179.35882717814	227.130999999994	390853	390904	52	360	399.100006103516	697.5	399
3	inet0605d	l	0	r	w	19	1	1	43	43	-1	S1C2.TIF	S1C3.TIF	S2C1.TIF	1	1	2	2	3	1	200	696	392051	392751	2278	2304	392945	-32768	2418	177.989000000001	-32768	-32768	-32768	-32768	-32768	-32768	-32768	-32768	-32768	-32768	-32768	-425535.011	392942	392973	32	517.599975585938	397.299987792969	337.799987792969	401.200012207031
3	inet0605d	l	0	r	w	19	0	1	44	44	1	S2C3.TIF	S2C2.TIF	S1C3.TIF	2	2	1	3	2	3	200	577	394054	394654	2339	2330	394873	-32768	2362	202.29700000002	394870	394892	23	523.5	393	449.899993896484	405.100006103516	92.8000030517578	190	2.14951029074798	-170.664616080744	199.29700000002	394921	394967	47	456	403.600006103516	719.799987792969	396.5
3	inet0605d	l	0	r	w	19	0	1	45	45	1	S2C1.TIF	S2C3.TIF	S1C1.TIF	2	2	1	1	3	1	200	852	396039	396889	2253	2258	397113	-32768	2320	207.412000000011	397108	397141	34	517.099975585938	390.100006103516	333.600006103516	399.100006103516	150.399993896484	309.5	5.27178806166475	-177.184716890768	202.412000000011	397223	397277	55	340.600006103516	400	720	394.600006103516
3	inet0605d	l	0	r	w	19	1	1	46	46	1	S1C1.TIF	S1C3.TIF	S2C2.TIF	1	1	2	1	3	2	200	586	398358	398958	2183	2180	399136	-32768	2214	161.931999999972	-32768	-32768	-32768	-32768	-32768	-32768	-32768	-32768	-32768	-32768	-32768	-431742.068	399131	399166	36	521.599975585938	393	748.400024414062	397.799987792969
3	inet0605d	l	0	r	w	19	1	1	47	47	-1	S2C2.TIF	S2C3.TIF	S1C1.TIF	2	2	1	2	3	1	200	828	400615	401465	2189	2197	401682	-32768	2233	200.642999999982	401678	401713	36	537.400024414062	385.299987792969	722.400024414062	387	144.800003051758	264.5	5.30108474878421	-0.528005546818811	196.642999999982	401823	401890	68	703.5	390.799987792969	348.899993896484	400.299987792969
3	inet0605d	l	0	r	w	19	0	1	48	48	1	S1C1.TIF	S1C2.TIF	S2C1.TIF	1	1	2	1	2	1	200	979	402956	403956	2200	2205	404145	-32768	2273	173.07699999999	404140	404177	38	512.400024414062	390.600006103516	762.599975585938	395	191.699996948242	370.399993896484	7.14968808675876	-1.01328744754626	168.07699999999	406102	406148	47	322.100006103516	394	697.200012207031	402.899993896484
3	inet0605d	l	0	r	w	19	1	1	49	49	1	S1C3.TIF	S1C2.TIF	S2C1.TIF	1	1	2	3	2	1	200	768	407199	407999	2125	2134	408210	-32768	2156	194.745999999985	-32768	-32768	-32768	-32768	-32768	-32768	-32768	-32768	-32768	-32768	-32768	-440783.254	408205	408241	37	517.5	396.200012207031	723.099975585938	397.600006103516
3	inet0605d	l	0	r	w	19	1	1	50	50	1	S2C1.TIF	S2C2.TIF	S1C3.TIF	2	2	1	1	2	3	200	777	409316	410116	2042	2045	410340	-32768	2086	207.267999999982	410337	410368	32	511.399993896484	388.899993896484	374.899993896484	388.200012207031	117.400001525879	210.699996948242	3.92246538637315	179.706454542214	204.267999999982	410909	410956	48	314.600006103516	376.799987792969	693.700012207031	382.5
3	inet0605d	l	0	r	w	19	1	1	51	51	1	S1C1.TIF	S1C3.TIF	S2C2.TIF	1	1	2	1	3	2	200	717	412184	412934	2095	2118	413111	-32768	2175	160.514000000025	413109	413136	28	517.5	387.200012207031	427.5	390	88.1999969482422	131.899993896484	2.59118475362915	-178.216167029091	158.514000000025	413239	413290	52	427.700012207031	388	718.400024414062	387
3	inet0605d	l	0	r	w	19	1	1	52	52	-1	S2C3.TIF	S2C1.TIF	S1C2.TIF	2	2	1	3	1	2	200	671	414358	415058	2063	2081	415270	-32768	2155	195.646000000008	415266	415303	38	516.099975585938	392.799987792969	698.5	390.799987792969	137.800003051758	244.100006103516	5.23417647613411	0.630028043666454	191.646000000008	415418	415473	56	680.599975585938	397.5	354.100006103516	400.600006103516
3	inet0605d	l	0	r	w	19	0	1	53	53	-1	S2C2.TIF	S2C1.TIF	S1C2.TIF	2	2	1	2	1	2	200	928	416545	417495	2180	2199	417678	-32768	2238	166.043999999994	417676	417704	29	506.600006103516	391.700012207031	394.200012207031	394	108.800003051758	159.100006103516	3.23521125358871	-178.826746754942	164.043999999994	417893	417935	43	494.899993896484	393.5	352	384.899993896484
3	inet0605d	l	0	r	w	19	1	1	54	54	-1	S2C2.TIF	S2C1.TIF	S1C3.TIF	2	2	1	2	1	3	200	894	419015	419915	1946	1961	420123	-32768	2085	191.820999999996	-32768	-32768	-32768	-32768	-32768	-32768	-32768	-32768	-32768	-32768	-32768	-452699.179	420119	420163	45	513.299987792969	384	337.299987792969	381.399993896484
3	inet0605d	l	0	r	w	19	1	1	55	55	-1	S1C1.TIF	S1C2.TIF	S2C3.TIF	1	1	2	1	2	3	200	557	421236	421786	2084	2077	422047	-32768	2111	244.79800000001	-32768	-32768	-32768	-32768	-32768	-32768	-32768	-32768	-32768	-32768	-32768	-454570.202	422043	422085	43	514	390.5	347.5	385.299987792969
3	inet0605d	l	0	r	w	19	1	1	56	56	1	S2C3.TIF	S2C2.TIF	S1C1.TIF	2	2	1	3	2	1	200	645	423155	423805	2161	2167	424025	-32768	2223	203.45199999999	-32768	-32768	-32768	-32768	-32768	-32768	-32768	-32768	-32768	-32768	-32768	-456589.548	424021	424056	36	499.299987792969	383.899993896484	707.799987792969	390.700012207031
3	inet0605d	l	0	r	w	19	1	1	57	57	1	S1C2.TIF	S1C3.TIF	S2C1.TIF	1	1	2	2	3	1	200	787	425125	425925	2277	2305	426142	-32768	2409	201.106000000029	-32768	-32768	-32768	-32768	-32768	-32768	-32768	-32768	-32768	-32768	-32768	-458708.894	426139	426182	44	514.299987792969	395.899993896484	712.700012207031	401
3	inet0605d	l	0	r	w	19	1	1	58	58	1	S2C2.TIF	S2C3.TIF	S1C1.TIF	2	2	1	2	3	1	200	982	427600	428600	2360	2363	428858	-32768	2401	242.539999999979	428856	428887	32	503.299987792969	386	662.700012207031	385.100006103516	138.100006103516	261	4.58053354056545	0.323962920479694	240.539999999979	429050	429070	21	658.400024414062	393.200012207031	709.299987792969	392
3	inet0605d	l	0	r	w	19	0	1	59	59	1	S1C3.TIF	S1C2.TIF	S2C3.TIF	1	1	2	3	2	3	200	521	430151	430701	1979	1985	430934	-32768	2060	216.347000000009	430931	430965	35	509.5	386.700012207031	618	380.899993896484	86.5	126.599998474121	3.12677294565333	3.06432552049269	213.347000000009	431087	431113	27	611.599975585938	384.200012207031	726.099975585938	389.200012207031
3	inet0605d	l	0	r	w	19	0	1	60	60	-1	S1C3.TIF	S1C2.TIF	S2C3.TIF	1	1	2	3	2	3	200	847	432174	433024	2087	2118	433202	-32768	2217	161.994000000006	433198	433231	34	515.299987792969	389	654.5	395	118.599998474121	209.199996948242	4.0037249999731	-2.47167413784813	157.994000000006	433368	433428	61	642.5	394.5	335.700012207031	400.399993896484
3	inet0605d	l	0	r	w	19	0	1	61	61	-1	S1C1.TIF	S1C3.TIF	S2C1.TIF	1	1	2	1	3	1	200	637	434495	435145	1995	2001	435365	-32768	2069	204.123000000021	-32768	-32768	-32768	-32768	-32768	-32768	-32768	-32768	-32768	-32768	-32768	-467928.877	435362	435405	44	515.5	386.299987792969	331.399993896484	382.600006103516
3	inet0605d	l	0	r	w	19	0	1	62	62	-1	S2C3.TIF	S2C1.TIF	S1C3.TIF	2	2	1	3	1	3	200	773	436495	437295	2019	2037	437518	-32768	2111	206.515000000014	-32768	-32768	-32768	-32768	-32768	-32768	-32768	-32768	-32768	-32768	-32768	-470079.485	437515	437558	44	510.5	395.399993896484	326.200012207031	379.799987792969
3	inet0605d	l	0	r	w	19	1	1	63	63	-1	S2C1.TIF	S2C2.TIF	S1C3.TIF	2	2	1	1	2	3	200	841	438618	439468	1957	1941	439684	-32768	1950	199.722000000009	-32768	-32768	-32768	-32768	-32768	-32768	-32768	-32768	-32768	-32768	-32768	-472252.278	439681	439716	36	504.100006103516	388.399993896484	328.700012207031	383
3	inet0605d	l	0	r	w	19	0	1	64	64	1	S2C2.TIF	S2C1.TIF	S1C2.TIF	2	2	1	2	1	2	200	682	440787	441487	2018	2027	441673	-32768	2062	170.129000000015	441670	441713	44	508.100006103516	391.5	335.200012207031	380.799987792969	135.699996948242	330.200012207031	4.97080827381527	176.449249369951	167.129000000015	441850	441908	59	316.799987792969	380.399993896484	698.099975585938	389.100006103516
3	inet0605d	l	0	r	w	19	1	1	65	65	-1	S2C1.TIF	S2C2.TIF	S1C3.TIF	2	2	1	1	2	3	200	518	443027	443577	1941	1948	443777	-32768	1984	183.918000000005	-32768	-32768	-32768	-32768	-32768	-32768	-32768	-32768	-32768	-32768	-32768	-476361.082	443774	443804	31	507.799987792969	391.600006103516	342.799987792969	385.5
3	inet0605d	l	0	r	w	19	0	1	66	66	-1	S1C2.TIF	S1C1.TIF	S2C2.TIF	1	1	2	2	1	2	200	913	444924	445824	2010	2027	446045	-32768	2065	204.370999999985	-32768	-32768	-32768	-32768	-32768	-32768	-32768	-32768	-32768	-32768	-32768	-478608.629	446041	446083	43	508	390.5	331.799987792969	382.200012207031
3	inet0605d	l	0	r	w	19	1	1	67	67	1	S2C1.TIF	S2C3.TIF	S1C2.TIF	2	2	1	1	3	2	200	506	447138	447638	1928	1910	447916	-32768	1920	262.232000000018	-32768	-32768	-32768	-32768	-32768	-32768	-32768	-32768	-32768	-32768	-32768	-480421.768	447911	447947	37	505.100006103516	383.700012207031	735.299987792969	378.799987792969
3	inet0605d	l	0	r	w	19	0	1	68	68	1	S2C2.TIF	S2C3.TIF	S1C2.TIF	2	2	1	2	3	2	200	955	449015	449965	1927	1934	450173	-32768	1999	192.126999999979	-32768	-32768	-32768	-32768	-32768	-32768	-32768	-32768	-32768	-32768	-32768	-482748.873	450168	450205	38	506.600006103516	383.700012207031	726.5	381.799987792969
3	inet0605d	l	0	r	w	19	1	1	69	69	1	S2C3.TIF	S2C2.TIF	S1C1.TIF	2	2	1	3	2	1	200	993	451564	452564	2098	2111	452769	-32768	2191	189.438000000024	-32768	-32768	-32768	-32768	-32768	-32768	-32768	-32768	-32768	-32768	-32768	-485347.562	452765	452802	38	507.5	392.700012207031	730.900024414062	390.299987792969
3	inet0605d	l	0	r	w	19	0	1	70	70	1	S1C3.TIF	S1C1.TIF	S2C3.TIF	1	1	2	3	1	3	200	608	453894	454494	1872	1871	454764	-32768	1926	253.273999999976	454763	454789	27	501.799987792969	381.899993896484	401.700012207031	374.700012207031	102.699996948242	184.899993896484	2.88803816298433	175.880688909936	252.273999999976	454919	454974	56	400.200012207031	371.100006103516	707.700012207031	378.399993896484
3	inet0605d	l	0	r	w	19	0	1	71	71	1	S1C2.TIF	S1C1.TIF	S2C2.TIF	1	1	2	2	1	2	200	948	456032	456982	1944	1925	457195	-32768	1939	196.854999999981	-32768	-32768	-32768	-32768	-32768	-32768	-32768	-32768	-32768	-32768	-32768	-489766.145	457191	457233	43	515	386.299987792969	696.5	379.600006103516
3	inet0605d	l	0	r	w	19	1	1	72	72	-1	S1C3.TIF	S1C1.TIF	S2C2.TIF	1	1	2	3	1	2	200	933	458310	459260	1909	1916	459471	-32768	1963	194.737000000023	-32768	-32768	-32768	-32768	-32768	-32768	-32768	-32768	-32768	-32768	-32768	-492044.263	459468	459500	33	504.100006103516	390.899993896484	316.5	388
3	inet0605d	l	0	r	w	19	0	1	73	73	-1	S2C3.TIF	S2C2.TIF	S1C3.TIF	2	2	1	3	2	3	200	759	460572	461322	1953	1973	461510	-32768	2016	171.744000000006	-32768	-32768	-32768	-32768	-32768	-32768	-32768	-32768	-32768	-32768	-32768	-494106.256	461506	461549	44	507.299987792969	388.299987792969	333.100006103516	383.899993896484
3	inet0605d	l	0	r	w	19	1	1	74	74	1	S2C2.TIF	S2C1.TIF	S1C3.TIF	2	2	1	2	1	3	200	603	462595	463195	1799	1812	463384	-32768	1909	172.560999999987	463380	463409	30	517.400024414062	385.299987792969	372.200012207031	377.299987792969	135.300003051758	286.200012207031	4.17876033892887	176.842548511272	168.560999999987	463466	463510	45	374.299987792969	373.299987792969	743	378.200012207031
3	inet0605d	l	0	r	w	19	1	1	75	75	1	S2C3.TIF	S2C1.TIF	S1C2.TIF	2	2	1	3	1	2	200	718	464558	465308	1882	1895	465520	-32768	1920	196.113000000012	-32768	-32768	-32768	-32768	-32768	-32768	-32768	-32768	-32768	-32768	-32768	-498091.887	465516	465552	37	507.200012207031	382.799987792969	730.5	386.299987792969
3	inet0605d	l	0	r	w	19	1	1	76	76	-1	S1C2.TIF	S1C3.TIF	S2C1.TIF	1	1	2	2	3	1	200	700	466593	467293	2068	2077	467543	-32768	2196	233.206999999995	-32768	-32768	-32768	-32768	-32768	-32768	-32768	-32768	-32768	-32768	-32768	-500077.793	467539	467583	45	507.299987792969	389.100006103516	348	377.899993896484
3	inet0605d	l	0	r	w	19	0	1	77	77	-1	S1C2.TIF	S1C3.TIF	S2C2.TIF	1	1	2	2	3	2	200	818	468984	469834	2013	2012	470101	-32768	1998	250.092000000004	-32768	-32768	-32768	-32768	-32768	-32768	-32768	-32768	-32768	-32768	-32768	-502618.908	470097	470128	32	503.200012207031	381.399993896484	331.600006103516	379.799987792969
3	inet0605d	l	0	r	w	19	0	1	78	78	1	S2C1.TIF	S2C2.TIF	S1C1.TIF	2	2	1	1	2	1	200	897	471200	472100	1818	1845	472280	-32768	1896	163.945000000007	-32768	-32768	-32768	-32768	-32768	-32768	-32768	-32768	-32768	-32768	-32768	-504884.055	472278	472314	37	498.700012207031	377	742.099975585938	373
3	inet0605d	l	0	r	w	19	0	1	79	79	1	S2C1.TIF	S2C2.TIF	S1C1.TIF	2	2	1	1	2	1	200	767	473413	474213	1695	1705	474403	-32768	1791	173.858999999997	474400	474431	32	507.700012207031	369.200012207031	355.399993896484	366.200012207031	131.800003051758	252.399993896484	4.37101093220633	178.868977616021	170.858999999997	474966	475001	36	608.200012207031	372.700012207031	707.299987792969	381.200012207031
3	inet0605d	l	0	r	w	19	0	1	80	80	-1	S1C3.TIF	S1C2.TIF	S2C3.TIF	1	1	2	3	2	3	200	501	476052	476552	1801	1797	476827	-32768	1777	258.629000000015	-32768	-32768	-32768	-32768	-32768	-32768	-32768	-32768	-32768	-32768	-32768	-509336.371	476823	476867	45	508.299987792969	369	322.5	366.399993896484
3	inet0605d	l	0	r	w	19	1	1	81	81	1	S1C2.TIF	S1C1.TIF	S2C3.TIF	1	1	2	2	1	3	200	657	477939	478589	1999	2003	478793	-32768	2038	187.04800000001	-32768	-32768	-32768	-32768	-32768	-32768	-32768	-32768	-32768	-32768	-32768	-511373.952	478789	478823	35	505.799987792969	376.799987792969	715.200012207031	374.299987792969
3	inet0605d	l	0	r	w	19	1	1	82	82	1	S1C2.TIF	S1C3.TIF	S2C1.TIF	1	1	2	2	3	1	200	988	479955	480955	2106	2120	481152	-32768	2157	180.701000000001	481148	481191	44	504	382.5	330	368.799987792969	137.699996948242	332.799987792969	5.0083228394065	175.492297973632	176.701000000001	482171	482180	10	701.299987792969	379.100006103516	714.5	368.600006103516
3	inet0605d	l	0	r	w	19	1	1	83	83	1	S2C2.TIF	S2C3.TIF	S1C1.TIF	2	2	1	2	3	1	200	673	483245	483945	1965	1975	484128	-32768	1999	166.620999999985	484125	484156	32	507.799987792969	383.299987792969	349.600006103516	376.700012207031	138.800003051758	273.100006103516	4.54342570286514	177.604868410531	163.620999999985	484264	484308	45	351.200012207031	376.799987792969	707	372.399993896484
3	inet0605d	l	0	r	w	19	1	1	84	84	-1	S2C1.TIF	S2C3.TIF	S1C2.TIF	2	2	1	1	3	2	200	686	485379	486079	1804	1810	486272	-32768	1833	176.815000000002	486267	486302	36	504.700012207031	378.299987792969	717.599975585938	367.899993896484	170.600006103516	338.299987792969	6.10760144006464	2.80466434645433	171.815000000002	486387	486452	66	690.099975585938	372.5	311.899993896484	384.700012207031
3	inet0605d	l	0	r	w	19	1	1	85	85	-1	S1C3.TIF	S1C2.TIF	S2C1.TIF	1	1	2	3	2	1	200	590	487841	488441	1786	1796	488877	-32768	1907	420.212999999989	-32768	-32768	-32768	-32768	-32768	-32768	-32768	-32768	-32768	-32768	-32768	-521224.787	488873	488917	45	508.200012207031	374.399993896484	338.700012207031	377.899993896484
3	inet0605d	l	0	r	w	19	0	1	86	86	1	S1C2.TIF	S1C3.TIF	S2C2.TIF	1	1	2	2	3	2	200	648	490062	490712	1827	1825	490940	-32768	1807	211.496999999974	-32768	-32768	-32768	-32768	-32768	-32768	-32768	-32768	-32768	-32768	-32768	-523496.503	490936	490972	37	506.5	384.399993896484	718.700012207031	381.799987792969
3	inet0605d	l	0	r	w	19	1	1	87	87	-1	S1C1.TIF	S1C3.TIF	S2C2.TIF	1	1	2	1	3	2	200	510	492082	492582	2069	2066	492810	-32768	2072	211.86599999998	-32768	-32768	-32768	-32768	-32768	-32768	-32768	-32768	-32768	-32768	-32768	-525366.134	492806	492835	30	492.299987792969	381.100006103516	343.899993896484	378.5
3	inet0605d	l	0	r	w	19	0	1	88	88	-1	S2C2.TIF	S2C1.TIF	S1C2.TIF	2	2	1	2	1	2	200	684	493954	494654	1942	1961	494815	-32768	2013	144.324000000022	494811	494854	44	495.600006103516	384.100006103516	710.700012207031	382.700012207031	167	365.899993896484	6.16345531826642	0.373981414245962	140.324000000022	495165	495234	70	697.900024414062	382.600006103516	319.100006103516	379.100006103516
3	inet0605d	l	0	r	w	19	1	1	89	89	-1	S2C3.TIF	S2C1.TIF	S1C2.TIF	2	2	1	3	1	2	200	807	496347	497147	1800	1809	497380	-32768	1887	216.525000000023	-32768	-32768	-32768	-32768	-32768	-32768	-32768	-32768	-32768	-32768	-32768	-529931.475	497376	497422	47	497.899993896484	375.600006103516	316.600006103516	375
3	inet0605d	l	0	r	w	19	1	1	90	90	-1	S1C2.TIF	S1C1.TIF	S2C3.TIF	1	1	2	2	1	3	200	795	498534	499334	1978	2003	499542	-32768	2059	192.342000000004	-32768	-32768	-32768	-32768	-32768	-32768	-32768	-32768	-32768	-32768	-32768	-532117.658	499537	499583	47	505.100006103516	387.200012207031	316.899993896484	382.100006103516
3	inet0605d	l	0	r	w	19	1	1	91	91	1	S1C2.TIF	S1C1.TIF	S2C3.TIF	1	1	2	2	1	3	200	505	500963	501463	2097	2117	501688	-32768	2206	208.659999999974	-32768	-32768	-32768	-32768	-32768	-32768	-32768	-32768	-32768	-32768	-32768	-534247.34	501684	501730	47	508.399993896484	387.299987792969	724.099975585938	392.299987792969
3	inet0605d	l	0	r	w	19	0	1	92	92	-1	S1C1.TIF	S1C2.TIF	S2C1.TIF	1	1	2	1	2	1	200	571	502842	503442	1955	1953	503709	-32768	2004	250.044999999984	-32768	-32768	-32768	-32768	-32768	-32768	-32768	-32768	-32768	-32768	-32768	-536226.955	503706	503737	32	494.600006103516	378.700012207031	342.200012207031	375.600006103516
3	inet0605d	l	0	r	w	19	1	1	93	93	-1	S1C2.TIF	S1C1.TIF	S2C3.TIF	1	1	2	2	1	3	200	917	504856	505756	1931	1963	505957	-32768	2094	184.363000000012	-32768	-32768	-32768	-32768	-32768	-32768	-32768	-32768	-32768	-32768	-32768	-538540.637	505952	505998	47	502.5	383.100006103516	335.600006103516	384.700012207031
3	inet0605d	l	0	r	w	19	1	1	94	94	1	S1C3.TIF	S1C1.TIF	S2C2.TIF	1	1	2	3	1	2	200	633	507085	507735	2025	2053	507987	-32768	2139	236.010000000009	-32768	-32768	-32768	-32768	-32768	-32768	-32768	-32768	-32768	-32768	-32768	-540518.99	507983	508029	47	496.5	385.100006103516	723.700012207031	381.799987792969
3	inet0605d	l	0	r	w	19	0	1	95	95	1	S2C3.TIF	S2C2.TIF	S1C3.TIF	2	2	1	3	2	3	200	514	509192	509742	2098	2112	509980	-32768	2217	221.738000000012	-32768	-32768	-32768	-32768	-32768	-32768	-32768	-32768	-32768	-32768	-32768	-542526.262	509979	510069	91	505.399993896484	385.200012207031	682.099975585938	382.600006103516
3	inet0605d	l	0	r	w	19	1	1	96	96	-1	S2C3.TIF	S2C2.TIF	S1C1.TIF	2	2	1	3	2	1	200	677	511176	511876	2024	2058	512073	-32768	2169	180.767999999982	-32768	-32768	-32768	-32768	-32768	-32768	-32768	-32768	-32768	-32768	-32768	-544660.232	512069	512115	47	518.5	382.5	347.399993896484	377.899993896484
3	inet0605d	l	0	r	w	19	1	2	1	97	1	S1C1.TIF	S1C3.TIF	S2C2.TIF	1	1	2	1	3	2	200	549	525828	526378	2720	2749	526557	-32768	2842	162.981000000029	-32768	-32768	-32768	-32768	-32768	-32768	-32768	-32768	-32768	-32768	-32768	-559162.019	526553	526630	78	500.399993896484	397.5	681.599975585938	393.200012207031
3	inet0605d	l	0	r	w	19	0	2	2	98	1	S1C2.TIF	S1C3.TIF	S2C2.TIF	1	1	2	2	3	2	200	803	527987	528787	2696	2694	528974	-32768	2701	170.557999999961	528969	529001	33	497.899993896484	383.399993896484	319.799987792969	361.700012207031	152.600006103516	293.399993896484	5.14110802173737	173.034133938048	165.557999999961	529504	529546	43	526.200012207031	392.5	687.599975585938	394
3	inet0605d	l	0	r	w	19	0	2	3	99	1	S1C1.TIF	S1C2.TIF	S2C1.TIF	1	1	2	1	2	1	200	949	530995	531945	2289	2274	532176	-32768	2251	214.584999999963	532173	532213	41	505.600006103516	392.700012207031	338.399993896484	375.899993896484	114.199996948242	191.800003051758	4.82200148965009	174.246529166487	211.584999999963	532334	532389	56	330.600006103516	366.5	675.200012207031	383.200012207031
3	inet0605d	l	0	r	w	19	1	2	4	100	-1	S1C3.TIF	S1C2.TIF	S2C1.TIF	1	1	2	3	2	1	200	652	533498	534148	2090	2111	534384	-32768	2187	219.812000000034	-32768	-32768	-32768	-32768	-32768	-32768	-32768	-32768	-32768	-32768	-32768	-566932.188	534380	534424	45	506.5	391	354	378.299987792969
3	inet0605d	l	0	r	w	19	1	2	5	101	-1	S1C1.TIF	S1C2.TIF	S2C3.TIF	1	1	2	1	2	3	200	825	535814	536664	2216	2236	536830	-32768	2279	150.162999999942	-32768	-32768	-32768	-32768	-32768	-32768	-32768	-32768	-32768	-32768	-32768	-569447.837	536826	536870	45	500.299987792969	384.299987792969	325.299987792969	379.600006103516
3	inet0605d	l	0	r	w	19	1	2	6	102	-1	S2C1.TIF	S2C2.TIF	S1C3.TIF	2	2	1	1	2	3	200	735	538218	538968	2332	2326	539142	-32768	2363	157.400999999954	-32768	-32768	-32768	-32768	-32768	-32768	-32768	-32768	-32768	-32768	-32768	-571752.599	539138	539171	34	495.5	383.5	336.200012207031	384.600006103516
3	inet0605d	l	0	r	w	19	1	2	7	103	-1	S1C2.TIF	S1C3.TIF	S2C1.TIF	1	1	2	2	3	1	200	600	540258	540858	2221	2233	541043	-32768	2306	168.255000000005	-32768	-32768	-32768	-32768	-32768	-32768	-32768	-32768	-32768	-32768	-32768	-573642.745	541039	541140	102	497.700012207031	379.299987792969	335.799987792969	375.399993896484
3	inet0605d	l	0	r	w	19	0	2	8	104	-1	S1C2.TIF	S1C3.TIF	S2C2.TIF	1	1	2	2	3	2	200	673	542232	542932	1894	1910	543115	-32768	2005	166.677999999956	543111	543212	102	508.299987792969	366	365.299987792969	367.600006103516	145.199996948242	398.200012207031	4.10945321581414	-179.358720541102	162.677999999956	543320	543343	24	367.299987792969	369.899993896484	302.299987792969	376.299987792969
3	inet0605d	l	0	r	w	19	0	2	9	105	1	S1C3.TIF	S1C2.TIF	S2C3.TIF	1	1	2	3	2	3	200	637	544699	545349	2106	2090	545542	-32768	2075	176.584999999963	545538	545593	56	495.100006103516	372.200012207031	336.5	381.100006103516	138.199996948242	355.5	4.55813374518986	-176.77961701497	172.584999999963	545638	545695	58	337.700012207031	380.100006103516	726.5	378.799987792969
3	inet0605d	l	0	r	w	19	1	2	10	106	1	S2C3.TIF	S2C1.TIF	S1C2.TIF	2	2	1	3	1	2	200	635	546810	547460	2069	2083	547647	-32768	2182	170.797999999952	-32768	-32768	-32768	-32768	-32768	-32768	-32768	-32768	-32768	-32768	-32768	-580244.202	547646	547723	78	505	373.899993896484	681.900024414062	376.899993896484
3	inet0605d	l	0	r	w	19	0	2	11	107	-1	S1C1.TIF	S1C3.TIF	S2C1.TIF	1	1	2	1	3	1	200	804	548810	549610	2083	2113	549775	-32768	2215	149.452000000048	-32768	-32768	-32768	-32768	-32768	-32768	-32768	-32768	-32768	-32768	-32768	-582393.548	549771	549816	46	503.700012207031	379.799987792969	323.600006103516	394.200012207031
3	inet0605d	l	0	r	w	19	0	2	12	108	-1	S2C2.TIF	S2C1.TIF	S1C2.TIF	2	2	1	2	1	2	200	792	550898	551698	2046	2064	551887	-32768	2152	171.84600000002	551884	551924	41	511.899993896484	378.600006103516	701.900024414062	384.799987792969	133.300003051758	230.699996948242	5.45485628501205	-1.87436451639575	168.84600000002	552548	552580	33	386.399993896484	405.200012207031	311	402.200012207031
3	inet0605d	l	0	r	w	19	1	2	13	109	1	S2C2.TIF	S2C3.TIF	S1C1.TIF	2	2	1	2	3	1	200	760	553698	554448	1999	1999	554619	-32768	2024	155.165000000037	-32768	-32768	-32768	-32768	-32768	-32768	-32768	-32768	-32768	-32768	-32768	-587231.835	554619	554710	92	515.099975585938	373.899993896484	667.799987792969	374.899993896484
3	inet0605d	l	0	r	w	19	0	2	14	110	-1	S2C3.TIF	S2C2.TIF	S1C3.TIF	2	2	1	3	2	3	200	805	555823	556623	2094	2128	556832	-32768	2208	192.996999999974	-32768	-32768	-32768	-32768	-32768	-32768	-32768	-32768	-32768	-32768	-32768	-589407.003	556828	556871	44	505.399993896484	386.200012207031	325.399993896484	379.799987792969
3	inet0605d	l	0	r	w	19	0	2	15	111	-1	S2C3.TIF	S2C1.TIF	S1C3.TIF	2	2	1	3	1	3	200	826	557983	558833	1891	1906	558994	-32768	1958	144.731000000029	558990	559028	39	506.799987792969	378.600006103516	740.099975585938	366	173.5	347.5	6.68506206277765	3.10472338724882	140.731000000029	559112	559180	69	721.5	382.299987792969	320.399993896484	390.5
3	inet0605d	l	0	r	w	19	0	2	16	112	-1	S2C3.TIF	S2C1.TIF	S1C3.TIF	2	2	1	3	1	3	200	929	560635	561585	1869	1890	561782	-32768	1943	180.989999999991	-32768	-32768	-32768	-32768	-32768	-32768	-32768	-32768	-32768	-32768	-32768	-594369.01	561779	561823	45	493.600006103516	379.700012207031	317.600006103516	366.200012207031
3	inet0605d	l	0	r	w	19	0	2	17	113	1	S1C3.TIF	S1C1.TIF	S2C3.TIF	1	1	2	3	1	3	200	505	562935	563435	1776	1781	563742	-32768	1874	290.743999999948	-32768	-32768	-32768	-32768	-32768	-32768	-32768	-32768	-32768	-32768	-32768	-596219.256	563739	563773	35	500.299987792969	376.200012207031	699.799987792969	391.399993896484
3	inet0605d	l	0	r	w	19	0	2	18	114	-1	S1C3.TIF	S1C1.TIF	S2C3.TIF	1	1	2	3	1	3	200	570	565207	565807	1889	1917	566001	-32768	1970	177.501999999979	-32768	-32768	-32768	-32768	-32768	-32768	-32768	-32768	-32768	-32768	-32768	-598591.498	565997	566044	48	506.399993896484	379.200012207031	323.299987792969	371
3	inet0605d	l	0	r	w	19	1	2	19	115	1	S1C2.TIF	S1C3.TIF	S2C1.TIF	1	1	2	2	3	1	200	699	567482	568182	1894	1894	568359	-32768	1928	160.572999999975	-32768	-32768	-32768	-32768	-32768	-32768	-32768	-32768	-32768	-32768	-32768	-600966.427	568357	568420	64	505.299987792969	377.5	687	366.600006103516
3	inet0605d	l	0	r	w	19	0	2	20	116	1	S1C2.TIF	S1C1.TIF	S2C2.TIF	1	1	2	2	1	2	200	957	569533	570483	1769	1792	570671	-32768	1953	171.687999999966	570667	570767	101	502.700012207031	381.5	571.200012207031	378.200012207031	147.600006103516	372.5	1.97351572275175	2.76207066802481	167.687999999966	570806	570858	53	576.299987792969	378.5	733.400024414062	380.799987792969
3	inet0605d	l	0	r	w	19	1	2	21	117	-1	S1C3.TIF	S1C2.TIF	S2C1.TIF	1	1	2	3	2	1	200	668	572020	572720	1868	1878	572967	-32768	1989	230.792000000016	-32768	-32768	-32768	-32768	-32768	-32768	-32768	-32768	-32768	-32768	-32768	-605504.208	572963	573010	48	508.899993896484	386.200012207031	311.600006103516	367.899993896484
3	inet0605d	l	0	r	w	19	1	2	22	118	-1	S2C3.TIF	S2C2.TIF	S1C1.TIF	2	2	1	3	2	1	200	895	574097	574997	1744	1792	575235	-32768	1909	221.618999999948	-32768	-32768	-32768	-32768	-32768	-32768	-32768	-32768	-32768	-32768	-32768	-607781.381	575231	575262	32	497.600006103516	380.299987792969	353.899993896484	374.399993896484
3	inet0605d	l	0	r	w	19	1	2	23	119	-1	S1C3.TIF	S1C1.TIF	S2C2.TIF	1	1	2	3	1	2	200	874	576759	577659	1973	1985	577848	-32768	1995	172.349999999977	-32768	-32768	-32768	-32768	-32768	-32768	-32768	-32768	-32768	-32768	-32768	-610443.65	577844	577888	45	495.100006103516	376.799987792969	324.200012207031	373.899993896484
3	inet0605d	l	0	r	w	19	1	2	24	120	1	S1C2.TIF	S1C1.TIF	S2C3.TIF	1	1	2	2	1	3	200	906	579008	579908	1849	1861	580138	-32768	1951	214.136999999988	-32768	-32768	-32768	-32768	-32768	-32768	-32768	-32768	-32768	-32768	-32768	-612691.863	580134	580176	43	496.399993896484	373.399993896484	689.900024414062	387.5
3	inet0605d	l	0	r	w	19	1	2	25	121	1	S1C1.TIF	S1C2.TIF	S2C3.TIF	1	1	2	1	2	3	200	636	581727	582377	1952	1979	582596	-32768	2033	202.429000000004	582592	582636	45	494.700012207031	378.100006103516	332.299987792969	367.299987792969	142	321.399993896484	4.67029472891133	176.190513599641	198.429000000004	583264	583289	26	614.099975585938	393.700012207031	701.099975585938	379.399993896484
3	inet0605d	l	0	r	w	19	0	2	26	122	1	S1C1.TIF	S1C2.TIF	S2C1.TIF	1	1	2	1	2	1	200	570	584400	585000	1900	1911	585352	-32768	1941	336.003999999957	585347	585392	46	504.399993896484	380.299987792969	317.399993896484	366.100006103516	137.899993896484	303	5.37368091877125	175.645782565299	331.003999999957	586422	586466	45	515	381.899993896484	705.299987792969	384.600006103516
3	inet0605d	l	0	r	w	19	1	2	27	123	-1	S1C3.TIF	S1C1.TIF	S2C2.TIF	1	1	2	3	1	2	200	749	587902	588652	1866	1883	588865	-32768	1948	196.481000000029	-32768	-32768	-32768	-32768	-32768	-32768	-32768	-32768	-32768	-32768	-32768	-621436.519	588862	588905	44	493.299987792969	373.600006103516	328.799987792969	371
3	inet0605d	l	0	r	w	19	1	2	28	124	-1	S2C3.TIF	S2C1.TIF	S1C2.TIF	2	2	1	3	1	2	200	819	589994	590844	1797	1819	591018	-32768	1900	157.520000000019	-32768	-32768	-32768	-32768	-32768	-32768	-32768	-32768	-32768	-32768	-32768	-623628.48	591015	591062	48	506	381.399993896484	315.899993896484	372.200012207031
3	inet0605d	l	0	r	w	19	0	2	29	125	1	S2C2.TIF	S2C3.TIF	S1C2.TIF	2	2	1	2	3	2	200	530	592175	592725	1766	1779	592914	-32768	1825	173.133000000031	592910	592944	35	504.299987792969	372.600006103516	329.799987792969	366.100006103516	140.199996948242	274.5	5.01065607384865	177.864381864474	169.133000000031	592995	593051	57	332.100006103516	365.700012207031	736	367.200012207031
3	inet0605d	l	0	r	w	19	1	2	30	126	-1	S1C1.TIF	S1C3.TIF	S2C2.TIF	1	1	2	1	3	2	200	721	594215	594965	1869	1901	595111	-32768	1950	129.859000000055	-32768	-32768	-32768	-32768	-32768	-32768	-32768	-32768	-32768	-32768	-32768	-627749.141	595108	595152	45	494.399993896484	377.100006103516	315.5	369.100006103516
3	inet0605d	l	0	r	w	19	1	2	31	127	-1	S2C2.TIF	S2C1.TIF	S1C3.TIF	2	2	1	2	1	3	200	964	596266	597216	1873	1896	597255	-32768	1928	23.3270000000484	597252	597294	43	500	377.600006103516	695.200012207031	367	158.199996948242	355.600006103516	5.60942416902001	3.11276645727642	20.3270000000484	597483	597546	64	686.700012207031	368.799987792969	337.799987792969	386.100006103516
3	inet0605d	l	0	r	w	19	1	2	32	128	1	S1C2.TIF	S1C3.TIF	S2C1.TIF	1	1	2	2	3	1	200	913	598659	599559	1842	1868	599733	-32768	1941	157.209999999963	-32768	-32768	-32768	-32768	-32768	-32768	-32768	-32768	-32768	-32768	-32768	-632343.79	599728	599766	39	496.700012207031	372.200012207031	715.299987792969	369.399993896484
3	inet0605d	l	0	r	w	19	0	2	33	129	1	S2C3.TIF	S2C1.TIF	S1C3.TIF	2	2	1	3	1	3	200	532	600878	601428	1723	1718	601660	-32768	1784	215.986000000034	-32768	-32768	-32768	-32768	-32768	-32768	-32768	-32768	-32768	-32768	-32768	-634212.014	601657	601694	38	499.200012207031	373	684.099975585938	374.899993896484
3	inet0605d	l	0	r	w	19	0	2	34	130	-1	S2C1.TIF	S2C3.TIF	S1C1.TIF	2	2	1	1	3	1	200	988	602856	603856	2069	2088	604013	-32768	2109	140.351999999955	604010	604045	36	502	376	709.599975585938	374	165.5	322.799987792969	5.94870105981652	0.55355356553545	137.351999999955	604182	604248	67	687.400024414062	382.5	330.399993896484	378.799987792969
3	inet0605d	l	0	r	w	19	1	2	35	131	-1	S1C2.TIF	S1C1.TIF	S2C3.TIF	1	1	2	2	1	3	200	715	605381	606131	1888	1928	606297	-32768	2044	149.393999999971	606293	606334	42	498.600006103516	378.899993896484	668.099975585938	382.200012207031	149.899993896484	328.5	4.87161429927523	-1.11696729365427	145.393999999971	606396	606462	67	656.700012207031	383.299987792969	294.100006103516	365.899993896484
3	inet0605d	l	0	r	w	19	1	2	36	132	-1	S2C2.TIF	S2C3.TIF	S1C1.TIF	2	2	1	2	3	1	200	640	607576	608226	1850	1861	608386	-32768	1921	143.988999999943	608382	608420	39	502.200012207031	378.100006103516	686.400024414062	378.899993896484	136.399993896484	237.5	5.28555975277174	-0.249553256308884	139.988999999943	608527	608590	64	666.5	382.5	334.799987792969	383.700012207031
3	inet0605d	l	0	r	w	19	0	2	37	133	1	S2C2.TIF	S2C3.TIF	S1C2.TIF	2	2	1	2	3	2	200	626	609700	610350	1895	1892	610519	-32768	1926	153.062999999966	610515	610560	46	495	370.899993896484	319.5	358.899993896484	151.300003051758	350.600006103516	5.04046233710757	176.077900836868	149.062999999966	610653	610710	58	301.799987792969	364.899993896484	690.5	381.299987792969
3	inet0605d	l	0	r	w	19	1	2	38	134	-1	S1C2.TIF	S1C3.TIF	S2C1.TIF	1	1	2	2	3	1	200	960	611814	612764	1759	1788	612964	-32768	1908	183.268999999971	612961	613006	46	498	370.200012207031	682.099975585938	384.600006103516	157.899993896484	361.799987792969	5.29886722035595	-4.48530968188737	180.268999999971	613055	613121	67	674.099975585938	384	294.600006103516	366.100006103516
3	inet0605d	l	0	r	w	19	1	2	39	135	1	S2C2.TIF	S2C1.TIF	S1C3.TIF	2	2	1	2	1	3	200	799	614362	615162	1639	1672	615331	-32768	1778	152.533999999985	-32768	-32768	-32768	-32768	-32768	-32768	-32768	-32768	-32768	-32768	-32768	-647946.466	615328	615362	35	506	376.700012207031	696.400024414062	362.5
3	inet0605d	l	0	r	w	19	1	2	40	136	1	S1C3.TIF	S1C1.TIF	S2C2.TIF	1	1	2	3	1	2	200	756	616835	617585	1635	1647	617828	-32768	1786	227.087000000058	-32768	-32768	-32768	-32768	-32768	-32768	-32768	-32768	-32768	-32768	-32768	-650368.913	617824	617864	41	499	366.5	694.799987792969	359.299987792969
3	inet0605d	l	0	r	w	19	1	2	41	137	1	S1C1.TIF	S1C3.TIF	S2C2.TIF	1	1	2	1	3	2	200	975	619636	620636	1713	1714	620788	-32768	1772	136.48199999996	620785	620809	25	509.399993896484	367	440.399993896484	378.299987792969	82.4000015258789	146.100006103516	2.01213809868719	-170.68683964316	133.48199999996	620864	620913	50	405.299987792969	366.5	742.400024414062	356.200012207031
3	inet0605d	l	0	r	w	19	1	2	42	138	1	S1C3.TIF	S1C2.TIF	S2C1.TIF	1	1	2	3	2	1	200	863	622415	623265	1992	1998	623427	-32768	2011	145.675999999978	623426	623449	24	501.600006103516	372.799987792969	564	375	72.3000030517578	125	1.79680219026878	-2.02213340326277	144.675999999978	623545	623587	43	539.099975585938	379.100006103516	693.200012207031	380.600006103516
3	inet0605d	l	0	r	w	19	0	2	43	139	1	S2C3.TIF	S2C2.TIF	S1C3.TIF	2	2	1	3	2	3	200	873	624726	625626	2017	2036	625790	-32768	2106	147.314999999944	625786	625831	46	507.399993896484	377.799987792969	322.799987792969	379.5	139.300003051758	334.5	5.29721310990156	-179.471540897963	143.314999999944	625961	626017	57	305.899993896484	382.100006103516	663.700012207031	380.399993896484
3	inet0605d	l	0	r	w	19	1	2	44	140	-1	S2C2.TIF	S2C3.TIF	S1C1.TIF	2	2	1	2	3	1	200	811	627330	628130	1885	1902	628320	-32768	1906	173.65399999998	-32768	-32768	-32768	-32768	-32768	-32768	-32768	-32768	-32768	-32768	-32768	-660914.346	628317	628353	37	504.5	371	318.100006103516	370.100006103516
3	inet0605d	l	0	r	w	19	0	2	45	141	-1	S1C3.TIF	S1C2.TIF	S2C3.TIF	1	1	2	3	2	3	200	613	629466	630116	1753	1787	630285	-32768	1833	153.165999999968	630281	630370	90	497.600006103516	357.5	361.799987792969	351.299987792969	139.5	385.700012207031	3.90637584858088	177.382876648674	149.165999999968	630478	630512	35	349.399993896484	356.600006103516	294.600006103516	362.100006103516
3	inet0605d	l	0	r	w	19	1	2	46	142	1	S2C3.TIF	S2C1.TIF	S1C2.TIF	2	2	1	3	1	2	200	895	631636	632536	1956	1998	632692	-32768	2067	139.863999999943	-32768	-32768	-32768	-32768	-32768	-32768	-32768	-32768	-32768	-32768	-32768	-665320.136	632688	632736	49	495.799987792969	371.399993896484	700.099975585938	377.100006103516
3	inet0605d	l	0	r	w	19	0	2	47	143	-1	S1C2.TIF	S1C1.TIF	S2C2.TIF	1	1	2	2	1	2	200	771	633861	634661	1773	1787	634833	-32768	1839	155.726000000024	634829	634876	48	507.200012207031	370	713.700012207031	368.299987792969	157.100006103516	347.600006103516	5.91710716590735	0.47303424685314	151.726000000024	634963	635030	68	708.400024414062	368.200012207031	330.100006103516	371.299987792969
3	inet0605d	l	0	r	w	19	1	2	48	144	-1	S1C1.TIF	S1C3.TIF	S2C2.TIF	1	1	2	1	3	2	200	543	636124	636674	1894	1886	636897	-32768	1894	205.976000000024	-32768	-32768	-32768	-32768	-32768	-32768	-32768	-32768	-32768	-32768	-32768	-669459.024	636894	636928	35	506.700012207031	366.100006103516	322.299987792969	370.899993896484
3	inet0605d	l	0	r	w	19	1	2	49	145	1	S1C1.TIF	S1C2.TIF	S2C3.TIF	1	1	2	1	2	3	200	729	638054	638804	1780	1793	639001	-32768	1816	180.243000000017	638998	639039	42	494.5	360.5	329.100006103516	358.5	130.600006103516	282.5	4.7464022471019	179.306913739359	177.243000000017	639444	639460	17	669.700012207031	358.899993896484	703.5	371
3	inet0605d	l	0	r	w	19	1	2	50	146	-1	S2C1.TIF	S2C3.TIF	S1C2.TIF	2	2	1	1	3	2	200	881	640612	641512	1897	1906	641679	-32768	1899	150.621999999974	641677	641717	41	497.200012207031	379.299987792969	376.100006103516	378.799987792969	117.699996948242	260.799987792969	3.47991486476898	179.763788830779	148.621999999974	641829	641863	35	353.600006103516	383.399993896484	311.799987792969	371
3	inet0605d	l	0	r	w	19	0	2	51	147	1	S1C3.TIF	S1C1.TIF	S2C3.TIF	1	1	2	3	1	3	200	688	643260	643960	1638	1647	644139	-32768	1720	162.53899999999	644135	644178	44	488.399993896484	364.600006103516	324.899993896484	367.100006103516	127.199996948242	273.299987792969	4.69208508458973	-179.123416890041	158.53899999999	644261	644317	57	310.5	368.5	711.099975585938	371.299987792969
3	inet0605d	l	0	r	w	19	0	2	52	148	-1	S2C3.TIF	S2C2.TIF	S1C3.TIF	2	2	1	3	2	3	200	775	645455	646255	1666	1682	646426	-32768	1736	154.787999999942	646423	646457	35	491.399993896484	365.899993896484	702.200012207031	364	167.399993896484	320.100006103516	6.04036195649797	0.517893191326673	151.787999999942	646551	646609	59	684.700012207031	366.200012207031	316.899993896484	358.399993896484
3	inet0605d	l	0	r	w	19	0	2	53	149	-1	S1C2.TIF	S1C3.TIF	S2C2.TIF	1	1	2	2	3	2	200	829	647735	648585	1777	1784	648751	-32768	1844	149.295000000042	648747	648784	38	493.700012207031	375.5	724.799987792969	369.399993896484	177.600006103516	333.100006103516	6.62409552193609	1.51634989940764	145.295000000042	648866	648923	58	692.799987792969	376.399993896484	310.100006103516	370.600006103516
3	inet0605d	l	0	r	w	19	1	2	54	150	-1	S1C1.TIF	S1C2.TIF	S2C3.TIF	1	1	2	1	2	3	200	773	650045	650845	1681	1702	651032	-32768	1703	170.976999999955	-32768	-32768	-32768	-32768	-32768	-32768	-32768	-32768	-32768	-32768	-32768	-683629.023	651028	651071	44	502.200012207031	370.5	337.5	363.299987792969
3	inet0605d	l	0	r	w	19	0	2	55	151	1	S2C3.TIF	S2C2.TIF	S1C3.TIF	2	2	1	3	2	3	200	687	652184	652884	1671	1682	653074	-32768	1757	174.187000000034	653070	653114	45	499.600006103516	379.700012207031	339.200012207031	369.899993896484	129.300003051758	303.799987792969	4.61121415387359	176.494367438356	170.187000000034	653198	653253	56	326.5	374.600006103516	701.799987792969	375.399993896484
3	inet0605d	l	0	r	w	19	0	2	56	152	-1	S1C2.TIF	S1C1.TIF	S2C2.TIF	1	1	2	2	1	2	200	646	654366	655016	1550	1562	655257	-32768	1582	224.439999999944	-32768	-32768	-32768	-32768	-32768	-32768	-32768	-32768	-32768	-32768	-32768	-687800.56	655254	655299	46	491.5	362.399993896484	319.100006103516	357.600006103516
3	inet0605d	l	0	r	w	19	0	2	57	153	1	S1C2.TIF	S1C1.TIF	S2C2.TIF	1	1	2	2	1	2	200	585	656403	657003	1604	1612	657199	-32768	1646	179.902000000002	657195	657290	96	491.700012207031	357.5	653.700012207031	361.100006103516	131.5	414	4.64964774509368	-1.27669929583969	175.902000000002	657445	657469	25	652.200012207031	367.799987792969	722.400024414062	360.799987792969
3	inet0605d	l	0	r	w	19	1	2	58	154	-1	S2C2.TIF	S2C1.TIF	S1C3.TIF	2	2	1	2	1	3	200	581	658581	659181	1677	1680	659350	-32768	1699	152.869999999995	659397	659434	38	495.399993896484	375.700012207031	574.5	381.5	117.099998474121	268.799987792969	2.28238773963724	-4.19973060624682	199.869999999995	659457	659513	57	578	379.5	315.399993896484	367.899993896484
3	inet0605d	l	0	r	w	19	0	2	59	155	1	S2C2.TIF	S2C1.TIF	S1C2.TIF	2	2	1	2	1	2	200	765	660617	661367	1647	1666	661562	-32768	1770	178.312999999966	-32768	-32768	-32768	-32768	-32768	-32768	-32768	-32768	-32768	-32768	-32768	-694151.687	661558	661596	39	497.200012207031	372.700012207031	743.299987792969	373.899993896484
3	inet0605d	l	0	r	w	19	1	2	60	156	-1	S2C1.TIF	S2C2.TIF	S1C3.TIF	2	2	1	1	2	3	200	940	662719	663669	1678	1687	663862	-32768	1750	176.037999999942	-32768	-32768	-32768	-32768	-32768	-32768	-32768	-32768	-32768	-32768	-32768	-696453.962	663858	663904	47	494.899993896484	368.100006103516	326.200012207031	352.399993896484
3	inet0605d	l	0	r	w	19	0	2	61	157	-1	S2C2.TIF	S2C3.TIF	S1C2.TIF	2	2	1	2	3	2	200	808	665031	665831	1596	1615	666022	-32768	1672	175.231000000029	666018	666053	36	495.100006103516	364.799987792969	689.5	371.399993896484	152.600006103516	284.200012207031	5.58142445121703	-1.95008091487407	171.231000000029	666133	666196	64	671.099975585938	377.200012207031	310.799987792969	368
3	inet0605d	l	0	r	w	19	0	2	62	158	1	S1C3.TIF	S1C2.TIF	S2C3.TIF	1	1	2	3	2	3	200	697	667310	668010	1608	1618	668215	-32768	1672	188.650000000023	-32768	-32768	-32768	-32768	-32768	-32768	-32768	-32768	-32768	-32768	-32768	-700794.35	668216	668293	78	501.200012207031	372.5	715.900024414062	384
3	inet0605d	l	0	r	w	19	0	2	63	159	-1	S2C1.TIF	S2C2.TIF	S1C1.TIF	2	2	1	1	2	1	200	845	669410	670260	1742	1759	670445	-32768	1880	169.47100000002	-32768	-32768	-32768	-32768	-32768	-32768	-32768	-32768	-32768	-32768	-32768	-703043.529	670443	670477	35	500.600006103516	376	307.899993896484	367.899993896484
3	inet0605d	l	0	r	w	19	1	2	64	160	-1	S1C2.TIF	S1C1.TIF	S2C3.TIF	1	1	2	2	1	3	200	803	671881	672681	1763	1791	672919	-32768	1884	221.454000000027	-32768	-32768	-32768	-32768	-32768	-32768	-32768	-32768	-32768	-32768	-32768	-705465.546	672915	672960	46	504.899993896484	377.200012207031	339.899993896484	362.100006103516
3	inet0605d	l	0	r	w	19	1	2	65	161	1	S2C1.TIF	S2C3.TIF	S1C2.TIF	2	2	1	1	3	2	200	729	674093	674843	1784	1774	675017	-32768	1819	157.640000000014	675013	675046	34	501.799987792969	372.799987792969	654.900024414062	372.799987792969	127	255.899993896484	4.39942619501006	0	153.640000000014	675188	675212	25	650.799987792969	373.899993896484	706.200012207031	370.200012207031
3	inet0605d	l	0	r	w	19	0	2	66	162	-1	S1C3.TIF	S1C1.TIF	S2C3.TIF	1	1	2	3	1	3	200	631	676325	676975	1726	1732	677152	-32768	1745	161.057999999961	-32768	-32768	-32768	-32768	-32768	-32768	-32768	-32768	-32768	-32768	-32768	-709758.942	677152	677234	83	505.799987792969	375.100006103516	343.200012207031	351
3	inet0605d	l	0	r	w	19	1	2	67	163	-1	S2C3.TIF	S2C1.TIF	S1C2.TIF	2	2	1	3	1	2	200	676	678347	679047	1768	1786	679216	-32768	1836	152.761999999988	679213	679246	34	508.600006103516	376.100006103516	699.200012207031	380	157.600006103516	319	5.47030502020997	-1.17558043818556	149.761999999988	679709	679742	34	354.399993896484	359.700012207031	316.299987792969	362.600006103516
3	inet0605d	l	0	r	w	19	0	2	68	164	1	S2C2.TIF	S2C1.TIF	S1C2.TIF	2	2	1	2	1	2	200	696	680908	681608	1682	1696	681807	-32768	1727	183.557999999961	-32768	-32768	-32768	-32768	-32768	-32768	-32768	-32768	-32768	-32768	-32768	-714391.442	681805	681846	42	515.5	375.899993896484	692.900024414062	374.700012207031
3	inet0605d	l	0	r	w	19	0	2	69	165	-1	S2C2.TIF	S2C1.TIF	S1C2.TIF	2	2	1	2	1	2	200	656	683005	683655	1701	1717	683841	-32768	1772	169.888000000035	683837	683873	37	500.799987792969	365.799987792969	671.5	370.200012207031	134	254.699996948242	4.89977147666441	-1.48080238381626	165.888000000035	683976	684037	62	651.299987792969	370.200012207031	326.5	359.399993896484
3	inet0605d	l	0	r	w	19	0	2	70	166	-1	S2C1.TIF	S2C3.TIF	S1C1.TIF	2	2	1	1	3	1	200	670	685149	685849	1779	1804	686013	-32768	1843	147.489999999991	686009	686048	40	504	369.899993896484	709.599975585938	374.5	149.399993896484	253.800003051758	5.89259962095418	-1.28538417782055	143.489999999991	686136	686203	68	696.799987792969	373	313.700012207031	369.399993896484
3	inet0605d	l	0	r	w	19	1	2	71	167	-1	S2C1.TIF	S2C3.TIF	S1C2.TIF	2	2	1	1	3	2	200	982	687317	688317	1925	1943	688506	-32768	1976	172.559000000008	-32768	-32768	-32768	-32768	-32768	-32768	-32768	-32768	-32768	-32768	-32768	-721101.441	688502	688547	46	493.600006103516	376.600006103516	320	365.100006103516
3	inet0605d	l	0	r	w	19	1	2	72	168	1	S2C3.TIF	S2C2.TIF	S1C1.TIF	2	2	1	3	2	1	200	726	689946	690696	1695	1700	690909	-32768	1772	196.636000000057	690906	690979	74	493.899993896484	373.399993896484	656.400024414062	379.100006103516	104.800003051758	277.600006103516	4.67242102867036	-2.01183591279996	193.636000000057	691132	691154	23	660.299987792969	376.299987792969	705.299987792969	374.700012207031
3	inet0605d	l	0	r	w	19	1	2	73	169	1	S2C2.TIF	S2C3.TIF	S1C1.TIF	2	2	1	2	3	1	200	795	692265	693065	1617	1631	693247	-32768	1729	166.160000000033	-32768	-32768	-32768	-32768	-32768	-32768	-32768	-32768	-32768	-32768	-32768	-725848.84	693244	693280	37	499.600006103516	366	696.700012207031	375.899993896484
3	inet0605d	l	0	r	w	19	1	2	74	170	1	S2C1.TIF	S2C3.TIF	S1C2.TIF	2	2	1	1	3	2	200	867	694817	695667	1573	1580	695901	-32768	1619	217.716000000015	-32768	-32768	-32768	-32768	-32768	-32768	-32768	-32768	-32768	-32768	-32768	-728451.284	695899	695936	38	495.799987792969	370.799987792969	706.299987792969	375
3	inet0605d	l	0	r	w	19	0	2	75	171	-1	S1C1.TIF	S1C3.TIF	S2C1.TIF	1	1	2	1	3	1	200	653	697348	697998	1584	1581	698194	-32768	1616	179.184000000008	-32768	-32768	-32768	-32768	-32768	-32768	-32768	-32768	-32768	-32768	-32768	-730782.816	698191	698234	44	498.5	356.399993896484	323	368
3	inet0605d	l	0	r	w	19	0	2	76	172	1	S1C2.TIF	S1C3.TIF	S2C2.TIF	1	1	2	2	3	2	200	711	699343	700043	1375	1375	700280	-32768	1360	220.957000000053	-32768	-32768	-32768	-32768	-32768	-32768	-32768	-32768	-32768	-32768	-32768	-732827.043	700276	700310	35	486.799987792969	351.399993896484	683.900024414062	349.200012207031
3	inet0605d	l	0	r	w	19	0	2	77	173	1	S2C1.TIF	S2C2.TIF	S1C1.TIF	2	2	1	1	2	1	200	692	701574	702274	1634	1663	702442	-32768	1750	151.97100000002	-32768	-32768	-32768	-32768	-32768	-32768	-32768	-32768	-32768	-32768	-32768	-735058.029	702437	702473	37	501.700012207031	368.200012207031	717.099975585938	375
3	inet0605d	l	0	r	w	19	0	2	78	174	-1	S2C2.TIF	S2C3.TIF	S1C2.TIF	2	2	1	2	3	2	200	725	703600	704350	1602	1614	704562	-32768	1693	196.133000000031	704556	704591	36	498.799987792969	360.100006103516	712.099975585938	373.399993896484	172.100006103516	349.299987792969	6.12368537706011	-3.57820945063431	190.133000000031	704688	704745	58	687.700012207031	374.899993896484	338.200012207031	349.600006103516
3	inet0605d	l	0	r	w	19	1	2	79	175	1	S1C3.TIF	S1C1.TIF	S2C2.TIF	1	1	2	3	1	2	200	866	705859	706709	1797	1810	706908	-32768	1852	183.136999999988	706904	706938	35	495.100006103516	369.600006103516	304.5	372.600006103516	153.5	314.100006103516	5.46199863156572	-179.096350587447	179.136999999988	706990	707056	67	311.600006103516	367.200012207031	735.599975585938	382.700012207031
3	inet0605d	l	0	r	w	19	1	2	80	176	-1	S2C3.TIF	S2C2.TIF	S1C1.TIF	2	2	1	3	2	1	200	753	708232	708982	1597	1618	709170	-32768	1672	170.883999999962	-32768	-32768	-32768	-32768	-32768	-32768	-32768	-32768	-32768	-32768	-32768	-741767.116	709167	709201	35	494.299987792969	363.799987792969	304.600006103516	366.700012207031
3	inet0605d	l	0	r	w	19	0	2	81	177	1	S1C1.TIF	S1C3.TIF	S2C1.TIF	1	1	2	1	3	1	200	886	710338	711238	1635	1653	711408	-32768	1667	152.83600000001	711405	711450	46	489.5	358.899993896484	321.100006103516	364.200012207031	135	329.299987792969	4.82761770941941	-178.192845948987	149.83600000001	711561	711618	58	301.600006103516	364.799987792969	699.900024414062	367.700012207031
3	inet0605d	l	0	r	w	19	0	2	82	178	1	S2C1.TIF	S2C2.TIF	S1C1.TIF	2	2	1	1	2	1	200	703	712729	713429	1587	1588	713653	-32768	1639	208.067000000039	713650	713680	31	484.100006103516	365.399993896484	343	371.200012207031	129.300003051758	265.600006103516	4.05221944679354	-177.640058023065	205.067000000039	713994	714047	54	343.700012207031	369.299987792969	681.299987792969	370
3	inet0605d	l	0	r	w	19	1	2	83	179	1	S1C3.TIF	S1C2.TIF	S2C1.TIF	1	1	2	3	2	1	200	694	715162	715862	1540	1536	716076	-32768	1577	197.92200000002	-32768	-32768	-32768	-32768	-32768	-32768	-32768	-32768	-32768	-32768	-32768	-748646.078	716072	716104	33	493.600006103516	353.799987792969	693.5	358
3	inet0605d	l	0	r	w	19	1	2	84	180	1	S2C2.TIF	S2C1.TIF	S1C3.TIF	2	2	1	2	1	3	200	658	717572	718222	1474	1485	718399	-32768	1498	160.893999999971	-32768	-32768	-32768	-32768	-32768	-32768	-32768	-32768	-32768	-32768	-32768	-751006.106	718395	718436	42	493.899993896484	358	738.599975585938	366.100006103516
3	inet0605d	l	0	r	w	19	1	2	85	181	1	S2C3.TIF	S2C2.TIF	S1C1.TIF	2	2	1	3	2	1	200	817	719569	720419	1624	1623	720688	-32768	1745	252.952000000048	-32768	-32768	-32768	-32768	-32768	-32768	-32768	-32768	-32768	-32768	-32768	-753203.048	720684	720731	48	500.600006103516	360.799987792969	723.599975585938	376.700012207031
3	inet0605d	l	0	r	w	19	0	2	86	182	1	S1C1.TIF	S1C3.TIF	S2C1.TIF	1	1	2	1	3	1	200	578	721845	722445	1678	1680	722646	-32768	1690	184.295999999973	722642	722686	45	503.100006103516	355.100006103516	327.799987792969	351.5	138.300003051758	351.899993896484	5.02398837695799	178.820833026215	180.295999999973	722797	722859	63	311.200012207031	356.899993896484	718	362.600006103516
3	inet0605d	l	0	r	w	19	1	2	87	183	1	S2C1.TIF	S2C2.TIF	S1C3.TIF	2	2	1	1	2	3	200	831	723973	724823	1756	1743	724985	-32768	1777	145.190999999992	-32768	-32768	-32768	-32768	-32768	-32768	-32768	-32768	-32768	-32768	-32768	-757607.809	724980	725026	47	502.700012207031	365.5	709.5	371.600006103516
3	inet0605d	l	0	r	w	19	1	2	88	184	1	S2C1.TIF	S2C2.TIF	S1C3.TIF	2	2	1	1	2	3	200	621	726397	727047	1560	1562	727318	-32768	1598	255.310000000056	-32768	-32768	-32768	-32768	-32768	-32768	-32768	-32768	-32768	-32768	-32768	-759830.69	727313	727351	39	498.799987792969	358.399993896484	717	355.299987792969
3	inet0605d	l	0	r	w	19	0	2	89	185	1	S2C3.TIF	S2C1.TIF	S1C3.TIF	2	2	1	3	1	3	200	570	728780	729380	1726	1731	729551	-32768	1713	154.486999999965	-32768	-32768	-32768	-32768	-32768	-32768	-32768	-32768	-32768	-32768	-32768	-762164.513	729547	729584	38	494.100006103516	364.100006103516	699.400024414062	366.700012207031
3	inet0605d	l	0	r	w	19	0	2	90	186	1	S2C1.TIF	S2C3.TIF	S1C1.TIF	2	2	1	1	3	1	200	779	730686	731486	1640	1639	731697	-32768	1700	195.082000000053	-32768	-32768	-32768	-32768	-32768	-32768	-32768	-32768	-32768	-32768	-32768	-764269.918	731694	731730	37	498.200012207031	366	682.099975585938	371.100006103516
3	inet0605d	l	0	r	w	19	0	2	91	187	-1	S1C1.TIF	S1C2.TIF	S2C1.TIF	1	1	2	1	2	1	200	647	733357	734007	1635	1633	734212	-32768	1626	188.687999999966	734207	734238	32	496.299987792969	353.5	608.400024414062	358	100	191.399993896484	3.22386734844514	-2.30208683298878	183.687999999966	734310	734362	53	586.5	358.200012207031	309.200012207031	349.600006103516
3	inet0605d	l	0	r	w	19	1	2	92	188	1	S1C2.TIF	S1C1.TIF	S2C3.TIF	1	1	2	2	1	3	200	786	735576	736526	1688	1710	736732	-32768	1779	189.317000000039	-32768	-32768	-32768	-32768	-32768	-32768	-32768	-32768	-32768	-32768	-32768	-769310.683	736729	736766	38	490.299987792969	367.700012207031	668.400024414062	367.700012207031
3	inet0605d	l	0	r	w	19	0	2	93	189	-1	S1C1.TIF	S1C2.TIF	S2C1.TIF	1	1	2	1	2	1	200	789	738713	739513	1537	1552	739734	-32768	1592	205.246999999974	739731	739763	33	488.100006103516	357.299987792969	352.799987792969	352.200012207031	114.400001525879	207.399993896484	3.87956835163626	177.832699945574	202.246999999974	739909	739931	23	343.100006103516	351.299987792969	294.100006103516	357.700012207031
3	inet0605d	l	0	r	w	19	0	2	94	190	-1	S2C1.TIF	S2C2.TIF	S1C1.TIF	2	2	1	1	2	1	200	808	741066	741866	1554	1556	742077	-32768	1554	195.315999999992	742072	742106	35	494.600006103516	356.299987792969	705.400024414062	356.299987792969	171	342.799987792969	6.03147425502207	0	190.315999999992	742248	742313	66	679.099975585938	357.5	314.399993896484	365
3	inet0605d	l	0	r	w	19	0	2	95	191	1	S2C1.TIF	S2C3.TIF	S1C1.TIF	2	2	1	1	3	1	200	850	743425	744275	1515	1508	744485	-32768	1514	194.724999999977	744482	744565	84	503.700012207031	354	664.700012207031	356.799987792969	123.599998474121	389.100006103516	4.61388418766407	-1.00064728436892	191.724999999977	744741	744758	18	669.599975585938	356.200012207031	709.900024414062	359.700012207031
3	inet0605d	l	0	r	w	19	0	2	96	192	-1	S1C3.TIF	S1C2.TIF	S2C3.TIF	1	1	2	3	2	3	200	690	745944	746644	1692	1707	746855	-32768	1741	194.653000000049	-32768	-32768	-32768	-32768	-32768	-32768	-32768	-32768	-32768	-32768	-32768	-779428.347	746851	746898	48	499.899993896484	357.399993896484	314.200012207031	363.399993896484
3	inet0605d	l	0	r	w	19	0	3	1	193	1	S1C3.TIF	S1C1.TIF	S2C3.TIF	1	1	2	3	1	3	200	545	765635	766185	2651	2698	766371	-32768	2829	169.672999999952	766368	766424	57	492	406	333.100006103516	407.299987792969	128	299.200012207031	4.55969412990108	-179.530606016079	166.672999999952	766477	766532	56	335.799987792969	407.899993896484	712.200012207031	387.200012207031
3	inet0605d	l	0	r	w	19	0	3	2	194	-1	S2C2.TIF	S2C3.TIF	S1C2.TIF	2	2	1	2	3	2	200	591	769666	770266	2454	2433	770497	-32768	2370	214.255000000005	770493	770531	39	490.200012207031	378.200012207031	692.099975585938	371.200012207031	148.300003051758	272.299987792969	5.7969001702804	1.99140299262301	210.255000000005	770640	770707	68	679.200012207031	379.399993896484	283.399993896484	386.399993896484
3	inet0605d	l	0	r	w	19	1	3	3	195	1	S1C3.TIF	S1C1.TIF	S2C2.TIF	1	1	2	3	1	2	200	638	771922	772572	2034	2044	772777	-32768	2078	188.768999999971	-32768	-32768	-32768	-32768	-32768	-32768	-32768	-32768	-32768	-32768	-32768	-805356.231	772772	772818	47	507.600006103516	383	699.099975585938	388.200012207031
3	inet0605d	l	0	r	w	19	1	3	4	196	-1	S2C2.TIF	S2C1.TIF	S1C3.TIF	2	2	1	2	1	3	200	682	773985	774685	1937	1941	774900	-32768	1956	198.459000000032	-32768	-32768	-32768	-32768	-32768	-32768	-32768	-32768	-32768	-32768	-32768	-807469.541	774896	774944	49	504.600006103516	385.100006103516	310.399993896484	382.100006103516
3	inet0605d	l	0	r	w	19	0	3	5	197	1	S2C3.TIF	S2C2.TIF	S1C3.TIF	2	2	1	3	2	3	200	766	776060	776860	2042	2059	777015	-32768	2123	139.261999999988	777010	777056	47	497	382.799987792969	325.200012207031	380.799987792969	142.199996948242	343.299987792969	4.93003426271166	179.331795418403	134.261999999988	777092	777153	62	305.899993896484	388.299987792969	711	393.100006103516
3	inet0605d	l	0	r	w	19	1	3	6	198	1	S1C1.TIF	S1C3.TIF	S2C2.TIF	1	1	2	1	3	2	200	740	778246	778996	1955	1965	779199	-32768	1980	186.783999999985	-32768	-32768	-32768	-32768	-32768	-32768	-32768	-32768	-32768	-32768	-32768	-811780.216	779195	779239	45	496.799987792969	366.799987792969	698.099975585938	385.5
3	inet0605d	l	0	r	w	19	0	3	7	199	-1	S1C1.TIF	S1C3.TIF	S2C1.TIF	1	1	2	1	3	1	200	549	780410	780960	1881	1885	781141	-32768	1956	164.83600000001	-32768	-32768	-32768	-32768	-32768	-32768	-32768	-32768	-32768	-32768	-32768	-813744.164	781142	781219	78	495.5	374.600006103516	312.700012207031	372.899993896484
3	inet0605d	l	0	r	w	19	1	3	8	200	-1	S2C3.TIF	S2C2.TIF	S1C1.TIF	2	2	1	3	2	1	200	847	782653	783503	2032	2037	783670	-32768	2058	150.064000000013	783666	783712	47	504.299987792969	379.299987792969	698.099975585938	378.399993896484	148.800003051758	345.399993896484	5.5610355081777	0.266842475389836	146.064000000013	783836	783905	70	697.5	380.799987792969	298.100006103516	385.200012207031
3	inet0605d	l	0	r	w	19	0	3	9	201	1	S1C1.TIF	S1C2.TIF	S2C1.TIF	1	1	2	1	2	1	200	683	785004	785704	1815	1799	785880	-32768	1806	159.878999999957	785876	785919	44	501.299987792969	371.100006103516	335.5	363.299987792969	129	313	4.76280879555521	177.303338640848	155.878999999957	786015	786071	57	320.399993896484	364.600006103516	694.5	376.299987792969
3	inet0605d	l	0	r	w	19	0	3	10	202	-1	S1C2.TIF	S1C1.TIF	S2C2.TIF	1	1	2	2	1	2	200	534	787194	787744	1909	1914	787987	-32768	1952	226.755000000005	-32768	-32768	-32768	-32768	-32768	-32768	-32768	-32768	-32768	-32768	-32768	-820528.245	787983	788028	46	496.5	375	313.399993896484	362.799987792969
3	inet0605d	l	0	r	w	19	1	3	11	203	1	S2C2.TIF	S2C1.TIF	S1C3.TIF	2	2	1	2	1	3	200	549	789151	789701	1863	1882	789870	-32768	1894	153.013999999966	-32768	-32768	-32768	-32768	-32768	-32768	-32768	-32768	-32768	-32768	-32768	-822484.986	789866	789912	47	502.100006103516	376.899993896484	734.799987792969	377.299987792969
3	inet0605d	l	0	r	w	19	1	3	12	204	1	S2C3.TIF	S2C2.TIF	S1C1.TIF	2	2	1	3	2	1	200	660	791032	791682	2071	2085	791852	-32768	2143	153.75	791848	791880	33	497.399993896484	377.799987792969	657	386.299987792969	135.5	285.700012207031	4.59272524706339	-3.05297665912046	149.75	792031	792051	21	642.799987792969	388.299987792969	691.599975585938	374.799987792969
3	inet0605d	l	0	r	w	19	0	3	13	205	-1	S1C1.TIF	S1C2.TIF	S2C1.TIF	1	1	2	1	2	1	200	829	793189	794039	1882	1907	794205	-32768	1959	149.268999999971	794200	794245	46	498.399993896484	377.100006103516	698	386.399993896484	163.899993896484	374.899993896484	5.73365255641925	-2.67533594571829	144.268999999971	794344	794410	67	690.099975585938	389.700012207031	306.700012207031	391.100006103516
3	inet0605d	l	0	r	w	19	1	3	14	206	-1	S1C3.TIF	S1C2.TIF	S2C1.TIF	1	1	2	3	2	1	200	675	795715	796415	1660	1666	796597	-32768	1752	165.423999999999	-32768	-32768	-32768	-32768	-32768	-32768	-32768	-32768	-32768	-32768	-32768	-829199.576	796593	796649	57	500.299987792969	365.700012207031	292.899993896484	372.200012207031
3	inet0605d	l	0	r	w	19	0	3	15	207	-1	S2C1.TIF	S2C2.TIF	S1C1.TIF	2	2	1	1	2	1	200	570	797773	798373	1819	1805	798558	-32768	1797	169.001999999979	798554	798598	45	500	369.600006103516	701.099975585938	363.600006103516	161.699996948242	372.799987792969	5.76475588843615	1.71387893830699	165.001999999979	798693	798759	67	698.099975585938	366.799987792969	310.399993896484	357.5
3	inet0605d	l	0	r	w	19	0	3	16	208	1	S2C1.TIF	S2C2.TIF	S1C1.TIF	2	2	1	1	2	1	200	610	799876	800476	1845	1842	800698	-32768	1907	205.896999999997	800694	800744	51	501.600006103516	380.299987792969	635.400024414062	387	208.699996948242	371.799987792969	3.8496731863859	-2.87494013480616	201.896999999997	802477	802523	47	502.799987792969	390.899993896484	701	390.600006103516
3	inet0605d	l	0	r	w	19	0	3	17	209	1	S2C2.TIF	S2C3.TIF	S1C2.TIF	2	2	1	2	3	2	200	657	803887	804537	1967	1977	804759	-32768	1997	205.736000000034	-32768	-32768	-32768	-32768	-32768	-32768	-32768	-32768	-32768	-32768	-32768	-837321.264	804755	804800	46	495.200012207031	377.600006103516	691.200012207031	383.899993896484
3	inet0605d	l	0	r	w	19	0	3	18	210	-1	S1C1.TIF	S1C2.TIF	S2C1.TIF	1	1	2	1	2	1	200	604	805923	806523	1708	1739	806718	-32768	1807	178.427999999956	-32768	-32768	-32768	-32768	-32768	-32768	-32768	-32768	-32768	-32768	-32768	-839307.572	806714	806747	34	501.399993896484	373.200012207031	315.799987792969	373.399993896484
3	inet0605d	l	0	r	w	19	0	3	19	211	1	S2C2.TIF	S2C3.TIF	S1C2.TIF	2	2	1	2	3	2	200	916	807866	808766	1798	1817	808960	-32768	1847	177.228000000003	808956	809003	48	495.299987792969	372.700012207031	321.100006103516	372	136.600006103516	322.100006103516	4.99860517360014	179.770122575422	173.228000000003	809112	809179	68	307.200012207031	378.700012207031	727.599975585938	381.600006103516
3	inet0605d	l	0	r	w	19	0	3	20	212	1	S1C1.TIF	S1C3.TIF	S2C1.TIF	1	1	2	1	3	1	200	556	810725	811275	1608	1585	811447	-32768	1599	155.388000000035	811443	811488	46	492.600006103516	363	327.700012207031	366.899993896484	141.399993896484	342.899993896484	4.73303405859327	-178.643911119833	151.388000000035	811581	811639	59	311	370.600006103516	732	376.100006103516
3	inet0605d	l	0	r	w	19	1	3	21	213	1	S2C2.TIF	S2C3.TIF	S1C1.TIF	2	2	1	2	3	1	200	830	812744	813594	1646	1647	813804	-32768	1675	193.445999999996	-32768	-32768	-32768	-32768	-32768	-32768	-32768	-32768	-32768	-32768	-32768	-846378.554	813799	813836	38	495.700012207031	360	726.299987792969	366.799987792969
3	inet0605d	l	0	r	w	19	1	3	22	214	-1	S2C1.TIF	S2C3.TIF	S1C2.TIF	2	2	1	1	3	2	200	531	814951	815501	1730	1719	815727	-32768	1719	209.763999999966	815723	815750	28	485.799987792969	367.899993896484	573.900024414062	367.5	97.4000015258789	204.100006103516	2.53527905801356	0.260509707388461	205.763999999966	815779	815825	47	540.200012207031	371.299987792969	337	362.799987792969
3	inet0605d	l	0	r	w	19	1	3	23	215	1	S2C1.TIF	S2C2.TIF	S1C3.TIF	2	2	1	1	2	3	200	696	817235	817935	1745	1744	818146	-32768	1821	195.545000000042	-32768	-32768	-32768	-32768	-32768	-32768	-32768	-32768	-32768	-32768	-32768	-850718.455	818142	818175	34	491.5	365.600006103516	693.200012207031	372.600006103516
3	inet0605d	l	0	r	w	19	0	3	24	216	1	S2C1.TIF	S2C2.TIF	S1C1.TIF	2	2	1	1	2	1	200	626	819282	819932	1730	1748	820149	-32768	1863	200.824999999953	820146	820185	40	503.5	376.299987792969	368.299987792969	374.200012207031	118.599998474121	286.600006103516	3.88552765887153	179.10954178874	197.824999999953	820263	820326	64	355.399993896484	375.5	706.599975585938	373.899993896484
3	inet0605d	l	0	r	w	19	0	3	25	217	-1	S2C2.TIF	S2C3.TIF	S1C2.TIF	2	2	1	2	3	2	200	781	821466	822266	1862	1872	822436	-32768	1876	153.408000000054	822432	822475	44	496.899993896484	385.600006103516	703.299987792969	382.5	157.5	347.100006103516	5.9231966892345	0.862963265839635	149.408000000054	822573	822641	69	690.799987792969	385.100006103516	297.399993896484	369.899993896484
3	inet0605d	l	0	r	w	19	1	3	26	218	1	S1C2.TIF	S1C3.TIF	S2C1.TIF	1	1	2	2	3	1	200	521	823810	824360	1644	1666	824544	-32768	1720	167.697000000044	824544	824574	31	487.299987792969	375.399993896484	361.700012207031	371	115.400001525879	211.699996948242	3.61141492813097	177.991446293359	167.697000000044	824659	824710	52	368.399993896484	368.399993896484	694.299987792969	369.5
3	inet0605d	l	0	r	w	19	0	3	27	219	-1	S2C3.TIF	S2C2.TIF	S1C3.TIF	2	2	1	3	2	3	200	973	825827	826827	1578	1600	827039	-32768	1639	195.851000000024	-32768	-32768	-32768	-32768	-32768	-32768	-32768	-32768	-32768	-32768	-32768	-859611.149	827034	827069	36	493	372	316.299987792969	370.399993896484
3	inet0605d	l	0	r	w	19	0	3	28	220	-1	S1C3.TIF	S1C1.TIF	S2C3.TIF	1	1	2	3	1	3	200	884	828189	829089	1606	1633	829277	-32768	1753	172.130000000005	-32768	-32768	-32768	-32768	-32768	-32768	-32768	-32768	-32768	-32768	-32768	-861872.87	829274	829318	45	499.399993896484	377.5	335.799987792969	361.5
3	inet0605d	l	0	r	w	19	0	3	29	221	-1	S1C2.TIF	S1C1.TIF	S2C2.TIF	1	1	2	2	1	2	200	548	830423	830973	1662	1647	831173	-32768	1677	182.939999999944	831169	831203	35	501.600006103516	375.5	692.900024414062	383	158.5	318.799987792969	5.49348140214831	-2.25161891277232	178.939999999944	831372	831424	53	676.5	382.799987792969	341.299987792969	362.299987792969
3	inet0605d	l	0	r	w	19	1	3	30	222	-1	S2C1.TIF	S2C2.TIF	S1C3.TIF	2	2	1	1	2	3	200	755	832543	833293	1830	1842	833529	-32768	1834	219.903000000049	-32768	-32768	-32768	-32768	-32768	-32768	-32768	-32768	-32768	-32768	-32768	-866077.097	833527	833558	32	489.799987792969	378	328.399993896484	377.5
3	inet0605d	l	0	r	w	19	1	3	31	223	-1	S1C2.TIF	S1C3.TIF	S2C1.TIF	1	1	2	2	3	1	200	681	834681	835381	1859	1842	835567	-32768	1878	170.177000000025	835564	835594	31	516.599975585938	368.5	368.799987792969	368.200012207031	132.899993896484	277.100006103516	4.24713471981823	179.884232531578	167.177000000025	835805	835865	61	571.200012207031	368.200012207031	276.399993896484	364
3	inet0605d	l	0	r	w	19	1	3	32	224	-1	S2C2.TIF	S2C3.TIF	S1C1.TIF	2	2	1	2	3	1	200	699	837227	837927	1621	1627	838152	-32768	1657	209.131000000052	-32768	-32768	-32768	-32768	-32768	-32768	-32768	-32768	-32768	-32768	-32768	-870710.869	838148	838180	33	492.600006103516	369.299987792969	332.700012207031	388
3	inet0605d	l	0	r	w	19	0	3	33	225	1	S2C1.TIF	S2C3.TIF	S1C1.TIF	2	2	1	1	3	1	200	670	839294	839994	1669	1672	840179	-32768	1688	168.861999999965	840175	840208	34	496.700012207031	371	330.5	387.100006103516	136.300003051758	251.5	4.79146275708454	-174.451797538499	164.861999999965	840321	840376	56	328.200012207031	378.799987792969	708	364.100006103516
3	inet0605d	l	0	r	w	19	0	3	34	226	1	S1C2.TIF	S1C3.TIF	S2C2.TIF	1	1	2	2	3	2	200	978	841504	842504	1737	1728	842690	-32768	1755	169.079000000027	842686	842718	33	483.799987792969	367.700012207031	341	378.600006103516	122.099998474121	223.899993896484	4.10954874441607	-175.623212366809	165.079000000027	843083	843140	58	295.5	374.899993896484	702.900024414062	376.5
3	inet0605d	l	0	r	w	19	0	3	35	227	1	S2C3.TIF	S2C1.TIF	S1C3.TIF	2	2	1	3	1	3	200	576	844246	844846	1451	1455	845066	-32768	1527	203.613999999943	-32768	-32768	-32768	-32768	-32768	-32768	-32768	-32768	-32768	-32768	-32768	-877630.386	845062	845099	38	488.299987792969	357.399993896484	727.200012207031	367.899993896484
3	inet0605d	l	0	r	w	19	0	3	36	228	-1	S2C2.TIF	S2C1.TIF	S1C2.TIF	2	2	1	2	1	2	200	537	846216	846766	1549	1538	847000	-32768	1542	217.782000000007	-32768	-32768	-32768	-32768	-32768	-32768	-32768	-32768	-32768	-32768	-32768	-879550.218	846998	847040	43	475.100006103516	359.399993896484	325.600006103516	364.200012207031
3	inet0605d	l	0	r	w	19	0	3	37	229	1	S1C2.TIF	S1C1.TIF	S2C2.TIF	1	1	2	2	1	2	200	726	848253	849253	1649	1667	849465	-32768	1731	195.488000000012	849463	849507	45	482	379.799987792969	329.799987792969	359.200012207031	128.399993896484	314.200012207031	4.40722351792548	172.281689813701	193.488000000012	849632	849693	62	310.899993896484	376.600006103516	704.200012207031	370.799987792969
3	inet0605d	l	0	r	w	19	0	3	38	230	1	S1C3.TIF	S1C2.TIF	S2C3.TIF	1	1	2	3	2	3	200	647	850812	851462	1536	1552	851765	-32768	1622	287.498000000021	-32768	-32768	-32768	-32768	-32768	-32768	-32768	-32768	-32768	-32768	-32768	-884245.502	851762	851799	38	487.299987792969	377.700012207031	733.799987792969	371.5
3	inet0605d	l	0	r	w	19	1	3	39	231	-1	S1C1.TIF	S1C2.TIF	S2C3.TIF	1	1	2	1	2	3	200	834	853332	854182	1742	1763	854437	-32768	1835	238.814999999944	-32768	-32768	-32768	-32768	-32768	-32768	-32768	-32768	-32768	-32768	-32768	-886966.185	854434	854469	36	505.299987792969	375.399993896484	342.200012207031	354.600006103516
3	inet0605d	l	0	r	w	19	1	3	40	232	1	S1C3.TIF	S1C2.TIF	S2C1.TIF	1	1	2	3	2	1	200	667	857692	858392	1418	1420	858649	-32768	1431	240.724999999977	-32768	-32768	-32768	-32768	-32768	-32768	-32768	-32768	-32768	-32768	-32768	-891176.275	858644	858683	40	488.899993896484	353.200012207031	698.5	343.899993896484
3	inet0605d	l	0	r	w	19	1	3	41	233	1	S2C3.TIF	S2C2.TIF	S1C1.TIF	2	2	1	3	2	1	200	596	860323	860923	1516	1507	861176	-32768	1460	236.875	861172	861209	38	489.399993896484	355.299987792969	734.200012207031	337.200012207031	186.600006103516	346.200012207031	7.01354283570334	4.24678013637867	232.875	863306	863345	40	492.600006103516	361.399993896484	708.299987792969	369
3	inet0605d	l	0	r	w	19	1	3	42	234	-1	S2C2.TIF	S2C1.TIF	S1C3.TIF	2	2	1	2	1	3	200	521	864500	865050	1596	1608	865295	-32768	1563	228.993000000017	865292	865321	30	492.100006103516	353.100006103516	367.5	355.200012207031	115.300003051758	222.699996948242	3.57583363553005	-179.032340305178	225.993000000017	865453	865478	26	367.700012207031	351	288.299987792969	367
3	inet0605d	l	0	r	w	19	1	3	43	235	1	S1C3.TIF	S1C1.TIF	S2C2.TIF	1	1	2	3	1	2	200	715	866937	867687	1637	1634	867917	-32768	1664	213.219000000041	-32768	-32768	-32768	-32768	-32768	-32768	-32768	-32768	-32768	-32768	-32768	-900471.781	867914	867950	37	497.100006103516	357.399993896484	714.799987792969	359.899993896484
3	inet0605d	l	0	r	w	19	0	3	44	236	-1	S1C1.TIF	S1C3.TIF	S2C1.TIF	1	1	2	1	3	1	200	943	869104	870054	1476	1480	870261	-32768	1482	190.212999999989	870257	870294	38	496	351.399993896484	695.700012207031	355.100006103516	150.100006103516	270	5.72305115547314	-1.06449973958866	186.212999999989	870650	870695	46	678.400024414062	353.5	324.700012207031	370.600006103516
3	inet0605d	l	0	r	w	19	1	3	45	237	-1	S1C1.TIF	S1C2.TIF	S2C3.TIF	1	1	2	1	2	3	200	589	872134	872734	1418	1414	873233	-32768	1529	482.244999999995	-32768	-32768	-32768	-32768	-32768	-32768	-32768	-32768	-32768	-32768	-32768	-905518.755	873229	873263	35	505.799987792969	359.600006103516	311.899993896484	347.799987792969
3	inet0605d	l	0	r	w	19	0	3	46	238	-1	S1C3.TIF	S1C2.TIF	S2C3.TIF	1	1	2	3	2	3	200	926	874680	875630	1454	1462	875813	-32768	1504	167.305999999982	875813	875848	36	504.399993896484	358.5	638.700012207031	353.399993896484	109.199996948242	185.5	3.86198544068753	2.17788099155033	167.305999999982	876023	876073	51	613.099975585938	355.100006103516	338.200012207031	356.700012207031
3	inet0605d	l	0	r	w	19	0	3	47	239	1	S1C1.TIF	S1C3.TIF	S2C1.TIF	1	1	2	1	3	1	200	841	877214	878064	1583	1585	878297	-32768	1589	216.954000000027	878293	878328	36	488.899993896484	354.399993896484	623.599975585938	355.200012207031	107.400001525879	194.300003051758	3.86520429399207	-0.341271118959455	212.954000000027	878467	878489	23	623.400024414062	355.399993896484	688.400024414062	355.600006103516
3	inet0605d	l	0	r	w	19	1	3	48	240	1	S2C1.TIF	S2C3.TIF	S1C2.TIF	2	2	1	1	3	2	200	999	884690	885690	1278	1299	886005	-32768	1468	298.831000000006	886001	886038	38	496.600006103516	359.200012207031	677.599975585938	348.5	133	233.399993896484	5.20277965655573	3.38802812349158	294.831000000006	886246	886261	16	662.799987792969	357.100006103516	697.200012207031	357.799987792969
3	inet0605d	l	0	r	w	19	1	3	49	241	-1	S2C1.TIF	S2C3.TIF	S1C2.TIF	2	2	1	1	3	2	200	697	887972	888672	1401	1403	888890	-32768	1459	201.944000000018	-32768	-32768	-32768	-32768	-32768	-32768	-32768	-32768	-32768	-32768	-32768	-921456.056	888890	888923	34	485.5	360.899993896484	328.100006103516	361.100006103516
3	inet0605d	l	0	r	w	19	1	3	50	242	1	S1C2.TIF	S1C3.TIF	S2C1.TIF	1	1	2	2	3	1	200	668	890041	890741	1334	1352	890956	-32768	1421	198.847999999998	-32768	-32768	-32768	-32768	-32768	-32768	-32768	-32768	-32768	-32768	-32768	-923525.152	890952	890987	36	488	358.700012207031	701.099975585938	345.5
3	inet0605d	l	0	r	w	19	1	3	51	243	-1	S2C2.TIF	S2C3.TIF	S1C1.TIF	2	2	1	2	3	1	200	642	892153	892803	1406	1408	892975	-32768	1466	155.547999999952	892971	893013	43	489.200012207031	354.100006103516	696.900024414062	348.399993896484	167.600006103516	375.600006103516	5.94503272780041	1.57877972465956	151.547999999952	893118	893181	64	687.700012207031	347	304.299987792969	363.100006103516
3	inet0605d	l	0	r	w	19	0	3	52	244	-1	S2C3.TIF	S2C2.TIF	S1C3.TIF	2	2	1	3	2	3	200	816	894343	895143	1562	1566	895368	-32768	1594	208.773000000045	-32768	-32768	-32768	-32768	-32768	-32768	-32768	-32768	-32768	-32768	-32768	-927927.227	895364	895399	36	499.299987792969	352.5	304.299987792969	350.299987792969
3	inet0605d	l	0	r	w	19	1	3	53	245	1	S1C1.TIF	S1C3.TIF	S2C2.TIF	1	1	2	1	3	2	200	516	897011	897711	1441	1445	897884	-32768	1461	157.256999999983	897880	897907	28	492.600006103516	352.100006103516	598.400024414062	349.600006103516	109	206.5	3.04108156321797	1.35557000973409	153.256999999983	897949	897986	38	592.599975585938	353.399993896484	696.700012207031	353.799987792969
3	inet0605d	l	0	r	w	19	1	3	54	246	1	S2C2.TIF	S2C1.TIF	S1C3.TIF	2	2	1	2	1	3	200	644	952854	953504	1573	1562	953685	-32768	1588	164.204000000027	953682	953718	37	531.299987792969	388.799987792969	761.700012207031	388.399993896484	179.100006103516	344.399993896484	6.58286787507905	0.100042259553427	161.204000000027	956702	956711	10	756.400024414062	416.200012207031	733.599975585938	414.399993896484
3	inet0605d	l	0	r	w	19	0	3	55	247	-1	S2C3.TIF	S2C1.TIF	S1C3.TIF	2	2	1	3	1	3	200	998	957860	958860	2089	2093	959088	-32768	2095	211.96100000001	-32768	-32768	-32768	-32768	-32768	-32768	-32768	-32768	-32768	-32768	-32768	-991644.039	959288	959324	37	524.099975585938	404.600006103516	308.700012207031	397.399993896484
3	inet0605d	l	0	r	w	19	1	3	56	248	-1	S1C2.TIF	S1C1.TIF	S2C3.TIF	1	1	2	2	1	3	200	623	960726	961376	1981	1975	961567	-32768	1955	174.633999999962	961564	961605	42	530.200012207031	412.399993896484	359.5	401.5	139.300003051758	367.100006103516	4.91522025854092	176.336534764624	171.633999999962	962292	962311	20	335.299987792969	405.5	314.899993896484	406.200012207031
3	inet0605d	l	0	r	w	19	0	3	57	249	-1	S2C1.TIF	S2C3.TIF	S1C1.TIF	2	2	1	1	3	1	200	892	963453	964353	1984	2000	964558	-32768	2062	188.883999999962	-32768	-32768	-32768	-32768	-32768	-32768	-32768	-32768	-32768	-32768	-32768	-997137.116	964554	964600	47	523.299987792969	407.200012207031	348.700012207031	392.100006103516
3	inet0605d	l	0	r	w	19	0	3	58	250	-1	S1C2.TIF	S1C3.TIF	S2C2.TIF	1	1	2	2	3	2	200	692	966066	966766	1830	1846	966963	-32768	1944	180.709000000032	-32768	-32768	-32768	-32768	-32768	-32768	-32768	-32768	-32768	-32768	-32768	-999550.291	966960	966996	37	540.799987792969	397.799987792969	351.299987792969	378.299987792969
3	inet0605d	l	0	r	w	19	1	3	59	251	-1	S2C1.TIF	S2C2.TIF	S1C3.TIF	2	2	1	1	2	3	200	699	968189	968889	1807	1805	969070	-32768	1870	164.717999999993	969067	969099	33	533	393.799987792969	370.200012207031	383.299987792969	140.899993896484	259.700012207031	4.68790832780499	176.305127643179	161.717999999993	969245	969268	24	375.200012207031	386	307.200012207031	384.700012207031
3	inet0605d	l	0	r	w	19	1	3	60	252	1	S1C1.TIF	S1C2.TIF	S2C3.TIF	1	1	2	1	2	3	200	714	970384	971084	1752	1768	971341	-32768	1801	240.537000000011	-32768	-32768	-32768	-32768	-32768	-32768	-32768	-32768	-32768	-32768	-32768	-1003868.463	971341	971382	42	537	396.399993896484	737.299987792969	408.5
3	inet0605d	l	0	r	w	19	1	3	61	253	-1	S2C3.TIF	S2C1.TIF	S1C2.TIF	2	2	1	3	1	2	200	559	972840	973390	1759	1761	973606	-32768	1798	200.415000000037	-32768	-32768	-32768	-32768	-32768	-32768	-32768	-32768	-32768	-32768	-32768	-1006173.585	973603	973648	46	519.700012207031	393	348.200012207031	387.200012207031
3	inet0605d	l	0	r	w	19	0	3	62	254	-1	S2C1.TIF	S2C2.TIF	S1C1.TIF	2	2	1	1	2	1	200	889	974764	975664	1898	1899	975852	-32768	1909	172.222999999998	-32768	-32768	-32768	-32768	-32768	-32768	-32768	-32768	-32768	-32768	-32768	-1008447.777	975849	975892	44	517.5	397.899993896484	359.200012207031	386.100006103516
3	inet0605d	l	0	r	w	19	1	3	63	255	1	S1C1.TIF	S1C2.TIF	S2C3.TIF	1	1	2	1	2	3	200	912	977325	978225	1894	1895	978455	-32768	1910	213.06799999997	978451	978496	46	516.599975585938	393.600006103516	351.100006103516	383.799987792969	146.300003051758	379.600006103516	4.76410047276047	176.607024041776	209.06799999997	978578	978641	64	335.100006103516	388.5	732.5	389.600006103516
3	inet0605d	l	0	r	w	19	1	3	64	256	1	S1C2.TIF	S1C1.TIF	S2C3.TIF	1	1	2	2	1	3	200	726	980272	981022	1872	1871	981212	-32768	1889	173.907000000007	-32768	-32768	-32768	-32768	-32768	-32768	-32768	-32768	-32768	-32768	-32768	-1013806.093	981212	981296	85	512.099975585938	391.899993896484	714.400024414062	393.299987792969
3	inet0605d	l	0	r	w	19	1	3	65	257	-1	S1C3.TIF	S1C1.TIF	S2C2.TIF	1	1	2	3	1	2	200	637	982410	983060	1698	1703	983318	-32768	1758	241.900000000023	983314	983348	35	522.200012207031	395.200012207031	689.700012207031	396.200012207031	137.300003051758	275.700012207031	4.80639886425528	-0.343045937897529	237.900000000023	983428	983489	62	665.200012207031	396.200012207031	319.100006103516	380.899993896484
3	inet0605d	l	0	r	w	19	1	3	66	258	1	S1C2.TIF	S1C1.TIF	S2C3.TIF	1	1	2	2	1	3	200	992	984933	985933	1711	1714	986144	-32768	1771	195.138000000035	-32768	-32768	-32768	-32768	-32768	-32768	-32768	-32768	-32768	-32768	-32768	-1018716.862	986139	986184	46	521.799987792969	390.700012207031	729.400024414062	400.100006103516
3	inet0605d	l	0	r	w	19	1	3	67	259	1	S2C3.TIF	S2C1.TIF	S1C2.TIF	2	2	1	3	1	2	200	619	987300	987950	1515	1528	988177	-32768	1626	210.616999999969	-32768	-32768	-32768	-32768	-32768	-32768	-32768	-32768	-32768	-32768	-32768	-1020734.383	988172	988218	47	517.900024414062	383.200012207031	732.299987792969	395.5
3	inet0605d	l	0	r	w	19	0	3	68	260	-1	S1C3.TIF	S1C2.TIF	S2C3.TIF	1	1	2	3	2	3	200	944	989335	990285	1613	1633	990492	-32768	1805	190.133000000031	-32768	-32768	-32768	-32768	-32768	-32768	-32768	-32768	-32768	-32768	-32768	-1023069.867	990488	990532	45	520.799987792969	397.299987792969	353.600006103516	396.100006103516
3	inet0605d	l	0	r	w	19	0	3	69	261	1	S2C1.TIF	S2C3.TIF	S1C1.TIF	2	2	1	1	3	1	200	690	991677	992377	1798	1809	992581	-32768	1905	187.780999999959	992577	992623	47	527.599975585938	398.700012207031	362	392.5	137.899993896484	335.100006103516	4.76196341313568	177.853467223574	183.780999999959	992712	992779	68	338.799987792969	395	734.200012207031	400.200012207031
3	inet0605d	l	0	r	w	19	0	3	70	262	1	S2C2.TIF	S2C1.TIF	S1C2.TIF	2	2	1	2	1	2	200	648	994227	994877	1627	1609	995113	-32768	1616	219.636999999988	-32768	-32768	-32768	-32768	-32768	-32768	-32768	-32768	-32768	-32768	-32768	-1027661.363	995109	995162	54	525.599975585938	389.700012207031	727.700012207031	398.899993896484
3	inet0605d	l	0	r	w	19	0	3	71	263	1	S1C2.TIF	S1C3.TIF	S2C2.TIF	1	1	2	2	3	2	200	878	996612	997512	1674	1682	997730	-32768	1735	202.25	-32768	-32768	-32768	-32768	-32768	-32768	-32768	-32768	-32768	-32768	-32768	-1030295.75	997729	997763	35	522.799987792969	387.5	701.5	393.299987792969
3	inet0605d	l	0	r	w	19	0	3	72	264	1	S1C2.TIF	S1C1.TIF	S2C2.TIF	1	1	2	2	1	2	200	540	999333	999883	1527	1532	1000075	-32768	1520	175.648999999976	1000070	1000110	41	521.700012207031	382.100006103516	765	380.899993896484	173.300003051758	340.799987792969	6.95151350498502	0.283811236335277	170.648999999976	1001779	1001792	14	741	370.399993896484	719.799987792969	388
3	inet0605d	l	0	r	w	19	1	3	73	265	-1	S1C2.TIF	S1C1.TIF	S2C3.TIF	1	1	2	2	1	3	200	837	1003676	1004526	1816	1800	1004774	-32768	1639	231.425999999978	-32768	-32768	-32768	-32768	-32768	-32768	-32768	-32768	-32768	-32768	-32768	-1037310.574	1004771	1004814	44	518.200012207031	387.200012207031	336.899993896484	364.200012207031
3	inet0605d	l	0	r	w	19	0	3	74	266	1	S2C2.TIF	S2C1.TIF	S1C2.TIF	2	2	1	2	1	2	200	527	1006229	1006779	1546	1542	1007011	-32768	1557	215.466000000015	-32768	-32768	-32768	-32768	-32768	-32768	-32768	-32768	-32768	-32768	-32768	-1039563.534	1007007	1007045	39	532	382.399993896484	757.599975585938	381.799987792969
3	inet0605d	l	0	r	w	19	0	3	75	267	1	S1C3.TIF	S1C2.TIF	S2C3.TIF	1	1	2	3	2	3	200	611	1008158	1008758	1437	1437	1009007	-32768	1439	233.34600000002	1009003	1009035	33	520.400024414062	386.899993896484	351.700012207031	373.899993896484	142.5	294.899993896484	4.85518038705003	175.581548723884	229.34600000002	1009360	1009413	54	339.799987792969	378	694.5	383.899993896484
3	inet0605d	l	0	r	w	19	0	3	76	268	1	S1C1.TIF	S1C2.TIF	S2C1.TIF	1	1	2	1	2	1	200	992	1010529	1011529	1567	1580	1011752	-32768	1628	207.738999999943	-32768	-32768	-32768	-32768	-32768	-32768	-32768	-32768	-32768	-32768	-32768	-1044312.261	1011752	1011800	49	527.200012207031	391.100006103516	698.5	393.200012207031
3	inet0605d	l	0	r	w	19	0	3	77	269	-1	S2C1.TIF	S2C3.TIF	S1C1.TIF	2	2	1	1	3	1	200	912	1012920	1013820	1777	1784	1013986	-32768	1809	148.849000000046	1013981	1014025	45	521.799987792969	393.100006103516	718.200012207031	390.600006103516	156.5	363.700012207031	5.62796644375899	0.731383821306913	143.849000000046	1014118	1014183	66	715.799987792969	395.700012207031	339.5	381.799987792969
3	inet0605d	l	0	r	w	19	0	3	78	270	-1	S2C3.TIF	S2C1.TIF	S1C3.TIF	2	2	1	3	1	3	200	764	1015299	1016049	1630	1649	1016224	-32768	1707	158.195999999996	1016219	1016255	37	527.799987792969	392.299987792969	752	388.200012207031	173.800003051758	360.299987792969	6.41596041190983	1.05217759684348	153.195999999996	1016397	1016462	66	725.299987792969	393.600006103516	330	388.100006103516
3	inet0605d	l	0	r	w	19	1	3	79	271	1	S2C1.TIF	S2C2.TIF	S1C3.TIF	2	2	1	1	2	3	200	685	1017584	1018284	1568	1591	1018506	-32768	1683	205.739999999991	-32768	-32768	-32768	-32768	-32768	-32768	-32768	-32768	-32768	-32768	-32768	-1051068.26	1018501	1018546	46	525.400024414062	391.200012207031	726	400.200012207031
3	inet0605d	l	0	r	w	19	0	3	80	272	-1	S2C2.TIF	S2C1.TIF	S1C2.TIF	2	2	1	2	1	2	200	754	1019687	1020437	1503	1500	1020663	-32768	1551	210.101000000024	-32768	-32768	-32768	-32768	-32768	-32768	-32768	-32768	-32768	-32768	-32768	-1053220.899	1020659	1020704	46	526.5	390.299987792969	345	381.200012207031
3	inet0605d	l	0	r	w	19	1	3	81	273	-1	S1C1.TIF	S1C3.TIF	S2C2.TIF	1	1	2	1	3	2	200	944	1021863	1022813	1631	1652	1023037	-32768	1710	207.427999999956	1023033	1023072	40	531.299987792969	385.299987792969	683.099975585938	401.799987792969	134.600006103516	313.799987792969	4.38161349650856	-6.22118427477007	203.427999999956	1023155	1023218	64	677.700012207031	397.399993896484	315	374.200012207031
3	inet0605d	l	0	r	w	19	1	3	82	274	1	S1C3.TIF	S1C2.TIF	S2C1.TIF	1	1	2	3	2	1	200	545	1024656	1025206	1434	1459	1025434	-32768	1541	211.785000000033	1025429	1025467	39	510.5	385.399993896484	773.200012207031	385.700012207031	194	406.799987792969	7.50571957153928	-0.0657168954407994	206.785000000033	1026051	1026095	45	555.599975585938	389	740.099975585938	405.700012207031
3	inet0605d	l	0	r	w	19	1	3	83	275	-1	S1C1.TIF	S1C3.TIF	S2C2.TIF	1	1	2	1	3	2	200	679	1027883	1028583	1613	1613	1028795	-32768	1604	194.866999999969	-32768	-32768	-32768	-32768	-32768	-32768	-32768	-32768	-32768	-32768	-32768	-1061368.133	1028791	1028835	45	528.400024414062	383.399993896484	351.600006103516	374
3	inet0605d	l	0	r	w	19	0	3	84	276	1	S1C3.TIF	S1C1.TIF	S2C3.TIF	1	1	2	3	1	3	200	723	1029952	1030702	1588	1601	1030900	-32768	1621	182.119999999995	-32768	-32768	-32768	-32768	-32768	-32768	-32768	-32768	-32768	-32768	-32768	-1063485.88	1030899	1030947	49	524.799987792969	393.100006103516	715.400024414062	392.100006103516
3	inet0605d	l	0	r	w	19	1	3	85	277	-1	S2C3.TIF	S2C2.TIF	S1C1.TIF	2	2	1	3	2	1	200	531	1032167	1032717	1450	1464	1032912	-32768	1475	178.393999999971	1032908	1032938	31	527.099975585938	378.600006103516	386.700012207031	380.399993896484	126.199996948242	233.199996948242	4.03481407531824	-179.265116838301	174.393999999971	1033058	1033081	24	378.399993896484	380.5	308.299987792969	384.799987792969
3	inet0605d	l	0	r	w	19	0	3	86	278	1	S2C3.TIF	S2C2.TIF	S1C3.TIF	2	2	1	3	2	3	200	767	1034550	1035350	1529	1528	1035567	-32768	1550	201.094999999972	-32768	-32768	-32768	-32768	-32768	-32768	-32768	-32768	-32768	-32768	-32768	-1068133.905	1035563	1035600	38	538.200012207031	393	734	387
3	inet0605d	l	0	r	w	19	1	3	87	279	1	S2C2.TIF	S2C3.TIF	S1C1.TIF	2	2	1	2	3	1	200	969	1036758	1037708	1533	1539	1037888	-32768	1548	163.021999999997	-32768	-32768	-32768	-32768	-32768	-32768	-32768	-32768	-32768	-32768	-32768	-1070492.978	1037885	1037923	39	529	385.899993896484	748.299987792969	380.5
3	inet0605d	l	0	r	w	19	1	3	88	280	-1	S1C2.TIF	S1C3.TIF	S2C1.TIF	1	1	2	2	3	1	200	659	1039421	1040071	1364	1364	1040289	-32768	1450	201.059000000008	-32768	-32768	-32768	-32768	-32768	-32768	-32768	-32768	-32768	-32768	-32768	-1072855.941	1040285	1040342	58	515.299987792969	378.5	324.200012207031	378.5
3	inet0605d	l	0	r	w	19	1	3	89	281	-1	S1C3.TIF	S1C2.TIF	S2C1.TIF	1	1	2	3	2	1	200	668	1041454	1042154	1522	1517	1042360	-32768	1511	189.398000000045	-32768	-32768	-32768	-32768	-32768	-32768	-32768	-32768	-32768	-32768	-32768	-1074938.602	1042360	1042438	79	519.400024414062	381	330.799987792969	369.5
3	inet0605d	l	0	r	w	19	1	3	90	282	-1	S1C3.TIF	S1C1.TIF	S2C2.TIF	1	1	2	3	1	2	200	865	1043838	1044688	1442	1425	1044901	-32768	1423	196.501000000047	-32768	-32768	-32768	-32768	-32768	-32768	-32768	-32768	-32768	-32768	-32768	-1077472.499	1044897	1044945	49	516.400024414062	376	331.799987792969	378.299987792969
3	inet0605d	l	0	r	w	19	1	3	91	283	1	S2C3.TIF	S2C1.TIF	S1C2.TIF	2	2	1	3	1	2	200	927	1046091	1047041	1502	1517	1047233	-32768	1554	175.966000000015	-32768	-32768	-32768	-32768	-32768	-32768	-32768	-32768	-32768	-32768	-32768	-1079825.034	1047230	1047269	40	516	378.399993896484	743.700012207031	383.100006103516
3	inet0605d	l	0	r	w	19	1	3	92	284	-1	S2C3.TIF	S2C1.TIF	S1C2.TIF	2	2	1	3	1	2	200	658	1048394	1049044	1401	1425	1049249	-32768	1483	188.421000000089	-32768	-32768	-32768	-32768	-32768	-32768	-32768	-32768	-32768	-32768	-32768	-1081828.579	1049245	1049290	46	525.799987792969	376.100006103516	350.399993896484	374.899993896484
3	inet0605d	l	0	r	w	19	0	3	93	285	-1	S1C2.TIF	S1C3.TIF	S2C2.TIF	1	1	2	2	3	2	200	672	1050456	1051156	1478	1471	1051342	-32768	1523	169.151000000071	-32768	-32768	-32768	-32768	-32768	-32768	-32768	-32768	-32768	-32768	-32768	-1083940.849	1051338	1051387	50	527.099975585938	384.799987792969	332	379.399993896484
3	inet0605d	l	0	r	w	19	0	3	94	286	-1	S1C3.TIF	S1C1.TIF	S2C3.TIF	1	1	2	3	1	3	200	624	1052504	1053154	1579	1599	1053348	-32768	1627	177.598999999929	-32768	-32768	-32768	-32768	-32768	-32768	-32768	-32768	-32768	-32768	-32768	-1085938.401	1053345	1053390	46	518.799987792969	375.700012207031	357.700012207031	384.600006103516
3	inet0605d	l	0	r	w	19	1	3	95	287	1	S2C1.TIF	S2C3.TIF	S1C2.TIF	2	2	1	1	3	2	200	647	1054876	1055526	1575	1562	1055705	-32768	1533	162.249000000069	-32768	-32768	-32768	-32768	-32768	-32768	-32768	-32768	-32768	-32768	-32768	-1088310.751	1055700	1055751	52	495	380.299987792969	734.900024414062	373.700012207031
3	inet0605d	l	0	r	w	19	0	3	96	288	1	S2C3.TIF	S2C1.TIF	S1C3.TIF	2	2	1	3	1	3	200	666	1056867	1057567	1369	1385	1057752	-32768	1431	169.314000000013	1057747	1057792	46	516.299987792969	381.200012207031	348.200012207031	371	121.099998474121	266.700012207031	4.83245134026411	176.518361215599	164.314000000013	1057853	1057912	60	335	375.399993896484	760.400024414062	376.799987792969
3	inet0605d	l	0	r	w	19	1	4	1	289	-1	S1C1.TIF	S1C2.TIF	S2C3.TIF	1	1	2	1	2	3	200	927	1082049	1082999	2718	2725	1083214	-32768	2723	198.779000000097	-32768	-32768	-32768	-32768	-32768	-32768	-32768	-32768	-32768	-32768	-32768	-1115783.221	1083211	1083262	52	538.599975585938	393.5	342	388.700012207031
3	inet0605d	l	0	r	w	19	1	4	2	290	1	S2C3.TIF	S2C2.TIF	S1C1.TIF	2	2	1	3	2	1	200	514	1084786	1085386	2472	2458	1085575	-32768	2405	172.138000000035	-32768	-32768	-32768	-32768	-32768	-32768	-32768	-32768	-32768	-32768	-32768	-1118170.862	1085572	1085617	46	551.700012207031	384.899993896484	740.400024414062	390.299987792969
3	inet0605d	l	0	r	w	19	1	4	3	291	-1	S2C3.TIF	S2C2.TIF	S1C1.TIF	2	2	1	3	2	1	200	870	1086740	1087640	2158	2159	1087861	-32768	2143	204.5	-32768	-32768	-32768	-32768	-32768	-32768	-32768	-32768	-32768	-32768	-32768	-1120424.5	1087857	1087913	57	541.5	400.5	344.700012207031	395.299987792969
3	inet0605d	l	0	r	w	19	1	4	4	292	1	S2C1.TIF	S2C2.TIF	S1C3.TIF	2	2	1	1	2	3	200	944	1089023	1089973	1875	1896	1090180	-32768	1967	190.929999999935	-32768	-32768	-32768	-32768	-32768	-32768	-32768	-32768	-32768	-32768	-32768	-1122757.07	1090175	1090221	47	536	393.799987792969	738.099975585938	407.299987792969
3	inet0605d	l	0	r	w	19	1	4	5	293	1	S1C3.TIF	S1C1.TIF	S2C2.TIF	1	1	2	3	1	2	200	822	1091777	1092627	2069	2108	1092865	-32768	2231	221.469000000041	-32768	-32768	-32768	-32768	-32768	-32768	-32768	-32768	-32768	-32768	-32768	-1125411.531	1092861	1092897	37	527.599975585938	389.399993896484	727.599975585938	400.600006103516
3	inet0605d	l	0	r	w	19	0	4	6	294	-1	S2C1.TIF	S2C2.TIF	S1C1.TIF	2	2	1	1	2	1	200	585	1093993	1094593	1946	1943	1094888	-32768	1988	279.016999999993	1094884	1094915	32	529.099975585938	404.200012207031	386.600006103516	401	123.5	224.899993896484	4.10175535689354	178.712403690455	275.016999999993	1095060	1095082	23	383.799987792969	401.399993896484	326	397
3	inet0605d	l	0	r	w	19	1	4	7	295	-1	S2C3.TIF	S2C1.TIF	S1C2.TIF	2	2	1	3	1	2	200	911	1096203	1097103	1971	1985	1097328	-32768	2064	208.793999999994	-32768	-32768	-32768	-32768	-32768	-32768	-32768	-32768	-32768	-32768	-32768	-1129887.206	1097324	1097369	46	529.900024414062	408.600006103516	352.799987792969	397.899993896484
3	inet0605d	l	0	r	w	19	0	4	8	296	-1	S2C2.TIF	S2C1.TIF	S1C2.TIF	2	2	1	2	1	2	200	627	1098482	1099132	1808	1815	1099354	-32768	1815	204.989999999991	-32768	-32768	-32768	-32768	-32768	-32768	-32768	-32768	-32768	-32768	-32768	-1131917.01	1099350	1099457	108	525.200012207031	401.600006103516	323.299987792969	404.200012207031
3	inet0605d	l	0	r	w	19	1	4	9	297	-1	S2C2.TIF	S2C1.TIF	S1C3.TIF	2	2	1	2	1	3	200	942	1100568	1101518	1922	1941	1101732	-32768	2079	197.833000000101	1101728	1101771	44	533.900024414062	407.600006103516	361.100006103516	405.5	137.100006103516	336.5	4.96588532733591	179.303417694845	193.833000000101	1102400	1102418	19	336.200012207031	396.5	316.200012207031	397.899993896484
3	inet0605d	l	0	r	w	19	0	4	10	298	1	S1C3.TIF	S1C1.TIF	S2C3.TIF	1	1	2	3	1	3	200	794	1103803	1104603	1886	1884	1104807	-32768	1977	187.341999999946	-32768	-32768	-32768	-32768	-32768	-32768	-32768	-32768	-32768	-32768	-32768	-1137387.658	1104803	1104851	49	531.099975585938	392.600006103516	754.5	405.799987792969
3	inet0605d	l	0	r	w	19	1	4	11	299	1	S1C1.TIF	S1C2.TIF	S2C3.TIF	1	1	2	1	2	3	200	982	1106362	1107362	2019	2047	1107569	-32768	2179	191.412999999942	-32768	-32768	-32768	-32768	-32768	-32768	-32768	-32768	-32768	-32768	-32768	-1140145.587	1107565	1107610	46	524.599975585938	397.399993896484	727.5	405.399993896484
3	inet0605d	l	0	r	w	19	0	4	12	300	-1	S1C3.TIF	S1C1.TIF	S2C3.TIF	1	1	2	3	1	3	200	815	1108744	1109544	1753	1745	1109733	-32768	1715	172.242000000086	1109729	1109762	34	521.200012207031	392	674.5	391.799987792969	147.300003051758	309.200012207031	4.39885559099011	0.0749698109844825	168.242000000086	1109845	1109907	63	653.900024414062	397	318.299987792969	382.5
3	inet0605d	l	0	r	w	19	0	4	13	301	-1	S1C1.TIF	S1C2.TIF	S2C1.TIF	1	1	2	1	2	1	200	729	1111402	1112152	1563	1572	1112384	-32768	1628	215.691000000108	-32768	-32768	-32768	-32768	-32768	-32768	-32768	-32768	-32768	-32768	-32768	-1144936.309	1112380	1112426	47	524.200012207031	387.399993896484	342.799987792969	375
3	inet0605d	l	0	r	w	19	1	4	14	302	-1	S1C3.TIF	S1C1.TIF	S2C2.TIF	1	1	2	3	1	2	200	589	1113561	1114161	1645	1655	1114456	-32768	1655	278.284999999916	-32768	-32768	-32768	-32768	-32768	-32768	-32768	-32768	-32768	-32768	-32768	-1146945.715	1114452	1114498	47	524.799987792969	390.200012207031	343.899993896484	379.899993896484
3	inet0605d	l	0	r	w	19	1	4	15	303	1	S1C3.TIF	S1C2.TIF	S2C1.TIF	1	1	2	3	2	1	200	583	1115638	1116238	1497	1504	1116480	-32768	1573	226.132999999914	-32768	-32768	-32768	-32768	-32768	-32768	-32768	-32768	-32768	-32768	-32768	-1149021.867	1116476	1116523	48	518.099975585938	386.899993896484	752.200012207031	386.5
3	inet0605d	l	0	r	w	19	1	4	16	304	-1	S2C1.TIF	S2C3.TIF	S1C2.TIF	2	2	1	1	3	2	200	769	1117664	1118464	1717	1732	1118649	-32768	1809	168.91100000008	1118645	1118687	43	527.599975585938	402.299987792969	718.5	404.200012207031	157.5	362.700012207031	5.47018806654073	-0.572708528267959	164.91100000008	1118877	1118950	74	711.5	406.700012207031	301.700012207031	425.200012207031
3	inet0605d	l	0	r	w	19	0	4	17	305	1	S1C1.TIF	S1C3.TIF	S2C1.TIF	1	1	2	1	3	1	200	631	1120068	1120718	1739	1748	1120938	-32768	1735	204.350000000093	-32768	-32768	-32768	-32768	-32768	-32768	-32768	-32768	-32768	-32768	-32768	-1153501.65	1120933	1120977	45	519.400024414062	385.299987792969	731.700012207031	395.399993896484
3	inet0605d	l	0	r	w	19	1	4	18	306	1	S2C1.TIF	S2C3.TIF	S1C2.TIF	2	2	1	1	3	2	200	943	1122094	1123044	1619	1622	1123261	-32768	1683	199.926999999909	-32768	-32768	-32768	-32768	-32768	-32768	-32768	-32768	-32768	-32768	-32768	-1155829.073	1123256	1123297	42	521.799987792969	381.399993896484	722.400024414062	399.399993896484
3	inet0605d	l	0	r	w	19	1	4	19	307	-1	S1C2.TIF	S1C3.TIF	S2C1.TIF	1	1	2	2	3	1	200	819	1124416	1125266	1672	1680	1125449	-32768	1717	166.013999999966	-32768	-32768	-32768	-32768	-32768	-32768	-32768	-32768	-32768	-32768	-32768	-1158050.986	1125445	1125501	57	523.200012207031	390.100006103516	314.200012207031	388
3	inet0605d	l	0	r	w	19	0	4	20	308	-1	S1C3.TIF	S1C2.TIF	S2C3.TIF	1	1	2	3	2	3	200	591	1127242	1127842	1388	1392	1128063	-32768	1430	204.144000000088	1128059	1128104	46	521.900024414062	379	710.099975585938	373.799987792969	151.800003051758	321.200012207031	5.39461867178014	1.58724587594977	200.144000000088	1128190	1128254	65	703	373.299987792969	322.899993896484	390.799987792969
3	inet0605d	l	0	r	w	19	0	4	21	309	1	S1C1.TIF	S1C2.TIF	S2C1.TIF	1	1	2	1	2	1	200	811	1129378	1130178	1616	1624	1130367	-32768	1662	173.402999999933	-32768	-32768	-32768	-32768	-32768	-32768	-32768	-32768	-32768	-32768	-32768	-1162961.597	1130406	1130444	39	484.200012207031	390.5	737.200012207031	396
3	inet0605d	l	0	r	w	19	1	4	22	310	1	S2C1.TIF	S2C3.TIF	S1C2.TIF	2	2	1	1	3	2	200	863	1131573	1132423	1603	1614	1132635	-32768	1649	195.804000000004	-32768	-32768	-32768	-32768	-32768	-32768	-32768	-32768	-32768	-32768	-32768	-1165207.196	1132631	1132676	46	522.700012207031	399	721.599975585938	417.899993896484
3	inet0605d	l	0	r	w	19	1	4	23	311	-1	S2C2.TIF	S2C1.TIF	S1C3.TIF	2	2	1	2	1	3	200	743	1133791	1134541	1541	1529	1134754	-32768	1500	196.710999999894	-32768	-32768	-32768	-32768	-32768	-32768	-32768	-32768	-32768	-32768	-32768	-1167325.289	1134749	1134793	45	513.299987792969	384.200012207031	346.700012207031	389.899993896484
3	inet0605d	l	0	r	w	19	0	4	24	312	-1	S2C3.TIF	S2C1.TIF	S1C3.TIF	2	2	1	3	1	3	200	929	1136325	1137275	1581	1601	1137512	-32768	1677	220.443999999901	1137508	1137542	35	515.799987792969	389.399993896484	721.900024414062	409	171.899993896484	350.100006103516	5.93231928854989	-5.45579041347695	216.443999999901	1137635	1137701	67	699.799987792969	407.100006103516	342.299987792969	388.100006103516
3	inet0605d	l	0	r	w	19	0	4	25	313	-1	S2C2.TIF	S2C1.TIF	S1C2.TIF	2	2	1	2	1	2	200	945	1139246	1140196	1411	1431	1140382	-32768	1482	169.706000000006	1140378	1140416	39	519.200012207031	386.399993896484	744.099975585938	378.899993896484	167.300003051758	295.5	6.43851385125568	1.91823499081912	165.706000000006	1140517	1140574	58	719.900024414062	389.299987792969	347.600006103516	389.100006103516
3	inet0605d	l	0	r	w	19	1	4	26	314	1	S1C2.TIF	S1C1.TIF	S2C3.TIF	1	1	2	2	1	3	200	824	1141748	1142598	1525	1529	1142782	-32768	1510	167.696999999927	1142778	1142814	37	525.900024414062	381.899993896484	332.600006103516	370.399993896484	148.199996948242	290.899993896484	5.55649259752319	176.586219672534	163.696999999927	1142912	1142967	56	336.700012207031	372.700012207031	720.700012207031	385.799987792969
3	inet0605d	l	0	r	w	19	1	4	27	315	-1	S1C2.TIF	S1C1.TIF	S2C3.TIF	1	1	2	2	1	3	200	935	1144386	1145336	1294	1299	1145500	-32768	1350	147.715000000084	1145497	1145534	38	522.799987792969	379.5	732.200012207031	377.799987792969	157.199996948242	313.5	5.99161602607857	0.467151688903526	144.715000000084	1145614	1145678	65	706.900024414062	381.899993896484	326.700012207031	373.5
3	inet0605d	l	0	r	w	19	1	4	28	316	1	S2C1.TIF	S2C2.TIF	S1C3.TIF	2	2	1	1	2	3	200	663	1146806	1147456	1597	1599	1147684	-32768	1586	211.502000000095	1147681	1147710	30	516.700012207031	389.299987792969	351.899993896484	393.899993896484	153.699996948242	334.5	4.73748231012743	-178.399524945007	208.502000000095	1147772	1147825	54	353.399993896484	394.399993896484	733	391.100006103516
3	inet0605d	l	0	r	w	19	0	4	29	317	-1	S2C1.TIF	S2C3.TIF	S1C1.TIF	2	2	1	1	3	1	200	692	1148945	1149645	1581	1600	1149855	-32768	1636	193.100000000093	-32768	-32768	-32768	-32768	-32768	-32768	-32768	-32768	-32768	-32768	-32768	-1182429.9	1149850	1149895	46	514.299987792969	390.5	348.700012207031	384.899993896484
3	inet0605d	l	0	r	w	19	0	4	30	318	-1	S2C2.TIF	S2C3.TIF	S1C2.TIF	2	2	1	2	3	2	200	548	1151010	1151560	1415	1412	1151799	-32768	1433	223.07799999998	1151795	1151830	36	505.799987792969	387.299987792969	663.099975585938	382.100006103516	123.800003051758	232.800003051758	4.52259069967724	1.89610898889985	219.07799999998	1151911	1151973	63	644	382.100006103516	302.799987792969	383.799987792969
3	inet0605d	l	0	r	w	19	0	4	31	319	-1	S2C1.TIF	S2C2.TIF	S1C1.TIF	2	2	1	1	2	1	200	946	1153094	1154044	1579	1587	1154227	-32768	1586	166.52099999995	-32768	-32768	-32768	-32768	-32768	-32768	-32768	-32768	-32768	-32768	-32768	-1186828.479	1154223	1154268	46	515.900024414062	382.899993896484	348.200012207031	388.299987792969
3	inet0605d	l	0	r	w	19	0	4	32	320	1	S1C1.TIF	S1C3.TIF	S2C1.TIF	1	1	2	1	3	1	200	929	1155382	1156332	1597	1606	1156510	-32768	1629	162.28199999989	1156506	1156539	34	515.700012207031	389.200012207031	346.200012207031	394.799987792969	144.100006103516	280	4.8663705127856	-178.10298260327	158.28199999989	1156627	1156681	55	346.700012207031	387.100006103516	725.400024414062	389.700012207031
3	inet0605d	l	0	r	w	19	0	4	33	321	1	S2C3.TIF	S2C1.TIF	S1C3.TIF	2	2	1	3	1	3	200	585	1157836	1158436	1469	1472	1158650	-32768	1532	197.730999999912	-32768	-32768	-32768	-32768	-32768	-32768	-32768	-32768	-32768	-32768	-32768	-1191220.269	1158645	1158681	37	517.400024414062	386.600006103516	748.099975585938	390.399993896484
3	inet0605d	l	0	r	w	19	1	4	34	322	1	S2C2.TIF	S2C1.TIF	S1C3.TIF	2	2	1	2	1	3	200	713	1159810	1160510	1351	1378	1160735	-32768	1476	208.93200000003	-32768	-32768	-32768	-32768	-32768	-32768	-32768	-32768	-32768	-32768	-32768	-1193294.068	1160733	1160774	42	523.5	393	725.5	393.100006103516
3	inet0605d	l	0	r	w	19	0	4	35	323	1	S2C2.TIF	S2C1.TIF	S1C2.TIF	2	2	1	2	1	2	200	836	1161888	1162738	1532	1542	1162946	-32768	1594	191.168000000063	-32768	-32768	-32768	-32768	-32768	-32768	-32768	-32768	-32768	-32768	-32768	-1195522.832	1162941	1162984	44	529.700012207031	391.899993896484	729.5	393.799987792969
3	inet0605d	l	0	r	w	19	1	4	36	324	-1	S2C1.TIF	S2C3.TIF	S1C2.TIF	2	2	1	1	3	2	200	929	1164152	1165102	1677	1724	1165331	-32768	1880	212.334000000032	-32768	-32768	-32768	-32768	-32768	-32768	-32768	-32768	-32768	-32768	-32768	-1197886.666	1165327	1165374	48	525.799987792969	401.399993896484	336.700012207031	397.100006103516
3	inet0605d	l	0	r	w	19	1	4	37	325	1	S1C2.TIF	S1C1.TIF	S2C3.TIF	1	1	2	2	1	3	200	906	1166487	1167387	1507	1511	1167577	-32768	1578	173.897000000114	-32768	-32768	-32768	-32768	-32768	-32768	-32768	-32768	-32768	-32768	-32768	-1200171.103	1167573	1167618	46	517.900024414062	387.299987792969	731.200012207031	387.200012207031
3	inet0605d	l	0	r	w	19	0	4	38	326	1	S2C1.TIF	S2C2.TIF	S1C1.TIF	2	2	1	1	2	1	200	803	1168732	1169532	1641	1641	1169730	-32768	1658	182.334000000032	-32768	-32768	-32768	-32768	-32768	-32768	-32768	-32768	-32768	-32768	-32768	-1202315.666	1169727	1169766	40	522.599975585938	384.700012207031	742.099975585938	392.299987792969
3	inet0605d	l	0	r	w	19	0	4	39	327	-1	S1C1.TIF	S1C3.TIF	S2C1.TIF	1	1	2	1	3	1	200	996	1170891	1171891	1529	1539	1172068	-32768	1570	159.966000000015	1172064	1172100	37	518.799987792969	390.399993896484	721.5	398.700012207031	155.800003051758	319.200012207031	5.81291839861177	-2.35153691085577	155.966000000015	1172163	1172228	66	694.900024414062	403	308.299987792969	383.100006103516
3	inet0605d	l	0	r	w	19	1	4	40	328	1	S1C1.TIF	S1C3.TIF	S2C2.TIF	1	1	2	1	3	2	200	938	1173680	1174630	1331	1346	1174806	-32768	1422	160.094999999972	1174803	1174828	26	532.700012207031	396.899993896484	612.5	397.899993896484	87.6999969482422	171.300003051758	2.29658334619021	-0.718991914159645	157.094999999972	1174927	1174974	48	423.899993896484	396.200012207031	684.900024414062	401.799987792969
3	inet0605d	l	0	r	w	19	0	4	41	329	1	S1C2.TIF	S1C1.TIF	S2C2.TIF	1	1	2	2	1	2	200	770	1176089	1176889	1316	1319	1177100	-32768	1372	194.556000000099	-32768	-32768	-32768	-32768	-32768	-32768	-32768	-32768	-32768	-32768	-32768	-1209673.444	1177096	1177130	35	519.099975585938	382.399993896484	723.700012207031	387.700012207031
3	inet0605d	l	0	r	w	19	0	4	42	330	-1	S1C2.TIF	S1C3.TIF	S2C2.TIF	1	1	2	2	3	2	200	627	1178241	1178891	1534	1539	1179079	-32768	1566	171.68200000003	1179074	1179169	96	520.599975585938	390.100006103516	412.299987792969	390	146.800003051758	445.600006103516	3.11654774387945	179.947708331017	166.68200000003	1179234	1179284	51	393	392.600006103516	298.200012207031	400
3	inet0605d	l	0	r	w	19	0	4	43	331	-1	S2C1.TIF	S2C3.TIF	S1C1.TIF	2	2	1	1	3	1	200	665	1180400	1181100	1526	1544	1181297	-32768	1559	181.320000000065	1181293	1181324	32	520.299987792969	393.600006103516	695.5	399.5	162.100006103516	341	5.03012619207479	-1.93430375975766	177.320000000065	1181413	1181476	64	675.099975585938	404	328.600006103516	393.100006103516
3	inet0605d	l	0	r	w	19	1	4	44	332	-1	S2C1.TIF	S2C2.TIF	S1C3.TIF	2	2	1	1	2	3	200	675	1182650	1183350	1421	1424	1183532	-32768	1456	165.33899999992	1183529	1183569	41	526.5	381.5	755.400024414062	367.700012207031	158	331.200012207031	6.55197765623194	3.46491474210811	162.33899999992	1183666	1183733	68	733.700012207031	375.899993896484	335.100006103516	393.5
3	inet0605d	l	0	r	w	19	1	4	45	333	-1	S1C1.TIF	S1C2.TIF	S2C3.TIF	1	1	2	1	2	3	200	866	1185403	1186253	1531	1522	1186435	-32768	1514	165.387000000104	-32768	-32768	-32768	-32768	-32768	-32768	-32768	-32768	-32768	-32768	-32768	-1219037.613	1186433	1186478	46	512.700012207031	383.799987792969	332	381.600006103516
3	inet0605d	l	0	r	w	19	1	4	46	334	1	S1C1.TIF	S1C2.TIF	S2C3.TIF	1	1	2	1	2	3	200	743	1187765	1188515	1301	1297	1188733	-32768	1343	202.239999999991	-32768	-32768	-32768	-32768	-32768	-32768	-32768	-32768	-32768	-32768	-32768	-1221298.76	1188728	1188774	47	512.900024414062	373.600006103516	733.700012207031	382.899993896484
3	inet0605d	l	0	r	w	19	1	4	47	335	-1	S1C3.TIF	S1C2.TIF	S2C1.TIF	1	1	2	3	2	1	200	713	1190183	1190883	1451	1454	1191077	-32768	1450	178.330000000075	-32768	-32768	-32768	-32768	-32768	-32768	-32768	-32768	-32768	-32768	-32768	-1223666.67	1191074	1191118	45	510.700012207031	376.399993896484	346.899993896484	377.600006103516
3	inet0605d	l	0	r	w	19	1	4	48	336	-1	S1C1.TIF	S1C3.TIF	S2C2.TIF	1	1	2	1	3	2	200	513	1192472	1193022	1474	1455	1193265	-32768	1454	226.506999999983	-32768	-32768	-32768	-32768	-32768	-32768	-32768	-32768	-32768	-32768	-32768	-1225806.493	1193261	1193306	46	516.400024414062	377	312.299987792969	374.700012207031
3	inet0605d	l	0	r	w	19	0	4	49	337	-1	S2C3.TIF	S2C2.TIF	S1C3.TIF	2	2	1	3	2	3	200	886	1194678	1195578	1468	1476	1195792	-32768	1470	197.705000000075	-32768	-32768	-32768	-32768	-32768	-32768	-32768	-32768	-32768	-32768	-32768	-1228362.295	1195788	1195833	46	510.5	379.100006103516	340.399993896484	382.200012207031
3	inet0605d	l	0	r	w	19	0	4	50	338	1	S2C3.TIF	S2C1.TIF	S1C3.TIF	2	2	1	3	1	3	200	946	1196972	1197922	1425	1437	1198119	-32768	1433	180.746999999974	1198115	1198160	46	513.700012207031	371.700012207031	366.399993896484	374.200012207031	140	311.799987792969	4.23337035144132	-179.026950134858	176.746999999974	1198262	1198319	58	356.100006103516	381.299987792969	724.900024414062	379.899993896484
3	inet0605d	l	0	r	w	19	1	4	51	339	-1	S2C2.TIF	S2C3.TIF	S1C1.TIF	2	2	1	2	3	1	200	754	1200028	1200778	1362	1377	1200985	-32768	1446	190.59300000011	-32768	-32768	-32768	-32768	-32768	-32768	-32768	-32768	-32768	-32768	-32768	-1233562.407	1200981	1201027	47	502	379.700012207031	327.899993896484	368.100006103516
3	inet0605d	l	0	r	w	19	0	4	52	340	-1	S2C3.TIF	S2C1.TIF	S1C3.TIF	2	2	1	3	1	3	200	509	1202147	1202647	1286	1280	1202907	-32768	1294	244.299000000115	-32768	-32768	-32768	-32768	-32768	-32768	-32768	-32768	-32768	-32768	-32768	-1235430.701	1202904	1202948	45	518.299987792969	371.600006103516	337.399993896484	359.200012207031
3	inet0605d	l	0	r	w	19	1	4	53	341	1	S2C3.TIF	S2C2.TIF	S1C1.TIF	2	2	1	3	2	1	200	885	1204069	1204969	1511	1517	1205172	-32768	1558	186.874000000069	1205167	1205229	63	524.200012207031	387.600006103516	359.600006103516	385.100006103516	146.100006103516	362	4.7304321747762	179.129276886794	181.874000000069	1205301	1205353	53	364	383.600006103516	731.900024414062	384.399993896484
3	inet0605d	l	0	r	w	19	1	4	54	342	-1	S1C2.TIF	S1C3.TIF	S2C1.TIF	1	1	2	2	3	1	200	535	1206474	1207024	1579	1567	1207223	-32768	1576	182.459000000032	-32768	-32768	-32768	-32768	-32768	-32768	-32768	-32768	-32768	-32768	-32768	-1239808.541	1207220	1207307	88	515.099975585938	387.600006103516	346.5	374.5
3	inet0605d	l	0	r	w	19	0	4	55	343	-1	S1C2.TIF	S1C1.TIF	S2C2.TIF	1	1	2	2	1	2	200	545	1208425	1208975	1378	1398	1209188	-32768	1469	196.495000000112	-32768	-32768	-32768	-32768	-32768	-32768	-32768	-32768	-32768	-32768	-32768	-1241759.505	1209184	1209240	57	519.5	386.700012207031	318.100006103516	377.200012207031
3	inet0605d	l	0	r	w	19	0	4	56	344	-1	S2C3.TIF	S2C2.TIF	S1C3.TIF	2	2	1	3	2	3	200	575	1210340	1210940	1352	1344	1211115	-32768	1327	158.889999999898	1211111	1211142	32	528.299987792969	373	667.799987792969	372.299987792969	126.699996948242	272.700012207031	4.0086711722105	0.287923095685346	154.889999999898	1211347	1211370	24	349	365.399993896484	300.5	368.5
3	inet0605d	l	0	r	w	19	0	4	57	345	1	S1C3.TIF	S1C1.TIF	S2C3.TIF	1	1	2	3	1	3	200	740	1212484	1213234	1407	1409	1213414	-32768	1447	163.442000000039	1213411	1213451	41	517.900024414062	380.399993896484	361.200012207031	377.299987792969	129.600006103516	291.799987792969	4.50375736061976	178.865719859469	160.442000000039	1213520	1213562	43	351.399993896484	383.100006103516	723.099975585938	388.5
3	inet0605d	l	0	r	w	19	1	4	58	346	1	S1C2.TIF	S1C3.TIF	S2C1.TIF	1	1	2	2	3	1	200	619	1214678	1215328	1292	1326	1215550	-32768	1394	205.776000000071	-32768	-32768	-32768	-32768	-32768	-32768	-32768	-32768	-32768	-32768	-32768	-1248112.224	1215546	1215582	37	519	376.200012207031	742.900024414062	380.200012207031
3	inet0605d	l	0	r	w	19	0	4	59	347	1	S1C3.TIF	S1C2.TIF	S2C3.TIF	1	1	2	3	2	3	200	899	1216698	1217598	1402	1420	1217782	-32768	1465	168.075999999885	1217779	1217825	47	527.700012207031	386.700012207031	351.399993896484	369	127	293.5	5.08440169565903	174.251163017636	165.075999999885	1217932	1217987	56	338.200012207031	374	735.700012207031	382.700012207031
3	inet0605d	l	0	r	w	19	1	4	60	348	-1	S2C2.TIF	S2C3.TIF	S1C1.TIF	2	2	1	2	3	1	200	878	1219104	1220004	1496	1489	1220272	-32768	1441	251.08899999992	-32768	-32768	-32768	-32768	-32768	-32768	-32768	-32768	-32768	-32768	-32768	-1252788.911	1220268	1220304	37	521.200012207031	382.799987792969	331.899993896484	372.600006103516
3	inet0605d	l	0	r	w	19	0	4	61	349	1	S1C1.TIF	S1C2.TIF	S2C1.TIF	1	1	2	1	2	1	200	808	1221420	1222220	1343	1347	1222416	-32768	1339	179.835999999894	1222412	1222455	44	523.200012207031	369.200012207031	360.700012207031	370.5	131.300003051758	328.299987792969	4.66968992670949	-179.541679273097	175.835999999894	1222516	1222574	59	352.5	374.700012207031	746.799987792969	383.399993896484
3	inet0605d	l	0	r	w	19	1	4	62	350	-1	S1C3.TIF	S1C2.TIF	S2C1.TIF	1	1	2	3	2	1	200	505	1223686	1224186	1343	1345	1224387	-32768	1435	184.763000000035	-32768	-32768	-32768	-32768	-32768	-32768	-32768	-32768	-32768	-32768	-32768	-1256970.237	1224387	1224453	67	527.200012207031	374.200012207031	349.100006103516	365.5
3	inet0605d	l	0	r	w	19	1	4	63	351	1	S2C2.TIF	S2C3.TIF	S1C1.TIF	2	2	1	2	3	1	200	826	1225592	1226442	1462	1457	1226636	-32768	1428	178.445999999996	-32768	-32768	-32768	-32768	-32768	-32768	-32768	-32768	-32768	-32768	-32768	-1259225.554	1226632	1226666	35	529.5	375.299987792969	746.900024414062	372.200012207031
3	inet0605d	l	0	r	w	19	1	4	64	352	-1	S2C1.TIF	S2C2.TIF	S1C3.TIF	2	2	1	1	2	3	200	881	1227782	1228682	1411	1426	1228904	-32768	1485	205.581999999937	1228900	1228932	33	524.400024414062	375.700012207031	694.299987792969	379.600006103516	155.5	323.700012207031	4.87646987206628	-1.3187613884493	201.581999999937	1229001	1229065	65	665.5	385.600006103516	326.399993896484	378.5
3	inet0605d	l	0	r	w	19	0	4	65	353	1	S1C2.TIF	S1C3.TIF	S2C2.TIF	1	1	2	2	3	2	200	947	1230239	1231189	1548	1557	1231362	-32768	1615	156.04700000002	-32768	-32768	-32768	-32768	-32768	-32768	-32768	-32768	-32768	-32768	-32768	-1263973.953	1231358	1231392	35	525.700012207031	381.600006103516	732.799987792969	389.700012207031
3	inet0605d	l	0	r	w	19	0	4	66	354	1	S2C3.TIF	S2C2.TIF	S1C3.TIF	2	2	1	3	2	3	200	739	1232505	1233255	1267	1265	1233454	-32768	1309	182.887000000104	1233449	1233478	30	521.700012207031	377.700012207031	377.5	377.600006103516	135.899993896484	286.399993896484	4.14367937480241	179.960899385911	177.887000000104	1233519	1233563	45	380	376.600006103516	757.799987792969	376.600006103516
3	inet0605d	l	0	r	w	19	1	4	67	355	1	S1C1.TIF	S1C3.TIF	S2C2.TIF	1	1	2	1	3	2	200	972	1234684	1235684	1422	1438	1235901	-32768	1500	200.554000000004	-32768	-32768	-32768	-32768	-32768	-32768	-32768	-32768	-32768	-32768	-32768	-1268468.446	1235897	1235943	47	512.099975585938	387.299987792969	728.599975585938	395.100006103516
3	inet0605d	l	0	r	w	19	0	4	68	356	1	S2C1.TIF	S2C3.TIF	S1C1.TIF	2	2	1	1	3	1	200	598	1237631	1238231	1332	1332	1238415	-32768	1386	167.391000000061	1238412	1238458	47	524.400024414062	379.299987792969	365.200012207031	370.200012207031	132.800003051758	307.299987792969	4.58220180676064	176.724479164194	164.391000000061	1238481	1238534	54	353.100006103516	376.100006103516	727.299987792969	374
3	inet0605d	l	0	r	w	19	0	4	69	357	-1	S1C2.TIF	S1C3.TIF	S2C2.TIF	1	1	2	2	3	2	200	880	1240095	1240995	1434	1454	1241224	-32768	1528	213.460999999894	-32768	-32768	-32768	-32768	-32768	-32768	-32768	-32768	-32768	-32768	-32768	-1273778.539	1241221	1241267	47	524.700012207031	384.5	342.100006103516	374.700012207031
3	inet0605d	l	0	r	w	19	1	4	70	358	-1	S1C1.TIF	S1C3.TIF	S2C2.TIF	1	1	2	1	3	2	200	922	1242646	1243596	1413	1416	1243794	-32768	1451	181.078999999911	-32768	-32768	-32768	-32768	-32768	-32768	-32768	-32768	-32768	-32768	-32768	-1276380.921	1243791	1243836	46	519.099975585938	387.200012207031	349	372.100006103516
3	inet0605d	l	0	r	w	19	1	4	71	359	1	S1C2.TIF	S1C3.TIF	S2C1.TIF	1	1	2	2	3	1	200	608	1244961	1245561	1421	1421	1245833	-32768	1433	255.122999999905	-32768	-32768	-32768	-32768	-32768	-32768	-32768	-32768	-32768	-32768	-32768	-1278345.877	1245829	1245865	37	513.299987792969	382.899993896484	711.200012207031	379.5
3	inet0605d	l	0	r	w	19	1	4	72	360	-1	S1C3.TIF	S1C1.TIF	S2C2.TIF	1	1	2	3	1	2	200	609	1247329	1247929	1328	1327	1248099	-32768	1350	153.296000000089	-32768	-32768	-32768	-32768	-32768	-32768	-32768	-32768	-32768	-32768	-32768	-1280713.704	1248096	1248143	48	509.399993896484	375.299987792969	327.399993896484	359.700012207031
3	inet0605d	l	0	r	w	19	0	4	73	361	1	S2C1.TIF	S2C3.TIF	S1C1.TIF	2	2	1	1	3	1	200	924	1249479	1250429	1211	1227	1250615	-32768	1258	170.253999999957	1250611	1250701	91	523.900024414062	365.200012207031	650.900024414062	381.399993896484	164.300003051758	363.399993896484	3.67908058170477	-7.27970537454012	166.253999999957	1250751	1250790	40	636	378.399993896484	753.299987792969	376.700012207031
3	inet0605d	l	0	r	w	19	0	4	74	362	1	S2C3.TIF	S2C2.TIF	S1C3.TIF	2	2	1	3	2	3	200	679	1251951	1252651	1166	1177	1252846	-32768	1250	178.716999999946	1252842	1252887	46	522.400024414062	379.700012207031	357	368.399993896484	126.699996948242	293.200012207031	4.76398515662013	176.086735578207	174.716999999946	1252937	1252992	56	348.700012207031	372.600006103516	734.900024414062	384.100006103516
3	inet0605d	l	0	r	w	19	1	4	75	363	-1	S1C2.TIF	S1C1.TIF	S2C3.TIF	1	1	2	2	1	3	200	630	1254192	1254842	1314	1314	1255059	-32768	1355	200.766999999993	-32768	-32768	-32768	-32768	-32768	-32768	-32768	-32768	-32768	-32768	-32768	-1287626.233	1255055	1255098	44	522.099975585938	389.5	345.200012207031	378.100006103516
3	inet0605d	l	0	r	w	19	1	4	76	364	1	S1C3.TIF	S1C2.TIF	S2C1.TIF	1	1	2	3	2	1	200	840	1256244	1257094	1339	1362	1257270	-32768	1459	159.212999999989	1257266	1257359	94	512.299987792969	389.299987792969	655	376.5	155.199996948242	382.399993896484	4.11708546954847	5.13298806351795	155.212999999989	1257480	1257514	35	660.200012207031	379.600006103516	719.599975585938	392.5
3	inet0605d	l	0	r	w	19	0	4	77	365	1	S2C1.TIF	S2C2.TIF	S1C1.TIF	2	2	1	1	2	1	200	549	1258634	1259184	1619	1613	1259367	-32768	1597	166.473999999929	1259362	1259400	39	514.900024414062	399.200012207031	383.200012207031	384	118	280.200012207031	3.80967706527363	173.407677064954	161.473999999929	1259480	1259533	54	372.100006103516	384.5	714.900024414062	396.100006103516
3	inet0605d	l	0	r	w	19	0	4	78	366	-1	S1C3.TIF	S1C1.TIF	S2C3.TIF	1	1	2	3	1	3	200	711	1260648	1261348	1503	1514	1261514	-32768	1513	149.547999999952	1261511	1261555	45	522	386.5	717.299987792969	392.399993896484	158.300003051758	380	5.59855591408911	-1.7353496334469	146.547999999952	1261641	1261704	64	709.200012207031	397.600006103516	330.200012207031	373.700012207031
3	inet0605d	l	0	r	w	19	1	4	79	367	-1	S2C3.TIF	S2C1.TIF	S1C2.TIF	2	2	1	3	1	2	200	645	1262800	1263450	1398	1397	1263669	-32768	1427	202.753999999957	-32768	-32768	-32768	-32768	-32768	-32768	-32768	-32768	-32768	-32768	-32768	-1296234.246	1263665	1263708	44	516.900024414062	386.399993896484	348.899993896484	372.100006103516
3	inet0605d	l	0	r	w	19	0	4	80	368	1	S1C2.TIF	S1C3.TIF	S2C2.TIF	1	1	2	2	3	2	200	517	1264839	1265389	1322	1351	1265568	-32768	1407	162.881999999983	-32768	-32768	-32768	-32768	-32768	-32768	-32768	-32768	-32768	-32768	-32768	-1298173.118	1265564	1265677	114	522.299987792969	387.700012207031	690.900024414062	394
3	inet0605d	l	0	r	w	19	0	4	81	369	-1	S1C1.TIF	S1C3.TIF	S2C1.TIF	1	1	2	1	3	1	200	831	1266794	1267644	1429	1442	1267819	-32768	1465	158.425999999978	1267814	1267856	43	522.799987792969	381	705.900024414062	399.700012207031	148.199996948242	350.700012207031	5.28143326039574	-5.84808830521804	153.425999999978	1267947	1268011	65	698.799987792969	398.600006103516	328.200012207031	376.5
3	inet0605d	l	0	r	w	19	0	4	82	370	-1	S1C2.TIF	S1C1.TIF	S2C2.TIF	1	1	2	2	1	2	200	648	1269144	1269794	1172	1188	1270029	-32768	1214	218.618000000017	1270026	1270070	45	530	360.5	364.5	367.600006103516	125.5	268.200012207031	4.76013388111324	-177.540650847518	215.618000000017	1271693	1271711	19	344.5	365.299987792969	303.200012207031	371.399993896484
3	inet0605d	l	0	r	w	19	1	4	83	371	-1	S2C3.TIF	S2C2.TIF	S1C1.TIF	2	2	1	3	2	1	200	829	1272851	1273701	1328	1327	1273925	-32768	1302	207.367000000086	1273922	1273956	35	524.400024414062	371.700012207031	679.400024414062	387.299987792969	127.300003051758	236.5	4.47023104717763	-5.76363059409504	204.367000000086	1274024	1274077	54	654.099975585938	389.899993896484	326.100006103516	359.200012207031
3	inet0605d	l	0	r	w	19	0	4	84	372	1	S1C3.TIF	S1C2.TIF	S2C3.TIF	1	1	2	3	2	3	200	659	1275879	1276529	1394	1404	1276705	-32768	1448	160.049000000115	1276701	1276749	49	522.700012207031	361.5	335.399993896484	381.299987792969	151.5	359.299987792969	5.4045814076478	-173.948954103985	156.049000000115	1276831	1276888	58	319.5	391	741.299987792969	390.299987792969
3	inet0605d	l	0	r	w	19	0	4	85	373	-1	S1C3.TIF	S1C2.TIF	S2C3.TIF	1	1	2	3	2	3	200	873	1278314	1279214	1396	1424	1279446	-32768	1497	216.45299999998	-32768	-32768	-32768	-32768	-32768	-32768	-32768	-32768	-32768	-32768	-32768	-1311997.547	1279443	1279486	44	523.099975585938	379.5	358	374.600006103516
3	inet0605d	l	0	r	w	19	0	4	86	374	1	S2C2.TIF	S2C1.TIF	S1C2.TIF	2	2	1	2	1	2	200	685	1281084	1281784	1528	1521	1282002	-32768	1543	201.337999999989	-32768	-32768	-32768	-32768	-32768	-32768	-32768	-32768	-32768	-32768	-32768	-1314568.662	1281998	1282032	35	526.299987792969	382.5	694.400024414062	381.700012207031
3	inet0605d	l	0	r	w	19	1	4	87	375	1	S2C2.TIF	S2C1.TIF	S1C3.TIF	2	2	1	2	1	3	200	576	1283153	1283753	1259	1272	1284042	-32768	1321	273.121999999974	1284038	1284066	29	521.5	363	414.299987792969	371.399993896484	104	204.300003051758	3.09437579079308	-175.513809996085	269.121999999974	1284163	1284213	51	421.799987792969	373.200012207031	718.200012207031	379.700012207031
3	inet0605d	l	0	r	w	19	0	4	88	376	-1	S2C2.TIF	S2C3.TIF	S1C2.TIF	2	2	1	2	3	2	200	701	1285666	1286366	1328	1329	1286536	-32768	1366	153.665000000037	1286532	1286576	45	522.299987792969	366.299987792969	751.400024414062	374.299987792969	174.699996948242	388.200012207031	6.55910935634184	-2.00853365743209	149.665000000037	1286838	1286898	61	740.200012207031	383.600006103516	330.200012207031	377.200012207031
3	inet0605d	l	0	r	w	19	0	4	89	377	1	S2C2.TIF	S2C3.TIF	S1C2.TIF	2	2	1	2	3	2	200	816	1288008	1288808	1382	1396	1289031	-32768	1439	207.269000000088	-32768	-32768	-32768	-32768	-32768	-32768	-32768	-32768	-32768	-32768	-32768	-1321591.731	1289027	1289071	45	525.700012207031	376.799987792969	726.900024414062	396.299987792969
3	inet0605d	l	0	r	w	19	0	4	90	378	-1	S1C1.TIF	S1C2.TIF	S2C1.TIF	1	1	2	1	2	1	200	696	1290507	1291207	1201	1212	1291376	-32768	1265	153.469000000041	1291374	1291431	58	494.5	383.299987792969	728.799987792969	380.5	117.800003051758	234.899993896484	6.713948899178	0.686647032749591	151.469000000041	1291583	1291647	65	710.400024414062	383.100006103516	333	376.399993896484
3	inet0605d	l	0	r	w	19	1	4	91	379	1	S2C3.TIF	S2C1.TIF	S1C2.TIF	2	2	1	3	1	2	200	581	1293081	1293681	1414	1415	1293864	-32768	1426	166.685000000056	-32768	-32768	-32768	-32768	-32768	-32768	-32768	-32768	-32768	-32768	-32768	-1326465.315	1293860	1293894	35	519.5	377.799987792969	726.5	363.399993896484
3	inet0605d	l	0	r	w	19	0	4	92	380	1	S2C2.TIF	S2C3.TIF	S1C2.TIF	2	2	1	2	3	2	200	869	1295010	1295910	1288	1292	1296099	-32768	1311	172.331999999937	-32768	-32768	-32768	-32768	-32768	-32768	-32768	-32768	-32768	-32768	-32768	-1328694.668	1296096	1296182	87	519.599975585938	376.299987792969	731.400024414062	376.799987792969
3	inet0605d	l	0	r	w	19	1	4	93	381	1	S2C2.TIF	S2C3.TIF	S1C1.TIF	2	2	1	2	3	1	200	606	1297647	1298247	1387	1377	1298423	-32768	1368	159.458000000101	-32768	-32768	-32768	-32768	-32768	-32768	-32768	-32768	-32768	-32768	-32768	-1331031.542	1298420	1298454	35	519.400024414062	376.600006103516	730.200012207031	365.5
3	inet0605d	l	0	r	w	19	1	4	94	382	1	S2C3.TIF	S2C1.TIF	S1C2.TIF	2	2	1	3	1	2	200	904	1299551	1300451	1244	1250	1300636	-32768	1305	168.712999999989	-32768	-32768	-32768	-32768	-32768	-32768	-32768	-32768	-32768	-32768	-32768	-1333235.287	1300632	1300669	38	518.599975585938	380.799987792969	732.799987792969	368
3	inet0605d	l	0	r	w	19	1	4	95	383	1	S1C3.TIF	S1C1.TIF	S2C2.TIF	1	1	2	3	1	2	200	949	1301804	1302754	1357	1360	1302977	-32768	1351	207.225000000093	-32768	-32768	-32768	-32768	-32768	-32768	-32768	-32768	-32768	-32768	-32768	-1335537.775	1302973	1303017	45	517.900024414062	380.5	716.700012207031	374.799987792969
3	inet0605d	l	0	r	w	19	0	4	96	384	1	S1C2.TIF	S1C1.TIF	S2C2.TIF	1	1	2	2	1	2	200	662	1304443	1305093	1251	1260	1305348	-32768	1382	238.075999999885	1305346	1305391	46	527.299987792969	388.700012207031	361.5	376.799987792969	134.199996948242	300.899993896484	4.77665841622291	175.889518392163	236.075999999885	1305554	1305612	59	343.899993896484	378	721	384.700012207031
4	esri0317h	r	1	r	w	18	0	0	1	0	1	S2C3.TIF	S2C2.TIF	S1C3.TIF	2	2	1	3	2	3	200	984	185287	186287	2102	2132	186608	-32768	2330	305.290999999997	186604	186652	49	524	390.700012207031	332.799987792969	387.200012207031	133.199996948242	306.399993896484	5.48729487959008	178.948964213173	301.290999999997	188190	188224	35	519.299987792969	397.600006103516	714.799987792969	393.100006103516
4	esri0317h	r	1	r	w	18	1	1	1	1	1	S2C2.TIF	S2C3.TIF	S1C1.TIF	2	2	1	2	3	1	200	790	198106	198906	2291	2290	199312	-32768	2410	391.04800000001	-32768	-32768	-32768	-32768	-32768	-32768	-32768	-32768	-32768	-32768	-32768	-231688.952	199308	199348	41	519.700012207031	392.799987792969	734.099975585938	388.5
4	esri0317h	r	1	r	w	18	1	1	2	2	-1	S1C1.TIF	S1C3.TIF	S2C2.TIF	1	1	2	1	3	2	200	682	200415	201115	2170	2163	201488	-32768	2300	358.078999999998	-32768	-32768	-32768	-32768	-32768	-32768	-32768	-32768	-32768	-32768	-32768	-233897.921	201484	201534	51	519.900024414062	386.799987792969	311	377
4	esri0317h	r	1	r	w	18	0	1	3	3	1	S1C3.TIF	S1C1.TIF	S2C3.TIF	1	1	2	3	1	3	200	602	202601	203201	2228	2227	203608	-32768	2425	391.059000000008	-32768	-32768	-32768	-32768	-32768	-32768	-32768	-32768	-32768	-32768	-32768	-235984.941	203605	203644	40	514.299987792969	394.799987792969	717	390
4	esri0317h	r	1	r	w	18	1	1	4	4	-1	S2C1.TIF	S2C2.TIF	S1C3.TIF	2	2	1	1	2	3	200	756	204696	205446	2542	2577	205975	-32768	2755	512.885999999999	-32768	-32768	-32768	-32768	-32768	-32768	-32768	-32768	-32768	-32768	-32768	-238230.114	205971	206019	49	516.200012207031	394.899993896484	327.100006103516	384.399993896484
4	esri0317h	r	1	r	w	18	1	1	5	5	-1	S1C2.TIF	S1C3.TIF	S2C1.TIF	1	1	2	2	3	1	200	990	207347	208347	2293	2321	208805	-32768	2338	441.771999999997	-32768	-32768	-32768	-32768	-32768	-32768	-32768	-32768	-32768	-32768	-32768	-241131.228	208802	208848	47	521.5	389.299987792969	348.200012207031	376.799987792969
4	esri0317h	r	1	r	w	18	0	1	6	6	1	S2C1.TIF	S2C3.TIF	S1C1.TIF	2	2	1	1	3	1	200	672	209901	210601	2135	2141	210992	-32768	2373	375.956999999995	-32768	-32768	-32768	-32768	-32768	-32768	-32768	-32768	-32768	-32768	-32768	-243384.043	210988	211027	40	524.099975585938	404	701.299987792969	398.700012207031
4	esri0317h	r	1	r	w	18	1	1	7	7	-1	S2C3.TIF	S2C1.TIF	S1C2.TIF	2	2	1	3	1	2	200	647	212083	212733	2034	2028	213109	-32768	2178	360.790999999997	-32768	-32768	-32768	-32768	-32768	-32768	-32768	-32768	-32768	-32768	-32768	-245516.209	213104	213148	45	524.5	390.299987792969	340	377.200012207031
4	esri0317h	r	1	r	w	18	0	1	8	8	-1	S2C2.TIF	S2C3.TIF	S1C2.TIF	2	2	1	2	3	2	200	921	214198	215148	2084	2099	215471	-32768	2331	307.250999999989	215467	215502	36	522.099975585938	400.5	374.5	398.100006103516	116.099998474121	208.399993896484	4.24194236063795	179.066450571623	303.250999999989	215634	215657	24	379.700012207031	405.100006103516	335.600006103516	404.100006103516
4	esri0317h	r	1	r	w	18	1	1	9	9	1	S2C3.TIF	S2C2.TIF	S1C1.TIF	2	2	1	3	2	1	200	842	216724	217574	1962	1966	217950	-32768	2130	360.673999999999	-32768	-32768	-32768	-32768	-32768	-32768	-32768	-32768	-32768	-32768	-32768	-250357.326	217945	217977	33	515.299987792969	393.399993896484	709.900024414062	389.700012207031
4	esri0317h	r	1	r	w	18	0	1	10	10	-1	S2C1.TIF	S2C2.TIF	S1C1.TIF	2	2	1	1	2	1	200	562	219031	219631	2070	2088	219979	-32768	2250	332.094000000012	-32768	-32768	-32768	-32768	-32768	-32768	-32768	-32768	-32768	-32768	-32768	-252414.906	219974	220012	39	515.900024414062	396.100006103516	318.100006103516	398.399993896484
4	esri0317h	r	1	r	w	18	1	1	11	11	1	S2C2.TIF	S2C1.TIF	S1C3.TIF	2	2	1	2	1	3	200	990	221306	222306	2038	2063	222643	-32768	2161	321.829999999987	-32768	-32768	-32768	-32768	-32768	-32768	-32768	-32768	-32768	-32768	-32768	-255089.17	222640	222687	48	517.299987792969	390.600006103516	719.599975585938	376.799987792969
4	esri0317h	r	1	r	w	18	0	1	12	12	1	S2C2.TIF	S2C1.TIF	S1C2.TIF	2	2	1	2	1	2	200	509	223729	224229	1998	1992	224685	-32768	2029	441.152999999991	-32768	-32768	-32768	-32768	-32768	-32768	-32768	-32768	-32768	-32768	-32768	-257011.847	224682	224718	37	518.299987792969	396.600006103516	715.799987792969	390.200012207031
4	esri0317h	r	1	r	w	18	1	1	13	13	-1	S1C3.TIF	S1C1.TIF	S2C2.TIF	1	1	2	3	1	2	200	849	225760	226610	2082	2099	226961	-32768	2210	335.097999999998	-32768	-32768	-32768	-32768	-32768	-32768	-32768	-32768	-32768	-32768	-32768	-259393.902	226958	227007	50	528.200012207031	379	341.5	384
4	esri0317h	r	1	r	w	18	1	1	14	14	1	S1C2.TIF	S1C1.TIF	S2C3.TIF	1	1	2	2	1	3	200	739	228112	228862	1912	1915	229201	-32768	2009	323.078999999998	-32768	-32768	-32768	-32768	-32768	-32768	-32768	-32768	-32768	-32768	-32768	-261645.921	229198	229242	45	522.599975585938	377.5	729.900024414062	387.899993896484
4	esri0317h	r	1	r	w	18	1	1	15	15	-1	S2C2.TIF	S2C3.TIF	S1C1.TIF	2	2	1	2	3	1	200	666	230285	230985	1931	1949	231257	-32768	2042	256.209999999992	-32768	-32768	-32768	-32768	-32768	-32768	-32768	-32768	-32768	-32768	-32768	-263768.79	231253	231302	50	526.700012207031	384.399993896484	325.700012207031	381.100006103516
4	esri0317h	r	1	r	w	18	1	1	16	16	1	S1C2.TIF	S1C3.TIF	S2C1.TIF	1	1	2	2	3	1	200	676	232336	233036	1891	1885	233381	-32768	1944	329.749000000011	-32768	-32768	-32768	-32768	-32768	-32768	-32768	-32768	-32768	-32768	-32768	-265819.251	233376	233412	37	522.700012207031	384.700012207031	720.700012207031	383.899993896484
4	esri0317h	r	1	r	w	18	1	1	17	17	1	S2C1.TIF	S2C2.TIF	S1C3.TIF	2	2	1	1	2	3	200	817	234481	235331	1909	1931	235726	-32768	2085	379.434999999998	-32768	-32768	-32768	-32768	-32768	-32768	-32768	-32768	-32768	-32768	-32768	-268114.565	235723	235768	46	512.799987792969	409.100006103516	723.799987792969	400.700012207031
4	esri0317h	r	1	r	w	18	0	1	18	18	-1	S1C3.TIF	S1C1.TIF	S2C3.TIF	1	1	2	3	1	3	200	736	236821	237571	1767	1781	237887	-32768	1901	299.863000000012	-32768	-32768	-32768	-32768	-32768	-32768	-32768	-32768	-32768	-32768	-32768	-270355.137	237883	237917	35	520	385.200012207031	325.899993896484	381.799987792969
4	esri0317h	r	1	r	w	18	0	1	19	19	-1	S2C1.TIF	S2C3.TIF	S1C1.TIF	2	2	1	1	3	1	200	569	238963	239563	1769	1768	239955	-32768	1869	376.55799999999	-32768	-32768	-32768	-32768	-32768	-32768	-32768	-32768	-32768	-32768	-32768	-272346.442	239951	239996	46	524.700012207031	387.399993896484	334	387
4	esri0317h	r	1	r	w	18	1	1	20	20	1	S1C3.TIF	S1C2.TIF	S2C1.TIF	1	1	2	3	2	1	200	545	241302	241852	1916	1930	242188	-32768	2031	320.571999999986	-32768	-32768	-32768	-32768	-32768	-32768	-32768	-32768	-32768	-32768	-32768	-274635.428	242183	242223	41	525.700012207031	390.600006103516	742.400024414062	389.600006103516
4	esri0317h	r	1	r	w	18	0	1	21	21	1	S1C1.TIF	S1C3.TIF	S2C1.TIF	1	1	2	1	3	1	200	699	243257	243957	1876	1889	244368	-32768	2086	395.84599999999	-32768	-32768	-32768	-32768	-32768	-32768	-32768	-32768	-32768	-32768	-32768	-276740.154	244365	244407	43	516.5	404.200012207031	717.5	380.899993896484
4	esri0317h	r	1	r	w	18	1	1	22	22	1	S2C3.TIF	S2C2.TIF	S1C1.TIF	2	2	1	3	2	1	200	757	245453	246203	1918	1949	246585	-32768	2178	366.80799999999	246581	246615	35	522.900024414062	401.600006103516	350.100006103516	387	139.699996948242	315.399993896484	4.98326059018948	175.164263863833	362.80799999999	247089	247134	46	356.200012207031	392	707	384.100006103516
4	esri0317h	r	1	r	w	18	0	1	23	23	1	S2C1.TIF	S2C3.TIF	S1C1.TIF	2	2	1	1	3	1	200	803	248177	248977	2019	2036	249379	-32768	2224	386.388000000006	-32768	-32768	-32768	-32768	-32768	-32768	-32768	-32768	-32768	-32768	-32768	-281760.612	249374	249416	43	516.5	403.200012207031	713.400024414062	395.299987792969
4	esri0317h	r	1	r	w	18	0	1	24	24	1	S2C2.TIF	S2C3.TIF	S1C2.TIF	2	2	1	2	3	2	200	913	250517	251417	2016	2032	251824	-32768	2185	391.609999999986	-32768	-32768	-32768	-32768	-32768	-32768	-32768	-32768	-32768	-32768	-32768	-284200.39	251821	251862	42	521.200012207031	403.700012207031	743.400024414062	403.100006103516
4	esri0317h	r	1	r	w	18	1	1	25	25	1	S1C3.TIF	S1C1.TIF	S2C2.TIF	1	1	2	3	1	2	200	693	252962	253662	1781	1781	254122	-32768	1973	444.133000000002	-32768	-32768	-32768	-32768	-32768	-32768	-32768	-32768	-32768	-32768	-32768	-286445.867	254117	254155	39	527.200012207031	389.5	732	379.700012207031
4	esri0317h	r	1	r	w	18	1	1	26	26	-1	S1C1.TIF	S1C2.TIF	S2C3.TIF	1	1	2	1	2	3	200	905	255189	256089	1931	1968	256545	-32768	2217	440.818999999989	-32768	-32768	-32768	-32768	-32768	-32768	-32768	-32768	-32768	-32768	-32768	-288872.181	256541	256590	50	526.900024414062	399	345.700012207031	385.700012207031
4	esri0317h	r	1	r	w	18	1	1	27	27	-1	S2C1.TIF	S2C3.TIF	S1C2.TIF	2	2	1	1	3	2	200	856	257667	258517	1777	1788	258903	-32768	1928	370.690999999992	-32768	-32768	-32768	-32768	-32768	-32768	-32768	-32768	-32768	-32768	-32768	-291300.309	258897	258946	50	525	402.100006103516	328.899993896484	398.200012207031
[truncated: 1,897 more rows]
[truncated: 24 more columns]
