# Supplementary material for: Oculomotor capture by search-irrelevant features in visual working memory: on the crucial role of target–distractor similarity
Source: Atten Percept Psychophys. 2020 Mar 12;82(5):2379–92. doi: 10.3758/s13414-020-02007-0 (PMC7343749; doi:10.3758/s13414-020-02007-0)
Supplement: Supplementary file 1 — (ZIP 5436 kb) [file 13414_2020_2007_MOESM1_ESM.zip › SupplementaryMaterial/All_Exp6.txt]

VPnr	VPcode	VPhandedness	VPvision	VPeyeDom	VPgender	VPage	condition	block	BlockTrial	Trial	loctlr	tifcue	tift	tifd	shacue	shat	shad	colcue	colt	cold	Dist2Cent	MinFixDur	FixOnCrossStartTime	FixOnCrossEndTime	FixOnCrossPupilStart	FixOnCrossPupilEnd	SaccStartTime	SaccStartLeftPupil	SaccStartRightPupil	SaccStartLat	Sacc1stStartTime	Sacc1stEndTime	Sacc1stDur	Sacc1stStartX	Sacc1stStartY	Sacc1stEndX	Sacc1stEndY	Sacc1stMeanVel	Sacc1stPeakVel	Sacc1stAmpl	Sacc1stAngle	Sacc1stLat	SaccOnTstartTime	SaccOnTendTime	SaccOnTdur	SacOnTstartX	SaccOnTstartY	SaccOnTendX	SaccOnTendY
1	osla0325b	r	0	r	w	22	0	0	1	0	1	S2C3.TIF	S2C2.TIF	S1C3.TIF	2	2	1	3	2	3	200	949	84379	85329	2069	2066	85535	-32768	2100	189.081999999995	85531	85578	48	522.200012207031	403.600006103516	345.799987792969	388.799987792969	160.399993896484	394.299987792969	5.0795799923107	175.191035597202	185.081999999995	85667	85733	67	329.899993896484	392.899993896484	747.599975585938	397.700012207031
1	osla0325b	r	0	r	w	22	0	1	1	1	1	S1C2.TIF	S1C3.TIF	S2C2.TIF	1	1	2	2	3	2	200	617	88001	88651	2005	2015	88930	-32768	2059	261.375	-32768	-32768	-32768	-32768	-32768	-32768	-32768	-32768	-32768	-32768	-32768	-121436.625	88925	88981	57	525.200012207031	400.200012207031	724	392
1	osla0325b	r	0	r	w	22	1	1	2	2	-1	S2C2.TIF	S2C1.TIF	S1C3.TIF	2	2	1	2	1	3	200	956	90058	91008	1880	1901	91230	-32768	2008	203.649000000005	-32768	-32768	-32768	-32768	-32768	-32768	-32768	-32768	-32768	-32768	-32768	-123794.351	91225	91285	61	525.799987792969	384.600006103516	304.799987792969	386.200012207031
1	osla0325b	r	0	r	w	22	0	1	3	3	-1	S2C2.TIF	S2C1.TIF	S1C2.TIF	2	2	1	2	1	2	200	893	92314	93214	1769	1782	93477	-32768	1818	245.066000000006	-32768	-32768	-32768	-32768	-32768	-32768	-32768	-32768	-32768	-32768	-32768	-125999.934	93472	93528	57	524.400024414062	396.5	318.299987792969	380.899993896484
1	osla0325b	r	0	r	w	22	1	1	4	4	-1	S1C1.TIF	S1C2.TIF	S2C3.TIF	1	1	2	1	2	3	200	599	94840	95440	1577	1569	95668	-32768	1666	210.396999999997	-32768	-32768	-32768	-32768	-32768	-32768	-32768	-32768	-32768	-32768	-32768	-128225.603	95664	95721	58	514.599975585938	388.600006103516	304.600006103516	395.299987792969
1	osla0325b	r	0	r	w	22	1	1	5	5	1	S1C2.TIF	S1C3.TIF	S2C1.TIF	1	1	2	2	3	1	200	836	97012	97862	1821	1838	98064	-32768	1903	185.057000000001	-32768	-32768	-32768	-32768	-32768	-32768	-32768	-32768	-32768	-32768	-32768	-130646.943	98060	98117	58	510.299987792969	403.299987792969	703	390.799987792969
1	osla0325b	r	0	r	w	22	1	1	6	6	1	S2C1.TIF	S2C3.TIF	S1C2.TIF	2	2	1	1	3	2	200	619	99192	99842	1893	1906	100062	-32768	1986	202.595000000001	-32768	-32768	-32768	-32768	-32768	-32768	-32768	-32768	-32768	-32768	-32768	-132627.405	100057	100113	57	534	397.5	730.799987792969	388.399993896484
1	osla0325b	r	0	r	w	22	0	1	7	7	-1	S1C3.TIF	S1C2.TIF	S2C3.TIF	1	1	2	3	2	3	200	937	101170	102120	2018	2034	102331	-32768	2077	193.724000000002	-32768	-32768	-32768	-32768	-32768	-32768	-32768	-32768	-32768	-32768	-32768	-134905.276	102327	102384	58	531.099975585938	401.200012207031	321.5	403.700012207031
1	osla0325b	r	0	r	w	22	1	1	8	8	-1	S2C1.TIF	S2C2.TIF	S1C3.TIF	2	2	1	1	2	3	200	527	103704	104254	1928	1907	104460	-32768	1912	188.558000000005	-32768	-32768	-32768	-32768	-32768	-32768	-32768	-32768	-32768	-32768	-32768	-137039.442	104455	104498	44	514.299987792969	393.399993896484	356.5	381.200012207031
1	osla0325b	r	0	r	w	22	0	1	9	9	-1	S1C1.TIF	S1C2.TIF	S2C1.TIF	1	1	2	1	2	1	200	581	106207	106807	1889	1893	107055	-32768	1982	230.114000000001	-32768	-32768	-32768	-32768	-32768	-32768	-32768	-32768	-32768	-32768	-32768	-139592.886	107050	107095	46	523.099975585938	397.200012207031	357.600006103516	386.700012207031
1	osla0325b	r	0	r	w	22	1	1	10	10	-1	S1C2.TIF	S1C1.TIF	S2C3.TIF	1	1	2	2	1	3	200	783	108142	108942	1803	1809	109163	-32768	1793	203.433999999994	109159	109202	44	520.099975585938	394.200012207031	361.799987792969	382.700012207031	154	382.200012207031	4.56087219068414	175.839658751259	199.433999999994	109866	109888	23	337.700012207031	395.200012207031	319.5	395.100006103516
1	osla0325b	r	0	r	w	22	0	1	11	11	-1	S1C1.TIF	S1C3.TIF	S2C1.TIF	1	1	2	1	3	1	200	990	111193	112193	1664	1698	112378	-32768	1784	167.509000000005	-32768	-32768	-32768	-32768	-32768	-32768	-32768	-32768	-32768	-32768	-32768	-144978.491	112374	112429	56	516.299987792969	405.200012207031	332.100006103516	397
1	osla0325b	r	0	r	w	22	1	1	12	12	1	S2C2.TIF	S2C3.TIF	S1C1.TIF	2	2	1	2	3	1	200	895	113478	114378	1741	1759	114604	-32768	1810	207.903999999995	-32768	-32768	-32768	-32768	-32768	-32768	-32768	-32768	-32768	-32768	-32768	-147164.096	114600	114649	50	517.5	400.5	690.299987792969	402.399993896484
1	osla0325b	r	0	r	w	22	1	1	13	13	-1	S2C1.TIF	S2C3.TIF	S1C2.TIF	2	2	1	1	3	2	200	647	115676	116326	1540	1538	116529	-32768	1580	185.509000000005	116524	116567	44	512.799987792969	383.700012207031	366.799987792969	378.899993896484	144.199996948242	342.700012207031	4.1976754513527	178.114952130315	180.509000000005	116716	116738	23	350	389.600006103516	325.600006103516	389.299987792969
1	osla0325b	r	0	r	w	22	1	1	14	14	-1	S2C2.TIF	S2C3.TIF	S1C1.TIF	2	2	1	2	3	1	200	507	117834	118334	1449	1451	118648	-32768	1553	296.437999999995	-32768	-32768	-32768	-32768	-32768	-32768	-32768	-32768	-32768	-32768	-32768	-151119.562	118643	118700	58	513.5	380.299987792969	297.700012207031	385.899993896484
1	osla0325b	r	0	r	w	22	0	1	15	15	-1	S1C1.TIF	S1C2.TIF	S2C1.TIF	1	1	2	1	2	1	200	727	119771	120521	1602	1616	120765	-32768	1629	227.289000000004	-32768	-32768	-32768	-32768	-32768	-32768	-32768	-32768	-32768	-32768	-32768	-153305.711	120760	120805	46	505.399993896484	387.200012207031	336.399993896484	377.399993896484
1	osla0325b	r	0	r	w	22	0	1	16	16	-1	S1C2.TIF	S1C3.TIF	S2C2.TIF	1	1	2	2	3	2	200	744	122191	122941	1535	1546	123174	-32768	1611	215.205000000002	-32768	-32768	-32768	-32768	-32768	-32768	-32768	-32768	-32768	-32768	-32768	-155726.795	123169	123213	45	500.299987792969	392	330.600006103516	384.399993896484
1	osla0325b	r	0	r	w	22	0	1	17	17	-1	S1C2.TIF	S1C1.TIF	S2C2.TIF	1	1	2	2	1	2	200	603	124285	124885	1656	1670	125100	-32768	1675	197.048999999999	-32768	-32768	-32768	-32768	-32768	-32768	-32768	-32768	-32768	-32768	-32768	-157670.951	125096	125151	56	508.899993896484	389.399993896484	291.200012207031	387.200012207031
1	osla0325b	r	0	r	w	22	0	1	18	18	-1	S2C2.TIF	S2C3.TIF	S1C2.TIF	2	2	1	2	3	2	200	998	126193	127193	1455	1459	127396	-32768	1500	185.595000000001	-32768	-32768	-32768	-32768	-32768	-32768	-32768	-32768	-32768	-32768	-32768	-159978.405	127391	127449	59	506	389.799987792969	287.299987792969	386.700012207031
1	osla0325b	r	0	r	w	22	0	1	19	19	1	S1C3.TIF	S1C1.TIF	S2C3.TIF	1	1	2	3	1	3	200	859	128891	129741	1482	1498	129952	-32768	1531	193.501999999993	-32768	-32768	-32768	-32768	-32768	-32768	-32768	-32768	-32768	-32768	-32768	-162526.498	129950	130079	130	503.100006103516	394	758.799987792969	389.299987792969
1	osla0325b	r	0	r	w	22	1	1	20	20	1	S1C1.TIF	S1C3.TIF	S2C2.TIF	1	1	2	1	3	2	200	518	131130	131680	1433	1432	131953	-32768	1432	256.176999999996	-32768	-32768	-32768	-32768	-32768	-32768	-32768	-32768	-32768	-32768	-32768	-164464.823	131949	132004	56	508.600006103516	377.799987792969	701.799987792969	374.200012207031
1	osla0325b	r	0	r	w	22	1	1	21	21	1	S2C3.TIF	S2C2.TIF	S1C1.TIF	2	2	1	3	2	1	200	865	133037	133887	1531	1537	134137	-32768	1576	232.333000000013	-32768	-32768	-32768	-32768	-32768	-32768	-32768	-32768	-32768	-32768	-32768	-166672.667	134133	134193	61	505.600006103516	389.200012207031	717.099975585938	379.100006103516
1	osla0325b	r	0	r	w	22	0	1	22	22	1	S2C3.TIF	S2C2.TIF	S1C3.TIF	2	2	1	3	2	3	200	889	135467	136367	1591	1616	136585	-32768	1676	200.423999999999	-32768	-32768	-32768	-32768	-32768	-32768	-32768	-32768	-32768	-32768	-32768	-169152.576	136581	136639	59	511.600006103516	399.899993896484	713.5	392.399993896484
1	osla0325b	r	0	r	w	22	0	1	23	23	-1	S1C3.TIF	S1C1.TIF	S2C3.TIF	1	1	2	3	1	3	200	653	137688	138338	1437	1443	138580	-32768	1514	224.549999999988	-32768	-32768	-32768	-32768	-32768	-32768	-32768	-32768	-32768	-32768	-32768	-171123.45	138576	138628	53	510.600006103516	386.600006103516	323.200012207031	392.600006103516
1	osla0325b	r	0	r	w	22	1	1	24	24	1	S2C1.TIF	S2C2.TIF	S1C3.TIF	2	2	1	1	2	3	200	641	139686	140336	1378	1389	140623	-32768	1423	269.53899999999	-32768	-32768	-32768	-32768	-32768	-32768	-32768	-32768	-32768	-32768	-32768	-173121.461	140618	140675	58	510.399993896484	387.600006103516	720.599975585938	388.200012207031
1	osla0325b	r	0	r	w	22	1	1	25	25	1	S1C1.TIF	S1C3.TIF	S2C2.TIF	1	1	2	1	3	2	200	523	141733	142283	1736	1729	142475	-32768	1731	175.018000000011	142472	142521	50	516.900024414062	403.899993896484	395.600006103516	394.600006103516	128.399993896484	308.299987792969	3.50092180852065	175.610132800681	172.018000000011	142548	142607	60	396.399993896484	392.600006103516	686.400024414062	394.299987792969
1	osla0325b	r	0	r	w	22	1	1	26	26	1	S1C3.TIF	S1C2.TIF	S2C1.TIF	1	1	2	3	2	1	200	664	143653	144353	1453	1461	144572	-32768	1497	201.915999999997	-32768	-32768	-32768	-32768	-32768	-32768	-32768	-32768	-32768	-32768	-32768	-177138.084	144568	144623	56	510.899993896484	379.399993896484	708.900024414062	386.899993896484
1	osla0325b	r	0	r	w	22	1	1	27	27	-1	S2C2.TIF	S2C3.TIF	S1C1.TIF	2	2	1	2	3	1	200	509	145950	146450	1536	1523	146691	-32768	1526	223.587999999989	146687	146804	118	498.100006103516	386.399993896484	371.399993896484	383.600006103516	160.100006103516	414.600006103516	3.64169633028464	178.732873419559	219.587999999989	146924	146958	35	368.399993896484	382.399993896484	322.200012207031	383.399993896484
1	osla0325b	r	0	r	w	22	0	1	28	28	1	S2C3.TIF	S2C1.TIF	S1C3.TIF	2	2	1	3	1	3	200	503	148019	148519	1397	1393	148780	-32768	1469	243.484999999986	-32768	-32768	-32768	-32768	-32768	-32768	-32768	-32768	-32768	-32768	-32768	-181304.515	148777	148831	55	504.399993896484	387.200012207031	688.299987792969	384.899993896484
1	osla0325b	r	0	r	w	22	1	1	29	29	-1	S1C1.TIF	S1C2.TIF	S2C3.TIF	1	1	2	1	2	3	200	537	149866	150416	1430	1428	150604	-32768	1475	170.712	-32768	-32768	-32768	-32768	-32768	-32768	-32768	-32768	-32768	-32768	-32768	-183201.288	150600	150648	49	517.099975585938	383.100006103516	337.399993896484	377.799987792969
1	osla0325b	r	0	r	w	22	1	1	30	30	1	S2C3.TIF	S2C1.TIF	S1C2.TIF	2	2	1	3	1	2	200	617	151705	152355	1381	1381	152597	-32768	1388	225.152999999991	-32768	-32768	-32768	-32768	-32768	-32768	-32768	-32768	-32768	-32768	-32768	-185139.847	152593	152645	53	512.299987792969	385.600006103516	690.900024414062	382
1	osla0325b	r	0	r	w	22	0	1	31	31	-1	S2C2.TIF	S2C1.TIF	S1C2.TIF	2	2	1	2	1	2	200	565	153703	154303	1387	1389	154511	-32768	1423	190.416999999987	154506	154552	47	521.099975585938	392.399993896484	365.200012207031	382.100006103516	116	335	4.48967858952168	176.215334893831	185.416999999987	154723	154748	26	340.399993896484	389.399993896484	330.5	388.399993896484
1	osla0325b	r	0	r	w	22	0	1	32	32	-1	S1C1.TIF	S1C3.TIF	S2C1.TIF	1	1	2	1	3	1	200	989	156120	157120	1475	1462	157383	-32768	1422	244.916999999987	-32768	-32768	-32768	-32768	-32768	-32768	-32768	-32768	-32768	-32768	-32768	-189906.083	157379	157436	58	516.200012207031	391	304.600006103516	386.899993896484
1	osla0325b	r	0	r	w	22	0	1	33	33	1	S2C2.TIF	S2C3.TIF	S1C2.TIF	2	2	1	2	3	2	200	971	158501	159501	1615	1621	159757	-32768	1713	237.872000000003	-32768	-32768	-32768	-32768	-32768	-32768	-32768	-32768	-32768	-32768	-32768	-192287.128	159753	159813	61	516.799987792969	396.600006103516	726.799987792969	389.899993896484
1	osla0325b	r	0	r	w	22	1	1	34	34	1	S1C1.TIF	S1C2.TIF	S2C3.TIF	1	1	2	1	2	3	200	908	160867	161767	1550	1547	162013	-32768	1536	228.176000000007	-32768	-32768	-32768	-32768	-32768	-32768	-32768	-32768	-32768	-32768	-32768	-194552.824	162009	162054	46	505.200012207031	390.100006103516	687.200012207031	388.700012207031
1	osla0325b	r	0	r	w	22	1	1	35	35	-1	S2C3.TIF	S2C1.TIF	S1C2.TIF	2	2	1	3	1	2	200	659	163109	163759	1428	1432	163975	-32768	1474	198.842999999993	-32768	-32768	-32768	-32768	-32768	-32768	-32768	-32768	-32768	-32768	-32768	-196544.157	163970	164020	51	515.200012207031	384.5	323.899993896484	380.899993896484
1	osla0325b	r	0	r	w	22	1	1	36	36	-1	S1C1.TIF	S1C3.TIF	S2C2.TIF	1	1	2	1	3	2	200	542	165053	165603	1405	1421	165831	-32768	1469	210.978999999992	-32768	-32768	-32768	-32768	-32768	-32768	-32768	-32768	-32768	-32768	-32768	-198388.021	165828	165869	42	511.700012207031	386	344.100006103516	375.700012207031
1	osla0325b	r	0	r	w	22	0	1	37	37	-1	S2C3.TIF	S2C2.TIF	S1C3.TIF	2	2	1	3	2	3	200	754	166957	167707	1433	1449	167945	-32768	1490	219.858999999997	-32768	-32768	-32768	-32768	-32768	-32768	-32768	-32768	-32768	-32768	-32768	-200493.141	167939	168000	62	504.899993896484	385.899993896484	287.200012207031	382.700012207031
1	osla0325b	r	0	r	w	22	0	1	38	38	-1	S2C1.TIF	S2C2.TIF	S1C1.TIF	2	2	1	1	2	1	200	701	169034	169734	1339	1342	169981	-32768	1397	229.739999999991	-32768	-32768	-32768	-32768	-32768	-32768	-32768	-32768	-32768	-32768	-32768	-202519.26	169976	170031	56	503.899993896484	382.600006103516	310.700012207031	375.899993896484
1	osla0325b	r	0	r	w	22	0	1	39	39	1	S1C3.TIF	S1C1.TIF	S2C3.TIF	1	1	2	3	1	3	200	757	171072	171822	1416	1398	172140	-32768	1470	300.272999999986	-32768	-32768	-32768	-32768	-32768	-32768	-32768	-32768	-32768	-32768	-32768	-204607.727	172136	172191	56	511.700012207031	384.5	699.200012207031	383.200012207031
1	osla0325b	r	0	r	w	22	0	1	40	40	-1	S1C3.TIF	S1C2.TIF	S2C3.TIF	1	1	2	3	2	3	200	632	173246	173896	1477	1482	174125	-32768	1505	212.298999999999	-32768	-32768	-32768	-32768	-32768	-32768	-32768	-32768	-32768	-32768	-32768	-206680.701	174120	174173	54	516.099975585938	384.700012207031	320.200012207031	380.600006103516
1	osla0325b	r	0	r	w	22	1	1	41	41	1	S1C3.TIF	S1C1.TIF	S2C2.TIF	1	1	2	3	1	2	200	909	175243	176143	1481	1485	176341	-32768	1512	180.613000000012	-32768	-32768	-32768	-32768	-32768	-32768	-32768	-32768	-32768	-32768	-32768	-208928.387	176337	176392	56	506.200012207031	387.200012207031	713.5	385.5
1	osla0325b	r	0	r	w	22	0	1	42	42	1	S2C1.TIF	S2C2.TIF	S1C1.TIF	2	2	1	1	2	1	200	920	177424	178374	1577	1581	178588	-32768	1614	196.958000000013	-32768	-32768	-32768	-32768	-32768	-32768	-32768	-32768	-32768	-32768	-32768	-211159.042	178583	178636	54	506.600006103516	388	695.099975585938	385.200012207031
1	osla0325b	r	0	r	w	22	1	1	43	43	1	S2C3.TIF	S2C1.TIF	S1C2.TIF	2	2	1	3	1	2	200	596	179696	180296	1574	1559	180583	-32768	1516	269.121000000014	180579	180623	45	509.899993896484	387.899993896484	641.200012207031	384	129.300003051758	339.700012207031	3.77465771700907	1.703804865949	265.121000000014	180784	180815	32	657.900024414062	389.100006103516	688	392.399993896484
1	osla0325b	r	0	r	w	22	1	1	44	44	-1	S2C3.TIF	S2C1.TIF	S1C2.TIF	2	2	1	3	1	2	200	520	182168	182718	1617	1613	182898	-32768	1687	162.337	182895	182938	44	503.299987792969	382.799987792969	362.399993896484	374.899993896484	147.300003051758	341.899993896484	4.05522761669194	176.786967326828	159.337	183005	183149	145	340.100006103516	392.299987792969	320.399993896484	382.399993896484
1	osla0325b	r	0	r	w	22	1	1	45	45	-1	S1C2.TIF	S1C3.TIF	S2C1.TIF	1	1	2	2	3	1	200	669	184635	185335	1951	1951	185561	-32768	1982	208.475000000006	-32768	-32768	-32768	-32768	-32768	-32768	-32768	-32768	-32768	-32768	-32768	-218120.525	185557	185612	56	521.299987792969	386.899993896484	321.399993896484	384.5
1	osla0325b	r	0	r	w	22	1	1	46	46	1	S1C1.TIF	S1C2.TIF	S2C3.TIF	1	1	2	1	2	3	200	649	186986	187636	1702	1705	187851	-32768	1745	197.953999999998	-32768	-32768	-32768	-32768	-32768	-32768	-32768	-32768	-32768	-32768	-32768	-220421.046	187847	187901	55	511	380	707.599975585938	376.700012207031
1	osla0325b	r	0	r	w	22	0	1	47	47	1	S1C2.TIF	S1C1.TIF	S2C2.TIF	1	1	2	2	1	2	200	578	189252	189852	1615	1608	190069	-32768	1671	199.108000000007	-32768	-32768	-32768	-32768	-32768	-32768	-32768	-32768	-32768	-32768	-32768	-222637.892	190064	190118	55	513.900024414062	388.5	697.099975585938	386.100006103516
1	osla0325b	r	0	r	w	22	0	1	48	48	-1	S2C1.TIF	S2C3.TIF	S1C1.TIF	2	2	1	1	3	1	200	680	191194	191894	1685	1690	192082	-32768	1744	170.383999999991	-32768	-32768	-32768	-32768	-32768	-32768	-32768	-32768	-32768	-32768	-32768	-224679.616	192078	192124	47	506	393.399993896484	351.700012207031	380.600006103516
1	osla0325b	r	0	r	w	22	0	1	49	49	-1	S2C3.TIF	S2C1.TIF	S1C3.TIF	2	2	1	3	1	3	200	728	193436	194186	1645	1642	194438	-32768	1640	234.874000000011	-32768	-32768	-32768	-32768	-32768	-32768	-32768	-32768	-32768	-32768	-32768	-226971.126	194434	194487	54	513.200012207031	384.899993896484	337.700012207031	378.700012207031
1	osla0325b	r	0	r	w	22	1	1	50	50	-1	S1C3.TIF	S1C1.TIF	S2C2.TIF	1	1	2	3	1	2	200	867	195606	196456	1566	1560	196671	-32768	1587	197.54800000001	-32768	-32768	-32768	-32768	-32768	-32768	-32768	-32768	-32768	-32768	-32768	-229241.452	196668	196720	53	505.5	390.799987792969	346.700012207031	385.299987792969
1	osla0325b	r	0	r	w	22	0	1	51	51	1	S2C1.TIF	S2C3.TIF	S1C1.TIF	2	2	1	1	3	1	200	738	197778	198528	1508	1496	198771	-32768	1511	225.560999999987	-32768	-32768	-32768	-32768	-32768	-32768	-32768	-32768	-32768	-32768	-32768	-231313.439	198766	198827	62	510.200012207031	385.899993896484	736.5	378.399993896484
1	osla0325b	r	0	r	w	22	0	1	52	52	-1	S1C2.TIF	S1C1.TIF	S2C2.TIF	1	1	2	2	1	2	200	684	200126	200826	1493	1492	201007	-32768	1517	164.078999999998	-32768	-32768	-32768	-32768	-32768	-32768	-32768	-32768	-32768	-32768	-32768	-233610.921	201003	201048	46	506	387.799987792969	339.5	379.899993896484
1	osla0325b	r	0	r	w	22	1	1	53	53	-1	S1C3.TIF	S1C2.TIF	S2C1.TIF	1	1	2	3	2	1	200	950	202156	203106	1478	1478	203345	-32768	1516	220.964999999997	203339	203368	30	509.399993896484	386.5	362.700012207031	385	136.100006103516	319	4.2157375707061	179.414021472795	214.964999999997	203527	203556	30	357.899993896484	381	332.799987792969	384.600006103516
1	osla0325b	r	0	r	w	22	1	1	54	54	-1	S1C3.TIF	S1C1.TIF	S2C2.TIF	1	1	2	3	1	2	200	733	204683	205433	1452	1465	205679	-32768	1497	227.953000000009	205674	205718	45	508.799987792969	386.600006103516	364.299987792969	368.5	120.900001525879	343.100006103516	4.18483970786138	172.850839628418	222.953000000009	205878	205901	24	345.299987792969	376.299987792969	312.299987792969	385.299987792969
1	osla0325b	r	0	r	w	22	1	1	55	55	-1	S2C1.TIF	S2C2.TIF	S1C3.TIF	2	2	1	1	2	3	200	896	207101	208001	1373	1381	208271	-32768	1466	252.280999999988	208267	208314	48	507.600006103516	387.100006103516	589	379.299987792969	147	332	2.35320646390379	5.48142009793079	248.280999999988	208376	208436	61	586.200012207031	381.799987792969	323.799987792969	383.700012207031
1	osla0325b	r	0	r	w	22	0	1	56	56	1	S1C1.TIF	S1C2.TIF	S2C1.TIF	1	1	2	1	2	1	200	577	209774	210374	1458	1464	210575	-32768	1492	183.549999999988	-32768	-32768	-32768	-32768	-32768	-32768	-32768	-32768	-32768	-32768	-32768	-243159.45	210572	210630	59	510.600006103516	389.399993896484	721.900024414062	383.399993896484
1	osla0325b	r	0	r	w	22	0	1	57	57	-1	S2C3.TIF	S2C2.TIF	S1C3.TIF	2	2	1	3	2	3	200	797	212033	212833	1506	1507	213064	-32768	1513	213.410999999993	-32768	-32768	-32768	-32768	-32768	-32768	-32768	-32768	-32768	-32768	-32768	-245618.589	213058	213102	45	498.200012207031	386	343.5	375.399993896484
1	osla0325b	r	0	r	w	22	0	1	58	58	1	S1C3.TIF	S1C2.TIF	S2C3.TIF	1	1	2	3	2	3	200	859	214740	215590	1470	1495	215810	-32768	1537	202.752000000008	-32768	-32768	-32768	-32768	-32768	-32768	-32768	-32768	-32768	-32768	-32768	-248375.248	215804	215857	54	504	393.899993896484	676.099975585938	384.600006103516
1	osla0325b	r	0	r	w	22	1	1	59	59	1	S1C2.TIF	S1C1.TIF	S2C3.TIF	1	1	2	2	1	3	200	732	217019	217769	1541	1551	218002	-32768	1578	215.553000000014	-32768	-32768	-32768	-32768	-32768	-32768	-32768	-32768	-32768	-32768	-32768	-250554.447	217998	218045	48	496.200012207031	391.799987792969	679.799987792969	385.5
1	osla0325b	r	0	r	w	22	0	1	60	60	1	S2C3.TIF	S2C1.TIF	S1C3.TIF	2	2	1	3	1	3	200	815	219358	220158	1489	1504	220374	-32768	1536	199.117999999988	-32768	-32768	-32768	-32768	-32768	-32768	-32768	-32768	-32768	-32768	-32768	-252942.882	220370	220415	46	503.299987792969	387.899993896484	675.299987792969	384.200012207031
1	osla0325b	r	0	r	w	22	0	1	61	61	1	S2C2.TIF	S2C1.TIF	S1C2.TIF	2	2	1	2	1	2	200	619	221468	222118	1476	1484	222372	-32768	1522	237.337	-32768	-32768	-32768	-32768	-32768	-32768	-32768	-32768	-32768	-32768	-32768	-254902.663	222368	222411	44	507	377	672.700012207031	376.600006103516
1	osla0325b	r	0	r	w	22	1	1	62	62	1	S1C2.TIF	S1C3.TIF	S2C1.TIF	1	1	2	2	3	1	200	978	223507	224507	1538	1537	224702	-32768	1596	177.655999999988	-32768	-32768	-32768	-32768	-32768	-32768	-32768	-32768	-32768	-32768	-32768	-257292.344	224699	224755	57	514.200012207031	385.700012207031	688.400024414062	383.600006103516
1	osla0325b	r	0	r	w	22	1	1	63	63	1	S1C3.TIF	S1C2.TIF	S2C1.TIF	1	1	2	3	2	1	200	717	225805	226555	1451	1460	226742	-32768	1470	169.25	-32768	-32768	-32768	-32768	-32768	-32768	-32768	-32768	-32768	-32768	-32768	-259340.75	226738	226784	47	510.299987792969	377	689.400024414062	374.899993896484
1	osla0325b	r	0	r	w	22	1	1	64	64	-1	S1C3.TIF	S1C2.TIF	S2C1.TIF	1	1	2	3	2	1	200	722	227838	228588	1415	1421	228826	-32768	1410	220.005000000005	-32768	-32768	-32768	-32768	-32768	-32768	-32768	-32768	-32768	-32768	-32768	-261373.995	228822	228866	45	513	394.600006103516	347.600006103516	381.200012207031
1	osla0325b	r	0	r	w	22	1	1	65	65	1	S1C3.TIF	S1C1.TIF	S2C2.TIF	1	1	2	3	1	2	200	864	229926	230776	1386	1385	230959	-32768	1401	165.238000000012	-32768	-32768	-32768	-32768	-32768	-32768	-32768	-32768	-32768	-32768	-32768	-263561.762	230955	230996	42	512.299987792969	385.899993896484	672.299987792969	381.899993896484
1	osla0325b	r	0	r	w	22	0	1	66	66	-1	S1C2.TIF	S1C3.TIF	S2C2.TIF	1	1	2	2	3	2	200	676	232494	233194	1485	1497	233421	-32768	1518	209.317999999999	-32768	-32768	-32768	-32768	-32768	-32768	-32768	-32768	-32768	-32768	-32768	-265979.682	233417	233458	42	511	388.5	353.700012207031	379.700012207031
1	osla0325b	r	0	r	w	22	0	1	67	67	1	S2C2.TIF	S2C3.TIF	S1C2.TIF	2	2	1	2	3	2	200	713	234503	235203	1454	1465	235404	-32768	1501	183.049999999988	-32768	-32768	-32768	-32768	-32768	-32768	-32768	-32768	-32768	-32768	-32768	-267988.95	235400	235456	57	507.5	386.399993896484	705.5	386.899993896484
1	osla0325b	r	0	r	w	22	1	1	68	68	-1	S1C2.TIF	S1C1.TIF	S2C3.TIF	1	1	2	2	1	3	200	647	236545	237195	1536	1531	237427	-32768	1558	214.10500000001	-32768	-32768	-32768	-32768	-32768	-32768	-32768	-32768	-32768	-32768	-32768	-269980.895	237423	237466	44	511.899993896484	393.799987792969	359.200012207031	382.200012207031
1	osla0325b	r	0	r	w	22	1	1	69	69	1	S2C2.TIF	S2C1.TIF	S1C3.TIF	2	2	1	2	1	3	200	654	238875	239525	1500	1508	239753	-32768	1515	209.981	-32768	-32768	-32768	-32768	-32768	-32768	-32768	-32768	-32768	-32768	-32768	-272311.019	239748	239803	56	510.5	389	701.299987792969	385.399993896484
1	osla0325b	r	0	r	w	22	0	1	70	70	1	S2C3.TIF	S2C2.TIF	S1C3.TIF	2	2	1	3	2	3	200	610	240876	241476	1422	1443	241717	-32768	1571	223.337	-32768	-32768	-32768	-32768	-32768	-32768	-32768	-32768	-32768	-32768	-32768	-274261.663	241713	241770	58	512.200012207031	390.200012207031	701.200012207031	384.299987792969
1	osla0325b	r	0	r	w	22	0	1	71	71	1	S2C1.TIF	S2C3.TIF	S1C1.TIF	2	2	1	1	3	1	200	808	242831	243631	1501	1494	243824	-32768	1509	176.002000000008	-32768	-32768	-32768	-32768	-32768	-32768	-32768	-32768	-32768	-32768	-32768	-276415.998	243819	243875	57	507.899993896484	389.600006103516	716.700012207031	381
1	osla0325b	r	0	r	w	22	0	1	72	72	-1	S2C1.TIF	S2C3.TIF	S1C1.TIF	2	2	1	1	3	1	200	509	244927	245427	1575	1570	245699	-32768	1578	254.706999999995	-32768	-32768	-32768	-32768	-32768	-32768	-32768	-32768	-32768	-32768	-32768	-278212.293	245695	245740	46	508.299987792969	386.899993896484	334	375.100006103516
1	osla0325b	r	0	r	w	22	1	1	73	73	-1	S2C3.TIF	S2C2.TIF	S1C1.TIF	2	2	1	3	2	1	200	991	246803	247803	1547	1552	248034	-32768	1633	212.902999999991	248030	248071	42	501.700012207031	400.700012207031	378.100006103516	389.100006103516	120.599998474121	314.100006103516	3.5673766230599	174.631430882153	208.902999999991	248261	248463	203	359.600006103516	391.899993896484	278.5	371.700012207031
1	osla0325b	r	0	r	w	22	1	1	74	74	1	S2C1.TIF	S2C2.TIF	S1C3.TIF	2	2	1	1	2	3	200	532	249821	250371	1517	1514	250593	-32768	1536	205.011999999988	-32768	-32768	-32768	-32768	-32768	-32768	-32768	-32768	-32768	-32768	-32768	-283155.988	250588	250644	57	502.399993896484	388.399993896484	700.299987792969	384.299987792969
1	osla0325b	r	0	r	w	22	1	1	75	75	-1	S2C3.TIF	S2C2.TIF	S1C1.TIF	2	2	1	3	2	1	200	788	251803	252603	1398	1414	252842	-32768	1454	221.946999999986	-32768	-32768	-32768	-32768	-32768	-32768	-32768	-32768	-32768	-32768	-32768	-285388.053	252838	252891	54	498.700012207031	392.399993896484	312.799987792969	378.200012207031
1	osla0325b	r	0	r	w	22	0	1	76	76	-1	S2C3.TIF	S2C1.TIF	S1C3.TIF	2	2	1	3	1	3	200	587	253931	254531	1383	1368	254758	-32768	1358	209.592000000004	-32768	-32768	-32768	-32768	-32768	-32768	-32768	-32768	-32768	-32768	-32768	-287316.408	254754	254808	55	506.799987792969	381.200012207031	303.899993896484	371.899993896484
1	osla0325b	r	0	r	w	22	0	1	77	77	1	S1C1.TIF	S1C2.TIF	S2C1.TIF	1	1	2	1	2	1	200	569	256201	256801	1427	1429	257006	-32768	1459	188.024000000005	-32768	-32768	-32768	-32768	-32768	-32768	-32768	-32768	-32768	-32768	-32768	-289585.976	257000	257050	51	498	391.5	690.599975585938	381.799987792969
1	osla0325b	r	0	r	w	22	1	1	78	78	-1	S1C1.TIF	S1C3.TIF	S2C2.TIF	1	1	2	1	3	2	200	973	258415	259415	1473	1475	259614	-32768	1463	181.529999999999	-32768	-32768	-32768	-32768	-32768	-32768	-32768	-32768	-32768	-32768	-32768	-292200.47	259608	259660	53	497.399993896484	385.100006103516	325.100006103516	381.299987792969
1	osla0325b	r	0	r	w	22	1	1	79	79	1	S2C1.TIF	S2C3.TIF	S1C2.TIF	2	2	1	1	3	2	200	906	260700	261600	1382	1394	261831	-32768	1420	213.260999999999	-32768	-32768	-32768	-32768	-32768	-32768	-32768	-32768	-32768	-32768	-32768	-294385.739	261825	261882	58	494.399993896484	387.5	703	378.899993896484
1	osla0325b	r	0	r	w	22	1	1	80	80	-1	S1C2.TIF	S1C3.TIF	S2C1.TIF	1	1	2	2	3	1	200	955	262940	263890	1424	1419	264112	-32768	1416	204.368000000017	-32768	-32768	-32768	-32768	-32768	-32768	-32768	-32768	-32768	-32768	-32768	-296675.632	264108	264154	47	506.100006103516	390.700012207031	328.200012207031	373.299987792969
1	osla0325b	r	0	r	w	22	1	1	81	81	1	S1C2.TIF	S1C1.TIF	S2C3.TIF	1	1	2	2	1	3	200	901	265460	266360	1324	1334	266594	-32768	1378	217.156000000017	-32768	-32768	-32768	-32768	-32768	-32768	-32768	-32768	-32768	-32768	-32768	-299144.844	266589	266644	56	501.600006103516	386.100006103516	694.5	385.600006103516
1	osla0325b	r	0	r	w	22	0	1	82	82	1	S1C3.TIF	S1C2.TIF	S2C3.TIF	1	1	2	3	2	3	200	792	267684	268484	1242	1240	268723	-32768	1250	222.343999999983	-32768	-32768	-32768	-32768	-32768	-32768	-32768	-32768	-32768	-32768	-32768	-301268.656	268718	268773	56	499.399993896484	384.299987792969	719.599975585938	375.100006103516
1	osla0325b	r	0	r	w	22	0	1	83	83	-1	S2C1.TIF	S2C2.TIF	S1C1.TIF	2	2	1	1	2	1	200	921	269796	270746	1355	1359	270946	-32768	1400	182.227000000014	-32768	-32768	-32768	-32768	-32768	-32768	-32768	-32768	-32768	-32768	-32768	-303531.773	270941	270997	57	504.600006103516	380.899993896484	308.399993896484	382.700012207031
1	osla0325b	r	0	r	w	22	1	1	84	84	-1	S2C2.TIF	S2C1.TIF	S1C3.TIF	2	2	1	2	1	3	200	535	272236	272786	1175	1186	273012	-32768	1235	208.190000000002	-32768	-32768	-32768	-32768	-32768	-32768	-32768	-32768	-32768	-32768	-32768	-305571.81	273008	273050	43	511.100006103516	383.700012207031	333.399993896484	377.100006103516
1	osla0325b	r	0	r	w	22	0	1	85	85	1	S1C1.TIF	S1C3.TIF	S2C1.TIF	1	1	2	1	3	1	200	599	274114	274714	1262	1268	274980	-32768	1313	248.29700000002	-32768	-32768	-32768	-32768	-32768	-32768	-32768	-32768	-32768	-32768	-32768	-307499.703	274976	275033	58	501.899993896484	382.200012207031	708	368.700012207031
1	osla0325b	r	0	r	w	22	0	1	86	86	1	S1C2.TIF	S1C3.TIF	S2C2.TIF	1	1	2	2	3	2	200	654	276364	277014	1295	1293	277228	-32768	1306	196.465000000026	-32768	-32768	-32768	-32768	-32768	-32768	-32768	-32768	-32768	-32768	-32768	-309799.535	277225	277280	56	511.700012207031	384.799987792969	726.900024414062	366.399993896484
1	osla0325b	r	0	r	w	22	0	1	87	87	1	S1C2.TIF	S1C1.TIF	S2C2.TIF	1	1	2	2	1	2	200	762	278331	279081	1431	1425	279326	-32768	1456	228.107000000018	279322	279361	40	509.700012207031	401.700012207031	651.599975585938	385.700012207031	161.600006103516	393.399993896484	4.10349813059765	6.44244560170761	224.107000000018	279499	279521	23	664.400024414062	379.5	698.700012207031	388.200012207031
1	osla0325b	r	0	r	w	22	0	1	88	88	-1	S1C3.TIF	S1C1.TIF	S2C3.TIF	1	1	2	3	1	3	200	959	280573	281523	1357	1345	281759	-32768	1358	217.666000000027	281754	281798	45	510.700012207031	391.399993896484	360.100006103516	368.600006103516	123.300003051758	341	4.37704115108091	171.379577189838	212.666000000027	281948	281974	27	340.299987792969	372.799987792969	322.299987792969	378.299987792969
1	osla0325b	r	0	r	w	22	0	1	89	89	1	S2C2.TIF	S2C1.TIF	S1C2.TIF	2	2	1	2	1	2	200	959	283052	284002	1298	1299	284208	-32768	1343	189.003000000026	284202	284248	47	506.399993896484	386.899993896484	658.700012207031	375.799987792969	152.5	360.200012207031	4.38807866238638	4.17448211402687	183.003000000026	284676	284726	51	604.900024414062	380	710	379.200012207031
1	osla0325b	r	0	r	w	22	0	1	90	90	1	S2C1.TIF	S2C2.TIF	S1C1.TIF	2	2	1	1	2	1	200	991	285798	286798	1420	1406	286974	-32768	1411	158.957999999984	-32768	-32768	-32768	-32768	-32768	-32768	-32768	-32768	-32768	-32768	-32768	-319583.042	286969	287013	45	508.399993896484	388.5	665.599975585938	379.799987792969
1	osla0325b	r	0	r	w	22	0	1	91	91	-1	S2C2.TIF	S2C3.TIF	S1C2.TIF	2	2	1	2	3	2	200	597	288071	288671	1170	1174	288928	-32768	1207	239.760999999999	288924	288982	59	505.700012207031	375.899993896484	260.299987792969	384.200012207031	141.199996948242	386.299987792969	7.01547307907668	-178.0552113829	235.760999999999	289127	289137	11	269.799987792969	384.799987792969	289.200012207031	377.100006103516
1	osla0325b	r	0	r	w	22	0	1	92	92	1	S1C1.TIF	S1C3.TIF	S2C1.TIF	1	1	2	1	3	1	200	810	290196	290996	1411	1411	291219	-32768	1440	205.501999999979	-32768	-32768	-32768	-32768	-32768	-32768	-32768	-32768	-32768	-32768	-32768	-323781.498	291215	291261	47	510.399993896484	385.5	690.200012207031	378.600006103516
1	osla0325b	r	0	r	w	22	1	1	93	93	1	S2C2.TIF	S2C1.TIF	S1C3.TIF	2	2	1	2	1	3	200	877	292335	293235	1324	1333	293460	-32768	1378	207.016000000003	-32768	-32768	-32768	-32768	-32768	-32768	-32768	-32768	-32768	-32768	-32768	-326020.984	293455	293509	55	509.299987792969	383.600006103516	715.5	387.600006103516
1	osla0325b	r	0	r	w	22	1	1	94	94	1	S2C2.TIF	S2C3.TIF	S1C1.TIF	2	2	1	2	3	1	200	897	294557	295457	1477	1483	295693	-32768	1530	218.038	295688	295729	42	509.600006103516	390.899993896484	632.599975585938	390.100006103516	143.300003051758	361	3.53964254689379	0.373182992887152	213.038	295862	295894	33	650.799987792969	389.600006103516	682.099975585938	388.600006103516
1	osla0325b	r	0	r	w	22	1	1	95	95	1	S2C3.TIF	S2C2.TIF	S1C1.TIF	2	2	1	3	2	1	200	735	296918	297668	1262	1262	297931	-32768	1308	245.708999999973	-32768	-32768	-32768	-32768	-32768	-32768	-32768	-32768	-32768	-32768	-32768	-330453.291	297927	297971	45	509.700012207031	383.200012207031	667	376.299987792969
1	osla0325b	r	0	r	w	22	1	1	96	96	-1	S2C1.TIF	S2C3.TIF	S1C2.TIF	2	2	1	1	3	2	200	522	299030	299580	1311	1314	299844	-32768	1316	246.898999999976	-32768	-32768	-32768	-32768	-32768	-32768	-32768	-32768	-32768	-32768	-32768	-332365.101	299840	299882	43	505.600006103516	388.200012207031	348.799987792969	375.299987792969
1	osla0325b	r	0	r	w	22	0	2	1	97	1	S1C3.TIF	S1C1.TIF	S2C3.TIF	1	1	2	3	1	3	200	666	302471	303171	1529	1531	303419	-32768	1487	230.094999999972	-32768	-32768	-32768	-32768	-32768	-32768	-32768	-32768	-32768	-32768	-32768	-335956.905	303414	303468	55	504.799987792969	387.100006103516	702.900024414062	385.899993896484
1	osla0325b	r	0	r	w	22	0	2	2	98	-1	S2C2.TIF	S2C3.TIF	S1C2.TIF	2	2	1	2	3	2	200	951	304520	305470	1401	1407	305665	-32768	1445	177.680999999982	305661	305717	57	503.600006103516	383.5	699.799987792969	379.200012207031	134.300003051758	338.899993896484	5.63120130349916	1.25913014507365	173.680999999982	305804	305870	67	696.900024414062	381.600006103516	313.399993896484	387.700012207031
1	osla0325b	r	0	r	w	22	1	2	3	99	1	S1C1.TIF	S1C2.TIF	S2C3.TIF	1	1	2	1	2	3	200	604	307518	308118	1364	1367	308304	-32768	1358	169.017999999982	-32768	-32768	-32768	-32768	-32768	-32768	-32768	-32768	-32768	-32768	-32768	-340902.982	308299	308355	57	510.700012207031	385.700012207031	722.299987792969	381.399993896484
1	osla0325b	r	0	r	w	22	1	2	4	100	1	S2C1.TIF	S2C2.TIF	S1C3.TIF	2	2	1	1	2	3	200	673	310179	310879	1664	1698	311037	-32768	1820	141.053000000014	311032	311073	42	490.799987792969	389.5	350.299987792969	398.200012207031	158	404.200012207031	4.04511126655596	-176.452260210464	136.053000000014	311139	311207	69	330.5	406	721.5	408.399993896484
1	osla0325b	r	0	r	w	22	1	2	5	101	-1	S2C1.TIF	S2C3.TIF	S1C2.TIF	2	2	1	1	3	2	200	515	312525	313075	1683	1665	313253	-32768	1606	160.772999999986	-32768	-32768	-32768	-32768	-32768	-32768	-32768	-32768	-32768	-32768	-32768	-345860.227	313249	313295	47	511.899993896484	386.100006103516	333.100006103516	369.600006103516
1	osla0325b	r	0	r	w	22	0	2	6	102	1	S1C3.TIF	S1C2.TIF	S2C3.TIF	1	1	2	3	2	3	200	798	314347	315147	1581	1604	315355	-32768	1668	189.858000000007	-32768	-32768	-32768	-32768	-32768	-32768	-32768	-32768	-32768	-32768	-32768	-347933.142	315351	315408	58	527.299987792969	396.700012207031	728	395.700012207031
1	osla0325b	r	0	r	w	22	1	2	7	103	1	S2C1.TIF	S2C3.TIF	S1C2.TIF	2	2	1	1	3	2	200	694	316690	317390	1465	1471	317633	-32768	1443	224.902000000002	-32768	-32768	-32768	-32768	-32768	-32768	-32768	-32768	-32768	-32768	-32768	-350176.098	317629	317682	54	508.899993896484	392.799987792969	698.5	381.100006103516
1	osla0325b	r	0	r	w	22	0	2	8	104	-1	S2C1.TIF	S2C2.TIF	S1C1.TIF	2	2	1	1	2	1	200	720	318721	319471	1395	1410	319648	-32768	1461	159.233999999997	-32768	-32768	-32768	-32768	-32768	-32768	-32768	-32768	-32768	-32768	-32768	-352256.766	319644	319689	46	511.600006103516	388.799987792969	353.600006103516	373.5
1	osla0325b	r	0	r	w	22	0	2	9	105	-1	S1C2.TIF	S1C1.TIF	S2C2.TIF	1	1	2	2	1	2	200	870	320730	321630	1219	1205	321826	-32768	1191	178.276000000013	-32768	-32768	-32768	-32768	-32768	-32768	-32768	-32768	-32768	-32768	-32768	-354415.724	321822	321864	43	503.799987792969	388.399993896484	337.299987792969	369.799987792969
1	osla0325b	r	0	r	w	22	1	2	10	106	-1	S1C1.TIF	S1C2.TIF	S2C3.TIF	1	1	2	1	2	3	200	914	322923	323823	1294	1307	323988	-32768	1335	147.805999999982	-32768	-32768	-32768	-32768	-32768	-32768	-32768	-32768	-32768	-32768	-32768	-356608.194	323984	324030	47	513	390.299987792969	325.600006103516	386.399993896484
1	osla0325b	r	0	r	w	22	0	2	11	107	1	S1C1.TIF	S1C3.TIF	S2C1.TIF	1	1	2	1	3	1	200	887	325213	326113	1212	1210	326414	-32768	1199	283.08600000001	-32768	-32768	-32768	-32768	-32768	-32768	-32768	-32768	-32768	-32768	-32768	-358898.914	326410	326465	56	502.200012207031	384.899993896484	705.200012207031	376
1	osla0325b	r	0	r	w	22	0	2	12	108	-1	S2C1.TIF	S2C3.TIF	S1C1.TIF	2	2	1	1	3	1	200	667	327582	328282	1357	1373	328518	-32768	1371	218.135999999999	-32768	-32768	-32768	-32768	-32768	-32768	-32768	-32768	-32768	-32768	-32768	-361067.864	328515	328561	47	510.200012207031	385	353.299987792969	369.100006103516
1	osla0325b	r	0	r	w	22	1	2	13	109	1	S2C3.TIF	S2C1.TIF	S1C2.TIF	2	2	1	3	1	2	200	536	329951	330501	1170	1160	330736	-32768	1166	217.489000000001	-32768	-32768	-32768	-32768	-32768	-32768	-32768	-32768	-32768	-32768	-32768	-363286.511	330732	330770	39	505.200012207031	390	666.5	375.600006103516
1	osla0325b	r	0	r	w	22	0	2	14	110	1	S2C3.TIF	S2C2.TIF	S1C3.TIF	2	2	1	3	2	3	200	983	331923	332923	1303	1310	333150	-32768	1306	209.310999999987	-32768	-32768	-32768	-32768	-32768	-32768	-32768	-32768	-32768	-32768	-32768	-365708.689	333146	333200	55	501.600006103516	389.799987792969	692.5	382.100006103516
1	osla0325b	r	0	r	w	22	1	2	15	111	-1	S2C2.TIF	S2C1.TIF	S1C3.TIF	2	2	1	2	1	3	200	724	334486	335236	1131	1130	335461	-32768	1178	207.927000000025	-32768	-32768	-32768	-32768	-32768	-32768	-32768	-32768	-32768	-32768	-32768	-368021.073	335456	335500	45	512	379.600006103516	342.5	370.799987792969
1	osla0325b	r	0	r	w	22	1	2	16	112	1	S1C1.TIF	S1C3.TIF	S2C2.TIF	1	1	2	1	3	2	200	556	336892	337442	1208	1210	337684	-32768	1217	223.939000000013	-32768	-32768	-32768	-32768	-32768	-32768	-32768	-32768	-32768	-32768	-32768	-370228.061	337681	337737	57	504.399993896484	387.700012207031	709.599975585938	376.200012207031
1	osla0325b	r	0	r	w	22	0	2	17	113	1	S1C3.TIF	S1C1.TIF	S2C3.TIF	1	1	2	3	1	3	200	513	338774	339324	1184	1193	339587	-32768	1208	244.993000000017	-32768	-32768	-32768	-32768	-32768	-32768	-32768	-32768	-32768	-32768	-32768	-372110.007	339583	339635	53	508.799987792969	375	700.299987792969	369.100006103516
1	osla0325b	r	0	r	w	22	0	2	18	114	-1	S1C1.TIF	S1C2.TIF	S2C1.TIF	1	1	2	1	2	1	200	629	341008	341658	1374	1374	341904	-32768	1454	228.006999999983	-32768	-32768	-32768	-32768	-32768	-32768	-32768	-32768	-32768	-32768	-32768	-374443.993	341901	341946	46	515.099975585938	392.200012207031	344.799987792969	381.200012207031
1	osla0325b	r	0	r	w	22	1	2	19	115	-1	S1C3.TIF	S1C1.TIF	S2C2.TIF	1	1	2	3	1	2	200	922	342982	343932	1298	1304	344149	-32768	1314	199.444000000018	-32768	-32768	-32768	-32768	-32768	-32768	-32768	-32768	-32768	-32768	-32768	-376717.556	344145	344190	46	510.100006103516	382	333.899993896484	381.899993896484
1	osla0325b	r	0	r	w	22	1	2	20	116	-1	S1C1.TIF	S1C3.TIF	S2C2.TIF	1	1	2	1	3	2	200	598	345580	346180	1349	1360	346374	-32768	1361	177.216000000015	-32768	-32768	-32768	-32768	-32768	-32768	-32768	-32768	-32768	-32768	-32768	-378964.784	346369	346414	46	503.899993896484	382.899993896484	343.700012207031	375.5
1	osla0325b	r	0	r	w	22	1	2	21	117	-1	S2C3.TIF	S2C2.TIF	S1C1.TIF	2	2	1	3	2	1	200	847	347762	348612	1205	1196	348843	-32768	1173	212.924999999988	-32768	-32768	-32768	-32768	-32768	-32768	-32768	-32768	-32768	-32768	-32768	-381398.075	348840	348871	32	515.700012207031	383.899993896484	339.200012207031	372.5
1	osla0325b	r	0	r	w	22	1	2	22	118	1	S2C3.TIF	S2C2.TIF	S1C1.TIF	2	2	1	3	2	1	200	700	349926	350626	1151	1153	350861	-32768	1184	217.425999999978	-32768	-32768	-32768	-32768	-32768	-32768	-32768	-32768	-32768	-32768	-32768	-383411.574	350856	350901	46	499.200012207031	372.899993896484	689.200012207031	369.600006103516
1	osla0325b	r	0	r	w	22	0	2	23	119	1	S2C3.TIF	S2C1.TIF	S1C3.TIF	2	2	1	3	1	3	200	533	351960	352510	1176	1166	352758	-32768	1136	230.431999999972	-32768	-32768	-32768	-32768	-32768	-32768	-32768	-32768	-32768	-32768	-32768	-385295.568	352754	352796	43	503.399993896484	379	671.400024414062	369.899993896484
1	osla0325b	r	0	r	w	22	1	2	24	120	-1	S1C1.TIF	S1C2.TIF	S2C3.TIF	1	1	2	1	2	3	200	950	355028	355978	1291	1285	356233	-32768	1255	237.940999999992	-32768	-32768	-32768	-32768	-32768	-32768	-32768	-32768	-32768	-32768	-32768	-388763.059	356228	356277	50	506.600006103516	383.299987792969	313.200012207031	372.200012207031
1	osla0325b	r	0	r	w	22	1	2	25	121	-1	S2C3.TIF	S2C1.TIF	S1C2.TIF	2	2	1	3	1	2	200	972	357639	358639	1262	1277	358866	-32768	1314	209.875	-32768	-32768	-32768	-32768	-32768	-32768	-32768	-32768	-32768	-32768	-32768	-391424.125	358862	358916	55	500.700012207031	385.799987792969	320.799987792969	384.899993896484
1	osla0325b	r	0	r	w	22	0	2	26	122	1	S2C1.TIF	S2C2.TIF	S1C1.TIF	2	2	1	1	2	1	200	617	359958	360608	1257	1258	360856	-32768	1205	229.818000000028	-32768	-32768	-32768	-32768	-32768	-32768	-32768	-32768	-32768	-32768	-32768	-393394.182	360852	360908	57	498.100006103516	382	712.599975585938	367.799987792969
1	osla0325b	r	0	r	w	22	1	2	27	123	-1	S1C3.TIF	S1C1.TIF	S2C2.TIF	1	1	2	3	1	2	200	915	361963	362863	1329	1329	363057	-32768	1352	175.837999999989	-32768	-32768	-32768	-32768	-32768	-32768	-32768	-32768	-32768	-32768	-32768	-395649.162	363053	363098	46	501.399993896484	388.600006103516	340.100006103516	377.399993896484
1	osla0325b	r	0	r	w	22	1	2	28	124	1	S1C3.TIF	S1C2.TIF	S2C1.TIF	1	1	2	3	2	1	200	637	364152	364802	1294	1297	365035	-32768	1260	215.315000000002	-32768	-32768	-32768	-32768	-32768	-32768	-32768	-32768	-32768	-32768	-32768	-397587.685	365030	365083	54	499.399993896484	379.899993896484	693.200012207031	371
1	osla0325b	r	0	r	w	22	1	2	29	125	-1	S1C3.TIF	S1C2.TIF	S2C1.TIF	1	1	2	3	2	1	200	985	366126	367126	1294	1303	367330	-32768	1333	187.194000000018	367326	367369	44	512.5	382.299987792969	370.600006103516	380.600006103516	116.300003051758	343.100006103516	4.0778793447224	179.313323929681	183.194000000018	367494	367520	27	351.100006103516	378.899993896484	336.700012207031	377.100006103516
1	osla0325b	r	0	r	w	22	1	2	30	126	-1	S2C3.TIF	S2C1.TIF	S1C2.TIF	2	2	1	3	1	2	200	882	368581	369481	1335	1340	369740	-32768	1314	242.325000000012	-32768	-32768	-32768	-32768	-32768	-32768	-32768	-32768	-32768	-32768	-32768	-402265.675	369736	369776	41	504.200012207031	387	351.899993896484	379.100006103516
1	osla0325b	r	0	r	w	22	1	2	31	127	1	S1C2.TIF	S1C1.TIF	S2C3.TIF	1	1	2	2	1	3	200	758	370809	371559	1315	1320	371769	-32768	1333	192.337999999989	-32768	-32768	-32768	-32768	-32768	-32768	-32768	-32768	-32768	-32768	-32768	-404344.662	371766	371807	42	493.899993896484	384.299987792969	663.900024414062	375.799987792969
1	osla0325b	r	0	r	w	22	0	2	32	128	-1	S2C3.TIF	S2C1.TIF	S1C3.TIF	2	2	1	3	1	3	200	816	372961	373761	1242	1240	373940	-32768	1219	161.319000000018	-32768	-32768	-32768	-32768	-32768	-32768	-32768	-32768	-32768	-32768	-32768	-406546.681	373936	373979	44	501	373.700012207031	358	373.200012207031
1	osla0325b	r	0	r	w	22	1	2	33	129	-1	S2C2.TIF	S2C3.TIF	S1C1.TIF	2	2	1	2	3	1	200	767	375563	376363	1253	1249	376590	-32768	1270	209.168000000005	-32768	-32768	-32768	-32768	-32768	-32768	-32768	-32768	-32768	-32768	-32768	-409148.832	376586	376642	57	495.200012207031	380.399993896484	298	378.5
1	osla0325b	r	0	r	w	22	1	2	34	130	1	S2C2.TIF	S2C3.TIF	S1C1.TIF	2	2	1	2	3	1	200	939	377934	378884	1088	1090	379098	-32768	1074	196.78899999999	379095	379132	38	496.100006103516	379.399993896484	664.299987792969	368.399993896484	147.199996948242	351.399993896484	4.8436872670807	3.74710368972387	193.78899999999	379289	379296	8	678.200012207031	369	692.900024414062	365.700012207031
1	osla0325b	r	0	r	w	22	0	2	35	131	1	S2C1.TIF	S2C2.TIF	S1C1.TIF	2	2	1	1	2	1	200	990	380971	381971	1232	1230	382209	-32768	1179	219.646999999997	-32768	-32768	-32768	-32768	-32768	-32768	-32768	-32768	-32768	-32768	-32768	-414757.353	382205	382248	44	499.100006103516	383.899993896484	680.799987792969	376
1	osla0325b	r	0	r	w	22	0	2	36	132	-1	S1C3.TIF	S1C1.TIF	S2C3.TIF	1	1	2	3	1	3	200	576	384007	384607	1195	1212	384883	-32768	1238	257.731000000029	384880	384941	62	500.5	380.799987792969	254.100006103516	390.5	153.100006103516	411.299987792969	7.04549987676431	-177.736595746484	254.731000000029	385045	385065	21	263.799987792969	389.399993896484	295	386.200012207031
1	osla0325b	r	0	r	w	22	0	2	37	133	1	S2C1.TIF	S2C3.TIF	S1C1.TIF	2	2	1	1	3	1	200	758	386098	386848	1262	1260	387082	-32768	1239	216.598999999987	-32768	-32768	-32768	-32768	-32768	-32768	-32768	-32768	-32768	-32768	-32768	-419633.401	387078	387134	57	493.700012207031	379.399993896484	724.400024414062	370.100006103516
1	osla0325b	r	0	r	w	22	0	2	38	134	-1	S1C3.TIF	S1C2.TIF	S2C3.TIF	1	1	2	3	2	3	200	516	388259	388809	1345	1342	389047	-32768	1379	220.244000000006	-32768	-32768	-32768	-32768	-32768	-32768	-32768	-32768	-32768	-32768	-32768	-421594.756	389043	389100	58	499.899993896484	377	301.5	380.899993896484
1	osla0325b	r	0	r	w	22	0	2	39	135	1	S1C1.TIF	S1C3.TIF	S2C1.TIF	1	1	2	1	3	1	200	615	390570	391220	1205	1206	391431	-32768	1179	193.587999999989	-32768	-32768	-32768	-32768	-32768	-32768	-32768	-32768	-32768	-32768	-32768	-424005.412	391427	391472	46	494.799987792969	373.600006103516	670.900024414062	368.899993896484
1	osla0325b	r	0	r	w	22	0	2	40	136	-1	S2C3.TIF	S2C2.TIF	S1C3.TIF	2	2	1	3	2	3	200	666	392523	393223	1214	1224	393442	-32768	1216	200.648999999976	-32768	-32768	-32768	-32768	-32768	-32768	-32768	-32768	-32768	-32768	-32768	-426009.351	393438	393481	44	495.100006103516	376	328.100006103516	374
1	osla0325b	r	0	r	w	22	0	2	41	137	-1	S2C2.TIF	S2C1.TIF	S1C2.TIF	2	2	1	2	1	2	200	943	394528	395478	1208	1210	395743	-32768	1206	246.876999999979	395739	395778	40	502	378.899993896484	383.600006103516	368.700012207031	118.300003051758	271.399993896484	3.41493663714536	175.069835210845	242.876999999979	395887	395921	35	365.5	376.200012207031	324.200012207031	370.299987792969
1	osla0325b	r	0	r	w	22	0	2	42	138	-1	S1C1.TIF	S1C3.TIF	S2C1.TIF	1	1	2	1	3	1	200	668	396943	397643	1259	1251	397844	-32768	1267	182.901000000013	-32768	-32768	-32768	-32768	-32768	-32768	-32768	-32768	-32768	-32768	-32768	-430429.099	397840	397884	45	507.399993896484	381	359.299987792969	372.799987792969
1	osla0325b	r	0	r	w	22	1	2	43	139	-1	S1C3.TIF	S1C2.TIF	S2C1.TIF	1	1	2	3	2	1	200	813	399364	400164	1144	1141	400403	-32768	1147	221.254000000015	-32768	-32768	-32768	-32768	-32768	-32768	-32768	-32768	-32768	-32768	-32768	-432949.746	400399	400442	44	503.299987792969	383.100006103516	352.5	371.799987792969
1	osla0325b	r	0	r	w	22	0	2	44	140	-1	S1C3.TIF	S1C2.TIF	S2C3.TIF	1	1	2	3	2	3	200	770	402165	402965	1079	1086	403157	-32768	1108	174.375999999989	-32768	-32768	-32768	-32768	-32768	-32768	-32768	-32768	-32768	-32768	-32768	-435750.624	403152	403195	44	505.600006103516	379.799987792969	352.799987792969	370
1	osla0325b	r	0	r	w	22	1	2	45	141	1	S1C1.TIF	S1C2.TIF	S2C3.TIF	1	1	2	1	2	3	200	790	404518	405318	1129	1135	405569	-32768	1111	232.798999999999	-32768	-32768	-32768	-32768	-32768	-32768	-32768	-32768	-32768	-32768	-32768	-438104.201	405565	405618	54	495.299987792969	378	711.900024414062	369.899993896484
1	osla0325b	r	0	r	w	22	0	2	46	142	-1	S1C3.TIF	S1C1.TIF	S2C3.TIF	1	1	2	3	1	3	200	628	406715	407365	1185	1190	407575	-32768	1176	192.593999999983	-32768	-32768	-32768	-32768	-32768	-32768	-32768	-32768	-32768	-32768	-32768	-440150.406	407571	407611	41	496.399993896484	378.100006103516	354.200012207031	366.5
1	osla0325b	r	0	r	w	22	0	2	47	143	-1	S2C1.TIF	S2C2.TIF	S1C1.TIF	2	2	1	1	2	1	200	501	408664	409164	1148	1146	409399	-32768	1154	217.445999999996	-32768	-32768	-32768	-32768	-32768	-32768	-32768	-32768	-32768	-32768	-32768	-441949.554	409395	409442	48	501.600006103516	376.600006103516	316.899993896484	367.899993896484
1	osla0325b	r	0	r	w	22	1	2	48	144	1	S1C3.TIF	S1C1.TIF	S2C2.TIF	1	1	2	3	1	2	200	681	410915	411615	1132	1140	411856	-32768	1174	223.234999999986	-32768	-32768	-32768	-32768	-32768	-32768	-32768	-32768	-32768	-32768	-32768	-444400.765	411852	411897	46	503.399993896484	381.799987792969	675.900024414062	367
1	osla0325b	r	0	r	w	22	1	2	49	145	-1	S2C2.TIF	S2C3.TIF	S1C1.TIF	2	2	1	2	3	1	200	769	412924	413724	1232	1231	413929	-32768	1218	187.75	-32768	-32768	-32768	-32768	-32768	-32768	-32768	-32768	-32768	-32768	-32768	-446509.25	413925	413965	41	489.299987792969	376.5	337.600006103516	362.5
1	osla0325b	r	0	r	w	22	1	2	50	146	-1	S2C1.TIF	S2C3.TIF	S1C2.TIF	2	2	1	1	3	2	200	619	415064	415714	1240	1244	415897	-32768	1232	164.854999999981	-32768	-32768	-32768	-32768	-32768	-32768	-32768	-32768	-32768	-32768	-32768	-448500.145	415892	415937	46	498.200012207031	381.399993896484	334	365.100006103516
1	osla0325b	r	0	r	w	22	1	2	51	147	1	S1C3.TIF	S1C1.TIF	S2C2.TIF	1	1	2	3	1	2	200	541	416980	417530	1239	1243	417757	-32768	1228	208.79800000001	-32768	-32768	-32768	-32768	-32768	-32768	-32768	-32768	-32768	-32768	-32768	-450316.202	417754	417796	43	509	378.899993896484	686.5	375.100006103516
1	osla0325b	r	0	r	w	22	1	2	52	148	1	S2C2.TIF	S2C3.TIF	S1C1.TIF	2	2	1	2	3	1	200	502	418847	419347	1149	1156	419640	-32768	1200	275.681999999972	419636	419678	43	498	382.200012207031	641.5	373.600006103516	126.5	305.399993896484	4.13098292566045	3.4345906387131	271.681999999972	419824	419860	37	655.099975585938	374.5	688.400024414062	369.200012207031
1	osla0325b	r	0	r	w	22	0	2	53	149	1	S1C2.TIF	S1C3.TIF	S2C2.TIF	1	1	2	2	3	2	200	695	421282	421982	1149	1141	422221	-32768	1122	221.408999999985	-32768	-32768	-32768	-32768	-32768	-32768	-32768	-32768	-32768	-32768	-32768	-454767.591	422217	422267	51	497.399993896484	385.899993896484	691.599975585938	366.700012207031
1	osla0325b	r	0	r	w	22	1	2	54	150	-1	S1C1.TIF	S1C3.TIF	S2C2.TIF	1	1	2	1	3	2	200	742	423955	424705	1117	1119	424954	-32768	1142	232.184000000008	-32768	-32768	-32768	-32768	-32768	-32768	-32768	-32768	-32768	-32768	-32768	-457489.816	424951	424981	31	498.700012207031	377.200012207031	341.600006103516	375.700012207031
1	osla0325b	r	0	r	w	22	0	2	55	151	1	S1C3.TIF	S1C2.TIF	S2C3.TIF	1	1	2	3	2	3	200	818	426005	426855	1150	1141	427085	-32768	1140	212.27899999998	-32768	-32768	-32768	-32768	-32768	-32768	-32768	-32768	-32768	-32768	-32768	-459640.721	427081	427122	42	502.399993896484	379.600006103516	678	368.100006103516
1	osla0325b	r	0	r	w	22	0	2	56	152	1	S2C2.TIF	S2C3.TIF	S1C2.TIF	2	2	1	2	3	2	200	728	428172	428922	1195	1198	429142	-32768	1225	202.001999999979	-32768	-32768	-32768	-32768	-32768	-32768	-32768	-32768	-32768	-32768	-32768	-461707.998	429138	429183	46	493.700012207031	385.5	667.299987792969	373.399993896484
1	osla0325b	r	0	r	w	22	1	2	57	153	-1	S2C1.TIF	S2C2.TIF	S1C3.TIF	2	2	1	1	2	3	200	519	430534	431084	1152	1149	431331	-32768	1116	229.126999999979	-32768	-32768	-32768	-32768	-32768	-32768	-32768	-32768	-32768	-32768	-32768	-463869.873	431327	431374	48	496.899993896484	379.299987792969	295.100006103516	372.200012207031
1	osla0325b	r	0	r	w	22	0	2	58	154	1	S2C2.TIF	S2C1.TIF	S1C2.TIF	2	2	1	2	1	2	200	789	432399	433199	1123	1137	433445	-32768	1167	228.260999999999	-32768	-32768	-32768	-32768	-32768	-32768	-32768	-32768	-32768	-32768	-32768	-465984.739	433440	433497	58	497.299987792969	379.600006103516	710.599975585938	365
1	osla0325b	r	0	r	w	22	0	2	59	155	-1	S2C3.TIF	S2C2.TIF	S1C3.TIF	2	2	1	3	2	3	200	904	434540	435440	1202	1205	435638	-32768	1182	180.353000000003	435634	435671	38	502.200012207031	383.399993896484	582.200012207031	372.5	103.199996948242	236.300003051758	2.32348975186734	7.76984265725918	176.353000000003	435916	435945	30	372.799987792969	374.799987792969	336.899993896484	376.899993896484
1	osla0325b	r	0	r	w	22	1	2	60	156	1	S2C2.TIF	S2C1.TIF	S1C3.TIF	2	2	1	2	1	3	200	917	437078	437978	1316	1334	438203	-32768	1369	206.440999999992	-32768	-32768	-32768	-32768	-32768	-32768	-32768	-32768	-32768	-32768	-32768	-470764.559	438199	438255	57	508.899993896484	381.799987792969	692.299987792969	376.700012207031
1	osla0325b	r	0	r	w	22	1	2	61	157	1	S2C3.TIF	S2C1.TIF	S1C2.TIF	2	2	1	3	1	2	200	729	439302	440052	1188	1192	440280	-32768	1166	209.858999999997	-32768	-32768	-32768	-32768	-32768	-32768	-32768	-32768	-32768	-32768	-32768	-472838.141	440276	440320	45	499.200012207031	380.299987792969	687.099975585938	369.5
1	osla0325b	r	0	r	w	22	1	2	62	158	1	S1C2.TIF	S1C1.TIF	S2C3.TIF	1	1	2	2	1	3	200	705	441504	442204	1339	1350	442434	-32768	1385	212.981000000029	-32768	-32768	-32768	-32768	-32768	-32768	-32768	-32768	-32768	-32768	-32768	-474989.019	442429	442458	30	486.799987792969	389.600006103516	686.700012207031	373
1	osla0325b	r	0	r	w	22	0	2	63	159	1	S2C2.TIF	S2C1.TIF	S1C2.TIF	2	2	1	2	1	2	200	507	443872	444372	1223	1231	444583	-32768	1237	193.558000000019	-32768	-32768	-32768	-32768	-32768	-32768	-32768	-32768	-32768	-32768	-32768	-477157.442	444579	444638	60	484.299987792969	382.600006103516	724.599975585938	376.200012207031
1	osla0325b	r	0	r	w	22	1	2	64	160	-1	S1C2.TIF	S1C1.TIF	S2C3.TIF	1	1	2	2	1	3	200	756	445969	446719	1230	1244	446910	-32768	1292	174.396000000008	-32768	-32768	-32768	-32768	-32768	-32768	-32768	-32768	-32768	-32768	-32768	-479503.604	446906	446951	46	504.700012207031	384.899993896484	350	368.100006103516
1	osla0325b	r	0	r	w	22	0	2	65	161	-1	S2C1.TIF	S2C3.TIF	S1C1.TIF	2	2	1	1	3	1	200	714	447973	448673	1140	1144	448884	-32768	1127	194.140000000014	448878	448906	29	504.600006103516	376.700012207031	377	372	127.800003051758	282.600006103516	3.66916039311628	177.888175809472	188.140000000014	449030	449053	24	378.799987792969	371.600006103516	312.700012207031	378.799987792969
1	osla0325b	r	0	r	w	22	0	2	66	162	-1	S2C3.TIF	S2C1.TIF	S1C3.TIF	2	2	1	3	1	3	200	525	450093	450643	1124	1124	450885	-32768	1090	224.396000000008	-32768	-32768	-32768	-32768	-32768	-32768	-32768	-32768	-32768	-32768	-32768	-483428.604	450882	450915	34	496.100006103516	378.5	331.700012207031	371.600006103516
1	osla0325b	r	0	r	w	22	1	2	67	163	-1	S2C2.TIF	S2C1.TIF	S1C3.TIF	2	2	1	2	1	3	200	698	452095	452795	1128	1133	453001	-32768	1118	188.533999999985	452997	453024	28	485.299987792969	387.200012207031	375.200012207031	364.5	110.199996948242	235.899993896484	3.23052647053207	168.33455083547	184.533999999985	453222	453235	14	372.399993896484	364.600006103516	338.700012207031	365.5
1	osla0325b	r	0	r	w	22	0	2	68	164	1	S2C1.TIF	S2C3.TIF	S1C1.TIF	2	2	1	1	3	1	200	748	454625	455375	1176	1172	455578	-32768	1174	185.515000000014	455574	455619	46	492.899993896484	389.700012207031	631.599975585938	375.600006103516	106.199996948242	293.5	4.00623217625731	5.81296861170357	181.515000000014	455758	455782	25	640.599975585938	375	707.799987792969	375.399993896484
1	osla0325b	r	0	r	w	22	0	2	69	165	1	S1C2.TIF	S1C3.TIF	S2C2.TIF	1	1	2	2	3	2	200	917	458350	459250	1141	1141	459506	-32768	1134	238.871999999974	-32768	-32768	-32768	-32768	-32768	-32768	-32768	-32768	-32768	-32768	-32768	-492035.128	459502	459556	55	506.700012207031	379.399993896484	737.799987792969	374.899993896484
1	osla0325b	r	0	r	w	22	0	2	70	166	-1	S1C2.TIF	S1C3.TIF	S2C2.TIF	1	1	2	2	3	2	200	707	460911	461611	1258	1246	461854	-32768	1278	224.950000000012	-32768	-32768	-32768	-32768	-32768	-32768	-32768	-32768	-32768	-32768	-32768	-494397.05	461850	461897	48	499.100006103516	385.600006103516	336.600006103516	373.799987792969
1	osla0325b	r	0	r	w	22	0	2	71	167	-1	S1C2.TIF	S1C3.TIF	S2C2.TIF	1	1	2	2	3	2	200	553	463274	463824	1306	1281	464062	-32768	1263	219.901000000013	-32768	-32768	-32768	-32768	-32768	-32768	-32768	-32768	-32768	-32768	-32768	-496610.099	464056	464099	44	490.100006103516	384.100006103516	342.399993896484	377.200012207031
1	osla0325b	r	0	r	w	22	0	2	72	168	1	S1C1.TIF	S1C2.TIF	S2C1.TIF	1	1	2	1	2	1	200	520	465159	465709	1198	1198	465948	-32768	1219	221.906000000017	-32768	-32768	-32768	-32768	-32768	-32768	-32768	-32768	-32768	-32768	-32768	-498494.094	465944	465996	53	497.600006103516	382.600006103516	685.400024414062	380.700012207031
1	osla0325b	r	0	r	w	22	1	2	73	169	1	S2C2.TIF	S2C1.TIF	S1C3.TIF	2	2	1	2	1	3	200	775	467328	468128	1256	1255	468341	-32768	1220	196.112000000023	-32768	-32768	-32768	-32768	-32768	-32768	-32768	-32768	-32768	-32768	-32768	-500912.888	468336	468380	45	507.799987792969	385.5	687.599975585938	371
1	osla0325b	r	0	r	w	22	0	2	74	170	-1	S1C1.TIF	S1C3.TIF	S2C1.TIF	1	1	2	1	3	1	200	515	469809	470359	1211	1210	470586	-32768	1210	209.853000000003	470582	470607	26	505.299987792969	378	374.5	372	141.5	274.899993896484	3.76258395842532	177.370502890803	205.853000000003	470744	470773	30	350.399993896484	373.200012207031	327	375.5
1	osla0325b	r	0	r	w	22	1	2	75	171	-1	S1C2.TIF	S1C3.TIF	S2C1.TIF	1	1	2	2	3	1	200	530	471962	472512	1203	1206	472719	-32768	1194	188.907000000007	-32768	-32768	-32768	-32768	-32768	-32768	-32768	-32768	-32768	-32768	-32768	-505298.093	472714	472757	44	488.600006103516	376	347.100006103516	371.799987792969
1	osla0325b	r	0	r	w	22	1	2	76	172	-1	S1C2.TIF	S1C3.TIF	S2C1.TIF	1	1	2	2	3	1	200	680	473801	474501	1094	1105	474680	-32768	1125	161.414999999979	-32768	-32768	-32768	-32768	-32768	-32768	-32768	-32768	-32768	-32768	-32768	-507286.585	474676	474730	55	500.700012207031	381.399993896484	304.299987792969	380.299987792969
1	osla0325b	r	0	r	w	22	1	2	77	173	1	S2C3.TIF	S2C2.TIF	S1C1.TIF	2	2	1	3	2	1	200	634	475784	476434	1322	1335	476667	-32768	1356	215.385000000009	-32768	-32768	-32768	-32768	-32768	-32768	-32768	-32768	-32768	-32768	-32768	-509219.615	476663	476718	56	496.799987792969	389.799987792969	709	382.799987792969
1	osla0325b	r	0	r	w	22	0	2	78	174	-1	S1C2.TIF	S1C1.TIF	S2C2.TIF	1	1	2	2	1	2	200	877	478016	478916	1243	1245	479118	-32768	1235	185.231000000029	-32768	-32768	-32768	-32768	-32768	-32768	-32768	-32768	-32768	-32768	-32768	-511700.769	479114	479157	44	498	379.700012207031	345.5	370.100006103516
1	osla0325b	r	0	r	w	22	0	2	79	175	1	S2C2.TIF	S2C3.TIF	S1C2.TIF	2	2	1	2	3	2	200	635	480854	481504	1157	1157	481556	-32768	1153	34.3119999999763	-32768	-32768	-32768	-32768	-32768	-32768	-32768	-32768	-32768	-32768	-32768	-514289.688	481742	481787	46	503.299987792969	375.799987792969	683.099975585938	362.899993896484
1	osla0325b	r	0	r	w	22	0	2	80	176	-1	S1C1.TIF	S1C2.TIF	S2C1.TIF	1	1	2	1	2	1	200	681	483496	484196	1014	1020	484458	-32768	1038	243.559000000008	-32768	-32768	-32768	-32768	-32768	-32768	-32768	-32768	-32768	-32768	-32768	-516982.441	484453	484482	30	501.399993896484	373.100006103516	344.5	367.399993896484
1	osla0325b	r	0	r	w	22	1	2	81	177	1	S1C2.TIF	S1C3.TIF	S2C1.TIF	1	1	2	2	3	1	200	579	486148	486748	1213	1202	487000	-32768	1206	234.260999999999	-32768	-32768	-32768	-32768	-32768	-32768	-32768	-32768	-32768	-32768	-32768	-519533.739	486996	487051	56	507	384	694.900024414062	368.700012207031
1	osla0325b	r	0	r	w	22	0	2	82	178	-1	S2C2.TIF	S2C3.TIF	S1C2.TIF	2	2	1	2	3	2	200	949	488133	489083	1194	1205	489317	-32768	1229	217.071999999986	-32768	-32768	-32768	-32768	-32768	-32768	-32768	-32768	-32768	-32768	-32768	-521867.928	489313	489360	48	502.399993896484	378.100006103516	332.399993896484	366.799987792969
1	osla0325b	r	0	r	w	22	1	2	83	179	1	S2C1.TIF	S2C2.TIF	S1C3.TIF	2	2	1	1	2	3	200	715	490417	491167	1191	1177	491427	-32768	1171	242.967999999993	-32768	-32768	-32768	-32768	-32768	-32768	-32768	-32768	-32768	-32768	-32768	-523952.032	491423	491479	57	501.799987792969	382.399993896484	711.599975585938	362.700012207031
1	osla0325b	r	0	r	w	22	0	2	84	180	1	S1C1.TIF	S1C2.TIF	S2C1.TIF	1	1	2	1	2	1	200	715	492887	493637	1196	1199	493868	-32768	1193	214.446999999986	-32768	-32768	-32768	-32768	-32768	-32768	-32768	-32768	-32768	-32768	-32768	-526421.553	493864	493916	53	498.299987792969	383.600006103516	729	368.5
1	osla0325b	r	0	r	w	22	0	2	85	181	1	S2C3.TIF	S2C2.TIF	S1C3.TIF	2	2	1	3	2	3	200	942	495145	496095	1256	1262	496319	-32768	1225	206.647999999986	496315	496358	44	507.700012207031	382.799987792969	359.700012207031	369.299987792969	131	326.100006103516	4.27058031423799	174.781333532351	202.647999999986	496438	496500	63	344.200012207031	378.799987792969	678.200012207031	368
1	osla0325b	r	0	r	w	22	0	2	86	182	1	S2C3.TIF	S2C1.TIF	S1C3.TIF	2	2	1	3	1	3	200	875	497563	498463	1274	1281	498703	-32768	1287	222.058000000019	-32768	-32768	-32768	-32768	-32768	-32768	-32768	-32768	-32768	-32768	-32768	-531248.942	498699	498744	46	510.700012207031	382.899993896484	675.5	367.700012207031
1	osla0325b	r	0	r	w	22	1	2	87	183	1	S1C2.TIF	S1C3.TIF	S2C1.TIF	1	1	2	2	3	1	200	568	499887	500487	1128	1125	500720	-32768	1139	215.313000000024	-32768	-32768	-32768	-32768	-32768	-32768	-32768	-32768	-32768	-32768	-32768	-533272.687	500717	500775	59	493.600006103516	382.399993896484	739.700012207031	375.899993896484
1	osla0325b	r	0	r	w	22	1	2	88	184	1	S2C1.TIF	S2C3.TIF	S1C2.TIF	2	2	1	1	3	2	200	614	501827	502477	1306	1305	502663	-32768	1318	169.161000000022	502659	502703	45	498.700012207031	389.799987792969	643.299987792969	380.799987792969	147	343	4.16323529194175	3.56665882119644	165.161000000022	503442	503499	58	503.200012207031	384.399993896484	725.900024414062	378.700012207031
1	osla0325b	r	0	r	w	22	1	2	89	185	-1	S1C2.TIF	S1C1.TIF	S2C3.TIF	1	1	2	2	1	3	200	660	504548	505198	1362	1364	505387	-32768	1357	172.299999999988	-32768	-32768	-32768	-32768	-32768	-32768	-32768	-32768	-32768	-32768	-32768	-537982.7	505383	505429	47	510	395.399993896484	339.899993896484	380.799987792969
1	osla0325b	r	0	r	w	22	1	2	90	186	-1	S2C3.TIF	S2C2.TIF	S1C1.TIF	2	2	1	3	2	1	200	636	506734	507384	1370	1362	507662	-32768	1355	260.536000000022	-32768	-32768	-32768	-32768	-32768	-32768	-32768	-32768	-32768	-32768	-32768	-540169.464	507658	507686	29	512.900024414062	393.299987792969	350.899993896484	384.5
1	osla0325b	r	0	r	w	22	0	2	91	187	-1	S2C2.TIF	S2C1.TIF	S1C2.TIF	2	2	1	2	1	2	200	902	509076	509976	1226	1224	509995	-32768	1213	1.14399999997113	510240	510284	45	501.799987792969	385.700012207031	363.399993896484	369.399993896484	111.199996948242	264.299987792969	4.00457740872042	173.274039869801	246.143999999971	510432	510454	23	344.299987792969	373.399993896484	313.399993896484	381.399993896484
1	osla0325b	r	0	r	w	22	1	2	92	188	1	S1C1.TIF	S1C3.TIF	S2C2.TIF	1	1	2	1	3	2	200	635	511544	512194	1193	1199	512499	-32768	1198	287.494999999995	512496	512538	43	501.100006103516	381.700012207031	656.700012207031	373.899993896484	158.300003051758	405.799987792969	4.47689490856582	2.87389130740347	284.494999999995	512709	512729	21	674	370.899993896484	694.5	376.200012207031
1	osla0325b	r	0	r	w	22	0	2	93	189	1	S1C2.TIF	S1C1.TIF	S2C2.TIF	1	1	2	2	1	2	200	746	513828	514578	1175	1183	514796	-32768	1197	200.456000000006	-32768	-32768	-32768	-32768	-32768	-32768	-32768	-32768	-32768	-32768	-32768	-547363.544	514793	514845	53	502.5	385.100006103516	691.799987792969	372.799987792969
1	osla0325b	r	0	r	w	22	0	2	94	190	1	S1C2.TIF	S1C1.TIF	S2C2.TIF	1	1	2	2	1	2	200	823	515913	516763	1346	1333	516986	-32768	1319	204.72100000002	-32768	-32768	-32768	-32768	-32768	-32768	-32768	-32768	-32768	-32768	-32768	-549549.279	516982	517011	30	508.200012207031	384.799987792969	690.400024414062	375.399993896484
1	osla0325b	r	0	r	w	22	1	2	95	191	1	S1C3.TIF	S1C2.TIF	S2C1.TIF	1	1	2	3	2	1	200	956	518055	519005	1187	1186	519205	-32768	1206	182.800999999978	-32768	-32768	-32768	-32768	-32768	-32768	-32768	-32768	-32768	-32768	-32768	-551790.199	519202	519247	46	507.899993896484	381.299987792969	683.599975585938	371.200012207031
1	osla0325b	r	0	r	w	22	1	2	96	192	-1	S2C1.TIF	S2C2.TIF	S1C3.TIF	2	2	1	1	2	3	200	860	520334	521184	1315	1322	521402	-32768	1330	199.947999999975	-32768	-32768	-32768	-32768	-32768	-32768	-32768	-32768	-32768	-32768	-32768	-553970.052	521398	521427	30	508.399993896484	389.200012207031	357.600006103516	376.399993896484
1	osla0325b	r	0	r	w	22	0	3	1	193	1	S1C1.TIF	S1C2.TIF	S2C1.TIF	1	1	2	1	2	1	200	869	525402	526302	1551	1560	526491	-32768	1588	172.150000000023	-32768	-32768	-32768	-32768	-32768	-32768	-32768	-32768	-32768	-32768	-32768	-559086.85	526487	526543	57	489.5	380.600006103516	688.700012207031	369.399993896484
1	osla0325b	r	0	r	w	22	0	3	2	194	1	S1C2.TIF	S1C1.TIF	S2C2.TIF	1	1	2	2	1	2	200	637	527587	528237	1484	1503	528438	-32768	1501	182.766999999993	-32768	-32768	-32768	-32768	-32768	-32768	-32768	-32768	-32768	-32768	-32768	-561023.233	528434	528477	44	507.100006103516	389.5	675.599975585938	380.100006103516
1	osla0325b	r	0	r	w	22	0	3	3	195	1	S2C2.TIF	S2C3.TIF	S1C2.TIF	2	2	1	2	3	2	200	942	529586	530536	1477	1495	530747	-32768	1561	193.576000000001	-32768	-32768	-32768	-32768	-32768	-32768	-32768	-32768	-32768	-32768	-32768	-563321.424	530742	530787	46	507.200012207031	390.399993896484	672.200012207031	392.799987792969
1	osla0325b	r	0	r	w	22	0	3	4	196	-1	S1C2.TIF	S1C1.TIF	S2C2.TIF	1	1	2	2	1	2	200	538	532105	532655	1399	1394	532880	-32768	1377	207.898999999976	-32768	-32768	-32768	-32768	-32768	-32768	-32768	-32768	-32768	-32768	-32768	-565440.101	532876	532920	45	510.399993896484	390.399993896484	348.5	377.399993896484
1	osla0325b	r	0	r	w	22	0	3	5	197	-1	S1C1.TIF	S1C2.TIF	S2C1.TIF	1	1	2	1	2	1	200	716	533971	534721	1186	1181	534937	-32768	1186	198.550999999978	-32768	-32768	-32768	-32768	-32768	-32768	-32768	-32768	-32768	-32768	-32768	-567506.449	534933	534976	44	504.799987792969	387.899993896484	337.399993896484	375
1	osla0325b	r	0	r	w	22	1	3	6	198	-1	S2C2.TIF	S2C1.TIF	S1C3.TIF	2	2	1	2	1	3	200	920	536027	536977	1289	1294	537269	-32768	1319	274.368000000017	537267	537304	38	503.399993896484	393	402.399993896484	376.5	90.5999984741211	198.100006103516	2.94511463803322	170.709280880116	272.368000000017	537396	537417	22	379.799987792969	381.200012207031	324.799987792969	380.299987792969
1	osla0325b	r	0	r	w	22	1	3	7	199	-1	S1C2.TIF	S1C3.TIF	S2C1.TIF	1	1	2	2	3	1	200	615	538737	539387	1169	1161	539581	-32768	1198	176.116000000038	-32768	-32768	-32768	-32768	-32768	-32768	-32768	-32768	-32768	-32768	-32768	-572172.884	539577	539612	36	502.200012207031	383.899993896484	329.700012207031	375.899993896484
1	osla0325b	r	0	r	w	22	0	3	8	200	-1	S2C1.TIF	S2C2.TIF	S1C1.TIF	2	2	1	1	2	1	200	861	540931	541781	1308	1315	541984	-32768	1303	184.787000000011	541979	542034	56	500	389.399993896484	659.400024414062	373.299987792969	156.699996948242	424.5	4.60383236787475	5.77579573659665	179.787000000011	542113	542174	62	648.900024414062	376.200012207031	311.200012207031	371.5
1	osla0325b	r	0	r	w	22	0	3	9	201	-1	S2C2.TIF	S2C1.TIF	S1C2.TIF	2	2	1	2	1	2	200	536	543253	543803	1397	1417	543984	-32768	1460	163.023000000045	-32768	-32768	-32768	-32768	-32768	-32768	-32768	-32768	-32768	-32768	-32768	-576588.977	543980	544025	46	497.5	392.700012207031	342.200012207031	374.399993896484
1	osla0325b	r	0	r	w	22	0	3	10	202	-1	S1C3.TIF	S1C2.TIF	S2C3.TIF	1	1	2	3	2	3	200	981	545072	546072	1358	1359	546294	-32768	1362	204.143999999971	-32768	-32768	-32768	-32768	-32768	-32768	-32768	-32768	-32768	-32768	-32768	-578857.856	546290	546335	46	500.100006103516	389.799987792969	336.5	369.299987792969
1	osla0325b	r	0	r	w	22	0	3	11	203	-1	S1C2.TIF	S1C1.TIF	S2C2.TIF	1	1	2	2	1	2	200	555	547708	548258	1260	1271	548439	-32768	1318	163.655999999959	-32768	-32768	-32768	-32768	-32768	-32768	-32768	-32768	-32768	-32768	-32768	-581043.344	548435	548490	56	512.400024414062	382.5	293.799987792969	378.200012207031
1	osla0325b	r	0	r	w	22	1	3	12	204	1	S2C2.TIF	S2C1.TIF	S1C3.TIF	2	2	1	2	1	3	200	699	549788	550488	1351	1357	550710	-32768	1388	203.601999999955	-32768	-32768	-32768	-32768	-32768	-32768	-32768	-32768	-32768	-32768	-32768	-583274.398	550706	550756	51	495.700012207031	393	691.099975585938	382.600006103516
1	osla0325b	r	0	r	w	22	1	3	13	205	1	S1C2.TIF	S1C3.TIF	S2C1.TIF	1	1	2	2	3	1	200	852	551849	552699	1205	1213	552942	-32768	1202	225.476999999955	552937	552977	41	508.399993896484	384.700012207031	647	371	135.300003051758	335.299987792969	4.00222384050085	5.65319480553217	220.476999999955	553086	553121	36	661	371.200012207031	692.799987792969	372.5
1	osla0325b	r	0	r	w	22	1	3	14	206	-1	S2C1.TIF	S2C3.TIF	S1C2.TIF	2	2	1	1	3	2	200	932	554191	555141	1245	1249	555330	-32768	1241	171.841999999946	555326	555369	44	505.700012207031	385	364.600006103516	370.200012207031	107.400001525879	289.299987792969	4.07690480108929	174.004254164886	167.841999999946	555533	555546	14	345.200012207031	375.299987792969	318.100006103516	374.100006103516
1	osla0325b	r	0	r	w	22	1	3	15	207	1	S2C2.TIF	S2C3.TIF	S1C1.TIF	2	2	1	2	3	1	200	519	556851	557401	1130	1127	557634	-32768	1145	215.358000000007	557630	557674	45	496.799987792969	384.899993896484	648.5	371.700012207031	129.899993896484	352.799987792969	4.37571441386387	4.98013182944664	211.358000000007	557804	557826	23	662.799987792969	372.399993896484	696.900024414062	369.100006103516
1	osla0325b	r	0	r	w	22	1	3	16	208	-1	S1C1.TIF	S1C3.TIF	S2C2.TIF	1	1	2	1	3	2	200	509	559165	559665	1250	1269	559838	-32768	1268	155.660999999964	-32768	-32768	-32768	-32768	-32768	-32768	-32768	-32768	-32768	-32768	-32768	-592450.339	559832	559878	47	493.600006103516	384.299987792969	322.200012207031	385.700012207031
1	osla0325b	r	0	r	w	22	0	3	17	209	1	S1C2.TIF	S1C1.TIF	S2C2.TIF	1	1	2	2	1	2	200	904	561299	562199	1193	1194	562281	-32768	1187	63.7249999999767	-32768	-32768	-32768	-32768	-32768	-32768	-32768	-32768	-32768	-32768	-32768	-594985.275	562430	562476	47	493.799987792969	382.700012207031	694.5	369.899993896484
1	osla0325b	r	0	r	w	22	1	3	18	210	-1	S2C3.TIF	S2C2.TIF	S1C1.TIF	2	2	1	3	2	1	200	540	563535	564085	1238	1244	564325	-32768	1290	222.091999999946	-32768	-32768	-32768	-32768	-32768	-32768	-32768	-32768	-32768	-32768	-32768	-596870.908	564319	564377	59	510.200012207031	382.5	289.399993896484	383
1	osla0325b	r	0	r	w	22	0	3	19	211	-1	S2C1.TIF	S2C3.TIF	S1C1.TIF	2	2	1	1	3	1	200	856	565711	566561	1172	1164	566767	-32768	1166	188.677000000025	566763	566801	39	494.299987792969	383.100006103516	392.600006103516	369.200012207031	108	254.899993896484	2.9496607602486	172.206839964627	184.677000000025	566908	566929	22	376.100006103516	374.700012207031	317.299987792969	380.799987792969
1	osla0325b	r	0	r	w	22	1	3	20	212	1	S1C3.TIF	S1C2.TIF	S2C1.TIF	1	1	2	3	2	1	200	893	568010	568910	1153	1158	569110	-32768	1126	183.136999999988	-32768	-32768	-32768	-32768	-32768	-32768	-32768	-32768	-32768	-32768	-32768	-601694.863	569106	569151	46	500.399993896484	382.399993896484	687.900024414062	370.700012207031
1	osla0325b	r	0	r	w	22	0	3	21	213	1	S2C1.TIF	S2C3.TIF	S1C1.TIF	2	2	1	1	3	1	200	754	570192	570942	1144	1134	571182	-32768	1106	223.380000000005	-32768	-32768	-32768	-32768	-32768	-32768	-32768	-32768	-32768	-32768	-32768	-603726.62	571178	571214	37	497.5	387.299987792969	687.299987792969	365.700012207031
1	osla0325b	r	0	r	w	22	1	3	22	214	1	S1C2.TIF	S1C1.TIF	S2C3.TIF	1	1	2	2	1	3	200	586	572257	572857	1123	1120	573097	-32768	1143	223.439999999944	-32768	-32768	-32768	-32768	-32768	-32768	-32768	-32768	-32768	-32768	-32768	-605641.56	573092	573123	32	504.700012207031	384.399993896484	693.5	364.399993896484
1	osla0325b	r	0	r	w	22	1	3	23	215	1	S2C1.TIF	S2C2.TIF	S1C3.TIF	2	2	1	1	2	3	200	834	574496	575346	1168	1154	575534	-32768	1141	170.133000000031	575530	575569	40	490.5	385	647.799987792969	368.100006103516	133.5	339.799987792969	4.54620195179717	6.14100057382866	166.133000000031	575724	575743	20	664.900024414062	367.799987792969	700.599975585938	369.799987792969
1	osla0325b	r	0	r	w	22	0	3	24	216	1	S1C2.TIF	S1C3.TIF	S2C2.TIF	1	1	2	2	3	2	200	739	577137	577887	1191	1189	578045	-32768	1190	139.966999999946	-32768	-32768	-32768	-32768	-32768	-32768	-32768	-32768	-32768	-32768	-32768	-610673.033	578041	578086	46	493.600006103516	382.600006103516	669.799987792969	369.200012207031
1	osla0325b	r	0	r	w	22	0	3	25	217	-1	S2C2.TIF	S2C3.TIF	S1C2.TIF	2	2	1	2	3	2	200	830	579161	580011	1122	1126	580195	-32768	1108	166.947999999975	-32768	-32768	-32768	-32768	-32768	-32768	-32768	-32768	-32768	-32768	-32768	-612796.052	580190	580235	46	508.5	383.100006103516	332.200012207031	372.100006103516
1	osla0325b	r	0	r	w	22	0	3	26	218	1	S2C3.TIF	S2C2.TIF	S1C3.TIF	2	2	1	3	2	3	200	666	581677	582377	1248	1244	582594	-32768	1249	200.15399999998	582590	582629	40	515.099975585938	389.399993896484	637.299987792969	378.100006103516	152.199996948242	359.799987792969	3.52651885729229	5.29076690329626	196.15399999998	582774	582793	20	661.200012207031	377.899993896484	706.5	374.100006103516
1	osla0325b	r	0	r	w	22	0	3	27	219	1	S2C3.TIF	S2C1.TIF	S1C3.TIF	2	2	1	3	1	3	200	689	583863	584563	1224	1261	584746	-32768	1331	164.792999999947	584742	584785	44	509.899993896484	393.899993896484	634.200012207031	374.899993896484	124.400001525879	331.600006103516	3.61344526263992	8.70307958871227	160.792999999947	584898	584930	33	649.299987792969	377.799987792969	688.099975585938	377.100006103516
1	osla0325b	r	0	r	w	22	0	3	28	220	-1	S2C3.TIF	S2C2.TIF	S1C3.TIF	2	2	1	3	2	3	200	678	585988	586688	1559	1546	586896	-32768	1438	190.579999999958	-32768	-32768	-32768	-32768	-32768	-32768	-32768	-32768	-32768	-32768	-32768	-619473.42	586892	586940	49	509.5	394.100006103516	335.600006103516	374.799987792969
1	osla0325b	r	0	r	w	22	1	3	29	221	-1	S2C3.TIF	S2C2.TIF	S1C1.TIF	2	2	1	3	2	1	200	962	587989	588939	1297	1298	589183	-32768	1297	225.962000000058	-32768	-32768	-32768	-32768	-32768	-32768	-32768	-32768	-32768	-32768	-32768	-621725.038	589179	589224	46	504	387.799987792969	339.100006103516	376.899993896484
1	osla0325b	r	0	r	w	22	1	3	30	222	1	S1C2.TIF	S1C1.TIF	S2C3.TIF	1	1	2	2	1	3	200	567	590545	591145	1332	1338	591346	-32768	1344	183.459999999963	-32768	-32768	-32768	-32768	-32768	-32768	-32768	-32768	-32768	-32768	-32768	-623930.54	591342	591386	45	506.299987792969	382.200012207031	665.799987792969	376.399993896484
1	osla0325b	r	0	r	w	22	0	3	31	223	1	S2C2.TIF	S2C1.TIF	S1C2.TIF	2	2	1	2	1	2	200	566	592849	593449	1298	1291	593639	-32768	1203	172.996000000043	593635	593678	44	505.899993896484	375.600006103516	664.700012207031	363.899993896484	130.199996948242	323.299987792969	4.57562305520232	4.21986219509854	168.996000000043	593883	593909	27	677.599975585938	362.600006103516	691.200012207031	360.5
1	osla0325b	r	0	r	w	22	0	3	32	224	-1	S2C1.TIF	S2C2.TIF	S1C1.TIF	2	2	1	1	2	1	200	903	594965	595865	1207	1209	596100	-32768	1227	216.984999999986	-32768	-32768	-32768	-32768	-32768	-32768	-32768	-32768	-32768	-32768	-32768	-628651.015	596094	596138	45	500.700012207031	381.200012207031	342.799987792969	356.399993896484
1	osla0325b	r	0	r	w	22	0	3	33	225	-1	S2C2.TIF	S2C1.TIF	S1C2.TIF	2	2	1	2	1	2	200	759	597193	597943	1312	1307	598145	-32768	1246	184.756999999983	598141	598177	37	498.5	376.5	361.799987792969	364.399993896484	122.5	309.299987792969	3.94356365678062	174.935077932235	180.756999999983	598328	598358	31	344	367.299987792969	312.799987792969	369.799987792969
1	osla0325b	r	0	r	w	22	0	3	34	226	1	S1C3.TIF	S1C2.TIF	S2C3.TIF	1	1	2	3	2	3	200	985	599448	600448	1165	1179	600660	-32768	1226	194.842999999993	-32768	-32768	-32768	-32768	-32768	-32768	-32768	-32768	-32768	-32768	-32768	-633233.157	600656	600687	32	501.299987792969	384.100006103516	692.799987792969	374.799987792969
1	osla0325b	r	0	r	w	22	1	3	35	227	-1	S2C3.TIF	S2C1.TIF	S1C2.TIF	2	2	1	3	1	2	200	884	601986	602886	1266	1254	603073	-32768	1186	169.983000000007	-32768	-32768	-32768	-32768	-32768	-32768	-32768	-32768	-32768	-32768	-32768	-635671.017	603068	603101	34	493.299987792969	380.899993896484	348.399993896484	368.399993896484
1	osla0325b	r	0	r	w	22	1	3	36	228	1	S2C3.TIF	S2C1.TIF	S1C2.TIF	2	2	1	3	1	2	200	979	604420	605420	1210	1207	605631	-32768	1223	194.273999999976	-32768	-32768	-32768	-32768	-32768	-32768	-32768	-32768	-32768	-32768	-32768	-638204.726	605626	605670	45	505.899993896484	387.899993896484	678.900024414062	376.600006103516
1	osla0325b	r	0	r	w	22	0	3	37	229	-1	S1C1.TIF	S1C2.TIF	S2C1.TIF	1	1	2	1	2	1	200	848	608914	609764	995	1006	610010	-32768	1080	227.726000000024	-32768	-32768	-32768	-32768	-32768	-32768	-32768	-32768	-32768	-32768	-32768	-642550.274	610006	610037	32	500.399993896484	384.600006103516	338	370.5
1	osla0325b	r	0	r	w	22	1	3	38	230	-1	S1C3.TIF	S1C2.TIF	S2C1.TIF	1	1	2	3	2	1	200	949	611526	612476	1309	1299	612678	-32768	1215	183.964000000036	-32768	-32768	-32768	-32768	-32768	-32768	-32768	-32768	-32768	-32768	-32768	-645262.036	612674	612719	46	502.5	376.5	329.600006103516	375.399993896484
1	osla0325b	r	0	r	w	22	1	3	39	231	-1	S2C2.TIF	S2C1.TIF	S1C3.TIF	2	2	1	2	1	3	200	511	614122	614672	1128	1140	614865	-32768	1150	175.979999999981	-32768	-32768	-32768	-32768	-32768	-32768	-32768	-32768	-32768	-32768	-32768	-647457.02	614861	614902	42	491.700012207031	379	348.600006103516	375.5
1	osla0325b	r	0	r	w	22	1	3	40	232	1	S1C1.TIF	S1C3.TIF	S2C2.TIF	1	1	2	1	3	2	200	850	615937	616787	1459	1453	617001	-32768	1419	196.846999999951	-32768	-32768	-32768	-32768	-32768	-32768	-32768	-32768	-32768	-32768	-32768	-649572.153	616997	617046	50	505.799987792969	398	671.799987792969	378.399993896484
1	osla0325b	r	0	r	w	22	1	3	41	233	1	S2C3.TIF	S2C2.TIF	S1C1.TIF	2	2	1	3	2	1	200	635	618084	618734	1032	1033	618960	-32768	1004	208.462000000058	-32768	-32768	-32768	-32768	-32768	-32768	-32768	-32768	-32768	-32768	-32768	-651519.538	618956	618987	32	500	379.399993896484	703	361.700012207031
1	osla0325b	r	0	r	w	22	0	3	42	234	-1	S1C3.TIF	S1C1.TIF	S2C3.TIF	1	1	2	3	1	3	200	903	620028	620928	1284	1287	621143	-32768	1271	197.018999999971	621138	621165	28	498.200012207031	384.5	358.799987792969	369.200012207031	138.600006103516	278.200012207031	4.02987191074159	173.728243343394	192.018999999971	621333	621351	19	339	373.899993896484	321.799987792969	381.799987792969
1	osla0325b	r	0	r	w	22	0	3	43	235	1	S1C2.TIF	S1C3.TIF	S2C2.TIF	1	1	2	2	3	2	200	837	622403	623253	1109	1108	623529	-32768	1083	258.177999999956	623525	623551	27	503.5	383.899993896484	613.299987792969	370.799987792969	112.800003051758	231.399993896484	3.18218507527926	6.81341634572272	254.177999999956	623649	623673	25	608.900024414062	367	695.799987792969	362.700012207031
1	osla0325b	r	0	r	w	22	1	3	44	236	-1	S1C2.TIF	S1C1.TIF	S2C3.TIF	1	1	2	2	1	3	200	603	625100	625700	1146	1155	625898	-32768	1170	180.609000000055	-32768	-32768	-32768	-32768	-32768	-32768	-32768	-32768	-32768	-32768	-32768	-658485.391	625894	625926	33	507.899993896484	380.700012207031	339.700012207031	371.200012207031
1	osla0325b	r	0	r	w	22	1	3	45	237	1	S2C3.TIF	S2C1.TIF	S1C2.TIF	2	2	1	3	1	2	200	520	627001	627551	1268	1279	627851	-32768	1291	283.322999999975	-32768	-32768	-32768	-32768	-32768	-32768	-32768	-32768	-32768	-32768	-32768	-660335.677	627847	627892	46	508.899993896484	384.700012207031	673	381.100006103516
1	osla0325b	r	0	r	w	22	1	3	46	238	-1	S2C2.TIF	S2C3.TIF	S1C1.TIF	2	2	1	2	3	1	200	574	629325	629925	1094	1098	630150	-32768	1084	206.79700000002	-32768	-32768	-32768	-32768	-32768	-32768	-32768	-32768	-32768	-32768	-32768	-662711.203	630147	630174	28	495.700012207031	380.299987792969	345	371
1	osla0325b	r	0	r	w	22	0	3	47	239	1	S2C2.TIF	S2C1.TIF	S1C2.TIF	2	2	1	2	1	2	200	890	631641	632541	1285	1303	632823	-32768	1365	263.773999999976	632819	632864	46	505.299987792969	399.200012207031	342	388.200012207031	134.899993896484	374	4.69647578200924	176.135959936567	259.773999999976	633182	633254	73	316	389.899993896484	703.200012207031	378.600006103516
1	osla0325b	r	0	r	w	22	1	3	48	240	1	S1C2.TIF	S1C3.TIF	S2C1.TIF	1	1	2	2	3	1	200	647	634594	635244	1263	1268	635433	-32768	1265	171.616000000038	-32768	-32768	-32768	-32768	-32768	-32768	-32768	-32768	-32768	-32768	-32768	-668029.384	635429	635472	44	492.700012207031	381.600006103516	677.599975585938	375.399993896484
1	osla0325b	r	0	r	w	22	1	3	49	241	1	S2C1.TIF	S2C3.TIF	S1C2.TIF	2	2	1	1	3	2	200	572	636824	637424	1219	1224	637626	-32768	1235	185.011000000057	-32768	-32768	-32768	-32768	-32768	-32768	-32768	-32768	-32768	-32768	-32768	-670208.989	637621	637667	47	499.899993896484	382.200012207031	677	369.399993896484
1	osla0325b	r	0	r	w	22	0	3	50	242	1	S1C3.TIF	S1C1.TIF	S2C3.TIF	1	1	2	3	1	3	200	964	639040	639990	1178	1180	640216	-32768	1208	208.76800000004	640212	640253	42	498	382.5	666.799987792969	361.700012207031	151.399993896484	402.100006103516	4.88045921891251	7.04476794247386	204.76800000004	640410	640439	30	687.400024414062	359.299987792969	705.200012207031	358.799987792969
1	osla0325b	r	0	r	w	22	1	3	51	243	-1	S2C1.TIF	S2C2.TIF	S1C3.TIF	2	2	1	1	2	3	200	537	641565	642115	1169	1164	642349	-32768	1201	216.515000000014	-32768	-32768	-32768	-32768	-32768	-32768	-32768	-32768	-32768	-32768	-32768	-674900.485	642346	642395	50	506.899993896484	380.399993896484	333.200012207031	361.700012207031
1	osla0325b	r	0	r	w	22	0	3	52	244	1	S2C1.TIF	S2C2.TIF	S1C1.TIF	2	2	1	1	2	1	200	898	643432	644332	1406	1438	644502	-32768	1458	152.581000000006	-32768	-32768	-32768	-32768	-32768	-32768	-32768	-32768	-32768	-32768	-32768	-677117.419	644498	644543	46	507	390	672.400024414062	382.5
1	osla0325b	r	0	r	w	22	0	3	53	245	1	S2C1.TIF	S2C3.TIF	S1C1.TIF	2	2	1	1	3	1	200	685	645924	646624	1590	1594	646805	-32768	1582	163.974000000046	-32768	-32768	-32768	-32768	-32768	-32768	-32768	-32768	-32768	-32768	-32768	-679409.026	646801	646847	47	494.899993896484	384.799987792969	679.200012207031	386.399993896484
1	osla0325b	r	0	r	w	22	1	3	54	246	-1	S2C2.TIF	S2C3.TIF	S1C1.TIF	2	2	1	2	3	1	200	890	648209	649109	1799	1811	649355	-32768	1835	228.650999999954	-32768	-32768	-32768	-32768	-32768	-32768	-32768	-32768	-32768	-32768	-32768	-681894.349	649352	649433	82	512.700012207031	390.399993896484	341.5	378.700012207031
1	osla0325b	r	0	r	w	22	0	3	55	247	-1	S2C3.TIF	S2C2.TIF	S1C3.TIF	2	2	1	3	2	3	200	658	650501	651151	1569	1559	651346	-32768	1524	178.229999999981	-32768	-32768	-32768	-32768	-32768	-32768	-32768	-32768	-32768	-32768	-32768	-683935.77	651343	651416	74	515.5	374.5	350	378.700012207031
1	osla0325b	r	0	r	w	22	0	3	56	248	1	S2C1.TIF	S2C2.TIF	S1C1.TIF	2	2	1	1	2	1	200	875	653686	654586	1473	1485	654844	-32768	1591	240.020000000019	-32768	-32768	-32768	-32768	-32768	-32768	-32768	-32768	-32768	-32768	-32768	-687371.98	654840	654895	56	506.200012207031	384.200012207031	705.299987792969	387.700012207031
1	osla0325b	r	0	r	w	22	0	3	57	249	-1	S1C3.TIF	S1C2.TIF	S2C3.TIF	1	1	2	3	2	3	200	988	656266	657266	1489	1483	657475	-32768	1442	191.633999999962	-32768	-32768	-32768	-32768	-32768	-32768	-32768	-32768	-32768	-32768	-32768	-690051.366	657471	657521	51	505.600006103516	384.399993896484	336.600006103516	372.799987792969
1	osla0325b	r	0	r	w	22	0	3	58	250	-1	S1C1.TIF	S1C3.TIF	S2C1.TIF	1	1	2	1	3	1	200	567	658568	659168	1383	1403	659391	-32768	1441	205.668999999994	-32768	-32768	-32768	-32768	-32768	-32768	-32768	-32768	-32768	-32768	-32768	-691953.331	659386	659420	35	503.200012207031	383.100006103516	328.100006103516	381.200012207031
1	osla0325b	r	0	r	w	22	1	3	59	251	-1	S2C1.TIF	S2C2.TIF	S1C3.TIF	2	2	1	1	2	3	200	619	660497	661147	1614	1617	661350	-32768	1626	185.658000000054	-32768	-32768	-32768	-32768	-32768	-32768	-32768	-32768	-32768	-32768	-32768	-693932.342	661346	661392	47	507	398.100006103516	324.100006103516	379.799987792969
1	osla0325b	r	0	r	w	22	0	3	60	252	-1	S2C3.TIF	S2C1.TIF	S1C3.TIF	2	2	1	3	1	3	200	524	662755	663305	1522	1536	663544	-32768	1588	220.96100000001	663540	663566	27	502.700012207031	387.600006103516	407.399993896484	383.899993896484	103.400001525879	203.800003051758	2.74451869119429	177.774098340961	216.96100000001	663716	663753	38	412	384	332.100006103516	367.399993896484
1	osla0325b	r	0	r	w	22	1	3	61	253	-1	S1C3.TIF	S1C2.TIF	S2C1.TIF	1	1	2	3	2	1	200	767	664847	665647	1647	1660	665845	-32768	1660	180.508999999962	-32768	-32768	-32768	-32768	-32768	-32768	-32768	-32768	-32768	-32768	-32768	-698432.491	665841	665887	47	507.100006103516	394	332.600006103516	373.899993896484
1	osla0325b	r	0	r	w	22	1	3	62	254	1	S1C3.TIF	S1C1.TIF	S2C2.TIF	1	1	2	3	1	2	200	854	666951	667801	1686	1685	667972	-32768	1718	153.123999999953	667968	668012	45	509.299987792969	385.899993896484	344.899993896484	372.200012207031	129.300003051758	327.200012207031	4.73380530921094	175.223393766748	149.123999999953	668489	668546	58	309	374.100006103516	685.099975585938	386.799987792969
1	osla0325b	r	0	r	w	22	1	3	63	255	1	S2C2.TIF	S2C3.TIF	S1C1.TIF	2	2	1	2	3	1	200	836	669613	670463	1596	1589	670709	-32768	1638	228.547999999952	-32768	-32768	-32768	-32768	-32768	-32768	-32768	-32768	-32768	-32768	-32768	-703248.452	670705	670750	46	515	386.700012207031	689	394.899993896484
1	osla0325b	r	0	r	w	22	1	3	64	256	-1	S1C1.TIF	S1C2.TIF	S2C3.TIF	1	1	2	1	2	3	200	669	671804	672504	1708	1702	672690	-32768	1690	168.721999999951	-32768	-32768	-32768	-32768	-32768	-32768	-32768	-32768	-32768	-32768	-32768	-705289.278	672686	672738	53	512.900024414062	387.299987792969	325.5	384
1	osla0325b	r	0	r	w	22	1	3	65	257	-1	S1C2.TIF	S1C3.TIF	S2C1.TIF	1	1	2	2	3	1	200	599	674079	674679	1621	1620	674875	-32768	1622	177.609000000055	674870	674914	45	501	397.700012207031	365.100006103516	385.399993896484	122.599998474121	340.200012207031	3.921180309844	174.821643859168	172.609000000055	675079	675110	32	348	387.799987792969	319.600006103516	385
1	osla0325b	r	0	r	w	22	0	3	66	258	1	S2C2.TIF	S2C3.TIF	S1C2.TIF	2	2	1	2	3	2	200	949	676442	677392	1514	1485	677584	-32768	1439	174.165000000037	677580	677625	46	511.399993896484	389.799987792969	335.100006103516	367.299987792969	132.800003051758	293.100006103516	5.10009062237991	172.706995890906	170.165000000037	677666	677733	68	322.100006103516	371.899993896484	757.799987792969	377
1	osla0325b	r	0	r	w	22	1	3	67	259	1	S2C2.TIF	S2C1.TIF	S1C3.TIF	2	2	1	2	1	3	200	671	679062	679762	1410	1415	679997	-32768	1447	217.23199999996	-32768	-32768	-32768	-32768	-32768	-32768	-32768	-32768	-32768	-32768	-32768	-712547.768	679993	680039	47	503.299987792969	391.200012207031	691.400024414062	382.5
1	osla0325b	r	0	r	w	22	0	3	68	260	-1	S1C3.TIF	S1C1.TIF	S2C3.TIF	1	1	2	3	1	3	200	503	681106	681606	1355	1365	681822	-32768	1383	198.721999999951	-32768	-32768	-32768	-32768	-32768	-32768	-32768	-32768	-32768	-32768	-32768	-714391.278	681818	681865	48	503.799987792969	391.799987792969	314.799987792969	376
1	osla0325b	r	0	r	w	22	1	3	69	261	1	S1C3.TIF	S1C2.TIF	S2C1.TIF	1	1	2	3	2	1	200	885	682913	683813	1224	1232	684008	-32768	1263	177.572000000044	-32768	-32768	-32768	-32768	-32768	-32768	-32768	-32768	-32768	-32768	-32768	-716598.428	684004	684050	47	499.399993896484	383.700012207031	691.700012207031	379.399993896484
1	osla0325b	r	0	r	w	22	0	3	70	262	1	S1C1.TIF	S1C2.TIF	S2C1.TIF	1	1	2	1	2	1	200	615	685096	685746	1381	1410	685955	-32768	1456	190.920000000042	-32768	-32768	-32768	-32768	-32768	-32768	-32768	-32768	-32768	-32768	-32768	-718532.08	685951	686000	50	510.299987792969	391.600006103516	689.400024414062	393.200012207031
1	osla0325b	r	0	r	w	22	1	3	71	263	1	S1C1.TIF	S1C2.TIF	S2C3.TIF	1	1	2	1	2	3	200	967	688165	689115	1385	1392	689265	-32768	1409	132.263999999966	689262	689287	26	507.700012207031	389.5	604	379	116.099998474121	248.800003051758	2.78769403044929	6.23154236371558	129.263999999966	689398	689437	40	593.5	385	672.599975585938	386.899993896484
1	osla0325b	r	0	r	w	22	0	3	72	264	1	S1C1.TIF	S1C3.TIF	S2C1.TIF	1	1	2	1	3	1	200	722	690505	691255	1495	1497	691458	-32768	1470	185.653000000049	-32768	-32768	-32768	-32768	-32768	-32768	-32768	-32768	-32768	-32768	-32768	-724040.347	691454	691502	49	507.100006103516	387.200012207031	700.400024414062	381.600006103516
1	osla0325b	r	0	r	w	22	1	3	73	265	1	S1C3.TIF	S1C1.TIF	S2C2.TIF	1	1	2	3	1	2	200	1000	692989	693977	1446	1435	694129	-32768	1366	129.966999999946	-32768	-32768	-32768	-32768	-32768	-32768	-32768	-32768	-32768	-32768	-32768	-726767.033	694351	694404	54	490.100006103516	383.600006103516	691.5	363
1	osla0325b	r	0	r	w	22	0	3	74	266	-1	S1C1.TIF	S1C3.TIF	S2C1.TIF	1	1	2	1	3	1	200	970	695476	696476	1549	1549	696695	-32768	1512	201.611000000034	696689	696746	58	504	390.700012207031	704.900024414062	384	149.100006103516	423.799987792969	5.7596757667231	1.918351547431	195.611000000034	697173	697229	57	489.5	378.399993896484	280.399993896484	394.100006103516
1	osla0325b	r	0	r	w	22	1	3	75	267	-1	S1C1.TIF	S1C2.TIF	S2C3.TIF	1	1	2	1	2	3	200	654	698562	699212	1526	1513	699429	-32768	1546	199.008000000031	-32768	-32768	-32768	-32768	-32768	-32768	-32768	-32768	-32768	-32768	-32768	-731997.992	699426	699454	29	512.799987792969	390.399993896484	330	380.299987792969
1	osla0325b	r	0	r	w	22	0	3	76	268	1	S1C3.TIF	S1C1.TIF	S2C3.TIF	1	1	2	3	1	3	200	826	700875	701725	1470	1473	701936	-32768	1459	193.224000000046	-32768	-32768	-32768	-32768	-32768	-32768	-32768	-32768	-32768	-32768	-32768	-734510.776	701931	701987	57	505.799987792969	391.299987792969	674.400024414062	383.799987792969
1	osla0325b	r	0	r	w	22	1	3	77	269	-1	S1C1.TIF	S1C3.TIF	S2C2.TIF	1	1	2	1	3	2	200	644	703057	703707	1426	1426	703903	-32768	1414	178.319000000018	-32768	-32768	-32768	-32768	-32768	-32768	-32768	-32768	-32768	-32768	-32768	-736492.681	703899	703943	45	516.599975585938	376.700012207031	344.799987792969	368.600006103516
1	osla0325b	r	0	r	w	22	1	3	78	270	-1	S2C3.TIF	S2C1.TIF	S1C2.TIF	2	2	1	3	1	2	200	641	704991	705641	1427	1453	705875	-32768	1565	216.506000000052	-32768	-32768	-32768	-32768	-32768	-32768	-32768	-32768	-32768	-32768	-32768	-738426.494	705871	705917	47	518.299987792969	392	350.100006103516	376.5
1	osla0325b	r	0	r	w	22	1	3	79	271	1	S1C1.TIF	S1C2.TIF	S2C3.TIF	1	1	2	1	2	3	200	670	706988	707688	1582	1591	707879	-32768	1615	173.996000000043	-32768	-32768	-32768	-32768	-32768	-32768	-32768	-32768	-32768	-32768	-32768	-740473.004	707875	707923	49	503.600006103516	398.399993896484	679.5	396.299987792969
1	osla0325b	r	0	r	w	22	1	3	80	272	-1	S1C3.TIF	S1C1.TIF	S2C2.TIF	1	1	2	3	1	2	200	601	709336	709936	1753	1756	710132	-32768	1782	177.625	-32768	-32768	-32768	-32768	-32768	-32768	-32768	-32768	-32768	-32768	-32768	-742722.375	710128	710171	44	495.399993896484	396.100006103516	336.799987792969	382.700012207031
1	osla0325b	r	0	r	w	22	1	3	81	273	1	S2C1.TIF	S2C2.TIF	S1C3.TIF	2	2	1	1	2	3	200	801	711222	712022	1747	1745	712243	-32768	1748	203.467999999993	-32768	-32768	-32768	-32768	-32768	-32768	-32768	-32768	-32768	-32768	-32768	-744807.532	712238	712285	48	511.700012207031	398.899993896484	678.099975585938	393.600006103516
1	osla0325b	r	0	r	w	22	0	3	82	274	1	S2C3.TIF	S2C1.TIF	S1C3.TIF	2	2	1	3	1	3	200	931	807243	808193	1845	1869	808387	-32768	1921	176.667999999947	-32768	-32768	-32768	-32768	-32768	-32768	-32768	-32768	-32768	-32768	-32768	-840978.332	808385	808431	47	516	398.600006103516	687.299987792969	392.899993896484
1	osla0325b	r	0	r	w	22	0	3	83	275	1	S2C3.TIF	S2C2.TIF	S1C3.TIF	2	2	1	3	2	3	200	797	809533	810333	1919	1921	810570	-32768	2035	219.415000000037	-32768	-32768	-32768	-32768	-32768	-32768	-32768	-32768	-32768	-32768	-32768	-843118.585	810567	810609	43	531.599975585938	403.299987792969	693.900024414062	394.299987792969
1	osla0325b	r	0	r	w	22	0	3	84	276	-1	S2C2.TIF	S2C3.TIF	S1C2.TIF	2	2	1	2	3	2	200	859	811680	812530	1998	1982	812759	-32768	2018	211.16399999999	-32768	-32768	-32768	-32768	-32768	-32768	-32768	-32768	-32768	-32768	-32768	-845315.836	812756	812803	48	522.700012207031	395.600006103516	350	382.899993896484
1	osla0325b	r	0	r	w	22	1	3	85	277	1	S1C1.TIF	S1C3.TIF	S2C2.TIF	1	1	2	1	3	2	200	741	814169	814919	2004	2038	815102	-32768	2137	165.733000000007	815098	815145	48	531.299987792969	393.399993896484	395.100006103516	383	121.900001525879	280	3.93086644819805	175.627875676858	161.733000000007	815380	815412	33	772.599975585938	396.600006103516	741.599975585938	395.100006103516
1	osla0325b	r	0	r	w	22	0	3	86	278	-1	S1C2.TIF	S1C3.TIF	S2C2.TIF	1	1	2	2	3	2	200	557	816463	817013	1808	1810	817205	-32768	1851	174.251000000047	-32768	-32768	-32768	-32768	-32768	-32768	-32768	-32768	-32768	-32768	-32768	-849798.749	817202	817256	55	522.700012207031	394.399993896484	319.5	389.600006103516
1	osla0325b	r	0	r	w	22	1	3	87	279	-1	S1C2.TIF	S1C1.TIF	S2C3.TIF	1	1	2	2	1	3	200	844	818704	819554	1808	1835	819804	-32768	1922	232.670999999973	-32768	-32768	-32768	-32768	-32768	-32768	-32768	-32768	-32768	-32768	-32768	-852339.329	819800	819858	59	517.599975585938	395.600006103516	301.600006103516	390.100006103516
1	osla0325b	r	0	r	w	22	0	3	88	280	-1	S2C3.TIF	S2C1.TIF	S1C3.TIF	2	2	1	3	1	3	200	612	820916	821516	1622	1638	821766	-32768	1707	232.351000000024	-32768	-32768	-32768	-32768	-32768	-32768	-32768	-32768	-32768	-32768	-32768	-854301.649	821762	821821	60	497.5	385.799987792969	290.100006103516	386.100006103516
1	osla0325b	r	0	r	w	22	1	3	89	281	1	S2C3.TIF	S2C2.TIF	S1C1.TIF	2	2	1	3	2	1	200	800	822888	823688	1618	1624	823884	-32768	1647	177.751999999979	823880	823924	45	483.200012207031	387.299987792969	655.700012207031	381.899993896484	163	389.700012207031	4.95933156507046	1.79560460607701	173.751999999979	824089	824117	29	679.099975585938	384.799987792969	697.900024414062	383.600006103516
1	osla0325b	r	0	r	w	22	0	3	90	282	1	S1C3.TIF	S1C2.TIF	S2C3.TIF	1	1	2	3	2	3	200	874	825197	826097	1546	1539	826313	-32768	1600	198.295000000042	-32768	-32768	-32768	-32768	-32768	-32768	-32768	-32768	-32768	-32768	-32768	-858882.705	826309	826356	48	509.100006103516	383.200012207031	690	387.700012207031
1	osla0325b	r	0	r	w	22	1	3	91	283	1	S2C1.TIF	S2C3.TIF	S1C2.TIF	2	2	1	1	3	2	200	975	827424	828424	1572	1590	828612	-32768	1624	170.459999999963	-32768	-32768	-32768	-32768	-32768	-32768	-32768	-32768	-32768	-32768	-32768	-861209.54	828608	828663	56	503.600006103516	383.100006103516	692.299987792969	383.200012207031
1	osla0325b	r	0	r	w	22	1	3	92	284	-1	S2C1.TIF	S2C3.TIF	S1C2.TIF	2	2	1	1	3	2	200	725	829728	830478	1645	1648	830665	-32768	1643	169.80700000003	-32768	-32768	-32768	-32768	-32768	-32768	-32768	-32768	-32768	-32768	-32768	-863263.193	830661	830717	57	517.900024414062	389.899993896484	318	387.299987792969
1	osla0325b	r	0	r	w	22	0	3	93	285	-1	S2C1.TIF	S2C3.TIF	S1C1.TIF	2	2	1	1	3	1	200	528	831747	832297	1465	1463	832532	-32768	1495	216.966000000015	-32768	-32768	-32768	-32768	-32768	-32768	-32768	-32768	-32768	-32768	-32768	-865083.034	832528	832574	47	500.100006103516	383.899993896484	316.299987792969	374.5
1	osla0325b	r	0	r	w	22	0	3	94	286	-1	S1C2.TIF	S1C3.TIF	S2C2.TIF	1	1	2	2	3	2	200	862	834022	834872	1562	1579	835151	-32768	1571	261.158000000054	-32768	-32768	-32768	-32768	-32768	-32768	-32768	-32768	-32768	-32768	-32768	-867657.842	835148	835191	44	491.899993896484	383.600006103516	339.799987792969	372.200012207031
1	osla0325b	r	0	r	w	22	0	3	95	287	1	S1C1.TIF	S1C3.TIF	S2C1.TIF	1	1	2	1	3	1	200	977	836271	837271	1575	1583	837455	-32768	1617	166.496000000043	837451	837496	46	498.399993896484	395.200012207031	348.200012207031	374.700012207031	133.100006103516	330.799987792969	4.3500855712742	172.206595784554	162.496000000043	837570	837635	66	330	384.899993896484	686.5	377.399993896484
1	osla0325b	r	0	r	w	22	1	3	96	288	-1	S1C3.TIF	S1C1.TIF	S2C2.TIF	1	1	2	3	1	2	200	701	838969	839669	1519	1525	839896	-32768	1543	209.847999999998	-32768	-32768	-32768	-32768	-32768	-32768	-32768	-32768	-32768	-32768	-32768	-872454.152	839892	839936	45	503.600006103516	394.399993896484	341.600006103516	374.200012207031
1	osla0325b	r	0	r	w	22	1	4	1	289	-1	S2C2.TIF	S2C3.TIF	S1C1.TIF	2	2	1	2	3	1	200	767	842177	842977	1656	1664	843149	-32768	1661	154.890999999945	-32768	-32768	-32768	-32768	-32768	-32768	-32768	-32768	-32768	-32768	-32768	-875762.109	843145	843199	55	505.700012207031	394.799987792969	311.299987792969	385.100006103516
1	osla0325b	r	0	r	w	22	0	4	2	290	1	S1C2.TIF	S1C1.TIF	S2C2.TIF	1	1	2	2	1	2	200	645	844279	844929	1583	1606	845123	-32768	1622	175.964999999967	-32768	-32768	-32768	-32768	-32768	-32768	-32768	-32768	-32768	-32768	-32768	-877715.035	845119	845164	46	511.600006103516	387.899993896484	686.099975585938	387.600006103516
1	osla0325b	r	0	r	w	22	0	4	3	291	1	S1C2.TIF	S1C1.TIF	S2C2.TIF	1	1	2	2	1	2	200	925	846229	847179	1537	1538	847398	-32768	1538	200.780999999959	-32768	-32768	-32768	-32768	-32768	-32768	-32768	-32768	-32768	-32768	-32768	-879965.219	847395	847452	58	505.399993896484	385.299987792969	720.200012207031	385.799987792969
1	osla0325b	r	0	r	w	22	1	4	4	292	1	S2C1.TIF	S2C2.TIF	S1C3.TIF	2	2	1	1	2	3	200	704	848509	849209	1417	1425	849426	-32768	1426	199.618000000017	-32768	-32768	-32768	-32768	-32768	-32768	-32768	-32768	-32768	-32768	-32768	-881994.382	849423	849465	43	502.899993896484	380.5	674.299987792969	382.899993896484
1	osla0325b	r	0	r	w	22	0	4	5	293	-1	S2C2.TIF	S2C1.TIF	S1C2.TIF	2	2	1	2	1	2	200	729	850524	851274	1363	1380	851450	-32768	1418	158.777000000002	-32768	-32768	-32768	-32768	-32768	-32768	-32768	-32768	-32768	-32768	-32768	-884059.223	851446	851492	47	507.100006103516	383.899993896484	331.5	375.899993896484
1	osla0325b	r	0	r	w	22	1	4	6	294	1	S2C1.TIF	S2C3.TIF	S1C2.TIF	2	2	1	1	3	2	200	931	852877	853827	1490	1508	853920	-32768	1545	76.4649999999674	-32768	-32768	-32768	-32768	-32768	-32768	-32768	-32768	-32768	-32768	-32768	-886611.535	854125	854179	55	509.799987792969	383	702.700012207031	376.100006103516
1	osla0325b	r	0	r	w	22	1	4	7	295	-1	S1C1.TIF	S1C3.TIF	S2C2.TIF	1	1	2	1	3	2	200	586	855239	855839	1394	1410	856075	-32768	1430	217.77099999995	-32768	-32768	-32768	-32768	-32768	-32768	-32768	-32768	-32768	-32768	-32768	-888625.229	856070	856114	45	509.200012207031	382.399993896484	351.5	370.799987792969
1	osla0325b	r	0	r	w	22	1	4	8	296	1	S1C1.TIF	S1C3.TIF	S2C2.TIF	1	1	2	1	3	2	200	888	857421	858321	1437	1449	858543	-32768	1461	204.508999999962	-32768	-32768	-32768	-32768	-32768	-32768	-32768	-32768	-32768	-32768	-32768	-891106.491	858540	858595	56	502.899993896484	391.899993896484	693.900024414062	382.200012207031
1	osla0325b	r	0	r	w	22	1	4	9	297	-1	S2C3.TIF	S2C2.TIF	S1C1.TIF	2	2	1	3	2	1	200	735	859927	860677	1367	1378	860944	-32768	1473	250.02099999995	-32768	-32768	-32768	-32768	-32768	-32768	-32768	-32768	-32768	-32768	-32768	-893461.979	860940	860972	33	508	386.600006103516	319.799987792969	379
1	osla0325b	r	0	r	w	22	0	4	10	298	-1	S1C1.TIF	S1C2.TIF	S2C1.TIF	1	1	2	1	2	1	200	520	862022	862572	1331	1336	862797	-32768	1383	207.23199999996	-32768	-32768	-32768	-32768	-32768	-32768	-32768	-32768	-32768	-32768	-32768	-895357.768	862792	862836	45	508.799987792969	378.799987792969	323.5	376.100006103516
1	osla0325b	r	0	r	w	22	0	4	11	299	-1	S1C2.TIF	S1C1.TIF	S2C2.TIF	1	1	2	2	1	2	200	664	864189	864889	1477	1471	865107	-32768	1521	200.611999999965	-32768	-32768	-32768	-32768	-32768	-32768	-32768	-32768	-32768	-32768	-32768	-897674.388	865103	865145	43	505.799987792969	385.600006103516	350	371.700012207031
1	osla0325b	r	0	r	w	22	1	4	12	300	1	S2C1.TIF	S2C3.TIF	S1C2.TIF	2	2	1	1	3	2	200	553	866206	866756	1482	1493	866956	-32768	1563	182.121000000043	-32768	-32768	-32768	-32768	-32768	-32768	-32768	-32768	-32768	-32768	-32768	-899541.879	866952	867006	55	503.299987792969	378.399993896484	699.400024414062	379.600006103516
1	osla0325b	r	0	r	w	22	0	4	13	301	-1	S1C1.TIF	S1C3.TIF	S2C1.TIF	1	1	2	1	3	1	200	937	868064	869014	1543	1561	869196	-32768	1587	164.587999999989	-32768	-32768	-32768	-32768	-32768	-32768	-32768	-32768	-32768	-32768	-32768	-901799.412	869191	869247	57	510.899993896484	384.399993896484	292.200012207031	390.299987792969
1	osla0325b	r	0	r	w	22	0	4	14	302	1	S1C3.TIF	S1C1.TIF	S2C3.TIF	1	1	2	3	1	3	200	676	870304	871004	1457	1467	871245	-32768	1491	223.280999999959	-32768	-32768	-32768	-32768	-32768	-32768	-32768	-32768	-32768	-32768	-32768	-903789.719	871241	871298	58	502.399993896484	380.799987792969	708.700012207031	379.100006103516
1	osla0325b	r	0	r	w	22	1	4	15	303	1	S1C1.TIF	S1C2.TIF	S2C3.TIF	1	1	2	1	2	3	200	590	872627	873227	1458	1440	873420	-32768	1450	175.292999999947	873415	873458	44	505.299987792969	386.5	657.5	380	133.399993896484	353.399993896484	4.37756152127569	2.44896646021205	170.292999999947	873760	873793	34	671.400024414062	386.600006103516	690.5	389
1	osla0325b	r	0	r	w	22	1	4	16	304	1	S1C1.TIF	S1C3.TIF	S2C2.TIF	1	1	2	1	3	2	200	762	874913	875663	1302	1307	875886	-32768	1311	206.027000000002	-32768	-32768	-32768	-32768	-32768	-32768	-32768	-32768	-32768	-32768	-32768	-908447.973	875882	875935	54	504.200012207031	378.600006103516	709.799987792969	371.100006103516
1	osla0325b	r	0	r	w	22	0	4	17	305	1	S2C3.TIF	S2C2.TIF	S1C3.TIF	2	2	1	3	2	3	200	921	877000	877950	1419	1428	878182	-32768	1473	214.22900000005	878178	878219	42	510.399993896484	381.399993896484	662.200012207031	385	167.100006103516	435.799987792969	4.36329937076824	-1.36049995753023	210.22900000005	878383	878414	32	681.099975585938	382.299987792969	695.599975585938	374.299987792969
1	osla0325b	r	0	r	w	22	0	4	18	306	-1	S2C3.TIF	S2C1.TIF	S1C3.TIF	2	2	1	3	1	3	200	886	879490	880390	1429	1438	880623	-32768	1485	215.305000000051	-32768	-32768	-32768	-32768	-32768	-32768	-32768	-32768	-32768	-32768	-32768	-913175.695	880618	880660	43	502.799987792969	385.5	340.200012207031	379.100006103516
1	osla0325b	r	0	r	w	22	1	4	19	307	-1	S2C1.TIF	S2C2.TIF	S1C3.TIF	2	2	1	1	2	3	200	657	882000	882650	1471	1473	882893	-32768	1522	225.856000000029	-32768	-32768	-32768	-32768	-32768	-32768	-32768	-32768	-32768	-32768	-32768	-915435.144	882889	882937	49	504.899993896484	387.700012207031	276.299987792969	380.5
1	osla0325b	r	0	r	w	22	0	4	20	308	-1	S1C3.TIF	S1C2.TIF	S2C3.TIF	1	1	2	3	2	3	200	983	886662	887662	1533	1554	887675	-32768	1564	-5.01599999994505	-32768	-32768	-32768	-32768	-32768	-32768	-32768	-32768	-32768	-32768	-32768	-920448.016	887982	888022	41	512.299987792969	391.5	348.5	379.700012207031
1	osla0325b	r	0	r	w	22	1	4	21	309	-1	S1C3.TIF	S1C1.TIF	S2C2.TIF	1	1	2	3	1	2	200	518	889059	889609	1459	1469	889814	-32768	1474	187.27099999995	-32768	-32768	-32768	-32768	-32768	-32768	-32768	-32768	-32768	-32768	-32768	-922394.729	889810	889855	46	502.700012207031	380.299987792969	325.299987792969	377.600006103516
1	osla0325b	r	0	r	w	22	1	4	22	310	-1	S1C1.TIF	S1C3.TIF	S2C2.TIF	1	1	2	1	3	2	200	680	890986	891686	1514	1526	891888	-32768	1565	183.829999999958	-32768	-32768	-32768	-32768	-32768	-32768	-32768	-32768	-32768	-32768	-32768	-924472.17	891884	891931	48	498.299987792969	382.899993896484	321.200012207031	373.100006103516
1	osla0325b	r	0	r	w	22	0	4	23	311	1	S2C2.TIF	S2C1.TIF	S1C2.TIF	2	2	1	2	1	2	200	834	893031	893881	1338	1365	894083	-32768	1473	184.508000000031	-32768	-32768	-32768	-32768	-32768	-32768	-32768	-32768	-32768	-32768	-32768	-926666.492	894078	894127	50	503.799987792969	384.200012207031	670.700012207031	382.5
1	osla0325b	r	0	r	w	22	1	4	24	312	1	S2C2.TIF	S2C3.TIF	S1C1.TIF	2	2	1	2	3	1	200	995	895242	896242	1520	1525	896536	-32768	1614	276.608000000007	-32768	-32768	-32768	-32768	-32768	-32768	-32768	-32768	-32768	-32768	-32768	-929027.392	896532	896578	47	507.200012207031	384.700012207031	668.400024414062	384.100006103516
1	osla0325b	r	0	r	w	22	0	4	25	313	-1	S1C1.TIF	S1C3.TIF	S2C1.TIF	1	1	2	1	3	1	200	830	897951	898801	1401	1410	899022	-32768	1452	204.261999999988	-32768	-32768	-32768	-32768	-32768	-32768	-32768	-32768	-32768	-32768	-32768	-931585.738	899017	899045	29	499.299987792969	381	345.899993896484	380.200012207031
1	osla0325b	r	0	r	w	22	0	4	26	314	-1	S1C3.TIF	S1C1.TIF	S2C3.TIF	1	1	2	3	1	3	200	898	901911	902811	1388	1381	903189	-32768	1433	360.508000000031	-32768	-32768	-32768	-32768	-32768	-32768	-32768	-32768	-32768	-32768	-32768	-935596.492	903185	903240	56	504.399993896484	388.5	292.299987792969	374.700012207031
1	osla0325b	r	0	r	w	22	1	4	27	315	-1	S2C3.TIF	S2C1.TIF	S1C2.TIF	2	2	1	3	1	2	200	865	904861	905711	1399	1400	905876	-32768	1445	147.040000000037	-32768	-32768	-32768	-32768	-32768	-32768	-32768	-32768	-32768	-32768	-32768	-938496.96	906008	906052	45	503.200012207031	396.700012207031	335.899993896484	371.5
1	osla0325b	r	0	r	w	22	1	4	28	316	-1	S1C3.TIF	S1C2.TIF	S2C1.TIF	1	1	2	3	2	1	200	562	907119	907719	1466	1475	907975	-32768	1451	239.14300000004	907971	908011	41	506.899993896484	398.399993896484	362.600006103516	372.899993896484	121.199996948242	320.100006103516	4.21098190522474	169.964956414167	235.14300000004	908160	908191	32	343.100006103516	375.899993896484	316.5	378.100006103516
1	osla0325b	r	0	r	w	22	0	4	29	317	1	S2C2.TIF	S2C1.TIF	S1C2.TIF	2	2	1	2	1	2	200	791	909303	910103	1457	1461	910341	-32768	1445	220.861999999965	-32768	-32768	-32768	-32768	-32768	-32768	-32768	-32768	-32768	-32768	-32768	-942888.138	910335	910385	51	500.799987792969	390.5	680.900024414062	383.299987792969
1	osla0325b	r	0	r	w	22	1	4	30	318	1	S2C2.TIF	S2C3.TIF	S1C1.TIF	2	2	1	2	3	1	200	829	911426	912276	1428	1412	912401	-32768	1406	106.738999999943	912397	912441	45	507.5	391.299987792969	619.200012207031	386.899993896484	91.6999969482422	245.800003051758	3.21688888600289	2.25903707891752	102.738999999943	912570	912594	25	632.099975585938	385.700012207031	702.599975585938	385.700012207031
1	osla0325b	r	0	r	w	22	1	4	31	319	1	S1C3.TIF	S1C2.TIF	S2C1.TIF	1	1	2	3	2	1	200	752	913626	914376	1394	1388	914611	-32768	1326	217.677000000025	-32768	-32768	-32768	-32768	-32768	-32768	-32768	-32768	-32768	-32768	-32768	-947161.323	914607	914653	47	501.799987792969	391.5	693.299987792969	385
1	osla0325b	r	0	r	w	22	0	4	32	320	-1	S2C3.TIF	S2C2.TIF	S1C3.TIF	2	2	1	3	2	3	200	960	916012	916962	1296	1313	917219	-32768	1315	239.692000000039	917214	917258	45	507	389.5	667.400024414062	386.200012207031	137	327.899993896484	4.61017412106469	1.18030763590029	234.692000000039	917386	917450	65	685.700012207031	382.799987792969	342.200012207031	376.299987792969
1	osla0325b	r	0	r	w	22	1	4	33	321	-1	S2C2.TIF	S2C1.TIF	S1C3.TIF	2	2	1	2	1	3	200	930	918492	919442	1305	1305	919710	-32768	1349	251.025999999954	-32768	-32768	-32768	-32768	-32768	-32768	-32768	-32768	-32768	-32768	-32768	-952226.974	919706	919737	32	501.299987792969	393.899993896484	353.299987792969	380.399993896484
1	osla0325b	r	0	r	w	22	0	4	34	322	1	S1C3.TIF	S1C1.TIF	S2C3.TIF	1	1	2	3	1	3	200	570	921149	921749	1298	1296	921939	-32768	1302	172.673999999999	-32768	-32768	-32768	-32768	-32768	-32768	-32768	-32768	-32768	-32768	-32768	-954534.326	921935	921981	47	503.100006103516	386.299987792969	689.900024414062	381.100006103516
1	osla0325b	r	0	r	w	22	1	4	35	323	1	S2C2.TIF	S2C1.TIF	S1C3.TIF	2	2	1	2	1	3	200	817	923329	924179	1261	1266	924284	-32768	1268	87.405999999959	-32768	-32768	-32768	-32768	-32768	-32768	-32768	-32768	-32768	-32768	-32768	-956964.594	924412	924461	50	513.700012207031	385.799987792969	663.799987792969	375.299987792969
1	osla0325b	r	0	r	w	22	0	4	36	324	-1	S2C2.TIF	S2C3.TIF	S1C2.TIF	2	2	1	2	3	2	200	947	926898	927848	1292	1288	928109	-32768	1278	243.577000000048	928106	928159	54	507.700012207031	390.899993896484	683.400024414062	377.299987792969	143.100006103516	356.899993896484	5.05677477924276	4.4388401674932	240.577000000048	928207	928262	56	677.900024414062	378.600006103516	285	383
1	osla0325b	r	0	r	w	22	0	4	37	325	1	S1C1.TIF	S1C2.TIF	S2C1.TIF	1	1	2	1	2	1	200	799	929681	930481	1258	1264	930717	-32768	1280	219.219000000041	-32768	-32768	-32768	-32768	-32768	-32768	-32768	-32768	-32768	-32768	-32768	-963265.781	930713	930770	58	501.899993896484	382.700012207031	717.200012207031	361.799987792969
1	osla0325b	r	0	r	w	22	1	4	38	326	-1	S2C1.TIF	S2C2.TIF	S1C3.TIF	2	2	1	1	2	3	200	642	931805	932455	1405	1395	932684	-32768	1398	211.910000000033	-32768	-32768	-32768	-32768	-32768	-32768	-32768	-32768	-32768	-32768	-32768	-965240.09	932679	932736	58	495.200012207031	380.700012207031	287.700012207031	374.100006103516
1	osla0325b	r	0	r	w	22	0	4	39	327	-1	S2C2.TIF	S2C1.TIF	S1C2.TIF	2	2	1	2	1	2	200	517	933774	934324	1344	1359	934658	-32768	1381	316.349999999977	-32768	-32768	-32768	-32768	-32768	-32768	-32768	-32768	-32768	-32768	-32768	-967109.65	934655	934713	59	490.299987792969	373.200012207031	273.600006103516	378.299987792969
1	osla0325b	r	0	r	w	22	0	4	40	328	1	S2C3.TIF	S2C1.TIF	S1C3.TIF	2	2	1	3	1	3	200	986	935790	936790	1363	1361	937082	-32768	1296	274.292999999947	937079	937122	44	496	366.5	660.700012207031	375.299987792969	155.800003051758	368.700012207031	4.73952898680276	-3.0628324430053	271.292999999947	937270	937297	28	677.200012207031	369.5	698.299987792969	368.200012207031
1	osla0325b	r	0	r	w	22	1	4	41	329	-1	S1C2.TIF	S1C1.TIF	S2C3.TIF	1	1	2	2	1	3	200	519	938400	938914	1268	1270	938929	-32768	1272	-7.88000000000466	-32768	-32768	-32768	-32768	-32768	-32768	-32768	-32768	-32768	-32768	-32768	-971704.88	939206	939251	46	498.200012207031	368.299987792969	321	368.700012207031
1	osla0325b	r	0	r	w	22	0	4	42	330	1	S2C3.TIF	S2C1.TIF	S1C3.TIF	2	2	1	3	1	3	200	806	940320	941120	1367	1355	941344	-32768	1362	206.587000000058	-32768	-32768	-32768	-32768	-32768	-32768	-32768	-32768	-32768	-32768	-32768	-973905.413	941340	941383	44	506	362.799987792969	696.299987792969	372.600006103516
1	osla0325b	r	0	r	w	22	1	4	43	331	1	S2C2.TIF	S2C1.TIF	S1C3.TIF	2	2	1	2	1	3	200	515	942445	942995	1281	1273	943259	-32768	1284	246.697000000044	-32768	-32768	-32768	-32768	-32768	-32768	-32768	-32768	-32768	-32768	-32768	-975780.303	943256	943299	44	502.200012207031	367.100006103516	666.299987792969	375.700012207031
1	osla0325b	r	0	r	w	22	1	4	44	332	-1	S1C2.TIF	S1C3.TIF	S2C1.TIF	1	1	2	2	3	1	200	817	944458	945308	1331	1326	945527	-32768	1319	200.555000000051	-32768	-32768	-32768	-32768	-32768	-32768	-32768	-32768	-32768	-32768	-32768	-978094.445	945523	945566	44	499.399993896484	372.700012207031	340.700012207031	369.299987792969
1	osla0325b	r	0	r	w	22	1	4	45	333	1	S2C3.TIF	S2C1.TIF	S1C2.TIF	2	2	1	3	1	2	200	591	947166	947766	1296	1300	947990	-32768	1344	206.141999999993	-32768	-32768	-32768	-32768	-32768	-32768	-32768	-32768	-32768	-32768	-32768	-980551.858	947985	948034	50	503.299987792969	368.799987792969	678.799987792969	373.700012207031
1	osla0325b	r	0	r	w	22	1	4	46	334	1	S1C2.TIF	S1C3.TIF	S2C1.TIF	1	1	2	2	3	1	200	861	950282	951132	1153	1147	951411	-32768	1134	261.398999999976	-32768	-32768	-32768	-32768	-32768	-32768	-32768	-32768	-32768	-32768	-32768	-983917.601	951408	951439	32	498.700012207031	361.700012207031	691.900024414062	364.899993896484
1	osla0325b	r	0	r	w	22	1	4	47	335	-1	S2C3.TIF	S2C1.TIF	S1C2.TIF	2	2	1	3	1	2	200	702	952597	953297	1207	1210	953500	-32768	1218	186.035999999964	-32768	-32768	-32768	-32768	-32768	-32768	-32768	-32768	-32768	-32768	-32768	-986081.964	953496	953528	33	489.100006103516	365.700012207031	328	378.600006103516
1	osla0325b	r	0	r	w	22	1	4	48	336	-1	S1C3.TIF	S1C2.TIF	S2C1.TIF	1	1	2	3	2	1	200	893	954621	955521	1292	1282	955713	-32768	1259	175.349999999977	-32768	-32768	-32768	-32768	-32768	-32768	-32768	-32768	-32768	-32768	-32768	-988305.65	955709	955752	44	499.799987792969	368.200012207031	345	372.399993896484
1	osla0325b	r	0	r	w	22	1	4	49	337	1	S1C2.TIF	S1C1.TIF	S2C3.TIF	1	1	2	2	1	3	200	726	956817	957567	1176	1184	957808	-32768	1209	223.126000000047	-32768	-32768	-32768	-32768	-32768	-32768	-32768	-32768	-32768	-32768	-32768	-990352.874	957803	957855	53	500.799987792969	362.299987792969	714.5	364.899993896484
1	osla0325b	r	0	r	w	22	1	4	50	338	1	S2C3.TIF	S2C2.TIF	S1C1.TIF	2	2	1	3	2	1	200	793	958893	959693	1308	1303	959941	-32768	1260	230.180000000051	-32768	-32768	-32768	-32768	-32768	-32768	-32768	-32768	-32768	-32768	-32768	-992478.82	959937	959977	41	495.5	361	672.799987792969	375
1	osla0325b	r	0	r	w	22	0	4	51	339	1	S1C3.TIF	S1C2.TIF	S2C3.TIF	1	1	2	3	2	3	200	857	961865	962715	1151	1164	962949	-32768	1195	216.266999999993	962944	962986	43	504.799987792969	367.5	667.299987792969	363.200012207031	140.699996948242	386.399993896484	4.6644822967841	1.52014221777687	211.266999999993	963156	963175	20	686.299987792969	369.700012207031	706.299987792969	368.799987792969
1	osla0325b	r	0	r	w	22	0	4	52	340	1	S1C1.TIF	S1C3.TIF	S2C1.TIF	1	1	2	1	3	1	200	905	964573	965473	1194	1193	965662	-32768	1193	171.964000000036	-32768	-32768	-32768	-32768	-32768	-32768	-32768	-32768	-32768	-32768	-32768	-998258.036	965658	965702	45	508.299987792969	369.399993896484	686.099975585938	366.399993896484
1	osla0325b	r	0	r	w	22	1	4	53	341	-1	S1C1.TIF	S1C2.TIF	S2C3.TIF	1	1	2	1	2	3	200	758	967566	968316	1267	1276	968566	-32768	1272	232.525999999954	-32768	-32768	-32768	-32768	-32768	-32768	-32768	-32768	-32768	-32768	-32768	-1001101.474	968562	968609	48	501.299987792969	361.700012207031	313	362.5
1	osla0325b	r	0	r	w	22	1	4	54	342	1	S2C3.TIF	S2C2.TIF	S1C1.TIF	2	2	1	3	2	1	200	687	969726	970426	1307	1316	970676	-32768	1343	232.802000000025	-32768	-32768	-32768	-32768	-32768	-32768	-32768	-32768	-32768	-32768	-32768	-1003211.198	970673	970732	60	498.600006103516	361.700012207031	730.5	366.700012207031
1	osla0325b	r	0	r	w	22	0	4	55	343	1	S1C2.TIF	S1C3.TIF	S2C2.TIF	1	1	2	2	3	2	200	678	972368	973068	1193	1202	973323	-32768	1195	237.263999999966	-32768	-32768	-32768	-32768	-32768	-32768	-32768	-32768	-32768	-32768	-32768	-1005853.736	973321	973369	49	508.5	358	692.799987792969	361.299987792969
1	osla0325b	r	0	r	w	22	1	4	56	344	-1	S2C1.TIF	S2C3.TIF	S1C2.TIF	2	2	1	1	3	2	200	947	976462	977412	1076	1077	977691	-32768	1051	261.694999999949	977687	977717	31	500.600006103516	360.200012207031	356.5	362.700012207031	129.800003051758	248.699996948242	4.13548964697211	-179.003900842012	257.694999999949	977863	977893	31	345.399993896484	358.5	308	357.399993896484
1	osla0325b	r	0	r	w	22	0	4	57	345	-1	S2C3.TIF	S2C1.TIF	S1C3.TIF	2	2	1	3	1	3	200	700	979326	980026	1175	1186	980097	-32768	1197	53.1970000000438	-32768	-32768	-32768	-32768	-32768	-32768	-32768	-32768	-32768	-32768	-32768	-1012811.803	980354	980413	60	497	362.899993896484	281.799987792969	369.100006103516
1	osla0325b	r	0	r	w	22	1	4	58	346	1	S2C3.TIF	S2C1.TIF	S1C2.TIF	2	2	1	3	1	2	200	883	981468	982368	1198	1197	982619	-32768	1169	232.940999999992	982614	982656	43	494.399993896484	371.600006103516	649	358.700012207031	148.5	398.600006103516	4.4580116900418	4.776623169066	227.940999999992	982777	982809	33	665.400024414062	360.799987792969	678.599975585938	361.299987792969
1	osla0325b	r	0	r	w	22	0	4	59	347	-1	S2C1.TIF	S2C3.TIF	S1C1.TIF	2	2	1	1	3	1	200	712	983867	984567	1240	1248	984813	-32768	1281	228.564999999944	984809	984864	56	499.299987792969	368.299987792969	250.300003051758	366.399993896484	140.800003051758	380.100006103516	7.11449417483277	179.561622497685	224.564999999944	985380	985397	18	274.5	367.799987792969	285.100006103516	364.799987792969
1	osla0325b	r	0	r	w	22	1	4	60	348	-1	S2C2.TIF	S2C3.TIF	S1C1.TIF	2	2	1	2	3	1	200	578	986450	987050	1210	1213	987274	-32768	1196	206.369999999995	-32768	-32768	-32768	-32768	-32768	-32768	-32768	-32768	-32768	-32768	-32768	-1019835.63	987269	987316	48	500.200012207031	367.600006103516	307.200012207031	357.700012207031
1	osla0325b	r	0	r	w	22	0	4	61	349	-1	S1C3.TIF	S1C2.TIF	S2C3.TIF	1	1	2	3	2	3	200	804	988444	989244	1332	1338	989468	-32768	1394	206.422999999952	-32768	-32768	-32768	-32768	-32768	-32768	-32768	-32768	-32768	-32768	-32768	-1022029.577	989464	989516	53	495.100006103516	369.5	319.799987792969	369.5
1	osla0325b	r	0	r	w	22	0	4	62	350	-1	S1C2.TIF	S1C3.TIF	S2C2.TIF	1	1	2	2	3	2	200	760	991690	992440	1182	1182	992648	-32768	1201	190.476000000024	992644	992687	44	501	370.700012207031	350.600006103516	352.399993896484	121.900001525879	316.700012207031	4.34755848342888	173.053396065825	186.476000000024	992809	992836	28	330.299987792969	356.100006103516	308.600006103516	360.700012207031
1	osla0325b	r	0	r	w	22	0	4	63	351	-1	S1C1.TIF	S1C2.TIF	S2C1.TIF	1	1	2	1	2	1	200	654	994154	994804	1239	1248	994988	-32768	1252	166.608000000007	-32768	-32768	-32768	-32768	-32768	-32768	-32768	-32768	-32768	-32768	-32768	-1027589.392	994983	995032	50	498.299987792969	373	298.600006103516	364.5
1	osla0325b	r	0	r	w	22	0	4	64	352	-1	S1C2.TIF	S1C1.TIF	S2C2.TIF	1	1	2	2	1	2	200	909	996079	996979	1296	1303	997121	-32768	1322	125.033000000054	-32768	-32768	-32768	-32768	-32768	-32768	-32768	-32768	-32768	-32768	-32768	-1029763.967	997117	997163	47	493.5	373.100006103516	356.5	369.200012207031
1	osla0325b	r	0	r	w	22	0	4	65	353	1	S2C2.TIF	S2C3.TIF	S1C2.TIF	2	2	1	2	3	2	200	943	998225	999175	1452	1459	999411	-32768	1465	218.635000000009	-32768	-32768	-32768	-32768	-32768	-32768	-32768	-32768	-32768	-32768	-32768	-1031960.365	999407	999512	106	506.100006103516	372.899993896484	708.400024414062	363.5
1	osla0325b	r	0	r	w	22	1	4	66	354	-1	S2C1.TIF	S2C3.TIF	S1C2.TIF	2	2	1	1	3	2	200	583	1000987	1001587	1374	1379	1001836	-32768	1445	231.10699999996	-32768	-32768	-32768	-32768	-32768	-32768	-32768	-32768	-32768	-32768	-32768	-1034372.893	1001832	1001878	47	499.100006103516	370.100006103516	342.299987792969	365.600006103516
1	osla0325b	r	0	r	w	22	1	4	67	355	-1	S2C3.TIF	S2C2.TIF	S1C1.TIF	2	2	1	3	2	1	200	762	1003135	1003885	1313	1309	1004064	-32768	1304	161.297999999952	-32768	-32768	-32768	-32768	-32768	-32768	-32768	-32768	-32768	-32768	-32768	-1036670.702	1004060	1004103	44	504.299987792969	372.700012207031	329.100006103516	362
1	osla0325b	r	0	r	w	22	0	4	68	356	1	S2C1.TIF	S2C2.TIF	S1C1.TIF	2	2	1	1	2	1	200	999	1006654	1007654	1423	1420	1007952	-32768	1319	280.587000000058	-32768	-32768	-32768	-32768	-32768	-32768	-32768	-32768	-32768	-32768	-32768	-1040439.413	1007948	1007985	38	497.399993896484	372.799987792969	670.5	366.399993896484
1	osla0325b	r	0	r	w	22	1	4	69	357	-1	S1C2.TIF	S1C1.TIF	S2C3.TIF	1	1	2	2	1	3	200	582	1009048	1009648	1151	1160	1009855	-32768	1205	189.863000000012	-32768	-32768	-32768	-32768	-32768	-32768	-32768	-32768	-32768	-32768	-32768	-1042433.137	1009850	1009895	46	494.299987792969	368.899993896484	333.299987792969	363.100006103516
1	osla0325b	r	0	r	w	22	1	4	70	358	-1	S1C2.TIF	S1C3.TIF	S2C1.TIF	1	1	2	2	3	1	200	699	1010971	1011671	1449	1445	1011898	-32768	1443	210.484999999986	-32768	-32768	-32768	-32768	-32768	-32768	-32768	-32768	-32768	-32768	-32768	-1044455.515	1011893	1011949	57	498.399993896484	385.100006103516	295.100006103516	382.600006103516
1	osla0325b	r	0	r	w	22	0	4	71	359	-1	S2C1.TIF	S2C2.TIF	S1C1.TIF	2	2	1	1	2	1	200	560	1013390	1013940	1263	1261	1014137	-32768	1277	179.29700000002	-32768	-32768	-32768	-32768	-32768	-32768	-32768	-32768	-32768	-32768	-32768	-1046725.703	1014133	1014173	41	493.299987792969	382.700012207031	303	353
1	osla0325b	r	0	r	w	22	0	4	72	360	1	S1C1.TIF	S1C2.TIF	S2C1.TIF	1	1	2	1	2	1	200	676	1015493	1016193	1305	1303	1016386	-32768	1329	175.498000000021	-32768	-32768	-32768	-32768	-32768	-32768	-32768	-32768	-32768	-32768	-32768	-1048978.502	1016382	1016429	48	491.200012207031	381.5	688.799987792969	372.700012207031
1	osla0325b	r	0	r	w	22	1	4	73	361	1	S1C3.TIF	S1C2.TIF	S2C1.TIF	1	1	2	3	2	1	200	574	1017495	1018095	1275	1302	1018302	-32768	1366	189.93200000003	-32768	-32768	-32768	-32768	-32768	-32768	-32768	-32768	-32768	-32768	-32768	-1050880.068	1018297	1018339	43	493.600006103516	388.5	680.200012207031	379.200012207031
1	osla0325b	r	0	r	w	22	0	4	74	362	1	S2C1.TIF	S2C3.TIF	S1C1.TIF	2	2	1	1	3	1	200	783	1019392	1020192	1319	1317	1020422	-32768	1285	213.209999999963	-32768	-32768	-32768	-32768	-32768	-32768	-32768	-32768	-32768	-32768	-32768	-1052976.79	1020419	1020461	43	483.799987792969	382.5	669.400024414062	374.299987792969
1	osla0325b	r	0	r	w	22	1	4	75	363	1	S1C3.TIF	S1C1.TIF	S2C2.TIF	1	1	2	3	1	2	200	605	1021510	1022110	1268	1266	1022327	-32768	1284	200.096999999951	-32768	-32768	-32768	-32768	-32768	-32768	-32768	-32768	-32768	-32768	-32768	-1054894.903	1022324	1022379	56	498.5	373.100006103516	716.5	366.200012207031
1	osla0325b	r	0	r	w	22	0	4	76	364	1	S1C1.TIF	S1C3.TIF	S2C1.TIF	1	1	2	1	3	1	200	691	1023735	1024435	1405	1410	1024623	-32768	1416	170.126000000047	-32768	-32768	-32768	-32768	-32768	-32768	-32768	-32768	-32768	-32768	-32768	-1057220.874	1024618	1024661	44	499.700012207031	388.799987792969	691.599975585938	372.600006103516
1	osla0325b	r	0	r	w	22	1	4	77	365	1	S1C1.TIF	S1C2.TIF	S2C3.TIF	1	1	2	1	2	3	200	872	1026016	1026916	1356	1363	1027060	-32768	1352	125.949000000022	-32768	-32768	-32768	-32768	-32768	-32768	-32768	-32768	-32768	-32768	-32768	-1059702.051	1027056	1027102	47	500.600006103516	394	666	378.5
1	osla0325b	r	0	r	w	22	1	4	78	366	1	S1C3.TIF	S1C1.TIF	S2C2.TIF	1	1	2	3	1	2	200	890	1028177	1029077	1331	1328	1029286	-32768	1327	191.660999999964	-32768	-32768	-32768	-32768	-32768	-32768	-32768	-32768	-32768	-32768	-32768	-1061862.339	1029281	1029329	49	497.799987792969	380.899993896484	711.5	372.399993896484
1	osla0325b	r	0	r	w	22	0	4	79	367	1	S2C3.TIF	S2C2.TIF	S1C3.TIF	2	2	1	3	2	3	200	618	1030380	1031030	1147	1144	1031265	-32768	1161	217.939999999944	-32768	-32768	-32768	-32768	-32768	-32768	-32768	-32768	-32768	-32768	-32768	-1063815.06	1031260	1031305	46	492.399993896484	375.100006103516	684.400024414062	364.5
1	osla0325b	r	0	r	w	22	0	4	80	368	-1	S2C1.TIF	S2C3.TIF	S1C1.TIF	2	2	1	1	3	1	200	588	1032355	1032955	1282	1279	1033186	-32768	1271	213.39300000004	-32768	-32768	-32768	-32768	-32768	-32768	-32768	-32768	-32768	-32768	-32768	-1065740.607	1033181	1033225	45	499.200012207031	383.200012207031	323.700012207031	363.5
1	osla0325b	r	0	r	w	22	0	4	81	369	-1	S1C2.TIF	S1C3.TIF	S2C2.TIF	1	1	2	2	3	2	200	605	1034350	1034950	1215	1220	1035180	-32768	1198	211.714999999967	-32768	-32768	-32768	-32768	-32768	-32768	-32768	-32768	-32768	-32768	-32768	-1067736.285	1035176	1035219	44	496.799987792969	387.299987792969	329.100006103516	374
1	osla0325b	r	0	r	w	22	0	4	82	370	1	S2C1.TIF	S2C2.TIF	S1C1.TIF	2	2	1	1	2	1	200	704	1036291	1036991	1202	1209	1037252	-32768	1257	243.494999999995	-32768	-32768	-32768	-32768	-32768	-32768	-32768	-32768	-32768	-32768	-32768	-1069776.505	1037248	1037295	48	488.100006103516	386.399993896484	664.599975585938	374.799987792969
1	osla0325b	r	0	r	w	22	0	4	83	371	1	S2C1.TIF	S2C3.TIF	S1C1.TIF	2	2	1	1	3	1	200	603	1038632	1039232	1208	1208	1039442	-32768	1193	192.177999999956	-32768	-32768	-32768	-32768	-32768	-32768	-32768	-32768	-32768	-32768	-32768	-1072017.822	1039437	1039473	37	487	380.200012207031	675.900024414062	364.299987792969
1	osla0325b	r	0	r	w	22	0	4	84	372	-1	S2C3.TIF	S2C2.TIF	S1C3.TIF	2	2	1	3	2	3	200	666	1040588	1041288	1170	1172	1041514	-32768	1172	209.14300000004	-32768	-32768	-32768	-32768	-32768	-32768	-32768	-32768	-32768	-32768	-32768	-1074072.857	1041510	1041553	44	496.299987792969	381.799987792969	320.799987792969	370.399993896484
1	osla0325b	r	0	r	w	22	1	4	85	373	-1	S2C2.TIF	S2C1.TIF	S1C3.TIF	2	2	1	2	1	3	200	702	1042937	1043637	1203	1205	1043858	-32768	1209	204.292999999947	-32768	-32768	-32768	-32768	-32768	-32768	-32768	-32768	-32768	-32768	-32768	-1076421.707	1043855	1043899	45	498.399993896484	390.100006103516	338.299987792969	370.299987792969
1	osla0325b	r	0	r	w	22	0	4	86	374	-1	S2C2.TIF	S2C3.TIF	S1C2.TIF	2	2	1	2	3	2	200	647	1044973	1045623	1134	1132	1045828	-32768	1106	186.467999999993	-32768	-32768	-32768	-32768	-32768	-32768	-32768	-32768	-32768	-32768	-32768	-1078409.532	1045824	1045858	35	496.799987792969	379.399993896484	321.200012207031	369.399993896484
1	osla0325b	r	0	r	w	22	1	4	87	375	1	S2C1.TIF	S2C2.TIF	S1C3.TIF	2	2	1	1	2	3	200	616	1046976	1047594	1150	1153	1047608	-32768	1142	-8.56599999999162	-32768	-32768	-32768	-32768	-32768	-32768	-32768	-32768	-32768	-32768	-32768	-1080384.566	1047859	1047897	39	489	379.5	677.799987792969	364.100006103516
1	osla0325b	r	0	r	w	22	0	4	88	376	1	S1C3.TIF	S1C2.TIF	S2C3.TIF	1	1	2	3	2	3	200	610	1049030	1049630	1072	1081	1049923	-32768	1077	274.745000000112	1049919	1049962	44	478.200012207031	382.100006103516	637.400024414062	367.700012207031	134.800003051758	367.5	4.59344263919867	5.17588176802058	270.745000000112	1050112	1050146	35	649.700012207031	373.799987792969	689.200012207031	372
1	osla0325b	r	0	r	w	22	1	4	89	377	1	S1C2.TIF	S1C3.TIF	S2C1.TIF	1	1	2	2	3	1	200	976	1051694	1052694	1161	1148	1052772	-32768	1139	60.066000000108	-32768	-32768	-32768	-32768	-32768	-32768	-32768	-32768	-32768	-32768	-32768	-1085479.934	1052962	1052993	32	499.399993896484	378.700012207031	689.700012207031	358.700012207031
1	osla0325b	r	0	r	w	22	1	4	90	378	-1	S1C1.TIF	S1C2.TIF	S2C3.TIF	1	1	2	1	2	3	200	600	1055571	1056171	1172	1172	1056369	-32768	1201	181.235000000102	1056366	1056402	37	489.100006103516	383.200012207031	434	366.899993896484	71.6999969482422	166.100006103516	1.6537294728674	163.498583773607	178.235000000102	1056515	1056556	42	426.5	369.399993896484	314.399993896484	368.399993896484
1	osla0325b	r	0	r	w	22	1	4	91	379	-1	S1C3.TIF	S1C1.TIF	S2C2.TIF	1	1	2	3	1	2	200	953	1058310	1059260	1181	1182	1059472	-32768	1199	193.550999999978	-32768	-32768	-32768	-32768	-32768	-32768	-32768	-32768	-32768	-32768	-32768	-1092046.449	1059468	1059513	46	493.100006103516	377.399993896484	310.600006103516	368
1	osla0325b	r	0	r	w	22	0	4	92	380	1	S1C2.TIF	S1C3.TIF	S2C2.TIF	1	1	2	2	3	2	200	688	1060949	1061649	1264	1261	1061824	-32768	1278	156.996000000043	-32768	-32768	-32768	-32768	-32768	-32768	-32768	-32768	-32768	-32768	-32768	-1094435.004	1061820	1061875	56	492.299987792969	377.700012207031	711.599975585938	369.200012207031
1	osla0325b	r	0	r	w	22	0	4	93	381	-1	S1C3.TIF	S1C1.TIF	S2C3.TIF	1	1	2	3	1	3	200	852	1062940	1063790	1238	1261	1063990	-32768	1264	182.695000000065	-32768	-32768	-32768	-32768	-32768	-32768	-32768	-32768	-32768	-32768	-32768	-1096575.305	1063986	1064029	44	500.299987792969	381.100006103516	347.5	372.5
1	osla0325b	r	0	r	w	22	0	4	94	382	1	S2C2.TIF	S2C3.TIF	S1C2.TIF	2	2	1	2	3	2	200	831	1065073	1065923	1244	1245	1066120	-32768	1240	179.435999999987	1066117	1066162	46	491.399993896484	378.600006103516	665.400024414062	360.399993896484	123.800003051758	327.5	5.02022197300029	5.98837827044444	176.435999999987	1066356	1066375	20	674	361	695.400024414062	363.200012207031
1	osla0325b	r	0	r	w	22	0	4	95	383	-1	S2C1.TIF	S2C2.TIF	S1C1.TIF	2	2	1	1	2	1	200	529	1067482	1068032	1139	1140	1068114	-32768	1135	65.3170000000391	-32768	-32768	-32768	-32768	-32768	-32768	-32768	-32768	-32768	-32768	-32768	-1100816.683	1068272	1068303	32	499.700012207031	374	327.700012207031	374.799987792969
1	osla0325b	r	0	r	w	22	1	4	96	384	1	S1C2.TIF	S1C1.TIF	S2C3.TIF	1	1	2	2	1	3	200	930	1069617	1070567	1231	1228	1070766	-32768	1164	181.645000000019	1070764	1070795	32	494.100006103516	383.799987792969	630.700012207031	361	123.900001525879	236.600006103516	3.97974468616819	9.48934324799541	179.645000000019	1070899	1070934	36	620	363.5	688.200012207031	368.600006103516
2	auon0104g	r	1	r	w	24	0	0	1	0	1	S2C3.TIF	S2C2.TIF	S1C3.TIF	2	2	1	3	2	3	200	863	202704	203554	2597	2614	203884	-32768	2720	311.899999999994	-32768	-32768	-32768	-32768	-32768	-32768	-32768	-32768	-32768	-32768	-32768	-236340.1	203879	203930	52	488.100006103516	395	719.099975585938	420.700012207031
2	auon0104g	r	1	r	w	24	1	1	1	1	1	S2C2.TIF	S2C3.TIF	S1C1.TIF	2	2	1	2	3	1	200	914	215685	216585	2817	2816	216877	-32768	2861	274.801000000007	-32768	-32768	-32768	-32768	-32768	-32768	-32768	-32768	-32768	-32768	-32768	-249370.199	216873	216919	47	499.200012207031	402.5	730.400024414062	422.200012207031
2	auon0104g	r	1	r	w	24	1	1	2	2	1	S2C2.TIF	S2C1.TIF	S1C3.TIF	2	2	1	2	1	3	200	826	218075	218925	2888	2903	219233	-32768	2912	290.592999999993	219228	219266	39	511.100006103516	402	759.599975585938	414.100006103516	179.399993896484	368.700012207031	7.1186529183769	-2.79966230902127	285.592999999993	219406	219433	28	748.5	413.100006103516	721.599975585938	405.200012207031
2	auon0104g	r	1	r	w	24	0	1	3	3	-1	S2C1.TIF	S2C2.TIF	S1C1.TIF	2	2	1	1	2	1	200	882	220491	221391	2715	2702	221743	-32768	2754	335.122000000003	-32768	-32768	-32768	-32768	-32768	-32768	-32768	-32768	-32768	-32768	-32768	-254175.878	221738	221784	47	518.299987792969	398.399993896484	320.700012207031	373.600006103516
2	auon0104g	r	1	r	w	24	0	1	4	4	-1	S2C1.TIF	S2C3.TIF	S1C1.TIF	2	2	1	1	3	1	200	551	222865	223415	2500	2492	223790	-32768	2467	357.660000000003	-32768	-32768	-32768	-32768	-32768	-32768	-32768	-32768	-32768	-32768	-32768	-256200.34	223785	223819	35	520.5	396.399993896484	289	371.600006103516
2	auon0104g	r	1	r	w	24	0	1	5	5	-1	S1C3.TIF	S1C1.TIF	S2C3.TIF	1	1	2	3	1	3	200	660	225264	225914	2753	2731	226257	-32768	2810	325.125999999989	-32768	-32768	-32768	-32768	-32768	-32768	-32768	-32768	-32768	-32768	-32768	-258699.874	226252	226286	35	529.799987792969	401.399993896484	321.899993896484	401.600006103516
2	auon0104g	r	1	r	w	24	1	1	6	6	1	S1C3.TIF	S1C1.TIF	S2C2.TIF	1	1	2	3	1	2	200	767	227666	228466	2403	2396	228835	-32768	2380	351.214999999997	-32768	-32768	-32768	-32768	-32768	-32768	-32768	-32768	-32768	-32768	-32768	-261251.785	228831	228877	47	516.599975585938	391.299987792969	741.5	397
2	auon0104g	r	1	r	w	24	0	1	7	7	1	S2C3.TIF	S2C2.TIF	S1C3.TIF	2	2	1	3	2	3	200	909	229908	230808	2416	2432	231995	-32768	2792	1170.351	231991	232023	33	523.099975585938	399.700012207031	320.5	382.799987792969	174.899993896484	351.100006103516	5.83379236456282	175.218686000198	1166.351	232771	232823	53	341.799987792969	377.100006103516	693.5	397.5
2	auon0104g	r	1	r	w	24	0	1	8	8	-1	S1C2.TIF	S1C3.TIF	S2C2.TIF	1	1	2	2	3	2	200	662	234241	234891	2706	2692	235167	-32768	2715	259.40400000001	-32768	-32768	-32768	-32768	-32768	-32768	-32768	-32768	-32768	-32768	-32768	-267675.596	235163	235208	46	534.799987792969	401	327.100006103516	392
2	auon0104g	r	1	r	w	24	0	1	9	9	1	S1C3.TIF	S1C2.TIF	S2C3.TIF	1	1	2	3	2	3	200	650	236274	236924	2615	2620	237322	-32768	2644	380.124000000011	237318	237364	47	532.900024414062	404.5	757.099975585938	427.399993896484	165.100006103516	391.200012207031	6.44854009719411	-5.85700565771777	376.124000000011	237549	237574	26	757.400024414062	421.600006103516	737.5	413.399993896484
2	auon0104g	r	1	r	w	24	0	1	10	10	1	S1C1.TIF	S1C3.TIF	S2C1.TIF	1	1	2	1	3	1	200	940	238603	239553	2717	2732	240035	-32768	2780	464.958000000013	240031	240087	57	527.799987792969	417.299987792969	761.200012207031	437	224.199996948242	395	6.70213138589939	-4.85224027629755	460.958000000013	240311	240329	19	750.299987792969	425.299987792969	734.299987792969	421.100006103516
2	auon0104g	r	1	r	w	24	0	1	11	11	-1	S2C3.TIF	S2C2.TIF	S1C3.TIF	2	2	1	3	2	3	200	535	241546	242096	2467	2475	242437	-32768	2623	324.000999999989	-32768	-32768	-32768	-32768	-32768	-32768	-32768	-32768	-32768	-32768	-32768	-274880.999	242433	242480	48	506.899993896484	391.700012207031	301.600006103516	384.200012207031
2	auon0104g	r	1	r	w	24	1	1	12	12	-1	S1C3.TIF	S1C1.TIF	S2C2.TIF	1	1	2	3	1	2	200	878	243847	244747	2776	2777	245047	-32768	2763	283.135999999999	-32768	-32768	-32768	-32768	-32768	-32768	-32768	-32768	-32768	-32768	-32768	-277531.864	245043	245088	46	509.299987792969	406.799987792969	311.299987792969	394.399993896484
2	auon0104g	r	1	r	w	24	0	1	13	13	-1	S2C1.TIF	S2C3.TIF	S1C1.TIF	2	2	1	1	3	1	200	825	246435	247285	2615	2629	247597	-32768	2755	294.521000000008	247593	247637	45	512	403.399993896484	729.700012207031	421.5	166.699996948242	371.899993896484	6.25953126432279	-4.77319156522045	290.521000000008	248046	248090	45	738.900024414062	415.100006103516	341.100006103516	408.100006103516
2	auon0104g	r	1	r	w	24	1	1	14	14	1	S1C3.TIF	S1C1.TIF	S2C2.TIF	1	1	2	3	1	2	200	644	249164	249814	2591	2605	250075	-32768	2611	243.847999999998	250071	250107	37	523.799987792969	413.799987792969	768.900024414062	419.700012207031	184.5	380.799987792969	7.0049161109565	-1.38887415736294	239.847999999998	250274	250299	26	754.799987792969	414.600006103516	737.900024414062	412.200012207031
2	auon0104g	r	1	r	w	24	0	1	15	15	1	S2C3.TIF	S2C1.TIF	S1C3.TIF	2	2	1	3	1	3	200	544	251354	251904	2614	2621	252306	-32768	2708	384.301000000007	252302	252349	48	522.200012207031	413.299987792969	742.299987792969	425.100006103516	155.199996948242	425.299987792969	6.30671535962255	-3.0864482956289	380.301000000007	252568	252593	26	752.299987792969	421.700012207031	733.900024414062	416.600006103516
2	auon0104g	r	1	r	w	24	0	1	16	16	1	S1C1.TIF	S1C2.TIF	S2C1.TIF	1	1	2	1	2	1	200	537	253974	254524	2575	2569	254773	-32768	2587	231.763999999996	254769	254805	37	522.299987792969	401.200012207031	765.400024414062	407.899993896484	186.100006103516	381.399993896484	6.94838316319823	-1.58778059308701	227.763999999996	254997	255017	21	748.799987792969	423.600006103516	732.799987792969	411.299987792969
2	auon0104g	r	1	r	w	24	1	1	17	17	1	S2C1.TIF	S2C2.TIF	S1C3.TIF	2	2	1	1	2	3	200	877	257251	258151	2416	2412	258408	-32768	2446	240.551000000007	-32768	-32768	-32768	-32768	-32768	-32768	-32768	-32768	-32768	-32768	-32768	-290935.449	258404	258448	45	494.799987792969	394.399993896484	708.5	403.399993896484
2	auon0104g	r	1	r	w	24	0	1	18	18	1	S1C3.TIF	S1C1.TIF	S2C3.TIF	1	1	2	3	1	3	200	926	259581	260531	2572	2588	260765	-32768	2603	217.106	-32768	-32768	-32768	-32768	-32768	-32768	-32768	-32768	-32768	-32768	-32768	-293315.894	260760	260809	50	508.799987792969	410	730.799987792969	425.600006103516
2	auon0104g	r	1	r	w	24	1	1	19	19	-1	S1C1.TIF	S1C3.TIF	S2C2.TIF	1	1	2	1	3	2	200	967	262238	263188	2565	2583	263511	-32768	2714	305.889000000025	-32768	-32768	-32768	-32768	-32768	-32768	-32768	-32768	-32768	-32768	-32768	-295973.111	263507	263549	43	501.299987792969	413.899993896484	319.5	408.399993896484
2	auon0104g	r	1	r	w	24	0	1	20	20	1	S2C2.TIF	S2C1.TIF	S1C2.TIF	2	2	1	2	1	2	200	848	264974	265824	2438	2442	266069	-32768	2472	227.61599999998	-32768	-32768	-32768	-32768	-32768	-32768	-32768	-32768	-32768	-32768	-32768	-298609.384	266066	266100	35	508.299987792969	396.299987792969	721.5	408.799987792969
2	auon0104g	r	1	r	w	24	1	1	21	21	-1	S2C3.TIF	S2C2.TIF	S1C1.TIF	2	2	1	3	2	1	200	856	267832	268682	2536	2549	269018	-32768	2599	319.821999999986	-32768	-32768	-32768	-32768	-32768	-32768	-32768	-32768	-32768	-32768	-32768	-301466.178	269014	269058	45	496.100006103516	405.600006103516	315.399993896484	389.5
2	auon0104g	r	1	r	w	24	0	1	22	22	1	S1C3.TIF	S1C2.TIF	S2C3.TIF	1	1	2	3	2	3	200	846	270567	271417	2777	2790	271687	-32768	2832	252.887999999977	271683	271753	71	497.100006103516	407.700012207031	738.599975585938	430.100006103516	162.199996948242	376.899993896484	6.93978586035583	-5.32195929318242	248.887999999977	271900	271928	29	731.200012207031	430.200012207031	712.5	422
2	auon0104g	r	1	r	w	24	1	1	23	23	-1	S2C2.TIF	S2C1.TIF	S1C3.TIF	2	2	1	2	1	3	200	880	272980	273880	2707	2714	274142	-32768	2619	244.396999999997	-32768	-32768	-32768	-32768	-32768	-32768	-32768	-32768	-32768	-32768	-32768	-306665.603	274137	274184	48	496.700012207031	408.799987792969	297.299987792969	391.700012207031
2	auon0104g	r	1	r	w	24	1	1	24	24	-1	S1C3.TIF	S1C1.TIF	S2C2.TIF	1	1	2	3	1	2	200	610	275278	275878	2662	2661	276196	-32768	2648	300.440000000002	-32768	-32768	-32768	-32768	-32768	-32768	-32768	-32768	-32768	-32768	-32768	-308663.56	276192	276228	37	514.200012207031	418.600006103516	297.899993896484	411.100006103516
2	auon0104g	r	1	r	w	24	1	1	25	25	1	S2C1.TIF	S2C2.TIF	S1C3.TIF	2	2	1	1	2	3	200	973	277503	278503	2675	2660	278790	-32768	2645	270.03899999999	-32768	-32768	-32768	-32768	-32768	-32768	-32768	-32768	-32768	-32768	-32768	-311287.961	278786	278986	201	494.5	407.200012207031	703.900024414062	424.100006103516
2	auon0104g	r	1	r	w	24	0	1	26	26	1	S1C1.TIF	S1C2.TIF	S2C1.TIF	1	1	2	1	2	1	200	505	281073	281573	2600	2599	281868	-32768	2632	277.652000000002	281864	282112	249	522.400024414062	413.799987792969	619.900024414062	426.700012207031	178.699996948242	358.700012207031	2.83034749946564	-7.55844088020848	273.652000000002	282584	282600	17	727.200012207031	413.5	729.900024414062	416.100006103516
2	auon0104g	r	1	r	w	24	1	1	27	27	-1	S1C1.TIF	S1C3.TIF	S2C2.TIF	1	1	2	1	3	2	200	916	283885	284785	2384	2381	285084	-32768	2355	281.646000000008	-32768	-32768	-32768	-32768	-32768	-32768	-32768	-32768	-32768	-32768	-32768	-317570.354	285080	285129	50	515.5	408	301.700012207031	391.100006103516
2	auon0104g	r	1	r	w	24	1	1	28	28	1	S1C2.TIF	S1C1.TIF	S2C3.TIF	1	1	2	2	1	3	200	549	286549	287099	2507	2511	287372	-32768	2577	255.533999999985	-32768	-32768	-32768	-32768	-32768	-32768	-32768	-32768	-32768	-32768	-32768	-319884.466	287368	287631	264	498.100006103516	418.5	707.200012207031	422.5
2	auon0104g	r	1	r	w	24	0	1	29	29	-1	S2C2.TIF	S2C1.TIF	S1C2.TIF	2	2	1	2	1	2	200	891	288913	289813	2371	2383	290079	-32768	2467	249.351000000024	-32768	-32768	-32768	-32768	-32768	-32768	-32768	-32768	-32768	-32768	-32768	-322597.649	290075	290109	35	506.399993896484	403.700012207031	290.399993896484	396.700012207031
2	auon0104g	r	1	r	w	24	1	1	30	30	-1	S2C3.TIF	S2C1.TIF	S1C2.TIF	2	2	1	3	1	2	200	621	291534	292184	2214	2210	292461	-32768	2244	259.07799999998	-32768	-32768	-32768	-32768	-32768	-32768	-32768	-32768	-32768	-32768	-32768	-324969.922	292458	292493	36	507.799987792969	405.700012207031	290.5	387.5
2	auon0104g	r	1	r	w	24	0	1	31	31	1	S2C3.TIF	S2C1.TIF	S1C3.TIF	2	2	1	3	1	3	200	747	293572	294322	2303	2319	294550	-32768	2242	210.289999999979	-32768	-32768	-32768	-32768	-32768	-32768	-32768	-32768	-32768	-32768	-32768	-327107.71	294546	294589	44	504.799987792969	393.200012207031	710.700012207031	395.600006103516
2	auon0104g	r	1	r	w	24	1	1	32	32	1	S2C2.TIF	S2C1.TIF	S1C3.TIF	2	2	1	2	1	3	200	599	296057	296657	2137	2123	296921	-32768	2172	246.842999999993	-32768	-32768	-32768	-32768	-32768	-32768	-32768	-32768	-32768	-32768	-32768	-329442.157	296916	296953	38	506.600006103516	378.5	753.700012207031	390.200012207031
2	auon0104g	r	1	r	w	24	0	1	33	33	-1	S1C3.TIF	S1C1.TIF	S2C3.TIF	1	1	2	3	1	3	200	938	298542	299492	2241	2284	299752	-32768	2317	243.218999999983	-32768	-32768	-32768	-32768	-32768	-32768	-32768	-32768	-32768	-32768	-32768	-332276.781	299748	299794	47	496.799987792969	401.200012207031	301.600006103516	373
2	auon0104g	r	1	r	w	24	1	1	34	34	-1	S2C1.TIF	S2C3.TIF	S1C2.TIF	2	2	1	1	3	2	200	834	301094	301944	2282	2270	302255	-32768	2230	294.625999999989	-32768	-32768	-32768	-32768	-32768	-32768	-32768	-32768	-32768	-32768	-32768	-334728.374	302250	302307	58	504	396.700012207031	313.899993896484	363.399993896484
2	auon0104g	r	1	r	w	24	0	1	35	35	-1	S1C1.TIF	S1C3.TIF	S2C1.TIF	1	1	2	1	3	1	200	695	303388	304088	2238	2251	304362	-32768	2298	256.059999999998	-32768	-32768	-32768	-32768	-32768	-32768	-32768	-32768	-32768	-32768	-32768	-336873.94	304358	304403	46	506.200012207031	398.899993896484	302.399993896484	379.700012207031
2	auon0104g	r	1	r	w	24	0	1	36	36	-1	S2C3.TIF	S2C1.TIF	S1C3.TIF	2	2	1	3	1	3	200	802	305445	306245	2085	2090	306510	-32768	2115	248.092999999993	-32768	-32768	-32768	-32768	-32768	-32768	-32768	-32768	-32768	-32768	-32768	-339029.907	306506	306543	38	509.5	379.700012207031	302.399993896484	370
2	auon0104g	r	1	r	w	24	0	1	37	37	1	S2C1.TIF	S2C3.TIF	S1C1.TIF	2	2	1	1	3	1	200	541	307858	308408	2217	2231	308684	-32768	2242	258.898999999976	308680	308753	74	502.799987792969	393.299987792969	664.900024414062	398.899993896484	219.699996948242	384.899993896484	4.66083366227803	-1.98144015704563	254.898999999976	310860	310907	48	513.700012207031	389.799987792969	703.200012207031	402.200012207031
2	auon0104g	r	1	r	w	24	1	1	38	38	1	S1C1.TIF	S1C3.TIF	S2C2.TIF	1	1	2	1	3	2	200	532	312237	312787	2230	2241	313043	-32768	2288	239.231000000029	313038	313136	99	496.299987792969	406.100006103516	647	398.100006103516	229.100006103516	421	4.33659264814176	3.04748071810863	234.231000000029	313285	313312	28	726.900024414062	408.899993896484	714.400024414062	405.5
2	auon0104g	r	1	r	w	24	0	1	39	39	1	S1C2.TIF	S1C1.TIF	S2C2.TIF	1	1	2	2	1	2	200	515	314506	315056	2204	2210	315316	-32768	2184	242.978000000003	-32768	-32768	-32768	-32768	-32768	-32768	-32768	-32768	-32768	-32768	-32768	-347841.022	315312	315357	46	511.5	377.399993896484	732	395.899993896484
2	auon0104g	r	1	r	w	24	0	1	40	40	1	S1C3.TIF	S1C1.TIF	S2C3.TIF	1	1	2	3	1	3	200	575	316703	317303	2298	2286	317550	-32768	2285	229.873000000021	-32768	-32768	-32768	-32768	-32768	-32768	-32768	-32768	-32768	-32768	-32768	-350088.127	317546	317592	47	508.799987792969	390	728.900024414062	400.899993896484
2	auon0104g	r	1	r	w	24	0	1	41	41	-1	S2C2.TIF	S2C1.TIF	S1C2.TIF	2	2	1	2	1	2	200	977	318965	319965	2123	2137	320286	-32768	2187	304.107000000018	-32768	-32768	-32768	-32768	-32768	-32768	-32768	-32768	-32768	-32768	-32768	-352749.893	320282	320332	51	505.5	377.799987792969	311.5	358.899993896484
2	auon0104g	r	1	r	w	24	1	1	42	42	1	S1C2.TIF	S1C3.TIF	S2C1.TIF	1	1	2	2	3	1	200	942	321676	322626	2262	2273	322887	-32768	2296	243.992000000027	-32768	-32768	-32768	-32768	-32768	-32768	-32768	-32768	-32768	-32768	-32768	-355411.008	322882	322929	48	486.5	372.600006103516	691.099975585938	388.700012207031
2	auon0104g	r	1	r	w	24	0	1	43	43	-1	S2C2.TIF	S2C3.TIF	S1C2.TIF	2	2	1	2	3	2	200	922	323994	324944	2122	2118	325229	-32768	2117	267.782000000007	325225	325263	39	493.399993896484	373.200012207031	256.700012207031	363.700012207031	169.199996948242	357.899993896484	6.76834829896662	177.692458310292	263.782000000007	325475	325494	20	281.5	345.600006103516	323.899993896484	344.200012207031
2	auon0104g	r	1	r	w	24	1	1	44	44	-1	S2C3.TIF	S2C1.TIF	S1C2.TIF	2	2	1	3	1	2	200	826	327152	328002	2143	2138	328265	-32768	2180	245.229999999981	-32768	-32768	-32768	-32768	-32768	-32768	-32768	-32768	-32768	-32768	-32768	-360787.77	328261	328296	36	493.5	375.5	291.5	355.5
2	auon0104g	r	1	r	w	24	1	1	45	45	1	S2C2.TIF	S2C3.TIF	S1C1.TIF	2	2	1	2	3	1	200	693	330679	331379	2146	2150	331677	-32768	2269	281.309999999998	-32768	-32768	-32768	-32768	-32768	-32768	-32768	-32768	-32768	-32768	-32768	-364163.69	331674	331725	52	502	384.100006103516	722.400024414062	393.399993896484
2	auon0104g	r	1	r	w	24	1	1	46	46	-1	S1C2.TIF	S1C1.TIF	S2C3.TIF	1	1	2	2	1	3	200	773	332877	333677	2089	2105	333934	-32768	2205	240.074000000022	-32768	-32768	-32768	-32768	-32768	-32768	-32768	-32768	-32768	-32768	-32768	-366461.926	333930	333964	35	495.200012207031	392.399993896484	289.700012207031	365.200012207031
2	auon0104g	r	1	r	w	24	1	1	47	47	1	S2C1.TIF	S2C3.TIF	S1C2.TIF	2	2	1	1	3	2	200	698	335374	336074	2254	2251	336352	-32768	2226	259.901000000013	-32768	-32768	-32768	-32768	-32768	-32768	-32768	-32768	-32768	-32768	-32768	-368860.099	336348	336396	49	501	386.100006103516	723.5	395.399993896484
2	auon0104g	r	1	r	w	24	1	1	48	48	-1	S2C2.TIF	S2C3.TIF	S1C1.TIF	2	2	1	2	3	1	200	694	337511	338211	2116	2130	338473	-32768	2147	245.044999999984	-32768	-32768	-32768	-32768	-32768	-32768	-32768	-32768	-32768	-32768	-32768	-370995.955	338468	338503	36	495.799987792969	365.600006103516	293.5	356.200012207031
2	auon0104g	r	1	r	w	24	0	1	49	49	-1	S2C3.TIF	S2C1.TIF	S1C3.TIF	2	2	1	3	1	3	200	720	339954	340704	2102	2104	340996	-32768	2138	274.66399999999	-32768	-32768	-32768	-32768	-32768	-32768	-32768	-32768	-32768	-32768	-32768	-373489.336	340991	341035	45	503.600006103516	368.399993896484	305.700012207031	348.600006103516
2	auon0104g	r	1	r	w	24	0	1	50	50	-1	S1C3.TIF	S1C2.TIF	S2C3.TIF	1	1	2	3	2	3	200	533	342564	343114	2190	2190	343344	-32768	2239	213.200000000012	-32768	-32768	-32768	-32768	-32768	-32768	-32768	-32768	-32768	-32768	-32768	-375898.8	343340	343388	49	515.900024414062	379.5	322.600006103516	367.700012207031
2	auon0104g	r	1	r	w	24	0	1	51	51	1	S2C1.TIF	S2C3.TIF	S1C1.TIF	2	2	1	1	3	1	200	957	344812	345762	1916	1907	345988	-32768	1938	209.71100000001	-32768	-32768	-32768	-32768	-32768	-32768	-32768	-32768	-32768	-32768	-32768	-378546.289	345983	346020	38	503.600006103516	361.100006103516	730.799987792969	359.399993896484
2	auon0104g	r	1	r	w	24	0	1	52	52	1	S2C2.TIF	S2C3.TIF	S1C2.TIF	2	2	1	2	3	2	200	788	347168	347968	1943	1961	348213	-32768	1973	227.735999999975	-32768	-32768	-32768	-32768	-32768	-32768	-32768	-32768	-32768	-32768	-32768	-380753.264	348209	348270	62	486.5	360.700012207031	720.799987792969	379
2	auon0104g	r	1	r	w	24	0	1	53	53	1	S1C2.TIF	S1C3.TIF	S2C2.TIF	1	1	2	2	3	2	200	824	349348	350198	2011	2000	350491	-32768	1949	275.376999999979	-32768	-32768	-32768	-32768	-32768	-32768	-32768	-32768	-32768	-32768	-32768	-382983.623	350487	350534	48	482.899993896484	362.399993896484	708.900024414062	379.100006103516
2	auon0104g	r	1	r	w	24	0	1	54	54	1	S2C2.TIF	S2C1.TIF	S1C2.TIF	2	2	1	2	1	2	200	642	351933	352583	2093	2094	352850	-32768	2156	250.157000000007	-32768	-32768	-32768	-32768	-32768	-32768	-32768	-32768	-32768	-32768	-32768	-385367.843	352846	352896	51	499.399993896484	372.799987792969	735.400024414062	376.200012207031
2	auon0104g	r	1	r	w	24	1	1	55	55	-1	S1C2.TIF	S1C1.TIF	S2C3.TIF	1	1	2	2	1	3	200	601	353980	354580	2031	2024	354851	-32768	1990	253.847999999998	-32768	-32768	-32768	-32768	-32768	-32768	-32768	-32768	-32768	-32768	-32768	-387365.152	354847	354882	36	498.600006103516	364.700012207031	303.5	351.700012207031
2	auon0104g	r	1	r	w	24	0	1	56	56	-1	S1C1.TIF	S1C2.TIF	S2C1.TIF	1	1	2	1	2	1	200	576	356225	356825	2073	2063	357074	-32768	2142	231.842999999993	-32768	-32768	-32768	-32768	-32768	-32768	-32768	-32768	-32768	-32768	-32768	-389610.157	357069	357117	49	503.600006103516	370.799987792969	297.700012207031	358
2	auon0104g	r	1	r	w	24	1	1	57	57	1	S2C3.TIF	S2C1.TIF	S1C2.TIF	2	2	1	3	1	2	200	853	359041	359891	2275	2265	360130	-32768	2224	221.212	-32768	-32768	-32768	-32768	-32768	-32768	-32768	-32768	-32768	-32768	-32768	-392676.788	360126	360159	34	494.299987792969	382.700012207031	696.200012207031	381.399993896484
2	auon0104g	r	1	r	w	24	0	1	58	58	-1	S2C1.TIF	S2C2.TIF	S1C1.TIF	2	2	1	1	2	1	200	573	361873	362473	2192	2197	362735	-32768	2245	244.288	-32768	-32768	-32768	-32768	-32768	-32768	-32768	-32768	-32768	-32768	-32768	-395258.712	362731	362766	36	489	377.100006103516	281.899993896484	365.600006103516
2	auon0104g	r	1	r	w	24	0	1	59	59	-1	S1C3.TIF	S1C2.TIF	S2C3.TIF	1	1	2	3	2	3	200	691	364435	365135	2021	2031	365366	-32768	2142	214.217999999993	365362	365402	41	493.899993896484	360.399993896484	671.799987792969	364.700012207031	143.600006103516	369.799987792969	5.10623390649951	-1.38861422840459	210.217999999993	365487	365548	62	689.400024414062	366.899993896484	287.5	354.399993896484
2	auon0104g	r	1	r	w	24	1	1	60	60	1	S1C1.TIF	S1C2.TIF	S2C3.TIF	1	1	2	1	2	3	200	868	366712	367612	2301	2312	367878	-32768	2337	249.167000000016	-32768	-32768	-32768	-32768	-32768	-32768	-32768	-32768	-32768	-32768	-32768	-400396.833	367874	367918	45	495.399993896484	379.299987792969	724.299987792969	394.399993896484
2	auon0104g	r	1	r	w	24	0	1	61	61	1	S2C3.TIF	S2C2.TIF	S1C3.TIF	2	2	1	3	2	3	200	926	369321	370271	2109	2123	370538	-32768	2252	250.075000000012	370534	370567	34	506.5	374.100006103516	312.5	360.600006103516	159.100006103516	344.100006103516	5.57225925979236	176.008615394625	246.075000000012	370702	370758	57	321	351.399993896484	717.299987792969	381.200012207031
2	auon0104g	r	1	r	w	24	1	1	62	62	-1	S2C1.TIF	S2C2.TIF	S1C3.TIF	2	2	1	1	2	3	200	884	372232	373132	2336	2352	373406	-32768	2334	256.181999999972	-32768	-32768	-32768	-32768	-32768	-32768	-32768	-32768	-32768	-32768	-32768	-405917.818	373403	373437	35	501.700012207031	392	303.200012207031	380
2	auon0104g	r	1	r	w	24	0	1	63	63	1	S1C2.TIF	S1C3.TIF	S2C2.TIF	1	1	2	2	3	2	200	850	374529	375379	2227	2237	375653	-32768	2320	256.532000000007	-32768	-32768	-32768	-32768	-32768	-32768	-32768	-32768	-32768	-32768	-32768	-408164.468	375649	375695	47	513.799987792969	393.200012207031	725.799987792969	389.700012207031
2	auon0104g	r	1	r	w	24	1	1	64	64	1	S2C3.TIF	S2C2.TIF	S1C1.TIF	2	2	1	3	2	1	200	727	377004	377754	1980	1979	378031	-32768	2079	260.16399999999	-32768	-32768	-32768	-32768	-32768	-32768	-32768	-32768	-32768	-32768	-32768	-410538.836	378025	378060	36	501.899993896484	361.299987792969	714.599975585938	364.200012207031
2	auon0104g	r	1	r	w	24	1	1	65	65	-1	S2C2.TIF	S2C3.TIF	S1C1.TIF	2	2	1	2	3	1	200	877	379207	380107	2209	2224	380368	-32768	2278	242.853000000003	-32768	-32768	-32768	-32768	-32768	-32768	-32768	-32768	-32768	-32768	-32768	-412893.147	380363	380412	50	505.299987792969	373.299987792969	303.799987792969	356.5
2	auon0104g	r	1	r	w	24	1	1	66	66	-1	S2C1.TIF	S2C2.TIF	S1C3.TIF	2	2	1	1	2	3	200	640	381658	382308	2251	2260	382550	-32768	2288	224.083999999973	-32768	-32768	-32768	-32768	-32768	-32768	-32768	-32768	-32768	-32768	-32768	-415093.916	382546	382581	36	509.399993896484	381.799987792969	299	370.100006103516
2	auon0104g	r	1	r	w	24	1	1	67	67	1	S1C3.TIF	S1C2.TIF	S2C1.TIF	1	1	2	3	2	1	200	701	383991	384691	2130	2131	384960	-32768	2142	251.371999999974	-32768	-32768	-32768	-32768	-32768	-32768	-32768	-32768	-32768	-32768	-32768	-417476.628	384956	384990	35	521.200012207031	378.899993896484	741	368.5
2	auon0104g	r	1	r	w	24	1	1	68	68	1	S1C3.TIF	S1C2.TIF	S2C1.TIF	1	1	2	3	2	1	200	977	386353	387353	2262	2261	387627	-32768	2228	256.815000000002	-32768	-32768	-32768	-32768	-32768	-32768	-32768	-32768	-32768	-32768	-32768	-420138.185	387623	387693	71	492.100006103516	370	726.5	389.799987792969
2	auon0104g	r	1	r	w	24	1	1	69	69	1	S1C1.TIF	S1C3.TIF	S2C2.TIF	1	1	2	1	3	2	200	523	388795	389345	2066	2069	389589	-32768	2113	227.678000000014	-32768	-32768	-32768	-32768	-32768	-32768	-32768	-32768	-32768	-32768	-32768	-422129.322	389585	389631	47	496.5	363.299987792969	707.200012207031	376.700012207031
2	auon0104g	r	1	r	w	24	0	1	70	70	1	S1C1.TIF	S1C3.TIF	S2C1.TIF	1	1	2	1	3	1	200	542	391067	391617	2316	2341	391863	-32768	2296	228.417000000016	-32768	-32768	-32768	-32768	-32768	-32768	-32768	-32768	-32768	-32768	-32768	-424402.583	391859	391897	39	491	362.399993896484	722.099975585938	366.700012207031
2	auon0104g	r	1	r	w	24	1	1	71	71	1	S2C3.TIF	S2C1.TIF	S1C2.TIF	2	2	1	3	1	2	200	779	393348	394148	2083	2085	394386	-32768	2109	220.625	-32768	-32768	-32768	-32768	-32768	-32768	-32768	-32768	-32768	-32768	-32768	-426933.375	394382	394416	35	501.100006103516	359.100006103516	716.200012207031	354.600006103516
2	auon0104g	r	1	r	w	24	1	1	72	72	-1	S2C2.TIF	S2C1.TIF	S1C3.TIF	2	2	1	2	1	3	200	966	395844	396794	2175	2197	396999	-32768	2272	187.746999999974	-32768	-32768	-32768	-32768	-32768	-32768	-32768	-32768	-32768	-32768	-32768	-429579.253	396995	397030	36	496.799987792969	371.5	311.5	358.399993896484
2	auon0104g	r	1	r	w	24	1	1	73	73	-1	S1C1.TIF	S1C2.TIF	S2C3.TIF	1	1	2	1	2	3	200	787	398137	398937	2031	2047	399168	-32768	2148	214.097999999998	-32768	-32768	-32768	-32768	-32768	-32768	-32768	-32768	-32768	-32768	-32768	-431721.902	399163	399203	41	500.700012207031	356.5	319.200012207031	344.899993896484
2	auon0104g	r	1	r	w	24	1	1	74	74	1	S2C1.TIF	S2C3.TIF	S1C2.TIF	2	2	1	1	3	2	200	536	400322	400872	2166	2184	401213	-32768	2347	324.800999999978	-32768	-32768	-32768	-32768	-32768	-32768	-32768	-32768	-32768	-32768	-32768	-433656.199	401209	401242	34	507.5	370.700012207031	721.900024414062	357.399993896484
2	auon0104g	r	1	r	w	24	0	1	75	75	-1	S1C2.TIF	S1C1.TIF	S2C2.TIF	1	1	2	2	1	2	200	618	402364	403014	2211	2195	403247	-32768	2112	215.244999999995	-32768	-32768	-32768	-32768	-32768	-32768	-32768	-32768	-32768	-32768	-32768	-435799.755	403243	403284	42	512.900024414062	373.200012207031	324.700012207031	350.899993896484
2	auon0104g	r	1	r	w	24	0	1	76	76	-1	S1C1.TIF	S1C3.TIF	S2C1.TIF	1	1	2	1	3	1	200	727	404938	405688	2030	2036	405895	-32768	2084	189.662000000011	-32768	-32768	-32768	-32768	-32768	-32768	-32768	-32768	-32768	-32768	-32768	-438473.338	405891	405924	34	500.700012207031	375.399993896484	297.399993896484	361.299987792969
2	auon0104g	r	1	r	w	24	0	1	77	77	1	S1C2.TIF	S1C1.TIF	S2C2.TIF	1	1	2	2	1	2	200	512	407826	408376	2020	2045	408485	-32768	2092	91.8119999999763	408480	408518	39	484.899993896484	365.5	372.200012207031	349.700012207031	108.599998474121	269.899993896484	3.27026689391703	172.00875216901	86.8119999999763	408666	408838	173	355.5	354.299987792969	713.700012207031	372.5
2	auon0104g	r	1	r	w	24	0	1	78	78	-1	S2C3.TIF	S2C2.TIF	S1C3.TIF	2	2	1	3	2	3	200	679	410336	411036	2151	2133	411261	-32768	2128	208.734999999986	-32768	-32768	-32768	-32768	-32768	-32768	-32768	-32768	-32768	-32768	-32768	-443820.265	411257	411298	42	496.5	365.899993896484	346.299987792969	355.399993896484
2	auon0104g	r	1	r	w	24	1	1	79	79	1	S2C3.TIF	S2C2.TIF	S1C1.TIF	2	2	1	3	2	1	200	830	413862	414712	2274	2290	415003	-32768	2245	273.679999999993	-32768	-32768	-32768	-32768	-32768	-32768	-32768	-32768	-32768	-32768	-32768	-447497.32	414999	415045	47	495.5	362.200012207031	704.099975585938	371.399993896484
2	auon0104g	r	1	r	w	24	0	1	80	80	-1	S1C2.TIF	S1C1.TIF	S2C2.TIF	1	1	2	2	1	2	200	547	416503	417053	2194	2160	417270	-32768	2072	200.023999999976	-32768	-32768	-32768	-32768	-32768	-32768	-32768	-32768	-32768	-32768	-32768	-449837.976	417266	417302	37	498.5	360	313.5	347.5
2	auon0104g	r	1	r	w	24	0	1	81	81	-1	S1C1.TIF	S1C2.TIF	S2C1.TIF	1	1	2	1	2	1	200	934	419068	420018	2273	2299	420255	-32768	2321	219.543000000005	-32768	-32768	-32768	-32768	-32768	-32768	-32768	-32768	-32768	-32768	-32768	-452803.457	420251	420286	36	506.299987792969	379.899993896484	306.399993896484	378
2	auon0104g	r	1	r	w	24	1	1	82	82	1	S1C1.TIF	S1C2.TIF	S2C3.TIF	1	1	2	1	2	3	200	702	421398	422098	2198	2186	422323	-32768	2119	208.598999999987	-32768	-32768	-32768	-32768	-32768	-32768	-32768	-32768	-32768	-32768	-32768	-454882.401	422319	422358	40	490.299987792969	363.799987792969	731.599975585938	379.100006103516
2	auon0104g	r	1	r	w	24	0	1	83	83	-1	S1C2.TIF	S1C3.TIF	S2C2.TIF	1	1	2	2	3	2	200	892	423790	424690	2253	2269	424927	-32768	2314	218.918999999994	-32768	-32768	-32768	-32768	-32768	-32768	-32768	-32768	-32768	-32768	-32768	-457476.081	424923	424958	36	497.799987792969	372.5	281.899993896484	349.700012207031
2	auon0104g	r	1	r	w	24	1	1	84	84	-1	S1C1.TIF	S1C2.TIF	S2C3.TIF	1	1	2	1	2	3	200	509	426348	426848	2084	2115	427103	-32768	2280	237.360999999975	-32768	-32768	-32768	-32768	-32768	-32768	-32768	-32768	-32768	-32768	-32768	-459633.639	427099	427134	36	498.700012207031	374.600006103516	302.5	365.5
2	auon0104g	r	1	r	w	24	1	1	85	85	-1	S2C1.TIF	S2C3.TIF	S1C2.TIF	2	2	1	1	3	2	200	867	428560	429410	2230	2236	429547	-32768	2212	119.418000000005	429543	429578	36	502.799987792969	373.200012207031	671.599975585938	375.700012207031	130.699996948242	250.899993896484	4.8441493445141	-0.850957647795937	115.418000000005	429687	429731	45	666.599975585938	377.700012207031	296.700012207031	353.899993896484
2	auon0104g	r	1	r	w	24	0	1	86	86	1	S2C1.TIF	S2C2.TIF	S1C1.TIF	2	2	1	1	2	1	200	992	431123	432123	2153	2150	432354	-32768	2112	214.397999999986	432350	432395	46	510	370	345.799987792969	351.399993896484	125.5	292.200012207031	4.74184030246003	173.528742885238	210.397999999986	432495	432555	61	329.700012207031	362.399993896484	720.799987792969	380.5
2	auon0104g	r	1	r	w	24	1	1	87	87	-1	S1C2.TIF	S1C3.TIF	S2C1.TIF	1	1	2	2	3	1	200	684	433637	434337	2099	2106	434589	-32768	2199	234.544999999984	-32768	-32768	-32768	-32768	-32768	-32768	-32768	-32768	-32768	-32768	-32768	-467122.455	434585	434619	35	508.399993896484	379.700012207031	308.700012207031	359.600006103516
2	auon0104g	r	1	r	w	24	0	1	88	88	-1	S2C2.TIF	S2C3.TIF	S1C2.TIF	2	2	1	2	3	2	200	625	438126	438776	2152	2140	439097	-32768	2151	302.743000000017	-32768	-32768	-32768	-32768	-32768	-32768	-32768	-32768	-32768	-32768	-32768	-471562.257	439092	439137	46	500.700012207031	370.399993896484	311.399993896484	357
2	auon0104g	r	1	r	w	24	0	1	89	89	1	S2C1.TIF	S2C2.TIF	S1C1.TIF	2	2	1	1	2	1	200	744	440358	441108	2142	2156	441349	-32768	2246	224.228999999992	-32768	-32768	-32768	-32768	-32768	-32768	-32768	-32768	-32768	-32768	-32768	-473892.771	441345	441381	37	505.399993896484	365.299987792969	726.700012207031	376.399993896484
2	auon0104g	r	1	r	w	24	1	1	90	90	-1	S1C2.TIF	S1C3.TIF	S2C1.TIF	1	1	2	2	3	1	200	606	442443	443043	2170	2170	443270	-32768	2204	210.00900000002	-32768	-32768	-32768	-32768	-32768	-32768	-32768	-32768	-32768	-32768	-32768	-475827.991	443266	443299	34	501.600006103516	366.100006103516	311.200012207031	347.299987792969
2	auon0104g	r	1	r	w	24	1	1	91	91	-1	S2C3.TIF	S2C2.TIF	S1C1.TIF	2	2	1	3	2	1	200	592	444373	444973	2180	2196	445209	-32768	2300	218.782999999996	-32768	-32768	-32768	-32768	-32768	-32768	-32768	-32768	-32768	-32768	-32768	-477758.217	445205	445239	35	501.299987792969	376.200012207031	306.200012207031	366.799987792969
2	auon0104g	r	1	r	w	24	0	1	92	92	1	S2C2.TIF	S2C3.TIF	S1C2.TIF	2	2	1	2	3	2	200	994	446582	447582	2316	2322	447843	-32768	2317	243.829000000027	-32768	-32768	-32768	-32768	-32768	-32768	-32768	-32768	-32768	-32768	-32768	-480367.171	447840	447876	37	515.900024414062	383.600006103516	755.5	378.5
2	auon0104g	r	1	r	w	24	1	1	93	93	-1	S1C3.TIF	S1C2.TIF	S2C1.TIF	1	1	2	3	2	1	200	584	448940	449540	2002	2001	449794	-32768	2047	237.054999999993	-32768	-32768	-32768	-32768	-32768	-32768	-32768	-32768	-32768	-32768	-32768	-482324.945	449790	449836	47	495.5	372	320.100006103516	366.200012207031
2	auon0104g	r	1	r	w	24	1	1	94	94	1	S1C2.TIF	S1C3.TIF	S2C1.TIF	1	1	2	2	3	1	200	837	451260	452110	2066	2058	452361	-32768	2082	234.289999999979	-32768	-32768	-32768	-32768	-32768	-32768	-32768	-32768	-32768	-32768	-32768	-484894.71	452357	452415	59	504.100006103516	372	760.200012207031	381.700012207031
2	auon0104g	r	1	r	w	24	1	1	95	95	1	S1C2.TIF	S1C1.TIF	S2C3.TIF	1	1	2	2	1	3	200	595	453815	454415	2042	2067	454669	-32768	2196	237.479999999981	-32768	-32768	-32768	-32768	-32768	-32768	-32768	-32768	-32768	-32768	-32768	-487199.52	454665	454742	78	487.700012207031	389	716.200012207031	399.799987792969
2	auon0104g	r	1	r	w	24	1	1	96	96	-1	S1C3.TIF	S1C2.TIF	S2C1.TIF	1	1	2	3	2	1	200	572	455897	456497	2182	2196	456793	-32768	2280	278.594999999972	-32768	-32768	-32768	-32768	-32768	-32768	-32768	-32768	-32768	-32768	-32768	-489282.405	456789	456828	40	497.700012207031	378	301.799987792969	364.100006103516
2	auon0104g	r	1	r	w	24	1	2	1	97	1	S1C1.TIF	S1C3.TIF	S2C2.TIF	1	1	2	1	3	2	200	825	464652	465502	2871	2863	465518	-32768	2878	-0.179000000003725	-32768	-32768	-32768	-32768	-32768	-32768	-32768	-32768	-32768	-32768	-32768	-498286.179	465718	465769	52	523.5	368.200012207031	755.5	381.299987792969
2	auon0104g	r	1	r	w	24	0	2	2	98	1	S2C1.TIF	S2C3.TIF	S1C1.TIF	2	2	1	1	3	1	200	739	467035	467785	2650	2679	467976	-32768	2683	173.364000000001	467973	468029	57	513.900024414062	373.299987792969	761.700012207031	365.700012207031	137.699996948242	330.600006103516	7.08335743414462	1.76426243837256	170.364000000001	468476	468511	36	755.299987792969	355.799987792969	741.900024414062	360
2	auon0104g	r	1	r	w	24	1	2	3	99	1	S1C1.TIF	S1C2.TIF	S2C3.TIF	1	1	2	1	2	3	200	874	469879	470779	2590	2596	471022	-32768	2614	225.462	-32768	-32768	-32768	-32768	-32768	-32768	-32768	-32768	-32768	-32768	-32768	-503564.538	471018	471065	48	517.599975585938	383.799987792969	752.700012207031	384.200012207031
2	auon0104g	r	1	r	w	24	1	2	4	100	1	S2C3.TIF	S2C2.TIF	S1C1.TIF	2	2	1	3	2	1	200	751	472196	472946	2370	2388	473169	-32768	2475	206.011999999988	-32768	-32768	-32768	-32768	-32768	-32768	-32768	-32768	-32768	-32768	-32768	-505730.988	473166	473206	41	513.200012207031	379.700012207031	745.700012207031	386.5
2	auon0104g	r	1	r	w	24	0	2	5	101	-1	S1C1.TIF	S1C2.TIF	S2C1.TIF	1	1	2	1	2	1	200	890	474241	475141	2566	2568	475371	-32768	2579	213.515000000014	-32768	-32768	-32768	-32768	-32768	-32768	-32768	-32768	-32768	-32768	-32768	-507925.485	475365	475414	50	530.599975585938	393	324.600006103516	380.700012207031
2	auon0104g	r	1	r	w	24	1	2	6	102	-1	S2C2.TIF	S2C1.TIF	S1C3.TIF	2	2	1	2	1	3	200	672	476783	477483	2560	2557	477706	-32768	2603	205.938000000024	-32768	-32768	-32768	-32768	-32768	-32768	-32768	-32768	-32768	-32768	-32768	-510268.062	477702	477751	50	520.299987792969	401.200012207031	308.5	389.799987792969
2	auon0104g	r	1	r	w	24	1	2	7	103	-1	S1C2.TIF	S1C3.TIF	S2C1.TIF	1	1	2	2	3	1	200	825	478804	479654	2556	2554	479885	-32768	2569	213.180999999982	-32768	-32768	-32768	-32768	-32768	-32768	-32768	-32768	-32768	-32768	-32768	-512439.819	479883	479929	47	536	399.100006103516	324.799987792969	396.600006103516
2	auon0104g	r	1	r	w	24	1	2	8	104	1	S2C2.TIF	S2C1.TIF	S1C3.TIF	2	2	1	2	1	3	200	807	481254	482054	2441	2454	482268	-32768	2494	196.643999999971	-32768	-32768	-32768	-32768	-32768	-32768	-32768	-32768	-32768	-32768	-32768	-514839.356	482264	482298	35	514.599975585938	392.899993896484	716.599975585938	387.600006103516
2	auon0104g	r	1	r	w	24	0	2	9	105	-1	S1C3.TIF	S1C2.TIF	S2C3.TIF	1	1	2	3	2	3	200	791	483670	484470	2532	2542	484676	-32768	2583	188.691999999981	-32768	-32768	-32768	-32768	-32768	-32768	-32768	-32768	-32768	-32768	-32768	-517255.308	484672	484720	49	531	394.600006103516	350.399993896484	382.600006103516
2	auon0104g	r	1	r	w	24	0	2	10	106	-1	S2C2.TIF	S2C3.TIF	S1C2.TIF	2	2	1	2	3	2	200	884	486481	487381	2351	2374	487613	-32768	2420	215.485999999975	487608	487653	46	525.099975585938	382.899993896484	718	391.100006103516	137.399993896484	372.799987792969	5.53224176853072	-2.44112372470481	210.485999999975	487749	487794	46	728.799987792969	385.600006103516	322.200012207031	377.5
2	auon0104g	r	1	r	w	24	0	2	11	107	-1	S1C3.TIF	S1C1.TIF	S2C3.TIF	1	1	2	3	1	3	200	579	489126	489726	2388	2397	489846	-32768	2408	101.934000000008	489840	489881	42	522	383.299987792969	370.5	375.600006103516	120	324.399993896484	4.359083541124	177.086949950711	95.9340000000084	490059	490089	31	352.700012207031	377.399993896484	325.299987792969	369.799987792969
2	auon0104g	r	1	r	w	24	0	2	12	108	1	S1C1.TIF	S1C3.TIF	S2C1.TIF	1	1	2	1	3	1	200	628	491589	492239	2408	2437	492485	-32768	2469	228.232000000018	-32768	-32768	-32768	-32768	-32768	-32768	-32768	-32768	-32768	-32768	-32768	-525024.768	492481	492513	33	504.100006103516	379.299987792969	727.400024414062	378.200012207031
2	auon0104g	r	1	r	w	24	1	2	13	109	-1	S1C1.TIF	S1C3.TIF	S2C2.TIF	1	1	2	1	3	2	200	761	493596	494346	2436	2456	494368	-32768	2472	4.30400000000373	-32768	-32768	-32768	-32768	-32768	-32768	-32768	-32768	-32768	-32768	-32768	-527131.696	494366	494406	41	510.600006103516	388	355.700012207031	369.200012207031
2	auon0104g	r	1	r	w	24	0	2	14	110	1	S1C1.TIF	S1C2.TIF	S2C1.TIF	1	1	2	1	2	1	200	813	496898	497698	2503	2499	497977	-32768	2483	261.305999999982	-32768	-32768	-32768	-32768	-32768	-32768	-32768	-32768	-32768	-32768	-32768	-530483.694	497972	498008	37	505.600006103516	377.600006103516	750.299987792969	384.899993896484
2	auon0104g	r	1	r	w	24	0	2	15	111	-1	S2C1.TIF	S2C3.TIF	S1C1.TIF	2	2	1	1	3	1	200	548	499068	499618	2330	2335	499979	-32768	2278	343.867000000027	-32768	-32768	-32768	-32768	-32768	-32768	-32768	-32768	-32768	-32768	-32768	-532403.133	499975	500011	37	496.5	391.100006103516	268.799987792969	376.899993896484
2	auon0104g	r	1	r	w	24	1	2	16	112	1	S1C1.TIF	S1C2.TIF	S2C3.TIF	1	1	2	1	2	3	200	747	501067	501817	2570	2574	502042	-32768	2531	207.656000000017	-32768	-32768	-32768	-32768	-32768	-32768	-32768	-32768	-32768	-32768	-32768	-534602.344	502038	502072	35	515	393.899993896484	738.799987792969	399
2	auon0104g	r	1	r	w	24	0	2	17	113	-1	S2C1.TIF	S2C3.TIF	S1C1.TIF	2	2	1	1	3	1	200	961	503504	504454	2452	2473	504689	-32768	2500	218.070000000007	-32768	-32768	-32768	-32768	-32768	-32768	-32768	-32768	-32768	-32768	-32768	-537238.93	504685	504720	36	513.299987792969	394.5	291.200012207031	384.5
2	auon0104g	r	1	r	w	24	1	2	18	114	-1	S1C2.TIF	S1C3.TIF	S2C1.TIF	1	1	2	2	3	1	200	777	506592	507392	2314	2335	507438	-32768	2348	29.1410000000033	507435	507455	21	495.100006103516	369	554.200012207031	357.899993896484	79.6999969482422	135.300003051758	1.73054139051109	10.6522368047713	26.1410000000033	507657	507694	38	556.799987792969	366.200012207031	294.200012207031	357.600006103516
2	auon0104g	r	1	r	w	24	0	2	19	115	-1	S1C3.TIF	S1C2.TIF	S2C3.TIF	1	1	2	3	2	3	200	866	509090	509940	2228	2219	510162	-32768	2324	205.152000000002	-32768	-32768	-32768	-32768	-32768	-32768	-32768	-32768	-32768	-32768	-32768	-542724.848	510158	510198	41	498.600006103516	376.100006103516	279	355.399993896484
2	auon0104g	r	1	r	w	24	0	2	20	116	1	S2C3.TIF	S2C1.TIF	S1C3.TIF	2	2	1	3	1	3	200	651	512182	512832	2387	2382	513076	-32768	2470	226.454000000027	513072	513225	154	491.899993896484	391.299987792969	777.099975585938	407.5	133.5	529.700012207031	8.16181922390618	-3.26501333359711	222.454000000027	513353	513384	32	776.099975585938	398.899993896484	728.200012207031	396.899993896484
2	auon0104g	r	1	r	w	24	0	2	21	117	1	S2C2.TIF	S2C3.TIF	S1C2.TIF	2	2	1	2	3	2	200	562	514701	515301	2601	2611	515564	-32768	2618	245.260000000009	-32768	-32768	-32768	-32768	-32768	-32768	-32768	-32768	-32768	-32768	-32768	-548086.74	515560	515610	51	500.299987792969	386.799987792969	724	389.5
2	auon0104g	r	1	r	w	24	0	2	22	118	-1	S1C1.TIF	S1C3.TIF	S2C1.TIF	1	1	2	1	3	1	200	591	516647	517247	2538	2539	517489	-32768	2539	225.254000000015	-32768	-32768	-32768	-32768	-32768	-32768	-32768	-32768	-32768	-32768	-32768	-550031.746	517485	517526	42	508.299987792969	372.600006103516	321.899993896484	362.299987792969
2	auon0104g	r	1	r	w	24	0	2	23	119	1	S2C2.TIF	S2C1.TIF	S1C2.TIF	2	2	1	2	1	2	200	552	519995	520545	2458	2433	520819	-32768	2415	257.402999999991	520814	520851	38	520.900024414062	376.5	762	387.200012207031	174.800003051758	382.299987792969	6.89540966365123	-2.55205088112262	252.402999999991	521093	521116	24	752.900024414062	393.200012207031	748.700012207031	389.399993896484
2	auon0104g	r	1	r	w	24	0	2	24	120	1	S2C1.TIF	S2C3.TIF	S1C1.TIF	2	2	1	1	3	1	200	646	522172	522822	2225	2222	523087	-32768	2230	247.318000000028	-32768	-32768	-32768	-32768	-32768	-32768	-32768	-32768	-32768	-32768	-32768	-555607.682	523082	523117	36	510	357.299987792969	730.599975585938	358.5
2	auon0104g	r	1	r	w	24	0	2	25	121	1	S2C2.TIF	S2C1.TIF	S1C2.TIF	2	2	1	2	1	2	200	954	524172	525122	2316	2324	525365	-32768	2365	225.685000000056	-32768	-32768	-32768	-32768	-32768	-32768	-32768	-32768	-32768	-32768	-32768	-557907.315	525361	525396	36	507.100006103516	373.399993896484	736.099975585938	369.799987792969
2	auon0104g	r	1	r	w	24	1	2	26	122	-1	S1C1.TIF	S1C3.TIF	S2C2.TIF	1	1	2	1	3	2	200	603	526765	527365	2312	2296	527613	-32768	2231	230.915000000037	-32768	-32768	-32768	-32768	-32768	-32768	-32768	-32768	-32768	-32768	-32768	-560150.085	527608	527642	35	505.5	370.5	299.600006103516	352.299987792969
2	auon0104g	r	1	r	w	24	0	2	27	123	-1	S1C3.TIF	S1C1.TIF	S2C3.TIF	1	1	2	3	1	3	200	558	528689	529239	2113	2124	529535	-32768	2176	278.633999999962	-32768	-32768	-32768	-32768	-32768	-32768	-32768	-32768	-32768	-32768	-32768	-562024.366	529531	529562	32	512.900024414062	360	316	346.899993896484
2	auon0104g	r	1	r	w	24	0	2	28	124	1	S1C2.TIF	S1C3.TIF	S2C2.TIF	1	1	2	2	3	2	200	944	530905	531855	2424	2446	532157	-32768	2420	284.775000000023	-32768	-32768	-32768	-32768	-32768	-32768	-32768	-32768	-32768	-32768	-32768	-564640.225	532153	532191	39	514.799987792969	386.600006103516	746.400024414062	381.5
2	auon0104g	r	1	r	w	24	1	2	29	125	1	S1C3.TIF	S1C1.TIF	S2C2.TIF	1	1	2	3	1	2	200	934	533293	534243	2310	2282	534486	-32768	2272	225.478000000003	-32768	-32768	-32768	-32768	-32768	-32768	-32768	-32768	-32768	-32768	-32768	-567028.522	534482	534518	37	508.700012207031	369.600006103516	752.700012207031	359.899993896484
2	auon0104g	r	1	r	w	24	1	2	30	126	-1	S2C3.TIF	S2C2.TIF	S1C1.TIF	2	2	1	3	2	1	200	533	536428	536978	2284	2285	537264	-32768	2319	269.018999999971	537260	537296	37	493.899993896484	377.299987792969	270.799987792969	355.100006103516	170.600006103516	376	6.40603691986452	174.293756152904	265.018999999971	538919	538972	54	736.900024414062	379.5	296.700012207031	356.5
2	auon0104g	r	1	r	w	24	0	2	31	127	-1	S2C3.TIF	S2C2.TIF	S1C3.TIF	2	2	1	3	2	3	200	599	540008	540608	2386	2393	540813	-32768	2409	188.417000000016	-32768	-32768	-32768	-32768	-32768	-32768	-32768	-32768	-32768	-32768	-32768	-573392.583	540808	540844	37	520.400024414062	380.899993896484	313	369.700012207031
2	auon0104g	r	1	r	w	24	0	2	32	128	-1	S2C2.TIF	S2C1.TIF	S1C2.TIF	2	2	1	2	1	2	200	528	542242	542792	2259	2278	543042	-32768	2322	232.890999999945	-32768	-32768	-32768	-32768	-32768	-32768	-32768	-32768	-32768	-32768	-32768	-575577.109	543039	543075	37	515.200012207031	369.600006103516	289.799987792969	364.700012207031
2	auon0104g	r	1	r	w	24	1	2	33	129	-1	S2C2.TIF	S2C3.TIF	S1C1.TIF	2	2	1	2	3	1	200	847	545682	546532	2364	2353	546805	-32768	2361	255.292999999947	-32768	-32768	-32768	-32768	-32768	-32768	-32768	-32768	-32768	-32768	-32768	-579317.707	546801	546835	35	523.299987792969	375.799987792969	303.299987792969	364.100006103516
2	auon0104g	r	1	r	w	24	0	2	34	130	1	S1C3.TIF	S1C1.TIF	S2C3.TIF	1	1	2	3	1	3	200	740	549482	550232	2430	2422	550478	-32768	2360	228.758999999962	-32768	-32768	-32768	-32768	-32768	-32768	-32768	-32768	-32768	-32768	-32768	-583017.241	550474	550509	36	494.600006103516	355.600006103516	749.5	362.700012207031
2	auon0104g	r	1	r	w	24	1	2	35	131	1	S1C2.TIF	S1C3.TIF	S2C1.TIF	1	1	2	2	3	1	200	999	551570	552570	2297	2300	552869	-32768	2211	281.871000000043	-32768	-32768	-32768	-32768	-32768	-32768	-32768	-32768	-32768	-32768	-32768	-585355.129	552865	552919	55	498.899993896484	373.399993896484	749.599975585938	364
2	auon0104g	r	1	r	w	24	1	2	36	132	-1	S1C3.TIF	S1C2.TIF	S2C1.TIF	1	1	2	3	2	1	200	841	554291	555141	2323	2327	555150	-32768	2333	-8.67799999995623	555143	555158	16	490	366.399993896484	481.700012207031	350.100006103516	40.7000007629395	49.0999984741211	0.526976813746718	116.952394826631	-15.6779999999562	555413	555448	36	490.399993896484	358.799987792969	296.5	345.799987792969
2	auon0104g	r	1	r	w	24	1	2	37	133	-1	S2C1.TIF	S2C2.TIF	S1C3.TIF	2	2	1	1	2	3	200	548	556514	557064	2400	2391	557332	-32768	2378	250.768999999971	-32768	-32768	-32768	-32768	-32768	-32768	-32768	-32768	-32768	-32768	-32768	-589849.231	557328	557358	31	515.5	370.5	333.799987792969	358.200012207031
2	auon0104g	r	1	r	w	24	1	2	38	134	-1	S2C2.TIF	S2C1.TIF	S1C3.TIF	2	2	1	2	1	3	200	573	558412	559012	2304	2298	559327	-32768	2363	298.091999999946	-32768	-32768	-32768	-32768	-32768	-32768	-32768	-32768	-32768	-32768	-32768	-591796.908	559323	559369	47	508.700012207031	364.700012207031	298.5	348.5
2	auon0104g	r	1	r	w	24	1	2	39	135	1	S2C1.TIF	S2C3.TIF	S1C2.TIF	2	2	1	1	3	2	200	561	560673	561223	2342	2353	561471	-32768	2376	230.993000000017	-32768	-32768	-32768	-32768	-32768	-32768	-32768	-32768	-32768	-32768	-32768	-594008.007	561466	561505	40	510.600006103516	375.399993896484	752.700012207031	382.100006103516
2	auon0104g	r	1	r	w	24	1	2	40	136	1	S2C3.TIF	S2C1.TIF	S1C2.TIF	2	2	1	3	1	2	200	514	562532	563082	2185	2172	563353	-32768	2233	254.006999999983	-32768	-32768	-32768	-32768	-32768	-32768	-32768	-32768	-32768	-32768	-32768	-595866.993	563349	563383	35	501.600006103516	361.899993896484	711	358.399993896484
2	auon0104g	r	1	r	w	24	1	2	41	137	1	S1C2.TIF	S1C3.TIF	S2C1.TIF	1	1	2	2	3	1	200	767	564444	565244	2440	2443	565478	-32768	2396	217.829000000027	-32768	-32768	-32768	-32768	-32768	-32768	-32768	-32768	-32768	-32768	-32768	-598028.171	565473	565514	42	510.700012207031	379.299987792969	748.599975585938	374.200012207031
2	auon0104g	r	1	r	w	24	0	2	42	138	-1	S1C2.TIF	S1C1.TIF	S2C2.TIF	1	1	2	2	1	2	200	551	567010	567560	2329	2352	567812	-32768	2427	234.146999999997	-32768	-32768	-32768	-32768	-32768	-32768	-32768	-32768	-32768	-32768	-32768	-600345.853	567808	567844	37	498.899993896484	375.100006103516	291.200012207031	360.899993896484
2	auon0104g	r	1	r	w	24	0	2	43	139	1	S1C2.TIF	S1C1.TIF	S2C2.TIF	1	1	2	2	1	2	200	653	568946	569596	2551	2561	569812	-32768	2556	198.751000000047	-32768	-32768	-32768	-32768	-32768	-32768	-32768	-32768	-32768	-32768	-32768	-602381.249	569808	569845	38	501.700012207031	385.600006103516	710.099975585938	387.399993896484
2	auon0104g	r	1	r	w	24	0	2	44	140	-1	S2C1.TIF	S2C2.TIF	S1C1.TIF	2	2	1	1	2	1	200	678	571158	571858	2429	2429	572096	-32768	2476	220.873999999953	572093	572129	37	506.200012207031	380.700012207031	738.099975585938	389.100006103516	179.5	354.899993896484	6.63958100852656	-2.08343066898831	217.873999999953	572981	573018	38	523.599975585938	391.899993896484	275.899993896484	367.399993896484
2	auon0104g	r	1	r	w	24	1	2	45	141	-1	S2C3.TIF	S2C1.TIF	S1C2.TIF	2	2	1	3	1	2	200	907	574495	575395	2440	2445	575632	-32768	2413	220.592999999993	-32768	-32768	-32768	-32768	-32768	-32768	-32768	-32768	-32768	-32768	-32768	-608179.407	575630	575680	51	503.799987792969	366.5	304.600006103516	344.799987792969
2	auon0104g	r	1	r	w	24	0	2	46	142	1	S1C3.TIF	S1C1.TIF	S2C3.TIF	1	1	2	3	1	3	200	636	576752	577402	2260	2274	577623	-32768	2301	203.85699999996	-32768	-32768	-32768	-32768	-32768	-32768	-32768	-32768	-32768	-32768	-32768	-610187.143	577619	577658	40	507.899993896484	373.100006103516	758.099975585938	372.100006103516
2	auon0104g	r	1	r	w	24	0	2	47	143	1	S2C3.TIF	S2C2.TIF	S1C3.TIF	2	2	1	3	2	3	200	668	579085	579785	2296	2289	580044	-32768	2346	241.326000000001	-32768	-32768	-32768	-32768	-32768	-32768	-32768	-32768	-32768	-32768	-32768	-612570.674	580040	580077	38	500	373.899993896484	731.599975585938	367
2	auon0104g	r	1	r	w	24	0	2	48	144	-1	S2C3.TIF	S2C1.TIF	S1C3.TIF	2	2	1	3	1	3	200	504	582297	582797	2343	2340	583105	-32768	2302	291.368000000017	-32768	-32768	-32768	-32768	-32768	-32768	-32768	-32768	-32768	-32768	-32768	-615581.632	583106	583347	242	514.299987792969	375.799987792969	282.5	354.299987792969
2	auon0104g	r	1	r	w	24	1	2	49	145	1	S1C2.TIF	S1C1.TIF	S2C3.TIF	1	1	2	2	1	3	200	918	586572	587472	2413	2423	587644	-32768	2491	155.478000000003	-32768	-32768	-32768	-32768	-32768	-32768	-32768	-32768	-32768	-32768	-32768	-620256.522	587637	587682	46	505.399993896484	372.100006103516	718.900024414062	372.399993896484
2	auon0104g	r	1	r	w	24	0	2	50	146	1	S1C1.TIF	S1C2.TIF	S2C1.TIF	1	1	2	1	2	1	200	558	588765	589315	2479	2495	589533	-32768	2530	200.802999999956	-32768	-32768	-32768	-32768	-32768	-32768	-32768	-32768	-32768	-32768	-32768	-622100.197	589560	589607	48	502.600006103516	378.100006103516	700.599975585938	384.399993896484
2	auon0104g	r	1	r	w	24	1	2	51	147	1	S2C2.TIF	S2C1.TIF	S1C3.TIF	2	2	1	2	1	3	200	819	590941	591791	2389	2386	592069	-32768	2422	261.104999999981	-32768	-32768	-32768	-32768	-32768	-32768	-32768	-32768	-32768	-32768	-32768	-624575.895	592064	592101	38	497	384.799987792969	729.900024414062	391.200012207031
2	auon0104g	r	1	r	w	24	0	2	52	148	-1	S2C1.TIF	S2C2.TIF	S1C1.TIF	2	2	1	1	2	1	200	655	593520	594170	2378	2397	594502	-32768	2474	315.359000000055	-32768	-32768	-32768	-32768	-32768	-32768	-32768	-32768	-32768	-32768	-32768	-626954.641	594499	594536	38	508.399993896484	392.100006103516	310.200012207031	377
2	auon0104g	r	1	r	w	24	1	2	53	149	1	S2C2.TIF	S2C3.TIF	S1C1.TIF	2	2	1	2	3	1	200	811	596005	596805	2534	2514	597005	-32768	2542	182.646999999997	-32768	-32768	-32768	-32768	-32768	-32768	-32768	-32768	-32768	-32768	-32768	-629590.353	597001	597039	39	512.799987792969	385	756.799987792969	391.700012207031
2	auon0104g	r	1	r	w	24	0	2	54	150	-1	S1C2.TIF	S1C3.TIF	S2C2.TIF	1	1	2	2	3	2	200	671	598128	598828	2585	2596	599132	-32768	2605	286.469999999972	-32768	-32768	-32768	-32768	-32768	-32768	-32768	-32768	-32768	-32768	-32768	-631613.53	599128	599162	35	514.200012207031	387.399993896484	308.899993896484	374.200012207031
2	auon0104g	r	1	r	w	24	1	2	55	151	1	S2C1.TIF	S2C2.TIF	S1C3.TIF	2	2	1	1	2	3	200	526	600266	600816	2609	2615	601049	-32768	2631	215.420999999973	-32768	-32768	-32768	-32768	-32768	-32768	-32768	-32768	-32768	-32768	-32768	-633601.579	601046	601079	34	515.200012207031	388.5	725.900024414062	393
2	auon0104g	r	1	r	w	24	0	2	56	152	1	S1C1.TIF	S1C3.TIF	S2C1.TIF	1	1	2	1	3	1	200	919	602153	603103	2421	2409	603371	-32768	2415	250.902000000002	-32768	-32768	-32768	-32768	-32768	-32768	-32768	-32768	-32768	-32768	-32768	-635888.098	603367	603404	38	506.799987792969	377.700012207031	746.5	383.5
2	auon0104g	r	1	r	w	24	1	2	57	153	-1	S1C1.TIF	S1C2.TIF	S2C3.TIF	1	1	2	1	2	3	200	977	604459	605459	2502	2528	605728	-32768	2534	251.584000000032	-32768	-32768	-32768	-32768	-32768	-32768	-32768	-32768	-32768	-32768	-32768	-638244.416	605724	605763	40	508.799987792969	388.899993896484	284	377.799987792969
2	auon0104g	r	1	r	w	24	1	2	58	154	1	S1C3.TIF	S1C1.TIF	S2C2.TIF	1	1	2	3	1	2	200	679	606832	607532	2379	2388	607753	-32768	2471	203.795999999973	-32768	-32768	-32768	-32768	-32768	-32768	-32768	-32768	-32768	-32768	-32768	-640317.204	607749	607794	46	519.5	376.600006103516	719.900024414062	393.700012207031
2	auon0104g	r	1	r	w	24	1	2	59	155	-1	S1C2.TIF	S1C1.TIF	S2C3.TIF	1	1	2	2	1	3	200	640	608850	609500	2358	2377	609720	-32768	2363	203.305000000051	-32768	-32768	-32768	-32768	-32768	-32768	-32768	-32768	-32768	-32768	-32768	-642284.695	609716	609762	47	507.299987792969	372.5	329.399993896484	351.5
2	auon0104g	r	1	r	w	24	1	2	60	156	-1	S2C2.TIF	S2C3.TIF	S1C1.TIF	2	2	1	2	3	1	200	833	610823	611673	2090	2099	611937	-32768	2193	246.309000000008	-32768	-32768	-32768	-32768	-32768	-32768	-32768	-32768	-32768	-32768	-32768	-644458.691	611933	611968	36	513.299987792969	373.700012207031	293.299987792969	359.200012207031
2	auon0104g	r	1	r	w	24	0	2	61	157	-1	S1C2.TIF	S1C3.TIF	S2C2.TIF	1	1	2	2	3	2	200	556	613611	614161	2363	2379	614400	-32768	2415	221.814999999944	-32768	-32768	-32768	-32768	-32768	-32768	-32768	-32768	-32768	-32768	-32768	-646946.185	614396	614443	48	484.899993896484	378	304.799987792969	371.299987792969
2	auon0104g	r	1	r	w	24	0	2	62	158	1	S2C3.TIF	S2C1.TIF	S1C3.TIF	2	2	1	3	1	3	200	966	615507	616457	2437	2421	616658	-32768	2421	183.89599999995	-32768	-32768	-32768	-32768	-32768	-32768	-32768	-32768	-32768	-32768	-32768	-649242.104	616654	616692	39	498.799987792969	377.799987792969	745.799987792969	376.200012207031
2	auon0104g	r	1	r	w	24	0	2	63	159	1	S1C3.TIF	S1C2.TIF	S2C3.TIF	1	1	2	3	2	3	200	787	618068	618868	2570	2588	619109	-32768	2633	224.388000000035	-32768	-32768	-32768	-32768	-32768	-32768	-32768	-32768	-32768	-32768	-32768	-651652.612	619105	619143	39	512.799987792969	381.399993896484	734.599975585938	390.200012207031
2	auon0104g	r	1	r	w	24	1	2	64	160	1	S1C1.TIF	S1C3.TIF	S2C2.TIF	1	1	2	1	3	2	200	641	620229	620879	2476	2477	621089	-32768	2469	191.885000000009	-32768	-32768	-32768	-32768	-32768	-32768	-32768	-32768	-32768	-32768	-32768	-653665.115	621084	621119	36	506	376.5	709.799987792969	370.799987792969
2	auon0104g	r	1	r	w	24	1	2	65	161	1	S2C3.TIF	S2C1.TIF	S1C2.TIF	2	2	1	3	1	2	200	876	622210	623110	2616	2627	623226	-32768	2617	98.2979999999516	-32768	-32768	-32768	-32768	-32768	-32768	-32768	-32768	-32768	-32768	-32768	-655895.702	623222	623252	31	514.200012207031	391.399993896484	676.099975585938	394.5
2	auon0104g	r	1	r	w	24	1	2	66	162	-1	S1C2.TIF	S1C1.TIF	S2C3.TIF	1	1	2	2	1	3	200	515	624279	624829	2343	2370	625047	-32768	2428	200.32799999998	-32768	-32768	-32768	-32768	-32768	-32768	-32768	-32768	-32768	-32768	-32768	-657614.672	625043	625083	41	515.900024414062	372.200012207031	337.899993896484	362.100006103516
2	auon0104g	r	1	r	w	24	1	2	67	163	1	S1C3.TIF	S1C2.TIF	S2C1.TIF	1	1	2	3	2	1	200	812	626418	627218	2346	2358	627457	-32768	2295	221.69299999997	-32768	-32768	-32768	-32768	-32768	-32768	-32768	-32768	-32768	-32768	-32768	-660003.307	627453	627487	35	508.100006103516	374.5	734.5	359.100006103516
2	auon0104g	r	1	r	w	24	0	2	68	164	1	S1C2.TIF	S1C1.TIF	S2C2.TIF	1	1	2	2	1	2	200	890	629005	629905	2212	2215	630126	-32768	2263	204.087000000058	-32768	-32768	-32768	-32768	-32768	-32768	-32768	-32768	-32768	-32768	-32768	-662689.913	630123	630168	46	515.799987792969	370	755.400024414062	375.899993896484
2	auon0104g	r	1	r	w	24	0	2	69	165	-1	S2C2.TIF	S2C1.TIF	S1C2.TIF	2	2	1	2	1	2	200	543	632284	632834	2526	2541	633149	-32768	2575	296.888999999966	-32768	-32768	-32768	-32768	-32768	-32768	-32768	-32768	-32768	-32768	-32768	-665620.111	633145	633176	32	509.299987792969	379.5	304	365.299987792969
2	auon0104g	r	1	r	w	24	0	2	70	166	-1	S2C3.TIF	S2C1.TIF	S1C3.TIF	2	2	1	3	1	3	200	545	634240	634790	2396	2389	635071	-32768	2511	263.871000000043	-32768	-32768	-32768	-32768	-32768	-32768	-32768	-32768	-32768	-32768	-32768	-667575.129	635067	635098	32	503.5	371.399993896484	308.399993896484	363.899993896484
2	auon0104g	r	1	r	w	24	1	2	71	167	1	S2C1.TIF	S2C3.TIF	S1C2.TIF	2	2	1	1	3	2	200	688	637053	637753	2589	2594	638003	-32768	2592	233.133999999962	-32768	-32768	-32768	-32768	-32768	-32768	-32768	-32768	-32768	-32768	-32768	-670537.866	637998	638036	39	512.400024414062	400.5	746.200012207031	395.399993896484
2	auon0104g	r	1	r	w	24	1	2	72	168	-1	S1C1.TIF	S1C2.TIF	S2C3.TIF	1	1	2	1	2	3	200	869	639070	639938	2561	2558	640250	-32768	2488	290.312000000034	-32768	-32768	-32768	-32768	-32768	-32768	-32768	-32768	-32768	-32768	-32768	-672727.688	640233	640277	45	685.299987792969	397.100006103516	285.799987792969	376.700012207031
2	auon0104g	r	1	r	w	24	1	2	73	169	-1	S2C1.TIF	S2C2.TIF	S1C3.TIF	2	2	1	1	2	3	200	559	641387	641937	2263	2281	642294	-32768	2443	340.386999999988	-32768	-32768	-32768	-32768	-32768	-32768	-32768	-32768	-32768	-32768	-32768	-674721.613	642291	642325	35	511.5	401.200012207031	295.200012207031	386.100006103516
2	auon0104g	r	1	r	w	24	1	2	74	170	-1	S1C3.TIF	S1C2.TIF	S2C1.TIF	1	1	2	3	2	1	200	503	643359	643859	2706	2711	644091	-32768	2801	214.173999999999	-32768	-32768	-32768	-32768	-32768	-32768	-32768	-32768	-32768	-32768	-32768	-676644.826	644087	644121	35	524.599975585938	391	311.600006103516	397.399993896484
2	auon0104g	r	1	r	w	24	1	2	75	171	-1	S1C3.TIF	S1C1.TIF	S2C2.TIF	1	1	2	3	1	2	200	859	645178	646028	2702	2709	646070	-32768	2711	24.3619999999646	-32768	-32768	-32768	-32768	-32768	-32768	-32768	-32768	-32768	-32768	-32768	-678813.638	646260	646311	52	560.900024414062	389.700012207031	304.100006103516	372.899993896484
2	auon0104g	r	1	r	w	24	0	2	76	172	1	S2C1.TIF	S2C2.TIF	S1C1.TIF	2	2	1	1	2	1	200	629	647358	648008	2506	2502	648282	-32768	2594	256.858000000007	648278	648317	40	516.900024414062	397.899993896484	770.799987792969	411.799987792969	179.899993896484	374.200012207031	7.26527263449239	-3.15156854929147	252.858000000007	648549	648559	11	757.799987792969	406.299987792969	738.799987792969	403
2	auon0104g	r	1	r	w	24	0	2	77	173	-1	S1C1.TIF	S1C2.TIF	S2C1.TIF	1	1	2	1	2	1	200	899	650666	651566	2765	2786	651607	-32768	2797	24.4259999999776	-32768	-32768	-32768	-32768	-32768	-32768	-32768	-32768	-32768	-32768	-32768	-684350.574	651819	651853	35	524.700012207031	401.5	314.700012207031	394.799987792969
2	auon0104g	r	1	r	w	24	1	2	78	174	-1	S2C1.TIF	S2C3.TIF	S1C2.TIF	2	2	1	1	3	2	200	522	653195	653745	2557	2546	653864	-32768	2485	101.579999999958	653864	653890	27	515.200012207031	377.299987792969	671.299987792969	375.100006103516	159.699996948242	298	4.47964318731922	0.809766108200078	101.579999999958	654102	654147	46	700.700012207031	365.299987792969	333.799987792969	356.700012207031
2	auon0104g	r	1	r	w	24	0	2	79	175	1	S2C2.TIF	S2C3.TIF	S1C2.TIF	2	2	1	2	3	2	200	537	655481	656031	2678	2655	656285	-32768	2666	236.341000000015	656282	656333	52	525.799987792969	381.399993896484	363.899993896484	374.299987792969	105.400001525879	211.5	4.65678288764487	177.486018847048	233.341000000015	656589	656622	34	784.400024414062	400.200012207031	743.099975585938	392.100006103516
2	auon0104g	r	1	r	w	24	1	2	80	176	1	S2C2.TIF	S2C3.TIF	S1C1.TIF	2	2	1	2	3	1	200	673	657987	658687	2457	2438	658943	-32768	2507	238.148999999976	-32768	-32768	-32768	-32768	-32768	-32768	-32768	-32768	-32768	-32768	-32768	-691472.851	658938	658994	57	529.299987792969	378.100006103516	734.799987792969	396.700012207031
2	auon0104g	r	1	r	w	24	0	2	81	177	1	S1C3.TIF	S1C2.TIF	S2C3.TIF	1	1	2	3	2	3	200	901	660612	661512	2408	2408	661858	-32768	2478	329.484999999986	661854	661894	41	525.700012207031	391.200012207031	781.799987792969	408.600006103516	175.699996948242	406.600006103516	7.33415655395476	-3.9035204226876	325.484999999986	662944	662989	46	332.600006103516	365	754	393.600006103516
2	auon0104g	r	1	r	w	24	0	2	82	178	-1	S2C3.TIF	S2C2.TIF	S1C3.TIF	2	2	1	3	2	3	200	979	665649	666649	2360	2345	666832	-32768	2272	165.290000000037	-32768	-32768	-32768	-32768	-32768	-32768	-32768	-32768	-32768	-32768	-32768	-699434.71	666934	666979	46	521.799987792969	378.399993896484	322.299987792969	363.799987792969
2	auon0104g	r	1	r	w	24	1	2	83	179	-1	S2C3.TIF	S2C2.TIF	S1C1.TIF	2	2	1	3	2	1	200	572	668275	668875	2230	2213	669183	-32768	2173	290.733000000007	-32768	-32768	-32768	-32768	-32768	-32768	-32768	-32768	-32768	-32768	-32768	-701660.267	669179	669214	36	519.5	370.600006103516	319.200012207031	356
2	auon0104g	r	1	r	w	24	1	2	84	180	1	S1C3.TIF	S1C2.TIF	S2C1.TIF	1	1	2	3	2	1	200	763	670552	671302	2292	2285	671428	-32768	2286	109.280000000028	671424	671447	24	519	368.5	603.299987792969	363.5	97.6999969482422	188.300003051758	2.43016223271632	3.3943631267228	105.280000000028	671590	671619	30	600.599975585938	369.100006103516	750.200012207031	363.299987792969
2	auon0104g	r	1	r	w	24	0	2	85	181	-1	S2C2.TIF	S2C3.TIF	S1C2.TIF	2	2	1	2	3	2	200	664	672896	673596	2250	2276	673790	-32768	2291	177.258000000031	-32768	-32768	-32768	-32768	-32768	-32768	-32768	-32768	-32768	-32768	-32768	-706380.742	673786	673836	51	491.700012207031	353.200012207031	319.100006103516	341.399993896484
2	auon0104g	r	1	r	w	24	1	2	86	182	-1	S2C1.TIF	S2C3.TIF	S1C2.TIF	2	2	1	1	3	2	200	795	674889	675689	2409	2418	675949	-32768	2408	242.010000000009	-32768	-32768	-32768	-32768	-32768	-32768	-32768	-32768	-32768	-32768	-32768	-708474.99	675945	675980	36	500.700012207031	370.799987792969	272.700012207031	362.299987792969
2	auon0104g	r	1	r	w	24	0	2	87	183	-1	S1C1.TIF	S1C3.TIF	S2C1.TIF	1	1	2	1	3	1	200	855	679900	680750	2184	2176	681048	-32768	2208	280.603000000003	681044	681119	76	511.399993896484	373	738.700012207031	363.700012207031	93.9000015258789	367	6.50906525662656	2.3530485376589	276.603000000003	681367	681422	56	728.200012207031	377.399993896484	332.100006103516	365.600006103516
2	auon0104g	r	1	r	w	24	1	2	88	184	1	S2C3.TIF	S2C2.TIF	S1C1.TIF	2	2	1	3	2	1	200	974	683783	684783	2269	2274	685065	-32768	2265	265.388999999966	-32768	-32768	-32768	-32768	-32768	-32768	-32768	-32768	-32768	-32768	-32768	-717567.611	685062	685096	35	510	363.799987792969	731.900024414062	364.600006103516
2	auon0104g	r	1	r	w	24	1	2	89	185	1	S2C1.TIF	S2C2.TIF	S1C3.TIF	2	2	1	1	2	3	200	619	686501	687151	2049	2055	687389	-32768	2117	220.082999999984	-32768	-32768	-32768	-32768	-32768	-32768	-32768	-32768	-32768	-32768	-32768	-719936.917	687384	687429	46	517.099975585938	366	708.700012207031	365.899993896484
2	auon0104g	r	1	r	w	24	0	2	90	186	1	S1C2.TIF	S1C3.TIF	S2C2.TIF	1	1	2	2	3	2	200	668	689349	690049	2022	1994	690310	-32768	1950	243.22900000005	-32768	-32768	-32768	-32768	-32768	-32768	-32768	-32768	-32768	-32768	-32768	-722834.771	690305	690342	38	511.299987792969	348.799987792969	727.700012207031	356.899993896484
2	auon0104g	r	1	r	w	24	1	2	91	187	-1	S2C3.TIF	S2C1.TIF	S1C2.TIF	2	2	1	3	1	2	200	542	691688	692224	2009	2021	692494	-32768	2060	247.746000000043	-32768	-32768	-32768	-32768	-32768	-32768	-32768	-32768	-32768	-32768	-32768	-725014.254	692489	692524	36	497.200012207031	349.899993896484	300.700012207031	342
2	auon0104g	r	1	r	w	24	0	2	92	188	1	S2C3.TIF	S2C2.TIF	S1C3.TIF	2	2	1	3	2	3	200	806	694451	695251	2300	2300	695523	-32768	2320	254.908000000054	695519	695557	39	512.599975585938	367.899993896484	762.400024414062	368	185.399993896484	386.100006103516	7.13714482912206	-0.0230368728317726	250.908000000054	695789	695808	20	738.5	380.700012207031	713.299987792969	372.700012207031
2	auon0104g	r	1	r	w	24	0	2	93	189	1	S2C1.TIF	S2C2.TIF	S1C1.TIF	2	2	1	1	2	1	200	662	697070	697720	2099	2078	697797	-32768	2089	59.3860000000568	-32768	-32768	-32768	-32768	-32768	-32768	-32768	-32768	-32768	-32768	-32768	-730505.614	698025	698061	37	504.5	368.600006103516	720.900024414062	372
2	auon0104g	r	1	r	w	24	1	2	94	190	1	S1C2.TIF	S1C1.TIF	S2C3.TIF	1	1	2	2	1	3	200	801	699379	700179	2017	2006	700414	-32768	1961	217.327000000048	-32768	-32768	-32768	-32768	-32768	-32768	-32768	-32768	-32768	-32768	-32768	-732964.673	700410	700447	38	511	352.100006103516	739.5	344.5
2	auon0104g	r	1	r	w	24	1	2	95	191	-1	S1C3.TIF	S1C1.TIF	S2C2.TIF	1	1	2	3	1	2	200	612	701940	702540	2000	2006	702826	-32768	2089	268.815999999992	-32768	-32768	-32768	-32768	-32768	-32768	-32768	-32768	-32768	-32768	-32768	-735325.184	702822	702870	49	516.299987792969	368	318.399993896484	352
2	auon0104g	r	1	r	w	24	0	2	96	192	-1	S1C2.TIF	S1C1.TIF	S2C2.TIF	1	1	2	2	1	2	200	959	705097	706047	2026	2063	706291	-32768	2150	226.939999999944	-32768	-32768	-32768	-32768	-32768	-32768	-32768	-32768	-32768	-32768	-32768	-738832.06	706286	706321	36	517.599975585938	368.600006103516	316.399993896484	350.799987792969
2	auon0104g	r	1	r	w	24	0	3	1	193	1	S1C2.TIF	S1C1.TIF	S2C2.TIF	1	1	2	2	1	2	200	888	729276	730176	2967	2940	730185	-32768	2948	-8.26500000001397	-32768	-32768	-32768	-32768	-32768	-32768	-32768	-32768	-32768	-32768	-32768	-762961.265	730403	730438	36	506.700012207031	389	727.599975585938	373.399993896484
2	auon0104g	r	1	r	w	24	1	3	2	194	-1	S2C3.TIF	S2C2.TIF	S1C1.TIF	2	2	1	3	2	1	200	898	731900	732800	2961	2970	733026	-32768	2938	208.285999999964	-32768	-32768	-32768	-32768	-32768	-32768	-32768	-32768	-32768	-32768	-32768	-765585.714	733022	733066	45	509.299987792969	396.5	328.5	388.799987792969
2	auon0104g	r	1	r	w	24	1	3	3	195	-1	S2C2.TIF	S2C1.TIF	S1C3.TIF	2	2	1	2	1	3	200	735	734104	734854	2849	2858	735117	-32768	2898	245.415999999968	735112	735173	62	510.399993896484	405.799987792969	751.900024414062	426.299987792969	129.800003051758	391.700012207031	6.93493665185499	-4.87281662379263	240.415999999968	735499	735558	60	742.299987792969	432.700012207031	336	395.600006103516
2	auon0104g	r	1	r	w	24	0	3	4	196	1	S1C2.TIF	S1C3.TIF	S2C2.TIF	1	1	2	2	3	2	200	918	737255	738155	2777	2788	738396	-32768	2887	224.58600000001	-32768	-32768	-32768	-32768	-32768	-32768	-32768	-32768	-32768	-32768	-32768	-770939.414	738392	738434	43	522.400024414062	401.600006103516	741.5	416.5
2	auon0104g	r	1	r	w	24	0	3	5	197	1	S1C3.TIF	S1C1.TIF	S2C3.TIF	1	1	2	3	1	3	200	746	740951	741701	2732	2723	741942	-32768	2787	223.300000000047	-32768	-32768	-32768	-32768	-32768	-32768	-32768	-32768	-32768	-32768	-32768	-774486.7	741936	741973	38	527.5	386.899993896484	749.400024414062	391.799987792969
2	auon0104g	r	1	r	w	24	1	3	6	198	-1	S2C2.TIF	S2C3.TIF	S1C1.TIF	2	2	1	2	3	1	200	842	743331	744181	2544	2537	744454	-32768	2678	255.592999999993	-32768	-32768	-32768	-32768	-32768	-32768	-32768	-32768	-32768	-32768	-32768	-776966.407	744450	744497	48	504.100006103516	372.299987792969	305.799987792969	356.799987792969
2	auon0104g	r	1	r	w	24	0	3	7	199	-1	S2C3.TIF	S2C2.TIF	S1C3.TIF	2	2	1	3	2	3	200	643	746186	746836	2758	2761	747070	-32768	2798	216.75	-32768	-32768	-32768	-32768	-32768	-32768	-32768	-32768	-32768	-32768	-32768	-779621.25	747065	747099	35	506.100006103516	393.700012207031	291.600006103516	391.5
2	auon0104g	r	1	r	w	24	1	3	8	200	-1	S1C1.TIF	S1C3.TIF	S2C2.TIF	1	1	2	1	3	2	200	855	748964	749814	2810	2825	750073	-32768	2970	242.295000000042	-32768	-32768	-32768	-32768	-32768	-32768	-32768	-32768	-32768	-32768	-32768	-782598.705	750069	750112	44	532.599975585938	392.200012207031	343.399993896484	386.299987792969
2	auon0104g	r	1	r	w	24	1	3	9	201	1	S1C2.TIF	S1C3.TIF	S2C1.TIF	1	1	2	2	3	1	200	851	751594	752444	2724	2722	752651	-32768	2767	189.273000000045	-32768	-32768	-32768	-32768	-32768	-32768	-32768	-32768	-32768	-32768	-32768	-785229.727	752647	752699	53	526.099975585938	389	754.400024414062	402
2	auon0104g	r	1	r	w	24	1	3	10	202	-1	S2C3.TIF	S2C2.TIF	S1C1.TIF	2	2	1	3	2	1	200	671	754158	754858	2453	2450	755104	-32768	2556	228.918999999994	-32768	-32768	-32768	-32768	-32768	-32768	-32768	-32768	-32768	-32768	-32768	-787643.081	755100	755146	47	522.400024414062	391.5	326.5	367
2	auon0104g	r	1	r	w	24	0	3	11	203	1	S2C2.TIF	S2C3.TIF	S1C2.TIF	2	2	1	2	3	2	200	723	757598	758348	2442	2429	758624	-32768	2409	258.697000000044	758620	758719	100	519.599975585938	374.700012207031	767.900024414062	382.600006103516	127.300003051758	436.200012207031	7.09790785794996	-1.83017142584783	254.697000000044	758859	758882	24	766.799987792969	378.700012207031	725	377.100006103516
2	auon0104g	r	1	r	w	24	1	3	12	204	-1	S1C2.TIF	S1C1.TIF	S2C3.TIF	1	1	2	2	1	3	200	991	759957	760957	2508	2497	761228	-32768	2511	253.986999999965	-32768	-32768	-32768	-32768	-32768	-32768	-32768	-32768	-32768	-32768	-32768	-793742.013	761224	761258	35	522.5	377	317.100006103516	368.399993896484
2	auon0104g	r	1	r	w	24	1	3	13	205	-1	S1C3.TIF	S1C1.TIF	S2C2.TIF	1	1	2	3	1	2	200	792	763913	764713	2533	2535	764920	-32768	2589	189.793999999994	-32768	-32768	-32768	-32768	-32768	-32768	-32768	-32768	-32768	-32768	-32768	-797498.206	764916	764951	36	530.099975585938	384.5	330	368.799987792969
2	auon0104g	r	1	r	w	24	1	3	14	206	-1	S2C2.TIF	S2C1.TIF	S1C3.TIF	2	2	1	2	1	3	200	501	766438	766938	2358	2358	767183	-32768	2398	227.859999999986	-32768	-32768	-32768	-32768	-32768	-32768	-32768	-32768	-32768	-32768	-32768	-799723.14	767179	767213	35	496.799987792969	358.899993896484	293.100006103516	352.600006103516
2	auon0104g	r	1	r	w	24	0	3	15	207	1	S2C1.TIF	S2C2.TIF	S1C1.TIF	2	2	1	1	2	1	200	977	771463	772463	2546	2542	772827	-32768	2299	347.074999999953	-32768	-32768	-32768	-32768	-32768	-32768	-32768	-32768	-32768	-32768	-32768	-805247.925	772874	772919	46	515.200012207031	366.700012207031	730.299987792969	365.5
2	auon0104g	r	1	r	w	24	1	3	16	208	1	S2C1.TIF	S2C3.TIF	S1C2.TIF	2	2	1	1	3	2	200	835	775078	775928	2290	2301	776177	-32768	2330	231.907000000007	-32768	-32768	-32768	-32768	-32768	-32768	-32768	-32768	-32768	-32768	-32768	-808713.093	776172	776219	48	506.100006103516	372.399993896484	730.700012207031	372.5
2	auon0104g	r	1	r	w	24	0	3	17	209	1	S1C3.TIF	S1C2.TIF	S2C3.TIF	1	1	2	3	2	3	200	542	778650	779200	2315	2315	779442	-32768	2369	224.601999999955	-32768	-32768	-32768	-32768	-32768	-32768	-32768	-32768	-32768	-32768	-32768	-811985.398	779437	779476	40	489.700012207031	370	729.900024414062	360.299987792969
2	auon0104g	r	1	r	w	24	0	3	18	210	1	S1C1.TIF	S1C2.TIF	S2C1.TIF	1	1	2	1	2	1	200	925	780685	781635	2400	2396	782002	-32768	2410	350.427000000025	-32768	-32768	-32768	-32768	-32768	-32768	-32768	-32768	-32768	-32768	-32768	-814419.573	781998	782049	52	494.100006103516	365.299987792969	721.700012207031	372.399993896484
2	auon0104g	r	1	r	w	24	0	3	19	211	-1	S1C1.TIF	S1C2.TIF	S2C1.TIF	1	1	2	1	2	1	200	517	783128	783678	2294	2313	783983	-32768	2314	288.579000000027	-32768	-32768	-32768	-32768	-32768	-32768	-32768	-32768	-32768	-32768	-32768	-816462.421	783977	784024	48	505	366.899993896484	302.600006103516	338.899993896484
2	auon0104g	r	1	r	w	24	0	3	20	212	1	S1C2.TIF	S1C3.TIF	S2C2.TIF	1	1	2	2	3	2	200	558	785835	786385	2299	2305	786592	-32768	2298	188.976000000024	-32768	-32768	-32768	-32768	-32768	-32768	-32768	-32768	-32768	-32768	-32768	-819171.024	786589	786622	34	496.600006103516	368.799987792969	728.5	362.899993896484
2	auon0104g	r	1	r	w	24	0	3	21	213	1	S1C1.TIF	S1C3.TIF	S2C1.TIF	1	1	2	1	3	1	200	712	788000	788700	2120	2124	788947	-32768	2148	229.037999999942	-32768	-32768	-32768	-32768	-32768	-32768	-32768	-32768	-32768	-32768	-32768	-821485.962	788944	788980	37	504.5	356.799987792969	740	360.299987792969
2	auon0104g	r	1	r	w	24	0	3	22	214	-1	S1C1.TIF	S1C2.TIF	S2C1.TIF	1	1	2	1	2	1	200	850	791738	792588	2267	2283	792868	-32768	2339	262.97900000005	792864	792909	46	490.799987792969	357.700012207031	303.100006103516	331.5	133.699996948242	340.299987792969	5.4152954632646	172.020638205349	258.97900000005	794924	794957	34	493	370.299987792969	284.5	354.899993896484
2	auon0104g	r	1	r	w	24	0	3	23	215	1	S1C3.TIF	S1C1.TIF	S2C3.TIF	1	1	2	3	1	3	200	690	796680	797380	2119	2147	797616	-32768	2278	218.030000000028	-32768	-32768	-32768	-32768	-32768	-32768	-32768	-32768	-32768	-32768	-32768	-830165.97	797612	797672	61	493.700012207031	367.799987792969	744.900024414062	357.799987792969
2	auon0104g	r	1	r	w	24	0	3	24	216	1	S2C3.TIF	S2C1.TIF	S1C3.TIF	2	2	1	3	1	3	200	944	799024	799974	2450	2447	800261	-32768	2391	269.76800000004	-32768	-32768	-32768	-32768	-32768	-32768	-32768	-32768	-32768	-32768	-32768	-832759.232	800257	800311	55	502.700012207031	373.600006103516	734.700012207031	378.100006103516
2	auon0104g	r	1	r	w	24	0	3	25	217	-1	S1C2.TIF	S1C3.TIF	S2C2.TIF	1	1	2	2	3	2	200	900	802429	803329	2374	2379	803541	-32768	2484	194.322000000044	-32768	-32768	-32768	-32768	-32768	-32768	-32768	-32768	-32768	-32768	-32768	-836114.678	803571	803604	34	507.399993896484	367.700012207031	296.600006103516	351.399993896484
2	auon0104g	r	1	r	w	24	1	3	26	218	-1	S2C3.TIF	S2C1.TIF	S1C2.TIF	2	2	1	3	1	2	200	762	805120	805870	2444	2445	805887	-32768	2459	0.241000000038184	-32768	-32768	-32768	-32768	-32768	-32768	-32768	-32768	-32768	-32768	-32768	-838654.759	806145	806198	54	498.100006103516	386.299987792969	305.899993896484	358
2	auon0104g	r	1	r	w	24	1	3	27	219	1	S1C2.TIF	S1C3.TIF	S2C1.TIF	1	1	2	2	3	1	200	518	807985	808535	2413	2409	808735	-32768	2436	182.728000000003	-32768	-32768	-32768	-32768	-32768	-32768	-32768	-32768	-32768	-32768	-32768	-841320.272	808731	808813	83	501.200012207031	370.200012207031	710.700012207031	378.799987792969
2	auon0104g	r	1	r	w	24	1	3	28	220	-1	S1C1.TIF	S1C2.TIF	S2C3.TIF	1	1	2	1	2	3	200	774	810446	811246	2257	2270	811457	-32768	2332	192.962999999989	-32768	-32768	-32768	-32768	-32768	-32768	-32768	-32768	-32768	-32768	-32768	-844032.037	811453	811486	34	494.200012207031	359.700012207031	313.200012207031	357.700012207031
2	auon0104g	r	1	r	w	24	0	3	29	221	-1	S2C1.TIF	S2C3.TIF	S1C1.TIF	2	2	1	1	3	1	200	939	814299	815249	2322	2314	815518	-32768	2307	252.423999999999	815514	815570	57	503.799987792969	374.200012207031	740.599975585938	371.899993896484	127.599998474121	350	6.77571527317089	0.558892238093694	248.423999999999	815770	815829	60	735.599975585938	377.600006103516	318.700012207031	343.600006103516
2	auon0104g	r	1	r	w	24	1	3	30	222	1	S1C1.TIF	S1C2.TIF	S2C3.TIF	1	1	2	1	2	3	200	705	819099	819799	2370	2368	820070	-32768	2392	253.702000000048	-32768	-32768	-32768	-32768	-32768	-32768	-32768	-32768	-32768	-32768	-32768	-852584.298	820066	820109	44	498.799987792969	386.5	734.700012207031	391.700012207031
2	auon0104g	r	1	r	w	24	0	3	31	223	1	S2C3.TIF	S2C1.TIF	S1C3.TIF	2	2	1	3	1	3	200	526	822216	822766	2566	2557	822775	-32768	2558	-7.85800000000745	-32768	-32768	-32768	-32768	-32768	-32768	-32768	-32768	-32768	-32768	-32768	-855550.858	823048	823138	91	489.299987792969	367.799987792969	724.599975585938	382.200012207031
2	auon0104g	r	1	r	w	24	0	3	32	224	-1	S2C1.TIF	S2C2.TIF	S1C1.TIF	2	2	1	1	2	1	200	737	826445	827195	2442	2445	827457	-32768	2561	244.962000000058	-32768	-32768	-32768	-32768	-32768	-32768	-32768	-32768	-32768	-32768	-32768	-859980.038	827453	827502	50	507.600006103516	382.600006103516	296.600006103516	353.899993896484
2	auon0104g	r	1	r	w	24	0	3	33	225	1	S2C3.TIF	S2C2.TIF	S1C3.TIF	2	2	1	3	2	3	200	502	829359	829859	2556	2552	829872	-32768	2553	-4.69900000002235	-32768	-32768	-32768	-32768	-32768	-32768	-32768	-32768	-32768	-32768	-32768	-862644.699	830240	830282	43	504.299987792969	368.799987792969	721.799987792969	374.200012207031
2	auon0104g	r	1	r	w	24	1	3	34	226	-1	S1C1.TIF	S1C2.TIF	S2C3.TIF	1	1	2	1	2	3	200	734	831664	832414	2262	2264	832666	-32768	2255	234.344999999972	-32768	-32768	-32768	-32768	-32768	-32768	-32768	-32768	-32768	-32768	-32768	-865199.655	832661	832693	33	496.899993896484	374.700012207031	290.100006103516	349.200012207031
2	auon0104g	r	1	r	w	24	0	3	35	227	-1	S1C2.TIF	S1C3.TIF	S2C2.TIF	1	1	2	2	3	2	200	705	834790	835490	2194	2222	835754	-32768	2274	246.618000000017	835750	835818	69	504.200012207031	368.600006103516	450.200012207031	359.600006103516	137.300003051758	351.600006103516	1.57545312834052	170.524946826533	242.618000000017	837185	837217	33	512.700012207031	372	297.799987792969	346.799987792969
2	auon0104g	r	1	r	w	24	0	3	36	228	-1	S1C1.TIF	S1C3.TIF	S2C1.TIF	1	1	2	1	3	1	200	940	841257	842207	2372	2386	842496	-32768	2433	271.125	-32768	-32768	-32768	-32768	-32768	-32768	-32768	-32768	-32768	-32768	-32768	-874992.875	842491	842522	32	494.600006103516	366.299987792969	301.799987792969	360.799987792969
2	auon0104g	r	1	r	w	24	1	3	37	229	1	S1C1.TIF	S1C3.TIF	S2C2.TIF	1	1	2	1	3	2	200	678	844212	845862	2461	2469	846139	-32768	2449	259.959000000032	-32768	-32768	-32768	-32768	-32768	-32768	-32768	-32768	-32768	-32768	-32768	-878647.041	846134	846183	50	491.899993896484	370.799987792969	742.900024414062	377
2	auon0104g	r	1	r	w	24	1	3	38	230	1	S2C1.TIF	S2C3.TIF	S1C2.TIF	2	2	1	1	3	2	200	693	847739	848421	2201	2200	848687	-32768	2233	244.057999999961	-32768	-32768	-32768	-32768	-32768	-32768	-32768	-32768	-32768	-32768	-32768	-881210.942	848680	848782	103	479.600006103516	345.799987792969	730.599975585938	356.700012207031
2	auon0104g	r	1	r	w	24	1	3	39	231	1	S2C2.TIF	S2C1.TIF	S1C3.TIF	2	2	1	2	1	3	200	880	849994	850894	2419	2435	851139	-32768	2449	228.015000000014	-32768	-32768	-32768	-32768	-32768	-32768	-32768	-32768	-32768	-32768	-32768	-883678.985	851135	851169	35	490.700012207031	377	730.299987792969	376.299987792969
2	auon0104g	r	1	r	w	24	0	3	40	232	1	S1C1.TIF	S1C3.TIF	S2C1.TIF	1	1	2	1	3	1	200	597	852720	853320	2402	2398	853560	-32768	2510	222.29700000002	-32768	-32768	-32768	-32768	-32768	-32768	-32768	-32768	-32768	-32768	-32768	-886105.703	853556	853587	32	501	376.899993896484	723.799987792969	391.399993896484
2	auon0104g	r	1	r	w	24	1	3	41	233	1	S2C3.TIF	S2C2.TIF	S1C1.TIF	2	2	1	3	2	1	200	509	856403	856903	2404	2402	857156	-32768	2381	235.552999999956	-32768	-32768	-32768	-32768	-32768	-32768	-32768	-32768	-32768	-32768	-32768	-889688.447	857151	857192	42	492.899993896484	372.899993896484	736.799987792969	373.5
2	auon0104g	r	1	r	w	24	1	3	42	234	-1	S1C2.TIF	S1C1.TIF	S2C3.TIF	1	1	2	2	1	3	200	881	859697	860597	2402	2404	860753	-32768	2424	138.494999999995	-32768	-32768	-32768	-32768	-32768	-32768	-32768	-32768	-32768	-32768	-32768	-893382.505	860843	860880	38	498.200012207031	381.200012207031	286.100006103516	362.100006103516
2	auon0104g	r	1	r	w	24	1	3	43	235	-1	S2C1.TIF	S2C2.TIF	S1C3.TIF	2	2	1	1	2	3	200	590	862258	862858	2309	2335	863067	-32768	2349	191.667000000016	-32768	-32768	-32768	-32768	-32768	-32768	-32768	-32768	-32768	-32768	-32768	-895643.333	863156	863193	38	488	379.899993896484	271.299987792969	363.200012207031
2	auon0104g	r	1	r	w	24	0	3	44	236	-1	S2C2.TIF	S2C1.TIF	S1C2.TIF	2	2	1	2	1	2	200	610	864865	865465	2353	2338	865761	-32768	2349	278.984000000055	865756	865790	35	498.700012207031	373.399993896484	282.100006103516	343.5	175.199996948242	408	6.25653062501181	172.118815479248	273.984000000055	867403	867451	49	519.599975585938	373.5	314.899993896484	351.5
2	auon0104g	r	1	r	w	24	0	3	45	237	-1	S2C3.TIF	S2C1.TIF	S1C3.TIF	2	2	1	3	1	3	200	604	869458	870058	2335	2338	870316	-32768	2391	241.224000000046	-32768	-32768	-32768	-32768	-32768	-32768	-32768	-32768	-32768	-32768	-32768	-902842.776	870312	870346	35	495.299987792969	366.200012207031	284.5	360.100006103516
2	auon0104g	r	1	r	w	24	0	3	46	238	1	S2C2.TIF	S2C3.TIF	S1C2.TIF	2	2	1	2	3	2	200	644	941496	942146	2489	2483	942411	-32768	2487	247.996999999974	-32768	-32768	-32768	-32768	-32768	-32768	-32768	-32768	-32768	-32768	-32768	-974931.003	942407	942452	46	480.899993896484	384	720.299987792969	393.200012207031
2	auon0104g	r	1	r	w	24	0	3	47	239	-1	S2C2.TIF	S2C3.TIF	S1C2.TIF	2	2	1	2	3	2	200	821	943491	944341	2477	2486	944586	-32768	2436	227.972999999998	-32768	-32768	-32768	-32768	-32768	-32768	-32768	-32768	-32768	-32768	-32768	-977126.027	944582	944615	34	477.600006103516	392.700012207031	275.799987792969	377
2	auon0104g	r	1	r	w	24	1	3	48	240	1	S2C2.TIF	S2C3.TIF	S1C1.TIF	2	2	1	2	3	1	200	517	945928	946478	2463	2437	946711	-32768	2380	215.85400000005	-32768	-32768	-32768	-32768	-32768	-32768	-32768	-32768	-32768	-32768	-32768	-979263.146	946708	946745	38	482.5	387.100006103516	714.400024414062	382.600006103516
2	auon0104g	r	1	r	w	24	1	3	49	241	1	S2C3.TIF	S2C1.TIF	S1C2.TIF	2	2	1	3	1	2	200	613	948123	948773	2407	2389	949023	-32768	2467	232.991000000038	-32768	-32768	-32768	-32768	-32768	-32768	-32768	-32768	-32768	-32768	-32768	-981558.009	949018	949062	45	490.899993896484	390.600006103516	701.599975585938	382.299987792969
2	auon0104g	r	1	r	w	24	0	3	50	242	-1	S2C1.TIF	S2C2.TIF	S1C1.TIF	2	2	1	1	2	1	200	547	950122	950772	2207	2225	950995	-32768	2300	205.35400000005	-32768	-32768	-32768	-32768	-32768	-32768	-32768	-32768	-32768	-32768	-32768	-983557.646	950990	951022	33	475.299987792969	389	285.5	371.899993896484
2	auon0104g	r	1	r	w	24	1	3	51	243	1	S2C2.TIF	S2C3.TIF	S1C1.TIF	2	2	1	2	3	1	200	920	952346	953296	2535	2519	953522	-32768	2517	208.238000000012	-32768	-32768	-32768	-32768	-32768	-32768	-32768	-32768	-32768	-32768	-32768	-986081.762	953517	953563	47	481.200012207031	391.399993896484	698.900024414062	393.399993896484
2	auon0104g	r	1	r	w	24	0	3	52	244	-1	S1C3.TIF	S1C2.TIF	S2C3.TIF	1	1	2	3	2	3	200	903	954964	955864	2581	2588	956081	-32768	2579	199.881999999983	-32768	-32768	-32768	-32768	-32768	-32768	-32768	-32768	-32768	-32768	-32768	-988649.118	956077	956113	37	482.700012207031	386.200012207031	291.200012207031	378.100006103516
2	auon0104g	r	1	r	w	24	0	3	53	245	1	S1C3.TIF	S1C2.TIF	S2C3.TIF	1	1	2	3	2	3	200	994	957174	958174	2729	2736	958407	-32768	2746	215.996000000043	-32768	-32768	-32768	-32768	-32768	-32768	-32768	-32768	-32768	-32768	-32768	-990959.004	958402	958438	37	486.600006103516	402.700012207031	704.400024414062	393.100006103516
2	auon0104g	r	1	r	w	24	0	3	54	246	1	S2C2.TIF	S2C1.TIF	S1C2.TIF	2	2	1	2	1	2	200	825	959752	960802	2476	2499	961080	-32768	2534	260.052000000025	-32768	-32768	-32768	-32768	-32768	-32768	-32768	-32768	-32768	-32768	-32768	-993587.948	961076	961109	34	473.399993896484	397	698.200012207031	403.100006103516
2	auon0104g	r	1	r	w	24	1	3	55	247	-1	S1C3.TIF	S1C2.TIF	S2C1.TIF	1	1	2	3	2	1	200	815	962645	963445	2362	2346	963675	-32768	2383	212.853000000003	-32768	-32768	-32768	-32768	-32768	-32768	-32768	-32768	-32768	-32768	-32768	-996230.147	963670	963701	32	480.700012207031	384.399993896484	294.5	372.5
2	auon0104g	r	1	r	w	24	0	3	56	248	-1	S1C2.TIF	S1C1.TIF	S2C2.TIF	1	1	2	2	1	2	200	639	964762	965412	2449	2475	965702	-32768	2508	272.763000000035	-32768	-32768	-32768	-32768	-32768	-32768	-32768	-32768	-32768	-32768	-32768	-998197.237	965698	965731	34	494.600006103516	399.299987792969	288.5	381.200012207031
2	auon0104g	r	1	r	w	24	1	3	57	249	1	S1C3.TIF	S1C2.TIF	S2C1.TIF	1	1	2	3	2	1	200	842	966790	967640	2557	2552	967842	-32768	2482	185.295000000042	-32768	-32768	-32768	-32768	-32768	-32768	-32768	-32768	-32768	-32768	-32768	-1000424.705	967839	967876	38	491.600006103516	389.100006103516	726.799987792969	387.5
2	auon0104g	r	1	r	w	24	1	3	58	250	-1	S1C2.TIF	S1C3.TIF	S2C1.TIF	1	1	2	2	3	1	200	761	968999	969749	2269	2287	969970	-32768	2352	204.513999999966	-32768	-32768	-32768	-32768	-32768	-32768	-32768	-32768	-32768	-32768	-32768	-1002533.486	969965	970011	47	494.899993896484	388.799987792969	302.200012207031	370.100006103516
2	auon0104g	r	1	r	w	24	1	3	59	251	-1	S1C2.TIF	S1C3.TIF	S2C1.TIF	1	1	2	2	3	1	200	871	971319	972219	2570	2571	972418	-32768	2615	180.935000000056	-32768	-32768	-32768	-32768	-32768	-32768	-32768	-32768	-32768	-32768	-32768	-1005005.065	972414	972460	47	496	397.299987792969	310.100006103516	371.799987792969
2	auon0104g	r	1	r	w	24	1	3	60	252	-1	S1C3.TIF	S1C2.TIF	S2C1.TIF	1	1	2	3	2	1	200	611	973555	974155	2352	2345	974453	-32768	2441	280.425000000047	-32768	-32768	-32768	-32768	-32768	-32768	-32768	-32768	-32768	-32768	-32768	-1006940.575	974448	974479	32	494.399993896484	379.700012207031	312	372.5
2	auon0104g	r	1	r	w	24	1	3	61	253	-1	S1C3.TIF	S1C1.TIF	S2C2.TIF	1	1	2	3	1	2	200	674	975828	976528	2311	2305	976728	-32768	2343	183.140000000014	-32768	-32768	-32768	-32768	-32768	-32768	-32768	-32768	-32768	-32768	-32768	-1009312.86	976723	976758	36	502.399993896484	386.200012207031	288.600006103516	375.100006103516
2	auon0104g	r	1	r	w	24	1	3	62	254	1	S2C2.TIF	S2C1.TIF	S1C3.TIF	2	2	1	2	1	3	200	667	980143	980843	2362	2359	981163	-32768	2357	302.560000000056	981158	981206	49	481.399993896484	383.899993896484	317.299987792969	369.299987792969	115.400001525879	297.5	4.72068577212834	174.901911716815	297.560000000056	981267	981327	61	303.5	371.799987792969	719.700012207031	360.200012207031
2	auon0104g	r	1	r	w	24	1	3	63	255	1	S1C2.TIF	S1C1.TIF	S2C3.TIF	1	1	2	2	1	3	200	848	984444	985294	2549	2543	985405	-32768	2501	92.8240000000224	-32768	-32768	-32768	-32768	-32768	-32768	-32768	-32768	-32768	-32768	-32768	-1018080.176	985646	985679	34	475.600006103516	379.600006103516	680.299987792969	378.200012207031
2	auon0104g	r	1	r	w	24	1	3	64	256	1	S2C1.TIF	S2C2.TIF	S1C3.TIF	2	2	1	1	2	3	200	772	989032	990032	2450	2448	990336	-32768	2514	286.09600000002	-32768	-32768	-32768	-32768	-32768	-32768	-32768	-32768	-32768	-32768	-32768	-1022817.904	990331	990368	38	474.700012207031	391.799987792969	705.5	397.299987792969
2	auon0104g	r	1	r	w	24	0	3	65	257	-1	S2C3.TIF	S2C1.TIF	S1C3.TIF	2	2	1	3	1	3	200	767	992843	993643	2352	2361	994955	-32768	2438	1293.72600000002	995371	995408	38	481.700012207031	379.799987792969	257	368.399993896484	164.100006103516	378.100006103516	6.42832866129983	177.083832099556	1709.72600000002	996132	996364	233	284.700012207031	357.299987792969	283.600006103516	348.5
2	auon0104g	r	1	r	w	24	1	3	66	258	1	S2C3.TIF	S2C2.TIF	S1C1.TIF	2	2	1	3	2	1	200	995	997701	998901	2471	2494	998950	-32768	2497	31.0829999999842	-32768	-32768	-32768	-32768	-32768	-32768	-32768	-32768	-32768	-32768	-32768	-1031686.917	999189	999235	47	485.200012207031	389.399993896484	687.299987792969	394.700012207031
2	auon0104g	r	1	r	w	24	1	3	67	259	1	S1C3.TIF	S1C1.TIF	S2C2.TIF	1	1	2	3	1	2	200	717	1000292	1001042	2363	2393	1001298	-32768	2522	238.66399999999	-32768	-32768	-32768	-32768	-32768	-32768	-32768	-32768	-32768	-32768	-32768	-1033827.336	1001294	1001343	50	475.600006103516	380.700012207031	688.299987792969	392.200012207031
2	auon0104g	r	1	r	w	24	0	3	68	260	-1	S2C1.TIF	S2C3.TIF	S1C1.TIF	2	2	1	1	3	1	200	917	1003458	1005858	2510	2487	1006204	-32768	2567	328.55700000003	1006199	1006246	48	474.200012207031	383.5	265.100006103516	367.600006103516	136	357.600006103516	5.99168153320997	175.633620875309	323.55700000003	1006675	1006694	20	257.700012207031	360	283.899993896484	353.5
2	auon0104g	r	1	r	w	24	0	3	69	261	1	S2C1.TIF	S2C2.TIF	S1C1.TIF	2	2	1	1	2	1	200	659	1009250	1009900	2318	2324	1010147	-32768	2409	229.898000000045	-32768	-32768	-32768	-32768	-32768	-32768	-32768	-32768	-32768	-32768	-32768	-1042685.102	1010143	1010178	36	467.700012207031	377.299987792969	704	380.200012207031
2	auon0104g	r	1	r	w	24	0	3	70	262	1	S2C1.TIF	S2C3.TIF	S1C1.TIF	2	2	1	1	3	1	200	715	1011503	1012253	2281	2307	1012480	-32768	2368	210.091000000015	-32768	-32768	-32768	-32768	-32768	-32768	-32768	-32768	-32768	-32768	-32768	-1045037.909	1012475	1012521	47	477.399993896484	380.600006103516	711.799987792969	377.799987792969
2	auon0104g	r	1	r	w	24	0	3	71	263	1	S2C1.TIF	S2C3.TIF	S1C1.TIF	2	2	1	1	3	1	200	806	1014709	1015509	2487	2484	1015817	-32768	2478	289.964999999967	-32768	-32768	-32768	-32768	-32768	-32768	-32768	-32768	-32768	-32768	-32768	-1048295.035	1015812	1015845	34	477.600006103516	381.700012207031	697.5	382.100006103516
2	auon0104g	r	1	r	w	24	1	3	72	264	1	S1C1.TIF	S1C2.TIF	S2C3.TIF	1	1	2	1	2	3	200	951	1017157	1018557	2349	2362	1018805	-32768	2411	230.986000000034	-32768	-32768	-32768	-32768	-32768	-32768	-32768	-32768	-32768	-32768	-32768	-1051342.014	1018801	1018838	38	473.600006103516	373.700012207031	713	369.299987792969
2	auon0104g	r	1	r	w	24	0	3	73	265	-1	S2C2.TIF	S2C1.TIF	S1C2.TIF	2	2	1	2	1	2	200	860	1020916	1021766	2380	2384	1022051	-32768	2444	267.293999999994	-32768	-32768	-32768	-32768	-32768	-32768	-32768	-32768	-32768	-32768	-32768	-1054551.706	1022047	1022081	35	479.100006103516	376.5	279.100006103516	371.600006103516
2	auon0104g	r	1	r	w	24	0	3	74	266	-1	S1C1.TIF	S1C3.TIF	S2C1.TIF	1	1	2	1	3	1	200	753	1023437	1024187	2236	2240	1024472	-32768	2280	267.474000000046	1024467	1024501	35	479.600006103516	369	260	362.799987792969	174.199996948242	397.5	6.27680761498273	178.376515484146	262.474000000046	1025080	1025093	14	271.299987792969	369.100006103516	275	359.100006103516
2	auon0104g	r	1	r	w	24	0	3	75	267	-1	S1C3.TIF	S1C1.TIF	S2C3.TIF	1	1	2	3	1	3	200	824	1026457	1028257	2299	2298	1028514	-32768	2302	238.591999999946	-32768	-32768	-32768	-32768	-32768	-32768	-32768	-32768	-32768	-32768	-32768	-1061043.408	1028510	1028545	36	484.100006103516	370.100006103516	286.200012207031	361.200012207031
2	auon0104g	r	1	r	w	24	0	3	76	268	1	S1C2.TIF	S1C1.TIF	S2C2.TIF	1	1	2	2	1	2	200	969	1031979	1033079	2631	2642	1033361	-32768	2549	264.221999999951	-32768	-32768	-32768	-32768	-32768	-32768	-32768	-32768	-32768	-32768	-32768	-1065864.778	1033354	1033400	47	463.100006103516	374.399993896484	683.5	385.799987792969
2	auon0104g	r	1	r	w	24	1	3	77	269	1	S2C3.TIF	S2C1.TIF	S1C2.TIF	2	2	1	3	1	2	200	550	1035640	1036190	2647	2648	1036449	-32768	2689	242.069999999949	-32768	-32768	-32768	-32768	-32768	-32768	-32768	-32768	-32768	-32768	-32768	-1068974.93	1036445	1036478	34	478.100006103516	381.200012207031	703.599975585938	384.5
2	auon0104g	r	1	r	w	24	1	3	78	270	1	S1C2.TIF	S1C1.TIF	S2C3.TIF	1	1	2	2	1	3	200	622	1038567	1039217	2465	2472	1039521	-32768	2603	285.837000000058	-32768	-32768	-32768	-32768	-32768	-32768	-32768	-32768	-32768	-32768	-32768	-1072003.163	1039515	1039548	34	476.399993896484	375.399993896484	688.700012207031	375.700012207031
2	auon0104g	r	1	r	w	24	0	3	79	271	-1	S2C3.TIF	S2C2.TIF	S1C3.TIF	2	2	1	3	2	3	200	624	1041277	1042677	2647	2654	1043856	-32768	2552	1161.69299999997	1044267	1044305	39	483.5	399.200012207031	255.300003051758	396.100006103516	163.800003051758	391.600006103516	6.52060667949554	179.219047719835	1572.69299999997	1044499	1044522	24	263.299987792969	375.299987792969	277.100006103516	367.899993896484
2	auon0104g	r	1	r	w	24	1	3	80	272	1	S1C3.TIF	S1C2.TIF	S2C1.TIF	1	1	2	3	2	1	200	759	1047492	1048242	2400	2399	1048496	-32768	2401	236.565999999992	-32768	-32768	-32768	-32768	-32768	-32768	-32768	-32768	-32768	-32768	-32768	-1081027.434	1048492	1048539	48	468.5	372.100006103516	697.599975585938	386.600006103516
2	auon0104g	r	1	r	w	24	1	3	81	273	-1	S2C1.TIF	S2C3.TIF	S1C2.TIF	2	2	1	1	3	2	200	505	1050739	1051289	2455	2465	1052343	-32768	2388	1036.00300000003	1052317	1052361	45	277.700012207031	360.899993896484	455.600006103516	373.5	140.600006103516	350.399993896484	5.0956994735863	-4.06867991720756	1010.00300000003	1052759	1052790	32	465.399993896484	372.700012207031	278.899993896484	370.5
2	auon0104g	r	1	r	w	24	1	3	82	274	-1	S2C1.TIF	S2C2.TIF	S1C3.TIF	2	2	1	1	2	3	200	971	1056628	1057628	2662	2639	1057936	-32768	2516	290.544999999925	-32768	-32768	-32768	-32768	-32768	-32768	-32768	-32768	-32768	-32768	-32768	-1090413.455	1057932	1057969	38	473.600006103516	375.200012207031	269.200012207031	363.100006103516
2	auon0104g	r	1	r	w	24	0	3	83	275	-1	S1C2.TIF	S1C1.TIF	S2C2.TIF	1	1	2	2	1	2	200	849	1060047	1062514	2479	2473	1062537	-32768	2472	5.13500000000931	-32768	-32768	-32768	-32768	-32768	-32768	-32768	-32768	-32768	-32768	-32768	-1095299.865	1062823	1062860	38	484.100006103516	365.899993896484	275.200012207031	362.299987792969
2	auon0104g	r	1	r	w	24	1	3	84	276	-1	S2C2.TIF	S2C3.TIF	S1C1.TIF	2	2	1	2	3	1	200	616	1063925	1064575	2419	2454	1064868	-32768	2500	275.222999999998	-32768	-32768	-32768	-32768	-32768	-32768	-32768	-32768	-32768	-32768	-32768	-1097360.777	1064864	1064899	36	486	372	282.5	367.299987792969
2	auon0104g	r	1	r	w	24	1	3	85	277	1	S1C1.TIF	S1C3.TIF	S2C2.TIF	1	1	2	1	3	2	200	841	1065961	1066811	2505	2502	1067052	-32768	2458	224.010000000009	-32768	-32768	-32768	-32768	-32768	-32768	-32768	-32768	-32768	-32768	-32768	-1099595.99	1067048	1067086	39	487.399993896484	385.299987792969	744.599975585938	378.700012207031
2	auon0104g	r	1	r	w	24	0	3	86	278	1	S1C1.TIF	S1C2.TIF	S2C1.TIF	1	1	2	1	2	1	200	751	1068709	1069459	2385	2395	1069707	-32768	2457	230.742000000086	-32768	-32768	-32768	-32768	-32768	-32768	-32768	-32768	-32768	-32768	-32768	-1102244.258	1069702	1069737	36	491.899993896484	382.200012207031	713.200012207031	376.799987792969
2	auon0104g	r	1	r	w	24	1	3	87	279	-1	S1C1.TIF	S1C3.TIF	S2C2.TIF	1	1	2	1	3	2	200	512	1070812	1071362	2263	2258	1071628	-32768	2317	248.81799999997	-32768	-32768	-32768	-32768	-32768	-32768	-32768	-32768	-32768	-32768	-32768	-1104147.182	1071624	1071660	37	490.299987792969	371.899993896484	282.299987792969	365.5
2	auon0104g	r	1	r	w	24	0	3	88	280	1	S2C2.TIF	S2C1.TIF	S1C2.TIF	2	2	1	2	1	2	200	842	1073046	1073896	2296	2308	1074149	-32768	2332	236.046000000089	1074143	1074187	45	491.600006103516	379.700012207031	299.399993896484	364.5	140.5	360.200012207031	5.52445751710809	175.46594791971	230.046000000089	1074311	1074356	46	283.5	363.100006103516	680.5	374.799987792969
2	auon0104g	r	1	r	w	24	1	3	89	281	-1	S2C1.TIF	S2C3.TIF	S1C2.TIF	2	2	1	1	3	2	200	934	1077526	1078526	2389	2396	1078913	-32768	2360	369.585999999894	-32768	-32768	-32768	-32768	-32768	-32768	-32768	-32768	-32768	-32768	-32768	-1111311.414	1078909	1078942	34	474.100006103516	387.799987792969	285.200012207031	367.399993896484
2	auon0104g	r	1	r	w	24	0	3	90	282	-1	S2C2.TIF	S2C3.TIF	S1C2.TIF	2	2	1	2	3	2	200	654	1080263	1080913	2490	2483	1081026	-32768	2475	96.4639999999199	-32768	-32768	-32768	-32768	-32768	-32768	-32768	-32768	-32768	-32768	-32768	-1113697.536	1081152	1081184	33	470.299987792969	389.899993896484	282.399993896484	388.5
2	auon0104g	r	1	r	w	24	1	3	91	283	-1	S2C3.TIF	S2C1.TIF	S1C2.TIF	2	2	1	3	1	2	200	543	1082260	1082810	2419	2420	1083063	-32768	2567	235.18200000003	-32768	-32768	-32768	-32768	-32768	-32768	-32768	-32768	-32768	-32768	-32768	-1115595.818	1083058	1083103	46	476.100006103516	385.399993896484	278.399993896484	368.399993896484
2	auon0104g	r	1	r	w	24	1	3	92	284	1	S1C3.TIF	S1C1.TIF	S2C2.TIF	1	1	2	3	1	2	200	856	1084495	1085345	2465	2462	1085603	-32768	2482	240.327000000048	-32768	-32768	-32768	-32768	-32768	-32768	-32768	-32768	-32768	-32768	-32768	-1118130.673	1085599	1085646	48	484.299987792969	401	732.299987792969	411.799987792969
2	auon0104g	r	1	r	w	24	0	3	93	285	-1	S1C3.TIF	S1C1.TIF	S2C3.TIF	1	1	2	3	1	3	200	853	1087046	1087896	2337	2341	1088116	-32768	2354	202.929999999935	-32768	-32768	-32768	-32768	-32768	-32768	-32768	-32768	-32768	-32768	-32768	-1120681.07	1088112	1088146	35	481.799987792969	387.200012207031	270.799987792969	379.299987792969
2	auon0104g	r	1	r	w	24	0	3	94	286	1	S2C3.TIF	S2C2.TIF	S1C3.TIF	2	2	1	3	2	3	200	809	1089503	1090303	2267	2289	1090533	-32768	2288	212.766000000061	-32768	-32768	-32768	-32768	-32768	-32768	-32768	-32768	-32768	-32768	-32768	-1123088.234	1090529	1090580	52	485.700012207031	384.5	710.5	387.5
2	auon0104g	r	1	r	w	24	0	3	95	287	-1	S1C3.TIF	S1C2.TIF	S2C3.TIF	1	1	2	3	2	3	200	940	1093002	1093952	2521	2515	1094223	-32768	2589	253.767999999924	-32768	-32768	-32768	-32768	-32768	-32768	-32768	-32768	-32768	-32768	-32768	-1126737.232	1094218	1094249	32	477.700012207031	380.899993896484	285.200012207031	376.799987792969
2	auon0104g	r	1	r	w	24	1	3	96	288	1	S2C1.TIF	S2C2.TIF	S1C3.TIF	2	2	1	1	2	3	200	786	1095350	1096150	2402	2412	1096229	-32768	2365	61.8379999999888	-32768	-32768	-32768	-32768	-32768	-32768	-32768	-32768	-32768	-32768	-32768	-1128935.162	1096441	1096490	50	482.700012207031	371.100006103516	686	380.600006103516
2	auon0104g	r	1	r	w	24	1	4	1	289	1	S1C2.TIF	S1C3.TIF	S2C1.TIF	1	1	2	2	3	1	200	553	1101416	1101966	2853	2870	1102215	-32768	2897	231.915000000037	-32768	-32768	-32768	-32768	-32768	-32768	-32768	-32768	-32768	-32768	-32768	-1134751.085	1102211	1102244	34	494.899993896484	387.100006103516	745.5	392.100006103516
2	auon0104g	r	1	r	w	24	0	4	2	290	1	S2C1.TIF	S2C2.TIF	S1C1.TIF	2	2	1	1	2	1	200	609	1104107	1104707	2792	2751	1104939	-32768	2709	214.783999999985	-32768	-32768	-32768	-32768	-32768	-32768	-32768	-32768	-32768	-32768	-32768	-1137492.216	1104935	1104982	48	491.899993896484	397.5	719.400024414062	399.299987792969
2	auon0104g	r	1	r	w	24	0	4	3	291	1	S1C2.TIF	S1C1.TIF	S2C2.TIF	1	1	2	2	1	2	200	753	1106035	1106785	2605	2614	1107001	-32768	2587	198.976000000024	-32768	-32768	-32768	-32768	-32768	-32768	-32768	-32768	-32768	-32768	-32768	-1139570.024	1106997	1107033	37	483.5	392	718.900024414062	401.100006103516
2	auon0104g	r	1	r	w	24	0	4	4	292	1	S2C3.TIF	S2C1.TIF	S1C3.TIF	2	2	1	3	1	3	200	922	1108359	1109309	2393	2398	1109488	-32768	2418	161.996000000043	-32768	-32768	-32768	-32768	-32768	-32768	-32768	-32768	-32768	-32768	-32768	-1142094.004	1109484	1109519	36	491.799987792969	363.200012207031	718.5	362.600006103516
2	auon0104g	r	1	r	w	24	0	4	5	293	-1	S2C2.TIF	S2C1.TIF	S1C2.TIF	2	2	1	2	1	2	200	577	1112041	1112641	2410	2438	1112890	-32768	2464	232.446999999927	-32768	-32768	-32768	-32768	-32768	-32768	-32768	-32768	-32768	-32768	-32768	-1145425.553	1112886	1112934	49	481.799987792969	390.399993896484	295.700012207031	374.299987792969
2	auon0104g	r	1	r	w	24	1	4	6	294	-1	S1C2.TIF	S1C3.TIF	S2C1.TIF	1	1	2	2	3	1	200	619	1114406	1115056	2459	2452	1115290	-32768	2523	215.865999999922	-32768	-32768	-32768	-32768	-32768	-32768	-32768	-32768	-32768	-32768	-32768	-1147842.134	1115286	1115319	34	481.200012207031	375.700012207031	294.700012207031	367.899993896484
2	auon0104g	r	1	r	w	24	0	4	7	295	1	S1C1.TIF	S1C2.TIF	S2C1.TIF	1	1	2	1	2	1	200	984	1137285	1138285	2786	2785	1138537	-32768	2727	234.780999999959	-32768	-32768	-32768	-32768	-32768	-32768	-32768	-32768	-32768	-32768	-32768	-1171070.219	1138533	1138569	37	482.600006103516	409.899993896484	722.099975585938	418.200012207031
2	auon0104g	r	1	r	w	24	0	4	8	296	1	S2C1.TIF	S2C2.TIF	S1C1.TIF	2	2	1	1	2	1	200	982	1139715	1140715	2521	2494	1140979	-32768	2466	246.371000000043	-32768	-32768	-32768	-32768	-32768	-32768	-32768	-32768	-32768	-32768	-32768	-1173500.629	1140973	1141010	38	467.100006103516	387.600006103516	713.400024414062	404.399993896484
2	auon0104g	r	1	r	w	24	1	4	9	297	1	S2C3.TIF	S2C1.TIF	S1C2.TIF	2	2	1	3	1	2	200	922	1143302	1144252	2538	2568	1144266	-32768	2576	-2.92500000004657	-32768	-32768	-32768	-32768	-32768	-32768	-32768	-32768	-32768	-32768	-32768	-1177036.925	1144489	1144537	49	489.399993896484	389.600006103516	701.900024414062	392.5
2	auon0104g	r	1	r	w	24	1	4	10	298	-1	S2C2.TIF	S2C1.TIF	S1C3.TIF	2	2	1	2	1	3	200	924	1148891	1149841	2574	2578	1150276	-32768	2768	417.693999999901	-32768	-32768	-32768	-32768	-32768	-32768	-32768	-32768	-32768	-32768	-32768	-1182626.306	1150271	1150304	34	481.200012207031	386.700012207031	287.299987792969	385.600006103516
2	auon0104g	r	1	r	w	24	1	4	11	299	1	S1C1.TIF	S1C2.TIF	S2C3.TIF	1	1	2	1	2	3	200	533	1151383	1151933	2780	2763	1152296	-32768	2719	346.131999999983	-32768	-32768	-32768	-32768	-32768	-32768	-32768	-32768	-32768	-32768	-32768	-1184717.868	1152291	1152339	49	488.299987792969	404.600006103516	705.599975585938	397
2	auon0104g	r	1	r	w	24	1	4	12	300	1	S1C2.TIF	S1C1.TIF	S2C3.TIF	1	1	2	2	1	3	200	688	1153735	1154435	2476	2451	1154723	-32768	2447	270.695000000065	-32768	-32768	-32768	-32768	-32768	-32768	-32768	-32768	-32768	-32768	-32768	-1187220.305	1154719	1154767	49	470.600006103516	385.100006103516	695.700012207031	376.899993896484
2	auon0104g	r	1	r	w	24	1	4	13	301	-1	S2C2.TIF	S2C3.TIF	S1C1.TIF	2	2	1	2	3	1	200	709	1155959	1157123	2482	2483	1157169	-32768	2459	29.7539999999572	1157165	1157288	124	478.399993896484	400.200012207031	485.399993896484	429.200012207031	39.2000007629395	75.1999969482422	0.86090917676259	-76.4486925475925	25.7539999999572	1157489	1157522	34	483.299987792969	402.700012207031	285.799987792969	387.200012207031
2	auon0104g	r	1	r	w	24	1	4	14	302	1	S1C1.TIF	S1C3.TIF	S2C2.TIF	1	1	2	1	3	2	200	692	1161744	1162444	2720	2733	1162766	-32768	2721	304.541999999899	-32768	-32768	-32768	-32768	-32768	-32768	-32768	-32768	-32768	-32768	-32768	-1195229.458	1162762	1162808	47	478.299987792969	399.299987792969	673.099975585938	409
2	auon0104g	r	1	r	w	24	0	4	15	303	-1	S1C3.TIF	S1C2.TIF	S2C3.TIF	1	1	2	3	2	3	200	524	1164320	1164870	2751	2755	1165166	-32768	2709	279.260000000009	-32768	-32768	-32768	-32768	-32768	-32768	-32768	-32768	-32768	-32768	-32768	-1197654.74	1165160	1165196	37	481.600006103516	400.399993896484	283.700012207031	385.5
2	auon0104g	r	1	r	w	24	1	4	16	304	-1	S2C1.TIF	S2C3.TIF	S1C2.TIF	2	2	1	1	3	2	200	870	1166534	1167434	2530	2542	1167694	-32768	2614	242.956000000006	-32768	-32768	-32768	-32768	-32768	-32768	-32768	-32768	-32768	-32768	-32768	-1200219.044	1167691	1167724	34	490.399993896484	391.200012207031	288.700012207031	377.799987792969
2	auon0104g	r	1	r	w	24	0	4	17	305	-1	S1C3.TIF	S1C2.TIF	S2C3.TIF	1	1	2	3	2	3	200	678	1169161	1169861	2544	2506	1170148	-32768	2483	268.816000000108	-32768	-32768	-32768	-32768	-32768	-32768	-32768	-32768	-32768	-32768	-32768	-1202647.184	1170143	1170187	45	487	388.299987792969	296.5	370.899993896484
2	auon0104g	r	1	r	w	24	1	4	18	306	1	S2C1.TIF	S2C3.TIF	S1C2.TIF	2	2	1	1	3	2	200	989	1171574	1172574	2485	2479	1172868	-32768	2518	276.553000000073	-32768	-32768	-32768	-32768	-32768	-32768	-32768	-32768	-32768	-32768	-32768	-1205359.447	1172864	1172898	35	481.200012207031	379.899993896484	701.700012207031	380.799987792969
2	auon0104g	r	1	r	w	24	1	4	19	307	-1	S2C1.TIF	S2C2.TIF	S1C3.TIF	2	2	1	1	2	3	200	638	1174730	1175380	2555	2525	1175646	-32768	2475	248.53199999989	-32768	-32768	-32768	-32768	-32768	-32768	-32768	-32768	-32768	-32768	-32768	-1208165.468	1175641	1175677	37	486	379.200012207031	284.700012207031	361.799987792969
2	auon0104g	r	1	r	w	24	1	4	20	308	-1	S1C1.TIF	S1C3.TIF	S2C2.TIF	1	1	2	1	3	2	200	821	1176724	1178074	2350	2378	1178180	-32768	2420	89.0570000000298	-32768	-32768	-32768	-32768	-32768	-32768	-32768	-32768	-32768	-32768	-32768	-1210858.943	1178339	1178375	37	493.399993896484	381.299987792969	280.200012207031	377.700012207031
2	auon0104g	r	1	r	w	24	1	4	21	309	-1	S1C3.TIF	S1C2.TIF	S2C1.TIF	1	1	2	3	2	1	200	850	1179752	1180602	2409	2406	1180868	-32768	2500	248.360000000102	-32768	-32768	-32768	-32768	-32768	-32768	-32768	-32768	-32768	-32768	-32768	-1213387.64	1180864	1180914	51	489.100006103516	375.700012207031	285.5	358
2	auon0104g	r	1	r	w	24	1	4	22	310	-1	S2C2.TIF	S2C3.TIF	S1C1.TIF	2	2	1	2	3	1	200	664	1181974	1182674	2446	2444	1182927	-32768	2500	235.81799999997	-32768	-32768	-32768	-32768	-32768	-32768	-32768	-32768	-32768	-32768	-32768	-1215459.182	1182922	1182955	34	488.600006103516	383.100006103516	290.100006103516	379.700012207031
2	auon0104g	r	1	r	w	24	0	4	23	311	1	S1C1.TIF	S1C3.TIF	S2C1.TIF	1	1	2	1	3	1	200	530	1184064	1184614	2382	2377	1184845	-32768	2441	213.449999999953	-32768	-32768	-32768	-32768	-32768	-32768	-32768	-32768	-32768	-32768	-32768	-1217399.55	1184842	1184877	36	487.100006103516	379.799987792969	709.200012207031	388.899993896484
2	auon0104g	r	1	r	w	24	1	4	24	312	-1	S2C1.TIF	S2C3.TIF	S1C2.TIF	2	2	1	1	3	2	200	846	1185953	1186803	2423	2446	1187010	-32768	2464	190.381000000052	-32768	-32768	-32768	-32768	-32768	-32768	-32768	-32768	-32768	-32768	-32768	-1219587.619	1187005	1187038	34	494.5	388	287.299987792969	375
2	auon0104g	r	1	r	w	24	0	4	25	313	1	S1C3.TIF	S1C1.TIF	S2C3.TIF	1	1	2	3	1	3	200	970	1188138	1189138	2363	2377	1189372	-32768	2457	216.757999999914	-32768	-32768	-32768	-32768	-32768	-32768	-32768	-32768	-32768	-32768	-32768	-1221923.242	1189368	1189402	35	498.899993896484	389.299987792969	729.700012207031	378.100006103516
2	auon0104g	r	1	r	w	24	0	4	26	314	-1	S1C1.TIF	S1C2.TIF	S2C1.TIF	1	1	2	1	2	1	200	899	1191169	1192069	2275	2285	1192344	-32768	2302	256.689000000013	-32768	-32768	-32768	-32768	-32768	-32768	-32768	-32768	-32768	-32768	-32768	-1224855.311	1192340	1192384	45	489.5	375.200012207031	289	349.5
2	auon0104g	r	1	r	w	24	1	4	27	315	1	S1C3.TIF	S1C1.TIF	S2C2.TIF	1	1	2	3	1	2	200	656	1193477	1194127	2274	2289	1194376	-32768	2334	231.331999999937	-32768	-32768	-32768	-32768	-32768	-32768	-32768	-32768	-32768	-32768	-32768	-1226912.668	1194372	1194418	47	489.200012207031	383.100006103516	707.5	378.899993896484
2	auon0104g	r	1	r	w	24	0	4	28	316	-1	S1C2.TIF	S1C1.TIF	S2C2.TIF	1	1	2	2	1	2	200	1000	1195492	1196492	2300	2294	1196687	-32768	2311	177.469999999972	-32768	-32768	-32768	-32768	-32768	-32768	-32768	-32768	-32768	-32768	-32768	-1229277.53	1196682	1196714	33	480.799987792969	377.5	289.299987792969	356
2	auon0104g	r	1	r	w	24	0	4	29	317	-1	S1C1.TIF	S1C2.TIF	S2C1.TIF	1	1	2	1	2	1	200	788	1198151	1198951	2172	2167	1199141	-32768	2259	173.439999999944	-32768	-32768	-32768	-32768	-32768	-32768	-32768	-32768	-32768	-32768	-32768	-1231735.56	1199137	1199173	37	490.399993896484	370.799987792969	289.700012207031	354
2	auon0104g	r	1	r	w	24	1	4	30	318	1	S1C2.TIF	S1C3.TIF	S2C1.TIF	1	1	2	2	3	1	200	676	1200313	1201013	2374	2367	1201266	-32768	2330	236.635000000009	-32768	-32768	-32768	-32768	-32768	-32768	-32768	-32768	-32768	-32768	-32768	-1233797.365	1201262	1201297	36	485	375.100006103516	702.099975585938	367.700012207031
2	auon0104g	r	1	r	w	24	0	4	31	319	1	S1C3.TIF	S1C1.TIF	S2C3.TIF	1	1	2	3	1	3	200	975	1202639	1203639	2221	2218	1203819	-32768	2200	162.009000000078	-32768	-32768	-32768	-32768	-32768	-32768	-32768	-32768	-32768	-32768	-32768	-1236424.991	1203815	1203851	37	497.299987792969	377.600006103516	711.400024414062	372.200012207031
2	auon0104g	r	1	r	w	24	0	4	32	320	1	S2C3.TIF	S2C2.TIF	S1C3.TIF	2	2	1	3	2	3	200	997	1205236	1206236	2133	2154	1206509	-32768	2235	255.629999999888	1206505	1206549	45	491.100006103516	373.299987792969	340.899993896484	353.100006103516	139.800003051758	335.100006103516	4.348812461381	172.330197697964	251.629999999888	1206638	1206690	53	325.100006103516	358	727.400024414062	379.700012207031
2	auon0104g	r	1	r	w	24	1	4	33	321	1	S1C3.TIF	S1C1.TIF	S2C2.TIF	1	1	2	3	1	2	200	770	1370091	1370891	2573	2597	1371147	-32768	2626	238.736999999965	-32768	-32768	-32768	-32768	-32768	-32768	-32768	-32768	-32768	-32768	-32768	-1403676.263	1371142	1371177	36	496	406.299987792969	714.599975585938	379.700012207031
2	auon0104g	r	1	r	w	24	1	4	34	322	-1	S2C3.TIF	S2C1.TIF	S1C2.TIF	2	2	1	3	1	2	200	627	1372304	1372954	2465	2458	1373207	-32768	2375	235.514999999898	-32768	-32768	-32768	-32768	-32768	-32768	-32768	-32768	-32768	-32768	-32768	-1405739.485	1373203	1373252	50	491.899993896484	407.299987792969	287.799987792969	395
2	auon0104g	r	1	r	w	24	0	4	35	323	1	S1C2.TIF	S1C3.TIF	S2C2.TIF	1	1	2	2	3	2	200	943	1374355	1375305	2556	2573	1375521	-32768	2643	198.970999999903	-32768	-32768	-32768	-32768	-32768	-32768	-32768	-32768	-32768	-32768	-32768	-1408090.029	1375517	1375558	42	510	403.200012207031	708.700012207031	385.799987792969
2	auon0104g	r	1	r	w	24	0	4	36	324	1	S2C2.TIF	S2C3.TIF	S1C2.TIF	2	2	1	2	3	2	200	709	1376613	1377313	2423	2435	1377540	-32768	2422	209.546000000089	-32768	-32768	-32768	-32768	-32768	-32768	-32768	-32768	-32768	-32768	-32768	-1410098.454	1377536	1377571	36	500.799987792969	398.100006103516	731.5	386.799987792969
2	auon0104g	r	1	r	w	24	1	4	37	325	-1	S1C3.TIF	S1C1.TIF	S2C2.TIF	1	1	2	3	1	2	200	854	1378941	1379791	2403	2413	1380063	-32768	2567	254.219000000041	-32768	-32768	-32768	-32768	-32768	-32768	-32768	-32768	-32768	-32768	-32768	-1412576.781	1380057	1380106	50	502.700012207031	392.200012207031	293.600006103516	373
2	auon0104g	r	1	r	w	24	0	4	38	326	-1	S2C3.TIF	S2C2.TIF	S1C3.TIF	2	2	1	3	2	3	200	871	1381451	1382351	2450	2460	1382605	-32768	2514	236.892999999924	-32768	-32768	-32768	-32768	-32768	-32768	-32768	-32768	-32768	-32768	-32768	-1415136.107	1382601	1382636	36	509.700012207031	405.100006103516	296.600006103516	386.600006103516
2	auon0104g	r	1	r	w	24	1	4	39	327	1	S1C2.TIF	S1C1.TIF	S2C3.TIF	1	1	2	2	1	3	200	595	1384042	1384642	2377	2382	1384881	-32768	2507	221.91100000008	-32768	-32768	-32768	-32768	-32768	-32768	-32768	-32768	-32768	-32768	-32768	-1417427.089	1384877	1384912	36	510.299987792969	393.100006103516	718.400024414062	373.5
2	auon0104g	r	1	r	w	24	0	4	40	328	1	S2C2.TIF	S2C1.TIF	S1C2.TIF	2	2	1	2	1	2	200	675	1386227	1386927	2518	2516	1387162	-32768	2591	217.575999999885	-32768	-32768	-32768	-32768	-32768	-32768	-32768	-32768	-32768	-32768	-32768	-1419712.424	1387158	1387192	35	504.299987792969	391.700012207031	717.200012207031	371.100006103516
2	auon0104g	r	1	r	w	24	1	4	41	329	-1	S1C3.TIF	S1C2.TIF	S2C1.TIF	1	1	2	3	2	1	200	894	1388602	1389502	2627	2651	1389737	-32768	2704	217.158000000054	-32768	-32768	-32768	-32768	-32768	-32768	-32768	-32768	-32768	-32768	-32768	-1422287.842	1389731	1389768	38	511.700012207031	395.799987792969	300	379.200012207031
2	auon0104g	r	1	r	w	24	0	4	42	330	-1	S1C3.TIF	S1C1.TIF	S2C3.TIF	1	1	2	3	1	3	200	840	1390863	1391713	2574	2602	1391942	-32768	2687	211.064000000013	-32768	-32768	-32768	-32768	-32768	-32768	-32768	-32768	-32768	-32768	-32768	-1424498.936	1391938	1391974	37	513.5	385	281.200012207031	369.200012207031
2	auon0104g	r	1	r	w	24	0	4	43	331	-1	S2C3.TIF	S2C2.TIF	S1C3.TIF	2	2	1	3	2	3	200	874	1393382	1394282	2661	2684	1394517	-32768	2794	218.08899999992	-32768	-32768	-32768	-32768	-32768	-32768	-32768	-32768	-32768	-32768	-32768	-1427066.911	1394513	1394558	46	510.899993896484	402.5	297.700012207031	380.299987792969
2	auon0104g	r	1	r	w	24	1	4	44	332	1	S2C3.TIF	S2C1.TIF	S1C2.TIF	2	2	1	3	1	2	200	711	1396394	1397094	2479	2493	1397321	-32768	2609	210.020000000019	-32768	-32768	-32768	-32768	-32768	-32768	-32768	-32768	-32768	-32768	-32768	-1429878.98	1397317	1397364	48	500.700012207031	388.399993896484	710.299987792969	377.299987792969
2	auon0104g	r	1	r	w	24	0	4	45	333	-1	S2C1.TIF	S2C3.TIF	S1C1.TIF	2	2	1	1	3	1	200	664	1398724	1399424	2518	2495	1399641	-32768	2500	199.14599999995	-32768	-32768	-32768	-32768	-32768	-32768	-32768	-32768	-32768	-32768	-32768	-1432209.854	1399637	1399672	36	506.299987792969	387.600006103516	305.299987792969	368.299987792969
2	auon0104g	r	1	r	w	24	1	4	46	334	1	S2C2.TIF	S2C3.TIF	S1C1.TIF	2	2	1	2	3	1	200	895	1401022	1401922	2242	2243	1402145	-32768	2324	205.648000000045	-32768	-32768	-32768	-32768	-32768	-32768	-32768	-32768	-32768	-32768	-32768	-1434707.352	1402140	1402175	36	510.899993896484	393.700012207031	727.799987792969	360.700012207031
2	auon0104g	r	1	r	w	24	0	4	47	335	1	S1C3.TIF	S1C2.TIF	S2C3.TIF	1	1	2	3	2	3	200	914	1403250	1404150	2589	2601	1404382	-32768	2662	215.027999999933	-32768	-32768	-32768	-32768	-32768	-32768	-32768	-32768	-32768	-32768	-32768	-1436934.972	1404379	1404416	38	507.299987792969	398.700012207031	718.900024414062	380.100006103516
2	auon0104g	r	1	r	w	24	1	4	48	336	1	S1C3.TIF	S1C2.TIF	S2C1.TIF	1	1	2	3	2	1	200	962	1405443	1406393	2693	2667	1406638	-32768	2660	227.743999999948	-32768	-32768	-32768	-32768	-32768	-32768	-32768	-32768	-32768	-32768	-32768	-1439178.256	1406634	1406667	34	512.5	398.700012207031	718.200012207031	375.200012207031
2	auon0104g	r	1	r	w	24	1	4	49	337	1	S1C1.TIF	S1C2.TIF	S2C3.TIF	1	1	2	1	2	3	200	787	1409081	1409881	2715	2720	1410135	-32768	2739	236.375	-32768	-32768	-32768	-32768	-32768	-32768	-32768	-32768	-32768	-32768	-32768	-1442666.625	1410131	1410180	50	516.5	402.299987792969	729.799987792969	390
2	auon0104g	r	1	r	w	24	0	4	50	338	1	S2C1.TIF	S2C3.TIF	S1C1.TIF	2	2	1	1	3	1	200	669	1411595	1412295	2580	2578	1412552	-32768	2585	239.125999999931	-32768	-32768	-32768	-32768	-32768	-32768	-32768	-32768	-32768	-32768	-32768	-1445080.874	1412549	1412594	46	519.5	396.399993896484	726.900024414062	386.600006103516
2	auon0104g	r	1	r	w	24	0	4	51	339	1	S1C2.TIF	S1C3.TIF	S2C2.TIF	1	1	2	2	3	2	200	743	1414364	1415114	2663	2684	1415393	-32768	2676	261.676999999909	-32768	-32768	-32768	-32768	-32768	-32768	-32768	-32768	-32768	-32768	-32768	-1447899.323	1415389	1415424	36	516.599975585938	395.899993896484	722.5	385.200012207031
2	auon0104g	r	1	r	w	24	0	4	52	340	1	S2C3.TIF	S2C1.TIF	S1C3.TIF	2	2	1	3	1	3	200	960	1416759	1417709	2543	2539	1417999	-32768	2575	272.537999999942	-32768	-32768	-32768	-32768	-32768	-32768	-32768	-32768	-32768	-32768	-32768	-1450494.462	1417995	1418030	36	515.599975585938	398.700012207031	734.099975585938	372.899993896484
2	auon0104g	r	1	r	w	24	1	4	53	341	-1	S1C2.TIF	S1C1.TIF	S2C3.TIF	1	1	2	2	1	3	200	835	1419093	1419943	2716	2715	1420177	-32768	2583	216.871000000043	-32768	-32768	-32768	-32768	-32768	-32768	-32768	-32768	-32768	-32768	-32768	-1452728.129	1420173	1420220	48	520.599975585938	400.899993896484	322.399993896484	382.299987792969
2	auon0104g	r	1	r	w	24	1	4	54	342	1	S1C3.TIF	S1C2.TIF	S2C1.TIF	1	1	2	3	2	1	200	893	1421552	1422452	2563	2566	1422689	-32768	2633	219.047999999952	-32768	-32768	-32768	-32768	-32768	-32768	-32768	-32768	-32768	-32768	-32768	-1455237.952	1422684	1422721	38	519.200012207031	403.299987792969	743.099975585938	378.5
2	auon0104g	r	1	r	w	24	0	4	55	343	-1	S1C1.TIF	S1C3.TIF	S2C1.TIF	1	1	2	1	3	1	200	955	1423799	1424749	2347	2357	1424991	-32768	2448	225.185000000056	-32768	-32768	-32768	-32768	-32768	-32768	-32768	-32768	-32768	-32768	-32768	-1457533.815	1424986	1425031	46	494.100006103516	387.5	295.399993896484	372
2	auon0104g	r	1	r	w	24	1	4	56	344	1	S2C3.TIF	S2C2.TIF	S1C1.TIF	2	2	1	3	2	1	200	876	1426086	1426986	2406	2430	1427207	-32768	2345	203.986999999965	-32768	-32768	-32768	-32768	-32768	-32768	-32768	-32768	-32768	-32768	-32768	-1459771.013	1427203	1427237	35	501	383	708.700012207031	353.799987792969
2	auon0104g	r	1	r	w	24	0	4	57	345	1	S1C2.TIF	S1C1.TIF	S2C2.TIF	1	1	2	2	1	2	200	738	1428887	1429637	2472	2471	1429923	-32768	2542	269.13599999994	-32768	-32768	-32768	-32768	-32768	-32768	-32768	-32768	-32768	-32768	-32768	-1462421.864	1429920	1429970	51	507.100006103516	389.399993896484	714.5	371.200012207031
2	auon0104g	r	1	r	w	24	0	4	58	346	-1	S2C2.TIF	S2C3.TIF	S1C2.TIF	2	2	1	2	3	2	200	650	1431279	1431929	2460	2435	1432169	-32768	2467	222.324000000022	-32768	-32768	-32768	-32768	-32768	-32768	-32768	-32768	-32768	-32768	-32768	-1464714.676	1432164	1432209	46	504.399993896484	386.299987792969	315	365.600006103516
2	auon0104g	r	1	r	w	24	0	4	59	347	1	S1C1.TIF	S1C3.TIF	S2C1.TIF	1	1	2	1	3	1	200	702	1433267	1433967	2581	2596	1434223	-32768	2576	238.118000000017	-32768	-32768	-32768	-32768	-32768	-32768	-32768	-32768	-32768	-32768	-32768	-1466752.882	1434220	1434267	48	506	390.700012207031	708.299987792969	366.700012207031
2	auon0104g	r	1	r	w	24	1	4	60	348	1	S2C2.TIF	S2C1.TIF	S1C3.TIF	2	2	1	2	1	3	200	679	1435667	1436367	2522	2504	1436613	-32768	2485	228.764999999898	-32768	-32768	-32768	-32768	-32768	-32768	-32768	-32768	-32768	-32768	-32768	-1469152.235	1436609	1436656	48	509.899993896484	386.899993896484	725	369.200012207031
2	auon0104g	r	1	r	w	24	0	4	61	349	-1	S1C1.TIF	S1C3.TIF	S2C1.TIF	1	1	2	1	3	1	200	578	1437690	1438290	2348	2354	1438581	-32768	2402	273.412000000011	-32768	-32768	-32768	-32768	-32768	-32768	-32768	-32768	-32768	-32768	-32768	-1471075.588	1438576	1438603	28	503.899993896484	380.700012207031	327	364.5
2	auon0104g	r	1	r	w	24	0	4	62	350	-1	S2C1.TIF	S2C3.TIF	S1C1.TIF	2	2	1	1	3	1	200	506	1439666	1440166	2372	2370	1440447	-32768	2495	263.530000000028	-32768	-32768	-32768	-32768	-32768	-32768	-32768	-32768	-32768	-32768	-32768	-1472951.47	1440443	1440477	35	512.400024414062	382	307.700012207031	368.600006103516
2	auon0104g	r	1	r	w	24	1	4	63	351	1	S2C1.TIF	S2C2.TIF	S1C3.TIF	2	2	1	1	2	3	200	918	1441828	1442728	2412	2413	1442775	-32768	2411	30.3980000000447	-32768	-32768	-32768	-32768	-32768	-32768	-32768	-32768	-32768	-32768	-32768	-1475512.602	1443003	1443042	40	508.799987792969	378.100006103516	745.200012207031	353.200012207031
2	auon0104g	r	1	r	w	24	0	4	64	352	-1	S2C1.TIF	S2C2.TIF	S1C1.TIF	2	2	1	1	2	1	200	936	1445596	1446546	2594	2627	1446880	-32768	2671	316.053000000073	-32768	-32768	-32768	-32768	-32768	-32768	-32768	-32768	-32768	-32768	-32768	-1479331.947	1446875	1446920	46	509.899993896484	396.799987792969	314	368.899993896484
2	auon0104g	r	1	r	w	24	1	4	65	353	1	S2C2.TIF	S2C1.TIF	S1C3.TIF	2	2	1	2	1	3	200	712	1447975	1448675	2413	2446	1448930	-32768	2550	238.35400000005	-32768	-32768	-32768	-32768	-32768	-32768	-32768	-32768	-32768	-32768	-32768	-1481459.646	1448926	1448972	47	514.400024414062	388.200012207031	713.700012207031	372.600006103516
2	auon0104g	r	1	r	w	24	0	4	66	354	1	S1C3.TIF	S1C2.TIF	S2C3.TIF	1	1	2	3	2	3	200	724	1450288	1451038	2414	2399	1451286	-32768	2431	231.122999999905	1451282	1451321	40	515.599975585938	390.100006103516	765.099975585938	378.799987792969	185.100006103516	391.5	7.13594190837782	2.60434740801635	227.122999999905	1451374	1451380	7	728.700012207031	427.299987792969	726.400024414062	422.100006103516
2	auon0104g	r	1	r	w	24	1	4	67	355	-1	S2C2.TIF	S2C1.TIF	S1C3.TIF	2	2	1	2	1	3	200	982	1452784	1453784	2242	2282	1454205	-32768	2396	403.414000000106	-32768	-32768	-32768	-32768	-32768	-32768	-32768	-32768	-32768	-32768	-32768	-1486569.586	1454200	1454237	38	513.099975585938	389.100006103516	280.200012207031	377.299987792969
2	auon0104g	r	1	r	w	24	0	4	68	356	-1	S2C2.TIF	S2C3.TIF	S1C2.TIF	2	2	1	2	3	2	200	536	1455620	1456170	2328	2300	1456436	-32768	2303	248.872999999905	-32768	-32768	-32768	-32768	-32768	-32768	-32768	-32768	-32768	-32768	-32768	-1488955.127	1456432	1456464	33	509.200012207031	381.600006103516	318.799987792969	371.600006103516
2	auon0104g	r	1	r	w	24	0	4	69	357	-1	S2C2.TIF	S2C1.TIF	S1C2.TIF	2	2	1	2	1	2	200	690	1457805	1458505	2427	2412	1458732	-32768	2417	209.273000000045	-32768	-32768	-32768	-32768	-32768	-32768	-32768	-32768	-32768	-32768	-32768	-1491290.727	1458727	1458760	34	517	387.100006103516	319.799987792969	370.5
2	auon0104g	r	1	r	w	24	0	4	70	358	1	S2C2.TIF	S2C3.TIF	S1C2.TIF	2	2	1	2	3	2	200	556	1460408	1460958	2330	2338	1461147	-32768	2349	171.48900000006	1461143	1461175	33	511.600006103516	378.5	332.899993896484	368.5	152.199996948242	314.799987792969	5.13575897324918	176.788568116154	167.48900000006	1461290	1461336	47	327.200012207031	363.100006103516	712.099975585938	364.299987792969
2	auon0104g	r	1	r	w	24	1	4	71	359	1	S2C1.TIF	S2C2.TIF	S1C3.TIF	2	2	1	1	2	3	200	907	1462399	1463299	2336	2333	1463540	-32768	2303	223.783000000054	-32768	-32768	-32768	-32768	-32768	-32768	-32768	-32768	-32768	-32768	-32768	-1496084.217	1463536	1463572	37	512.900024414062	383.100006103516	748.400024414062	359.5
2	auon0104g	r	1	r	w	24	1	4	72	360	-1	S1C1.TIF	S1C3.TIF	S2C2.TIF	1	1	2	1	3	2	200	771	1464915	1465715	2470	2468	1465951	-32768	2522	218.067000000039	-32768	-32768	-32768	-32768	-32768	-32768	-32768	-32768	-32768	-32768	-32768	-1498500.933	1465947	1465981	35	521.099975585938	382.899993896484	307.100006103516	373.600006103516
2	auon0104g	r	1	r	w	24	1	4	73	361	-1	S2C3.TIF	S2C2.TIF	S1C1.TIF	2	2	1	3	2	1	200	641	1467455	1468105	2581	2569	1468372	-32768	2599	249.352999999886	-32768	-32768	-32768	-32768	-32768	-32768	-32768	-32768	-32768	-32768	-32768	-1500890.647	1468368	1468404	37	520.400024414062	381.299987792969	297.299987792969	365.100006103516
2	auon0104g	r	1	r	w	24	1	4	74	362	1	S2C2.TIF	S2C3.TIF	S1C1.TIF	2	2	1	2	3	1	200	949	1469465	1470415	2317	2315	1470615	-32768	2358	182.814999999944	-32768	-32768	-32768	-32768	-32768	-32768	-32768	-32768	-32768	-32768	-32768	-1503200.185	1470611	1470644	34	499	381.200012207031	718.299987792969	353
2	auon0104g	r	1	r	w	24	1	4	75	363	-1	S1C2.TIF	S1C3.TIF	S2C1.TIF	1	1	2	2	3	1	200	855	1471710	1472560	2178	2183	1472796	-32768	2291	219.212000000058	-32768	-32768	-32768	-32768	-32768	-32768	-32768	-32768	-32768	-32768	-32768	-1505344.788	1472792	1472827	36	515.700012207031	379.299987792969	305.100006103516	366.299987792969
2	auon0104g	r	1	r	w	24	0	4	76	364	-1	S2C1.TIF	S2C2.TIF	S1C1.TIF	2	2	1	1	2	1	200	636	1474262	1474912	2382	2371	1475020	-32768	2384	90.7779999999329	1475016	1475051	36	523.799987792969	384.200012207031	412.299987792969	371.299987792969	107.199996948242	273.5	3.23009764570073	173.391731784663	86.7779999999329	1475177	1475203	27	397.5	372.799987792969	309.600006103516	368.799987792969
2	auon0104g	r	1	r	w	24	1	4	77	365	-1	S1C1.TIF	S1C2.TIF	S2C3.TIF	1	1	2	1	2	3	200	600	1476265	1476865	2378	2393	1477134	-32768	2416	251.450999999885	-32768	-32768	-32768	-32768	-32768	-32768	-32768	-32768	-32768	-32768	-32768	-1509650.549	1477130	1477166	37	517.599975585938	374.200012207031	303.799987792969	366.799987792969
2	auon0104g	r	1	r	w	24	1	4	78	366	-1	S2C3.TIF	S2C2.TIF	S1C1.TIF	2	2	1	3	2	1	200	586	1478647	1479247	2627	2609	1479494	-32768	2611	229.097000000067	-32768	-32768	-32768	-32768	-32768	-32768	-32768	-32768	-32768	-32768	-32768	-1512032.903	1479490	1479528	39	531.900024414062	383.399993896484	287	377.200012207031
2	auon0104g	r	1	r	w	24	0	4	79	367	-1	S2C3.TIF	S2C1.TIF	S1C3.TIF	2	2	1	3	1	3	200	514	1480645	1481195	2232	2231	1481479	-32768	2301	266.436999999918	-32768	-32768	-32768	-32768	-32768	-32768	-32768	-32768	-32768	-32768	-32768	-1513980.563	1481475	1481514	40	474	387	268.700012207031	380
2	auon0104g	r	1	r	w	24	1	4	80	368	-1	S1C1.TIF	S1C2.TIF	S2C3.TIF	1	1	2	1	2	3	200	821	1482874	1483724	2524	2532	1483976	-32768	2556	234.466999999946	1483972	1483999	28	487.600006103516	385.200012207031	399.799987792969	375.600006103516	90.1999969482422	147.199996948242	2.54167737359636	173.760766861656	230.466999999946	1484178	1484200	23	251	374.799987792969	306.5	359.299987792969
2	auon0104g	r	1	r	w	24	1	4	81	369	1	S2C3.TIF	S2C2.TIF	S1C1.TIF	2	2	1	3	2	1	200	651	1485881	1486531	2193	2211	1486789	-32768	2261	240.71399999992	-32768	-32768	-32768	-32768	-32768	-32768	-32768	-32768	-32768	-32768	-32768	-1519316.286	1486786	1486825	40	500.600006103516	380.399993896484	737.299987792969	360.399993896484
2	auon0104g	r	1	r	w	24	1	4	82	370	-1	S2C1.TIF	S2C2.TIF	S1C3.TIF	2	2	1	1	2	3	200	984	1488105	1489105	2100	2115	1489341	-32768	2212	218.450999999885	-32768	-32768	-32768	-32768	-32768	-32768	-32768	-32768	-32768	-32768	-32768	-1521890.549	1489337	1489371	35	506	389.299987792969	302.200012207031	377.200012207031
2	auon0104g	r	1	r	w	24	1	4	83	371	1	S2C1.TIF	S2C3.TIF	S1C2.TIF	2	2	1	1	3	2	200	561	1491180	1491730	2453	2448	1492018	-32768	2418	271.060999999987	1492014	1492051	38	519.700012207031	388.600006103516	763.400024414062	363.399993896484	182.199996948242	392.899993896484	7.00030407206966	5.92899000845602	267.060999999987	1492304	1492324	21	745.099975585938	368.600006103516	722.599975585938	367.600006103516
2	auon0104g	r	1	r	w	24	0	4	84	372	1	S2C3.TIF	S2C2.TIF	S1C3.TIF	2	2	1	3	2	3	200	554	1493607	1494157	2279	2269	1494446	-32768	2254	272.219000000041	-32768	-32768	-32768	-32768	-32768	-32768	-32768	-32768	-32768	-32768	-32768	-1526941.781	1494442	1494477	36	503.700012207031	371.5	722.900024414062	345.700012207031
2	auon0104g	r	1	r	w	24	0	4	85	373	-1	S2C3.TIF	S2C1.TIF	S1C3.TIF	2	2	1	3	1	3	200	961	1495535	1496485	2336	2331	1496696	-32768	2382	193.77099999995	-32768	-32768	-32768	-32768	-32768	-32768	-32768	-32768	-32768	-32768	-32768	-1529270.229	1496692	1496721	30	509.799987792969	379.799987792969	331.200012207031	367.100006103516
2	auon0104g	r	1	r	w	24	0	4	86	374	-1	S1C2.TIF	S1C3.TIF	S2C2.TIF	1	1	2	2	3	2	200	683	1497766	1498466	2277	2288	1498702	-32768	2352	218.007999999914	-32768	-32768	-32768	-32768	-32768	-32768	-32768	-32768	-32768	-32768	-32768	-1531251.992	1498697	1498728	32	520.099975585938	379.299987792969	319	366.100006103516
2	auon0104g	r	1	r	w	24	0	4	87	375	-1	S1C3.TIF	S1C1.TIF	S2C3.TIF	1	1	2	3	1	3	200	876	1499838	1500738	2215	2244	1500911	-32768	2318	155.097000000067	-32768	-32768	-32768	-32768	-32768	-32768	-32768	-32768	-32768	-32768	-32768	-1533523.903	1500907	1500938	32	519.200012207031	383.100006103516	326.399993896484	372.100006103516
2	auon0104g	r	1	r	w	24	1	4	88	376	1	S1C1.TIF	S1C3.TIF	S2C2.TIF	1	1	2	1	3	2	200	753	1502302	1503052	2232	2233	1503302	-32768	2347	233.128000000026	-32768	-32768	-32768	-32768	-32768	-32768	-32768	-32768	-32768	-32768	-32768	-1535836.872	1503298	1503339	42	507.100006103516	384.399993896484	751	369.100006103516
2	auon0104g	r	1	r	w	24	1	4	89	377	-1	S1C2.TIF	S1C1.TIF	S2C3.TIF	1	1	2	2	1	3	200	745	1506898	1507648	2475	2486	1507978	-32768	2572	312.506999999983	-32768	-32768	-32768	-32768	-32768	-32768	-32768	-32768	-32768	-32768	-32768	-1540433.493	1507974	1508020	47	498.600006103516	373.700012207031	307.799987792969	349
2	auon0104g	r	1	r	w	24	0	4	90	378	1	S2C1.TIF	S2C3.TIF	S1C1.TIF	2	2	1	1	3	1	200	720	1509546	1510296	2416	2429	1510586	-32768	2570	272.335999999894	1510583	1510629	47	503.5	375.299987792969	319.5	363.200012207031	130	356.100006103516	5.28365929164439	176.227502570198	269.335999999894	1510869	1510925	57	306.899993896484	377.5	723.900024414062	353
2	auon0104g	r	1	r	w	24	0	4	91	379	1	S2C2.TIF	S2C1.TIF	S1C2.TIF	2	2	1	2	1	2	200	739	1512303	1513053	2416	2431	1513260	-32768	2470	189.191000000108	-32768	-32768	-32768	-32768	-32768	-32768	-32768	-32768	-32768	-32768	-32768	-1545838.809	1513256	1513292	37	491.100006103516	392.5	696.5	366.700012207031
2	auon0104g	r	1	r	w	24	0	4	92	380	-1	S1C2.TIF	S1C3.TIF	S2C2.TIF	1	1	2	2	3	2	200	785	1514785	1515585	2510	2515	1515814	-32768	2518	211.86400000006	-32768	-32768	-32768	-32768	-32768	-32768	-32768	-32768	-32768	-32768	-32768	-1548370.136	1515810	1515843	34	500.5	388.100006103516	295.399993896484	369.600006103516
2	auon0104g	r	1	r	w	24	1	4	93	381	-1	S1C3.TIF	S1C1.TIF	S2C2.TIF	1	1	2	3	1	2	200	553	1517156	1517706	2367	2374	1517842	-32768	2411	119.550000000047	-32768	-32768	-32768	-32768	-32768	-32768	-32768	-32768	-32768	-32768	-32768	-1550490.45	1517837	1517867	31	510	384.600006103516	321.899993896484	374.299987792969
2	auon0104g	r	1	r	w	24	0	4	94	382	-1	S1C2.TIF	S1C1.TIF	S2C2.TIF	1	1	2	2	1	2	200	825	1518927	1519777	2558	2574	1520002	-32768	2596	206.982000000076	-32768	-32768	-32768	-32768	-32768	-32768	-32768	-32768	-32768	-32768	-32768	-1552563.018	1519998	1520030	33	507.5	381.899993896484	312.700012207031	363.200012207031
2	auon0104g	r	1	r	w	24	0	4	95	383	1	S1C1.TIF	S1C2.TIF	S2C1.TIF	1	1	2	1	2	1	200	559	1521148	1521698	2274	2268	1521921	-32768	2213	205.138000000035	-32768	-32768	-32768	-32768	-32768	-32768	-32768	-32768	-32768	-32768	-32768	-1554483.862	1521917	1521961	45	487.799987792969	378.5	690.400024414062	383.399993896484
2	auon0104g	r	1	r	w	24	1	4	96	384	-1	S2C3.TIF	S2C1.TIF	S1C2.TIF	2	2	1	3	1	2	200	647	1523083	1523733	2502	2508	1523960	-32768	2524	209.493000000017	-32768	-32768	-32768	-32768	-32768	-32768	-32768	-32768	-32768	-32768	-32768	-1556518.507	1523955	1523988	34	501.899993896484	374.200012207031	298.200012207031	363.700012207031
3	aian0522w	r	0	r	w	27	0	0	1	0	1	S2C3.TIF	S2C2.TIF	S1C3.TIF	2	2	1	3	2	3	200	624	200422	201072	2334	2367	201290	-32768	2522	202.464000000007	-32768	-32768	-32768	-32768	-32768	-32768	-32768	-32768	-32768	-32768	-32768	-233855.536	201286	201328	43	531.900024414062	394	721.799987792969	382.399993896484
3	aian0522w	r	0	r	w	27	1	1	1	1	-1	S2C3.TIF	S2C2.TIF	S1C1.TIF	2	2	1	3	2	1	200	731	204518	205268	2709	2705	205515	-32768	2580	231.035000000003	-32768	-32768	-32768	-32768	-32768	-32768	-32768	-32768	-32768	-32768	-32768	-238051.965	205511	205552	42	532.299987792969	394.899993896484	326	405.799987792969
3	aian0522w	r	0	r	w	27	0	1	2	2	1	S2C2.TIF	S2C1.TIF	S1C2.TIF	2	2	1	2	1	2	200	880	206587	207487	2129	2110	207674	-32768	2094	170.546999999991	-32768	-32768	-32768	-32768	-32768	-32768	-32768	-32768	-32768	-32768	-32768	-240271.453	207671	207716	46	498.200012207031	407.899993896484	707.799987792969	382.799987792969
3	aian0522w	r	0	r	w	27	0	1	3	3	1	S1C1.TIF	S1C2.TIF	S2C1.TIF	1	1	2	1	2	1	200	635	209977	210627	1952	1928	210853	-32768	1852	210.344000000012	-32768	-32768	-32768	-32768	-32768	-32768	-32768	-32768	-32768	-32768	-32768	-243410.656	210850	210894	45	492.100006103516	403.600006103516	709.299987792969	382.899993896484
3	aian0522w	r	0	r	w	27	0	1	4	4	1	S1C2.TIF	S1C3.TIF	S2C2.TIF	1	1	2	2	3	2	200	569	211937	212937	2013	2035	213136	-32768	2146	183.709000000003	-32768	-32768	-32768	-32768	-32768	-32768	-32768	-32768	-32768	-32768	-32768	-245720.291	213134	213181	48	494.5	409	704.200012207031	383.299987792969
3	aian0522w	r	0	r	w	27	0	1	5	5	-1	S2C1.TIF	S2C3.TIF	S1C1.TIF	2	2	1	1	3	1	200	701	215664	216364	2046	2034	216661	-32768	2057	281.367999999988	-32768	-32768	-32768	-32768	-32768	-32768	-32768	-32768	-32768	-32768	-32768	-249147.632	216657	216701	45	499.200012207031	403.299987792969	290.200012207031	401.100006103516
3	aian0522w	r	0	r	w	27	0	1	6	6	1	S2C3.TIF	S2C1.TIF	S1C3.TIF	2	2	1	3	1	3	200	653	217738	218388	1710	1724	218608	-32768	1794	204.434000000008	-32768	-32768	-32768	-32768	-32768	-32768	-32768	-32768	-32768	-32768	-32768	-251171.566	218605	218648	44	501.600006103516	412.600006103516	718.200012207031	396
3	aian0522w	r	0	r	w	27	0	1	7	7	1	S1C3.TIF	S1C2.TIF	S2C3.TIF	1	1	2	3	2	3	200	550	219695	220645	1900	1907	221121	-32768	1845	459.364999999991	-32768	-32768	-32768	-32768	-32768	-32768	-32768	-32768	-32768	-32768	-32768	-253429.635	221095	221150	56	289	414.399993896484	699.900024414062	403
3	aian0522w	r	0	r	w	27	0	1	8	8	1	S2C3.TIF	S2C2.TIF	S1C3.TIF	2	2	1	3	2	3	200	792	223422	224222	1963	1992	224514	-32768	2144	275.946999999986	-32768	-32768	-32768	-32768	-32768	-32768	-32768	-32768	-32768	-32768	-32768	-257006.053	224511	224557	47	504.600006103516	407.200012207031	703.299987792969	389.399993896484
3	aian0522w	r	0	r	w	27	0	1	9	9	1	S2C3.TIF	S2C1.TIF	S1C3.TIF	2	2	1	3	1	3	200	559	225605	226655	1947	1974	226929	-32768	2063	258.277000000002	226926	226966	41	494.600006103516	409.5	313.799987792969	405.600006103516	122.099998474121	194.399993896484	5.18916610379791	178.759625876675	255.277000000002	227029	227086	58	321.399993896484	407	725.400024414062	392.100006103516
3	aian0522w	r	0	r	w	27	1	1	10	10	1	S2C2.TIF	S2C3.TIF	S1C1.TIF	2	2	1	2	3	1	200	821	228137	230337	2006	2056	230619	-32768	2138	265.657000000007	-32768	-32768	-32768	-32768	-32768	-32768	-32768	-32768	-32768	-32768	-32768	-263121.343	230614	230660	47	500.200012207031	401.100006103516	714.200012207031	385.600006103516
3	aian0522w	r	0	r	w	27	0	1	11	11	1	S1C1.TIF	S1C3.TIF	S2C1.TIF	1	1	2	1	3	1	200	892	231688	232588	1973	2024	232830	-32768	2192	225.763999999996	-32768	-32768	-32768	-32768	-32768	-32768	-32768	-32768	-32768	-32768	-32768	-265372.236	232827	232874	48	517.5	392.5	717.299987792969	381.600006103516
3	aian0522w	r	0	r	w	27	1	1	12	12	-1	S2C1.TIF	S2C3.TIF	S1C2.TIF	2	2	1	1	3	2	200	814	233897	234697	1875	1882	235045	-32768	2020	331.377999999997	-32768	-32768	-32768	-32768	-32768	-32768	-32768	-32768	-32768	-32768	-32768	-267481.622	235041	235085	45	497.600006103516	401.600006103516	308.100006103516	391.600006103516
3	aian0522w	r	0	r	w	27	1	1	13	13	1	S2C1.TIF	S2C2.TIF	S1C3.TIF	2	2	1	1	2	3	200	545	236119	236669	2120	2092	236933	-32768	2054	248.295000000013	-32768	-32768	-32768	-32768	-32768	-32768	-32768	-32768	-32768	-32768	-32768	-269452.705	236930	236974	45	500.5	413.799987792969	716.700012207031	395.799987792969
3	aian0522w	r	0	r	w	27	0	1	14	14	-1	S2C3.TIF	S2C2.TIF	S1C3.TIF	2	2	1	3	2	3	200	715	237997	238747	2076	2101	239038	-32768	2184	275.75	239034	239057	24	514.200012207031	397.799987792969	584.900024414062	393.899993896484	80.8000030517578	134.100006103516	2.03763473583333	3.16193453101414	271.75	239228	239259	32	437.600006103516	403.700012207031	319.5	401.5
3	aian0522w	r	0	r	w	27	1	1	15	15	1	S2C3.TIF	S2C2.TIF	S1C1.TIF	2	2	1	3	2	1	200	600	240281	241331	1639	1681	241602	-32768	1860	254.342999999993	-32768	-32768	-32768	-32768	-32768	-32768	-32768	-32768	-32768	-32768	-32768	-274115.657	241598	241678	81	505.600006103516	407	707.400024414062	382.399993896484
3	aian0522w	r	0	r	w	27	0	1	16	16	-1	S1C3.TIF	S1C1.TIF	S2C3.TIF	1	1	2	3	1	3	200	809	242699	243499	1807	1823	243762	-32768	1879	247.152999999991	-32768	-32768	-32768	-32768	-32768	-32768	-32768	-32768	-32768	-32768	-32768	-276282.847	243759	243800	42	499.799987792969	414.399993896484	311	400
3	aian0522w	r	0	r	w	27	0	1	17	17	-1	S1C1.TIF	S1C3.TIF	S2C1.TIF	1	1	2	1	3	1	200	813	246083	246883	1900	1914	248150	-32768	2074	1251.05100000001	248118	248171	54	276.100006103516	407.200012207031	589.799987792969	395.600006103516	163.899993896484	262	8.96905290462739	2.12988769536443	1219.05100000001	248845	248884	40	489.100006103516	396.200012207031	297.799987792969	398.5
3	aian0522w	r	0	r	w	27	0	1	18	18	-1	S2C1.TIF	S2C3.TIF	S1C1.TIF	2	2	1	1	3	1	200	974	250212	252904	1976	2010	253030	-32768	2077	109.709000000003	253027	253058	32	508.899993896484	410.600006103516	410.399993896484	413.200012207031	85.4000015258789	146.699996948242	2.83552538675653	-178.484296790842	106.709000000003	253173	253256	84	421.899993896484	411.200012207031	353	406.700012207031
3	aian0522w	r	0	r	w	27	0	1	19	19	-1	S1C2.TIF	S1C3.TIF	S2C2.TIF	1	1	2	2	3	2	200	768	254473	255273	2347	2342	255621	-32768	2354	332.159000000014	255622	255666	45	512.5	401.100006103516	703.200012207031	391.100006103516	118.199996948242	184.399993896484	5.47958482481605	3.01038245191305	333.159000000014	256016	256083	68	706.400024414062	395.600006103516	319.100006103516	397.200012207031
3	aian0522w	r	0	r	w	27	1	1	20	20	1	S1C2.TIF	S1C3.TIF	S2C1.TIF	1	1	2	2	3	1	200	811	257174	257974	2143	2190	258215	-32768	2406	225.122999999992	-32768	-32768	-32768	-32768	-32768	-32768	-32768	-32768	-32768	-32768	-32768	-290757.877	258211	258258	48	541.299987792969	398	728.099975585938	388.399993896484
3	aian0522w	r	0	r	w	27	1	1	21	21	-1	S1C2.TIF	S1C1.TIF	S2C3.TIF	1	1	2	2	1	3	200	535	259316	259866	2478	2443	260148	-32768	2463	266.489000000001	-32768	-32768	-32768	-32768	-32768	-32768	-32768	-32768	-32768	-32768	-32768	-292649.511	260146	260189	44	532.700012207031	404.600006103516	325.799987792969	405.5
3	aian0522w	r	0	r	w	27	1	1	22	22	-1	S2C3.TIF	S2C2.TIF	S1C1.TIF	2	2	1	3	2	1	200	644	261267	261917	1988	2035	262151	-32768	2262	217.888000000006	262149	262177	29	539.799987792969	401.399993896484	463.700012207031	405	73	118.099998474121	2.19553538205675	-177.292251737554	215.888000000006	262201	262239	39	467.399993896484	401.899993896484	308	397.299987792969
3	aian0522w	r	0	r	w	27	0	1	23	23	-1	S2C3.TIF	S2C1.TIF	S1C3.TIF	2	2	1	3	1	3	200	736	263294	264044	2307	2308	264284	-32768	2391	222.987000000023	-32768	-32768	-32768	-32768	-32768	-32768	-32768	-32768	-32768	-32768	-32768	-296829.013	264282	264329	48	529.400024414062	405.299987792969	310.600006103516	405
3	aian0522w	r	0	r	w	27	1	1	24	24	-1	S2C3.TIF	S2C1.TIF	S1C2.TIF	2	2	1	3	1	2	200	685	265425	266125	1944	1925	266402	-32768	1945	260.659999999974	-32768	-32768	-32768	-32768	-32768	-32768	-32768	-32768	-32768	-32768	-32768	-298909.34	266398	266441	44	490.100006103516	410.899993896484	300.399993896484	405.899993896484
3	aian0522w	r	0	r	w	27	1	1	25	25	1	S2C2.TIF	S2C3.TIF	S1C1.TIF	2	2	1	2	3	1	200	841	267744	268594	2147	2159	268872	-32768	2358	261.767999999982	-32768	-32768	-32768	-32768	-32768	-32768	-32768	-32768	-32768	-32768	-32768	-301378.232	268872	268917	46	537.900024414062	398.200012207031	736.599975585938	385.299987792969
3	aian0522w	r	0	r	w	27	1	1	26	26	1	S2C1.TIF	S2C2.TIF	S1C3.TIF	2	2	1	1	2	3	200	621	269993	270643	1686	1678	270911	-32768	1660	252.293000000005	-32768	-32768	-32768	-32768	-32768	-32768	-32768	-32768	-32768	-32768	-32768	-303426.707	270909	270954	46	499.700012207031	408	724.700012207031	380.200012207031
3	aian0522w	r	0	r	w	27	0	1	27	27	1	S1C3.TIF	S1C1.TIF	S2C3.TIF	1	1	2	3	1	3	200	664	272000	272700	1813	1805	272990	-32768	1853	274.848999999987	272987	273031	45	494.799987792969	412.799987792969	303.5	400.200012207031	118.699996948242	189.699996948242	5.49338900373761	176.21067747307	271.848999999987	273268	273323	56	309.700012207031	409.899993896484	670.5	392.700012207031
3	aian0522w	r	0	r	w	27	0	1	28	28	1	S2C1.TIF	S2C2.TIF	S1C1.TIF	2	2	1	1	2	1	200	778	274355	275755	1848	1863	276021	-32768	1811	249.382999999973	-32768	-32768	-32768	-32768	-32768	-32768	-32768	-32768	-32768	-32768	-32768	-308539.617	276016	276065	50	491.200012207031	423	705	394.899993896484
3	aian0522w	r	0	r	w	27	1	1	29	29	-1	S1C3.TIF	S1C2.TIF	S2C1.TIF	1	1	2	3	2	1	200	701	278017	278717	1861	1865	278836	-32768	1863	102.416000000027	-32768	-32768	-32768	-32768	-32768	-32768	-32768	-32768	-32768	-32768	-32768	-311501.584	279106	279148	43	500.799987792969	436.399993896484	304.299987792969	422.799987792969
3	aian0522w	r	0	r	w	27	0	1	30	30	1	S2C1.TIF	S2C3.TIF	S1C1.TIF	2	2	1	1	3	1	200	552	280189	280739	1764	1745	281134	-32768	1779	379.168000000005	-32768	-32768	-32768	-32768	-32768	-32768	-32768	-32768	-32768	-32768	-32768	-313522.832	281130	281175	46	494	411.200012207031	705.299987792969	392.799987792969
3	aian0522w	r	0	r	w	27	0	1	31	31	-1	S1C1.TIF	S1C2.TIF	S2C1.TIF	1	1	2	1	2	1	200	958	282205	284055	1853	1870	284349	-32768	1983	277.798999999999	-32768	-32768	-32768	-32768	-32768	-32768	-32768	-32768	-32768	-32768	-32768	-316839.201	284345	284389	45	498.700012207031	406.200012207031	306.200012207031	406.100006103516
3	aian0522w	r	0	r	w	27	0	1	32	32	-1	S2C1.TIF	S2C2.TIF	S1C1.TIF	2	2	1	1	2	1	200	502	285445	285945	1793	1817	286129	-32768	1842	168.500999999989	286126	286156	31	507.5	406.299987792969	415	417	86.5	129.899993896484	2.67967144351527	-173.392834635384	165.500999999989	286272	286297	26	417	411.399993896484	316.799987792969	411
3	aian0522w	r	0	r	w	27	0	1	33	33	1	S2C3.TIF	S2C2.TIF	S1C3.TIF	2	2	1	3	2	3	200	827	287315	288815	2143	2178	289147	-32768	2067	315.29700000002	-32768	-32768	-32768	-32768	-32768	-32768	-32768	-32768	-32768	-32768	-32768	-321599.703	289145	289184	40	482.399993896484	406.899993896484	667.400024414062	398.299987792969
3	aian0522w	r	0	r	w	27	0	1	34	34	1	S2C2.TIF	S2C1.TIF	S1C2.TIF	2	2	1	2	1	2	200	600	290243	290843	1835	1838	291105	-32768	1845	246.158999999985	-32768	-32768	-32768	-32768	-32768	-32768	-32768	-32768	-32768	-32768	-32768	-323626.841	291102	291149	48	491.5	396.700012207031	718.099975585938	378.100006103516
3	aian0522w	r	0	r	w	27	0	1	35	35	1	S1C3.TIF	S1C2.TIF	S2C3.TIF	1	1	2	3	2	3	200	752	292213	292963	2487	2526	293191	-32768	2555	212.356000000029	293188	293216	29	542.900024414062	401.799987792969	647.799987792969	403.700012207031	104.199996948242	151.300003051758	3.01486394063287	-1.04066311530198	209.356000000029	293246	293269	24	672.700012207031	403.899993896484	743.5	399.5
3	aian0522w	r	0	r	w	27	0	1	36	36	-1	S2C3.TIF	S2C2.TIF	S1C3.TIF	2	2	1	3	2	3	200	676	294369	295069	1974	1956	295291	-32768	1903	206.195000000007	-32768	-32768	-32768	-32768	-32768	-32768	-32768	-32768	-32768	-32768	-32768	-327852.805	295288	295340	53	497.700012207031	416.200012207031	301.299987792969	413.700012207031
3	aian0522w	r	0	r	w	27	1	1	37	37	1	S1C1.TIF	S1C2.TIF	S2C3.TIF	1	1	2	1	2	3	200	938	296430	297380	2503	2497	297604	-32768	2422	208.829000000027	-32768	-32768	-32768	-32768	-32768	-32768	-32768	-32768	-32768	-32768	-32768	-330163.171	297601	297645	45	520.700012207031	409.899993896484	709.299987792969	398
3	aian0522w	r	0	r	w	27	1	1	38	38	1	S2C1.TIF	S2C3.TIF	S1C2.TIF	2	2	1	1	3	2	200	814	298720	299670	1858	1884	299884	-32768	2018	197.907999999996	-32768	-32768	-32768	-32768	-32768	-32768	-32768	-32768	-32768	-32768	-32768	-332454.092	299882	299927	46	507.799987792969	409.399993896484	690.400024414062	387.899993896484
3	aian0522w	r	0	r	w	27	1	1	39	39	-1	S1C3.TIF	S1C2.TIF	S2C1.TIF	1	1	2	3	2	1	200	826	300976	301826	1897	1878	302057	-32768	1917	214.829000000027	-32768	-32768	-32768	-32768	-32768	-32768	-32768	-32768	-32768	-32768	-32768	-334610.171	302054	302098	45	499	405.200012207031	307	396.5
3	aian0522w	r	0	r	w	27	0	1	40	40	-1	S1C2.TIF	S1C1.TIF	S2C2.TIF	1	1	2	2	1	2	200	901	305207	306107	1800	1773	307425	-32768	1923	1301.783	307392	307444	53	293.5	407	577.200012207031	399.200012207031	152.699996948242	238.100006103516	8.12040494513337	1.58167205646251	1268.783	308578	308615	38	511.5	404.700012207031	337.799987792969	399.299987792969
3	aian0522w	r	0	r	w	27	0	1	41	41	1	S1C2.TIF	S1C1.TIF	S2C2.TIF	1	1	2	2	1	2	200	791	309788	311038	1725	1729	311302	-32768	1775	247.424999999988	-32768	-32768	-32768	-32768	-32768	-32768	-32768	-32768	-32768	-32768	-32768	-343822.575	311300	311345	46	499.100006103516	411.899993896484	701.5	387.799987792969
3	aian0522w	r	0	r	w	27	1	1	42	42	-1	S2C2.TIF	S2C1.TIF	S1C3.TIF	2	2	1	2	1	3	200	643	312815	313665	1967	1987	313952	-32768	1958	270.647999999986	-32768	-32768	-32768	-32768	-32768	-32768	-32768	-32768	-32768	-32768	-32768	-346449.352	313949	313984	36	506.200012207031	411.100006103516	342.299987792969	402.600006103516
3	aian0522w	r	0	r	w	27	1	1	43	43	-1	S1C2.TIF	S1C3.TIF	S2C1.TIF	1	1	2	2	3	1	200	537	315344	315894	1844	1837	316099	-32768	1887	189.199000000022	-32768	-32768	-32768	-32768	-32768	-32768	-32768	-32768	-32768	-32768	-32768	-348677.801	316096	316142	47	491.200012207031	412.600006103516	305.700012207031	395.700012207031
3	aian0522w	r	0	r	w	27	1	1	44	44	1	S1C1.TIF	S1C2.TIF	S2C3.TIF	1	1	2	1	2	3	200	779	318410	319210	2104	2096	319475	-32768	2053	249.803000000014	-32768	-32768	-32768	-32768	-32768	-32768	-32768	-32768	-32768	-32768	-32768	-351993.197	319472	319520	49	507.600006103516	394.600006103516	722.700012207031	385.899993896484
3	aian0522w	r	0	r	w	27	0	1	45	45	1	S2C1.TIF	S2C3.TIF	S1C1.TIF	2	2	1	1	3	1	200	690	320582	321432	1798	1793	321669	-32768	1835	220.080000000016	321666	321692	27	492.299987792969	405.100006103516	426.600006103516	401.799987792969	67.9000015258789	115.800003051758	1.89303729049552	177.121074889294	217.080000000016	321727	321777	51	440	399.5	711.299987792969	387.899993896484
3	aian0522w	r	0	r	w	27	1	1	46	46	1	S1C3.TIF	S1C1.TIF	S2C2.TIF	1	1	2	3	1	2	200	651	322828	323728	1948	1979	324092	-32768	2177	347.760999999999	324088	324110	23	521.099975585938	410	590.5	407.200012207031	83.6999969482422	126.199996948242	1.99875716011673	2.31705079807358	343.760999999999	324391	324409	19	666.099975585938	400.200012207031	715.400024414062	397
3	aian0522w	r	0	r	w	27	1	1	47	47	1	S1C2.TIF	S1C1.TIF	S2C3.TIF	1	1	2	2	1	3	200	637	326256	326906	2509	2534	327131	-32768	2566	209.21100000001	-32768	-32768	-32768	-32768	-32768	-32768	-32768	-32768	-32768	-32768	-32768	-359689.789	327128	327170	43	539.799987792969	388.200012207031	712	377.200012207031
3	aian0522w	r	0	r	w	27	0	1	48	48	-1	S1C2.TIF	S1C3.TIF	S2C2.TIF	1	1	2	2	3	2	200	905	328240	329140	2492	2504	329390	-32768	2601	234.358000000007	-32768	-32768	-32768	-32768	-32768	-32768	-32768	-32768	-32768	-32768	-32768	-361923.642	329388	329430	43	531.400024414062	399.100006103516	340.600006103516	410.600006103516
3	aian0522w	r	0	r	w	27	1	1	49	49	-1	S1C1.TIF	S1C2.TIF	S2C3.TIF	1	1	2	1	2	3	200	615	331198	331848	1851	1858	332077	-32768	1973	214.033999999985	-32768	-32768	-32768	-32768	-32768	-32768	-32768	-32768	-32768	-32768	-32768	-364630.966	332073	332116	44	506.5	402.700012207031	335.899993896484	399.600006103516
3	aian0522w	r	0	r	w	27	1	1	50	50	1	S1C3.TIF	S1C1.TIF	S2C2.TIF	1	1	2	3	1	2	200	870	333210	334160	1865	1856	334459	-32768	1879	282.891999999993	-32768	-32768	-32768	-32768	-32768	-32768	-32768	-32768	-32768	-32768	-32768	-366944.108	334455	334503	49	508.100006103516	418	718.400024414062	405.399993896484
3	aian0522w	r	0	r	w	27	1	1	51	51	1	S1C1.TIF	S1C3.TIF	S2C2.TIF	1	1	2	1	3	2	200	636	336166	336816	2271	2309	337076	-32768	2343	244.414999999979	-32768	-32768	-32768	-32768	-32768	-32768	-32768	-32768	-32768	-32768	-32768	-369599.585	337072	337114	43	526	383.100006103516	696.700012207031	380.799987792969
3	aian0522w	r	0	r	w	27	1	1	52	52	-1	S2C3.TIF	S2C1.TIF	S1C2.TIF	2	2	1	3	1	2	200	954	338168	339118	2199	2179	339150	-32768	2166	15.7679999999818	-32768	-32768	-32768	-32768	-32768	-32768	-32768	-32768	-32768	-32768	-32768	-371902.232	339378	339427	50	524.400024414062	402.200012207031	303.399993896484	408
3	aian0522w	r	0	r	w	27	0	1	53	53	1	S1C3.TIF	S1C1.TIF	S2C3.TIF	1	1	2	3	1	3	200	513	340498	341048	1932	1924	341364	-32768	2100	299.940000000002	-32768	-32768	-32768	-32768	-32768	-32768	-32768	-32768	-32768	-32768	-32768	-373832.06	341360	341404	45	530.299987792969	406.100006103516	728.900024414062	394.5
3	aian0522w	r	0	r	w	27	0	1	54	54	-1	S2C2.TIF	S2C3.TIF	S1C2.TIF	2	2	1	2	3	2	200	652	342488	343138	2227	2227	343427	-32768	2333	273.215000000026	-32768	-32768	-32768	-32768	-32768	-32768	-32768	-32768	-32768	-32768	-32768	-375921.785	343424	343470	47	532.400024414062	400.399993896484	309.899993896484	396
3	aian0522w	r	0	r	w	27	1	1	55	55	1	S1C1.TIF	S1C3.TIF	S2C2.TIF	1	1	2	1	3	2	200	822	344577	345427	1972	1992	345669	-32768	1984	225.445000000007	-32768	-32768	-32768	-32768	-32768	-32768	-32768	-32768	-32768	-32768	-32768	-378211.555	345667	345708	42	520.799987792969	410.100006103516	712.299987792969	392.100006103516
3	aian0522w	r	0	r	w	27	1	1	56	56	-1	S1C1.TIF	S1C3.TIF	S2C2.TIF	1	1	2	1	3	2	200	807	346784	347584	2082	2103	347776	-32768	2090	176.135000000009	347773	347813	41	526.5	415.799987792969	347.600006103516	419.799987792969	123.900001525879	178.199996948242	5.1420964999134	-178.716142736211	173.135000000009	347952	347967	16	340.5	416.5	307.600006103516	422.200012207031
3	aian0522w	r	0	r	w	27	0	1	57	57	-1	S2C3.TIF	S2C1.TIF	S1C3.TIF	2	2	1	3	1	3	200	595	349027	349627	1925	1929	349826	-32768	1954	182.958999999973	-32768	-32768	-32768	-32768	-32768	-32768	-32768	-32768	-32768	-32768	-32768	-382411.041	349910	349953	44	490.200012207031	418.100006103516	307.299987792969	412.100006103516
3	aian0522w	r	0	r	w	27	1	1	58	58	1	S2C3.TIF	S2C2.TIF	S1C1.TIF	2	2	1	3	2	1	200	775	351014	353364	2047	2047	353386	-32768	2035	6.54800000000978	-32768	-32768	-32768	-32768	-32768	-32768	-32768	-32768	-32768	-32768	-32768	-386147.452	353634	353680	47	521.299987792969	409.5	723	390.100006103516
3	aian0522w	r	0	r	w	27	1	1	59	59	1	S1C2.TIF	S1C3.TIF	S2C1.TIF	1	1	2	2	3	1	200	590	354715	355315	1835	1840	355562	-32768	1918	230.825000000012	-32768	-32768	-32768	-32768	-32768	-32768	-32768	-32768	-32768	-32768	-32768	-388099.175	355559	355602	44	507.5	413.399993896484	711.200012207031	399
3	aian0522w	r	0	r	w	27	1	1	60	60	1	S2C1.TIF	S2C3.TIF	S1C2.TIF	2	2	1	1	3	2	200	983	356677	357677	2355	2341	357923	-32768	2216	229.781000000017	-32768	-32768	-32768	-32768	-32768	-32768	-32768	-32768	-32768	-32768	-32768	-390461.219	357922	357960	39	514.900024414062	423.700012207031	695.900024414062	398.899993896484
3	aian0522w	r	0	r	w	27	1	1	61	61	-1	S1C1.TIF	S1C2.TIF	S2C3.TIF	1	1	2	1	2	3	200	620	359047	359947	1809	1810	360225	-32768	1900	261.857000000018	-32768	-32768	-32768	-32768	-32768	-32768	-32768	-32768	-32768	-32768	-32768	-392731.143	360222	360265	44	511.299987792969	413.5	308.100006103516	408.299987792969
3	aian0522w	r	0	r	w	27	1	1	62	62	1	S2C3.TIF	S2C1.TIF	S1C2.TIF	2	2	1	3	1	2	200	689	361314	362064	1838	1844	362358	-32768	1842	278.224999999977	-32768	-32768	-32768	-32768	-32768	-32768	-32768	-32768	-32768	-32768	-32768	-394847.775	362357	362402	46	493.100006103516	421.100006103516	705.400024414062	401.700012207031
3	aian0522w	r	0	r	w	27	0	1	63	63	1	S2C1.TIF	S2C2.TIF	S1C1.TIF	2	2	1	1	2	1	200	987	363826	364826	2050	2049	365109	-32768	2025	267.764000000025	-32768	-32768	-32768	-32768	-32768	-32768	-32768	-32768	-32768	-32768	-32768	-397609.236	365106	365153	48	514.700012207031	418.799987792969	718.799987792969	391.700012207031
3	aian0522w	r	0	r	w	27	1	1	64	64	-1	S2C1.TIF	S2C3.TIF	S1C2.TIF	2	2	1	1	3	2	200	720	555282	556032	2260	2270	556216	-32768	2306	168.349000000046	-32768	-32768	-32768	-32768	-32768	-32768	-32768	-32768	-32768	-32768	-32768	-588815.651	556208	556254	47	549.299987792969	342.899993896484	325.600006103516	355.200012207031
3	aian0522w	r	0	r	w	27	0	1	65	65	-1	S2C2.TIF	S2C1.TIF	S1C2.TIF	2	2	1	2	1	2	200	540	557316	558916	2158	2141	560330	-32768	1972	1397.951	-32768	-32768	-32768	-32768	-32768	-32768	-32768	-32768	-32768	-32768	-32768	-591700.049	561014	561059	46	540.200012207031	360	321	363.200012207031
3	aian0522w	r	0	r	w	27	1	1	66	66	-1	S2C2.TIF	S2C3.TIF	S1C1.TIF	2	2	1	2	3	1	200	906	562106	563006	1648	1652	563214	-32768	1701	191.410000000033	563211	563243	33	512.799987792969	360	406.899993896484	354	89.1999969482422	129.100006103516	3.05236919114041	176.757927037126	188.410000000033	563344	563371	28	411.299987792969	356.5	319.799987792969	362.200012207031
3	aian0522w	r	0	r	w	27	1	1	67	67	-1	S2C1.TIF	S2C2.TIF	S1C3.TIF	2	2	1	1	2	3	200	876	564479	565379	1879	1911	565635	-32768	2118	240.368999999948	-32768	-32768	-32768	-32768	-32768	-32768	-32768	-32768	-32768	-32768	-32768	-598162.631	565631	565678	48	540.900024414062	362.600006103516	318.899993896484	357.399993896484
3	aian0522w	r	0	r	w	27	1	1	68	68	1	S1C3.TIF	S1C2.TIF	S2C1.TIF	1	1	2	3	2	1	200	832	566738	567588	2095	2109	567807	-32768	2132	203.557999999961	-32768	-32768	-32768	-32768	-32768	-32768	-32768	-32768	-32768	-32768	-32768	-600371.442	567804	567848	45	521.5	358.5	732.900024414062	344.200012207031
3	aian0522w	r	0	r	w	27	0	1	69	69	1	S1C1.TIF	S1C2.TIF	S2C1.TIF	1	1	2	1	2	1	200	580	568901	569501	1884	1906	569724	-32768	1927	207.979999999981	-32768	-32768	-32768	-32768	-32768	-32768	-32768	-32768	-32768	-32768	-32768	-602284.02	569722	569766	45	514.5	361.799987792969	733.5	348.200012207031
3	aian0522w	r	0	r	w	27	0	1	70	70	-1	S1C3.TIF	S1C2.TIF	S2C3.TIF	1	1	2	3	2	3	200	591	570848	571448	1736	1722	571637	-32768	1737	172.80700000003	571636	571673	38	513.400024414062	361.399993896484	361.700012207031	358.399993896484	111	156.699996948242	4.36005038895212	178.866132274731	171.80700000003	571798	571816	19	353.299987792969	358	312.299987792969	360.399993896484
3	aian0522w	r	0	r	w	27	1	1	71	71	-1	S1C3.TIF	S1C1.TIF	S2C2.TIF	1	1	2	3	1	2	200	707	572870	573570	1536	1542	573788	-32768	1595	201.300999999978	-32768	-32768	-32768	-32768	-32768	-32768	-32768	-32768	-32768	-32768	-32768	-606354.699	573785	573829	45	509.399993896484	361.399993896484	318.100006103516	358.700012207031
3	aian0522w	r	0	r	w	27	0	1	72	72	-1	S2C2.TIF	S2C3.TIF	S1C2.TIF	2	2	1	2	3	2	200	626	574867	575517	1564	1575	575773	-32768	1686	239.834999999963	-32768	-32768	-32768	-32768	-32768	-32768	-32768	-32768	-32768	-32768	-32768	-608301.165	575769	575815	47	509.299987792969	364.200012207031	306.299987792969	361.799987792969
3	aian0522w	r	0	r	w	27	0	1	73	73	-1	S1C1.TIF	S1C3.TIF	S2C1.TIF	1	1	2	1	3	1	200	520	576993	577543	1879	1865	577742	-32768	1848	183.214999999967	-32768	-32768	-32768	-32768	-32768	-32768	-32768	-32768	-32768	-32768	-32768	-610326.785	577738	577783	46	520.799987792969	367.399993896484	308	363.200012207031
3	aian0522w	r	0	r	w	27	1	1	74	74	-1	S1C1.TIF	S1C3.TIF	S2C2.TIF	1	1	2	1	3	2	200	618	578970	579620	1959	1980	579829	-32768	2130	193.694999999949	-32768	-32768	-32768	-32768	-32768	-32768	-32768	-32768	-32768	-32768	-32768	-612403.305	579826	579869	44	527.299987792969	358.700012207031	325.799987792969	356
3	aian0522w	r	0	r	w	27	1	1	75	75	-1	S2C2.TIF	S2C3.TIF	S1C1.TIF	2	2	1	2	3	1	200	816	581074	581874	2286	2321	582088	-32768	2400	198.158000000054	-32768	-32768	-32768	-32768	-32768	-32768	-32768	-32768	-32768	-32768	-32768	-614657.842	582086	582133	48	546.900024414062	360.399993896484	354.399993896484	365.700012207031
3	aian0522w	r	0	r	w	27	0	1	76	76	-1	S1C3.TIF	S1C2.TIF	S2C3.TIF	1	1	2	3	2	3	200	744	583404	584154	1754	1758	584398	-32768	1717	227.361000000034	-32768	-32768	-32768	-32768	-32768	-32768	-32768	-32768	-32768	-32768	-32768	-616938.639	584395	584441	47	509	381.600006103516	319.600006103516	368.5
3	aian0522w	r	0	r	w	27	0	1	77	77	-1	S1C2.TIF	S1C1.TIF	S2C2.TIF	1	1	2	2	1	2	200	766	585528	586328	1772	1797	586550	-32768	1840	206.429000000004	-32768	-32768	-32768	-32768	-32768	-32768	-32768	-32768	-32768	-32768	-32768	-619111.571	586547	586590	44	533.900024414062	369.799987792969	339	367.5
3	aian0522w	r	0	r	w	27	1	1	78	78	-1	S1C2.TIF	S1C1.TIF	S2C3.TIF	1	1	2	2	1	3	200	862	587614	588464	1658	1673	588674	-32768	1763	194.332999999984	-32768	-32768	-32768	-32768	-32768	-32768	-32768	-32768	-32768	-32768	-32768	-621247.667	588671	588711	41	523	374.299987792969	343.700012207031	366.399993896484
3	aian0522w	r	0	r	w	27	0	1	79	79	1	S1C2.TIF	S1C1.TIF	S2C2.TIF	1	1	2	2	1	2	200	588	589780	590380	1825	1824	590635	-32768	1830	239.459999999963	-32768	-32768	-32768	-32768	-32768	-32768	-32768	-32768	-32768	-32768	-32768	-623163.54	590631	590671	41	529.299987792969	369.5	718.900024414062	347.600006103516
3	aian0522w	r	0	r	w	27	1	1	80	80	-1	S2C1.TIF	S2C2.TIF	S1C3.TIF	2	2	1	1	2	3	200	535	591778	592328	1686	1695	592535	-32768	1738	191.755000000005	592533	592568	36	513.5	374.299987792969	379.100006103516	362.100006103516	106.699996948242	150.399993896484	3.87799310841541	174.806516601102	189.755000000005	592731	592746	16	348.200012207031	362.5	312.200012207031	364.5
3	aian0522w	r	0	r	w	27	1	1	81	81	-1	S2C2.TIF	S2C1.TIF	S1C3.TIF	2	2	1	2	1	3	200	613	593787	594437	1619	1620	594692	-32768	1606	238.464999999967	-32768	-32768	-32768	-32768	-32768	-32768	-32768	-32768	-32768	-32768	-32768	-627221.535	594691	594738	48	503.100006103516	360	314	348.899993896484
3	aian0522w	r	0	r	w	27	1	1	82	82	1	S2C2.TIF	S2C1.TIF	S1C3.TIF	2	2	1	2	1	3	200	731	595800	596550	1790	1814	596796	-32768	1927	230.152000000002	-32768	-32768	-32768	-32768	-32768	-32768	-32768	-32768	-32768	-32768	-32768	-629333.848	596793	596834	42	519.5	367.100006103516	718.299987792969	340.399993896484
3	aian0522w	r	0	r	w	27	0	1	83	83	-1	S1C1.TIF	S1C2.TIF	S2C1.TIF	1	1	2	1	2	1	200	989	597903	598903	1711	1754	599118	-32768	1920	198.787999999942	-32768	-32768	-32768	-32768	-32768	-32768	-32768	-32768	-32768	-32768	-32768	-631687.212	599115	599157	43	524.900024414062	362.100006103516	337.299987792969	357.799987792969
3	aian0522w	r	0	r	w	27	0	1	84	84	-1	S2C2.TIF	S2C1.TIF	S1C2.TIF	2	2	1	2	1	2	200	734	600223	600973	1557	1574	601158	-32768	1601	169.396999999997	-32768	-32768	-32768	-32768	-32768	-32768	-32768	-32768	-32768	-32768	-32768	-633756.603	601156	601196	41	515.900024414062	374.399993896484	349.299987792969	362.700012207031
3	aian0522w	r	0	r	w	27	0	1	85	85	-1	S1C3.TIF	S1C1.TIF	S2C3.TIF	1	1	2	3	1	3	200	731	602313	603063	1927	1941	603271	-32768	2030	192.52899999998	-32768	-32768	-32768	-32768	-32768	-32768	-32768	-32768	-32768	-32768	-32768	-635846.471	603266	603310	45	533.599975585938	369.299987792969	347.700012207031	365.299987792969
3	aian0522w	r	0	r	w	27	0	1	86	86	1	S1C1.TIF	S1C3.TIF	S2C1.TIF	1	1	2	1	3	1	200	932	604371	605321	1422	1442	605521	-32768	1522	183.756000000052	-32768	-32768	-32768	-32768	-32768	-32768	-32768	-32768	-32768	-32768	-32768	-638105.244	605625	605668	44	494.799987792969	368.700012207031	686.099975585938	371.200012207031
3	aian0522w	r	0	r	w	27	1	1	87	87	1	S1C2.TIF	S1C1.TIF	S2C3.TIF	1	1	2	2	1	3	200	926	606834	607784	1463	1483	608061	-32768	1593	260.638999999966	608057	608096	40	504.899993896484	373.799987792969	339.399993896484	360.200012207031	115.199996948242	194.199996948242	4.76497701544398	175.296225343376	256.638999999966	608429	608453	25	663.900024414062	356.299987792969	727	361.700012207031
3	aian0522w	r	0	r	w	27	1	1	88	88	1	S2C2.TIF	S2C1.TIF	S1C3.TIF	2	2	1	2	1	3	200	643	609519	610169	1523	1526	610413	-32768	1558	228.226000000024	-32768	-32768	-32768	-32768	-32768	-32768	-32768	-32768	-32768	-32768	-32768	-642952.774	610410	610456	47	498.299987792969	370.899993896484	721.400024414062	356.100006103516
3	aian0522w	r	0	r	w	27	0	1	89	89	-1	S2C1.TIF	S2C2.TIF	S1C1.TIF	2	2	1	1	2	1	200	762	611526	612276	1484	1498	612557	-32768	1646	264.932999999961	-32768	-32768	-32768	-32768	-32768	-32768	-32768	-32768	-32768	-32768	-32768	-645060.067	612554	612608	55	506.100006103516	375.799987792969	275	355.5
3	aian0522w	r	0	r	w	27	1	1	90	90	-1	S1C2.TIF	S1C3.TIF	S2C1.TIF	1	1	2	2	3	1	200	854	613701	614551	1577	1584	614766	-32768	1670	199.834000000032	-32768	-32768	-32768	-32768	-32768	-32768	-32768	-32768	-32768	-32768	-32768	-647334.166	614762	614804	43	516.400024414062	379.600006103516	333.700012207031	357.5
3	aian0522w	r	0	r	w	27	0	1	91	91	1	S2C2.TIF	S2C3.TIF	S1C2.TIF	2	2	1	2	3	2	200	919	615848	616798	1818	1842	617065	-32768	1985	250.515000000014	-32768	-32768	-32768	-32768	-32768	-32768	-32768	-32768	-32768	-32768	-32768	-649582.485	617062	617103	42	535.299987792969	376.700012207031	729.400024414062	355.299987792969
3	aian0522w	r	0	r	w	27	1	1	92	92	1	S2C3.TIF	S2C1.TIF	S1C2.TIF	2	2	1	3	1	2	200	889	618742	619642	1992	1986	619927	-32768	2016	268.59600000002	-32768	-32768	-32768	-32768	-32768	-32768	-32768	-32768	-32768	-32768	-32768	-652426.404	619925	619968	44	540.400024414062	374	744.099975585938	358.700012207031
3	aian0522w	r	0	r	w	27	0	1	93	93	1	S1C2.TIF	S1C3.TIF	S2C2.TIF	1	1	2	2	3	2	200	635	621522	622172	2049	2093	622428	-32768	2139	240.177999999956	-32768	-32768	-32768	-32768	-32768	-32768	-32768	-32768	-32768	-32768	-32768	-654955.822	622424	622470	47	541.099975585938	363.5	746.099975585938	350.899993896484
3	aian0522w	r	0	r	w	27	1	1	94	94	1	S1C3.TIF	S1C2.TIF	S2C1.TIF	1	1	2	3	2	1	200	797	623539	624339	1732	1730	624583	-32768	1720	228.474999999977	-32768	-32768	-32768	-32768	-32768	-32768	-32768	-32768	-32768	-32768	-32768	-657122.525	624580	624622	43	518.700012207031	380.299987792969	719.599975585938	356.299987792969
3	aian0522w	r	0	r	w	27	0	1	95	95	1	S2C2.TIF	S2C3.TIF	S1C2.TIF	2	2	1	2	3	2	200	618	625689	626339	1634	1617	626581	-32768	1649	226.685000000056	-32768	-32768	-32768	-32768	-32768	-32768	-32768	-32768	-32768	-32768	-32768	-659122.315	626576	626619	44	515.299987792969	364.799987792969	727.900024414062	359.299987792969
3	aian0522w	r	0	r	w	27	1	1	96	96	-1	S1C3.TIF	S1C1.TIF	S2C2.TIF	1	1	2	3	1	2	200	884	627670	628570	1981	2017	628795	-32768	2025	208.420000000042	-32768	-32768	-32768	-32768	-32768	-32768	-32768	-32768	-32768	-32768	-32768	-661354.58	628878	628910	33	464	361.5	338	362
3	aian0522w	r	0	r	w	27	0	2	1	97	1	S1C2.TIF	S1C1.TIF	S2C2.TIF	1	1	2	2	1	2	200	568	632206	632806	2032	2016	633053	-32768	2092	230.780999999959	-32768	-32768	-32768	-32768	-32768	-32768	-32768	-32768	-32768	-32768	-32768	-665590.219	633050	633093	44	521.700012207031	363.399993896484	727.099975585938	341.899993896484
3	aian0522w	r	0	r	w	27	1	2	2	98	-1	S1C2.TIF	S1C1.TIF	S2C3.TIF	1	1	2	2	1	3	200	561	635600	636150	1989	1964	636218	-32768	1912	52.6530000000494	-32768	-32768	-32768	-32768	-32768	-32768	-32768	-32768	-32768	-32768	-32768	-668933.347	636452	636497	46	554.400024414062	372.200012207031	317.600006103516	373.899993896484
3	aian0522w	r	0	r	w	27	0	2	3	99	1	S1C3.TIF	S1C1.TIF	S2C3.TIF	1	1	2	3	1	3	200	760	637533	638283	1579	1575	638431	-32768	1573	132.677999999956	-32768	-32768	-32768	-32768	-32768	-32768	-32768	-32768	-32768	-32768	-32768	-671066.322	638534	638583	50	507.200012207031	384.899993896484	735.400024414062	366.399993896484
3	aian0522w	r	0	r	w	27	0	2	4	100	1	S2C2.TIF	S2C3.TIF	S1C2.TIF	2	2	1	2	3	2	200	716	639665	640415	1821	1840	640725	-32768	1980	294.126999999979	-32768	-32768	-32768	-32768	-32768	-32768	-32768	-32768	-32768	-32768	-32768	-673198.873	640722	640767	46	521.299987792969	386.299987792969	729.299987792969	368
3	aian0522w	r	0	r	w	27	0	2	5	101	-1	S2C2.TIF	S2C3.TIF	S1C2.TIF	2	2	1	2	3	2	200	661	641879	642529	2140	2141	642603	-32768	2158	58.2330000000075	-32768	-32768	-32768	-32768	-32768	-32768	-32768	-32768	-32768	-32768	-32768	-675312.767	642753	642798	46	532.200012207031	390.899993896484	326.700012207031	390.799987792969
3	aian0522w	r	0	r	w	27	1	2	6	102	-1	S1C2.TIF	S1C3.TIF	S2C1.TIF	1	1	2	2	3	1	200	793	643873	644673	1857	1843	644877	-32768	1848	188.39300000004	-32768	-32768	-32768	-32768	-32768	-32768	-32768	-32768	-32768	-32768	-32768	-677456.607	644874	644919	46	516.099975585938	400.5	320.899993896484	392.899993896484
3	aian0522w	r	0	r	w	27	1	2	7	103	1	S1C3.TIF	S1C1.TIF	S2C2.TIF	1	1	2	3	1	2	200	622	646278	646928	1601	1594	647162	-32768	1677	218.243999999948	-32768	-32768	-32768	-32768	-32768	-32768	-32768	-32768	-32768	-32768	-32768	-679711.756	647160	647203	44	512.5	378.5	704.200012207031	363.700012207031
3	aian0522w	r	0	r	w	27	1	2	8	104	1	S2C2.TIF	S2C3.TIF	S1C1.TIF	2	2	1	2	3	1	200	667	648307	649007	1782	1783	649269	-32768	1813	246.636000000057	-32768	-32768	-32768	-32768	-32768	-32768	-32768	-32768	-32768	-32768	-32768	-681790.364	649266	649311	46	526.200012207031	374.100006103516	731.5	358
3	aian0522w	r	0	r	w	27	0	2	9	105	-1	S1C3.TIF	S1C1.TIF	S2C3.TIF	1	1	2	3	1	3	200	782	650376	651176	1558	1536	651443	-32768	1406	250.14300000004	651440	651475	36	500	385.899993896484	631.700012207031	379.600006103516	104.099998474121	169.399993896484	3.78882293066569	2.74265234330016	247.14300000004	651566	651619	54	635.200012207031	377.799987792969	312.200012207031	369.700012207031
3	aian0522w	r	0	r	w	27	0	2	10	106	1	S2C3.TIF	S2C1.TIF	S1C3.TIF	2	2	1	3	1	3	200	880	652733	653633	1571	1558	653871	-32768	1573	221.981000000029	-32768	-32768	-32768	-32768	-32768	-32768	-32768	-32768	-32768	-32768	-32768	-686417.019	653867	653910	44	511.100006103516	378.899993896484	714.700012207031	367.299987792969
3	aian0522w	r	0	r	w	27	1	2	11	107	-1	S2C3.TIF	S2C2.TIF	S1C1.TIF	2	2	1	3	2	1	200	942	655063	656013	1708	1696	656262	-32768	1796	232.66399999999	-32768	-32768	-32768	-32768	-32768	-32768	-32768	-32768	-32768	-32768	-32768	-688797.336	656260	656306	47	514.5	363.299987792969	315.899993896484	370.5
3	aian0522w	r	0	r	w	27	1	2	12	108	-1	S1C2.TIF	S1C3.TIF	S2C1.TIF	1	1	2	2	3	1	200	966	657435	658385	2045	2026	658616	-32768	2023	215.234999999986	-32768	-32768	-32768	-32768	-32768	-32768	-32768	-32768	-32768	-32768	-32768	-691168.765	658613	658656	44	525.400024414062	358.799987792969	337.399993896484	353.899993896484
3	aian0522w	r	0	r	w	27	1	2	13	109	-1	S1C1.TIF	S1C2.TIF	S2C3.TIF	1	1	2	1	2	3	200	754	659726	660476	1830	1824	660695	-32768	1861	203.10400000005	-32768	-32768	-32768	-32768	-32768	-32768	-32768	-32768	-32768	-32768	-32768	-693259.896	660693	660737	45	523.299987792969	367.700012207031	327.100006103516	372.200012207031
3	aian0522w	r	0	r	w	27	0	2	14	110	-1	S1C2.TIF	S1C1.TIF	S2C2.TIF	1	1	2	2	1	2	200	551	661812	662362	1839	1846	662587	-32768	1880	208.858000000007	662587	662624	38	529.200012207031	376.600006103516	370.799987792969	360.299987792969	117.599998474121	157.300003051758	4.57582996669001	174.116982625968	208.858000000007	662743	662761	19	363.200012207031	363.5	313.399993896484	369.5
3	aian0522w	r	0	r	w	27	0	2	15	111	-1	S2C1.TIF	S2C2.TIF	S1C1.TIF	2	2	1	1	2	1	200	715	663868	664618	1924	1930	664847	-32768	2004	213.123000000021	-32768	-32768	-32768	-32768	-32768	-32768	-32768	-32768	-32768	-32768	-32768	-697401.877	664844	664892	49	528.200012207031	371.399993896484	334.5	366.700012207031
3	aian0522w	r	0	r	w	27	0	2	16	112	-1	S1C2.TIF	S1C3.TIF	S2C2.TIF	1	1	2	2	3	2	200	642	666070	666720	1968	1972	666937	-32768	2010	200.697999999975	-32768	-32768	-32768	-32768	-32768	-32768	-32768	-32768	-32768	-32768	-32768	-699504.302	666933	666978	46	534.299987792969	361.399993896484	328.200012207031	357.899993896484
3	aian0522w	r	0	r	w	27	0	2	17	113	-1	S1C1.TIF	S1C2.TIF	S2C1.TIF	1	1	2	1	2	1	200	892	668081	669881	2037	1978	670092	-32768	1868	195.462999999989	-32768	-32768	-32768	-32768	-32768	-32768	-32768	-32768	-32768	-32768	-32768	-702664.537	670090	670132	43	530.400024414062	366.600006103516	349.200012207031	368
3	aian0522w	r	0	r	w	27	1	2	18	114	1	S2C1.TIF	S2C2.TIF	S1C3.TIF	2	2	1	1	2	3	200	554	671185	671735	1820	1805	671998	-32768	1760	247.511999999988	-32768	-32768	-32768	-32768	-32768	-32768	-32768	-32768	-32768	-32768	-32768	-704518.488	671993	672037	45	518.299987792969	375.100006103516	724.400024414062	366
3	aian0522w	r	0	r	w	27	0	2	19	115	1	S2C2.TIF	S2C3.TIF	S1C2.TIF	2	2	1	2	3	2	200	929	673479	674429	1703	1756	674650	-32768	1915	205.050999999978	674647	674687	41	516.799987792969	365.600006103516	348.799987792969	363.5	113.699996948242	192.5	4.82103869060583	179.28246719927	202.050999999978	674810	674865	56	354.700012207031	368.899993896484	721.599975585938	367.600006103516
3	aian0522w	r	0	r	w	27	1	2	20	116	1	S1C3.TIF	S1C2.TIF	S2C1.TIF	1	1	2	3	2	1	200	540	675970	676520	1762	1771	676758	-32768	1864	221.893999999971	-32768	-32768	-32768	-32768	-32768	-32768	-32768	-32768	-32768	-32768	-32768	-709304.106	676755	676797	43	514.099975585938	384.299987792969	729.200012207031	362.399993896484
3	aian0522w	r	0	r	w	27	0	2	21	117	1	S2C1.TIF	S2C2.TIF	S1C1.TIF	2	2	1	1	2	1	200	755	678130	678880	1898	1908	679095	-32768	1983	198.819000000018	-32768	-32768	-32768	-32768	-32768	-32768	-32768	-32768	-32768	-32768	-32768	-711664.181	679092	679139	48	536.099975585938	370.299987792969	745.200012207031	357.100006103516
3	aian0522w	r	0	r	w	27	1	2	22	118	1	S2C2.TIF	S2C1.TIF	S1C3.TIF	2	2	1	2	1	3	200	832	680288	681138	1904	1930	681340	-32768	2034	185.712000000058	-32768	-32768	-32768	-32768	-32768	-32768	-32768	-32768	-32768	-32768	-32768	-713922.288	681337	681384	48	520.599975585938	396.299987792969	735.599975585938	373
3	aian0522w	r	0	r	w	27	1	2	23	119	1	S1C2.TIF	S1C3.TIF	S2C1.TIF	1	1	2	2	3	1	200	716	682499	683249	2063	2073	683494	-32768	2139	229.302999999956	-32768	-32768	-32768	-32768	-32768	-32768	-32768	-32768	-32768	-32768	-32768	-716032.697	683492	683534	43	541.900024414062	386.200012207031	736.599975585938	371.5
3	aian0522w	r	0	r	w	27	0	2	24	120	1	S1C2.TIF	S1C1.TIF	S2C2.TIF	1	1	2	2	1	2	200	725	684569	685319	1840	1880	685549	-32768	1967	214.116000000038	-32768	-32768	-32768	-32768	-32768	-32768	-32768	-32768	-32768	-32768	-32768	-718102.884	685547	685594	48	532.099975585938	373.899993896484	745.200012207031	359.899993896484
3	aian0522w	r	0	r	w	27	1	2	25	121	-1	S2C2.TIF	S2C1.TIF	S1C3.TIF	2	2	1	2	1	3	200	894	686645	687545	1895	1912	687772	-32768	1941	210.310000000056	-32768	-32768	-32768	-32768	-32768	-32768	-32768	-32768	-32768	-32768	-32768	-720329.69	687768	687811	44	525.099975585938	389.299987792969	327.799987792969	381.299987792969
3	aian0522w	r	0	r	w	27	0	2	26	122	-1	S2C1.TIF	S2C2.TIF	S1C1.TIF	2	2	1	1	2	1	200	698	688876	689576	1983	1998	689811	-32768	2053	219.633999999962	-32768	-32768	-32768	-32768	-32768	-32768	-32768	-32768	-32768	-32768	-32768	-722359.366	689808	689853	46	538.799987792969	366.399993896484	329	369.600006103516
3	aian0522w	r	0	r	w	27	1	2	27	123	-1	S2C3.TIF	S2C2.TIF	S1C1.TIF	2	2	1	3	2	1	200	800	690974	691774	1788	1786	692021	-32768	1799	231.643999999971	-32768	-32768	-32768	-32768	-32768	-32768	-32768	-32768	-32768	-32768	-32768	-724557.356	692018	692063	46	531.799987792969	377.200012207031	320.299987792969	370.899993896484
3	aian0522w	r	0	r	w	27	1	2	28	124	-1	S2C2.TIF	S2C1.TIF	S1C3.TIF	2	2	1	2	1	3	200	514	693115	693665	1807	1805	693868	-32768	1829	187.82799999998	693867	693901	35	521.700012207031	365.100006103516	407.399993896484	353.600006103516	90.3000030517578	155.800003051758	3.30581533652659	174.25533859804	186.82799999998	693953	693977	25	412.799987792969	353.700012207031	344.5	350.200012207031
3	aian0522w	r	0	r	w	27	0	2	29	125	-1	S1C2.TIF	S1C1.TIF	S2C2.TIF	1	1	2	2	1	2	200	838	695865	696715	1421	1433	696936	-32768	1486	204.280999999959	-32768	-32768	-32768	-32768	-32768	-32768	-32768	-32768	-32768	-32768	-32768	-729499.719	696932	696972	41	498.299987792969	381.5	330.600006103516	366.100006103516
3	aian0522w	r	0	r	w	27	1	2	30	126	1	S1C3.TIF	S1C1.TIF	S2C2.TIF	1	1	2	3	1	2	200	799	698374	699174	1785	1812	699424	-32768	1974	233.719000000041	-32768	-32768	-32768	-32768	-32768	-32768	-32768	-32768	-32768	-32768	-32768	-731958.281	699423	699466	44	528.900024414062	379.799987792969	739.400024414062	365.5
3	aian0522w	r	0	r	w	27	0	2	31	127	1	S1C1.TIF	S1C3.TIF	S2C1.TIF	1	1	2	1	3	1	200	714	700869	701569	1600	1599	701861	-32768	1685	276.346999999951	-32768	-32768	-32768	-32768	-32768	-32768	-32768	-32768	-32768	-32768	-32768	-734352.653	701858	701908	51	512.299987792969	395.299987792969	731.299987792969	372.5
3	aian0522w	r	0	r	w	27	0	2	32	128	-1	S2C3.TIF	S2C1.TIF	S1C3.TIF	2	2	1	3	1	3	200	965	702945	703895	1842	1869	704159	-32768	2095	247.993999999948	-32768	-32768	-32768	-32768	-32768	-32768	-32768	-32768	-32768	-32768	-32768	-736679.006	704155	704204	50	539.900024414062	362.899993896484	327.5	366.299987792969
3	aian0522w	r	0	r	w	27	0	2	33	129	1	S2C3.TIF	S2C1.TIF	S1C3.TIF	2	2	1	3	1	3	200	863	705361	706211	1730	1753	706470	-32768	1859	243.253999999957	-32768	-32768	-32768	-32768	-32768	-32768	-32768	-32768	-32768	-32768	-32768	-738994.746	706467	706512	46	513.5	380.399993896484	737.799987792969	356.100006103516
3	aian0522w	r	0	r	w	27	1	2	34	130	-1	S2C2.TIF	S2C3.TIF	S1C1.TIF	2	2	1	2	3	1	200	617	707796	708446	2189	2208	708731	-32768	2339	268.949000000022	-32768	-32768	-32768	-32768	-32768	-32768	-32768	-32768	-32768	-32768	-32768	-741230.051	708820	708864	45	529.900024414062	362.600006103516	334.899993896484	372.899993896484
3	aian0522w	r	0	r	w	27	1	2	35	131	1	S1C1.TIF	S1C2.TIF	S2C3.TIF	1	1	2	1	2	3	200	805	709930	710730	1802	1797	710984	-32768	1800	237.790000000037	-32768	-32768	-32768	-32768	-32768	-32768	-32768	-32768	-32768	-32768	-32768	-743514.21	710982	711031	50	520	385.5	729.299987792969	371.100006103516
3	aian0522w	r	0	r	w	27	0	2	36	132	1	S2C3.TIF	S2C2.TIF	S1C3.TIF	2	2	1	3	2	3	200	508	712064	712564	1714	1694	712823	-32768	1715	242.90399999998	-32768	-32768	-32768	-32768	-32768	-32768	-32768	-32768	-32768	-32768	-32768	-745348.096	712820	712868	49	529.599975585938	376.899993896484	735.799987792969	359.399993896484
3	aian0522w	r	0	r	w	27	0	2	37	133	-1	S2C3.TIF	S2C1.TIF	S1C3.TIF	2	2	1	3	1	3	200	701	713915	714615	1823	1809	714849	-32768	1864	218.354999999981	-32768	-32768	-32768	-32768	-32768	-32768	-32768	-32768	-32768	-32768	-32768	-747398.645	714847	714903	57	520.200012207031	382.700012207031	304.200012207031	377.200012207031
3	aian0522w	r	0	r	w	27	0	2	38	134	1	S2C1.TIF	S2C3.TIF	S1C1.TIF	2	2	1	1	3	1	200	916	716029	716929	1863	1912	717201	-32768	2121	256.582999999984	717200	717239	40	543.900024414062	363.399993896484	376.399993896484	361	120.900001525879	195.699996948242	4.80680977995083	179.177431495303	255.582999999984	717264	717322	59	395.700012207031	358.5	739.099975585938	349
3	aian0522w	r	0	r	w	27	1	2	39	135	-1	S2C3.TIF	S2C1.TIF	S1C2.TIF	2	2	1	3	1	2	200	980	718375	719375	2006	2030	719581	-32768	2081	189.081000000006	719580	719615	36	529.599975585938	386.799987792969	439.899993896484	372.700012207031	69.4000015258789	122.5	2.61308106158917	171.054746187445	188.081000000006	719649	719683	35	444.899993896484	374.200012207031	326	373.600006103516
3	aian0522w	r	0	r	w	27	1	2	40	136	1	S2C2.TIF	S2C3.TIF	S1C1.TIF	2	2	1	2	3	1	200	592	720794	721394	1811	1785	721647	-32768	1736	236.251999999979	-32768	-32768	-32768	-32768	-32768	-32768	-32768	-32768	-32768	-32768	-32768	-754178.748	721642	721684	43	518.400024414062	388.100006103516	722.400024414062	366.5
3	aian0522w	r	0	r	w	27	1	2	41	137	-1	S2C1.TIF	S2C3.TIF	S1C2.TIF	2	2	1	1	3	2	200	612	724292	724892	1951	1943	725202	-32768	1888	294.437000000034	-32768	-32768	-32768	-32768	-32768	-32768	-32768	-32768	-32768	-32768	-32768	-757675.563	725199	725244	46	524	382.799987792969	321.299987792969	376.600006103516
3	aian0522w	r	0	r	w	27	0	2	42	138	1	S1C1.TIF	S1C3.TIF	S2C1.TIF	1	1	2	1	3	1	200	759	726581	727331	1407	1414	727573	-32768	1434	226.462999999989	-32768	-32768	-32768	-32768	-32768	-32768	-32768	-32768	-32768	-32768	-32768	-760114.537	727570	727613	44	506.899993896484	378.5	710	380.600006103516
3	aian0522w	r	0	r	w	27	1	2	43	139	-1	S1C1.TIF	S1C3.TIF	S2C2.TIF	1	1	2	1	3	2	200	944	728688	729638	1404	1412	729874	-32768	1504	220.082000000053	-32768	-32768	-32768	-32768	-32768	-32768	-32768	-32768	-32768	-32768	-32768	-762421.918	729871	729914	44	507.200012207031	379.299987792969	322	370.299987792969
3	aian0522w	r	0	r	w	27	0	2	44	140	-1	S2C2.TIF	S2C1.TIF	S1C2.TIF	2	2	1	2	1	2	200	978	730960	731960	1770	1799	732234	-32768	1881	257.079000000027	-32768	-32768	-32768	-32768	-32768	-32768	-32768	-32768	-32768	-32768	-32768	-764744.921	732231	732273	43	531.5	368.200012207031	330.5	362.299987792969
3	aian0522w	r	0	r	w	27	1	2	45	141	-1	S1C1.TIF	S1C3.TIF	S2C2.TIF	1	1	2	1	3	2	200	805	733305	734105	1709	1710	734321	-32768	1782	200.21100000001	-32768	-32768	-32768	-32768	-32768	-32768	-32768	-32768	-32768	-32768	-32768	-766888.789	734317	734360	44	530.5	375.5	359.5	376.5
3	aian0522w	r	0	r	w	27	0	2	46	142	-1	S2C3.TIF	S2C2.TIF	S1C3.TIF	2	2	1	3	2	3	200	835	735565	736615	1965	1986	736862	-32768	2072	231.275999999954	-32768	-32768	-32768	-32768	-32768	-32768	-32768	-32768	-32768	-32768	-32768	-769398.724	736859	736907	49	539.400024414062	358.299987792969	333.399993896484	357.299987792969
3	aian0522w	r	0	r	w	27	0	2	47	143	-1	S2C1.TIF	S2C3.TIF	S1C1.TIF	2	2	1	1	3	1	200	873	737956	738856	2131	2140	739054	-32768	2096	182.065999999992	-32768	-32768	-32768	-32768	-32768	-32768	-32768	-32768	-32768	-32768	-32768	-771639.934	739050	739094	45	538.299987792969	385.299987792969	351.700012207031	385.600006103516
3	aian0522w	r	0	r	w	27	1	2	48	144	1	S1C1.TIF	S1C2.TIF	S2C3.TIF	1	1	2	1	2	3	200	960	740211	741161	2099	2066	741388	-32768	2054	211.206000000006	-32768	-32768	-32768	-32768	-32768	-32768	-32768	-32768	-32768	-32768	-32768	-773944.794	741384	741429	46	528.200012207031	387.299987792969	720.700012207031	371.100006103516
3	aian0522w	r	0	r	w	27	0	2	49	145	-1	S1C2.TIF	S1C3.TIF	S2C2.TIF	1	1	2	2	3	2	200	650	742513	743163	1686	1677	743370	-32768	1719	190.618999999948	-32768	-32768	-32768	-32768	-32768	-32768	-32768	-32768	-32768	-32768	-32768	-775947.381	743368	743411	44	526.599975585938	381.100006103516	334.799987792969	381.899993896484
3	aian0522w	r	0	r	w	27	1	2	50	146	-1	S2C2.TIF	S2C3.TIF	S1C1.TIF	2	2	1	2	3	1	200	633	744485	745135	1859	1843	745354	-32768	1831	202.785000000033	-32768	-32768	-32768	-32768	-32768	-32768	-32768	-32768	-32768	-32768	-32768	-777919.215	745351	745395	45	530.799987792969	382.700012207031	340.100006103516	375.5
3	aian0522w	r	0	r	w	27	0	2	51	147	1	S2C2.TIF	S2C1.TIF	S1C2.TIF	2	2	1	2	1	2	200	587	746447	747047	1898	1928	747125	-32768	1922	62.3580000000075	-32768	-32768	-32768	-32768	-32768	-32768	-32768	-32768	-32768	-32768	-32768	-779830.642	747309	747352	44	535	376.899993896484	736.400024414062	358.899993896484
3	aian0522w	r	0	r	w	27	1	2	52	148	1	S2C3.TIF	S2C1.TIF	S1C2.TIF	2	2	1	3	1	2	200	786	748665	749465	1922	1916	749729	-32768	1958	247.824999999953	-32768	-32768	-32768	-32768	-32768	-32768	-32768	-32768	-32768	-32768	-32768	-782249.175	749727	749773	47	540.5	371.100006103516	742.599975585938	357.600006103516
3	aian0522w	r	0	r	w	27	0	2	53	149	-1	S2C3.TIF	S2C2.TIF	S1C3.TIF	2	2	1	3	2	3	200	634	750848	751648	2078	2111	751971	-32768	2238	307.158999999985	751963	752007	45	561.200012207031	346.700012207031	372.200012207031	356	118.800003051758	170.5	5.42982283230781	-177.179600487217	299.158999999985	752174	752188	15	371.5	357	336.399993896484	354.100006103516
3	aian0522w	r	0	r	w	27	0	2	54	150	-1	S2C1.TIF	S2C3.TIF	S1C1.TIF	2	2	1	1	3	1	200	794	753228	754028	1601	1590	754237	-32768	1628	192.560000000056	-32768	-32768	-32768	-32768	-32768	-32768	-32768	-32768	-32768	-32768	-32768	-786812.44	754236	754292	57	529.400024414062	376.100006103516	305.799987792969	368.299987792969
3	aian0522w	r	0	r	w	27	1	2	55	151	1	S1C2.TIF	S1C1.TIF	S2C3.TIF	1	1	2	2	1	3	200	651	755383	756033	1729	1741	756277	-32768	1830	227.716999999946	-32768	-32768	-32768	-32768	-32768	-32768	-32768	-32768	-32768	-32768	-32768	-788817.283	756274	756316	43	538.400024414062	378.799987792969	739.5	363.5
3	aian0522w	r	0	r	w	27	0	2	56	152	1	S2C2.TIF	S2C1.TIF	S1C2.TIF	2	2	1	2	1	2	200	880	757409	758309	1964	1983	758552	-32768	2066	227.239999999991	-32768	-32768	-32768	-32768	-32768	-32768	-32768	-32768	-32768	-32768	-32768	-791092.76	758549	758593	45	541.299987792969	384.299987792969	741.900024414062	367.100006103516
3	aian0522w	r	0	r	w	27	1	2	57	153	1	S2C3.TIF	S2C2.TIF	S1C1.TIF	2	2	1	3	2	1	200	644	759683	760333	2023	2045	760577	-32768	2049	228.393999999971	-32768	-32768	-32768	-32768	-32768	-32768	-32768	-32768	-32768	-32768	-32768	-793116.606	760573	760613	41	548.099975585938	355.200012207031	710.799987792969	343
3	aian0522w	r	0	r	w	27	1	2	58	154	-1	S1C2.TIF	S1C1.TIF	S2C3.TIF	1	1	2	2	1	3	200	548	761669	762219	1890	1895	762453	-32768	1876	218.111000000034	-32768	-32768	-32768	-32768	-32768	-32768	-32768	-32768	-32768	-32768	-32768	-795002.889	762449	762493	45	533.299987792969	376.399993896484	341.799987792969	368.200012207031
3	aian0522w	r	0	r	w	27	0	2	59	155	-1	S1C1.TIF	S1C3.TIF	S2C1.TIF	1	1	2	1	3	1	200	956	763546	764796	2032	2008	765030	-32768	1985	217.373000000021	765028	765073	46	550.5	368	363.899993896484	370.100006103516	113.099998474121	171.800003051758	5.35471703240638	-179.354052412299	215.373000000021	765259	765271	13	359.700012207031	371.600006103516	333.600006103516	371.200012207031
3	aian0522w	r	0	r	w	27	1	2	60	156	-1	S2C1.TIF	S2C3.TIF	S1C2.TIF	2	2	1	1	3	2	200	537	766299	766849	1646	1627	767114	-32768	1629	248.83600000001	-32768	-32768	-32768	-32768	-32768	-32768	-32768	-32768	-32768	-32768	-32768	-799633.164	767110	767153	44	518.5	374	320.200012207031	370.799987792969
3	aian0522w	r	0	r	w	27	0	2	61	157	-1	S1C1.TIF	S1C2.TIF	S2C1.TIF	1	1	2	1	2	1	200	648	768228	768878	1724	1733	769074	-32768	1714	180.376000000047	-32768	-32768	-32768	-32768	-32768	-32768	-32768	-32768	-32768	-32768	-32768	-801661.624	769074	769117	44	529.799987792969	377.5	321.700012207031	363.299987792969
3	aian0522w	r	0	r	w	27	0	2	62	158	-1	S1C3.TIF	S1C1.TIF	S2C3.TIF	1	1	2	3	1	3	200	961	770189	771139	1651	1660	771379	-32768	1675	223.596999999951	771376	771413	38	528.799987792969	384.899993896484	405.5	371	90.5999984741211	159.300003051758	3.57067652095541	173.568690958561	220.596999999951	771519	771542	24	410.5	368.899993896484	337.100006103516	376
3	aian0522w	r	0	r	w	27	0	2	63	159	-1	S1C3.TIF	S1C2.TIF	S2C3.TIF	1	1	2	3	2	3	200	979	772599	773599	1758	1783	773804	-32768	1909	189.18200000003	-32768	-32768	-32768	-32768	-32768	-32768	-32768	-32768	-32768	-32768	-32768	-806382.818	773800	773843	44	542.599975585938	367.100006103516	354.399993896484	363.200012207031
3	aian0522w	r	0	r	w	27	0	2	64	160	1	S1C3.TIF	S1C2.TIF	S2C3.TIF	1	1	2	3	2	3	200	765	775776	776526	2075	2081	776760	-32768	2119	217.675000000047	-32768	-32768	-32768	-32768	-32768	-32768	-32768	-32768	-32768	-32768	-32768	-809310.325	776757	776803	47	540.099975585938	365.899993896484	737.299987792969	365.100006103516
3	aian0522w	r	0	r	w	27	0	2	65	161	1	S1C3.TIF	S1C1.TIF	S2C3.TIF	1	1	2	3	1	3	200	786	777890	778690	1814	1811	778950	-32768	1835	243.805999999982	-32768	-32768	-32768	-32768	-32768	-32768	-32768	-32768	-32768	-32768	-32768	-811474.194	778949	778989	41	532.900024414062	371.100006103516	725.200012207031	350.399993896484
3	aian0522w	r	0	r	w	27	1	2	66	162	-1	S2C3.TIF	S2C1.TIF	S1C2.TIF	2	2	1	3	1	2	200	830	780086	780936	1860	1884	781148	-32768	1962	195.944000000018	-32768	-32768	-32768	-32768	-32768	-32768	-32768	-32768	-32768	-32768	-32768	-813720.056	781145	781190	46	528.200012207031	371.399993896484	338.200012207031	370.700012207031
3	aian0522w	r	0	r	w	27	0	2	67	163	1	S1C1.TIF	S1C2.TIF	S2C1.TIF	1	1	2	1	2	1	200	724	782229	782979	1839	1859	783187	-32768	1943	192.238999999943	-32768	-32768	-32768	-32768	-32768	-32768	-32768	-32768	-32768	-32768	-32768	-815762.761	783182	783219	38	527.5	368.5	696	352.799987792969
3	aian0522w	r	0	r	w	27	1	2	68	164	-1	S1C3.TIF	S1C2.TIF	S2C1.TIF	1	1	2	3	2	1	200	935	784300	785250	1715	1708	785474	-32768	1778	208.076000000001	-32768	-32768	-32768	-32768	-32768	-32768	-32768	-32768	-32768	-32768	-32768	-818033.924	785471	785513	43	532.599975585938	383.899993896484	349.200012207031	376.200012207031
3	aian0522w	r	0	r	w	27	1	2	69	165	1	S2C3.TIF	S2C1.TIF	S1C2.TIF	2	2	1	3	1	2	200	939	786841	787791	1723	1739	787858	-32768	1763	50.9939999999478	-32768	-32768	-32768	-32768	-32768	-32768	-32768	-32768	-32768	-32768	-32768	-820575.006	788043	788076	34	528.200012207031	381	689.099975585938	357
3	aian0522w	r	0	r	w	27	1	2	70	166	1	S2C1.TIF	S2C3.TIF	S1C2.TIF	2	2	1	1	3	2	200	933	789130	790080	1642	1629	790305	-32768	1671	209.224999999977	-32768	-32768	-32768	-32768	-32768	-32768	-32768	-32768	-32768	-32768	-32768	-822863.775	790300	790344	45	525.900024414062	369.700012207031	730.799987792969	357.299987792969
3	aian0522w	r	0	r	w	27	0	2	71	167	1	S1C2.TIF	S1C3.TIF	S2C2.TIF	1	1	2	2	3	2	200	807	791996	792796	1831	1872	793028	-32768	2059	216.342999999993	-32768	-32768	-32768	-32768	-32768	-32768	-32768	-32768	-32768	-32768	-32768	-825579.657	793024	793067	44	548.200012207031	368.200012207031	735.099975585938	351.799987792969
3	aian0522w	r	0	r	w	27	0	2	72	168	-1	S1C3.TIF	S1C2.TIF	S2C3.TIF	1	1	2	3	2	3	200	932	794628	796978	1908	1945	797299	-32768	2047	305.238000000012	-32768	-32768	-32768	-32768	-32768	-32768	-32768	-32768	-32768	-32768	-32768	-829761.762	797295	797342	48	532.5	347.399993896484	333.200012207031	356.399993896484
3	aian0522w	r	0	r	w	27	0	2	73	169	1	S1C2.TIF	S1C3.TIF	S2C2.TIF	1	1	2	2	3	2	200	851	799295	800145	1514	1518	800399	-32768	1550	238.025000000023	-32768	-32768	-32768	-32768	-32768	-32768	-32768	-32768	-32768	-32768	-32768	-832928.975	800397	800440	44	522.099975585938	372.5	733.400024414062	362.299987792969
3	aian0522w	r	0	r	w	27	0	2	74	170	1	S2C1.TIF	S2C3.TIF	S1C1.TIF	2	2	1	1	3	1	200	602	801487	802087	1677	1669	802346	-32768	1687	243.062999999966	-32768	-32768	-32768	-32768	-32768	-32768	-32768	-32768	-32768	-32768	-32768	-834870.937	802344	802387	44	531.400024414062	375.5	735.099975585938	355.700012207031
3	aian0522w	r	0	r	w	27	0	2	75	171	-1	S1C1.TIF	S1C3.TIF	S2C1.TIF	1	1	2	1	3	1	200	935	803717	804667	1978	2032	804895	-32768	2099	211.920000000042	-32768	-32768	-32768	-32768	-32768	-32768	-32768	-32768	-32768	-32768	-32768	-837451.08	804893	804935	43	537.799987792969	368.799987792969	344.200012207031	371.100006103516
3	aian0522w	r	0	r	w	27	1	2	76	172	-1	S1C3.TIF	S1C1.TIF	S2C2.TIF	1	1	2	3	1	2	200	993	881301	882301	2158	2155	882475	-32768	2068	158.055999999982	-32768	-32768	-32768	-32768	-32768	-32768	-32768	-32768	-32768	-32768	-32768	-915084.944	882472	882515	44	484.100006103516	395.399993896484	308.899993896484	392.399993896484
3	aian0522w	r	0	r	w	27	1	2	77	173	1	S2C2.TIF	S2C1.TIF	S1C3.TIF	2	2	1	2	1	3	200	917	883575	885475	2198	2190	885633	-32768	2117	141.923999999999	-32768	-32768	-32768	-32768	-32768	-32768	-32768	-32768	-32768	-32768	-32768	-918259.076	885718	885763	46	500.700012207031	377.100006103516	716	360.399993896484
3	aian0522w	r	0	r	w	27	1	2	78	174	-1	S2C1.TIF	S2C2.TIF	S1C3.TIF	2	2	1	1	2	3	200	733	886868	887618	2178	2177	887817	-32768	2222	183.442000000039	-32768	-32768	-32768	-32768	-32768	-32768	-32768	-32768	-32768	-32768	-32768	-920401.558	887814	887859	46	502.100006103516	388.299987792969	292.5	392.5
3	aian0522w	r	0	r	w	27	1	2	79	175	-1	S1C3.TIF	S1C1.TIF	S2C2.TIF	1	1	2	3	1	2	200	819	888959	889809	1950	1952	889989	-32768	2096	163.582000000053	-32768	-32768	-32768	-32768	-32768	-32768	-32768	-32768	-32768	-32768	-32768	-922593.418	889988	890028	41	501.600006103516	401.799987792969	326.100006103516	396.299987792969
3	aian0522w	r	0	r	w	27	0	2	80	176	1	S2C1.TIF	S2C2.TIF	S1C1.TIF	2	2	1	1	2	1	200	582	891082	891682	2001	1971	891918	-32768	2016	219.285999999964	-32768	-32768	-32768	-32768	-32768	-32768	-32768	-32768	-32768	-32768	-32768	-924466.714	891916	891961	46	485.399993896484	399	698.299987792969	398.5
3	aian0522w	r	0	r	w	27	1	2	81	177	1	S2C1.TIF	S2C3.TIF	S1C2.TIF	2	2	1	1	3	2	200	647	893023	893673	2161	2128	893683	-32768	2140	-6.32099999999627	-32768	-32768	-32768	-32768	-32768	-32768	-32768	-32768	-32768	-32768	-32768	-926457.321	893917	894027	111	494.899993896484	393.700012207031	673.400024414062	380.100006103516
3	aian0522w	r	0	r	w	27	1	2	82	178	1	S1C2.TIF	S1C1.TIF	S2C3.TIF	1	1	2	2	1	3	200	528	895116	895666	1850	1870	895893	-32768	1886	210.802000000025	-32768	-32768	-32768	-32768	-32768	-32768	-32768	-32768	-32768	-32768	-32768	-928450.198	895892	895935	44	477.200012207031	383.200012207031	665.900024414062	375.100006103516
3	aian0522w	r	0	r	w	27	1	2	83	179	1	S2C1.TIF	S2C2.TIF	S1C3.TIF	2	2	1	1	2	3	200	629	897037	897687	2228	2220	897794	-32768	2228	91.3199999999488	-32768	-32768	-32768	-32768	-32768	-32768	-32768	-32768	-32768	-32768	-32768	-930470.68	897937	897974	38	500.5	397.100006103516	667.900024414062	387.100006103516
3	aian0522w	r	0	r	w	27	0	2	84	180	-1	S2C2.TIF	S2C1.TIF	S1C2.TIF	2	2	1	2	1	2	200	735	899080	899830	1799	1811	900027	-32768	1901	181.381999999983	-32768	-32768	-32768	-32768	-32768	-32768	-32768	-32768	-32768	-32768	-32768	-932613.618	900024	900071	48	480.899993896484	402.799987792969	280.100006103516	395.899993896484
3	aian0522w	r	0	r	w	27	1	2	85	181	-1	S1C1.TIF	S1C2.TIF	S2C3.TIF	1	1	2	1	2	3	200	548	902203	902753	2103	2111	902978	-32768	1982	208.364999999991	-32768	-32768	-32768	-32768	-32768	-32768	-32768	-32768	-32768	-32768	-32768	-935537.635	902974	903015	42	474.399993896484	399.799987792969	303.200012207031	394.100006103516
3	aian0522w	r	0	r	w	27	0	2	86	182	-1	S2C2.TIF	S2C3.TIF	S1C2.TIF	2	2	1	2	3	2	200	695	904079	905129	1948	1971	905421	-32768	2118	275.611999999965	-32768	-32768	-32768	-32768	-32768	-32768	-32768	-32768	-32768	-32768	-32768	-937913.388	905417	905463	47	502.899993896484	385.299987792969	281.600006103516	387
3	aian0522w	r	0	r	w	27	1	2	87	183	-1	S2C1.TIF	S2C2.TIF	S1C3.TIF	2	2	1	1	2	3	200	665	906521	907371	1823	1822	907518	-32768	1824	130.859000000055	-32768	-32768	-32768	-32768	-32768	-32768	-32768	-32768	-32768	-32768	-32768	-940155.141	907599	907642	44	482.399993896484	409	290.799987792969	397
3	aian0522w	r	0	r	w	27	1	2	88	184	1	S1C1.TIF	S1C3.TIF	S2C2.TIF	1	1	2	1	3	2	200	680	908697	909397	2099	2101	909635	-32768	2088	222.58600000001	-32768	-32768	-32768	-32768	-32768	-32768	-32768	-32768	-32768	-32768	-32768	-942180.414	909633	909679	47	495.200012207031	392.299987792969	696	384.5
3	aian0522w	r	0	r	w	27	1	2	89	185	-1	S1C3.TIF	S1C2.TIF	S2C1.TIF	1	1	2	3	2	1	200	587	910827	912277	1977	1990	912500	-32768	1964	206.954000000027	-32768	-32768	-32768	-32768	-32768	-32768	-32768	-32768	-32768	-32768	-32768	-945061.046	912497	912541	45	472.700012207031	397.600006103516	287	391.5
3	aian0522w	r	0	r	w	27	0	2	90	186	1	S2C3.TIF	S2C2.TIF	S1C3.TIF	2	2	1	3	2	3	200	901	913590	915590	1885	1895	915830	-32768	1943	223.349000000046	-32768	-32768	-32768	-32768	-32768	-32768	-32768	-32768	-32768	-32768	-32768	-948374.651	915826	915870	45	477.899993896484	397.799987792969	688.5	380.399993896484
3	aian0522w	r	0	r	w	27	1	2	91	187	1	S2C3.TIF	S2C2.TIF	S1C1.TIF	2	2	1	3	2	1	200	962	917911	918861	2248	2217	918934	-32768	2154	57.1300000000047	-32768	-32768	-32768	-32768	-32768	-32768	-32768	-32768	-32768	-32768	-32768	-951644.87	919076	919122	47	478.399993896484	388.700012207031	692.900024414062	382.399993896484
3	aian0522w	r	0	r	w	27	1	2	92	188	1	S1C2.TIF	S1C3.TIF	S2C1.TIF	1	1	2	2	3	1	200	815	920200	921700	2270	2305	921939	-32768	2343	222.829000000027	-32768	-32768	-32768	-32768	-32768	-32768	-32768	-32768	-32768	-32768	-32768	-954484.171	921938	921980	43	512.900024414062	401.100006103516	709.5	393.299987792969
3	aian0522w	r	0	r	w	27	1	2	93	189	1	S1C1.TIF	S1C3.TIF	S2C2.TIF	1	1	2	1	3	2	200	565	923028	923628	2026	2012	923864	-32768	2096	219.695999999996	-32768	-32768	-32768	-32768	-32768	-32768	-32768	-32768	-32768	-32768	-32768	-956412.304	923861	923905	45	503.100006103516	398.100006103516	703.400024414062	387.600006103516
3	aian0522w	r	0	r	w	27	0	2	94	190	1	S1C1.TIF	S1C2.TIF	S2C1.TIF	1	1	2	1	2	1	200	764	924986	925736	1994	2000	925987	-32768	2070	235.155999999959	-32768	-32768	-32768	-32768	-32768	-32768	-32768	-32768	-32768	-32768	-32768	-958519.844	925983	926026	44	483.299987792969	404.600006103516	681.400024414062	394.100006103516
3	aian0522w	r	0	r	w	27	1	2	95	191	1	S1C3.TIF	S1C2.TIF	S2C1.TIF	1	1	2	3	2	1	200	555	927527	928077	2272	2277	928295	-32768	2352	201.658999999985	-32768	-32768	-32768	-32768	-32768	-32768	-32768	-32768	-32768	-32768	-32768	-960861.341	928293	928336	44	508.299987792969	397.899993896484	693	401
3	aian0522w	r	0	r	w	27	0	2	96	192	1	S1C3.TIF	S1C2.TIF	S2C3.TIF	1	1	2	3	2	3	200	881	929421	930821	2103	2097	931045	-32768	2096	208.234000000055	-32768	-32768	-32768	-32768	-32768	-32768	-32768	-32768	-32768	-32768	-32768	-963604.766	931042	931085	44	486.399993896484	402	683.900024414062	395.200012207031
3	aian0522w	r	0	r	w	27	0	3	1	193	-1	S2C1.TIF	S2C2.TIF	S1C1.TIF	2	2	1	1	2	1	200	759	934234	935584	2301	2325	935644	-32768	2310	44.0670000000391	935825	935848	24	499.399993896484	394	571.799987792969	384.899993896484	84.3000030517578	128.699996948242	2.09989301600974	7.17422124602905	225.067000000039	935877	935924	48	570.5	387	308.899993896484	399
3	aian0522w	r	0	r	w	27	1	3	2	194	-1	S2C1.TIF	S2C3.TIF	S1C2.TIF	2	2	1	1	3	2	200	684	936991	938191	2241	2295	938378	-32768	2438	171.168999999994	938375	938412	38	507.799987792969	391.700012207031	364.299987792969	394.200012207031	105.900001525879	169.699996948242	4.12419061310933	-179.001169657428	168.168999999994	938514	938535	22	365.700012207031	393.600006103516	314.799987792969	400.5
3	aian0522w	r	0	r	w	27	0	3	3	195	1	S2C1.TIF	S2C3.TIF	S1C1.TIF	2	2	1	1	3	1	200	826	939622	941122	2176	2185	941280	-32768	2197	142.513000000035	-32768	-32768	-32768	-32768	-32768	-32768	-32768	-32768	-32768	-32768	-32768	-973905.487	941375	941420	46	488.200012207031	406.600006103516	684.900024414062	401
3	aian0522w	r	0	r	w	27	0	3	4	196	1	S2C1.TIF	S2C2.TIF	S1C1.TIF	2	2	1	1	2	1	200	877	942926	943826	2102	2100	944041	-32768	2172	199.800999999978	-32768	-32768	-32768	-32768	-32768	-32768	-32768	-32768	-32768	-32768	-32768	-976609.199	944039	944080	42	508.100006103516	391.100006103516	694.200012207031	383.100006103516
3	aian0522w	r	0	r	w	27	1	3	5	197	-1	S2C2.TIF	S2C3.TIF	S1C1.TIF	2	2	1	2	3	1	200	549	945114	946164	1827	1844	946363	-32768	1883	182.096999999951	-32768	-32768	-32768	-32768	-32768	-32768	-32768	-32768	-32768	-32768	-32768	-978948.903	946360	946399	40	483.299987792969	414.5	344.899993896484	403.299987792969
3	aian0522w	r	0	r	w	27	1	3	6	198	1	S2C1.TIF	S2C2.TIF	S1C3.TIF	2	2	1	1	2	3	200	620	947433	948083	1860	1888	948331	-32768	1921	231.273000000045	-32768	-32768	-32768	-32768	-32768	-32768	-32768	-32768	-32768	-32768	-32768	-980867.727	948329	948371	43	492.200012207031	407.100006103516	697.200012207031	395.600006103516
3	aian0522w	r	0	r	w	27	1	3	7	199	-1	S1C3.TIF	S1C1.TIF	S2C2.TIF	1	1	2	3	1	2	200	813	949414	950664	1941	1969	951976	-32768	2135	1296.30299999996	-32768	-32768	-32768	-32768	-32768	-32768	-32768	-32768	-32768	-32768	-32768	-983447.697	952428	952469	42	519.299987792969	401.700012207031	322.299987792969	411.299987792969
3	aian0522w	r	0	r	w	27	1	3	8	200	-1	S1C1.TIF	S1C2.TIF	S2C3.TIF	1	1	2	1	2	3	200	632	953539	954189	2048	2037	954441	-32768	2049	236.645000000019	-32768	-32768	-32768	-32768	-32768	-32768	-32768	-32768	-32768	-32768	-32768	-986972.355	954439	954483	45	491.700012207031	419.700012207031	289.700012207031	415.399993896484
3	aian0522w	r	0	r	w	27	0	3	9	201	-1	S2C1.TIF	S2C3.TIF	S1C1.TIF	2	2	1	1	3	1	200	695	955584	956284	2082	2082	956474	-32768	2114	174.753000000026	956470	956502	33	491.700012207031	407.899993896484	387	409.299987792969	89.1999969482422	129.300003051758	3.01322010857668	-179.233502417174	170.753000000026	956627	956650	24	389.899993896484	409.700012207031	314	411
3	aian0522w	r	0	r	w	27	1	3	10	202	1	S1C1.TIF	S1C2.TIF	S2C3.TIF	1	1	2	1	2	3	200	755	957718	958718	2107	2091	958943	-32768	2255	208.454999999958	-32768	-32768	-32768	-32768	-32768	-32768	-32768	-32768	-32768	-32768	-32768	-991502.545	958941	958983	43	502	401.299987792969	688.299987792969	404.299987792969
3	aian0522w	r	0	r	w	27	0	3	11	203	1	S1C3.TIF	S1C1.TIF	S2C3.TIF	1	1	2	3	1	3	200	827	960054	960904	2209	2244	961135	-32768	2391	215.442000000039	-32768	-32768	-32768	-32768	-32768	-32768	-32768	-32768	-32768	-32768	-32768	-993687.558	961132	961174	43	510	395.600006103516	708.099975585938	392.399993896484
3	aian0522w	r	0	r	w	27	1	3	12	204	-1	S1C2.TIF	S1C1.TIF	S2C3.TIF	1	1	2	2	1	3	200	638	962488	963738	2278	2300	963986	-32768	2316	231.881999999983	-32768	-32768	-32768	-32768	-32768	-32768	-32768	-32768	-32768	-32768	-32768	-996522.118	963981	964025	45	503.299987792969	398.200012207031	314.600006103516	401.700012207031
3	aian0522w	r	0	r	w	27	1	3	13	205	1	S1C3.TIF	S1C1.TIF	S2C2.TIF	1	1	2	3	1	2	200	917	965111	967961	2029	2020	968220	-32768	1926	242.738000000012	-32768	-32768	-32768	-32768	-32768	-32768	-32768	-32768	-32768	-32768	-32768	-1000745.262	968213	968260	48	469.700012207031	411.899993896484	692	388.5
3	aian0522w	r	0	r	w	27	0	3	14	206	-1	S1C1.TIF	S1C3.TIF	S2C1.TIF	1	1	2	1	3	1	200	626	969313	970563	2012	1998	970796	-32768	2085	216.386999999988	-32768	-32768	-32768	-32768	-32768	-32768	-32768	-32768	-32768	-32768	-32768	-1003347.613	970792	970835	44	489.399993896484	397.600006103516	302.5	399.299987792969
3	aian0522w	r	0	r	w	27	0	3	15	207	-1	S1C1.TIF	S1C2.TIF	S2C1.TIF	1	1	2	1	2	1	200	714	971853	972553	2277	2322	972834	-32768	2468	264.918999999994	-32768	-32768	-32768	-32768	-32768	-32768	-32768	-32768	-32768	-32768	-32768	-1005337.081	972831	972880	50	505.5	381.399993896484	278.200012207031	391.899993896484
3	aian0522w	r	0	r	w	27	1	3	16	208	-1	S2C2.TIF	S2C1.TIF	S1C3.TIF	2	2	1	2	1	3	200	642	973927	974577	2047	2068	974743	-32768	2097	150.609999999986	-32768	-32768	-32768	-32768	-32768	-32768	-32768	-32768	-32768	-32768	-32768	-1007360.39	974788	974835	48	505.299987792969	392	314.399993896484	392.600006103516
3	aian0522w	r	0	r	w	27	1	3	17	209	1	S1C3.TIF	S1C2.TIF	S2C1.TIF	1	1	2	3	2	1	200	708	975916	976616	2320	2377	976903	-32768	2601	270.640999999945	-32768	-32768	-32768	-32768	-32768	-32768	-32768	-32768	-32768	-32768	-32768	-1009400.359	976899	976945	47	515.5	399.600006103516	716.900024414062	400.799987792969
3	aian0522w	r	0	r	w	27	1	3	18	210	-1	S2C3.TIF	S2C1.TIF	S1C2.TIF	2	2	1	3	1	2	200	858	978023	978873	2425	2451	979114	-32768	2476	225.814999999944	-32768	-32768	-32768	-32768	-32768	-32768	-32768	-32768	-32768	-32768	-32768	-1011656.185	979111	979156	46	519.400024414062	393.5	301.200012207031	392.799987792969
3	aian0522w	r	0	r	w	27	0	3	19	211	-1	S2C1.TIF	S2C2.TIF	S1C1.TIF	2	2	1	1	2	1	200	733	980196	981146	2268	2324	981379	-32768	2512	216.996999999974	-32768	-32768	-32768	-32768	-32768	-32768	-32768	-32768	-32768	-32768	-32768	-1013930.003	981378	981425	48	518.400024414062	391	312.100006103516	386.5
3	aian0522w	r	0	r	w	27	0	3	20	212	-1	S1C3.TIF	S1C2.TIF	S2C3.TIF	1	1	2	3	2	3	200	806	982498	983298	2596	2614	983492	-32768	2720	177.616999999969	-32768	-32768	-32768	-32768	-32768	-32768	-32768	-32768	-32768	-32768	-32768	-1016082.383	983491	983537	47	522.299987792969	403.299987792969	315.399993896484	399.5
3	aian0522w	r	0	r	w	27	0	3	21	213	-1	S1C2.TIF	S1C3.TIF	S2C2.TIF	1	1	2	2	3	2	200	737	984608	985358	2125	2142	985575	-32768	2195	200.508999999962	-32768	-32768	-32768	-32768	-32768	-32768	-32768	-32768	-32768	-32768	-32768	-1018142.491	985571	985617	47	508.399993896484	407.799987792969	310.100006103516	401.600006103516
3	aian0522w	r	0	r	w	27	0	3	22	214	1	S2C1.TIF	S2C2.TIF	S1C1.TIF	2	2	1	1	2	1	200	715	986649	987399	2194	2202	987629	-32768	2230	214.032000000007	-32768	-32768	-32768	-32768	-32768	-32768	-32768	-32768	-32768	-32768	-32768	-1020182.968	987626	987668	43	512.200012207031	410.399993896484	690.700012207031	399.100006103516
3	aian0522w	r	0	r	w	27	0	3	23	215	-1	S2C2.TIF	S2C3.TIF	S1C2.TIF	2	2	1	2	3	2	200	631	988792	989442	1949	1980	989619	-32768	2084	160.861999999965	989648	989667	20	500.100006103516	395.200012207031	452.799987792969	405.5	70.5	93.6999969482422	1.39505719201151	-167.715776037831	189.861999999965	989723	989758	36	443.5	401.5	306.299987792969	396.700012207031
3	aian0522w	r	0	r	w	27	0	3	24	216	1	S2C2.TIF	S2C3.TIF	S1C2.TIF	2	2	1	2	3	2	200	757	990834	991584	2048	2055	991843	-32768	2130	242.015999999945	-32768	-32768	-32768	-32768	-32768	-32768	-32768	-32768	-32768	-32768	-32768	-1024368.984	991839	991885	47	494.899993896484	410.700012207031	703.799987792969	389.399993896484
3	aian0522w	r	0	r	w	27	1	3	25	217	-1	S1C1.TIF	S1C3.TIF	S2C2.TIF	1	1	2	1	3	2	200	838	993132	993982	2412	2440	994189	-32768	2538	191.331000000006	-32768	-32768	-32768	-32768	-32768	-32768	-32768	-32768	-32768	-32768	-32768	-1026765.669	994187	994230	44	522.299987792969	392.899993896484	325.399993896484	395.200012207031
3	aian0522w	r	0	r	w	27	1	3	26	218	1	S2C1.TIF	S2C2.TIF	S1C3.TIF	2	2	1	1	2	3	200	665	995275	995975	2563	2583	996345	-32768	2776	353.467999999993	-32768	-32768	-32768	-32768	-32768	-32768	-32768	-32768	-32768	-32768	-32768	-1028759.532	996343	996386	44	521.200012207031	387.799987792969	720.799987792969	378.899993896484
3	aian0522w	r	0	r	w	27	1	3	27	219	-1	S2C1.TIF	S2C2.TIF	S1C3.TIF	2	2	1	1	2	3	200	738	997450	998200	2718	2691	998403	-32768	2671	186.991000000038	-32768	-32768	-32768	-32768	-32768	-32768	-32768	-32768	-32768	-32768	-32768	-1030984.009	998400	998444	45	519.599975585938	404.799987792969	322.799987792969	415.299987792969
3	aian0522w	r	0	r	w	27	1	3	28	220	1	S2C2.TIF	S2C3.TIF	S1C1.TIF	2	2	1	2	3	1	200	642	999576	1000226	2512	2493	1000473	-32768	2501	231.082999999984	-32768	-32768	-32768	-32768	-32768	-32768	-32768	-32768	-32768	-32768	-32768	-1033009.917	1000470	1000516	47	509	408.200012207031	700	400.5
3	aian0522w	r	0	r	w	27	0	3	29	221	-1	S2C3.TIF	S2C1.TIF	S1C3.TIF	2	2	1	3	1	3	200	859	1001581	1002431	2478	2491	1002669	-32768	2605	221.420999999973	-32768	-32768	-32768	-32768	-32768	-32768	-32768	-32768	-32768	-32768	-32768	-1035215.579	1002668	1002714	47	507.799987792969	390.299987792969	297.799987792969	396.299987792969
3	aian0522w	r	0	r	w	27	0	3	30	222	1	S1C3.TIF	S1C1.TIF	S2C3.TIF	1	1	2	3	1	3	200	693	1003774	1004474	2417	2403	1004718	-32768	2365	227.312000000034	-32768	-32768	-32768	-32768	-32768	-32768	-32768	-32768	-32768	-32768	-32768	-1037258.688	1004716	1004762	47	498.100006103516	387.100006103516	689.299987792969	393.700012207031
3	aian0522w	r	0	r	w	27	0	3	31	223	1	S2C3.TIF	S2C2.TIF	S1C3.TIF	2	2	1	3	2	3	200	531	1005870	1006420	2120	2116	1006682	-32768	2206	246.128999999957	-32768	-32768	-32768	-32768	-32768	-32768	-32768	-32768	-32768	-32768	-32768	-1039203.871	1006678	1006725	48	495.299987792969	392.899993896484	699.200012207031	392.299987792969
3	aian0522w	r	0	r	w	27	1	3	32	224	-1	S2C1.TIF	S2C3.TIF	S1C2.TIF	2	2	1	1	3	2	200	938	1008851	1010101	1923	1918	1010168	-32768	1928	51.064000000013	-32768	-32768	-32768	-32768	-32768	-32768	-32768	-32768	-32768	-32768	-32768	-1042884.936	1010373	1010421	49	485.100006103516	408.600006103516	287.799987792969	396.100006103516
3	aian0522w	r	0	r	w	27	0	3	33	225	-1	S2C2.TIF	S2C1.TIF	S1C2.TIF	2	2	1	2	1	2	200	757	1011531	1013531	1943	1937	1014809	-32768	2272	1261.80599999998	-32768	-32768	-32768	-32768	-32768	-32768	-32768	-32768	-32768	-32768	-32768	-1046315.194	1015798	1015840	43	520.799987792969	395.299987792969	307.5	401.600006103516
3	aian0522w	r	0	r	w	27	1	3	34	226	1	S2C2.TIF	S2C3.TIF	S1C1.TIF	2	2	1	2	3	1	200	599	1016939	1019189	1946	1938	1019270	-32768	1943	65.2120000000577	-32768	-32768	-32768	-32768	-32768	-32768	-32768	-32768	-32768	-32768	-32768	-1051972.788	1019515	1019561	47	481.600006103516	408	694.299987792969	392.299987792969
3	aian0522w	r	0	r	w	27	1	3	35	227	1	S2C3.TIF	S2C1.TIF	S1C2.TIF	2	2	1	3	1	2	200	669	1023802	1025485	2097	2102	1025542	-32768	2167	40.5810000000056	-32768	-32768	-32768	-32768	-32768	-32768	-32768	-32768	-32768	-32768	-32768	-1058269.419	1025853	1025896	44	492.700012207031	398	699.299987792969	394.100006103516
3	aian0522w	r	0	r	w	27	0	3	36	228	1	S1C1.TIF	S1C2.TIF	S2C1.TIF	1	1	2	1	2	1	200	669	1027660	1029010	2521	2494	1029313	-32768	2470	286.15399999998	-32768	-32768	-32768	-32768	-32768	-32768	-32768	-32768	-32768	-32768	-32768	-1061794.846	1029310	1029357	48	510.399993896484	375.700012207031	711.299987792969	382.399993896484
3	aian0522w	r	0	r	w	27	0	3	37	229	1	S1C3.TIF	S1C2.TIF	S2C3.TIF	1	1	2	3	2	3	200	679	1030444	1032194	1955	1978	1032442	-32768	2009	232.479999999981	-32768	-32768	-32768	-32768	-32768	-32768	-32768	-32768	-32768	-32768	-32768	-1064977.52	1032439	1032485	47	487.5	412.299987792969	699.799987792969	392.799987792969
3	aian0522w	r	0	r	w	27	1	3	38	230	-1	S1C3.TIF	S1C2.TIF	S2C1.TIF	1	1	2	3	2	1	200	945	1033569	1036219	2077	2037	1036307	-32768	1974	72.0230000000447	1036475	1036521	47	477.5	416.799987792969	262.100006103516	405.899993896484	127.699996948242	187.600006103516	6.1622738237286	177.082980318097	240.023000000045	1039799	1039839	41	469.100006103516	426.899993896484	278.799987792969	417.399993896484
3	aian0522w	r	0	r	w	27	1	3	39	231	-1	S1C1.TIF	S1C2.TIF	S2C3.TIF	1	1	2	1	2	3	200	842	1103856	1104706	2656	2616	1104952	-32768	2529	229.783000000054	-32768	-32768	-32768	-32768	-32768	-32768	-32768	-32768	-32768	-32768	-32768	-1137490.217	1104951	1105000	50	522.200012207031	386.700012207031	288.100006103516	401.899993896484
3	aian0522w	r	0	r	w	27	0	3	40	232	-1	S2C3.TIF	S2C2.TIF	S1C3.TIF	2	2	1	3	2	3	200	528	1106058	1107158	1678	1684	1107187	-32768	1703	13.0930000001099	1107409	1107456	48	501.5	405.700012207031	722.900024414062	389.799987792969	129.399993896484	217	6.36027239751359	4.11947008625991	235.09300000011	1107572	1107626	55	716.599975585938	390.799987792969	297.100006103516	387.399993896484
3	aian0522w	r	0	r	w	27	1	3	41	233	-1	S1C2.TIF	S1C3.TIF	S2C1.TIF	1	1	2	2	3	1	200	811	1108671	1109471	1689	1670	1109670	-32768	1637	182.580000000075	-32768	-32768	-32768	-32768	-32768	-32768	-32768	-32768	-32768	-32768	-32768	-1142255.42	1109667	1109710	44	479.700012207031	412.700012207031	276	401.700012207031
3	aian0522w	r	0	r	w	27	0	3	42	234	1	S1C1.TIF	S1C3.TIF	S2C1.TIF	1	1	2	1	3	1	200	986	1110791	1111791	1998	2031	1112027	-32768	2225	220.398999999976	-32768	-32768	-32768	-32768	-32768	-32768	-32768	-32768	-32768	-32768	-32768	-1144574.601	1112025	1112068	44	531.5	388.100006103516	719.299987792969	385.700012207031
3	aian0522w	r	0	r	w	27	1	3	43	235	1	S2C1.TIF	S2C3.TIF	S1C2.TIF	2	2	1	1	3	2	200	986	1113160	1114160	2063	2084	1114359	-32768	2156	183.527000000002	-32768	-32768	-32768	-32768	-32768	-32768	-32768	-32768	-32768	-32768	-32768	-1146943.473	1114356	1114393	38	529.599975585938	396.299987792969	683.400024414062	387.100006103516
3	aian0522w	r	0	r	w	27	1	3	44	236	-1	S1C3.TIF	S1C2.TIF	S2C1.TIF	1	1	2	3	2	1	200	582	1115451	1117001	1882	1854	1117058	-32768	1818	40.1410000000615	-32768	-32768	-32768	-32768	-32768	-32768	-32768	-32768	-32768	-32768	-32768	-1149785.859	1117241	1117289	49	496.700012207031	413.299987792969	280.299987792969	412.899993896484
3	aian0522w	r	0	r	w	27	0	3	45	237	1	S1C1.TIF	S1C3.TIF	S2C1.TIF	1	1	2	1	3	1	200	617	1118401	1119051	1912	1902	1119278	-32768	1848	211.066000000108	-32768	-32768	-32768	-32768	-32768	-32768	-32768	-32768	-32768	-32768	-32768	-1151834.934	1119275	1119320	46	478.200012207031	404.299987792969	698.700012207031	386.600006103516
3	aian0522w	r	0	r	w	27	1	3	46	238	1	S2C1.TIF	S2C3.TIF	S1C2.TIF	2	2	1	1	3	2	200	624	1120379	1121029	1707	1714	1121253	-32768	1778	208.367000000086	1121250	1121288	39	494.700012207031	403.5	345.200012207031	399	106.400001525879	162.800003051758	4.29176754535149	178.271626015853	205.367000000086	1121338	1121397	60	351.700012207031	396.200012207031	750	386.600006103516
3	aian0522w	r	0	r	w	27	0	3	47	239	-1	S1C2.TIF	S1C1.TIF	S2C2.TIF	1	1	2	2	1	2	200	749	1122537	1123487	1798	1805	1123716	-32768	1722	213.189999999944	-32768	-32768	-32768	-32768	-32768	-32768	-32768	-32768	-32768	-32768	-32768	-1156270.81	1123714	1123758	45	485.700012207031	411.200012207031	276.600006103516	392.5
3	aian0522w	r	0	r	w	27	0	3	48	240	-1	S1C3.TIF	S1C2.TIF	S2C3.TIF	1	1	2	3	2	3	200	569	1125559	1126159	1960	1952	1126421	-32768	1919	246.486999999965	-32768	-32768	-32768	-32768	-32768	-32768	-32768	-32768	-32768	-32768	-32768	-1158942.513	1126417	1126467	51	506.899993896484	396.200012207031	283.5	409
3	aian0522w	r	0	r	w	27	1	3	49	241	1	S1C3.TIF	S1C2.TIF	S2C1.TIF	1	1	2	3	2	1	200	528	1128129	1128729	1952	1985	1128960	-32768	2123	214.889999999898	-32768	-32768	-32768	-32768	-32768	-32768	-32768	-32768	-32768	-32768	-32768	-1161513.11	1128957	1128997	41	510	412.299987792969	698.400024414062	404.200012207031
3	aian0522w	r	0	r	w	27	0	3	50	242	1	S1C1.TIF	S1C2.TIF	S2C1.TIF	1	1	2	1	2	1	200	988	1131592	1132592	1876	1843	1132668	-32768	1788	59.5730000000913	-32768	-32768	-32768	-32768	-32768	-32768	-32768	-32768	-32768	-32768	-32768	-1165376.427	1132866	1132913	48	492.799987792969	419.200012207031	710.200012207031	393.700012207031
3	aian0522w	r	0	r	w	27	1	3	51	243	1	S2C3.TIF	S2C2.TIF	S1C1.TIF	2	2	1	3	2	1	200	777	1133974	1134774	1729	1732	1135012	-32768	1684	222.209000000032	-32768	-32768	-32768	-32768	-32768	-32768	-32768	-32768	-32768	-32768	-32768	-1167557.791	1135008	1135051	44	487.200012207031	412.200012207031	698.700012207031	390.600006103516
3	aian0522w	r	0	r	w	27	1	3	52	244	-1	S1C2.TIF	S1C3.TIF	S2C1.TIF	1	1	2	2	3	1	200	698	1136144	1136844	1937	1955	1136951	-32768	1955	91.7069999999367	-32768	-32768	-32768	-32768	-32768	-32768	-32768	-32768	-32768	-32768	-32768	-1169627.293	1137048	1137094	47	515.400024414062	409.700012207031	283.100006103516	411.799987792969
3	aian0522w	r	0	r	w	27	0	3	53	245	1	S2C2.TIF	S2C1.TIF	S1C2.TIF	2	2	1	2	1	2	200	788	1138154	1138954	2036	2048	1139190	-32768	2061	219.516999999993	-32768	-32768	-32768	-32768	-32768	-32768	-32768	-32768	-32768	-32768	-32768	-1171738.483	1139187	1139228	42	510.200012207031	394.700012207031	701.700012207031	378.299987792969
3	aian0522w	r	0	r	w	27	0	3	54	246	-1	S1C2.TIF	S1C1.TIF	S2C2.TIF	1	1	2	2	1	2	200	798	1141411	1142211	1740	1758	1142438	-32768	1795	210.22900000005	-32768	-32768	-32768	-32768	-32768	-32768	-32768	-32768	-32768	-32768	-32768	-1174995.771	1142435	1142477	43	492.100006103516	407.100006103516	297.5	404.799987792969
3	aian0522w	r	0	r	w	27	1	3	55	247	-1	S1C2.TIF	S1C1.TIF	S2C3.TIF	1	1	2	2	1	3	200	611	1143580	1144180	1879	1901	1144398	-32768	1951	202.073000000091	-32768	-32768	-32768	-32768	-32768	-32768	-32768	-32768	-32768	-32768	-32768	-1176963.927	1144397	1144441	45	509.5	400.700012207031	300.600006103516	400.5
3	aian0522w	r	0	r	w	27	0	3	56	248	-1	S2C3.TIF	S2C2.TIF	S1C3.TIF	2	2	1	3	2	3	200	797	1145524	1146324	2037	2036	1146549	-32768	2139	209.080000000075	-32768	-32768	-32768	-32768	-32768	-32768	-32768	-32768	-32768	-32768	-32768	-1179107.92	1146546	1146591	46	516.5	390.100006103516	296.600006103516	389
3	aian0522w	r	0	r	w	27	1	3	57	249	1	S1C3.TIF	S1C1.TIF	S2C2.TIF	1	1	2	3	1	2	200	717	1147640	1148740	1613	1653	1148968	-32768	1794	212.915999999968	-32768	-32768	-32768	-32768	-32768	-32768	-32768	-32768	-32768	-32768	-32768	-1181523.084	1148965	1149008	44	495.799987792969	396.899993896484	713.900024414062	375.200012207031
3	aian0522w	r	0	r	w	27	1	3	58	250	-1	S2C2.TIF	S2C3.TIF	S1C1.TIF	2	2	1	2	3	1	200	985	1150401	1151401	1923	1886	1151639	-32768	1837	222.13599999994	1151637	1151685	49	492.399993896484	401.5	697.400024414062	381.200012207031	118.300003051758	197.100006103516	5.91128944966127	5.67142873193823	220.13599999994	1151760	1151816	57	691	383.200012207031	268	389.399993896484
3	aian0522w	r	0	r	w	27	1	3	59	251	1	S2C2.TIF	S2C1.TIF	S1C3.TIF	2	2	1	2	1	3	200	971	1152885	1153885	2003	2000	1154078	-32768	2082	177.085999999894	-32768	-32768	-32768	-32768	-32768	-32768	-32768	-32768	-32768	-32768	-32768	-1186668.914	1154075	1154129	55	511.399993896484	395.600006103516	725.200012207031	386.799987792969
3	aian0522w	r	0	r	w	27	1	3	60	252	1	S1C2.TIF	S1C3.TIF	S2C1.TIF	1	1	2	2	3	1	200	867	1155361	1156611	1761	1749	1156836	-32768	1706	209.578999999911	-32768	-32768	-32768	-32768	-32768	-32768	-32768	-32768	-32768	-32768	-32768	-1189394.421	1156833	1156876	44	488.899993896484	420.399993896484	695.799987792969	392.100006103516
3	aian0522w	r	0	r	w	27	0	3	61	253	-1	S1C1.TIF	S1C2.TIF	S2C1.TIF	1	1	2	1	2	1	200	566	1158347	1159547	1666	1662	1159780	-32768	1651	217.199000000022	1159778	1159823	46	475.5	400.799987792969	266.200012207031	403.299987792969	126.699996948242	188.300003051758	5.98898547623729	-179.313399223021	215.199000000022	1161490	1161532	43	518.799987792969	399.799987792969	293.5	405
3	aian0522w	r	0	r	w	27	0	3	62	254	1	S2C2.TIF	S2C3.TIF	S1C2.TIF	2	2	1	2	3	2	200	873	1162599	1164249	2144	2176	1164480	-32768	2231	215.274999999907	-32768	-32768	-32768	-32768	-32768	-32768	-32768	-32768	-32768	-32768	-32768	-1197032.725	1164478	1164522	45	509.799987792969	402.399993896484	711.599975585938	388.600006103516
3	aian0522w	r	0	r	w	27	0	3	63	255	1	S2C3.TIF	S2C2.TIF	S1C3.TIF	2	2	1	3	2	3	200	675	1166650	1167350	1974	1994	1167535	-32768	1983	168.486999999965	-32768	-32768	-32768	-32768	-32768	-32768	-32768	-32768	-32768	-32768	-32768	-1200134.513	1167615	1167666	52	489.100006103516	413.200012207031	718.099975585938	376.299987792969
3	aian0522w	r	0	r	w	27	1	3	64	256	1	S2C2.TIF	S2C1.TIF	S1C3.TIF	2	2	1	2	1	3	200	757	1169131	1171081	1746	1769	1171150	-32768	1773	53.627000000095	-32768	-32768	-32768	-32768	-32768	-32768	-32768	-32768	-32768	-32768	-32768	-1203864.373	1171330	1171375	46	486.700012207031	413.299987792969	711.400024414062	379.5
3	aian0522w	r	0	r	w	27	0	3	65	257	1	S1C2.TIF	S1C1.TIF	S2C2.TIF	1	1	2	2	1	2	200	751	1173202	1173952	2093	2118	1174181	-32768	2179	212.987999999896	-32768	-32768	-32768	-32768	-32768	-32768	-32768	-32768	-32768	-32768	-32768	-1206736.012	1174177	1174220	44	526.5	398	714.5	387.200012207031
3	aian0522w	r	0	r	w	27	1	3	66	258	-1	S2C3.TIF	S2C1.TIF	S1C2.TIF	2	2	1	3	1	2	200	766	1175271	1176071	2133	2138	1176316	-32768	2002	228.605999999912	1176314	1176353	40	504.600006103516	394.600006103516	674	384.600006103516	117.800003051758	202.300003051758	4.86934269691731	3.38806927625446	226.605999999912	1177828	1177873	46	521.099975585938	400.600006103516	305.899993896484	417.899993896484
3	aian0522w	r	0	r	w	27	0	3	67	259	1	S1C2.TIF	S1C3.TIF	S2C2.TIF	1	1	2	2	3	2	200	866	1179236	1180786	1976	1981	1181012	-32768	1953	210.445999999996	-32768	-32768	-32768	-32768	-32768	-32768	-32768	-32768	-32768	-32768	-32768	-1213569.554	1181008	1181056	49	502.100006103516	396.700012207031	717.299987792969	383
3	aian0522w	r	0	r	w	27	0	3	68	260	1	S1C3.TIF	S1C2.TIF	S2C3.TIF	1	1	2	3	2	3	200	848	1182371	1184559	2061	2079	1184817	-32768	2255	241.689999999944	1184813	1184857	45	517.599975585938	378.399993896484	294.899993896484	388.299987792969	139.300003051758	254.399993896484	6.38742664337381	-177.448004714926	237.689999999944	1184977	1185034	58	302.399993896484	388.200012207031	743.400024414062	372.600006103516
3	aian0522w	r	0	r	w	27	1	3	69	261	1	S1C1.TIF	S1C3.TIF	S2C2.TIF	1	1	2	1	3	2	200	763	1188446	1189596	1734	1749	1189651	-32768	1782	39.2800000000279	-32768	-32768	-32768	-32768	-32768	-32768	-32768	-32768	-32768	-32768	-32768	-1222379.72	1189928	1189972	45	494.700012207031	411.200012207031	715.200012207031	391.600006103516
3	aian0522w	r	0	r	w	27	1	3	70	262	-1	S1C3.TIF	S1C1.TIF	S2C2.TIF	1	1	2	3	1	2	200	846	1192273	1193573	1804	1831	1193808	-32768	1814	218.685999999987	-32768	-32768	-32768	-32768	-32768	-32768	-32768	-32768	-32768	-32768	-32768	-1226357.314	1193805	1193847	43	491.600006103516	410.200012207031	296.899993896484	400.5
3	aian0522w	r	0	r	w	27	0	3	71	263	1	S2C1.TIF	S2C3.TIF	S1C1.TIF	2	2	1	1	3	1	200	799	1198720	1199520	2213	2261	1199823	-32768	2398	286.519000000088	-32768	-32768	-32768	-32768	-32768	-32768	-32768	-32768	-32768	-32768	-32768	-1232304.481	1199821	1199861	41	516	404.100006103516	707.900024414062	386.5
3	aian0522w	r	0	r	w	27	1	3	72	264	-1	S2C2.TIF	S2C1.TIF	S1C3.TIF	2	2	1	2	1	3	200	834	1259188	1260038	1915	1896	1260288	-32768	1835	234.355999999912	-32768	-32768	-32768	-32768	-32768	-32768	-32768	-32768	-32768	-32768	-32768	-1292821.644	1260285	1260325	41	486.899993896484	390.600006103516	299.5	389.200012207031
3	aian0522w	r	0	r	w	27	0	3	73	265	-1	S2C2.TIF	S2C3.TIF	S1C2.TIF	2	2	1	2	3	2	200	677	1261423	1262123	1593	1569	1262301	-32768	1548	161.977999999886	-32768	-32768	-32768	-32768	-32768	-32768	-32768	-32768	-32768	-32768	-32768	-1294907.022	1262298	1262340	43	479	402.600006103516	281.799987792969	384.5
3	aian0522w	r	0	r	w	27	1	3	74	266	-1	S2C1.TIF	S2C2.TIF	S1C3.TIF	2	2	1	1	2	3	200	699	1263405	1264105	1816	1804	1264299	-32768	1798	177.568999999901	-32768	-32768	-32768	-32768	-32768	-32768	-32768	-32768	-32768	-32768	-32768	-1296889.431	1264297	1264344	48	502.5	399.799987792969	299.5	376.399993896484
3	aian0522w	r	0	r	w	27	0	3	75	267	-1	S1C3.TIF	S1C1.TIF	S2C3.TIF	1	1	2	3	1	3	200	517	1265453	1266003	1797	1761	1266192	-32768	1700	173.058999999892	-32768	-32768	-32768	-32768	-32768	-32768	-32768	-32768	-32768	-32768	-32768	-1298786.941	1266190	1266232	43	477.200012207031	399.399993896484	279.5	384.899993896484
3	aian0522w	r	0	r	w	27	1	3	76	268	1	S1C1.TIF	S1C3.TIF	S2C2.TIF	1	1	2	1	3	2	200	932	1267394	1268344	1816	1828	1268584	-32768	1909	224.486000000034	-32768	-32768	-32768	-32768	-32768	-32768	-32768	-32768	-32768	-32768	-32768	-1301127.514	1268581	1268622	42	502.600006103516	397.299987792969	699.900024414062	378.399993896484
3	aian0522w	r	0	r	w	27	1	3	77	269	-1	S2C3.TIF	S2C2.TIF	S1C1.TIF	2	2	1	3	2	1	200	535	1269708	1270758	1582	1617	1271017	-32768	1790	242.747999999905	-32768	-32768	-32768	-32768	-32768	-32768	-32768	-32768	-32768	-32768	-32768	-1303542.252	1271014	1271057	44	490.5	397	289	392.5
3	aian0522w	r	0	r	w	27	1	3	78	270	1	S2C3.TIF	S2C1.TIF	S1C2.TIF	2	2	1	3	1	2	200	928	1272121	1273071	1564	1603	1273322	-32768	1701	234.995000000112	-32768	-32768	-32768	-32768	-32768	-32768	-32768	-32768	-32768	-32768	-32768	-1305855.005	1273320	1273362	43	486.799987792969	397.600006103516	694.5	387.399993896484
3	aian0522w	r	0	r	w	27	0	3	79	271	-1	S2C1.TIF	S2C3.TIF	S1C1.TIF	2	2	1	1	3	1	200	773	1274451	1275251	1752	1725	1275438	-32768	1645	170.216999999946	-32768	-32768	-32768	-32768	-32768	-32768	-32768	-32768	-32768	-32768	-32768	-1308035.783	1275434	1275475	42	482.799987792969	412.399993896484	326.600006103516	387.5
3	aian0522w	r	0	r	w	27	0	3	80	272	-1	S1C3.TIF	S1C1.TIF	S2C3.TIF	1	1	2	3	1	3	200	511	1276535	1277085	1791	1788	1277335	-32768	1830	234.243000000017	-32768	-32768	-32768	-32768	-32768	-32768	-32768	-32768	-32768	-32768	-32768	-1309868.757	1277334	1277377	44	494.700012207031	394.200012207031	289.600006103516	385.600006103516
3	aian0522w	r	0	r	w	27	1	3	81	273	1	S1C2.TIF	S1C3.TIF	S2C1.TIF	1	1	2	2	3	1	200	984	1278496	1280346	1841	1860	1280548	-32768	1951	185.916999999899	-32768	-32768	-32768	-32768	-32768	-32768	-32768	-32768	-32768	-32768	-32768	-1313130.083	1280548	1280615	68	499.600006103516	375.799987792969	702.400024414062	371.200012207031
3	aian0522w	r	0	r	w	27	0	3	82	274	1	S1C2.TIF	S1C3.TIF	S2C2.TIF	1	1	2	2	3	2	200	668	1281703	1282403	2016	2057	1282508	-32768	2134	89.6340000000782	-32768	-32768	-32768	-32768	-32768	-32768	-32768	-32768	-32768	-32768	-32768	-1315186.366	1282641	1282686	46	514	396.299987792969	718.099975585938	384.899993896484
3	aian0522w	r	0	r	w	27	1	3	83	275	1	S1C2.TIF	S1C1.TIF	S2C3.TIF	1	1	2	2	1	3	200	897	1283978	1284878	2142	2182	1285126	-32768	2293	232.503000000026	-32768	-32768	-32768	-32768	-32768	-32768	-32768	-32768	-32768	-32768	-32768	-1317661.497	1285124	1285165	42	532.299987792969	380.5	706.299987792969	375.299987792969
3	aian0522w	r	0	r	w	27	0	3	84	276	-1	S1C2.TIF	S1C3.TIF	S2C2.TIF	1	1	2	2	3	2	200	896	1287264	1288164	1884	1873	1288407	-32768	1853	226.523999999976	-32768	-32768	-32768	-32768	-32768	-32768	-32768	-32768	-32768	-32768	-32768	-1320948.476	1288404	1288447	44	486.899993896484	386.200012207031	287.600006103516	377.700012207031
3	aian0522w	r	0	r	w	27	0	3	85	277	1	S2C2.TIF	S2C1.TIF	S1C2.TIF	2	2	1	2	1	2	200	947	1289556	1290506	1874	1871	1290708	-32768	1877	185.897000000114	-32768	-32768	-32768	-32768	-32768	-32768	-32768	-32768	-32768	-32768	-32768	-1323290.103	1290707	1290753	47	496.799987792969	383.799987792969	707.700012207031	373
3	aian0522w	r	0	r	w	27	0	3	86	278	1	S2C3.TIF	S2C1.TIF	S1C3.TIF	2	2	1	3	1	3	200	553	1291914	1292664	1680	1680	1292905	-32768	1735	224.824000000022	-32768	-32768	-32768	-32768	-32768	-32768	-32768	-32768	-32768	-32768	-32768	-1325448.176	1292901	1292946	46	482.700012207031	403.799987792969	713.099975585938	383.100006103516
3	aian0522w	r	0	r	w	27	1	3	87	279	1	S1C2.TIF	S1C1.TIF	S2C3.TIF	1	1	2	2	1	3	200	576	1293971	1294571	1736	1749	1294801	-32768	1773	213.864999999991	-32768	-32768	-32768	-32768	-32768	-32768	-32768	-32768	-32768	-32768	-32768	-1327355.135	1294798	1294841	44	494	406.899993896484	698.700012207031	391.100006103516
3	aian0522w	r	0	r	w	27	0	3	88	280	-1	S2C3.TIF	S2C1.TIF	S1C3.TIF	2	2	1	3	1	3	200	587	1295893	1296493	1668	1671	1296744	-32768	1672	235.595999999903	1296742	1296785	44	488.5	413.299987792969	704.099975585938	397.600006103516	138.300003051758	211.800003051758	6.20303567084692	4.18288144294769	233.595999999903	1296896	1296954	59	706.299987792969	395.600006103516	296.799987792969	392.899993896484
3	aian0522w	r	0	r	w	27	0	3	89	281	-1	S1C1.TIF	S1C3.TIF	S2C1.TIF	1	1	2	1	3	1	200	519	1298050	1298600	1755	1761	1298801	-32768	1721	185.246000000043	-32768	-32768	-32768	-32768	-32768	-32768	-32768	-32768	-32768	-32768	-32768	-1331383.754	1298797	1298841	45	496	406.100006103516	291.5	392.399993896484
3	aian0522w	r	0	r	w	27	1	3	90	282	1	S2C3.TIF	S2C2.TIF	S1C1.TIF	2	2	1	3	2	1	200	832	1299931	1300831	1859	1879	1301063	-32768	2029	215.688000000082	-32768	-32768	-32768	-32768	-32768	-32768	-32768	-32768	-32768	-32768	-32768	-1333615.312	1301059	1301104	46	498.200012207031	392.399993896484	719.900024414062	377.700012207031
3	aian0522w	r	0	r	w	27	1	3	91	283	-1	S1C1.TIF	S1C3.TIF	S2C2.TIF	1	1	2	1	3	2	200	757	1302193	1302943	2213	2192	1302995	-32768	2222	35.6350000000093	-32768	-32768	-32768	-32768	-32768	-32768	-32768	-32768	-32768	-32768	-32768	-1335727.365	1303149	1303193	45	507.399993896484	403.5	290.600006103516	396.899993896484
3	aian0522w	r	0	r	w	27	1	3	92	284	1	S1C1.TIF	S1C2.TIF	S2C3.TIF	1	1	2	1	2	3	200	989	1304475	1305475	1872	1889	1305576	-32768	1907	84.5400000000373	-32768	-32768	-32768	-32768	-32768	-32768	-32768	-32768	-32768	-32768	-32768	-1338259.46	1305731	1305774	44	502.299987792969	398.899993896484	722.299987792969	385.600006103516
3	aian0522w	r	0	r	w	27	0	3	93	285	1	S2C3.TIF	S2C1.TIF	S1C3.TIF	2	2	1	3	1	3	200	827	1306838	1307688	1759	1771	1307928	-32768	1783	224.070999999996	-32768	-32768	-32768	-32768	-32768	-32768	-32768	-32768	-32768	-32768	-32768	-1340471.929	1307926	1307967	42	500	413.799987792969	714.200012207031	388.299987792969
3	aian0522w	r	0	r	w	27	0	3	94	286	1	S1C2.TIF	S1C1.TIF	S2C2.TIF	1	1	2	2	1	2	200	774	1309020	1309820	1894	1886	1310058	-32768	1879	220.993999999948	-32768	-32768	-32768	-32768	-32768	-32768	-32768	-32768	-32768	-32768	-32768	-1342605.006	1310054	1310098	45	493	397.100006103516	703.900024414062	379.299987792969
3	aian0522w	r	0	r	w	27	1	3	95	287	-1	S2C3.TIF	S2C2.TIF	S1C1.TIF	2	2	1	3	2	1	200	577	1311173	1311773	1812	1822	1312001	-32768	1885	211.665999999968	-32768	-32768	-32768	-32768	-32768	-32768	-32768	-32768	-32768	-32768	-32768	-1344557.334	1312000	1312038	39	486.100006103516	413	348.700012207031	399.600006103516
3	aian0522w	r	0	r	w	27	0	3	96	288	-1	S2C2.TIF	S2C1.TIF	S1C2.TIF	2	2	1	2	1	2	200	890	1313086	1313986	2203	2219	1314205	-32768	2286	202.872999999905	-32768	-32768	-32768	-32768	-32768	-32768	-32768	-32768	-32768	-32768	-32768	-1346770.127	1314200	1314244	45	523.099975585938	399.799987792969	316.100006103516	403.200012207031
3	aian0522w	r	0	r	w	27	1	4	1	289	1	S2C3.TIF	S2C2.TIF	S1C1.TIF	2	2	1	3	2	1	200	806	1322292	1323092	2828	2837	1323280	-32768	2833	171.898999999976	1323278	1323303	26	549.299987792969	387.200012207031	650	379.700012207031	110.5	155.399993896484	2.90171608159977	4.26557021343234	169.898999999976	1323349	1323373	25	673.900024414062	385.799987792969	751.5	388.600006103516
3	aian0522w	r	0	r	w	27	1	4	2	290	1	S2C1.TIF	S2C2.TIF	S1C3.TIF	2	2	1	1	2	3	200	937	1324466	1325416	2682	2667	1325621	-32768	2628	188.983999999939	-32768	-32768	-32768	-32768	-32768	-32768	-32768	-32768	-32768	-32768	-32768	-1358200.016	1325618	1325661	44	534.599975585938	391.600006103516	736.299987792969	391.799987792969
3	aian0522w	r	0	r	w	27	1	4	3	291	-1	S2C3.TIF	S2C1.TIF	S1C2.TIF	2	2	1	3	1	2	200	707	1326713	1327413	2290	2295	1327619	-32768	2396	190.128000000026	-32768	-32768	-32768	-32768	-32768	-32768	-32768	-32768	-32768	-32768	-32768	-1360196.872	1327616	1327660	45	534.700012207031	383.799987792969	333.899993896484	388.600006103516
3	aian0522w	r	0	r	w	27	0	4	4	292	-1	S2C2.TIF	S2C3.TIF	S1C2.TIF	2	2	1	2	3	2	200	732	1329151	1329901	2405	2388	1330084	-32768	2252	167.27099999995	-32768	-32768	-32768	-32768	-32768	-32768	-32768	-32768	-32768	-32768	-32768	-1362684.729	1330081	1330125	45	533.900024414062	403.700012207031	344	396.299987792969
3	aian0522w	r	0	r	w	27	1	4	5	293	1	S1C3.TIF	S1C1.TIF	S2C2.TIF	1	1	2	3	1	2	200	568	1331201	1331801	1717	1657	1332044	-32768	1581	226.523999999976	-32768	-32768	-32768	-32768	-32768	-32768	-32768	-32768	-32768	-32768	-32768	-1364585.476	1332041	1332087	47	486.899993896484	414.5	714.200012207031	395.5
3	aian0522w	r	0	r	w	27	1	4	6	294	1	S2C1.TIF	S2C3.TIF	S1C2.TIF	2	2	1	1	3	2	200	707	1333172	1333872	1720	1756	1334176	-32768	1975	287.595999999903	-32768	-32768	-32768	-32768	-32768	-32768	-32768	-32768	-32768	-32768	-32768	-1366656.404	1334173	1334260	88	512.200012207031	400.399993896484	695.700012207031	397.600006103516
3	aian0522w	r	0	r	w	27	1	4	7	295	-1	S2C2.TIF	S2C3.TIF	S1C1.TIF	2	2	1	2	3	1	200	888	1335356	1336256	2091	2083	1336506	-32768	2191	233.662999999942	1336501	1336536	36	518.299987792969	398.5	386.299987792969	395.299987792969	104.5	139.699996948242	3.79422419411784	178.607964914026	228.662999999942	1336598	1336621	24	356.100006103516	390	290.299987792969	383.100006103516
3	aian0522w	r	0	r	w	27	0	4	8	296	1	S2C2.TIF	S2C3.TIF	S1C2.TIF	2	2	1	2	3	2	200	961	1337702	1338652	1884	1903	1338902	-32768	2049	234.424000000115	-32768	-32768	-32768	-32768	-32768	-32768	-32768	-32768	-32768	-32768	-32768	-1371435.576	1338897	1338943	47	502.5	406.200012207031	720.400024414062	397.899993896484
3	aian0522w	r	0	r	w	27	1	4	9	297	1	S2C2.TIF	S2C1.TIF	S1C3.TIF	2	2	1	2	1	3	200	527	1340012	1340562	2151	2175	1340830	-32768	2103	252.401000000071	-32768	-32768	-32768	-32768	-32768	-32768	-32768	-32768	-32768	-32768	-32768	-1373345.599	1340826	1340873	48	536.700012207031	387.600006103516	733.799987792969	379.799987792969
3	aian0522w	r	0	r	w	27	0	4	10	298	1	S1C1.TIF	S1C2.TIF	S2C1.TIF	1	1	2	1	2	1	200	918	1342209	1343109	2105	2095	1343132	-32768	2096	6.13299999991432	-32768	-32768	-32768	-32768	-32768	-32768	-32768	-32768	-32768	-32768	-32768	-1375893.867	1343356	1343397	42	506.899993896484	400.700012207031	685.099975585938	384.5
3	aian0522w	r	0	r	w	27	0	4	11	299	-1	S1C1.TIF	S1C3.TIF	S2C1.TIF	1	1	2	1	3	1	200	673	1344530	1345230	1778	1787	1345453	-32768	1952	206.327000000048	-32768	-32768	-32768	-32768	-32768	-32768	-32768	-32768	-32768	-32768	-32768	-1378014.673	1345450	1345492	43	494.799987792969	398.5	313.100006103516	391.899993896484
3	aian0522w	r	0	r	w	27	0	4	12	300	1	S2C1.TIF	S2C2.TIF	S1C1.TIF	2	2	1	1	2	1	200	554	1346557	1347107	1998	1993	1347378	-32768	2026	254.554999999935	-32768	-32768	-32768	-32768	-32768	-32768	-32768	-32768	-32768	-32768	-32768	-1379891.445	1347374	1347421	48	503.299987792969	396.700012207031	709.200012207031	385
3	aian0522w	r	0	r	w	27	0	4	13	301	-1	S2C3.TIF	S2C1.TIF	S1C3.TIF	2	2	1	3	1	3	200	796	1348488	1349288	1866	1866	1349537	-32768	1925	233.308999999892	-32768	-32768	-32768	-32768	-32768	-32768	-32768	-32768	-32768	-32768	-32768	-1382071.691	1349534	1349580	47	509.299987792969	398.700012207031	321.299987792969	383.5
3	aian0522w	r	0	r	w	27	1	4	14	302	-1	S2C1.TIF	S2C3.TIF	S1C2.TIF	2	2	1	1	3	2	200	709	1350655	1351355	1869	1879	1351582	-32768	2012	211.408000000054	1351580	1351603	24	526.799987792969	393.100006103516	449.700012207031	397.100006103516	89.8000030517578	134.199996948242	2.22488949691215	-177.030799300104	209.408000000054	1351719	1351747	29	408.399993896484	389.5	311	392.700012207031
3	aian0522w	r	0	r	w	27	0	4	15	303	1	S1C3.TIF	S1C1.TIF	S2C3.TIF	1	1	2	3	1	3	200	827	1352820	1353670	1805	1830	1353895	-32768	1886	209.71800000011	-32768	-32768	-32768	-32768	-32768	-32768	-32768	-32768	-32768	-32768	-32768	-1386453.282	1353892	1353937	46	504.299987792969	401	705.299987792969	383.299987792969
3	aian0522w	r	0	r	w	27	1	4	16	304	-1	S2C1.TIF	S2C2.TIF	S1C3.TIF	2	2	1	1	2	3	200	875	1355030	1355930	1690	1725	1356112	-32768	1874	165.727999999886	-32768	-32768	-32768	-32768	-32768	-32768	-32768	-32768	-32768	-32768	-32768	-1388714.272	1356162	1356207	46	518.599975585938	401.200012207031	314.5	387.600006103516
3	aian0522w	r	0	r	w	27	1	4	17	305	-1	S1C3.TIF	S1C1.TIF	S2C2.TIF	1	1	2	3	1	2	200	967	1357276	1358226	2005	2055	1358450	-32768	2172	208.125999999931	-32768	-32768	-32768	-32768	-32768	-32768	-32768	-32768	-32768	-32768	-32768	-1391009.874	1358445	1358487	43	519.5	380.600006103516	331.200012207031	379
3	aian0522w	r	0	r	w	27	1	4	18	306	-1	S1C3.TIF	S1C1.TIF	S2C2.TIF	1	1	2	3	1	2	200	762	1359564	1360314	2086	2081	1360577	-32768	2045	246.53600000008	-32768	-32768	-32768	-32768	-32768	-32768	-32768	-32768	-32768	-32768	-32768	-1393098.464	1360575	1360623	49	499	397.899993896484	286.100006103516	384
3	aian0522w	r	0	r	w	27	1	4	19	307	1	S1C2.TIF	S1C3.TIF	S2C1.TIF	1	1	2	2	3	1	200	765	1361702	1362452	1712	1757	1362692	-32768	1944	223.750999999931	-32768	-32768	-32768	-32768	-32768	-32768	-32768	-32768	-32768	-32768	-32768	-1395236.249	1362690	1362733	44	500.5	398.100006103516	713.900024414062	388
3	aian0522w	r	0	r	w	27	1	4	20	308	1	S1C3.TIF	S1C1.TIF	S2C2.TIF	1	1	2	3	1	2	200	604	1363786	1364386	1957	1957	1364633	-32768	1993	231.03199999989	-32768	-32768	-32768	-32768	-32768	-32768	-32768	-32768	-32768	-32768	-32768	-1397169.968	1364630	1364676	47	518.700012207031	393.299987792969	725.400024414062	379.899993896484
3	aian0522w	r	0	r	w	27	0	4	21	309	-1	S1C3.TIF	S1C2.TIF	S2C3.TIF	1	1	2	3	2	3	200	513	1365736	1366286	1891	1919	1366525	-32768	2066	222.749000000069	-32768	-32768	-32768	-32768	-32768	-32768	-32768	-32768	-32768	-32768	-32768	-1399070.251	1366522	1366568	47	519.299987792969	392.5	303.299987792969	377.700012207031
3	aian0522w	r	0	r	w	27	0	4	22	310	1	S1C2.TIF	S1C3.TIF	S2C2.TIF	1	1	2	2	3	2	200	540	1367725	1368275	1825	1825	1368518	-32768	1907	227.19299999997	-32768	-32768	-32768	-32768	-32768	-32768	-32768	-32768	-32768	-32768	-32768	-1401058.807	1368514	1368558	45	510	399.200012207031	723.900024414062	390.600006103516
3	aian0522w	r	0	r	w	27	0	4	23	311	-1	S2C2.TIF	S2C1.TIF	S1C2.TIF	2	2	1	2	1	2	200	911	1369619	1370519	1940	1960	1370717	-32768	2014	182.236999999965	1370712	1370752	41	514.799987792969	405.399993896484	391.299987792969	402.799987792969	86.6999969482422	142.300003051758	3.55474660223559	178.79289913707	177.236999999965	1370774	1370801	28	375.100006103516	396.100006103516	289.399993896484	391.200012207031
3	aian0522w	r	0	r	w	27	1	4	24	312	1	S1C1.TIF	S1C2.TIF	S2C3.TIF	1	1	2	1	2	3	200	838	1371855	1372705	1900	1936	1372935	-32768	2090	213.91100000008	-32768	-32768	-32768	-32768	-32768	-32768	-32768	-32768	-32768	-32768	-32768	-1405489.089	1372932	1372975	44	537.099975585938	399.100006103516	715.700012207031	390.899993896484
3	aian0522w	r	0	r	w	27	1	4	25	313	1	S1C2.TIF	S1C1.TIF	S2C3.TIF	1	1	2	2	1	3	200	558	1374074	1374624	1831	1826	1374874	-32768	1794	234.628999999957	-32768	-32768	-32768	-32768	-32768	-32768	-32768	-32768	-32768	-32768	-32768	-1407407.371	1374872	1374910	39	502.299987792969	407.899993896484	679.5	384.700012207031
3	aian0522w	r	0	r	w	27	0	4	26	314	1	S1C1.TIF	S1C2.TIF	S2C1.TIF	1	1	2	1	2	1	200	733	1376027	1376777	1839	1841	1376834	-32768	1874	40.3079999999609	-32768	-32768	-32768	-32768	-32768	-32768	-32768	-32768	-32768	-32768	-32768	-1409561.692	1377014	1377061	48	513.5	401.600006103516	723.5	387.200012207031
3	aian0522w	r	0	r	w	27	1	4	27	315	-1	S2C3.TIF	S2C2.TIF	S1C1.TIF	2	2	1	3	2	1	200	818	1378135	1378985	1731	1742	1379286	-32768	1829	284.583000000101	-32768	-32768	-32768	-32768	-32768	-32768	-32768	-32768	-32768	-32768	-32768	-1411769.417	1379284	1379329	46	514.799987792969	414.100006103516	328.100006103516	393.100006103516
3	aian0522w	r	0	r	w	27	0	4	28	316	1	S1C2.TIF	S1C3.TIF	S2C2.TIF	1	1	2	2	3	2	200	761	1380411	1381161	1750	1738	1381413	-32768	1805	236.007999999914	-32768	-32768	-32768	-32768	-32768	-32768	-32768	-32768	-32768	-32768	-32768	-1413944.992	1381411	1381453	43	501.100006103516	402.700012207031	706.099975585938	377.399993896484
3	aian0522w	r	0	r	w	27	1	4	29	317	-1	S2C2.TIF	S2C1.TIF	S1C3.TIF	2	2	1	2	1	3	200	866	1382893	1383743	1820	1834	1383980	-32768	1841	220.878999999957	-32768	-32768	-32768	-32768	-32768	-32768	-32768	-32768	-32768	-32768	-32768	-1416527.121	1383978	1384027	50	493.200012207031	414.399993896484	293.799987792969	398.100006103516
3	aian0522w	r	0	r	w	27	0	4	30	318	-1	S1C2.TIF	S1C3.TIF	S2C2.TIF	1	1	2	2	3	2	200	621	1385128	1385778	2241	2247	1386001	-32768	2227	206.976999999955	-32768	-32768	-32768	-32768	-32768	-32768	-32768	-32768	-32768	-32768	-32768	-1418562.023	1385998	1386045	48	526.700012207031	384.399993896484	315.100006103516	384.799987792969
3	aian0522w	r	0	r	w	27	0	4	31	319	-1	S1C3.TIF	S1C2.TIF	S2C3.TIF	1	1	2	3	2	3	200	981	1387127	1388127	1804	1793	1388313	-32768	1777	169.418999999994	-32768	-32768	-32768	-32768	-32768	-32768	-32768	-32768	-32768	-32768	-32768	-1420911.581	1388312	1388369	58	494	397.200012207031	309.200012207031	388.100006103516
3	aian0522w	r	0	r	w	27	1	4	32	320	-1	S1C2.TIF	S1C3.TIF	S2C1.TIF	1	1	2	2	3	1	200	611	1389452	1390052	1591	1590	1390286	-32768	1607	217.982000000076	-32768	-32768	-32768	-32768	-32768	-32768	-32768	-32768	-32768	-32768	-32768	-1422836.018	1390285	1390330	46	487.299987792969	408.700012207031	292.799987792969	391.399993896484
3	aian0522w	r	0	r	w	27	1	4	33	321	1	S1C3.TIF	S1C2.TIF	S2C1.TIF	1	1	2	3	2	1	200	767	1392387	1393187	1761	1758	1393402	-32768	1803	198.472000000067	-32768	-32768	-32768	-32768	-32768	-32768	-32768	-32768	-32768	-32768	-32768	-1425971.528	1393398	1393442	45	503.200012207031	384.299987792969	695.799987792969	381.299987792969
3	aian0522w	r	0	r	w	27	1	4	34	322	1	S2C1.TIF	S2C3.TIF	S1C2.TIF	2	2	1	1	3	2	200	687	1394516	1395216	1529	1543	1395459	-32768	1574	227.456999999937	1395455	1395500	46	492.200012207031	407.600006103516	299.899993896484	399.899993896484	118.699996948242	181.300003051758	5.51447008134638	177.701108689973	223.456999999937	1399328	1399350	23	655.599975585938	390.200012207031	715.900024414062	392.5
3	aian0522w	r	0	r	w	27	0	4	35	323	1	S1C2.TIF	S1C1.TIF	S2C2.TIF	1	1	2	2	1	2	200	535	1400912	1401462	1941	1932	1401703	-32768	1948	225.03199999989	-32768	-32768	-32768	-32768	-32768	-32768	-32768	-32768	-32768	-32768	-32768	-1434245.968	1401702	1401737	36	502	395.899993896484	667.099975585938	382.100006103516
3	aian0522w	r	0	r	w	27	0	4	36	324	1	S2C2.TIF	S2C1.TIF	S1C2.TIF	2	2	1	2	1	2	200	661	1402795	1403445	1868	1864	1403697	-32768	1950	235.486999999965	-32768	-32768	-32768	-32768	-32768	-32768	-32768	-32768	-32768	-32768	-32768	-1436229.513	1403693	1403740	48	492.799987792969	411.600006103516	706.700012207031	387.100006103516
3	aian0522w	r	0	r	w	27	0	4	37	325	1	S1C3.TIF	S1C1.TIF	S2C3.TIF	1	1	2	3	1	3	200	521	1404831	1405381	1801	1796	1405618	-32768	1794	221.382999999914	-32768	-32768	-32768	-32768	-32768	-32768	-32768	-32768	-32768	-32768	-32768	-1438164.617	1405615	1405659	45	488.299987792969	400.700012207031	700.299987792969	377.100006103516
3	aian0522w	r	0	r	w	27	0	4	38	326	-1	S2C1.TIF	S2C2.TIF	S1C1.TIF	2	2	1	1	2	1	200	653	1406777	1407427	1758	1771	1407619	-32768	1811	176.27099999995	-32768	-32768	-32768	-32768	-32768	-32768	-32768	-32768	-32768	-32768	-32768	-1440210.729	1407615	1407652	38	491.700012207031	407.899993896484	358.399993896484	392.899993896484
3	aian0522w	r	0	r	w	27	0	4	39	327	-1	S2C1.TIF	S2C2.TIF	S1C1.TIF	2	2	1	1	2	1	200	639	1408809	1409459	1728	1750	1409719	-32768	1914	244.54700000002	-32768	-32768	-32768	-32768	-32768	-32768	-32768	-32768	-32768	-32768	-32768	-1442242.453	1409716	1409756	41	499.799987792969	402.200012207031	320.700012207031	385.5
3	aian0522w	r	0	r	w	27	1	4	40	328	-1	S2C1.TIF	S2C2.TIF	S1C3.TIF	2	2	1	1	2	3	200	561	1410824	1411374	1839	1814	1411621	-32768	1828	230.151000000071	-32768	-32768	-32768	-32768	-32768	-32768	-32768	-32768	-32768	-32768	-32768	-1444158.849	1411620	1411661	42	490.5	404.899993896484	333.100006103516	376.200012207031
3	aian0522w	r	0	r	w	27	1	4	41	329	-1	S1C1.TIF	S1C3.TIF	S2C2.TIF	1	1	2	1	3	2	200	758	1412735	1413635	1952	1965	1413838	-32768	1999	187.232000000076	-32768	-32768	-32768	-32768	-32768	-32768	-32768	-32768	-32768	-32768	-32768	-1446418.768	1413835	1413880	46	512.5	397.700012207031	304.5	383.399993896484
3	aian0522w	r	0	r	w	27	0	4	42	330	-1	S1C1.TIF	S1C2.TIF	S2C1.TIF	1	1	2	1	2	1	200	863	1415003	1415853	1983	1996	1416072	-32768	2049	202.645000000019	-32768	-32768	-32768	-32768	-32768	-32768	-32768	-32768	-32768	-32768	-32768	-1448637.355	1416068	1416114	47	517.900024414062	397.399993896484	309	385.799987792969
3	aian0522w	r	0	r	w	27	0	4	43	331	-1	S1C1.TIF	S1C2.TIF	S2C1.TIF	1	1	2	1	2	1	200	927	1417207	1418157	1926	1931	1418354	-32768	1924	181.206000000006	-32768	-32768	-32768	-32768	-32768	-32768	-32768	-32768	-32768	-32768	-32768	-1450940.794	1418351	1418399	49	516.5	407.700012207031	302	397.799987792969
3	aian0522w	r	0	r	w	27	1	4	44	332	1	S2C3.TIF	S2C1.TIF	S1C2.TIF	2	2	1	3	1	2	200	679	1419477	1420177	1825	1798	1420419	-32768	1848	226.47900000005	-32768	-32768	-32768	-32768	-32768	-32768	-32768	-32768	-32768	-32768	-32768	-1452960.521	1420416	1420463	48	498.200012207031	397.600006103516	714.400024414062	380.799987792969
3	aian0522w	r	0	r	w	27	0	4	45	333	-1	S2C1.TIF	S2C3.TIF	S1C1.TIF	2	2	1	1	3	1	200	617	1421535	1422185	1806	1815	1422453	-32768	1852	251.206999999937	-32768	-32768	-32768	-32768	-32768	-32768	-32768	-32768	-32768	-32768	-32768	-1454969.793	1422450	1422501	52	505.600006103516	411.5	285	401.399993896484
3	aian0522w	r	0	r	w	27	1	4	46	334	1	S2C2.TIF	S2C1.TIF	S1C3.TIF	2	2	1	2	1	3	200	663	1423577	1424227	2052	2069	1424465	-32768	2203	221.878000000026	-32768	-32768	-32768	-32768	-32768	-32768	-32768	-32768	-32768	-32768	-32768	-1457011.122	1424464	1424513	50	533	390.5	727.799987792969	385.5
3	aian0522w	r	0	r	w	27	0	4	47	335	1	S2C1.TIF	S2C3.TIF	S1C1.TIF	2	2	1	1	3	1	200	747	1425849	1426999	1754	1751	1427282	-32768	1768	266.262000000104	-32768	-32768	-32768	-32768	-32768	-32768	-32768	-32768	-32768	-32768	-32768	-1459783.738	1427278	1427325	48	502.299987792969	398.299987792969	715.799987792969	391.600006103516
3	aian0522w	r	0	r	w	27	0	4	48	336	1	S2C2.TIF	S2C3.TIF	S1C2.TIF	2	2	1	2	3	2	200	646	1428500	1429450	1704	1717	1429782	-32768	1769	316.381000000052	-32768	-32768	-32768	-32768	-32768	-32768	-32768	-32768	-32768	-32768	-32768	-1462233.619	1429778	1429823	46	502	409.799987792969	715.299987792969	379.5
3	aian0522w	r	0	r	w	27	1	4	49	337	1	S1C2.TIF	S1C3.TIF	S2C1.TIF	1	1	2	2	3	1	200	550	1430926	1431476	2274	2293	1431689	-32768	2365	197.811999999918	-32768	-32768	-32768	-32768	-32768	-32768	-32768	-32768	-32768	-32768	-32768	-1464259.188	1431687	1431732	46	528.599975585938	386	711.599975585938	379.799987792969
3	aian0522w	r	0	r	w	27	0	4	50	338	-1	S1C2.TIF	S1C1.TIF	S2C2.TIF	1	1	2	2	1	2	200	773	1432801	1433601	1738	1750	1433830	-32768	1825	212.438000000082	-32768	-32768	-32768	-32768	-32768	-32768	-32768	-32768	-32768	-32768	-32768	-1466385.562	1433826	1433868	43	506.899993896484	411.399993896484	314.399993896484	394.600006103516
3	aian0522w	r	0	r	w	27	1	4	51	339	1	S2C2.TIF	S2C3.TIF	S1C1.TIF	2	2	1	2	3	1	200	982	1434959	1435959	2189	2206	1436185	-32768	2260	209.764999999898	-32768	-32768	-32768	-32768	-32768	-32768	-32768	-32768	-32768	-32768	-32768	-1468743.235	1436233	1436279	47	506.700012207031	387.200012207031	701	384.600006103516
3	aian0522w	r	0	r	w	27	0	4	52	340	-1	S2C3.TIF	S2C2.TIF	S1C3.TIF	2	2	1	3	2	3	200	630	1437354	1438004	1898	1914	1438223	-32768	1863	202.64599999995	-32768	-32768	-32768	-32768	-32768	-32768	-32768	-32768	-32768	-32768	-32768	-1470788.354	1438219	1438264	46	499.799987792969	392.600006103516	327.299987792969	383.5
3	aian0522w	r	0	r	w	27	0	4	53	341	1	S2C2.TIF	S2C1.TIF	S1C2.TIF	2	2	1	2	1	2	200	602	1439351	1439951	1920	1925	1440207	-32768	2013	240.120000000112	-32768	-32768	-32768	-32768	-32768	-32768	-32768	-32768	-32768	-32768	-32768	-1472734.88	1440203	1440248	46	533.099975585938	377.5	738.599975585938	372.299987792969
3	aian0522w	r	0	r	w	27	0	4	54	342	-1	S2C1.TIF	S2C3.TIF	S1C1.TIF	2	2	1	1	3	1	200	853	1441327	1442177	1864	1880	1442369	-32768	1947	175.935999999987	1442367	1442396	30	511.5	404.5	424.100006103516	389.399993896484	80.9000015258789	115.5	2.55247526922843	170.18463752455	173.935999999987	1442427	1442462	36	421	392.100006103516	286	396.899993896484
3	aian0522w	r	0	r	w	27	0	4	55	343	1	S1C3.TIF	S1C2.TIF	S2C3.TIF	1	1	2	3	2	3	200	707	1443552	1444252	1917	1936	1444517	-32768	1959	250.075999999885	-32768	-32768	-32768	-32768	-32768	-32768	-32768	-32768	-32768	-32768	-32768	-1477034.924	1444513	1444558	46	524.5	403.399993896484	723.299987792969	394.100006103516
3	aian0522w	r	0	r	w	27	0	4	56	344	-1	S2C2.TIF	S2C1.TIF	S1C2.TIF	2	2	1	2	1	2	200	561	1445922	1446472	1861	1879	1446713	-32768	1993	224.351999999955	-32768	-32768	-32768	-32768	-32768	-32768	-32768	-32768	-32768	-32768	-32768	-1479256.648	1446709	1446758	50	513.099975585938	409.899993896484	308.299987792969	393.899993896484
3	aian0522w	r	0	r	w	27	0	4	57	345	1	S2C3.TIF	S2C2.TIF	S1C3.TIF	2	2	1	3	2	3	200	513	1447854	1448404	1856	1870	1448631	-32768	1892	210.879999999888	-32768	-32768	-32768	-32768	-32768	-32768	-32768	-32768	-32768	-32768	-32768	-1481188.12	1448629	1448674	46	515.599975585938	412.799987792969	709.599975585938	394.899993896484
3	aian0522w	r	0	r	w	27	1	4	58	346	-1	S1C2.TIF	S1C1.TIF	S2C3.TIF	1	1	2	2	1	3	200	803	1449747	1450547	1874	1888	1450769	-32768	1960	206.266000000061	1450770	1450789	20	513.200012207031	400.299987792969	462.299987792969	402.399993896484	72.0999984741211	84.4000015258789	1.46810735854924	-177.638144706595	207.266000000061	1450831	1450868	38	452.899993896484	396.399993896484	294.200012207031	398.600006103516
3	aian0522w	r	0	r	w	27	1	4	59	347	-1	S1C1.TIF	S1C2.TIF	S2C3.TIF	1	1	2	1	2	3	200	683	1451992	1452692	1900	1907	1452767	-32768	1946	59.2090000000317	-32768	-32768	-32768	-32768	-32768	-32768	-32768	-32768	-32768	-32768	-32768	-1485475.791	1452892	1452939	48	540.700012207031	387.299987792969	332.5	400.700012207031
3	aian0522w	r	0	r	w	27	0	4	60	348	1	S1C1.TIF	S1C3.TIF	S2C1.TIF	1	1	2	1	3	1	200	589	1454126	1454726	1783	1775	1454960	-32768	1828	218.425000000047	-32768	-32768	-32768	-32768	-32768	-32768	-32768	-32768	-32768	-32768	-32768	-1487509.575	1454958	1455001	44	511.399993896484	413.100006103516	708.299987792969	391.399993896484
3	aian0522w	r	0	r	w	27	1	4	61	349	-1	S2C3.TIF	S2C1.TIF	S1C2.TIF	2	2	1	3	1	2	200	778	1456101	1456901	1939	1984	1457127	-32768	2037	209.918000000063	-32768	-32768	-32768	-32768	-32768	-32768	-32768	-32768	-32768	-32768	-32768	-1489685.082	1457125	1457172	48	511.700012207031	401.799987792969	300.399993896484	396.299987792969
3	aian0522w	r	0	r	w	27	0	4	62	350	1	S1C1.TIF	S1C3.TIF	S2C1.TIF	1	1	2	1	3	1	200	706	1458292	1458992	1719	1711	1459236	-32768	1734	227.868000000017	-32768	-32768	-32768	-32768	-32768	-32768	-32768	-32768	-32768	-32768	-32768	-1491776.132	1459234	1459279	46	495.899993896484	416.799987792969	703.5	400.100006103516
3	aian0522w	r	0	r	w	27	0	4	63	351	-1	S1C2.TIF	S1C3.TIF	S2C2.TIF	1	1	2	2	3	2	200	593	1460356	1460956	1987	2004	1461025	-32768	2042	52.5419999998994	-32768	-32768	-32768	-32768	-32768	-32768	-32768	-32768	-32768	-32768	-32768	-1493740.458	1461176	1461219	44	521.299987792969	385.799987792969	325.700012207031	391.299987792969
3	aian0522w	r	0	r	w	27	0	4	64	352	-1	S1C1.TIF	S1C3.TIF	S2C1.TIF	1	1	2	1	3	1	200	720	1462281	1463031	1633	1615	1463258	-32768	1646	211.316000000108	-32768	-32768	-32768	-32768	-32768	-32768	-32768	-32768	-32768	-32768	-32768	-1495814.684	1463255	1463303	49	491.299987792969	410.700012207031	289.899993896484	394.100006103516
3	aian0522w	r	0	r	w	27	1	4	65	353	1	S1C2.TIF	S1C1.TIF	S2C3.TIF	1	1	2	2	1	3	200	911	1464391	1465291	1889	1923	1465484	-32768	1963	176.949999999953	-32768	-32768	-32768	-32768	-32768	-32768	-32768	-32768	-32768	-32768	-32768	-1498075.05	1465480	1465532	53	500.299987792969	402.200012207031	710.599975585938	387.899993896484
3	aian0522w	r	0	r	w	27	0	4	66	354	-1	S2C3.TIF	S2C2.TIF	S1C3.TIF	2	2	1	3	2	3	200	664	1466656	1467356	1798	1796	1467597	-32768	1803	224.691000000108	-32768	-32768	-32768	-32768	-32768	-32768	-32768	-32768	-32768	-32768	-32768	-1500140.309	1467592	1467637	46	502.700012207031	409.600006103516	295.799987792969	402.799987792969
3	aian0522w	r	0	r	w	27	1	4	67	355	-1	S1C1.TIF	S1C3.TIF	S2C2.TIF	1	1	2	1	3	2	200	701	1468836	1469536	1909	1899	1469764	-32768	1936	211.746000000043	-32768	-32768	-32768	-32768	-32768	-32768	-32768	-32768	-32768	-32768	-32768	-1502320.254	1469761	1469805	45	507.799987792969	410.700012207031	311.799987792969	397.5
3	aian0522w	r	0	r	w	27	0	4	68	356	1	S2C3.TIF	S2C1.TIF	S1C3.TIF	2	2	1	3	1	3	200	552	1470862	1472412	1556	1585	1472707	-32768	1778	278.345999999903	-32768	-32768	-32768	-32768	-32768	-32768	-32768	-32768	-32768	-32768	-32768	-1505196.654	1472704	1472750	47	490.799987792969	408.100006103516	693.299987792969	396.200012207031
3	aian0522w	r	0	r	w	27	0	4	69	357	-1	S1C3.TIF	S1C1.TIF	S2C3.TIF	1	1	2	3	1	3	200	806	1473793	1474593	1683	1709	1474823	-32768	1800	214.666999999899	1474823	1474843	21	481.799987792969	399.299987792969	438.299987792969	396.200012207031	57.7999992370605	80.5	1.2549823276115	175.918599120502	214.666999999899	1474956	1475005	50	580.299987792969	399.799987792969	318.299987792969	397.399993896484
3	aian0522w	r	0	r	w	27	1	4	70	358	1	S2C3.TIF	S2C2.TIF	S1C1.TIF	2	2	1	3	2	1	200	508	1476079	1476579	1923	1916	1476839	-32768	2046	244.72900000005	-32768	-32768	-32768	-32768	-32768	-32768	-32768	-32768	-32768	-32768	-32768	-1509362.271	1476837	1476915	79	503.700012207031	417.200012207031	706.599975585938	399.700012207031
3	aian0522w	r	0	r	w	27	1	4	71	359	-1	S2C2.TIF	S2C3.TIF	S1C1.TIF	2	2	1	2	3	1	200	911	1478000	1478900	2387	2418	1479175	-32768	2517	257.969999999972	-32768	-32768	-32768	-32768	-32768	-32768	-32768	-32768	-32768	-32768	-32768	-1511685.03	1479174	1479217	44	519.099975585938	394.299987792969	316.299987792969	398.299987792969
3	aian0522w	r	0	r	w	27	0	4	72	360	1	S2C3.TIF	S2C1.TIF	S1C3.TIF	2	2	1	3	1	3	200	992	1480285	1481285	1960	1996	1481495	-32768	2050	193.671000000089	1481491	1481533	43	520.400024414062	395.600006103516	342.200012207031	384.5	117.099998474121	193.199996948242	5.12331052170143	176.426122738031	189.671000000089	1481624	1481681	58	348.5	384.200012207031	719.799987792969	389.399993896484
3	aian0522w	r	0	r	w	27	1	4	73	361	1	S2C3.TIF	S2C1.TIF	S1C2.TIF	2	2	1	3	1	2	200	662	1482735	1483385	1712	1717	1483648	-32768	1766	246.810000000056	-32768	-32768	-32768	-32768	-32768	-32768	-32768	-32768	-32768	-32768	-32768	-1516169.19	1483645	1483686	42	491.899993896484	410.5	677.599975585938	388.600006103516
3	aian0522w	r	0	r	w	27	1	4	74	362	-1	S2C2.TIF	S2C1.TIF	S1C3.TIF	2	2	1	2	1	3	200	815	1484913	1485713	1913	1919	1485907	-32768	1941	177.885000000009	-32768	-32768	-32768	-32768	-32768	-32768	-32768	-32768	-32768	-32768	-32768	-1518497.115	1485902	1485950	49	506.399993896484	391.799987792969	320.600006103516	392.100006103516
3	aian0522w	r	0	r	w	27	0	4	75	363	1	S1C3.TIF	S1C2.TIF	S2C3.TIF	1	1	2	3	2	3	200	754	1487016	1487766	2036	2079	1488005	-32768	2208	223.587000000058	-32768	-32768	-32768	-32768	-32768	-32768	-32768	-32768	-32768	-32768	-32768	-1520549.413	1488001	1488049	49	532.700012207031	385.299987792969	724	388.399993896484
3	aian0522w	r	0	r	w	27	0	4	76	364	-1	S2C2.TIF	S2C3.TIF	S1C2.TIF	2	2	1	2	3	2	200	853	1489167	1490017	2229	2246	1490231	-32768	2349	197.63599999994	-32768	-32768	-32768	-32768	-32768	-32768	-32768	-32768	-32768	-32768	-32768	-1522801.364	1490231	1490284	54	528.900024414062	395.299987792969	352	406.899993896484
3	aian0522w	r	0	r	w	27	0	4	77	365	1	S2C1.TIF	S2C2.TIF	S1C1.TIF	2	2	1	1	2	1	200	840	1491359	1492209	2536	2550	1492425	-32768	2651	199.652999999933	-32768	-32768	-32768	-32768	-32768	-32768	-32768	-32768	-32768	-32768	-32768	-1524993.347	1492423	1492468	46	540.900024414062	376	727.200012207031	377.5
3	aian0522w	r	0	r	w	27	1	4	78	366	1	S2C2.TIF	S2C3.TIF	S1C1.TIF	2	2	1	2	3	1	200	928	1493571	1494521	2609	2584	1494773	-32768	2481	235.727999999886	-32768	-32768	-32768	-32768	-32768	-32768	-32768	-32768	-32768	-32768	-32768	-1527305.272	1494771	1494809	39	536.099975585938	389.399993896484	704.099975585938	373
3	aian0522w	r	0	r	w	27	1	4	79	367	-1	S1C3.TIF	S1C2.TIF	S2C1.TIF	1	1	2	3	2	1	200	702	1495926	1496626	1686	1675	1497608	-32768	1748	966.102999999886	-32768	-32768	-32768	-32768	-32768	-32768	-32768	-32768	-32768	-32768	-32768	-1529409.897	1498252	1498302	51	517.700012207031	399.799987792969	303.899993896484	400.700012207031
3	aian0522w	r	0	r	w	27	0	4	80	368	-1	S1C2.TIF	S1C1.TIF	S2C2.TIF	1	1	2	2	1	2	200	620	1499383	1500033	1809	1784	1500291	-32768	1823	242.405000000028	-32768	-32768	-32768	-32768	-32768	-32768	-32768	-32768	-32768	-32768	-32768	-1532816.595	1500289	1500335	47	498.700012207031	404.700012207031	283.799987792969	392.5
3	aian0522w	r	0	r	w	27	0	4	81	369	1	S2C3.TIF	S2C2.TIF	S1C3.TIF	2	2	1	3	2	3	200	921	1501420	1502370	1652	1647	1502607	-32768	1669	220.689000000013	-32768	-32768	-32768	-32768	-32768	-32768	-32768	-32768	-32768	-32768	-32768	-1535154.311	1502602	1502647	46	497.600006103516	411.799987792969	709.799987792969	396.600006103516
3	aian0522w	r	0	r	w	27	1	4	82	370	1	S1C1.TIF	S1C3.TIF	S2C2.TIF	1	1	2	1	3	2	200	751	1503737	1504937	1748	1758	1505195	-32768	1760	242.023000000045	-32768	-32768	-32768	-32768	-32768	-32768	-32768	-32768	-32768	-32768	-32768	-1537720.977	1505193	1505236	44	496.100006103516	408	707.299987792969	389.299987792969
3	aian0522w	r	0	r	w	27	1	4	83	371	1	S1C1.TIF	S1C2.TIF	S2C3.TIF	1	1	2	1	2	3	200	613	1506287	1506937	1754	1768	1507180	-32768	1856	227.246999999974	-32768	-32768	-32768	-32768	-32768	-32768	-32768	-32768	-32768	-32768	-32768	-1539720.753	1507176	1507221	46	486.799987792969	396.899993896484	696.200012207031	389.399993896484
3	aian0522w	r	0	r	w	27	0	4	84	372	1	S1C2.TIF	S1C1.TIF	S2C2.TIF	1	1	2	2	1	2	200	974	1508329	1509329	2419	2457	1509568	-32768	2498	223.378000000026	-32768	-32768	-32768	-32768	-32768	-32768	-32768	-32768	-32768	-32768	-32768	-1542112.622	1509564	1509611	48	540.900024414062	394.799987792969	743.400024414062	391.399993896484
3	aian0522w	r	0	r	w	27	0	4	85	373	1	S2C1.TIF	S2C3.TIF	S1C1.TIF	2	2	1	1	3	1	200	775	1510759	1511559	2161	2208	1511763	-32768	2327	188.68200000003	-32768	-32768	-32768	-32768	-32768	-32768	-32768	-32768	-32768	-32768	-32768	-1544342.318	1511761	1511805	45	523	399	707.200012207031	392.399993896484
3	aian0522w	r	0	r	w	27	1	4	86	374	-1	S2C3.TIF	S2C2.TIF	S1C1.TIF	2	2	1	3	2	1	200	883	1512881	1513781	2482	2487	1514074	-32768	2469	277.017999999924	-32768	-32768	-32768	-32768	-32768	-32768	-32768	-32768	-32768	-32768	-32768	-1546564.982	1514071	1514112	42	521.799987792969	404.600006103516	328.100006103516	413.700012207031
3	aian0522w	r	0	r	w	27	1	4	87	375	-1	S2C1.TIF	S2C3.TIF	S1C2.TIF	2	2	1	1	3	2	200	527	1515364	1515914	2142	2102	1516136	-32768	2039	205.841999999946	-32768	-32768	-32768	-32768	-32768	-32768	-32768	-32768	-32768	-32768	-32768	-1548698.158	1516170	1516217	48	504.399993896484	415.5	290.899993896484	413.899993896484
3	aian0522w	r	0	r	w	27	0	4	88	376	-1	S2C3.TIF	S2C1.TIF	S1C3.TIF	2	2	1	3	1	3	200	519	1517631	1518181	2129	2144	1518464	-32768	2202	266.485000000102	1518463	1518543	81	535.5	390	398	390.200012207031	81	202.199996948242	3.9568387306978	-179.917227924683	265.485000000102	1518649	1518673	25	407.299987792969	389.899993896484	320	387.200012207031
3	aian0522w	r	0	r	w	27	1	4	89	377	-1	S1C1.TIF	S1C2.TIF	S2C3.TIF	1	1	2	1	2	3	200	565	1519817	1520417	1789	1797	1520639	-32768	1857	206.262000000104	-32768	-32768	-32768	-32768	-32768	-32768	-32768	-32768	-32768	-32768	-32768	-1553200.738	1520635	1520678	44	512.5	403.299987792969	314.700012207031	399.799987792969
3	aian0522w	r	0	r	w	27	1	4	90	378	1	S1C1.TIF	S1C3.TIF	S2C2.TIF	1	1	2	1	3	2	200	937	1521885	1522835	2173	2206	1523094	-32768	2281	243.11400000006	-32768	-32768	-32768	-32768	-32768	-32768	-32768	-32768	-32768	-32768	-32768	-1555618.886	1523092	1523135	44	537.400024414062	387.399993896484	715.400024414062	376.899993896484
3	aian0522w	r	0	r	w	27	1	4	91	379	-1	S1C2.TIF	S1C1.TIF	S2C3.TIF	1	1	2	2	1	3	200	979	1524195	1525195	2068	2099	1525289	-32768	2151	77.0819999999367	1525376	1525416	41	521.099975585938	384.399993896484	377.799987792969	385.200012207031	98.5	147.600006103516	4.11787996189624	-179.680362393913	164.081999999937	1525513	1525533	21	369.899993896484	381.100006103516	304.600006103516	386.200012207031
3	aian0522w	r	0	r	w	27	1	4	92	380	-1	S1C3.TIF	S1C2.TIF	S2C1.TIF	1	1	2	3	2	1	200	626	1526624	1527274	1980	1979	1527485	-32768	2014	194.516999999993	-32768	-32768	-32768	-32768	-32768	-32768	-32768	-32768	-32768	-32768	-32768	-1560058.483	1527481	1527523	43	515.700012207031	391.100006103516	328.600006103516	396.799987792969
3	aian0522w	r	0	r	w	27	1	4	93	381	-1	S1C2.TIF	S1C3.TIF	S2C1.TIF	1	1	2	2	3	1	200	526	1528610	1529160	2107	2128	1529435	-32768	2123	259.223999999929	-32768	-32768	-32768	-32768	-32768	-32768	-32768	-32768	-32768	-32768	-32768	-1561943.776	1529431	1529480	50	525.900024414062	406.399993896484	303.5	407.5
3	aian0522w	r	0	r	w	27	1	4	94	382	1	S2C1.TIF	S2C2.TIF	S1C3.TIF	2	2	1	1	2	3	200	673	1530563	1531263	2021	2059	1531478	-32768	2187	198.965000000084	-32768	-32768	-32768	-32768	-32768	-32768	-32768	-32768	-32768	-32768	-32768	-1564047.035	1531475	1531520	46	526.5	390.700012207031	719.900024414062	387
3	aian0522w	r	0	r	w	27	0	4	95	383	-1	S1C3.TIF	S1C1.TIF	S2C3.TIF	1	1	2	3	1	3	200	870	1532824	1533724	2060	2055	1533954	-32768	2041	213.969000000041	-32768	-32768	-32768	-32768	-32768	-32768	-32768	-32768	-32768	-32768	-32768	-1566508.031	1533951	1534001	51	511.799987792969	409.399993896484	307	402.799987792969
3	aian0522w	r	0	r	w	27	1	4	96	384	1	S1C3.TIF	S1C2.TIF	S2C1.TIF	1	1	2	3	2	1	200	795	1535080	1535880	1977	1977	1536103	-32768	2001	206.32799999998	-32768	-32768	-32768	-32768	-32768	-32768	-32768	-32768	-32768	-32768	-32768	-1568664.672	1536100	1536148	49	509.299987792969	400.299987792969	714	389.899993896484
4	atle0605d	r	0	r	w	26	0	0	1	0	1	S2C3.TIF	S2C2.TIF	S1C3.TIF	2	2	1	3	2	3	200	900	135839	136739	1633	1664	137060	-32768	1657	304.926000000007	-32768	-32768	-32768	-32768	-32768	-32768	-32768	-32768	-32768	-32768	-32768	-169523.074	137056	137102	47	516.299987792969	383.899993896484	713.5	387
4	atle0605d	r	0	r	w	26	0	1	1	1	1	S2C3.TIF	S2C1.TIF	S1C3.TIF	2	2	1	3	1	3	200	687	140734	141434	1958	1962	141653	-32768	1988	203.546999999991	-32768	-32768	-32768	-32768	-32768	-32768	-32768	-32768	-32768	-32768	-32768	-174217.453	141649	141696	48	506.200012207031	390.299987792969	689.299987792969	388.299987792969
4	atle0605d	r	0	r	w	26	0	1	2	2	-1	S2C3.TIF	S2C2.TIF	S1C3.TIF	2	2	1	3	2	3	200	560	142741	143291	1874	1871	143611	-32768	1885	304.396000000008	-32768	-32768	-32768	-32768	-32768	-32768	-32768	-32768	-32768	-32768	-32768	-176074.604	143607	143653	47	512	373.799987792969	327	381.399993896484
4	atle0605d	r	0	r	w	26	0	1	3	3	1	S2C1.TIF	S2C2.TIF	S1C1.TIF	2	2	1	1	2	1	200	639	145118	145768	1865	1873	146040	-32768	1869	255.875999999989	-32768	-32768	-32768	-32768	-32768	-32768	-32768	-32768	-32768	-32768	-32768	-178552.124	146036	146084	49	520	377.5	705.400024414062	384.899993896484
4	atle0605d	r	0	r	w	26	0	1	4	4	1	S1C2.TIF	S1C1.TIF	S2C2.TIF	1	1	2	2	1	2	200	889	147132	148032	1677	1682	148341	-32768	1718	292.978000000003	-32768	-32768	-32768	-32768	-32768	-32768	-32768	-32768	-32768	-32768	-32768	-180816.022	148336	148382	47	517.299987792969	373.299987792969	680.599975585938	383.700012207031
4	atle0605d	r	0	r	w	26	0	1	5	5	1	S2C2.TIF	S2C3.TIF	S1C2.TIF	2	2	1	2	3	2	200	685	149406	150106	1817	1820	150434	-32768	1853	312.32699999999	-32768	-32768	-32768	-32768	-32768	-32768	-32768	-32768	-32768	-32768	-32768	-182889.673	150429	150487	59	518.900024414062	376.399993896484	726.299987792969	398.299987792969
4	atle0605d	r	0	r	w	26	0	1	6	6	-1	S1C2.TIF	S1C1.TIF	S2C2.TIF	1	1	2	2	1	2	200	644	151516	152166	1755	1759	152418	-32768	1819	236.043000000005	-32768	-32768	-32768	-32768	-32768	-32768	-32768	-32768	-32768	-32768	-32768	-184949.957	152414	152459	46	517	386.399993896484	331.799987792969	377.899993896484
4	atle0605d	r	0	r	w	26	0	1	7	7	-1	S1C3.TIF	S1C2.TIF	S2C3.TIF	1	1	2	3	2	3	200	663	153559	154209	1777	1783	154481	-32768	1813	256.173999999999	-32768	-32768	-32768	-32768	-32768	-32768	-32768	-32768	-32768	-32768	-32768	-186992.826	154476	154514	39	514.700012207031	375.5	318.100006103516	371.100006103516
4	atle0605d	r	0	r	w	26	1	1	8	8	1	S2C3.TIF	S2C2.TIF	S1C1.TIF	2	2	1	3	2	1	200	831	155899	156749	1846	1844	156950	-32768	1832	184.83600000001	-32768	-32768	-32768	-32768	-32768	-32768	-32768	-32768	-32768	-32768	-32768	-189533.164	156946	156988	43	523.599975585938	378.5	675.299987792969	393.100006103516
4	atle0605d	r	0	r	w	26	0	1	9	9	1	S1C3.TIF	S1C2.TIF	S2C3.TIF	1	1	2	3	2	3	200	659	158077	158727	1781	1784	158949	-32768	1762	205.746000000014	-32768	-32768	-32768	-32768	-32768	-32768	-32768	-32768	-32768	-32768	-32768	-191511.254	158944	158990	47	511	374	688.299987792969	386.5
4	atle0605d	r	0	r	w	26	1	1	10	10	1	S1C3.TIF	S1C2.TIF	S2C1.TIF	1	1	2	3	2	1	200	723	160035	160785	1773	1772	161039	-32768	1844	237.682000000001	-32768	-32768	-32768	-32768	-32768	-32768	-32768	-32768	-32768	-32768	-32768	-193569.318	161034	161083	50	508.899993896484	377.600006103516	697.599975585938	387.899993896484
4	atle0605d	r	0	r	w	26	1	1	11	11	1	S1C1.TIF	S1C2.TIF	S2C3.TIF	1	1	2	1	2	3	200	716	162190	162940	1750	1755	163181	-32768	1738	225.715999999986	-32768	-32768	-32768	-32768	-32768	-32768	-32768	-32768	-32768	-32768	-32768	-195723.284	163177	163228	52	504.799987792969	377.600006103516	696.799987792969	389.200012207031
4	atle0605d	r	0	r	w	26	0	1	12	12	1	S2C3.TIF	S2C2.TIF	S1C3.TIF	2	2	1	3	2	3	200	980	164556	165556	1851	1861	165822	-32768	1893	249.309999999998	-32768	-32768	-32768	-32768	-32768	-32768	-32768	-32768	-32768	-32768	-32768	-198340.69	165818	165866	49	517.799987792969	375.700012207031	682.299987792969	378.399993896484
4	atle0605d	r	0	r	w	26	1	1	13	13	-1	S2C1.TIF	S2C2.TIF	S1C3.TIF	2	2	1	1	2	3	200	551	167171	167721	1775	1767	167996	-32768	1772	258.329999999987	-32768	-32768	-32768	-32768	-32768	-32768	-32768	-32768	-32768	-32768	-32768	-200505.67	167991	168042	52	517.299987792969	379.5	328.600006103516	378
4	atle0605d	r	0	r	w	26	0	1	14	14	-1	S2C2.TIF	S2C3.TIF	S1C2.TIF	2	2	1	2	3	2	200	983	169091	170091	1703	1697	170326	-32768	1737	219.116999999998	-32768	-32768	-32768	-32768	-32768	-32768	-32768	-32768	-32768	-32768	-32768	-202874.883	170321	170366	46	521.5	385.200012207031	332.100006103516	373.5
4	atle0605d	r	0	r	w	26	1	1	15	15	-1	S1C3.TIF	S1C1.TIF	S2C2.TIF	1	1	2	3	1	2	200	894	171395	172295	1696	1696	172550	-32768	1752	238.867999999988	-32768	-32768	-32768	-32768	-32768	-32768	-32768	-32768	-32768	-32768	-32768	-205079.132	172546	172583	38	521.799987792969	386.299987792969	331.899993896484	376.100006103516
4	atle0605d	r	0	r	w	26	1	1	16	16	1	S2C1.TIF	S2C3.TIF	S1C2.TIF	2	2	1	1	3	2	200	905	174208	175108	1810	1812	175402	-32768	1830	278.507000000012	-32768	-32768	-32768	-32768	-32768	-32768	-32768	-32768	-32768	-32768	-32768	-207891.493	175397	175444	48	527.299987792969	376.5	687.5	379.5
4	atle0605d	r	0	r	w	26	1	1	17	17	1	S1C2.TIF	S1C3.TIF	S2C1.TIF	1	1	2	2	3	1	200	718	176498	177214	1447	1446	177500	-32768	1482	263.850000000006	-32768	-32768	-32768	-32768	-32768	-32768	-32768	-32768	-32768	-32768	-32768	-210004.15	177496	177534	39	521	378.5	729.400024414062	376.5
4	atle0605d	r	0	r	w	26	0	1	18	18	1	S2C3.TIF	S2C1.TIF	S1C3.TIF	2	2	1	3	1	3	200	668	178587	179287	1472	1483	179551	-32768	1539	247.907000000007	-32768	-32768	-32768	-32768	-32768	-32768	-32768	-32768	-32768	-32768	-32768	-212071.093	179547	179596	50	516.400024414062	382.899993896484	703.900024414062	388.100006103516
4	atle0605d	r	0	r	w	26	1	1	19	19	-1	S1C3.TIF	S1C1.TIF	S2C2.TIF	1	1	2	3	1	2	200	557	180652	181202	1569	1566	181462	-32768	1578	243.603999999992	-32768	-32768	-32768	-32768	-32768	-32768	-32768	-32768	-32768	-32768	-32768	-213986.396	181458	181503	46	509.100006103516	382.600006103516	326.700012207031	394.5
4	atle0605d	r	0	r	w	26	1	1	20	20	-1	S2C1.TIF	S2C2.TIF	S1C3.TIF	2	2	1	1	2	3	200	509	182550	183050	1678	1674	183299	-32768	1679	232.833000000013	-32768	-32768	-32768	-32768	-32768	-32768	-32768	-32768	-32768	-32768	-32768	-215834.167	183295	183331	37	509.100006103516	383.700012207031	301.799987792969	391.100006103516
4	atle0605d	r	0	r	w	26	0	1	21	21	-1	S1C2.TIF	S1C3.TIF	S2C2.TIF	1	1	2	2	3	2	200	834	184350	185200	1523	1531	185498	-32768	1539	282.459000000003	-32768	-32768	-32768	-32768	-32768	-32768	-32768	-32768	-32768	-32768	-32768	-217983.541	185494	185531	38	516.099975585938	387.899993896484	319.399993896484	388.700012207031
4	atle0605d	r	0	r	w	26	0	1	22	22	1	S1C2.TIF	S1C3.TIF	S2C2.TIF	1	1	2	2	3	2	200	700	186571	187271	1561	1577	187506	-32768	1610	219.587	-32768	-32768	-32768	-32768	-32768	-32768	-32768	-32768	-32768	-32768	-32768	-220054.413	187502	187553	52	511.299987792969	379.799987792969	698	389.5
4	atle0605d	r	0	r	w	26	0	1	23	23	1	S1C2.TIF	S1C1.TIF	S2C2.TIF	1	1	2	2	1	2	200	838	188575	189425	1564	1569	189662	-32768	1602	220.790999999997	-32768	-32768	-32768	-32768	-32768	-32768	-32768	-32768	-32768	-32768	-32768	-222209.209	189658	189711	54	511.100006103516	382	727.599975585938	396.100006103516
4	atle0605d	r	0	r	w	26	0	1	24	24	1	S1C1.TIF	S1C3.TIF	S2C1.TIF	1	1	2	1	3	1	200	861	190775	191625	1637	1650	191811	-32768	1650	169.258000000002	-32768	-32768	-32768	-32768	-32768	-32768	-32768	-32768	-32768	-32768	-32768	-224409.742	191806	191856	51	505.899993896484	380.100006103516	706.700012207031	395.299987792969
4	atle0605d	r	0	r	w	26	0	1	25	25	-1	S2C2.TIF	S2C1.TIF	S1C2.TIF	2	2	1	2	1	2	200	764	192905	193655	1707	1701	193885	-32768	1736	214.195999999996	-32768	-32768	-32768	-32768	-32768	-32768	-32768	-32768	-32768	-32768	-32768	-226438.804	193881	193931	51	516.900024414062	380	342	372.100006103516
4	atle0605d	r	0	r	w	26	0	1	26	26	1	S2C1.TIF	S2C3.TIF	S1C1.TIF	2	2	1	1	3	1	200	843	195313	196163	1563	1562	196378	-32768	1594	198.929000000004	-32768	-32768	-32768	-32768	-32768	-32768	-32768	-32768	-32768	-32768	-32768	-228947.071	196374	196421	48	510.100006103516	379.399993896484	678.099975585938	385.5
4	atle0605d	r	0	r	w	26	0	1	27	27	1	S1C2.TIF	S1C3.TIF	S2C2.TIF	1	1	2	2	3	2	200	726	197452	198202	1819	1833	198425	-32768	1870	207.940999999992	-32768	-32768	-32768	-32768	-32768	-32768	-32768	-32768	-32768	-32768	-32768	-230985.059	198419	198464	46	513.299987792969	387.700012207031	664.400024414062	386.100006103516
4	atle0605d	r	0	r	w	26	1	1	28	28	-1	S1C2.TIF	S1C3.TIF	S2C1.TIF	1	1	2	2	3	1	200	658	199502	200152	1768	1766	200421	-32768	1740	252.828999999998	-32768	-32768	-32768	-32768	-32768	-32768	-32768	-32768	-32768	-32768	-32768	-232936.171	200417	200463	47	508.700012207031	374.299987792969	332	376.200012207031
4	atle0605d	r	0	r	w	26	1	1	29	29	-1	S1C2.TIF	S1C1.TIF	S2C3.TIF	1	1	2	2	1	3	200	668	201521	202221	1639	1641	202505	-32768	1671	267.306000000011	-32768	-32768	-32768	-32768	-32768	-32768	-32768	-32768	-32768	-32768	-32768	-235005.694	202501	202536	36	509.799987792969	379.5	305.899993896484	371.299987792969
4	atle0605d	r	0	r	w	26	1	1	30	30	1	S1C3.TIF	S1C2.TIF	S2C1.TIF	1	1	2	3	2	1	200	533	203592	204142	1659	1659	204370	-32768	1647	212.184999999998	-32768	-32768	-32768	-32768	-32768	-32768	-32768	-32768	-32768	-32768	-32768	-236925.815	204366	204417	52	506.799987792969	380.899993896484	681.799987792969	384.399993896484
4	atle0605d	r	0	r	w	26	1	1	31	31	-1	S2C3.TIF	S2C1.TIF	S1C2.TIF	2	2	1	3	1	2	200	855	205459	206309	1593	1591	206542	-32768	1598	217.217999999993	-32768	-32768	-32768	-32768	-32768	-32768	-32768	-32768	-32768	-32768	-32768	-239092.782	206538	206566	29	504.799987792969	383.200012207031	345.600006103516	382.200012207031
4	atle0605d	r	0	r	w	26	1	1	32	32	-1	S1C1.TIF	S1C3.TIF	S2C2.TIF	1	1	2	1	3	2	200	563	207614	208214	1524	1530	208513	-32768	1555	283.600000000006	-32768	-32768	-32768	-32768	-32768	-32768	-32768	-32768	-32768	-32768	-32768	-240997.4	208507	208546	40	510.899993896484	378.899993896484	334.200012207031	377
4	atle0605d	r	0	r	w	26	1	1	33	33	1	S2C2.TIF	S2C1.TIF	S1C3.TIF	2	2	1	2	1	3	200	732	209934	210684	1596	1602	210931	-32768	1613	230.303000000014	210927	210951	25	522	384.200012207031	610.299987792969	378.299987792969	99.4000015258789	223.699996948242	2.54668918658564	3.82821094932463	226.303000000014	211099	211139	41	595.599975585938	385	702.400024414062	392.700012207031
4	atle0605d	r	0	r	w	26	1	1	34	34	1	S2C3.TIF	S2C2.TIF	S1C1.TIF	2	2	1	3	2	1	200	598	212312	212912	1579	1581	213113	-32768	1587	184.19200000001	-32768	-32768	-32768	-32768	-32768	-32768	-32768	-32768	-32768	-32768	-32768	-245696.808	213108	213155	48	508	386.399993896484	665.099975585938	383.299987792969
4	atle0605d	r	0	r	w	26	0	1	35	35	1	S2C2.TIF	S2C1.TIF	S1C2.TIF	2	2	1	2	1	2	200	859	214188	215038	1713	1726	215261	-32768	1800	207.222999999998	-32768	-32768	-32768	-32768	-32768	-32768	-32768	-32768	-32768	-32768	-32768	-247821.777	215256	215305	50	511	378.600006103516	679.700012207031	379.5
4	atle0605d	r	0	r	w	26	0	1	36	36	1	S2C3.TIF	S2C2.TIF	S1C3.TIF	2	2	1	3	2	3	200	668	216376	217076	1711	1710	217300	-32768	1740	207.584999999992	-32768	-32768	-32768	-32768	-32768	-32768	-32768	-32768	-32768	-32768	-32768	-249860.415	217296	217343	48	514.299987792969	380.700012207031	681.400024414062	387.299987792969
4	atle0605d	r	0	r	w	26	0	1	37	37	-1	S2C1.TIF	S2C2.TIF	S1C1.TIF	2	2	1	1	2	1	200	687	218392	219092	1721	1729	219380	-32768	1771	271.760000000009	-32768	-32768	-32768	-32768	-32768	-32768	-32768	-32768	-32768	-32768	-32768	-251876.24	219374	219420	47	504.399993896484	379.200012207031	349.100006103516	370.899993896484
4	atle0605d	r	0	r	w	26	1	1	38	38	-1	S1C3.TIF	S1C2.TIF	S2C1.TIF	1	1	2	3	2	1	200	937	220485	221435	1660	1665	221677	-32768	1653	225.874000000011	-32768	-32768	-32768	-32768	-32768	-32768	-32768	-32768	-32768	-32768	-32768	-254219.126	221672	221703	32	510.299987792969	378.899993896484	326	386.899993896484
4	atle0605d	r	0	r	w	26	0	1	39	39	-1	S2C1.TIF	S2C3.TIF	S1C1.TIF	2	2	1	1	3	1	200	766	222776	223576	1653	1653	223797	-32768	1680	204.372999999992	-32768	-32768	-32768	-32768	-32768	-32768	-32768	-32768	-32768	-32768	-32768	-256360.627	223793	223845	53	513.099975585938	377.399993896484	331.299987792969	377.700012207031
4	atle0605d	r	0	r	w	26	0	1	40	40	-1	S2C2.TIF	S2C1.TIF	S1C2.TIF	2	2	1	2	1	2	200	598	224887	225487	1534	1536	225713	-32768	1566	209.901000000013	-32768	-32768	-32768	-32768	-32768	-32768	-32768	-32768	-32768	-32768	-32768	-258271.099	225709	225752	44	513.400024414062	383.100006103516	282.799987792969	383.600006103516
4	atle0605d	r	0	r	w	26	1	1	41	41	1	S1C1.TIF	S1C3.TIF	S2C2.TIF	1	1	2	1	3	2	200	601	226801	227401	1563	1568	227622	-32768	1576	204.842999999993	-32768	-32768	-32768	-32768	-32768	-32768	-32768	-32768	-32768	-32768	-32768	-260185.157	227618	227666	49	513.299987792969	381.200012207031	683.599975585938	386.299987792969
4	atle0605d	r	0	r	w	26	0	1	42	42	-1	S2C3.TIF	S2C1.TIF	S1C3.TIF	2	2	1	3	1	3	200	567	228729	229329	1478	1477	229549	-32768	1502	204.212999999989	-32768	-32768	-32768	-32768	-32768	-32768	-32768	-32768	-32768	-32768	-32768	-262112.787	229546	229593	48	508.100006103516	388.5	326	377.700012207031
4	atle0605d	r	0	r	w	26	1	1	43	43	-1	S2C2.TIF	S2C3.TIF	S1C1.TIF	2	2	1	2	3	1	200	630	230661	231311	1544	1559	231505	-32768	1584	178.223999999987	-32768	-32768	-32768	-32768	-32768	-32768	-32768	-32768	-32768	-32768	-32768	-264094.776	231501	231545	45	517.200012207031	381.5	323.200012207031	376.299987792969
4	atle0605d	r	0	r	w	26	0	1	44	44	-1	S2C1.TIF	S2C2.TIF	S1C1.TIF	2	2	1	1	2	1	200	945	232856	233806	1595	1604	234023	-32768	1597	200.886999999988	-32768	-32768	-32768	-32768	-32768	-32768	-32768	-32768	-32768	-32768	-32768	-266590.113	234019	234064	46	516.599975585938	381.200012207031	343.299987792969	372.700012207031
4	atle0605d	r	0	r	w	26	0	1	45	45	1	S1C3.TIF	S1C1.TIF	S2C3.TIF	1	1	2	3	1	3	200	724	235115	235865	1699	1695	236074	-32768	1687	192.407999999996	-32768	-32768	-32768	-32768	-32768	-32768	-32768	-32768	-32768	-32768	-32768	-268649.592	236070	236120	51	513.5	373.899993896484	708	386.100006103516
4	atle0605d	r	0	r	w	26	0	1	46	46	-1	S1C2.TIF	S1C3.TIF	S2C2.TIF	1	1	2	2	3	2	200	576	237174	237774	1531	1531	238057	-32768	1558	266.877000000008	-32768	-32768	-32768	-32768	-32768	-32768	-32768	-32768	-32768	-32768	-32768	-270558.123	238053	238107	55	518.200012207031	374.899993896484	331.299987792969	381.299987792969
4	atle0605d	r	0	r	w	26	1	1	47	47	1	S2C2.TIF	S2C3.TIF	S1C1.TIF	2	2	1	2	3	1	200	738	239190	239940	1486	1492	240128	-32768	1518	172.507000000012	240125	240174	50	515.299987792969	376.299987792969	653.799987792969	385.600006103516	99.4000015258789	269.299987792969	3.9888730153907	-3.84706439830523	169.507000000012	240305	240329	25	664.200012207031	387.399993896484	722	382.5
4	atle0605d	r	0	r	w	26	0	1	48	48	1	S1C1.TIF	S1C3.TIF	S2C1.TIF	1	1	2	1	3	1	200	777	241377	242177	1536	1542	242392	-32768	1572	198.899999999994	-32768	-32768	-32768	-32768	-32768	-32768	-32768	-32768	-32768	-32768	-32768	-274961.1	242387	242442	56	510.299987792969	378.200012207031	714.799987792969	388.200012207031
4	atle0605d	r	0	r	w	26	0	1	49	49	-1	S2C3.TIF	S2C2.TIF	S1C3.TIF	2	2	1	3	2	3	200	822	243499	244349	1421	1416	244566	-32768	1419	200.970000000001	-32768	-32768	-32768	-32768	-32768	-32768	-32768	-32768	-32768	-32768	-32768	-277133.03	244562	244599	38	505.399993896484	385.700012207031	311.299987792969	383.299987792969
4	atle0605d	r	0	r	w	26	1	1	50	50	1	S2C1.TIF	S2C2.TIF	S1C3.TIF	2	2	1	1	2	3	200	949	245634	246584	1420	1431	246799	-32768	1513	199.003999999986	-32768	-32768	-32768	-32768	-32768	-32768	-32768	-32768	-32768	-32768	-32768	-279367.996	246795	246845	51	506.700012207031	384.299987792969	676.799987792969	385.299987792969
4	atle0605d	r	0	r	w	26	1	1	51	51	-1	S1C1.TIF	S1C2.TIF	S2C3.TIF	1	1	2	1	2	3	200	969	247873	248823	1450	1457	249062	-32768	1473	223.396000000008	-32768	-32768	-32768	-32768	-32768	-32768	-32768	-32768	-32768	-32768	-32768	-281606.604	249058	249102	45	507	380.100006103516	315.700012207031	380.100006103516
4	atle0605d	r	0	r	w	26	1	1	52	52	-1	S1C1.TIF	S1C2.TIF	S2C3.TIF	1	1	2	1	2	3	200	565	250153	250753	1484	1488	250986	-32768	1521	217.399999999994	-32768	-32768	-32768	-32768	-32768	-32768	-32768	-32768	-32768	-32768	-32768	-283536.6	250981	251031	51	514.200012207031	380.299987792969	327.200012207031	377.100006103516
4	atle0605d	r	0	r	w	26	1	1	53	53	-1	S2C2.TIF	S2C1.TIF	S1C3.TIF	2	2	1	2	1	3	200	657	252635	253285	1400	1404	253393	-32768	1391	92.0109999999986	253390	253745	356	509	387.899993896484	240.100006103516	386.799987792969	103.699996948242	294.700012207031	7.67196179564684	179.764964553298	89.0109999999986	253877	253900	24	256.399993896484	388.799987792969	316.799987792969	375.200012207031
4	atle0605d	r	0	r	w	26	0	1	54	54	-1	S2C1.TIF	S2C3.TIF	S1C1.TIF	2	2	1	1	3	1	200	647	254928	255578	1412	1412	255807	-32768	1434	212.939000000013	255802	255847	46	510.399993896484	375.700012207031	665.599975585938	382.299987792969	126.199996948242	282.600006103516	4.46381181021439	-2.4385803597034	207.939000000013	255985	256044	60	674.099975585938	378.700012207031	328.600006103516	379.799987792969
4	atle0605d	r	0	r	w	26	1	1	55	55	-1	S2C3.TIF	S2C2.TIF	S1C1.TIF	2	2	1	3	2	1	200	792	257072	257872	1408	1415	258123	-32768	1446	234.432000000001	-32768	-32768	-32768	-32768	-32768	-32768	-32768	-32768	-32768	-32768	-32768	-290656.568	258119	258155	37	512.799987792969	375.700012207031	315.100006103516	371.799987792969
4	atle0605d	r	0	r	w	26	0	1	56	56	1	S2C2.TIF	S2C1.TIF	S1C2.TIF	2	2	1	2	1	2	200	518	259789	260339	1356	1369	260573	-32768	1420	217.647999999986	-32768	-32768	-32768	-32768	-32768	-32768	-32768	-32768	-32768	-32768	-32768	-293123.352	260569	260619	51	502.799987792969	375.5	682.900024414062	379.899993896484
4	atle0605d	r	0	r	w	26	1	1	57	57	1	S2C1.TIF	S2C3.TIF	S1C2.TIF	2	2	1	1	3	2	200	687	261674	262374	1659	1658	262631	-32768	1681	241.121999999974	-32768	-32768	-32768	-32768	-32768	-32768	-32768	-32768	-32768	-32768	-32768	-295157.878	262626	262676	51	517.299987792969	374.700012207031	682.700012207031	385.299987792969
4	atle0605d	r	0	r	w	26	0	1	58	58	1	S1C1.TIF	S1C2.TIF	S2C1.TIF	1	1	2	1	2	1	200	566	263726	264326	1589	1589	264539	-32768	1585	197.713999999978	264535	264581	47	513	382.700012207031	663	387.5	119.599998474121	279.799987792969	4.31255735862999	-1.8354773414444	193.713999999978	264758	264781	24	673.5	389.899993896484	709.299987792969	388.899993896484
4	atle0605d	r	0	r	w	26	0	1	59	59	-1	S2C2.TIF	S2C3.TIF	S1C2.TIF	2	2	1	2	3	2	200	892	266316	267216	1580	1589	267444	-32768	1613	211.715000000026	-32768	-32768	-32768	-32768	-32768	-32768	-32768	-32768	-32768	-32768	-32768	-300000.285	267440	267490	51	520.200012207031	372.5	339.700012207031	370.399993896484
4	atle0605d	r	0	r	w	26	0	1	60	60	-1	S1C3.TIF	S1C2.TIF	S2C3.TIF	1	1	2	3	2	3	200	682	268852	269552	1657	1664	269857	-32768	1671	288.585000000021	-32768	-32768	-32768	-32768	-32768	-32768	-32768	-32768	-32768	-32768	-32768	-302336.415	269853	269899	47	515.400024414062	380.200012207031	330.799987792969	388.100006103516
4	atle0605d	r	0	r	w	26	0	1	61	61	1	S2C1.TIF	S2C2.TIF	S1C1.TIF	2	2	1	1	2	1	200	751	271528	272278	1542	1547	272504	-32768	1568	210.097999999998	-32768	-32768	-32768	-32768	-32768	-32768	-32768	-32768	-32768	-32768	-32768	-305061.902	272500	272545	46	516.799987792969	375.700012207031	665.599975585938	383.700012207031
4	atle0605d	r	0	r	w	26	1	1	62	62	1	S1C1.TIF	S1C2.TIF	S2C3.TIF	1	1	2	1	2	3	200	628	274093	274743	1428	1431	274954	-32768	1464	195.018999999971	-32768	-32768	-32768	-32768	-32768	-32768	-32768	-32768	-32768	-32768	-32768	-307526.981	274949	274996	48	512.700012207031	376.100006103516	685.5	379.100006103516
4	atle0605d	r	0	r	w	26	0	1	63	63	-1	S1C1.TIF	S1C2.TIF	S2C1.TIF	1	1	2	1	2	1	200	531	276397	276947	1493	1494	277171	-32768	1516	207.458999999973	-32768	-32768	-32768	-32768	-32768	-32768	-32768	-32768	-32768	-32768	-32768	-309731.541	277167	277202	36	515.299987792969	365.299987792969	310.100006103516	374.200012207031
4	atle0605d	r	0	r	w	26	1	1	64	64	-1	S1C2.TIF	S1C1.TIF	S2C3.TIF	1	1	2	2	1	3	200	915	278269	279169	1438	1423	279395	-32768	1417	210.159999999974	-32768	-32768	-32768	-32768	-32768	-32768	-32768	-32768	-32768	-32768	-32768	-311952.84	279390	279426	37	509.799987792969	384.200012207031	322.200012207031	377.899993896484
4	atle0605d	r	0	r	w	26	0	1	65	65	-1	S2C3.TIF	S2C1.TIF	S1C3.TIF	2	2	1	3	1	3	200	955	280475	281425	1408	1417	281630	-32768	1446	188.669999999984	-32768	-32768	-32768	-32768	-32768	-32768	-32768	-32768	-32768	-32768	-32768	-314209.33	281625	281674	50	522.200012207031	384.799987792969	334	374.5
4	atle0605d	r	0	r	w	26	1	1	66	66	1	S1C2.TIF	S1C1.TIF	S2C3.TIF	1	1	2	2	1	3	200	564	283240	283840	1421	1440	284055	-32768	1451	199.021999999997	-32768	-32768	-32768	-32768	-32768	-32768	-32768	-32768	-32768	-32768	-32768	-316623.978	284050	284098	49	502.200012207031	394.600006103516	673.799987792969	386.100006103516
4	atle0605d	r	0	r	w	26	0	1	67	67	-1	S1C2.TIF	S1C1.TIF	S2C2.TIF	1	1	2	2	1	2	200	719	285203	285924	1525	1526	287048	-32768	1432	1103.25699999998	-32768	-32768	-32768	-32768	-32768	-32768	-32768	-32768	-32768	-32768	-32768	-318712.743	287197	287240	44	536.799987792969	381.100006103516	287.100006103516	391.700012207031
4	atle0605d	r	0	r	w	26	1	1	68	68	1	S1C1.TIF	S1C3.TIF	S2C2.TIF	1	1	2	1	3	2	200	914	288266	289166	1421	1414	289375	-32768	1470	192.265000000014	-32768	-32768	-32768	-32768	-32768	-32768	-32768	-32768	-32768	-32768	-32768	-321950.735	289371	289421	51	511.299987792969	381.200012207031	705.5	388.899993896484
4	atle0605d	r	0	r	w	26	1	1	69	69	-1	S1C1.TIF	S1C3.TIF	S2C2.TIF	1	1	2	1	3	2	200	823	290490	291340	1322	1314	291546	-32768	1302	189.863000000012	-32768	-32768	-32768	-32768	-32768	-32768	-32768	-32768	-32768	-32768	-32768	-324124.137	291542	291577	36	511.799987792969	382.5	316.200012207031	375.700012207031
4	atle0605d	r	0	r	w	26	1	1	70	70	1	S1C2.TIF	S1C1.TIF	S2C3.TIF	1	1	2	2	1	3	200	986	292621	293621	1338	1353	293822	-32768	1412	185.398999999976	-32768	-32768	-32768	-32768	-32768	-32768	-32768	-32768	-32768	-32768	-32768	-326404.601	293818	293865	48	510.700012207031	381.200012207031	674.799987792969	391.299987792969
4	atle0605d	r	0	r	w	26	1	1	71	71	1	S1C3.TIF	S1C1.TIF	S2C2.TIF	1	1	2	3	1	2	200	965	294968	295918	1525	1527	296116	-32768	1484	182.097999999998	-32768	-32768	-32768	-32768	-32768	-32768	-32768	-32768	-32768	-32768	-32768	-328701.902	296112	296159	48	515.700012207031	380.899993896484	676	392.5
4	atle0605d	r	0	r	w	26	0	1	72	72	-1	S1C3.TIF	S1C1.TIF	S2C3.TIF	1	1	2	3	1	3	200	514	297612	298162	1240	1249	298349	-32768	1316	170.130999999994	-32768	-32768	-32768	-32768	-32768	-32768	-32768	-32768	-32768	-32768	-32768	-330946.869	298345	298384	40	513.299987792969	385.5	312.5	383.200012207031
4	atle0605d	r	0	r	w	26	1	1	73	73	-1	S2C1.TIF	S2C3.TIF	S1C2.TIF	2	2	1	1	3	2	200	875	299741	300641	1621	1629	300853	-32768	1557	195.874000000011	300849	300895	47	510.700012207031	382.399993896484	699.099975585938	393.399993896484	153.300003051758	374.600006103516	5.41528439435662	-3.35110892900202	191.874000000011	301026	301096	71	713.400024414062	399.600006103516	292.399993896484	395.399993896484
4	atle0605d	r	0	r	w	26	0	1	74	74	1	S1C1.TIF	S1C2.TIF	S2C1.TIF	1	1	2	1	2	1	200	605	302421	303021	1287	1283	303267	-32768	1294	229.951000000001	-32768	-32768	-32768	-32768	-32768	-32768	-32768	-32768	-32768	-32768	-32768	-335805.049	303263	303317	55	498	388.799987792969	717.400024414062	386
4	atle0605d	r	0	r	w	26	1	1	75	75	-1	S2C2.TIF	S2C3.TIF	S1C1.TIF	2	2	1	2	3	1	200	844	304382	305232	1440	1451	305488	-32768	1471	239.520000000019	305483	305529	47	506.200012207031	382.100006103516	690.5	379.799987792969	155.300003051758	388	5.28879253256739	0.717060160923546	234.520000000019	305625	305680	56	705.299987792969	378.200012207031	331.700012207031	372.399993896484
4	atle0605d	r	0	r	w	26	0	1	76	76	1	S1C3.TIF	S1C2.TIF	S2C3.TIF	1	1	2	3	2	3	200	724	306739	307489	1395	1393	307728	-32768	1394	223.456999999995	-32768	-32768	-32768	-32768	-32768	-32768	-32768	-32768	-32768	-32768	-32768	-340272.543	307724	307773	50	508.799987792969	384.100006103516	687.900024414062	388.100006103516
4	atle0605d	r	0	r	w	26	1	1	77	77	-1	S2C2.TIF	S2C1.TIF	S1C3.TIF	2	2	1	2	1	3	200	990	309100	310100	1410	1398	310310	-32768	1345	192.889000000025	-32768	-32768	-32768	-32768	-32768	-32768	-32768	-32768	-32768	-32768	-32768	-342885.111	310306	310345	40	507.700012207031	381.100006103516	305	375.299987792969
4	atle0605d	r	0	r	w	26	1	1	78	78	1	S2C2.TIF	S2C1.TIF	S1C3.TIF	2	2	1	2	1	3	200	933	311909	312859	1336	1342	313089	-32768	1352	213.210000000021	-32768	-32768	-32768	-32768	-32768	-32768	-32768	-32768	-32768	-32768	-32768	-345643.79	313085	313134	50	501	381.299987792969	704	380.200012207031
4	atle0605d	r	0	r	w	26	1	1	79	79	-1	S2C1.TIF	S2C3.TIF	S1C2.TIF	2	2	1	1	3	2	200	774	314212	315012	1401	1405	315233	-32768	1399	204.757999999973	-32768	-32768	-32768	-32768	-32768	-32768	-32768	-32768	-32768	-32768	-32768	-347796.242	315229	315274	46	505.5	380.799987792969	325.5	376.600006103516
4	atle0605d	r	0	r	w	26	0	1	80	80	-1	S1C1.TIF	S1C3.TIF	S2C1.TIF	1	1	2	1	3	1	200	762	316350	317100	1290	1279	317345	-32768	1304	229.060999999987	-32768	-32768	-32768	-32768	-32768	-32768	-32768	-32768	-32768	-32768	-32768	-349883.939	317341	317378	38	508.700012207031	379.299987792969	305.899993896484	376.700012207031
4	atle0605d	r	0	r	w	26	0	1	81	81	1	S2C2.TIF	S2C3.TIF	S1C2.TIF	2	2	1	2	3	2	200	763	319099	319849	1468	1465	320112	-32768	1514	245.957999999984	320108	320156	49	509.100006103516	381.700012207031	350.200012207031	383.399993896484	124.900001525879	356.5	4.55980309556967	-179.385974608092	241.957999999984	320284	320351	68	336.899993896484	385.299987792969	737.599975585938	382.399993896484
4	atle0605d	r	0	r	w	26	0	1	82	82	-1	S1C1.TIF	S1C3.TIF	S2C1.TIF	1	1	2	1	3	1	200	539	321752	322302	1587	1595	322520	-32768	1613	201.481000000029	-32768	-32768	-32768	-32768	-32768	-32768	-32768	-32768	-32768	-32768	-32768	-355086.519	322516	322567	52	514.5	374.399993896484	330.399993896484	374.799987792969
4	atle0605d	r	0	r	w	26	1	1	83	83	-1	S1C3.TIF	S1C2.TIF	S2C1.TIF	1	1	2	3	2	1	200	633	323616	324266	1638	1643	324544	-32768	1655	262.128000000026	-32768	-32768	-32768	-32768	-32768	-32768	-32768	-32768	-32768	-32768	-32768	-357049.872	324540	324588	49	509.799987792969	375	332.299987792969	378
4	atle0605d	r	0	r	w	26	1	1	84	84	1	S2C3.TIF	S2C1.TIF	S1C2.TIF	2	2	1	3	1	2	200	796	325957	326757	1629	1636	327226	-32768	1649	453.114999999991	-32768	-32768	-32768	-32768	-32768	-32768	-32768	-32768	-32768	-32768	-32768	-359540.885	327221	327269	49	514.799987792969	380.5	693.700012207031	396.200012207031
[truncated: 1,840 more rows]
[truncated: 24 more columns]
