# Supplementary material for: Oculomotor capture by search-irrelevant features in visual working memory: on the crucial role of target–distractor similarity
Source: Atten Percept Psychophys. 2020 Mar 12;82(5):2379–92. doi: 10.3758/s13414-020-02007-0 (PMC7343749; doi:10.3758/s13414-020-02007-0)
Supplement: Supplementary file 1 — (ZIP 5436 kb) [file 13414_2020_2007_MOESM1_ESM.zip › SupplementaryMaterial/All_Exp7.txt]

VPnr	VPcode	VPhandedness	VPvision	VPeyeDom	VPgender	VPage	condition	block	BlockTrial	Trial	loctlr	tifcue	tift	tifd	shacue	shat	shad	colcue	colt	cold	Dist2Cent	MinFixDur	FixOnCrossStartTime	FixOnCrossEndTime	FixOnCrossPupilStart	FixOnCrossPupilEnd	SaccStartTime	SaccStartLeftPupil	SaccStartRightPupil	SaccStartLat	Sacc1stStartTime	Sacc1stEndTime	Sacc1stDur	Sacc1stStartX	Sacc1stStartY	Sacc1stEndX	Sacc1stEndY	Sacc1stMeanVel	Sacc1stPeakVel	Sacc1stAmpl	Sacc1stAngle	Sacc1stLat	SaccOnTstartTime	SaccOnTendTime	SaccOnTdur	SacOnTstartX	SaccOnTstartY	SaccOnTendX	SaccOnTendY
1	aric1114b	r	0	l	w	27	0	0	1	0	1	S2C3.TIF	S2C2.TIF	S1C3.TIF	2	2	1	3	2	3	200	785	222424	223224	1050	1053	223455	-32768	1105	213.670000000013	223450	223476	27	517.400024414062	388.200012207031	376.299987792969	381.700012207031	147.699996948242	271	4.0589109139686	177.359335262769	208.670000000013	223663	223703	41	601.400024414062	388.899993896484	703.400024414062	388.100006103516
1	aric1114b	r	0	l	w	27	1	1	1	1	1	S2C1.TIF	S2C3.TIF	S1C2.TIF	2	2	1	1	3	2	200	756	227594	228344	1341	1338	228608	-32768	1377	245.888999999996	228604	228652	49	508.299987792969	396	327.299987792969	395.399993896484	126.5	275.100006103516	5.19371587498805	179.810213384935	241.888999999996	228678	228737	60	306.899993896484	396.100006103516	680.599975585938	385.600006103516
1	aric1114b	r	0	l	w	27	0	1	2	2	1	S2C3.TIF	S2C1.TIF	S1C3.TIF	2	2	1	3	1	3	200	812	230241	231041	1268	1281	231239	-32768	1295	181.078999999998	-32768	-32768	-32768	-32768	-32768	-32768	-32768	-32768	-32768	-32768	-32768	-263825.921	231235	231283	49	514.799987792969	397	714.700012207031	395.600006103516
1	aric1114b	r	0	l	w	27	0	1	3	3	1	S1C1.TIF	S1C3.TIF	S2C1.TIF	1	1	2	1	3	1	200	843	232330	233180	1319	1318	233390	-32768	1337	193.266000000003	-32768	-32768	-32768	-32768	-32768	-32768	-32768	-32768	-32768	-32768	-32768	-265964.734	233386	233613	228	516.299987792969	391.299987792969	715.099975585938	395.5
1	aric1114b	r	0	l	w	27	0	1	4	4	-1	S2C2.TIF	S2C1.TIF	S1C2.TIF	2	2	1	2	1	2	200	654	234945	235595	1281	1286	235861	-32768	1326	248.763000000006	-32768	-32768	-32768	-32768	-32768	-32768	-32768	-32768	-32768	-32768	-32768	-268380.237	235857	235903	47	513.5	399.299987792969	347.200012207031	386.299987792969
1	aric1114b	r	0	l	w	27	0	1	5	5	-1	S2C3.TIF	S2C1.TIF	S1C3.TIF	2	2	1	3	1	3	200	534	236957	237507	1218	1207	237800	-32768	1201	276.176000000007	237795	237833	39	516.599975585938	398.899993896484	363.399993896484	382.299987792969	112.199996948242	222.5	4.42814009017848	173.807674323909	271.176000000007	237973	237996	24	360.899993896484	381.899993896484	310.899993896484	387.100006103516
1	aric1114b	r	0	l	w	27	0	1	6	6	1	S2C3.TIF	S2C2.TIF	S1C3.TIF	2	2	1	3	2	3	200	625	239030	239680	1223	1236	239908	-32768	1241	210.135999999999	-32768	-32768	-32768	-32768	-32768	-32768	-32768	-32768	-32768	-32768	-32768	-272465.864	239905	239952	48	513.799987792969	397.399993896484	696.900024414062	391.799987792969
1	aric1114b	r	0	l	w	27	1	1	7	7	1	S1C3.TIF	S1C2.TIF	S2C1.TIF	1	1	2	3	2	1	200	923	241306	242256	1252	1262	242482	-32768	1312	208.777999999991	-32768	-32768	-32768	-32768	-32768	-32768	-32768	-32768	-32768	-32768	-32768	-275041.222	242477	242509	33	518.200012207031	388	697.400024414062	379.200012207031
1	aric1114b	r	0	l	w	27	0	1	8	8	1	S2C3.TIF	S2C2.TIF	S1C3.TIF	2	2	1	3	2	3	200	541	243568	244118	1301	1291	244405	-32768	1256	269.71100000001	-32768	-32768	-32768	-32768	-32768	-32768	-32768	-32768	-32768	-32768	-32768	-276903.289	244401	244451	51	517	396.399993896484	718.200012207031	382.299987792969
1	aric1114b	r	0	l	w	27	0	1	9	9	-1	S2C3.TIF	S2C2.TIF	S1C3.TIF	2	2	1	3	2	3	200	627	245504	246154	1245	1246	246330	-32768	1260	158.602000000014	246325	246361	37	514.299987792969	396	687.900024414062	390.700012207031	130.800003051758	278.100006103516	4.98368395848503	1.75372577409337	153.602000000014	246430	246484	55	689.5	392.799987792969	328.899993896484	388.5
1	aric1114b	r	0	l	w	27	1	1	10	10	-1	S2C2.TIF	S2C1.TIF	S1C3.TIF	2	2	1	2	1	3	200	668	247602	248302	1172	1180	248554	-32768	1221	234.545000000013	-32768	-32768	-32768	-32768	-32768	-32768	-32768	-32768	-32768	-32768	-32768	-281087.455	248549	248582	34	518.799987792969	391.299987792969	353.200012207031	385.299987792969
1	aric1114b	r	0	l	w	27	1	1	11	11	-1	S1C3.TIF	S1C2.TIF	S2C1.TIF	1	1	2	3	2	1	200	949	250035	250985	1238	1239	251230	-32768	1270	227.763000000006	-32768	-32768	-32768	-32768	-32768	-32768	-32768	-32768	-32768	-32768	-32768	-283770.237	251226	251259	34	518.700012207031	399	353	393.100006103516
1	aric1114b	r	0	l	w	27	0	1	12	12	-1	S2C1.TIF	S2C3.TIF	S1C1.TIF	2	2	1	1	3	1	200	563	252325	252925	1203	1206	253214	-32768	1285	271.274000000005	253210	253240	31	521.099975585938	395.100006103516	625.900024414062	378.899993896484	95.3000030517578	199.100006103516	3.0517503923129	8.79974024831796	267.274000000005	253351	253394	44	628	381.799987792969	354.100006103516	383.299987792969
1	aric1114b	r	0	l	w	27	0	1	13	13	-1	S2C2.TIF	S2C1.TIF	S1C2.TIF	2	2	1	2	1	2	200	938	254434	255384	1218	1223	255620	-32768	1241	218.257000000012	-32768	-32768	-32768	-32768	-32768	-32768	-32768	-32768	-32768	-32768	-32768	-288169.743	255615	255649	35	516.599975585938	399.899993896484	351.600006103516	382.200012207031
1	aric1114b	r	0	l	w	27	1	1	14	14	1	S1C3.TIF	S1C1.TIF	S2C2.TIF	1	1	2	3	1	2	200	518	256711	257261	1203	1196	257519	-32768	1187	240.475999999995	-32768	-32768	-32768	-32768	-32768	-32768	-32768	-32768	-32768	-32768	-32768	-290046.524	257514	257553	40	517.200012207031	391.899993896484	676.200012207031	385.700012207031
1	aric1114b	r	0	l	w	27	1	1	15	15	1	S2C2.TIF	S2C3.TIF	S1C1.TIF	2	2	1	2	3	1	200	795	259004	259804	1226	1230	260045	-32768	1274	224.015000000014	-32768	-32768	-32768	-32768	-32768	-32768	-32768	-32768	-32768	-32768	-32768	-292588.985	260042	260082	41	513.599975585938	392.100006103516	702.5	391.5
1	aric1114b	r	0	l	w	27	0	1	16	16	-1	S1C3.TIF	S1C1.TIF	S2C3.TIF	1	1	2	3	1	3	200	809	261116	261916	1308	1310	262145	-32768	1273	211.878999999986	-32768	-32768	-32768	-32768	-32768	-32768	-32768	-32768	-32768	-32768	-32768	-294701.121	262141	262172	32	517.299987792969	401.100006103516	356	392.899993896484
1	aric1114b	r	0	l	w	27	0	1	17	17	-1	S1C1.TIF	S1C2.TIF	S2C1.TIF	1	1	2	1	2	1	200	544	263226	263776	1198	1197	264009	-32768	1161	215.821999999986	264006	264048	43	512.599975585938	388.100006103516	621.200012207031	380.799987792969	85	226.300003051758	3.13225373000166	3.85113633866939	212.821999999986	264096	264139	44	633.900024414062	381.299987792969	338.299987792969	388.700012207031
1	aric1114b	r	0	l	w	27	0	1	18	18	1	S1C2.TIF	S1C1.TIF	S2C2.TIF	1	1	2	2	1	2	200	827	265299	266149	1198	1198	266338	-32768	1208	170.979999999981	266335	266380	46	520.299987792969	389.200012207031	381.399993896484	381	102.300003051758	249.600006103516	3.99834827585662	176.617273505125	167.979999999981	266463	266523	61	359	381.399993896484	676	380.399993896484
1	aric1114b	r	0	l	w	27	1	1	19	19	1	S1C3.TIF	S1C2.TIF	S2C1.TIF	1	1	2	3	2	1	200	880	268258	269158	1310	1301	269390	-32768	1302	214.707999999984	-32768	-32768	-32768	-32768	-32768	-32768	-32768	-32768	-32768	-32768	-32768	-301943.292	269385	269435	51	505.399993896484	388.299987792969	699	387.399993896484
1	aric1114b	r	0	l	w	27	1	1	20	20	-1	S1C2.TIF	S1C1.TIF	S2C3.TIF	1	1	2	2	1	3	200	570	270516	271116	1194	1192	271413	-32768	1204	279.556999999972	-32768	-32768	-32768	-32768	-32768	-32768	-32768	-32768	-32768	-32768	-32768	-303901.443	271408	271446	39	519.5	393.100006103516	338.600006103516	385.799987792969
1	aric1114b	r	0	l	w	27	1	1	21	21	1	S2C2.TIF	S2C1.TIF	S1C3.TIF	2	2	1	2	1	3	200	588	272850	273450	1163	1155	273638	-32768	1173	171.266999999993	-32768	-32768	-32768	-32768	-32768	-32768	-32768	-32768	-32768	-32768	-32768	-306234.733	273635	273683	49	517.900024414062	393.700012207031	709.700012207031	389.799987792969
1	aric1114b	r	0	l	w	27	1	1	22	22	1	S1C1.TIF	S1C2.TIF	S2C3.TIF	1	1	2	1	2	3	200	692	274722	275422	1236	1234	275654	-32768	1214	214.65399999998	275651	275686	36	513.200012207031	393.5	651.099975585938	387.399993896484	107.099998474121	171	3.96652867744616	2.53647759591229	211.65399999998	275770	275800	31	649.799987792969	385.299987792969	690.5	389.100006103516
1	aric1114b	r	0	l	w	27	0	1	23	23	-1	S2C2.TIF	S2C3.TIF	S1C2.TIF	2	2	1	2	3	2	200	714	276867	277567	1142	1147	277794	-32768	1133	209.373000000021	-32768	-32768	-32768	-32768	-32768	-32768	-32768	-32768	-32768	-32768	-32768	-310352.627	277790	277836	47	518.700012207031	386.799987792969	346.700012207031	386
1	aric1114b	r	0	l	w	27	0	1	24	24	-1	S2C3.TIF	S2C1.TIF	S1C3.TIF	2	2	1	3	1	3	200	507	279031	279531	1127	1134	279784	-32768	1144	235.805999999982	279780	279824	45	511.600006103516	393.5	686.400024414062	382.899993896484	124.800003051758	287.5	5.02504925997218	3.48018529295811	231.805999999982	279913	279960	48	701.400024414062	382.600006103516	354.899993896484	384.600006103516
1	aric1114b	r	0	l	w	27	1	1	25	25	1	S1C2.TIF	S1C1.TIF	S2C3.TIF	1	1	2	2	1	3	200	702	281027	281727	1174	1176	281941	-32768	1213	196.652999999991	-32768	-32768	-32768	-32768	-32768	-32768	-32768	-32768	-32768	-32768	-32768	-314512.347	281937	281984	48	518.099975585938	390.100006103516	669.5	390.200012207031
1	aric1114b	r	0	l	w	27	1	1	26	26	-1	S1C1.TIF	S1C3.TIF	S2C2.TIF	1	1	2	1	3	2	200	532	283072	283622	1156	1141	283955	-32768	1133	315.75	-32768	-32768	-32768	-32768	-32768	-32768	-32768	-32768	-32768	-32768	-32768	-316407.25	283952	283987	36	512.099975585938	395.299987792969	357.5	386.799987792969
1	aric1114b	r	0	l	w	27	0	1	27	27	-1	S2C3.TIF	S2C2.TIF	S1C3.TIF	2	2	1	3	2	3	200	527	285051	285601	1169	1161	285832	-32768	1161	214.504000000015	285827	285856	30	516.099975585938	401.700012207031	630.799987792969	397.700012207031	105.599998474121	229.399993896484	3.30273206310199	2.00018277455175	209.504000000015	285906	285952	47	629.299987792969	400.5	341.799987792969	389.100006103516
1	aric1114b	r	0	l	w	27	1	1	28	28	-1	S2C2.TIF	S2C3.TIF	S1C1.TIF	2	2	1	2	3	1	200	959	287062	288012	1057	1074	288213	-32768	1128	184.293000000005	-32768	-32768	-32768	-32768	-32768	-32768	-32768	-32768	-32768	-32768	-32768	-320796.707	288209	288247	39	518.099975585938	395	343.299987792969	391.299987792969
1	aric1114b	r	0	l	w	27	0	1	29	29	1	S1C2.TIF	S1C3.TIF	S2C2.TIF	1	1	2	2	3	2	200	958	289360	290310	1147	1143	290517	-32768	1175	188.849999999977	-32768	-32768	-32768	-32768	-32768	-32768	-32768	-32768	-32768	-32768	-32768	-323096.15	290514	290561	48	514	397.100006103516	691.099975585938	393.399993896484
1	aric1114b	r	0	l	w	27	0	1	30	30	-1	S1C2.TIF	S1C1.TIF	S2C2.TIF	1	1	2	2	1	2	200	831	292026	292876	1345	1340	293106	-32768	1333	212.956999999995	293101	293146	46	520.299987792969	404.700012207031	363.899993896484	394.600006103516	116.199996948242	292.799987792969	4.50364097675388	176.300457762712	207.956999999995	293277	293298	22	347.600006103516	397.5	321.799987792969	401.700012207031
1	aric1114b	r	0	l	w	27	1	1	31	31	1	S1C3.TIF	S1C1.TIF	S2C2.TIF	1	1	2	3	1	2	200	556	294765	295315	1248	1249	295543	-32768	1252	210.337999999989	-32768	-32768	-32768	-32768	-32768	-32768	-32768	-32768	-32768	-32768	-32768	-328100.662	295539	295586	48	515.299987792969	394.200012207031	695.5	387.5
1	aric1114b	r	0	l	w	27	0	1	32	32	1	S1C2.TIF	S1C3.TIF	S2C2.TIF	1	1	2	2	3	2	200	973	296945	297945	1226	1228	298198	-32768	1270	235.469999999972	-32768	-32768	-32768	-32768	-32768	-32768	-32768	-32768	-32768	-32768	-32768	-330730.53	298194	298225	32	523.700012207031	398.399993896484	692	388.799987792969
1	aric1114b	r	0	l	w	27	1	1	33	33	-1	S2C2.TIF	S2C1.TIF	S1C3.TIF	2	2	1	2	1	3	200	977	299656	300656	1180	1189	300866	-32768	1199	192.748000000021	-32768	-32768	-32768	-32768	-32768	-32768	-32768	-32768	-32768	-32768	-32768	-333441.252	300861	300897	37	511.899993896484	396.700012207031	340.100006103516	384.5
1	aric1114b	r	0	l	w	27	0	1	34	34	1	S1C3.TIF	S1C1.TIF	S2C3.TIF	1	1	2	3	1	3	200	620	301965	302615	1198	1203	302624	-32768	1209	-8.52500000002328	-32768	-32768	-32768	-32768	-32768	-32768	-32768	-32768	-32768	-32768	-32768	-335400.525	302859	302906	48	508.100006103516	386.200012207031	678.799987792969	390.100006103516
1	aric1114b	r	0	l	w	27	0	1	35	35	1	S2C2.TIF	S2C3.TIF	S1C2.TIF	2	2	1	2	3	2	200	624	304071	304721	1177	1185	304961	-32768	1182	222.555999999982	-32768	-32768	-32768	-32768	-32768	-32768	-32768	-32768	-32768	-32768	-32768	-337506.444	304957	305005	49	514	390.700012207031	696.5	396.399993896484
1	aric1114b	r	0	l	w	27	0	1	36	36	-1	S1C3.TIF	S1C1.TIF	S2C3.TIF	1	1	2	3	1	3	200	749	306588	307338	1149	1153	307511	-32768	1181	155.768999999971	307508	307539	32	516.299987792969	385.299987792969	671.299987792969	376	135.300003051758	271.600006103516	4.4556772480026	3.44349635064881	152.768999999971	307615	307665	51	675.799987792969	378.200012207031	307.100006103516	378.200012207031
1	aric1114b	r	0	l	w	27	1	1	37	37	1	S1C1.TIF	S1C3.TIF	S2C2.TIF	1	1	2	1	3	2	200	617	309307	309957	1156	1151	310161	-32768	1159	187.449000000022	-32768	-32768	-32768	-32768	-32768	-32768	-32768	-32768	-32768	-32768	-32768	-342741.551	310157	310192	36	512.5	393.100006103516	701.200012207031	382.399993896484
1	aric1114b	r	0	l	w	27	0	1	38	38	-1	S2C2.TIF	S2C3.TIF	S1C2.TIF	2	2	1	2	3	2	200	710	311291	311991	1179	1169	312215	-32768	1144	206.985999999975	312211	312260	50	512.900024414062	400.5	703.799987792969	389.399993896484	127.599998474121	308.100006103516	5.48706612551102	3.33732205986824	202.985999999975	312314	312389	76	716.700012207031	390.899993896484	288.799987792969	388.200012207031
1	aric1114b	r	0	l	w	27	1	1	39	39	-1	S2C2.TIF	S2C3.TIF	S1C1.TIF	2	2	1	2	3	1	200	670	313774	314474	1160	1168	314709	-32768	1190	217.776000000013	-32768	-32768	-32768	-32768	-32768	-32768	-32768	-32768	-32768	-32768	-32768	-347259.224	314705	314741	37	513.900024414062	397.200012207031	346.899993896484	389.299987792969
1	aric1114b	r	0	l	w	27	0	1	40	40	-1	S1C3.TIF	S1C2.TIF	S2C3.TIF	1	1	2	3	2	3	200	715	316125	316875	1181	1194	317080	-32768	1207	187.157000000007	-32768	-32768	-32768	-32768	-32768	-32768	-32768	-32768	-32768	-32768	-32768	-349660.843	317076	317114	39	510.600006103516	402.600006103516	326.299987792969	392.700012207031
1	aric1114b	r	0	l	w	27	1	1	41	41	1	S2C3.TIF	S2C2.TIF	S1C1.TIF	2	2	1	3	2	1	200	930	318494	319444	1307	1295	319683	-32768	1311	221.984999999986	-32768	-32768	-32768	-32768	-32768	-32768	-32768	-32768	-32768	-32768	-32768	-352229.015	319679	319728	50	513.799987792969	403.100006103516	690	392.600006103516
1	aric1114b	r	0	l	w	27	0	1	42	42	-1	S1C1.TIF	S1C3.TIF	S2C1.TIF	1	1	2	1	3	1	200	906	320791	321691	1175	1170	321891	-32768	1167	182.367000000027	321888	321931	44	513.900024414062	389.200012207031	624.599975585938	390.5	90	230.899993896484	3.18583038915542	-0.673785177626998	179.367000000027	321974	322015	42	636.400024414062	387.899993896484	349.899993896484	383.100006103516
1	aric1114b	r	0	l	w	27	0	1	43	43	-1	S1C2.TIF	S1C1.TIF	S2C2.TIF	1	1	2	2	1	2	200	734	323097	323847	1059	1066	324247	-32768	1083	382.934999999998	-32768	-32768	-32768	-32768	-32768	-32768	-32768	-32768	-32768	-32768	-32768	-356632.065	324243	324282	40	513.200012207031	394.700012207031	350.100006103516	384.700012207031
1	aric1114b	r	0	l	w	27	1	1	44	44	-1	S1C2.TIF	S1C3.TIF	S2C1.TIF	1	1	2	2	3	1	200	569	325713	326313	1218	1223	326546	-32768	1238	215.661000000022	-32768	-32768	-32768	-32768	-32768	-32768	-32768	-32768	-32768	-32768	-32768	-359098.339	326543	326583	41	527	396.899993896484	338.799987792969	393
1	aric1114b	r	0	l	w	27	1	1	45	45	-1	S1C2.TIF	S1C1.TIF	S2C3.TIF	1	1	2	2	1	3	200	985	327613	328613	1187	1189	328795	-32768	1180	164.119999999995	328790	328817	28	509.899993896484	397.700012207031	370.100006103516	385	141.100006103516	229.199996948242	4.03383084204789	174.802505693391	159.119999999995	329018	329036	19	328.899993896484	387	313.899993896484	382.600006103516
1	aric1114b	r	0	l	w	27	1	1	46	46	-1	S2C1.TIF	S2C3.TIF	S1C2.TIF	2	2	1	1	3	2	200	981	330134	331134	1250	1259	331338	-32768	1234	187.005999999994	-32768	-32768	-32768	-32768	-32768	-32768	-32768	-32768	-32768	-32768	-32768	-363918.994	331334	331370	37	510.799987792969	396.100006103516	338.700012207031	390.600006103516
1	aric1114b	r	0	l	w	27	1	1	47	47	1	S2C3.TIF	S2C1.TIF	S1C2.TIF	2	2	1	3	1	2	200	929	332577	333527	1108	1104	333702	-32768	1120	158.237000000023	-32768	-32768	-32768	-32768	-32768	-32768	-32768	-32768	-32768	-32768	-32768	-366311.763	333698	333744	47	513.200012207031	389.700012207031	718.200012207031	380.799987792969
1	aric1114b	r	0	l	w	27	0	1	48	48	-1	S2C1.TIF	S2C3.TIF	S1C1.TIF	2	2	1	1	3	1	200	758	334840	335590	1170	1162	335876	-32768	1152	269.075000000012	335872	335912	41	507.899993896484	389.600006103516	604.299987792969	389.899993896484	95.5999984741211	236	2.77411401463215	-0.178556144087207	265.075000000012	335969	336015	47	621.700012207031	388.799987792969	318.299987792969	384.799987792969
1	aric1114b	r	0	l	w	27	1	1	49	49	1	S2C2.TIF	S2C3.TIF	S1C1.TIF	2	2	1	2	3	1	200	925	337302	338252	1116	1118	338462	-32768	1132	192.733000000007	-32768	-32768	-32768	-32768	-32768	-32768	-32768	-32768	-32768	-32768	-32768	-371037.267	338458	338497	40	509.899993896484	401.600006103516	702.599975585938	392.100006103516
1	aric1114b	r	0	l	w	27	0	1	50	50	1	S2C2.TIF	S2C1.TIF	S1C2.TIF	2	2	1	2	1	2	200	582	339744	340344	1096	1093	340598	-32768	1085	236.357000000018	-32768	-32768	-32768	-32768	-32768	-32768	-32768	-32768	-32768	-32768	-32768	-373129.643	340594	340642	49	515.299987792969	394.299987792969	693.700012207031	391.700012207031
1	aric1114b	r	0	l	w	27	0	1	51	51	-1	S2C1.TIF	S2C2.TIF	S1C1.TIF	2	2	1	1	2	1	200	645	341744	342394	1199	1199	342638	-32768	1216	226.608999999997	342634	342662	29	513	394	650.799987792969	383.399993896484	133.800003051758	251.399993896484	3.97150130364148	4.40502954553099	222.608999999997	342771	342819	49	664.200012207031	388.799987792969	323.700012207031	384.799987792969
1	aric1114b	r	0	l	w	27	1	1	52	52	-1	S2C1.TIF	S2C2.TIF	S1C3.TIF	2	2	1	1	2	3	200	840	344157	345007	1248	1256	345218	-32768	1279	193.161000000022	-32768	-32768	-32768	-32768	-32768	-32768	-32768	-32768	-32768	-32768	-32768	-377792.839	345213	345249	37	524.599975585938	403.200012207031	352.399993896484	392.700012207031
1	aric1114b	r	0	l	w	27	1	1	53	53	-1	S1C1.TIF	S1C3.TIF	S2C2.TIF	1	1	2	1	3	2	200	638	346753	347403	1316	1316	347651	-32768	1287	230.620999999985	-32768	-32768	-32768	-32768	-32768	-32768	-32768	-32768	-32768	-32768	-32768	-380188.379	347647	347686	40	517.799987792969	392.299987792969	347.799987792969	383.399993896484
1	aric1114b	r	0	l	w	27	1	1	54	54	1	S2C1.TIF	S2C2.TIF	S1C3.TIF	2	2	1	1	2	3	200	556	349252	349802	1203	1203	350016	-32768	1181	197.516999999993	-32768	-32768	-32768	-32768	-32768	-32768	-32768	-32768	-32768	-32768	-32768	-382586.483	350011	350059	49	525.799987792969	390.799987792969	705.599975585938	390.700012207031
1	aric1114b	r	0	l	w	27	0	1	55	55	1	S2C1.TIF	S2C3.TIF	S1C1.TIF	2	2	1	1	3	1	200	981	351092	352092	1250	1252	352286	-32768	1272	176.332999999984	-32768	-32768	-32768	-32768	-32768	-32768	-32768	-32768	-32768	-32768	-32768	-384877.667	352283	352317	35	505.600006103516	401.899993896484	701.099975585938	395.5
1	aric1114b	r	0	l	w	27	1	1	56	56	1	S1C2.TIF	S1C3.TIF	S2C1.TIF	1	1	2	2	3	1	200	592	353806	354406	1180	1175	354637	-32768	1181	212.897999999986	-32768	-32768	-32768	-32768	-32768	-32768	-32768	-32768	-32768	-32768	-32768	-387192.102	354632	354681	50	502.299987792969	393.399993896484	683	398.700012207031
1	aric1114b	r	0	l	w	27	0	1	57	57	1	S1C2.TIF	S1C1.TIF	S2C2.TIF	1	1	2	2	1	2	200	541	356111	356661	1105	1103	356887	-32768	1106	208.167000000016	-32768	-32768	-32768	-32768	-32768	-32768	-32768	-32768	-32768	-32768	-32768	-389446.833	356883	356919	37	519.5	389.899993896484	708.700012207031	384.100006103516
1	aric1114b	r	0	l	w	27	0	1	58	58	1	S2C1.TIF	S2C2.TIF	S1C1.TIF	2	2	1	1	2	1	200	905	358031	358931	1204	1198	359134	-32768	1213	185.755000000005	-32768	-32768	-32768	-32768	-32768	-32768	-32768	-32768	-32768	-32768	-32768	-391716.245	359129	359162	34	517.200012207031	389.299987792969	690.200012207031	382.299987792969
1	aric1114b	r	0	l	w	27	1	1	59	59	1	S1C2.TIF	S1C3.TIF	S2C1.TIF	1	1	2	2	3	1	200	629	360786	361436	1170	1183	361622	-32768	1196	169.196999999986	-32768	-32768	-32768	-32768	-32768	-32768	-32768	-32768	-32768	-32768	-32768	-394220.803	361618	361653	36	527.200012207031	383.799987792969	678.099975585938	380.600006103516
1	aric1114b	r	0	l	w	27	1	1	60	60	-1	S1C3.TIF	S1C1.TIF	S2C2.TIF	1	1	2	3	1	2	200	828	362889	363739	1183	1180	363989	-32768	1192	232.318000000028	-32768	-32768	-32768	-32768	-32768	-32768	-32768	-32768	-32768	-32768	-32768	-396524.682	363985	364030	46	518.400024414062	399.299987792969	345.200012207031	391.899993896484
1	aric1114b	r	0	l	w	27	1	1	61	61	-1	S1C3.TIF	S1C2.TIF	S2C1.TIF	1	1	2	3	2	1	200	532	365117	365667	1119	1103	365987	-32768	1131	302.710000000021	-32768	-32768	-32768	-32768	-32768	-32768	-32768	-32768	-32768	-32768	-32768	-398452.29	365983	366020	38	512.700012207031	397.200012207031	343.100006103516	390
1	aric1114b	r	0	l	w	27	1	1	62	62	1	S1C1.TIF	S1C3.TIF	S2C2.TIF	1	1	2	1	3	2	200	795	368481	369281	1187	1167	369483	-32768	1145	184.795999999973	-32768	-32768	-32768	-32768	-32768	-32768	-32768	-32768	-32768	-32768	-32768	-402066.204	369479	369520	42	512.299987792969	401.600006103516	701.5	394.399993896484
1	aric1114b	r	0	l	w	27	0	1	63	63	1	S2C3.TIF	S2C1.TIF	S1C3.TIF	2	2	1	3	1	3	200	527	370645	371195	1155	1149	371566	-32768	1125	353.531000000017	-32768	-32768	-32768	-32768	-32768	-32768	-32768	-32768	-32768	-32768	-32768	-403980.469	371563	371600	38	509.899993896484	392.299987792969	706	383.399993896484
1	aric1114b	r	0	l	w	27	0	1	64	64	1	S1C3.TIF	S1C2.TIF	S2C3.TIF	1	1	2	3	2	3	200	853	373058	373908	1109	1111	374139	-32768	1109	214.331999999995	374138	374158	21	510.100006103516	396.700012207031	460.200012207031	387.799987792969	66.0999984741211	119.599998474121	1.4607340334697	169.887876274117	213.331999999995	374190	374254	65	456	392.299987792969	734	376.899993896484
1	aric1114b	r	0	l	w	27	0	1	65	65	1	S2C1.TIF	S2C3.TIF	S1C1.TIF	2	2	1	1	3	1	200	949	375329	376279	1029	1040	376472	-32768	1058	175.293000000005	-32768	-32768	-32768	-32768	-32768	-32768	-32768	-32768	-32768	-32768	-32768	-409064.707	376469	376504	36	519.599975585938	399.600006103516	693.400024414062	381.899993896484
1	aric1114b	r	0	l	w	27	0	1	66	66	1	S1C1.TIF	S1C3.TIF	S2C1.TIF	1	1	2	1	3	1	200	706	377544	378244	1092	1081	378503	-32768	1059	241.288	-32768	-32768	-32768	-32768	-32768	-32768	-32768	-32768	-32768	-32768	-32768	-411029.712	378499	378549	51	515.099975585938	395.799987792969	712.299987792969	385.700012207031
1	aric1114b	r	0	l	w	27	1	1	67	67	-1	S2C3.TIF	S2C2.TIF	S1C1.TIF	2	2	1	3	2	1	200	855	379867	380717	1074	1085	380864	-32768	1112	129.987000000023	380861	380892	32	524.700012207031	390.399993896484	671.299987792969	384	125.800003051758	244.399993896484	4.21666683363225	2.50332909765561	126.987000000023	380972	381018	47	672.599975585938	387.399993896484	344.899993896484	371.700012207031
1	aric1114b	r	0	l	w	27	1	1	68	68	1	S2C3.TIF	S2C1.TIF	S1C2.TIF	2	2	1	3	1	2	200	837	382907	383757	1263	1269	383982	-32768	1305	208.059000000008	-32768	-32768	-32768	-32768	-32768	-32768	-32768	-32768	-32768	-32768	-32768	-416541.941	383978	384026	49	512.400024414062	397.399993896484	688	398.700012207031
1	aric1114b	r	0	l	w	27	1	1	69	69	1	S1C1.TIF	S1C2.TIF	S2C3.TIF	1	1	2	1	2	3	200	979	385103	386103	1384	1383	386329	-32768	1386	209.521999999997	-32768	-32768	-32768	-32768	-32768	-32768	-32768	-32768	-32768	-32768	-32768	-418887.478	386325	386372	48	516.099975585938	400.399993896484	701.5	402.5
1	aric1114b	r	0	l	w	27	1	1	70	70	-1	S1C1.TIF	S1C2.TIF	S2C3.TIF	1	1	2	1	2	3	200	979	387656	388656	1230	1227	388906	-32768	1245	232.463999999978	388902	388948	47	513.900024414062	404.200012207031	362.299987792969	395.899993896484	104.800003051758	270.899993896484	4.36286568034946	176.862396844196	228.463999999978	389116	389136	21	349.700012207031	396	319.399993896484	399.200012207031
1	aric1114b	r	0	l	w	27	0	1	71	71	1	S1C1.TIF	S1C2.TIF	S2C1.TIF	1	1	2	1	2	1	200	594	390535	391135	1147	1154	391375	-32768	1146	222.771000000008	-32768	-32768	-32768	-32768	-32768	-32768	-32768	-32768	-32768	-32768	-32768	-423920.229	391371	391419	49	513.900024414062	395.399993896484	701.5	390.799987792969
1	aric1114b	r	0	l	w	27	1	1	72	72	-1	S1C3.TIF	S1C1.TIF	S2C2.TIF	1	1	2	3	1	2	200	536	392476	393026	1131	1132	393392	-32768	1106	348.908999999985	-32768	-32768	-32768	-32768	-32768	-32768	-32768	-32768	-32768	-32768	-32768	-425811.091	393388	393443	56	516	401.700012207031	280.200012207031	370.899993896484
1	aric1114b	r	0	l	w	27	1	1	73	73	1	S2C2.TIF	S2C1.TIF	S1C3.TIF	2	2	1	2	1	3	200	989	394481	395481	1123	1135	395707	-32768	1190	209.152999999991	-32768	-32768	-32768	-32768	-32768	-32768	-32768	-32768	-32768	-32768	-32768	-428265.847	395702	395752	51	512.799987792969	399.399993896484	698	394.899993896484
1	aric1114b	r	0	l	w	27	0	1	74	74	1	S2C1.TIF	S2C2.TIF	S1C1.TIF	2	2	1	1	2	1	200	525	396852	397402	1170	1176	397672	-32768	1192	253.32699999999	-32768	-32768	-32768	-32768	-32768	-32768	-32768	-32768	-32768	-32768	-32768	-430186.673	397668	397715	48	513.599975585938	397.399993896484	676	395.700012207031
1	aric1114b	r	0	l	w	27	1	1	75	75	-1	S1C2.TIF	S1C3.TIF	S2C1.TIF	1	1	2	2	3	1	200	755	398778	399528	1155	1154	399770	-32768	1131	225.042000000016	-32768	-32768	-32768	-32768	-32768	-32768	-32768	-32768	-32768	-32768	-32768	-432312.958	399766	399804	39	513	395.799987792969	334.100006103516	385.200012207031
1	aric1114b	r	0	l	w	27	0	1	76	76	1	S1C3.TIF	S1C1.TIF	S2C3.TIF	1	1	2	3	1	3	200	878	400887	401787	975	974	402024	-32768	1013	219.558000000019	-32768	-32768	-32768	-32768	-32768	-32768	-32768	-32768	-32768	-32768	-32768	-434572.442	402020	402052	33	516.099975585938	395.200012207031	706.5	384.399993896484
1	aric1114b	r	0	l	w	27	1	1	77	77	-1	S1C1.TIF	S1C2.TIF	S2C3.TIF	1	1	2	1	2	3	200	933	403099	404049	1180	1177	404298	-32768	1177	231.756999999983	-32768	-32768	-32768	-32768	-32768	-32768	-32768	-32768	-32768	-32768	-32768	-436834.243	404294	404341	48	516.700012207031	403.5	340.799987792969	389.5
1	aric1114b	r	0	l	w	27	1	1	78	78	-1	S2C1.TIF	S2C2.TIF	S1C3.TIF	2	2	1	1	2	3	200	536	405418	405968	1098	1092	406259	-32768	1110	273.966000000015	-32768	-32768	-32768	-32768	-32768	-32768	-32768	-32768	-32768	-32768	-32768	-438753.034	406254	406286	33	517.299987792969	396.5	334.899993896484	376
1	aric1114b	r	0	l	w	27	1	1	79	79	1	S2C1.TIF	S2C2.TIF	S1C3.TIF	2	2	1	1	2	3	200	858	407686	408536	1145	1154	408753	-32768	1191	199.84600000002	-32768	-32768	-32768	-32768	-32768	-32768	-32768	-32768	-32768	-32768	-32768	-441321.154	408749	408797	49	512.099975585938	402.799987792969	696	401.899993896484
1	aric1114b	r	0	l	w	27	0	1	80	80	1	S2C2.TIF	S2C3.TIF	S1C2.TIF	2	2	1	2	3	2	200	519	410075	410625	1306	1322	410849	-32768	1319	206.642999999982	-32768	-32768	-32768	-32768	-32768	-32768	-32768	-32768	-32768	-32768	-32768	-443410.357	410845	410884	40	516.900024414062	391.200012207031	692.400024414062	390.799987792969
1	aric1114b	r	0	l	w	27	0	1	81	81	-1	S1C2.TIF	S1C3.TIF	S2C2.TIF	1	1	2	2	3	2	200	626	412225	412875	1232	1224	413072	-32768	1212	180.374000000011	413068	413111	44	521.599975585938	394.200012207031	651.400024414062	390	98.4000015258789	246.800003051758	3.73184406403357	1.85597666672737	176.374000000011	413301	413321	21	369.700012207031	383.899993896484	319.600006103516	396.399993896484
1	aric1114b	r	0	l	w	27	0	1	82	82	-1	S2C1.TIF	S2C2.TIF	S1C1.TIF	2	2	1	1	2	1	200	942	414420	415370	1165	1178	415585	-32768	1202	196.811999999976	415580	415631	52	515.900024414062	398.700012207031	693	390.299987792969	112.099998474121	286	5.08752422665643	2.72337279939585	191.811999999976	415857	415879	23	361	396.5	319.200012207031	392.5
1	aric1114b	r	0	l	w	27	0	1	83	83	-1	S1C2.TIF	S1C3.TIF	S2C2.TIF	1	1	2	2	3	2	200	701	417222	417922	1174	1179	418114	-32768	1186	174.734999999986	418110	418153	44	525.099975585938	390.100006103516	648.400024414062	392.799987792969	94.3000030517578	241.300003051758	3.54395655094177	-1.25625187252345	170.734999999986	418198	418244	47	660.099975585938	392.200012207031	357.100006103516	391.299987792969
1	aric1114b	r	0	l	w	27	0	1	84	84	1	S1C1.TIF	S1C2.TIF	S2C1.TIF	1	1	2	1	2	1	200	975	419568	420568	1096	1102	420800	-32768	1092	214.744999999995	-32768	-32768	-32768	-32768	-32768	-32768	-32768	-32768	-32768	-32768	-32768	-453353.255	420796	420844	49	511.600006103516	396.799987792969	705.200012207031	394.100006103516
1	aric1114b	r	0	l	w	27	0	1	85	85	-1	S1C1.TIF	S1C3.TIF	S2C1.TIF	1	1	2	1	3	1	200	567	421896	422496	1073	1075	422799	-32768	1104	285.603000000003	-32768	-32768	-32768	-32768	-32768	-32768	-32768	-32768	-32768	-32768	-32768	-455281.397	422795	422831	37	511.899993896484	392.700012207031	337.200012207031	381.600006103516
1	aric1114b	r	0	l	w	27	0	1	86	86	1	S1C3.TIF	S1C2.TIF	S2C3.TIF	1	1	2	3	2	3	200	747	424196	424946	1045	1041	425182	-32768	1039	219.402000000002	-32768	-32768	-32768	-32768	-32768	-32768	-32768	-32768	-32768	-32768	-32768	-457730.598	425177	425226	50	511.299987792969	392.399993896484	699	387.799987792969
1	aric1114b	r	0	l	w	27	1	1	87	87	1	S2C3.TIF	S2C2.TIF	S1C1.TIF	2	2	1	3	2	1	200	775	426658	427458	1062	1059	427639	-32768	1062	163.820000000007	-32768	-32768	-32768	-32768	-32768	-32768	-32768	-32768	-32768	-32768	-32768	-460243.18	427635	427684	50	512	400.200012207031	711.099975585938	377.399993896484
1	aric1114b	r	0	l	w	27	1	1	88	88	1	S2C1.TIF	S2C3.TIF	S1C2.TIF	2	2	1	1	3	2	200	563	428750	429350	1258	1258	429594	-32768	1245	226.451000000001	-32768	-32768	-32768	-32768	-32768	-32768	-32768	-32768	-32768	-32768	-32768	-462135.549	429590	429637	48	510.700012207031	397	673.400024414062	390.299987792969
1	aric1114b	r	0	l	w	27	0	1	89	89	1	S2C2.TIF	S2C1.TIF	S1C2.TIF	2	2	1	2	1	2	200	812	430675	431475	1108	1099	431688	-32768	1102	196.015000000014	-32768	-32768	-32768	-32768	-32768	-32768	-32768	-32768	-32768	-32768	-32768	-464259.985	431684	431735	52	514.5	395.700012207031	715.799987792969	384.399993896484
1	aric1114b	r	0	l	w	27	1	1	90	90	-1	S2C3.TIF	S2C2.TIF	S1C1.TIF	2	2	1	3	2	1	200	527	432816	433366	1042	1029	433589	-32768	1016	206.033999999985	433585	433622	38	518.900024414062	397.200012207031	710.200012207031	381.899993896484	141.899993896484	275.5	5.49897897432311	4.58583811594031	202.033999999985	433925	433945	21	388.399993896484	388.299987792969	333.5	386.899993896484
1	aric1114b	r	0	l	w	27	1	1	91	91	-1	S2C1.TIF	S2C3.TIF	S1C2.TIF	2	2	1	1	3	2	200	924	435020	435970	1105	1114	436216	-32768	1117	228.402999999991	-32768	-32768	-32768	-32768	-32768	-32768	-32768	-32768	-32768	-32768	-32768	-468755.597	436211	436249	39	514.5	396.799987792969	325.100006103516	388.799987792969
1	aric1114b	r	0	l	w	27	1	1	92	92	-1	S2C3.TIF	S2C1.TIF	S1C2.TIF	2	2	1	3	1	2	200	705	437549	438249	1114	1118	438468	-32768	1129	202.229999999981	-32768	-32768	-32768	-32768	-32768	-32768	-32768	-32768	-32768	-32768	-32768	-471033.77	438463	438499	37	519.700012207031	402.200012207031	354	385.100006103516
1	aric1114b	r	0	l	w	27	0	1	93	93	-1	S1C3.TIF	S1C2.TIF	S2C3.TIF	1	1	2	3	2	3	200	755	439652	440402	1032	1033	440667	-32768	1059	247.34600000002	-32768	-32768	-32768	-32768	-32768	-32768	-32768	-32768	-32768	-32768	-32768	-473187.654	440663	440705	43	511.299987792969	394.5	327.600006103516	387.100006103516
1	aric1114b	r	0	l	w	27	0	1	94	94	-1	S1C1.TIF	S1C2.TIF	S2C1.TIF	1	1	2	1	2	1	200	948	442009	442959	1079	1091	443179	-32768	1127	202.541000000027	443175	443207	33	513.799987792969	392.799987792969	372.799987792969	384.299987792969	119.199996948242	203.600006103516	4.05910072329385	176.545901603513	198.541000000027	443325	443343	19	363.600006103516	387.799987792969	318.700012207031	389.200012207031
1	aric1114b	r	0	l	w	27	1	1	95	95	1	S1C2.TIF	S1C1.TIF	S2C3.TIF	1	1	2	2	1	3	200	701	444396	445096	1028	1035	445344	-32768	1050	230.265000000014	-32768	-32768	-32768	-32768	-32768	-32768	-32768	-32768	-32768	-32768	-32768	-477881.735	445340	445388	49	514.799987792969	396.299987792969	693.5	384.899993896484
1	aric1114b	r	0	l	w	27	1	1	96	96	-1	S2C3.TIF	S2C1.TIF	S1C2.TIF	2	2	1	3	1	2	200	865	446462	447312	1011	1029	447564	-32768	1041	234.277000000002	-32768	-32768	-32768	-32768	-32768	-32768	-32768	-32768	-32768	-32768	-32768	-480097.723	447560	447597	38	514.299987792969	388.799987792969	354.100006103516	380.200012207031
1	aric1114b	r	0	l	w	27	0	2	1	97	-1	S1C3.TIF	S1C1.TIF	S2C3.TIF	1	1	2	3	1	3	200	881	452208	453108	1589	1589	453268	-32768	1605	142.705000000016	453264	453312	49	523.299987792969	413.5	700.900024414062	400.700012207031	121.400001525879	287.299987792969	5.10946007566405	4.14006704166192	138.705000000016	453373	453420	48	716.200012207031	401.700012207031	357	398.700012207031
1	aric1114b	r	0	l	w	27	1	2	2	98	-1	S1C1.TIF	S1C2.TIF	S2C3.TIF	1	1	2	1	2	3	200	588	454630	455230	1551	1547	455325	-32768	1545	77.2930000000051	-32768	-32768	-32768	-32768	-32768	-32768	-32768	-32768	-32768	-32768	-32768	-488015.707	455463	455494	32	514.099975585938	409.600006103516	345.200012207031	402.299987792969
1	aric1114b	r	0	l	w	27	1	2	3	99	1	S2C1.TIF	S2C2.TIF	S1C3.TIF	2	2	1	1	2	3	200	838	456858	457708	1205	1213	457958	-32768	1219	232.873000000021	457954	458005	52	516.599975585938	401.200012207031	339.399993896484	390.100006103516	111.699996948242	246.399993896484	5.09467138213878	176.406002350922	228.873000000021	458088	458152	65	326	392.100006103516	707.200012207031	380
1	aric1114b	r	0	l	w	27	1	2	4	100	1	S1C2.TIF	S1C1.TIF	S2C3.TIF	1	1	2	2	1	3	200	827	459194	460044	1314	1312	460273	-32768	1285	212.102000000014	-32768	-32768	-32768	-32768	-32768	-32768	-32768	-32768	-32768	-32768	-32768	-492828.898	460267	460315	49	515	404.5	696.200012207031	401.899993896484
1	aric1114b	r	0	l	w	27	1	2	5	101	1	S1C2.TIF	S1C3.TIF	S2C1.TIF	1	1	2	2	3	1	200	669	461810	462510	1232	1228	462680	-32768	1209	153.498000000021	-32768	-32768	-32768	-32768	-32768	-32768	-32768	-32768	-32768	-32768	-32768	-495294.502	462676	462722	47	527.900024414062	397.600006103516	690.900024414062	398.100006103516
1	aric1114b	r	0	l	w	27	1	2	6	102	1	S1C1.TIF	S1C2.TIF	S2C3.TIF	1	1	2	1	2	3	200	632	463824	464474	1541	1541	464665	-32768	1539	173.863000000012	-32768	-32768	-32768	-32768	-32768	-32768	-32768	-32768	-32768	-32768	-32768	-497259.137	464660	464709	50	509.700012207031	404.899993896484	696.599975585938	411.200012207031
1	aric1114b	r	0	l	w	27	0	2	7	103	1	S1C3.TIF	S1C1.TIF	S2C3.TIF	1	1	2	3	1	3	200	624	467109	467759	1244	1241	467985	-32768	1205	207.835000000021	-32768	-32768	-32768	-32768	-32768	-32768	-32768	-32768	-32768	-32768	-32768	-500545.165	467980	468027	48	511.100006103516	399.200012207031	682.099975585938	397
1	aric1114b	r	0	l	w	27	0	2	8	104	1	S1C1.TIF	S1C3.TIF	S2C1.TIF	1	1	2	1	3	1	200	901	469078	469978	1164	1162	470158	-32768	1166	162.186999999976	-32768	-32768	-32768	-32768	-32768	-32768	-32768	-32768	-32768	-32768	-32768	-502763.813	470154	470185	32	513.299987792969	394	676.400024414062	389.299987792969
1	aric1114b	r	0	l	w	27	1	2	9	105	-1	S2C3.TIF	S2C2.TIF	S1C1.TIF	2	2	1	3	2	1	200	851	471256	472106	1150	1150	472326	-32768	1152	202.930999999982	-32768	-32768	-32768	-32768	-32768	-32768	-32768	-32768	-32768	-32768	-32768	-504891.069	472323	472361	39	518.700012207031	396.700012207031	333.799987792969	390.100006103516
1	aric1114b	r	0	l	w	27	0	2	10	106	-1	S2C1.TIF	S2C3.TIF	S1C1.TIF	2	2	1	1	3	1	200	718	473743	474493	1150	1157	474730	-32768	1159	220.66399999999	-32768	-32768	-32768	-32768	-32768	-32768	-32768	-32768	-32768	-32768	-32768	-507277.336	474726	474763	38	516.5	399.899993896484	342.100006103516	388.799987792969
1	aric1114b	r	0	l	w	27	0	2	11	107	-1	S1C2.TIF	S1C1.TIF	S2C2.TIF	1	1	2	2	1	2	200	686	475842	476542	1141	1152	476829	-32768	1189	269.088999999978	-32768	-32768	-32768	-32768	-32768	-32768	-32768	-32768	-32768	-32768	-32768	-509327.911	476825	476864	40	518.799987792969	395.200012207031	343.899993896484	383.700012207031
1	aric1114b	r	0	l	w	27	1	2	12	108	1	S1C1.TIF	S1C3.TIF	S2C2.TIF	1	1	2	1	3	2	200	701	478193	478893	1126	1127	479111	-32768	1138	200.254000000015	-32768	-32768	-32768	-32768	-32768	-32768	-32768	-32768	-32768	-32768	-32768	-511678.746	479107	479145	39	511	395.700012207031	722.299987792969	387.100006103516
1	aric1114b	r	0	l	w	27	1	2	13	109	1	S2C1.TIF	S2C3.TIF	S1C2.TIF	2	2	1	1	3	2	200	585	480510	481110	1192	1187	481334	-32768	1168	207.222999999998	-32768	-32768	-32768	-32768	-32768	-32768	-32768	-32768	-32768	-32768	-32768	-513894.777	481331	481380	50	511	397.200012207031	707.700012207031	396.899993896484
1	aric1114b	r	0	l	w	27	1	2	14	110	-1	S2C1.TIF	S2C2.TIF	S1C3.TIF	2	2	1	1	2	3	200	601	482418	483018	1094	1085	483284	-32768	1068	248.620999999985	-32768	-32768	-32768	-32768	-32768	-32768	-32768	-32768	-32768	-32768	-32768	-515803.379	483279	483321	43	515.400024414062	388.700012207031	341.200012207031	377.700012207031
1	aric1114b	r	0	l	w	27	1	2	15	111	1	S1C2.TIF	S1C1.TIF	S2C3.TIF	1	1	2	2	1	3	200	741	484374	485124	1101	1106	485326	-32768	1102	185.039999999979	-32768	-32768	-32768	-32768	-32768	-32768	-32768	-32768	-32768	-32768	-32768	-517908.96	485322	485369	48	518.299987792969	389.700012207031	712.700012207031	380.399993896484
1	aric1114b	r	0	l	w	27	0	2	16	112	-1	S1C1.TIF	S1C3.TIF	S2C1.TIF	1	1	2	1	3	1	200	574	486517	487117	1037	1048	487400	-32768	1068	266.559999999998	-32768	-32768	-32768	-32768	-32768	-32768	-32768	-32768	-32768	-32768	-32768	-519901.44	487396	487430	35	515.799987792969	388.299987792969	336.100006103516	368.5
1	aric1114b	r	0	l	w	27	0	2	17	113	-1	S1C1.TIF	S1C2.TIF	S2C1.TIF	1	1	2	1	2	1	200	924	489109	490059	1124	1122	490332	-32768	1161	255.572999999975	490332	490372	41	519.900024414062	392.100006103516	370	377.899993896484	105.199996948242	172.800003051758	4.32681115939714	174.58145754081	255.572999999975	490475	490496	22	369.799987792969	375.799987792969	306.200012207031	385.600006103516
1	aric1114b	r	0	l	w	27	0	2	18	114	1	S1C1.TIF	S1C3.TIF	S2C1.TIF	1	1	2	1	3	1	200	611	491575	492175	1014	1010	492457	-32768	1034	264.896000000008	-32768	-32768	-32768	-32768	-32768	-32768	-32768	-32768	-32768	-32768	-32768	-524960.104	492453	492499	47	516.599975585938	382	718.200012207031	369
1	aric1114b	r	0	l	w	27	1	2	19	115	-1	S1C1.TIF	S1C3.TIF	S2C2.TIF	1	1	2	1	3	2	200	907	493801	494701	1110	1110	494953	-32768	1096	235.146999999997	-32768	-32768	-32768	-32768	-32768	-32768	-32768	-32768	-32768	-32768	-32768	-527485.853	494949	494985	37	524.200012207031	392.899993896484	337.899993896484	384.399993896484
1	aric1114b	r	0	l	w	27	0	2	20	116	1	S2C2.TIF	S2C1.TIF	S1C2.TIF	2	2	1	2	1	2	200	571	496341	496941	957	960	497161	-32768	982	202.552000000025	-32768	-32768	-32768	-32768	-32768	-32768	-32768	-32768	-32768	-32768	-32768	-529726.448	497157	497205	49	513.099975585938	381.799987792969	711.200012207031	376.299987792969
1	aric1114b	r	0	l	w	27	1	2	21	117	-1	S2C3.TIF	S2C1.TIF	S1C2.TIF	2	2	1	3	1	2	200	762	498553	499303	1023	1022	499570	-32768	1044	249.851000000024	-32768	-32768	-32768	-32768	-32768	-32768	-32768	-32768	-32768	-32768	-32768	-532088.149	499566	499605	40	515.900024414062	394.700012207031	340.200012207031	388.899993896484
1	aric1114b	r	0	l	w	27	0	2	22	118	-1	S1C3.TIF	S1C2.TIF	S2C3.TIF	1	1	2	3	2	3	200	852	501036	501886	1270	1273	502054	-32768	1296	150.076000000001	502051	502096	46	514.200012207031	397.899993896484	655	394.100006103516	101.900001525879	261.899993896484	4.04745400946978	1.5481841717513	147.076000000001	502170	502227	58	669.900024414062	388.299987792969	348.799987792969	386.899993896484
1	aric1114b	r	0	l	w	27	1	2	23	119	-1	S1C3.TIF	S1C2.TIF	S2C1.TIF	1	1	2	3	2	1	200	927	503907	504857	1208	1214	505107	-32768	1216	232.158999999985	-32768	-32768	-32768	-32768	-32768	-32768	-32768	-32768	-32768	-32768	-32768	-537642.841	505104	505137	34	521.900024414062	401.700012207031	354.299987792969	387.100006103516
1	aric1114b	r	0	l	w	27	0	2	24	120	-1	S2C3.TIF	S2C2.TIF	S1C3.TIF	2	2	1	3	2	3	200	782	506331	507131	1103	1105	507377	-32768	1103	228.722000000009	-32768	-32768	-32768	-32768	-32768	-32768	-32768	-32768	-32768	-32768	-32768	-539916.278	507373	507404	32	518.299987792969	396.5	353.200012207031	381.700012207031
1	aric1114b	r	0	l	w	27	1	2	25	121	-1	S2C2.TIF	S2C1.TIF	S1C3.TIF	2	2	1	2	1	3	200	874	508723	509623	921	926	509844	-32768	972	203.24099999998	-32768	-32768	-32768	-32768	-32768	-32768	-32768	-32768	-32768	-32768	-32768	-542408.759	509841	509877	37	517.700012207031	385.899993896484	357.700012207031	380.399993896484
1	aric1114b	r	0	l	w	27	0	2	26	122	-1	S2C1.TIF	S2C3.TIF	S1C1.TIF	2	2	1	1	3	1	200	762	511365	512115	920	915	512339	-32768	951	207.304999999993	-32768	-32768	-32768	-32768	-32768	-32768	-32768	-32768	-32768	-32768	-32768	-544899.695	512335	512372	38	517.799987792969	381.100006103516	348.200012207031	386
1	aric1114b	r	0	l	w	27	1	2	27	123	-1	S1C3.TIF	S1C1.TIF	S2C2.TIF	1	1	2	3	1	2	200	802	514041	514841	1048	1043	515069	-32768	1030	210.311999999976	515064	515095	32	510.600006103516	385.299987792969	363.100006103516	387.200012207031	128.5	268.5	4.23885826101603	-179.26161204171	205.311999999976	515218	515237	20	358.799987792969	387	318.399993896484	394.799987792969
1	aric1114b	r	0	l	w	27	0	2	28	124	-1	S2C2.TIF	S2C3.TIF	S1C2.TIF	2	2	1	2	3	2	200	921	516289	517239	983	967	517428	-32768	980	171.321999999986	-32768	-32768	-32768	-32768	-32768	-32768	-32768	-32768	-32768	-32768	-32768	-550024.678	517423	517462	40	518.700012207031	384.299987792969	346.600006103516	383.899993896484
1	aric1114b	r	0	l	w	27	0	2	29	125	-1	S2C3.TIF	S2C2.TIF	S1C3.TIF	2	2	1	3	2	3	200	677	518884	519584	962	969	519780	-32768	992	178.726000000024	-32768	-32768	-32768	-32768	-32768	-32768	-32768	-32768	-32768	-32768	-32768	-552369.274	519775	519814	40	518.700012207031	394.399993896484	349.700012207031	387.700012207031
1	aric1114b	r	0	l	w	27	0	2	30	126	-1	S2C1.TIF	S2C2.TIF	S1C1.TIF	2	2	1	1	2	1	200	826	520868	521688	1019	1019	521960	-32768	979	250.420999999973	-32768	-32768	-32768	-32768	-32768	-32768	-32768	-32768	-32768	-32768	-32768	-554477.579	521956	521996	41	511	382.299987792969	326	369.700012207031
1	aric1114b	r	0	l	w	27	0	2	31	127	1	S1C1.TIF	S1C2.TIF	S2C1.TIF	1	1	2	1	2	1	200	827	523587	524437	1127	1125	524661	-32768	1175	207.270000000019	-32768	-32768	-32768	-32768	-32768	-32768	-32768	-32768	-32768	-32768	-32768	-557221.73	524657	524710	54	510.200012207031	394.700012207031	689.799987792969	391.299987792969
1	aric1114b	r	0	l	w	27	0	2	32	128	-1	S2C1.TIF	S2C2.TIF	S1C1.TIF	2	2	1	1	2	1	200	906	526532	527432	1081	1082	527658	-32768	1093	208.675000000047	-32768	-32768	-32768	-32768	-32768	-32768	-32768	-32768	-32768	-32768	-32768	-560217.325	527655	527692	38	515.099975585938	394.100006103516	344.100006103516	380
1	aric1114b	r	0	l	w	27	1	2	33	129	1	S1C1.TIF	S1C2.TIF	S2C3.TIF	1	1	2	1	2	3	200	717	529139	529889	986	983	530102	-32768	994	195.956000000006	-32768	-32768	-32768	-32768	-32768	-32768	-32768	-32768	-32768	-32768	-32768	-562674.044	530098	530147	50	523.200012207031	388.100006103516	715.799987792969	384.100006103516
1	aric1114b	r	0	l	w	27	1	2	34	130	1	S2C2.TIF	S2C1.TIF	S1C3.TIF	2	2	1	2	1	3	200	754	531271	532021	1017	1042	532106	-32768	1070	68.1469999999972	532283	532317	35	510.899993896484	393.299987792969	363.200012207031	376	117.5	275.100006103516	4.27335030609715	173.310569743864	245.146999999997	532466	532537	72	358.299987792969	380.100006103516	715.200012207031	380.100006103516
1	aric1114b	r	0	l	w	27	0	2	35	131	1	S2C3.TIF	S2C2.TIF	S1C3.TIF	2	2	1	3	2	3	200	538	534323	534873	1269	1256	535116	-32768	1202	226.111999999965	-32768	-32768	-32768	-32768	-32768	-32768	-32768	-32768	-32768	-32768	-32768	-567657.888	535112	535159	48	518.5	398.399993896484	688.400024414062	393.5
1	aric1114b	r	0	l	w	27	0	2	36	132	-1	S1C3.TIF	S1C2.TIF	S2C3.TIF	1	1	2	3	2	3	200	634	536276	536926	1107	1110	537185	-32768	1101	242.194999999949	-32768	-32768	-32768	-32768	-32768	-32768	-32768	-32768	-32768	-32768	-32768	-569710.805	537181	537217	37	514.900024414062	392.100006103516	346.399993896484	376.799987792969
1	aric1114b	r	0	l	w	27	1	2	37	133	-1	S1C1.TIF	S1C3.TIF	S2C2.TIF	1	1	2	1	3	2	200	754	538291	539041	1064	1054	539266	-32768	1074	206.831000000006	539262	539308	47	522.5	391.600006103516	369.399993896484	380.100006103516	106.199996948242	287.399993896484	4.41185462930754	175.698852728262	202.831000000006	539436	539449	14	354.5	380.299987792969	328.299987792969	386.399993896484
1	aric1114b	r	0	l	w	27	0	2	38	134	-1	S2C2.TIF	S2C1.TIF	S1C2.TIF	2	2	1	2	1	2	200	613	540780	541430	1011	1010	541678	-32768	1015	230.219000000041	-32768	-32768	-32768	-32768	-32768	-32768	-32768	-32768	-32768	-32768	-32768	-574215.781	541674	541752	79	521.400024414062	397.100006103516	348.299987792969	391.100006103516
1	aric1114b	r	0	l	w	27	1	2	39	135	1	S2C2.TIF	S2C3.TIF	S1C1.TIF	2	2	1	2	3	1	200	578	542935	543535	920	920	543593	-32768	916	40.7299999999814	543906	543933	28	517.599975585938	378.899993896484	658.400024414062	371.299987792969	139.300003051758	277.299987792969	4.05188502111601	3.09412196767614	353.729999999981	544324	544346	23	669.599975585938	377.299987792969	732.200012207031	381.700012207031
1	aric1114b	r	0	l	w	27	0	2	40	136	-1	S1C2.TIF	S1C3.TIF	S2C2.TIF	1	1	2	2	3	2	200	533	545436	545986	1154	1157	546248	-32768	1165	244.613999999943	546244	546273	30	520.900024414062	399.799987792969	363.899993896484	384.600006103516	147.899993896484	258.200012207031	4.53264978547372	174.462898904387	240.613999999943	546448	546471	24	340.700012207031	380	315.600006103516	388.600006103516
1	aric1114b	r	0	l	w	27	1	2	41	137	1	S2C2.TIF	S2C3.TIF	S1C1.TIF	2	2	1	2	3	1	200	604	547696	548296	1046	1051	548535	-32768	1066	221.393999999971	-32768	-32768	-32768	-32768	-32768	-32768	-32768	-32768	-32768	-32768	-32768	-581081.606	548530	548579	50	515.900024414062	394.100006103516	709.700012207031	386.399993896484
1	aric1114b	r	0	l	w	27	1	2	42	138	-1	S2C1.TIF	S2C3.TIF	S1C2.TIF	2	2	1	1	3	2	200	645	549866	550516	1010	1010	550768	-32768	1037	235.277000000002	-32768	-32768	-32768	-32768	-32768	-32768	-32768	-32768	-32768	-32768	-32768	-583300.723	550764	550801	38	515.700012207031	394.799987792969	347	382.799987792969
1	aric1114b	r	0	l	w	27	1	2	43	139	-1	S1C2.TIF	S1C1.TIF	S2C3.TIF	1	1	2	2	1	3	200	926	552383	553333	1016	1028	553565	-32768	1040	213.851999999955	-32768	-32768	-32768	-32768	-32768	-32768	-32768	-32768	-32768	-32768	-32768	-586119.148	553562	553600	39	520.700012207031	397.100006103516	340.5	384
1	aric1114b	r	0	l	w	27	1	2	44	140	1	S1C1.TIF	S1C3.TIF	S2C2.TIF	1	1	2	1	3	2	200	608	555144	555744	930	936	555996	-32768	951	234.351000000024	-32768	-32768	-32768	-32768	-32768	-32768	-32768	-32768	-32768	-32768	-32768	-588529.649	555992	556030	39	510.899993896484	389.100006103516	696.599975585938	381.100006103516
1	aric1114b	r	0	l	w	27	0	2	45	141	1	S2C2.TIF	S2C3.TIF	S1C2.TIF	2	2	1	2	3	2	200	721	557180	557930	1152	1147	558172	-32768	1119	225.226999999955	-32768	-32768	-32768	-32768	-32768	-32768	-32768	-32768	-32768	-32768	-32768	-590714.773	558168	558217	50	518.700012207031	401.799987792969	699.099975585938	388.100006103516
1	aric1114b	r	0	l	w	27	0	2	46	142	-1	S1C1.TIF	S1C2.TIF	S2C1.TIF	1	1	2	1	2	1	200	899	559254	560154	1031	1037	560431	-32768	1022	259.559000000008	-32768	-32768	-32768	-32768	-32768	-32768	-32768	-32768	-32768	-32768	-32768	-592939.441	560427	560462	36	512.200012207031	387.200012207031	352.899993896484	379.600006103516
1	aric1114b	r	0	l	w	27	0	2	47	143	1	S1C2.TIF	S1C3.TIF	S2C2.TIF	1	1	2	2	3	2	200	973	561772	562772	942	937	563009	-32768	948	219.761000000057	-32768	-32768	-32768	-32768	-32768	-32768	-32768	-32768	-32768	-32768	-32768	-595557.239	563005	563043	39	522.099975585938	386.299987792969	723.400024414062	381.5
1	aric1114b	r	0	l	w	27	0	2	48	144	1	S1C3.TIF	S1C2.TIF	S2C3.TIF	1	1	2	3	2	3	200	549	564493	565043	982	971	565312	-32768	948	251.109000000055	-32768	-32768	-32768	-32768	-32768	-32768	-32768	-32768	-32768	-32768	-32768	-597828.891	565308	565344	37	516.900024414062	389.399993896484	719.5	383.5
1	aric1114b	r	0	l	w	27	0	2	49	145	-1	S1C3.TIF	S1C1.TIF	S2C3.TIF	1	1	2	3	1	3	200	844	567021	567871	1298	1309	568050	-32768	1382	162.001999999979	568047	568084	38	526.700012207031	393.399993896484	589.900024414062	389.700012207031	73.0999984741211	189.399993896484	1.8218284097573	3.35532955760484	159.001999999979	568125	568169	45	599.400024414062	388.5	347.299987792969	386.399993896484
1	aric1114b	r	0	l	w	27	0	2	50	146	1	S1C2.TIF	S1C3.TIF	S2C2.TIF	1	1	2	2	3	2	200	931	569499	570449	956	965	570634	-32768	987	167.934000000008	-32768	-32768	-32768	-32768	-32768	-32768	-32768	-32768	-32768	-32768	-32768	-603234.066	570630	570678	49	511.799987792969	382.200012207031	698.900024414062	379
1	aric1114b	r	0	l	w	27	0	2	51	147	1	S2C3.TIF	S2C1.TIF	S1C3.TIF	2	2	1	3	1	3	200	901	572270	573170	893	904	573383	-32768	941	196.116999999969	-32768	-32768	-32768	-32768	-32768	-32768	-32768	-32768	-32768	-32768	-32768	-605954.883	573379	573419	41	515.5	379.700012207031	711.599975585938	381.100006103516
1	aric1114b	r	0	l	w	27	0	2	52	148	1	S1C2.TIF	S1C1.TIF	S2C2.TIF	1	1	2	2	1	2	200	607	574473	575073	960	975	575383	-32768	984	292.98199999996	-32768	-32768	-32768	-32768	-32768	-32768	-32768	-32768	-32768	-32768	-32768	-607858.018	575379	575430	52	519	378.799987792969	708.900024414062	376.5
1	aric1114b	r	0	l	w	27	1	2	53	149	1	S2C3.TIF	S2C2.TIF	S1C1.TIF	2	2	1	3	2	1	200	876	576506	577406	974	977	577631	-32768	1017	207.743999999948	-32768	-32768	-32768	-32768	-32768	-32768	-32768	-32768	-32768	-32768	-32768	-610191.256	577628	577678	51	522	390.200012207031	704.799987792969	376.100006103516
1	aric1114b	r	0	l	w	27	1	2	54	150	-1	S1C3.TIF	S1C2.TIF	S2C1.TIF	1	1	2	3	2	1	200	822	578836	579686	968	968	579943	-32768	974	239.878999999957	-32768	-32768	-32768	-32768	-32768	-32768	-32768	-32768	-32768	-32768	-32768	-612471.121	579939	579989	51	516.599975585938	390.299987792969	347.899993896484	385.200012207031
1	aric1114b	r	0	l	w	27	1	2	55	151	-1	S1C2.TIF	S1C3.TIF	S2C1.TIF	1	1	2	2	3	1	200	541	581048	581598	1026	1023	581895	-32768	1044	279.900000000023	581889	581938	50	517.5	387.100006103516	363.799987792969	374.600006103516	103.5	244.600006103516	4.43129091220099	175.344538387562	273.900000000023	582039	582062	24	353.600006103516	377	299.700012207031	381.399993896484
1	aric1114b	r	0	l	w	27	0	2	56	152	-1	S1C1.TIF	S1C3.TIF	S2C1.TIF	1	1	2	1	3	1	200	796	583410	584210	947	943	584487	-32768	991	259.849999999977	-32768	-32768	-32768	-32768	-32768	-32768	-32768	-32768	-32768	-32768	-32768	-616995.15	584483	584516	34	516.400024414062	385.200012207031	347	380.5
1	aric1114b	r	0	l	w	27	0	2	57	153	1	S2C2.TIF	S2C3.TIF	S1C2.TIF	2	2	1	2	3	2	200	853	585903	586753	949	958	586956	-32768	998	186.358000000007	-32768	-32768	-32768	-32768	-32768	-32768	-32768	-32768	-32768	-32768	-32768	-619537.642	586953	586990	38	519.299987792969	384.700012207031	723.200012207031	378.200012207031
1	aric1114b	r	0	l	w	27	0	2	58	154	-1	S2C2.TIF	S2C3.TIF	S1C2.TIF	2	2	1	2	3	2	200	966	588138	589088	925	933	589356	-32768	946	250.207999999984	-32768	-32768	-32768	-32768	-32768	-32768	-32768	-32768	-32768	-32768	-32768	-621873.792	589352	589399	48	513.900024414062	381.899993896484	340.200012207031	379.399993896484
1	aric1114b	r	0	l	w	27	1	2	59	155	-1	S2C3.TIF	S2C2.TIF	S1C1.TIF	2	2	1	3	2	1	200	592	591001	591601	1014	1019	591797	-32768	1034	178.287999999942	-32768	-32768	-32768	-32768	-32768	-32768	-32768	-32768	-32768	-32768	-32768	-624386.712	591793	591831	39	511.200012207031	398.5	353.399993896484	388.700012207031
1	aric1114b	r	0	l	w	27	0	2	60	156	-1	S1C2.TIF	S1C1.TIF	S2C2.TIF	1	1	2	2	1	2	200	568	593196	593796	1098	1100	594035	-32768	1099	221.46100000001	-32768	-32768	-32768	-32768	-32768	-32768	-32768	-32768	-32768	-32768	-32768	-626581.539	594032	594070	39	519.299987792969	401.600006103516	354.200012207031	386.5
1	aric1114b	r	0	l	w	27	1	2	61	157	1	S2C3.TIF	S2C2.TIF	S1C1.TIF	2	2	1	3	2	1	200	963	595376	596326	1207	1207	596589	-32768	1235	245.484999999986	-32768	-32768	-32768	-32768	-32768	-32768	-32768	-32768	-32768	-32768	-32768	-629111.515	596585	596634	50	514	411.899993896484	693.400024414062	400.700012207031
1	aric1114b	r	0	l	w	27	0	2	62	158	1	S2C1.TIF	S2C2.TIF	S1C1.TIF	2	2	1	1	2	1	200	561	597756	598306	1159	1153	598593	-32768	1122	269.837999999989	-32768	-32768	-32768	-32768	-32768	-32768	-32768	-32768	-32768	-32768	-32768	-631091.162	598589	598628	40	523.5	399.5	704.400024414062	393.700012207031
1	aric1114b	r	0	l	w	27	1	2	63	159	1	S2C3.TIF	S2C1.TIF	S1C2.TIF	2	2	1	3	1	2	200	748	599669	600419	1093	1097	600613	-32768	1127	177.510000000009	-32768	-32768	-32768	-32768	-32768	-32768	-32768	-32768	-32768	-32768	-32768	-633203.49	600608	600643	36	532.599975585938	390.600006103516	692.400024414062	384.100006103516
1	aric1114b	r	0	l	w	27	0	2	64	160	-1	S2C3.TIF	S2C1.TIF	S1C3.TIF	2	2	1	3	1	3	200	641	601699	602349	926	925	602605	-32768	953	238.234000000055	-32768	-32768	-32768	-32768	-32768	-32768	-32768	-32768	-32768	-32768	-32768	-635134.766	602601	602639	39	530	387.899993896484	332.899993896484	385
1	aric1114b	r	0	l	w	27	1	2	65	161	-1	S1C1.TIF	S1C2.TIF	S2C3.TIF	1	1	2	1	2	3	200	897	604116	605016	993	995	605166	-32768	1004	132.731000000029	605163	605207	45	523.299987792969	386.200012207031	645.700012207031	384	93.5	188.199996948242	3.51781170052445	1.03120602749577	129.731000000029	605279	605324	46	658.299987792969	381	343.799987792969	370.100006103516
1	aric1114b	r	0	l	w	27	1	2	66	162	-1	S2C1.TIF	S2C3.TIF	S1C2.TIF	2	2	1	1	3	2	200	606	606699	607299	972	972	607540	-32768	987	223.618000000017	-32768	-32768	-32768	-32768	-32768	-32768	-32768	-32768	-32768	-32768	-32768	-640084.382	607535	607574	40	522.599975585938	383.700012207031	353	389.399993896484
1	aric1114b	r	0	l	w	27	1	2	67	163	-1	S1C3.TIF	S1C1.TIF	S2C2.TIF	1	1	2	3	1	2	200	744	609346	610096	1053	1068	610345	-32768	1093	231.949000000022	-32768	-32768	-32768	-32768	-32768	-32768	-32768	-32768	-32768	-32768	-32768	-642881.051	610341	610376	36	520.700012207031	399	352.600006103516	388.5
1	aric1114b	r	0	l	w	27	0	2	68	164	1	S1C3.TIF	S1C1.TIF	S2C3.TIF	1	1	2	3	1	3	200	511	612710	613260	1160	1158	613281	-32768	1158	4.51000000000931	613511	613542	32	524	404.600006103516	373.100006103516	387.700012207031	132.199996948242	262.899993896484	4.36339375941952	173.601356252277	234.510000000009	613609	613668	60	366	392.100006103516	721.799987792969	394.799987792969
1	aric1114b	r	0	l	w	27	1	2	69	165	1	S2C1.TIF	S2C2.TIF	S1C3.TIF	2	2	1	1	2	3	200	641	614948	615598	1048	1060	615816	-32768	1094	200.768999999971	-32768	-32768	-32768	-32768	-32768	-32768	-32768	-32768	-32768	-32768	-32768	-648383.231	615812	615864	53	524.700012207031	400.299987792969	726.799987792969	390.700012207031
1	aric1114b	r	0	l	w	27	1	2	70	166	1	S2C3.TIF	S2C1.TIF	S1C2.TIF	2	2	1	3	1	2	200	908	616948	617848	951	956	618085	-32768	977	219.452000000048	-32768	-32768	-32768	-32768	-32768	-32768	-32768	-32768	-32768	-32768	-32768	-650633.548	618080	618131	52	523	388.399993896484	710.5	387
1	aric1114b	r	0	l	w	27	0	2	71	167	1	S2C1.TIF	S2C3.TIF	S1C1.TIF	2	2	1	1	3	1	200	851	619198	620048	807	809	620249	-32768	794	183.756000000052	-32768	-32768	-32768	-32768	-32768	-32768	-32768	-32768	-32768	-32768	-32768	-652833.244	620243	620282	40	533.200012207031	385.899993896484	724.700012207031	375
1	aric1114b	r	0	l	w	27	0	2	72	168	1	S2C2.TIF	S2C1.TIF	S1C2.TIF	2	2	1	2	1	2	200	521	621328	621878	851	854	622240	-32768	887	344.601999999955	-32768	-32768	-32768	-32768	-32768	-32768	-32768	-32768	-32768	-32768	-32768	-654663.398	622235	622273	39	533.200012207031	376.100006103516	722.299987792969	375
1	aric1114b	r	0	l	w	27	1	2	73	169	-1	S1C2.TIF	S1C3.TIF	S2C1.TIF	1	1	2	2	3	1	200	966	623460	624410	1179	1178	624650	-32768	1189	222.942000000039	-32768	-32768	-32768	-32768	-32768	-32768	-32768	-32768	-32768	-32768	-32768	-657195.058	624646	624684	39	519.400024414062	398.600006103516	352.799987792969	387.799987792969
1	aric1114b	r	0	l	w	27	1	2	74	170	1	S1C3.TIF	S1C2.TIF	S2C1.TIF	1	1	2	3	2	1	200	563	626083	626683	1092	1095	626930	-32768	1109	229.630000000005	-32768	-32768	-32768	-32768	-32768	-32768	-32768	-32768	-32768	-32768	-32768	-659468.37	626925	626971	47	530.299987792969	401.299987792969	689.200012207031	402.100006103516
1	aric1114b	r	0	l	w	27	0	2	75	171	1	S2C3.TIF	S2C1.TIF	S1C3.TIF	2	2	1	3	1	3	200	843	628429	629279	944	945	629479	-32768	977	181.949999999953	-32768	-32768	-32768	-32768	-32768	-32768	-32768	-32768	-32768	-32768	-32768	-662065.05	629475	629509	35	526.299987792969	389.200012207031	694.099975585938	375.700012207031
1	aric1114b	r	0	l	w	27	1	2	76	172	1	S1C2.TIF	S1C3.TIF	S2C1.TIF	1	1	2	2	3	1	200	918	631389	632289	843	835	632527	-32768	820	220.55700000003	-32768	-32768	-32768	-32768	-32768	-32768	-32768	-32768	-32768	-32768	-32768	-665074.443	632522	632563	42	528.200012207031	389.5	727.5	378.200012207031
1	aric1114b	r	0	l	w	27	0	2	77	173	-1	S2C3.TIF	S2C1.TIF	S1C3.TIF	2	2	1	3	1	3	200	564	633634	634234	973	983	634480	-32768	994	229.101000000024	-32768	-32768	-32768	-32768	-32768	-32768	-32768	-32768	-32768	-32768	-32768	-667018.899	634476	634513	38	526.799987792969	391.899993896484	353.100006103516	387.899993896484
1	aric1114b	r	0	l	w	27	1	2	78	174	1	S1C3.TIF	S1C1.TIF	S2C2.TIF	1	1	2	3	1	2	200	615	635711	636361	1072	1075	636569	-32768	1100	191.430999999982	-32768	-32768	-32768	-32768	-32768	-32768	-32768	-32768	-32768	-32768	-32768	-669145.569	636565	636613	49	525.299987792969	397.200012207031	695.299987792969	391.399993896484
1	aric1114b	r	0	l	w	27	1	2	79	175	-1	S2C2.TIF	S2C3.TIF	S1C1.TIF	2	2	1	2	3	1	200	545	637663	638213	943	941	638498	-32768	913	267.709999999963	638494	638534	41	526	392.299987792969	365.299987792969	380.200012207031	110.5	210.5	4.63092550674233	175.688518798556	263.709999999963	638659	638680	22	364.899993896484	374.5	311.299987792969	373.200012207031
1	aric1114b	r	0	l	w	27	0	2	80	176	-1	S1C2.TIF	S1C3.TIF	S2C2.TIF	1	1	2	2	3	2	200	508	639761	640261	959	962	640554	-32768	1008	275.971999999951	-32768	-32768	-32768	-32768	-32768	-32768	-32768	-32768	-32768	-32768	-32768	-673046.028	640550	640588	39	525.099975585938	391.5	346	380.899993896484
1	aric1114b	r	0	l	w	27	0	2	81	177	1	S1C3.TIF	S1C2.TIF	S2C3.TIF	1	1	2	3	2	3	200	571	641757	642357	947	953	642650	-32768	944	275.214999999967	-32768	-32768	-32768	-32768	-32768	-32768	-32768	-32768	-32768	-32768	-32768	-675142.785	642647	642695	49	538.599975585938	389	720.599975585938	381.600006103516
1	aric1114b	r	0	l	w	27	1	2	82	178	-1	S2C1.TIF	S2C2.TIF	S1C3.TIF	2	2	1	1	2	3	200	547	644179	644729	981	980	644990	-32768	961	243.467999999993	644986	645022	37	526.299987792969	389.299987792969	715	383.899993896484	142.300003051758	292.700012207031	5.40910338916188	1.64388948459866	239.467999999993	645340	645362	23	374.700012207031	391.700012207031	337.5	386.700012207031
1	aric1114b	r	0	l	w	27	0	2	83	179	1	S1C2.TIF	S1C1.TIF	S2C2.TIF	1	1	2	2	1	2	200	684	646925	647625	1066	1073	647806	-32768	1094	163.915000000037	-32768	-32768	-32768	-32768	-32768	-32768	-32768	-32768	-32768	-32768	-32768	-680410.085	647803	647839	37	527.299987792969	388.5	690.900024414062	389
1	aric1114b	r	0	l	w	27	0	2	84	180	1	S2C3.TIF	S2C2.TIF	S1C3.TIF	2	2	1	3	2	3	200	598	648940	649540	971	962	649831	-32768	951	273.82799999998	649827	649873	47	528.599975585938	395.399993896484	359.299987792969	381.100006103516	118	291.399993896484	4.88231519676324	175.165710188491	269.82799999998	650000	650072	73	341.100006103516	382.899993896484	739.299987792969	385.200012207031
1	aric1114b	r	0	l	w	27	1	2	85	181	1	S2C2.TIF	S2C1.TIF	S1C3.TIF	2	2	1	2	1	3	200	574	651230	651830	1216	1209	652064	-32768	1219	216.756999999983	-32768	-32768	-32768	-32768	-32768	-32768	-32768	-32768	-32768	-32768	-32768	-684615.243	652060	652110	51	527.700012207031	399.100006103516	706.900024414062	397.5
1	aric1114b	r	0	l	w	27	1	2	86	182	1	S1C3.TIF	S1C1.TIF	S2C2.TIF	1	1	2	3	1	2	200	521	653163	653863	1266	1265	654090	-32768	1234	209.32799999998	-32768	-32768	-32768	-32768	-32768	-32768	-32768	-32768	-32768	-32768	-32768	-686648.672	654087	654121	35	541.799987792969	412.600006103516	698.599975585938	401
1	aric1114b	r	0	l	w	27	0	2	87	183	1	S1C1.TIF	S1C2.TIF	S2C1.TIF	1	1	2	1	2	1	200	513	655303	655853	1015	1013	656112	-32768	1019	241.809000000008	-32768	-32768	-32768	-32768	-32768	-32768	-32768	-32768	-32768	-32768	-32768	-688638.191	656108	656148	41	537.799987792969	383.5	719	377.100006103516
1	aric1114b	r	0	l	w	27	1	2	88	184	1	S2C1.TIF	S2C3.TIF	S1C2.TIF	2	2	1	1	3	2	200	544	657202	657752	947	939	657977	-32768	924	207.530999999959	-32768	-32768	-32768	-32768	-32768	-32768	-32768	-32768	-32768	-32768	-32768	-690537.469	657973	658022	50	543.599975585938	381.700012207031	732.799987792969	375.700012207031
1	aric1114b	r	0	l	w	27	1	2	89	185	-1	S2C2.TIF	S2C1.TIF	S1C3.TIF	2	2	1	2	1	3	200	967	659082	660032	885	889	660266	-32768	928	217.109999999986	-32768	-32768	-32768	-32768	-32768	-32768	-32768	-32768	-32768	-32768	-32768	-692816.89	660261	660310	50	553.900024414062	387.700012207031	352.5	382.5
1	aric1114b	r	0	l	w	27	0	2	90	186	-1	S2C2.TIF	S2C1.TIF	S1C2.TIF	2	2	1	2	1	2	200	557	661541	662091	873	882	662367	-32768	894	258.97100000002	662363	662394	32	540	370.200012207031	377.600006103516	369.100006103516	144.800003051758	262	4.66677369690562	179.612049385935	254.97100000002	663843	663876	34	531.299987792969	384.600006103516	336.399993896484	377.100006103516
1	aric1114b	r	0	l	w	27	0	2	91	187	1	S2C1.TIF	S2C2.TIF	S1C1.TIF	2	2	1	1	2	1	200	510	665279	665779	1016	1022	665981	-32768	1009	184.251999999979	-32768	-32768	-32768	-32768	-32768	-32768	-32768	-32768	-32768	-32768	-32768	-698564.748	665977	666017	41	541.700012207031	373.100006103516	722.799987792969	370.799987792969
1	aric1114b	r	0	l	w	27	0	2	92	188	1	S2C1.TIF	S2C3.TIF	S1C1.TIF	2	2	1	1	3	1	200	645	667235	667885	855	853	668071	-32768	856	168.881999999983	-32768	-32768	-32768	-32768	-32768	-32768	-32768	-32768	-32768	-32768	-32768	-700670.118	668066	668112	47	540.700012207031	381.5	735.299987792969	373.200012207031
1	aric1114b	r	0	l	w	27	1	2	93	189	1	S1C3.TIF	S1C2.TIF	S2C1.TIF	1	1	2	3	2	1	200	633	669166	669816	848	853	670096	-32768	856	262.812000000034	-32768	-32768	-32768	-32768	-32768	-32768	-32768	-32768	-32768	-32768	-32768	-702601.188	670091	670142	52	545.599975585938	377.299987792969	739.700012207031	374.700012207031
1	aric1114b	r	0	l	w	27	1	2	94	190	-1	S2C3.TIF	S2C1.TIF	S1C2.TIF	2	2	1	3	1	2	200	792	672045	674289	1528	1530	674558	-32768	1435	252.091000000015	674555	674592	38	537.400024414062	400	408.700012207031	397.200012207031	94.9000015258789	178.5	3.70447639086417	178.75256655262	249.091000000015	674724	674744	21	402.100006103516	392.799987792969	348.700012207031	393.100006103516
1	aric1114b	r	0	l	w	27	1	2	95	191	-1	S1C2.TIF	S1C1.TIF	S2C3.TIF	1	1	2	2	1	3	200	698	676297	676997	1236	1234	677234	-32768	1230	219.089000000036	677231	677337	107	538.900024414062	403.700012207031	381.100006103516	385.899993896484	105.199996948242	396.200012207031	4.56332309194454	173.555662091272	216.089000000036	677460	677477	18	365.600006103516	388.399993896484	330.399993896484	394.399993896484
1	aric1114b	r	0	l	w	27	1	2	96	192	-1	S2C2.TIF	S2C3.TIF	S1C1.TIF	2	2	1	2	3	1	200	796	678656	679456	1084	1084	679695	-32768	1106	221.822999999975	679691	679741	51	530.799987792969	392.200012207031	712.299987792969	393.100006103516	117.300003051758	284.700012207031	5.20063761174264	-0.285334484110892	217.822999999975	680052	680081	30	365.700012207031	393.899993896484	336.200012207031	389.799987792969
1	aric1114b	r	0	l	w	27	1	3	1	193	1	S2C1.TIF	S2C3.TIF	S1C2.TIF	2	2	1	1	3	2	200	785	683758	684558	1415	1426	684762	-32768	1458	186.454000000027	684759	684787	29	537	414.5	654.099975585938	410.200012207031	111.199996948242	240.800003051758	3.36722927834076	2.11209751829874	183.454000000027	684866	684892	27	646.900024414062	412.399993896484	717.5	412.5
1	aric1114b	r	0	l	w	27	0	3	2	194	1	S2C1.TIF	S2C3.TIF	S1C1.TIF	2	2	1	1	3	1	200	663	686177	688227	1206	1198	688444	-32768	1155	200.334999999963	-32768	-32768	-32768	-32768	-32768	-32768	-32768	-32768	-32768	-32768	-32768	-721011.665	688440	688478	39	537.200012207031	401.899993896484	717.400024414062	399.700012207031
1	aric1114b	r	0	l	w	27	0	3	3	195	1	S2C2.TIF	S2C1.TIF	S1C2.TIF	2	2	1	2	1	2	200	718	689558	690308	1105	1106	690652	-32768	1114	326.881000000052	-32768	-32768	-32768	-32768	-32768	-32768	-32768	-32768	-32768	-32768	-32768	-723093.119	690647	690701	55	534.900024414062	401.399993896484	734.5	387.399993896484
1	aric1114b	r	0	l	w	27	1	3	4	196	1	S1C1.TIF	S1C3.TIF	S2C2.TIF	1	1	2	1	3	2	200	927	692061	693011	1228	1220	693254	-32768	1191	224.939999999944	-32768	-32768	-32768	-32768	-32768	-32768	-32768	-32768	-32768	-32768	-32768	-725797.06	693250	693300	51	541	396.299987792969	732.400024414062	392.399993896484
1	aric1114b	r	0	l	w	27	1	3	5	197	-1	S1C3.TIF	S1C1.TIF	S2C2.TIF	1	1	2	3	1	2	200	523	694360	694910	994	988	695179	-32768	943	251.935999999987	695175	695212	38	549.200012207031	376.700012207031	380	379.700012207031	124.5	347.899993896484	4.86283554235898	-178.983451382836	247.935999999987	695334	695355	22	373.700012207031	376	340.200012207031	374.100006103516
1	aric1114b	r	0	l	w	27	0	3	6	198	-1	S2C1.TIF	S2C2.TIF	S1C1.TIF	2	2	1	1	2	1	200	876	697319	698219	1114	1098	698449	-32768	1080	213.263000000035	698445	698487	43	523.900024414062	392	647.599975585938	393.700012207031	109.800003051758	349.200012207031	3.55493378253528	-0.789639912667468	209.263000000035	698558	698600	43	665.900024414062	393.200012207031	347	391
1	aric1114b	r	0	l	w	27	0	3	7	199	-1	S1C2.TIF	S1C1.TIF	S2C2.TIF	1	1	2	2	1	2	200	807	699657	700457	1055	1070	700729	-32768	1111	254.755000000005	-32768	-32768	-32768	-32768	-32768	-32768	-32768	-32768	-32768	-32768	-32768	-733242.245	700725	700763	39	545.200012207031	397.799987792969	348.200012207031	387.399993896484
1	aric1114b	r	0	l	w	27	0	3	8	200	1	S2C2.TIF	S2C1.TIF	S1C2.TIF	2	2	1	2	1	2	200	847	701850	702700	973	978	702941	-32768	975	223.376999999979	702937	702969	33	542.5	377.299987792969	403.600006103516	373.5	119.300003051758	255.899993896484	3.99861765997438	178.433595370135	219.376999999979	703037	703096	60	397.200012207031	373	753.200012207031	366.100006103516
1	aric1114b	r	0	l	w	27	1	3	9	201	1	S2C3.TIF	S2C1.TIF	S1C2.TIF	2	2	1	3	1	2	200	593	704578	705178	1003	1011	705418	-32768	992	222.479999999981	-32768	-32768	-32768	-32768	-32768	-32768	-32768	-32768	-32768	-32768	-32768	-737963.52	705414	705464	51	533.799987792969	380.799987792969	749.5	378.299987792969
1	aric1114b	r	0	l	w	27	1	3	10	202	-1	S1C2.TIF	S1C1.TIF	S2C3.TIF	1	1	2	2	1	3	200	674	706818	707518	942	948	707765	-32768	949	230.219000000041	-32768	-32768	-32768	-32768	-32768	-32768	-32768	-32768	-32768	-32768	-32768	-740302.781	707761	707802	42	548.599975585938	374.700012207031	360	379.5
1	aric1114b	r	0	l	w	27	1	3	11	203	1	S1C1.TIF	S1C3.TIF	S2C2.TIF	1	1	2	1	3	2	200	636	709024	709674	1047	1047	709888	-32768	1046	197.354999999981	-32768	-32768	-32768	-32768	-32768	-32768	-32768	-32768	-32768	-32768	-32768	-742458.645	709884	709919	36	534.599975585938	384.299987792969	732.099975585938	374.700012207031
1	aric1114b	r	0	l	w	27	1	3	12	204	-1	S1C1.TIF	S1C2.TIF	S2C3.TIF	1	1	2	1	2	3	200	801	710971	711771	1056	1068	712007	-32768	1092	218.905000000028	712003	712041	39	534.700012207031	384.200012207031	371.600006103516	385.100006103516	117.099998474121	254.300003051758	4.68685318899898	-179.684078822412	214.905000000028	712173	712194	22	370.299987792969	382.600006103516	329.5	381.600006103516
1	aric1114b	r	0	l	w	27	0	3	13	205	-1	S2C2.TIF	S2C1.TIF	S1C2.TIF	2	2	1	2	1	2	200	914	713327	714227	1097	1110	714432	-32768	1122	187.334999999963	714428	714474	47	540.799987792969	393.200012207031	701	397.399993896484	115.599998474121	273.100006103516	4.59843253676702	-1.5061113742562	183.334999999963	714521	714580	60	715.299987792969	396.799987792969	353	376
1	aric1114b	r	0	l	w	27	0	3	14	206	-1	S2C1.TIF	S2C3.TIF	S1C1.TIF	2	2	1	1	3	1	200	738	715893	716643	1060	1052	716870	-32768	1060	208.844000000041	716865	716903	39	535.400024414062	390.5	370.600006103516	384.200012207031	123.800003051758	252.800003051758	4.73910154210053	177.808295809906	203.844000000041	717030	717043	14	364	380.600006103516	336.799987792969	385.299987792969
1	aric1114b	r	0	l	w	27	1	3	15	207	-1	S2C2.TIF	S2C3.TIF	S1C1.TIF	2	2	1	2	3	1	200	590	718165	718765	1085	1073	719003	-32768	1092	221.087999999989	718998	719036	39	537.099975585938	397.5	361.299987792969	384.100006103516	128	262	5.06641960806998	175.635603325796	216.087999999989	719234	719262	29	356.700012207031	384.299987792969	340.299987792969	384.700012207031
1	aric1114b	r	0	l	w	27	0	3	16	208	-1	S1C3.TIF	S1C1.TIF	S2C3.TIF	1	1	2	3	1	3	200	614	720395	721045	1048	1067	721239	-32768	1078	176.390999999945	721235	721270	36	533.799987792969	382.200012207031	699.700012207031	379.600006103516	129.600006103516	265.600006103516	4.7609903177283	0.900460034013469	172.390999999945	721351	721397	47	703.700012207031	381.700012207031	340.700012207031	380.399993896484
1	aric1114b	r	0	l	w	27	0	3	17	209	-1	S2C2.TIF	S2C1.TIF	S1C2.TIF	2	2	1	2	1	2	200	591	722472	723072	1007	1010	723313	-32768	1015	224.410999999964	723310	723360	51	538.400024414062	382.799987792969	733.200012207031	378.100006103516	119.699996948242	298.100006103516	5.57531226672443	1.38808000503548	221.410999999964	723502	723573	72	741.400024414062	378.799987792969	346.799987792969	385.299987792969
1	aric1114b	r	0	l	w	27	1	3	18	210	-1	S2C3.TIF	S2C2.TIF	S1C1.TIF	2	2	1	3	2	1	200	650	724623	725273	1050	1058	725517	-32768	1055	227.189999999944	725513	725546	34	533.400024414062	391.700012207031	367.700012207031	378.799987792969	135	307.200012207031	4.77594351126758	175.542702328004	223.189999999944	725678	725701	24	359.399993896484	377.700012207031	337.299987792969	378.299987792969
1	aric1114b	r	0	l	w	27	0	3	19	211	1	S1C1.TIF	S1C3.TIF	S2C1.TIF	1	1	2	1	3	1	200	839	726759	727609	1112	1120	727841	-32768	1104	214.559000000008	-32768	-32768	-32768	-32768	-32768	-32768	-32768	-32768	-32768	-32768	-32768	-760394.441	727837	727871	35	530.099975585938	392	711.099975585938	370.899993896484
1	aric1114b	r	0	l	w	27	1	3	20	212	1	S1C1.TIF	S1C2.TIF	S2C3.TIF	1	1	2	1	2	3	200	688	728927	729627	1053	1060	729842	-32768	1058	197.395000000019	-32768	-32768	-32768	-32768	-32768	-32768	-32768	-32768	-32768	-32768	-32768	-762412.605	729838	729886	49	536	380.100006103516	711.099975585938	373.100006103516
1	aric1114b	r	0	l	w	27	1	3	21	213	-1	S2C2.TIF	S2C1.TIF	S1C3.TIF	2	2	1	2	1	3	200	895	730963	731863	1047	1050	732040	-32768	1076	159.511000000057	732036	732061	26	541.799987792969	393.100006103516	671.299987792969	382.100006103516	140.100006103516	236.600006103516	3.72938374111127	4.869091840385	155.511000000057	738246	738270	25	372.899993896484	375.5	339.799987792969	375.700012207031
1	aric1114b	r	0	l	w	27	0	3	22	214	1	S1C2.TIF	S1C1.TIF	S2C2.TIF	1	1	2	2	1	2	200	942	740700	741650	1245	1239	741917	-32768	1224	249.182999999961	-32768	-32768	-32768	-32768	-32768	-32768	-32768	-32768	-32768	-32768	-32768	-774435.817	741911	741964	54	504.600006103516	407	709.5	401.799987792969
1	aric1114b	r	0	l	w	27	1	3	23	215	-1	S2C3.TIF	S2C2.TIF	S1C1.TIF	2	2	1	3	2	1	200	812	743280	744080	1276	1284	744321	-32768	1294	223.476999999955	-32768	-32768	-32768	-32768	-32768	-32768	-32768	-32768	-32768	-32768	-32768	-776865.523	744318	744353	36	507.700012207031	404	338.600006103516	386.600006103516
1	aric1114b	r	0	l	w	27	0	3	24	216	1	S1C2.TIF	S1C3.TIF	S2C2.TIF	1	1	2	2	3	2	200	938	745765	746715	1182	1186	746975	-32768	1158	242.844000000041	-32768	-32768	-32768	-32768	-32768	-32768	-32768	-32768	-32768	-32768	-32768	-779500.156	746973	747018	46	521.099975585938	394.100006103516	713.599975585938	388.399993896484
1	aric1114b	r	0	l	w	27	0	3	25	217	-1	S2C3.TIF	S2C2.TIF	S1C3.TIF	2	2	1	3	2	3	200	647	748084	748734	1001	1002	748990	-32768	1033	238.883999999962	748987	749022	36	522.099975585938	394.5	361	389.299987792969	125.5	225.899993896484	4.63172739749089	178.149266297864	235.883999999962	749149	749172	24	345.700012207031	385.899993896484	314.799987792969	398.600006103516
1	aric1114b	r	0	l	w	27	1	3	26	218	1	S2C3.TIF	S2C1.TIF	S1C2.TIF	2	2	1	3	1	2	200	530	750283	750833	1055	1051	751054	-32768	1048	204.587000000058	-32768	-32768	-32768	-32768	-32768	-32768	-32768	-32768	-32768	-32768	-32768	-783617.413	751050	751097	48	518.599975585938	397.299987792969	707.099975585938	385.700012207031
1	aric1114b	r	0	l	w	27	1	3	27	219	-1	S2C2.TIF	S2C1.TIF	S1C3.TIF	2	2	1	2	1	3	200	605	752135	752735	961	967	752955	-32768	968	201.957000000053	-32768	-32768	-32768	-32768	-32768	-32768	-32768	-32768	-32768	-32768	-32768	-785521.043	752952	752987	36	513	390.600006103516	344.100006103516	399.5
1	aric1114b	r	0	l	w	27	0	3	28	220	1	S1C3.TIF	S1C1.TIF	S2C3.TIF	1	1	2	3	1	3	200	501	754751	755251	1113	1117	755532	-32768	1095	263.616999999969	755529	755564	36	549.099975585938	387.799987792969	366.600006103516	383.799987792969	143.5	234.899993896484	5.24551494393258	178.743284681143	260.616999999969	756693	756728	36	653.5	401.799987792969	714.599975585938	398.899993896484
1	aric1114b	r	0	l	w	27	1	3	29	221	1	S1C2.TIF	S1C1.TIF	S2C3.TIF	1	1	2	2	1	3	200	655	758062	758712	1210	1202	758911	-32768	1162	181.613000000012	-32768	-32768	-32768	-32768	-32768	-32768	-32768	-32768	-32768	-32768	-32768	-791497.387	758907	758947	41	514.900024414062	395.299987792969	697.799987792969	394.600006103516
1	aric1114b	r	0	l	w	27	0	3	30	222	-1	S1C1.TIF	S1C3.TIF	S2C1.TIF	1	1	2	1	3	1	200	769	760322	761122	1206	1215	761331	-32768	1254	191.67200000002	761327	761354	28	528.299987792969	393.899993896484	360.399993896484	397.5	168.100006103516	391.700012207031	4.8258244135912	-178.770609221846	187.67200000002	761528	761539	12	343.700012207031	399.200012207031	322.399993896484	400.200012207031
1	aric1114b	r	0	l	w	27	1	3	31	223	1	S2C1.TIF	S2C3.TIF	S1C2.TIF	2	2	1	1	3	2	200	778	762651	763451	1191	1199	763681	-32768	1216	213.400000000023	-32768	-32768	-32768	-32768	-32768	-32768	-32768	-32768	-32768	-32768	-32768	-796235.6	763678	763714	37	519.099975585938	395.100006103516	710.700012207031	405.200012207031
1	aric1114b	r	0	l	w	27	1	3	32	224	-1	S2C2.TIF	S2C3.TIF	S1C1.TIF	2	2	1	2	3	1	200	816	764804	765604	1156	1150	765796	-32768	1114	174.513000000035	-32768	-32768	-32768	-32768	-32768	-32768	-32768	-32768	-32768	-32768	-32768	-798389.487	765792	765828	37	521.799987792969	403.5	332.799987792969	387.399993896484
1	aric1114b	r	0	l	w	27	0	3	33	225	-1	S1C1.TIF	S1C2.TIF	S2C1.TIF	1	1	2	1	2	1	200	643	767300	767950	1180	1178	768181	-32768	1144	213.317000000039	-32768	-32768	-32768	-32768	-32768	-32768	-32768	-32768	-32768	-32768	-32768	-800735.683	768177	768214	38	517.200012207031	391	338.5	382.5
1	aric1114b	r	0	l	w	27	1	3	34	226	1	S1C2.TIF	S1C3.TIF	S2C1.TIF	1	1	2	2	3	1	200	938	769592	770520	1055	1054	770534	-32768	1061	-8.18700000003446	-32768	-32768	-32768	-32768	-32768	-32768	-32768	-32768	-32768	-32768	-32768	-803310.187	770801	770850	50	473.799987792969	381.799987792969	703.799987792969	385.299987792969
1	aric1114b	r	0	l	w	27	0	3	35	227	-1	S1C3.TIF	S1C2.TIF	S2C3.TIF	1	1	2	3	2	3	200	681	772258	772958	1006	1012	773214	-32768	1033	238.633000000031	-32768	-32768	-32768	-32768	-32768	-32768	-32768	-32768	-32768	-32768	-32768	-805743.367	773210	773245	36	518.099975585938	390.200012207031	343.5	387.799987792969
1	aric1114b	r	0	l	w	27	1	3	36	228	1	S2C3.TIF	S2C2.TIF	S1C1.TIF	2	2	1	3	2	1	200	551	774715	775265	982	981	775513	-32768	968	231.427000000025	-32768	-32768	-32768	-32768	-32768	-32768	-32768	-32768	-32768	-32768	-32768	-808049.573	775509	775548	40	520.400024414062	391.799987792969	731.299987792969	377.600006103516
1	aric1114b	r	0	l	w	27	1	3	37	229	1	S2C1.TIF	S2C2.TIF	S1C3.TIF	2	2	1	1	2	3	200	649	777050	777700	1083	1087	777885	-32768	1118	166.890999999945	-32768	-32768	-32768	-32768	-32768	-32768	-32768	-32768	-32768	-32768	-32768	-810486.109	777881	777916	36	526.099975585938	395	699.200012207031	389.200012207031
1	aric1114b	r	0	l	w	27	1	3	38	230	-1	S1C2.TIF	S1C3.TIF	S2C1.TIF	1	1	2	2	3	1	200	785	779455	780255	1173	1175	780459	-32768	1174	186.873000000021	-32768	-32768	-32768	-32768	-32768	-32768	-32768	-32768	-32768	-32768	-32768	-813040.127	780455	780493	39	533.900024414062	409.100006103516	339.799987792969	377.899993896484
1	aric1114b	r	0	l	w	27	0	3	39	231	-1	S1C2.TIF	S1C3.TIF	S2C2.TIF	1	1	2	2	3	2	200	757	781606	782356	1045	1045	782611	-32768	1072	237.572999999975	782607	782641	35	529.900024414062	397.200012207031	360.799987792969	374.399993896484	135.899993896484	297.799987792969	4.90329239980586	172.310777819527	233.572999999975	782792	782810	19	347.700012207031	375.5	332.899993896484	381.299987792969
1	aric1114b	r	0	l	w	27	1	3	40	232	1	S2C2.TIF	S2C3.TIF	S1C1.TIF	2	2	1	2	3	1	200	553	784212	784762	953	966	784975	-32768	962	195.84600000002	-32768	-32768	-32768	-32768	-32768	-32768	-32768	-32768	-32768	-32768	-32768	-817547.154	784971	785011	41	527.5	391.299987792969	712.799987792969	382.799987792969
1	aric1114b	r	0	l	w	27	0	3	41	233	-1	S1C3.TIF	S1C1.TIF	S2C3.TIF	1	1	2	3	1	3	200	568	786066	786666	1008	1006	786927	-32768	1019	244.222999999998	786923	786955	33	521.5	380.600006103516	381.899993896484	372.399993896484	118.300003051758	231.399993896484	4.01842868214291	176.634200250823	240.222999999998	787071	787091	21	375	374.100006103516	323	381.600006103516
1	aric1114b	r	0	l	w	27	1	3	42	234	-1	S2C1.TIF	S2C2.TIF	S1C3.TIF	2	2	1	1	2	3	200	875	788151	789051	966	955	789270	-32768	981	201.104999999981	-32768	-32768	-32768	-32768	-32768	-32768	-32768	-32768	-32768	-32768	-32768	-821836.895	789266	789301	36	530.099975585938	383.899993896484	356.200012207031	379.799987792969
1	aric1114b	r	0	l	w	27	0	3	43	235	1	S2C3.TIF	S2C1.TIF	S1C3.TIF	2	2	1	3	1	3	200	728	790356	791106	970	979	791326	-32768	1021	202.518999999971	791321	791346	26	535.400024414062	394.299987792969	444.399993896484	375.700012207031	99.8000030517578	181.199996948242	2.67300217232693	168.432580395712	197.518999999971	791395	791459	65	433.600006103516	379.399993896484	741.799987792969	380.299987792969
1	aric1114b	r	0	l	w	27	1	3	44	236	-1	S1C3.TIF	S1C1.TIF	S2C2.TIF	1	1	2	3	1	2	200	636	792576	793226	942	951	793451	-32768	977	207.076000000001	793447	793483	37	531.599975585938	380.399993896484	725.700012207031	376.200012207031	148.800003051758	284.5	5.56291504226627	1.24315159169267	203.076000000001	794438	794460	23	364.399993896484	387.799987792969	340	382.200012207031
1	aric1114b	r	0	l	w	27	1	3	45	237	1	S2C1.TIF	S2C2.TIF	S1C3.TIF	2	2	1	1	2	3	200	674	795532	796232	1034	1033	796461	-32768	1037	211.716000000015	796458	796494	37	529.299987792969	386.700012207031	415.600006103516	387.200012207031	87.3000030517578	173.899993896484	3.27197364716888	-179.748369917875	208.716000000015	796532	796589	58	409.799987792969	387.100006103516	719.200012207031	379.200012207031
1	aric1114b	r	0	l	w	27	0	3	46	238	1	S2C1.TIF	S2C2.TIF	S1C1.TIF	2	2	1	1	2	1	200	851	797647	798497	970	976	798667	-32768	1009	152.390999999945	-32768	-32768	-32768	-32768	-32768	-32768	-32768	-32768	-32768	-32768	-32768	-831282.609	798663	798701	39	528.099975585938	385.600006103516	723.900024414062	379.700012207031
1	aric1114b	r	0	l	w	27	1	3	47	239	1	S1C3.TIF	S1C1.TIF	S2C2.TIF	1	1	2	3	1	2	200	954	799787	800737	882	879	800970	-32768	857	216.562000000034	-32768	-32768	-32768	-32768	-32768	-32768	-32768	-32768	-32768	-32768	-32768	-833521.438	800965	801003	39	531.900024414062	381.299987792969	735.200012207031	376.899993896484
1	aric1114b	r	0	l	w	27	1	3	48	240	-1	S2C1.TIF	S2C3.TIF	S1C2.TIF	2	2	1	1	3	2	200	514	802304	802854	991	992	803091	-32768	984	219.582999999984	803088	803125	38	527.900024414062	380.100006103516	721.599975585938	376.399993896484	142.399993896484	313.600006103516	5.55116022367	1.0974658024061	216.582999999984	803194	803246	53	725.400024414062	375.299987792969	329.100006103516	387.899993896484
1	aric1114b	r	0	l	w	27	0	3	49	241	-1	S2C1.TIF	S2C3.TIF	S1C1.TIF	2	2	1	1	3	1	200	776	804788	805588	1047	1062	805780	-32768	1114	174.035999999964	805775	805815	41	552.700012207031	391.600006103516	385.5	388.799987792969	115.199996948242	267.5	4.8052754497926	179.038509377361	169.035999999964	805931	805950	20	378.5	388.200012207031	330.700012207031	390.899993896484
1	aric1114b	r	0	l	w	27	1	3	50	242	1	S2C2.TIF	S2C1.TIF	S1C3.TIF	2	2	1	2	1	3	200	598	807027	807627	982	980	807817	-32768	987	172.993000000017	-32768	-32768	-32768	-32768	-32768	-32768	-32768	-32768	-32768	-32768	-32768	-840412.007	807812	807851	40	532.599975585938	388.5	735.900024414062	379.100006103516
1	aric1114b	r	0	l	w	27	0	3	51	243	-1	S1C2.TIF	S1C3.TIF	S2C2.TIF	1	1	2	2	3	2	200	862	808941	809791	1132	1135	809968	-32768	1146	159.498000000021	809964	810000	37	529.299987792969	400.600006103516	363.399993896484	388.600006103516	127.5	251.800003051758	4.7797317589727	175.857589432158	155.498000000021	810127	810142	16	352.299987792969	389.700012207031	323.600006103516	395.399993896484
1	aric1114b	r	0	l	w	27	0	3	52	244	1	S2C2.TIF	S2C3.TIF	S1C2.TIF	2	2	1	2	3	2	200	782	811199	811999	861	865	812199	-32768	866	182.765999999945	-32768	-32768	-32768	-32768	-32768	-32768	-32768	-32768	-32768	-32768	-32768	-844784.234	812194	812233	40	534.599975585938	385.600006103516	747.5	382.399993896484
1	aric1114b	r	0	l	w	27	0	3	53	245	1	S2C3.TIF	S2C2.TIF	S1C3.TIF	2	2	1	3	2	3	200	630	813628	814278	919	910	814547	-32768	930	251.383999999962	-32768	-32768	-32768	-32768	-32768	-32768	-32768	-32768	-32768	-32768	-32768	-847063.616	814543	814582	40	532.200012207031	383.100006103516	737.900024414062	387.700012207031
1	aric1114b	r	0	l	w	27	1	3	54	246	1	S1C3.TIF	S1C2.TIF	S2C1.TIF	1	1	2	3	2	1	200	712	815622	816322	928	930	816551	-32768	949	211.888000000035	-32768	-32768	-32768	-32768	-32768	-32768	-32768	-32768	-32768	-32768	-32768	-849107.112	816546	816595	50	528.200012207031	387	716.700012207031	383.799987792969
1	aric1114b	r	0	l	w	27	0	3	55	247	-1	S1C3.TIF	S1C2.TIF	S2C3.TIF	1	1	2	3	2	3	200	717	817959	818709	1016	1021	818885	-32768	1032	158.902000000002	818881	818930	50	521.299987792969	386.899993896484	710	382.899993896484	124.300003051758	302.5	5.40809881905812	1.21784809288656	154.902000000002	818992	819046	55	724.200012207031	382	355.200012207031	386.200012207031
1	aric1114b	r	0	l	w	27	1	3	56	248	1	S1C3.TIF	S1C2.TIF	S2C1.TIF	1	1	2	3	2	1	200	875	820740	821640	943	954	821863	-32768	969	205.626000000047	-32768	-32768	-32768	-32768	-32768	-32768	-32768	-32768	-32768	-32768	-32768	-854425.374	821859	821895	37	535.700012207031	384.600006103516	727.900024414062	382.399993896484
1	aric1114b	r	0	l	w	27	0	3	57	249	1	S2C1.TIF	S2C3.TIF	S1C1.TIF	2	2	1	1	3	1	200	960	823217	824167	954	972	824341	-32768	994	156.581000000006	-32768	-32768	-32768	-32768	-32768	-32768	-32768	-32768	-32768	-32768	-32768	-856952.419	824337	824373	37	532.5	390	710.900024414062	375.899993896484
1	aric1114b	r	0	l	w	27	0	3	58	250	1	S1C1.TIF	S1C3.TIF	S2C1.TIF	1	1	2	1	3	1	200	618	825791	826441	902	912	826664	-32768	905	205.167999999947	-32768	-32768	-32768	-32768	-32768	-32768	-32768	-32768	-32768	-32768	-32768	-859226.832	826660	826707	48	531.799987792969	382.799987792969	698.299987792969	376.799987792969
1	aric1114b	r	0	l	w	27	1	3	59	251	-1	S1C2.TIF	S1C3.TIF	S2C1.TIF	1	1	2	2	3	1	200	980	828787	829787	1155	1153	830030	-32768	1126	225.998000000021	830027	830074	48	535.900024414062	390.700012207031	382.899993896484	384.799987792969	105.800003051758	254	4.39982958835815	177.789150170477	222.998000000021	830185	830203	19	370.899993896484	389.5	328	397.5
1	aric1114b	r	0	l	w	27	0	3	60	252	-1	S2C1.TIF	S2C2.TIF	S1C1.TIF	2	2	1	1	2	1	200	669	831548	832248	997	1011	832499	-32768	1003	233.278000000049	832493	832533	41	534.799987792969	384.299987792969	375.799987792969	387.200012207031	108.5	246.899993896484	4.56972746286323	-178.954275183634	227.278000000049	832698	832714	17	375.200012207031	387.5	338.600006103516	391.700012207031
1	aric1114b	r	0	l	w	27	0	3	61	253	-1	S2C3.TIF	S2C1.TIF	S1C3.TIF	2	2	1	3	1	3	200	517	834236	834786	990	1006	835033	-32768	1038	229.486999999965	835029	835066	38	529.799987792969	390.200012207031	364.5	386.600006103516	123.400001525879	250.600006103516	4.75112908515567	178.751267305391	225.486999999965	835219	835234	16	360	386.100006103516	326.600006103516	390.100006103516
1	aric1114b	r	0	l	w	27	1	3	62	254	-1	S2C3.TIF	S2C1.TIF	S1C2.TIF	2	2	1	3	1	2	200	784	836355	837155	988	993	837394	-32768	1006	221.802000000025	-32768	-32768	-32768	-32768	-32768	-32768	-32768	-32768	-32768	-32768	-32768	-869940.198	837390	837428	39	528.299987792969	392.5	353.700012207031	393.399993896484
1	aric1114b	r	0	l	w	27	0	3	63	255	1	S1C2.TIF	S1C1.TIF	S2C2.TIF	1	1	2	2	1	2	200	596	838488	839088	997	993	839394	-32768	970	288.233000000007	-32768	-32768	-32768	-32768	-32768	-32768	-32768	-32768	-32768	-32768	-32768	-871873.767	839390	839426	37	525.700012207031	394.200012207031	695.099975585938	390.799987792969
1	aric1114b	r	0	l	w	27	1	3	64	256	1	S2C2.TIF	S2C3.TIF	S1C1.TIF	2	2	1	2	3	1	200	933	840866	841816	1019	1025	841990	-32768	1072	156.081000000006	-32768	-32768	-32768	-32768	-32768	-32768	-32768	-32768	-32768	-32768	-32768	-874601.919	841986	842034	49	535.400024414062	401.399993896484	686.400024414062	392.799987792969
1	aric1114b	r	0	l	w	27	0	3	65	257	-1	S1C2.TIF	S1C1.TIF	S2C2.TIF	1	1	2	2	1	2	200	536	843385	843935	895	891	844180	-32768	902	228.015999999945	844176	844204	29	528	394.799987792969	379.799987792969	384.899993896484	143.100006103516	263.799987792969	4.26813956824043	176.173425095113	224.015999999945	844333	844354	22	359.899993896484	388.200012207031	332.600006103516	389.299987792969
1	aric1114b	r	0	l	w	27	1	3	66	258	1	S1C2.TIF	S1C1.TIF	S2C3.TIF	1	1	2	2	1	3	200	988	845506	846506	925	919	846691	-32768	929	168.273999999976	-32768	-32768	-32768	-32768	-32768	-32768	-32768	-32768	-32768	-32768	-32768	-879290.726	846687	846731	45	540.900024414062	382.799987792969	684.200012207031	385.200012207031
1	aric1114b	r	0	l	w	27	1	3	67	259	-1	S1C2.TIF	S1C1.TIF	S2C3.TIF	1	1	2	2	1	3	200	941	848331	849281	880	885	849507	-32768	889	208.878999999957	-32768	-32768	-32768	-32768	-32768	-32768	-32768	-32768	-32768	-32768	-32768	-882066.121	849503	849539	37	527.900024414062	391.399993896484	354	387.5
1	aric1114b	r	0	l	w	27	0	3	68	260	1	S2C2.TIF	S2C3.TIF	S1C2.TIF	2	2	1	2	3	2	200	656	850682	851332	878	880	851622	-32768	934	272.660000000033	-32768	-32768	-32768	-32768	-32768	-32768	-32768	-32768	-32768	-32768	-32768	-884117.34	851619	851671	53	531.799987792969	389.600006103516	713	381.5
1	aric1114b	r	0	l	w	27	1	3	69	261	1	S2C2.TIF	S2C1.TIF	S1C3.TIF	2	2	1	2	1	3	200	616	852720	853370	859	860	853573	-32768	849	185.454000000027	-32768	-32768	-32768	-32768	-32768	-32768	-32768	-32768	-32768	-32768	-32768	-886155.546	853570	853607	38	536.099975585938	384.200012207031	697.900024414062	376.100006103516
1	aric1114b	r	0	l	w	27	0	3	70	262	1	S1C1.TIF	S1C2.TIF	S2C1.TIF	1	1	2	1	2	1	200	564	855051	855651	882	882	855890	-32768	876	221.929000000004	-32768	-32768	-32768	-32768	-32768	-32768	-32768	-32768	-32768	-32768	-32768	-888436.071	855885	855924	40	518.599975585938	387.899993896484	723.200012207031	375
1	aric1114b	r	0	l	w	27	0	3	71	263	1	S1C3.TIF	S1C2.TIF	S2C3.TIF	1	1	2	3	2	3	200	924	856996	857946	823	820	858159	-32768	856	195.319999999949	-32768	-32768	-32768	-32768	-32768	-32768	-32768	-32768	-32768	-32768	-32768	-890731.68	858155	858193	39	536.299987792969	383.200012207031	731.599975585938	373.200012207031
1	aric1114b	r	0	l	w	27	0	3	72	264	1	S2C1.TIF	S2C2.TIF	S1C1.TIF	2	2	1	1	2	1	200	877	859889	860789	1043	1045	860952	-32768	1063	145.908999999985	-32768	-32768	-32768	-32768	-32768	-32768	-32768	-32768	-32768	-32768	-32768	-893574.091	860948	860987	40	526	391.200012207031	708.200012207031	375.700012207031
1	aric1114b	r	0	l	w	27	1	3	73	265	-1	S2C1.TIF	S2C2.TIF	S1C3.TIF	2	2	1	1	2	3	200	974	862045	863045	871	870	863260	-32768	857	197.746999999974	863256	863295	40	527.200012207031	388.5	717.700012207031	374.100006103516	132.399993896484	274.700012207031	5.47411466324759	4.33518788074581	193.746999999974	863854	863888	35	507.899993896484	374.100006103516	344	379.799987792969
1	aric1114b	r	0	l	w	27	0	3	74	266	-1	S2C2.TIF	S2C3.TIF	S1C2.TIF	2	2	1	2	3	2	200	753	864985	865735	1042	1036	866008	-32768	1067	255.388999999966	-32768	-32768	-32768	-32768	-32768	-32768	-32768	-32768	-32768	-32768	-32768	-898520.611	866004	866051	48	521.700012207031	388.799987792969	356.5	383.5
1	aric1114b	r	0	l	w	27	0	3	75	267	1	S1C3.TIF	S1C1.TIF	S2C3.TIF	1	1	2	3	1	3	200	581	867131	867731	1230	1234	867776	-32768	1226	27.8769999999786	-32768	-32768	-32768	-32768	-32768	-32768	-32768	-32768	-32768	-32768	-32768	-900516.123	867976	868027	52	521.700012207031	406.200012207031	702.599975585938	398.899993896484
1	aric1114b	r	0	l	w	27	1	3	76	268	-1	S2C3.TIF	S2C1.TIF	S1C2.TIF	2	2	1	3	1	2	200	901	869114	870014	1186	1181	870259	-32768	1164	227.873000000021	-32768	-32768	-32768	-32768	-32768	-32768	-32768	-32768	-32768	-32768	-32768	-902799.127	870255	870293	39	522.900024414062	403	354.399993896484	390.200012207031
1	aric1114b	r	0	l	w	27	0	3	77	269	1	S1C1.TIF	S1C2.TIF	S2C1.TIF	1	1	2	1	2	1	200	632	872024	872674	920	920	872889	-32768	924	197.559000000008	-32768	-32768	-32768	-32768	-32768	-32768	-32768	-32768	-32768	-32768	-32768	-905459.441	872885	872925	41	528.200012207031	394.600006103516	712.299987792969	389.100006103516
1	aric1114b	r	0	l	w	27	0	3	78	270	1	S2C3.TIF	S2C2.TIF	S1C3.TIF	2	2	1	3	2	3	200	693	873998	874698	953	956	874934	-32768	969	218.729999999981	-32768	-32768	-32768	-32768	-32768	-32768	-32768	-32768	-32768	-32768	-32768	-907483.27	874931	874968	38	525	391.600006103516	715.200012207031	387.799987792969
1	aric1114b	r	0	l	w	27	1	3	79	271	1	S1C2.TIF	S1C3.TIF	S2C1.TIF	1	1	2	2	3	1	200	742	876026	876776	974	969	877011	-32768	988	216.898000000045	-32768	-32768	-32768	-32768	-32768	-32768	-32768	-32768	-32768	-32768	-32768	-909562.102	877006	877041	36	531	389.100006103516	710.099975585938	385.700012207031
1	aric1114b	r	0	l	w	27	1	3	80	272	-1	S1C3.TIF	S1C2.TIF	S2C1.TIF	1	1	2	3	2	1	200	642	878122	878772	1024	1029	879022	-32768	1004	232.055000000051	-32768	-32768	-32768	-32768	-32768	-32768	-32768	-32768	-32768	-32768	-32768	-911557.945	879017	879053	37	525	396.700012207031	341.799987792969	392.100006103516
1	aric1114b	r	0	l	w	27	1	3	81	273	-1	S2C1.TIF	S2C3.TIF	S1C2.TIF	2	2	1	1	3	2	200	867	880439	881289	974	985	881528	-32768	1015	221.925999999978	881524	881561	38	522.900024414062	397.5	363.299987792969	388.700012207031	118.300003051758	258.200012207031	4.59319398403328	176.840183612639	217.925999999978	881733	881743	11	359.700012207031	387.799987792969	337.799987792969	390
1	aric1114b	r	0	l	w	27	0	3	82	274	1	S1C3.TIF	S1C2.TIF	S2C3.TIF	1	1	2	3	2	3	200	551	882804	883354	943	936	883636	-32768	942	264.983000000007	-32768	-32768	-32768	-32768	-32768	-32768	-32768	-32768	-32768	-32768	-32768	-916139.017	883632	883669	38	521.099975585938	389.799987792969	701.700012207031	375.600006103516
1	aric1114b	r	0	l	w	27	1	3	83	275	1	S1C3.TIF	S1C1.TIF	S2C2.TIF	1	1	2	3	1	2	200	572	884852	885452	989	988	885650	-32768	1008	180.746999999974	-32768	-32768	-32768	-32768	-32768	-32768	-32768	-32768	-32768	-32768	-32768	-918237.253	885646	885694	49	526	387.5	710	383.399993896484
1	aric1114b	r	0	l	w	27	0	3	84	276	-1	S1C1.TIF	S1C2.TIF	S2C1.TIF	1	1	2	1	2	1	200	833	886889	887739	969	981	887980	-32768	990	223.898000000045	887974	888007	34	522.5	393.600006103516	372.100006103516	387	125	247.800003051758	4.32601005854933	177.484372352868	217.898000000045	888139	888161	23	358.700012207031	393.100006103516	307.5	390.399993896484
1	aric1114b	r	0	l	w	27	0	3	85	277	-1	S2C2.TIF	S2C3.TIF	S1C2.TIF	2	2	1	2	3	2	200	923	889645	890595	1006	1011	890853	-32768	1028	240.484000000055	-32768	-32768	-32768	-32768	-32768	-32768	-32768	-32768	-32768	-32768	-32768	-923380.516	890849	890886	38	528.200012207031	395.899993896484	352.5	385.5
1	aric1114b	r	0	l	w	27	0	3	86	278	-1	S2C3.TIF	S2C1.TIF	S1C3.TIF	2	2	1	3	1	3	200	821	892417	893267	1115	1117	893533	-32768	1135	248.91399999999	893529	893565	37	523.599975585938	409.700012207031	364	391.799987792969	122.800003051758	292.100006103516	4.61512599982477	173.583081828075	244.91399999999	893873	893881	9	353.100006103516	387.899993896484	339.200012207031	389.899993896484
1	aric1114b	r	0	l	w	27	0	3	87	279	-1	S1C1.TIF	S1C3.TIF	S2C1.TIF	1	1	2	1	3	1	200	601	895560	896160	1344	1328	896396	-32768	1299	218.128999999957	-32768	-32768	-32768	-32768	-32768	-32768	-32768	-32768	-32768	-32768	-32768	-928945.871	896392	896443	52	538.900024414062	398	345.899993896484	393.5
1	aric1114b	r	0	l	w	27	0	3	88	280	1	S2C3.TIF	S2C1.TIF	S1C3.TIF	2	2	1	3	1	3	200	663	898016	898666	1299	1288	898879	-32768	1246	195.207000000053	-32768	-32768	-32768	-32768	-32768	-32768	-32768	-32768	-32768	-32768	-32768	-931451.793	898874	898925	52	538.099975585938	401.600006103516	723.299987792969	397.700012207031
1	aric1114b	r	0	l	w	27	1	3	89	281	-1	S1C1.TIF	S1C3.TIF	S2C2.TIF	1	1	2	1	3	2	200	936	900101	901051	1317	1307	901280	-32768	1279	211.070999999996	901276	901307	32	543.099975585938	397	376.399993896484	368.700012207031	149.5	291.399993896484	4.85896324752491	170.352038590442	207.070999999996	901511	901518	8	364.100006103516	367.200012207031	349.200012207031	368.799987792969
1	aric1114b	r	0	l	w	27	1	3	90	282	-1	S1C1.TIF	S1C3.TIF	S2C2.TIF	1	1	2	1	3	2	200	887	902918	903818	1181	1181	904032	-32768	1198	196.849000000046	904027	904062	36	542.599975585938	400.799987792969	374.299987792969	377.899993896484	131.899993896484	293.5	4.88089781716843	172.241196744274	191.849000000046	904182	904203	22	368.399993896484	376.299987792969	336.5	376
1	aric1114b	r	0	l	w	27	1	3	91	283	-1	S1C3.TIF	S1C2.TIF	S2C1.TIF	1	1	2	3	2	1	200	593	905289	905889	1206	1206	905948	-32768	1198	41.7299999999814	-32768	-32768	-32768	-32768	-32768	-32768	-32768	-32768	-32768	-32768	-32768	-938674.27	906185	906224	40	525.599975585938	378.799987792969	348	375.200012207031
1	aric1114b	r	0	l	w	27	0	3	92	284	-1	S2C3.TIF	S2C2.TIF	S1C3.TIF	2	2	1	3	2	3	200	842	907300	908150	1119	1123	908358	-32768	1107	190.417999999947	908354	908400	47	534.599975585938	390.5	664.5	384.799987792969	93.0999984741211	272	3.7363614381235	2.51614693508627	186.417999999947	908433	908478	46	674	381	352	378.200012207031
1	aric1114b	r	0	l	w	27	1	3	93	285	1	S1C1.TIF	S1C2.TIF	S2C3.TIF	1	1	2	1	2	3	200	762	910427	911177	1089	1083	911435	-32768	1050	241.035000000033	-32768	-32768	-32768	-32768	-32768	-32768	-32768	-32768	-32768	-32768	-32768	-943961.965	911432	911468	37	526.900024414062	386.100006103516	722.200012207031	371.100006103516
1	aric1114b	r	0	l	w	27	1	3	94	286	1	S2C3.TIF	S2C2.TIF	S1C1.TIF	2	2	1	3	2	1	200	714	912529	913229	1123	1128	913475	-32768	1131	229.464999999967	-32768	-32768	-32768	-32768	-32768	-32768	-32768	-32768	-32768	-32768	-32768	-946013.535	913470	913515	46	523.5	394.5	700.5	391.200012207031
1	aric1114b	r	0	l	w	27	0	3	95	287	1	S1C2.TIF	S1C3.TIF	S2C2.TIF	1	1	2	2	3	2	200	846	914922	915772	1121	1129	915991	-32768	1127	201.400000000023	-32768	-32768	-32768	-32768	-32768	-32768	-32768	-32768	-32768	-32768	-32768	-948557.6	915987	916023	37	541.700012207031	395.700012207031	714.900024414062	399.700012207031
1	aric1114b	r	0	l	w	27	1	3	96	288	-1	S1C1.TIF	S1C2.TIF	S2C3.TIF	1	1	2	1	2	3	200	865	917374	918224	1056	1042	918474	-32768	1039	232.790000000037	918470	918504	35	534	400.399993896484	373	380.799987792969	129.399993896484	259.200012207031	4.66069142358404	173.049790738722	228.790000000037	918630	918649	20	364.700012207031	380.600006103516	338.600006103516	387.799987792969
1	aric1114b	r	0	l	w	27	1	4	1	289	-1	S2C2.TIF	S2C3.TIF	S1C1.TIF	2	2	1	2	3	1	200	771	921665	922465	1558	1542	922710	-32768	1579	228.31799999997	-32768	-32768	-32768	-32768	-32768	-32768	-32768	-32768	-32768	-32768	-32768	-955249.682	922705	922741	37	529.200012207031	415.799987792969	355.899993896484	395.799987792969
1	aric1114b	r	0	l	w	27	1	4	2	290	1	S2C1.TIF	S2C2.TIF	S1C3.TIF	2	2	1	1	2	3	200	875	924162	925062	1434	1420	925258	-32768	1374	178.907000000007	925255	925295	41	529.700012207031	399.700012207031	607.099975585938	392.100006103516	72.5	188.699996948242	2.23807961423515	5.61602281958263	175.907000000007	925360	925385	26	619.799987792969	389.399993896484	719.5	386.399993896484
1	aric1114b	r	0	l	w	27	0	4	3	291	1	S1C3.TIF	S1C2.TIF	S2C3.TIF	1	1	2	3	2	3	200	993	926461	927461	1278	1283	927699	-32768	1286	220.290999999968	-32768	-32768	-32768	-32768	-32768	-32768	-32768	-32768	-32768	-32768	-32768	-960246.709	927695	927732	38	530.099975585938	396.399993896484	707.400024414062	389.100006103516
1	aric1114b	r	0	l	w	27	0	4	4	292	-1	S2C1.TIF	S2C2.TIF	S1C1.TIF	2	2	1	1	2	1	200	710	929156	929856	1190	1205	930047	-32768	1202	173.185000000056	930043	930070	28	549.700012207031	392.700012207031	678.599975585938	394.399993896484	129	217.899993896484	3.69903116465044	-0.757771747101253	169.185000000056	930163	930216	54	704.700012207031	402.399993896484	347	391.600006103516
1	aric1114b	r	0	l	w	27	0	4	5	293	1	S2C3.TIF	S2C2.TIF	S1C3.TIF	2	2	1	3	2	3	200	872	931583	932483	1147	1138	932730	-32768	1134	229.282000000007	-32768	-32768	-32768	-32768	-32768	-32768	-32768	-32768	-32768	-32768	-32768	-965268.718	932726	932773	48	530.299987792969	401.899993896484	707.700012207031	394.399993896484
1	aric1114b	r	0	l	w	27	1	4	6	294	-1	S1C3.TIF	S1C1.TIF	S2C2.TIF	1	1	2	3	1	2	200	888	933917	934817	1031	1035	935059	-32768	1031	224.978000000003	-32768	-32768	-32768	-32768	-32768	-32768	-32768	-32768	-32768	-32768	-32768	-967602.022	935055	935091	37	531.400024414062	387.700012207031	354.399993896484	387.700012207031
1	aric1114b	r	0	l	w	27	1	4	7	295	1	S1C1.TIF	S1C3.TIF	S2C2.TIF	1	1	2	1	3	2	200	920	936809	937759	1051	1047	937942	-32768	1061	165.89599999995	-32768	-32768	-32768	-32768	-32768	-32768	-32768	-32768	-32768	-32768	-32768	-970544.104	937938	937977	40	535.700012207031	401	711.5	379.600006103516
1	aric1114b	r	0	l	w	27	1	4	8	296	-1	S2C3.TIF	S2C2.TIF	S1C1.TIF	2	2	1	3	2	1	200	626	939080	939730	1033	1022	940001	-32768	1013	253.160999999964	939997	940040	44	531.099975585938	394.100006103516	374.600006103516	383.799987792969	116.300003051758	307.600006103516	4.50688273078848	176.229794505895	249.160999999964	940159	940180	22	357.399993896484	386	312.600006103516	385.399993896484
1	aric1114b	r	0	l	w	27	0	4	9	297	-1	S1C1.TIF	S1C2.TIF	S2C1.TIF	1	1	2	1	2	1	200	667	941292	941992	1023	1022	942226	-32768	1021	216.469000000041	942222	942251	30	527.400024414062	395.899993896484	372	386.899993896484	146.199996948242	294.899993896484	4.47302207244338	176.681335965425	212.469000000041	942384	942399	16	355.5	388.5	323.600006103516	394.100006103516
1	aric1114b	r	0	l	w	27	0	4	10	298	1	S1C3.TIF	S1C2.TIF	S2C3.TIF	1	1	2	3	2	3	200	827	943479	944329	976	979	944501	-32768	1009	154.751999999979	-32768	-32768	-32768	-32768	-32768	-32768	-32768	-32768	-32768	-32768	-32768	-977114.248	944496	944532	37	524	386.899993896484	713.400024414062	380.799987792969
1	aric1114b	r	0	l	w	27	1	4	11	299	1	S1C1.TIF	S1C2.TIF	S2C3.TIF	1	1	2	1	2	3	200	753	945914	946664	945	941	946855	-32768	939	173.625	-32768	-32768	-32768	-32768	-32768	-32768	-32768	-32768	-32768	-32768	-32768	-979449.375	946850	946887	38	525.200012207031	383.100006103516	720.900024414062	377.600006103516
1	aric1114b	r	0	l	w	27	0	4	12	300	1	S1C2.TIF	S1C3.TIF	S2C2.TIF	1	1	2	2	3	2	200	888	948217	949117	953	950	949331	-32768	934	196.917000000016	-32768	-32768	-32768	-32768	-32768	-32768	-32768	-32768	-32768	-32768	-32768	-981902.083	949327	949374	48	528.099975585938	382.899993896484	717.900024414062	380.799987792969
1	aric1114b	r	0	l	w	27	1	4	13	301	1	S1C1.TIF	S1C2.TIF	S2C3.TIF	1	1	2	1	2	3	200	581	950474	951074	1020	1018	951461	-32768	1006	369.209999999963	-32768	-32768	-32768	-32768	-32768	-32768	-32768	-32768	-32768	-32768	-32768	-983859.79	951457	951507	51	529.299987792969	386.299987792969	709.200012207031	376.5
1	aric1114b	r	0	l	w	27	0	4	14	302	1	S1C2.TIF	S1C3.TIF	S2C2.TIF	1	1	2	2	3	2	200	528	952851	953401	1009	1008	953694	-32768	980	275.177999999956	-32768	-32768	-32768	-32768	-32768	-32768	-32768	-32768	-32768	-32768	-32768	-986186.822	953690	953739	50	529.900024414062	385.200012207031	721.599975585938	382.100006103516
1	aric1114b	r	0	l	w	27	0	4	15	303	-1	S1C3.TIF	S1C2.TIF	S2C3.TIF	1	1	2	3	2	3	200	616	954836	955486	914	912	955788	-32768	917	284.101999999955	-32768	-32768	-32768	-32768	-32768	-32768	-32768	-32768	-32768	-32768	-32768	-988271.898	955784	955823	40	530.400024414062	389.799987792969	345.399993896484	374.299987792969
1	aric1114b	r	0	l	w	27	0	4	16	304	-1	S1C2.TIF	S1C3.TIF	S2C2.TIF	1	1	2	2	3	2	200	746	957406	958156	1029	1025	958372	-32768	1044	199.165999999968	958367	958405	39	532.5	400.5	367.399993896484	390.399993896484	119.800003051758	266.399993896484	4.7531475437888	176.494943389652	194.165999999968	958529	958550	22	367.399993896484	385.200012207031	333.899993896484	385.399993896484
1	aric1114b	r	0	l	w	27	1	4	17	305	-1	S1C2.TIF	S1C1.TIF	S2C3.TIF	1	1	2	2	1	3	200	902	959637	960537	967	961	960782	-32768	950	227.511000000057	-32768	-32768	-32768	-32768	-32768	-32768	-32768	-32768	-32768	-32768	-32768	-993322.489	960778	960814	37	531.5	388.700012207031	352.399993896484	380.299987792969
1	aric1114b	r	0	l	w	27	0	4	18	306	1	S2C2.TIF	S2C1.TIF	S1C2.TIF	2	2	1	2	1	2	200	645	962228	962878	1044	1052	963078	-32768	1052	182.59600000002	-32768	-32768	-32768	-32768	-32768	-32768	-32768	-32768	-32768	-32768	-32768	-995663.404	963074	963110	37	517.599975585938	392	713.5	384.100006103516
1	aric1114b	r	0	l	w	27	0	4	19	307	1	S1C3.TIF	S1C1.TIF	S2C3.TIF	1	1	2	3	1	3	200	679	964505	965205	962	962	965433	-32768	983	210.734999999986	-32768	-32768	-32768	-32768	-32768	-32768	-32768	-32768	-32768	-32768	-32768	-997990.265	965429	965476	48	523.599975585938	378.600006103516	704.799987792969	385.700012207031
1	aric1114b	r	0	l	w	27	0	4	20	308	-1	S1C2.TIF	S1C1.TIF	S2C2.TIF	1	1	2	2	1	2	200	629	967086	967736	972	975	967974	-32768	981	220.023999999976	-32768	-32768	-32768	-32768	-32768	-32768	-32768	-32768	-32768	-32768	-32768	-1000521.976	967970	968008	39	521.5	390.600006103516	355.700012207031	387.399993896484
1	aric1114b	r	0	l	w	27	1	4	21	309	1	S1C2.TIF	S1C1.TIF	S2C3.TIF	1	1	2	2	1	3	200	581	969045	969645	1135	1131	969938	-32768	1134	275.979999999981	-32768	-32768	-32768	-32768	-32768	-32768	-32768	-32768	-32768	-32768	-32768	-1002430.02	969934	969982	49	522.900024414062	399.799987792969	709.200012207031	390.899993896484
1	aric1114b	r	0	l	w	27	1	4	22	310	1	S1C2.TIF	S1C1.TIF	S2C3.TIF	1	1	2	2	1	3	200	816	972666	973466	940	934	973647	-32768	911	164.111000000034	-32768	-32768	-32768	-32768	-32768	-32768	-32768	-32768	-32768	-32768	-32768	-1006250.889	973643	973680	38	514.900024414062	386.5	687	382.700012207031
1	aric1114b	r	0	l	w	27	0	4	23	311	1	S2C2.TIF	S2C3.TIF	S1C2.TIF	2	2	1	2	3	2	200	947	975018	975968	968	979	976206	-32768	975	220.491000000038	-32768	-32768	-32768	-32768	-32768	-32768	-32768	-32768	-32768	-32768	-32768	-1008753.509	976202	976239	38	531.299987792969	396.5	725.700012207031	383.899993896484
1	aric1114b	r	0	l	w	27	1	4	24	312	-1	S1C3.TIF	S1C2.TIF	S2C1.TIF	1	1	2	3	2	1	200	788	977301	978101	1043	1044	978376	-32768	1063	257.501000000047	-32768	-32768	-32768	-32768	-32768	-32768	-32768	-32768	-32768	-32768	-32768	-1010886.499	978372	978422	51	533.099975585938	392.600006103516	348.899993896484	375.899993896484
1	aric1114b	r	0	l	w	27	1	4	25	313	1	S2C3.TIF	S2C2.TIF	S1C1.TIF	2	2	1	3	2	1	200	961	979493	980443	953	956	980645	-32768	952	184.222999999998	-32768	-32768	-32768	-32768	-32768	-32768	-32768	-32768	-32768	-32768	-32768	-1013228.777	980642	980682	41	533.200012207031	389.100006103516	727.599975585938	379.399993896484
1	aric1114b	r	0	l	w	27	1	4	26	314	-1	S2C3.TIF	S2C1.TIF	S1C2.TIF	2	2	1	3	1	2	200	642	981802	982452	897	903	982805	-32768	905	335.187000000034	-32768	-32768	-32768	-32768	-32768	-32768	-32768	-32768	-32768	-32768	-32768	-1015237.813	982801	982837	37	529.900024414062	391.799987792969	348.100006103516	379.899993896484
1	aric1114b	r	0	l	w	27	1	4	27	315	-1	S1C1.TIF	S1C3.TIF	S2C2.TIF	1	1	2	1	3	2	200	859	983954	984804	950	959	985030	-32768	990	209.354999999981	-32768	-32768	-32768	-32768	-32768	-32768	-32768	-32768	-32768	-32768	-32768	-1017588.645	985025	985060	36	525.599975585938	388.899993896484	337.600006103516	386.200012207031
1	aric1114b	r	0	l	w	27	1	4	28	316	-1	S2C1.TIF	S2C3.TIF	S1C2.TIF	2	2	1	1	3	2	200	705	986509	987209	880	890	987445	-32768	946	219.508000000031	-32768	-32768	-32768	-32768	-32768	-32768	-32768	-32768	-32768	-32768	-32768	-1019993.492	987441	987486	46	525.099975585938	396.299987792969	359.899993896484	382.5
1	aric1114b	r	0	l	w	27	1	4	29	317	-1	S1C1.TIF	S1C2.TIF	S2C3.TIF	1	1	2	1	2	3	200	889	988835	989735	811	826	989985	-32768	838	232.319000000018	989980	990017	38	529	389.5	391	380.200012207031	101.699996948242	206.5	3.97453763239871	176.139744355865	227.319000000018	990305	990322	18	390.899993896484	381.200012207031	348.200012207031	380.600006103516
1	aric1114b	r	0	l	w	27	0	4	30	318	-1	S1C2.TIF	S1C3.TIF	S2C2.TIF	1	1	2	2	3	2	200	756	991378	992128	992	988	992379	-32768	948	233.170999999973	-32768	-32768	-32768	-32768	-32768	-32768	-32768	-32768	-32768	-32768	-32768	-1024913.829	992375	992414	40	529	389.200012207031	350.200012207031	387.299987792969
1	aric1114b	r	0	l	w	27	0	4	31	319	-1	S2C1.TIF	S2C3.TIF	S1C1.TIF	2	2	1	1	3	1	200	553	993542	994092	889	883	994462	-32768	923	352.543999999994	-32768	-32768	-32768	-32768	-32768	-32768	-32768	-32768	-32768	-32768	-32768	-1026877.456	994458	994497	40	522	382.100006103516	339.600006103516	373
1	aric1114b	r	0	l	w	27	1	4	32	320	1	S1C3.TIF	S1C2.TIF	S2C1.TIF	1	1	2	3	2	1	200	702	995807	996507	919	917	996736	-32768	923	211.194999999949	-32768	-32768	-32768	-32768	-32768	-32768	-32768	-32768	-32768	-32768	-32768	-1029292.805	996732	996778	47	527.599975585938	395.299987792969	698.400024414062	380.600006103516
1	aric1114b	r	0	l	w	27	0	4	33	321	-1	S2C3.TIF	S2C1.TIF	S1C3.TIF	2	2	1	3	1	3	200	960	997844	998794	907	926	999031	-32768	977	219.891999999993	999027	999059	33	528.900024414062	398.200012207031	382.299987792969	377.600006103516	127.599998474121	248.100006103516	4.25415013016898	171.990561058038	215.891999999993	999200	999222	23	356.600006103516	379.299987792969	321	380.399993896484
1	aric1114b	r	0	l	w	27	1	4	34	322	1	S2C3.TIF	S2C1.TIF	S1C2.TIF	2	2	1	3	1	2	200	666	1000639	1001339	906	899	1001598	-32768	905	241.555000000051	1001594	1001630	37	528	385.799987792969	347.5	387.899993896484	136.399993896484	281.5	5.17969251516766	-179.332201124369	237.555000000051	1001714	1001786	73	344.100006103516	386.5	748.299987792969	382.299987792969
1	aric1114b	r	0	l	w	27	1	4	35	323	1	S1C3.TIF	S1C1.TIF	S2C2.TIF	1	1	2	3	1	2	200	702	1003112	1003812	979	972	1004019	-32768	962	188.891999999993	-32768	-32768	-32768	-32768	-32768	-32768	-32768	-32768	-32768	-32768	-32768	-1036598.108	1004017	1004051	35	520.5	386.5	713.200012207031	380.200012207031
1	aric1114b	r	0	l	w	27	0	4	36	324	-1	S2C3.TIF	S2C2.TIF	S1C3.TIF	2	2	1	3	2	3	200	588	1005581	1006181	868	873	1006432	-32768	884	233.146999999997	-32768	-32768	-32768	-32768	-32768	-32768	-32768	-32768	-32768	-32768	-32768	-1038966.853	1006428	1006466	39	521.099975585938	390.399993896484	355.299987792969	375
1	aric1114b	r	0	l	w	27	1	4	37	325	1	S2C1.TIF	S2C2.TIF	S1C3.TIF	2	2	1	1	2	3	200	557	1007886	1008436	828	833	1008629	-32768	856	175.300999999978	-32768	-32768	-32768	-32768	-32768	-32768	-32768	-32768	-32768	-32768	-32768	-1041221.699	1008625	1008673	49	520.200012207031	393.5	714.099975585938	379.399993896484
1	aric1114b	r	0	l	w	27	0	4	38	326	1	S1C1.TIF	S1C2.TIF	S2C1.TIF	1	1	2	1	2	1	200	742	1010019	1010769	916	918	1010969	-32768	938	182.422999999952	-32768	-32768	-32768	-32768	-32768	-32768	-32768	-32768	-32768	-32768	-32768	-1043554.577	1010965	1011002	38	517.799987792969	390.200012207031	735.5	382.200012207031
1	aric1114b	r	0	l	w	27	1	4	39	327	1	S1C3.TIF	S1C1.TIF	S2C2.TIF	1	1	2	3	1	2	200	579	1012331	1012931	826	831	1013182	-32768	843	234.459000000032	-32768	-32768	-32768	-32768	-32768	-32768	-32768	-32768	-32768	-32768	-32768	-1045715.541	1013178	1013216	39	525.299987792969	394.5	711.900024414062	371.700012207031
1	aric1114b	r	0	l	w	27	0	4	40	328	1	S2C1.TIF	S2C2.TIF	S1C1.TIF	2	2	1	1	2	1	200	697	1014646	1015346	799	800	1015540	-32768	806	175.665000000037	-32768	-32768	-32768	-32768	-32768	-32768	-32768	-32768	-32768	-32768	-32768	-1048132.335	1015536	1015583	48	524.200012207031	381	700.5	382.200012207031
1	aric1114b	r	0	l	w	27	1	4	41	329	-1	S2C1.TIF	S2C2.TIF	S1C3.TIF	2	2	1	1	2	3	200	577	1017508	1018088	1023	1036	1018335	-32768	1103	225.005000000005	-32768	-32768	-32768	-32768	-32768	-32768	-32768	-32768	-32768	-32768	-32768	-1050877.995	1018331	1018367	37	526.5	396.799987792969	350.100006103516	377
1	aric1114b	r	0	l	w	27	1	4	42	330	1	S1C2.TIF	S1C3.TIF	S2C1.TIF	1	1	2	2	3	1	200	610	1019485	1020085	1031	1031	1020314	-32768	1067	211.805000000051	-32768	-32768	-32768	-32768	-32768	-32768	-32768	-32768	-32768	-32768	-32768	-1052870.195	1020310	1020358	49	512.099975585938	398	691.799987792969	375.399993896484
1	aric1114b	r	0	l	w	27	1	4	43	331	-1	S1C1.TIF	S1C2.TIF	S2C3.TIF	1	1	2	1	2	3	200	857	1021439	1022289	1219	1222	1022532	-32768	1200	225.496999999974	-32768	-32768	-32768	-32768	-32768	-32768	-32768	-32768	-32768	-32768	-32768	-1055074.503	1022528	1022566	39	518.5	407.200012207031	348.100006103516	389.399993896484
1	aric1114b	r	0	l	w	27	1	4	44	332	-1	S2C1.TIF	S2C2.TIF	S1C3.TIF	2	2	1	1	2	3	200	882	1023809	1024709	898	894	1024944	-32768	918	218.525000000023	-32768	-32768	-32768	-32768	-32768	-32768	-32768	-32768	-32768	-32768	-32768	-1057493.475	1024939	1024974	36	529.299987792969	388.899993896484	360.100006103516	382.799987792969
1	aric1114b	r	0	l	w	27	0	4	45	333	1	S1C3.TIF	S1C1.TIF	S2C3.TIF	1	1	2	3	1	3	200	688	1026281	1026981	865	862	1027207	-32768	837	208.508999999962	-32768	-32768	-32768	-32768	-32768	-32768	-32768	-32768	-32768	-32768	-32768	-1059766.491	1027203	1027242	40	528.099975585938	389.100006103516	736.099975585938	380.100006103516
1	aric1114b	r	0	l	w	27	1	4	46	334	-1	S1C2.TIF	S1C1.TIF	S2C3.TIF	1	1	2	2	1	3	200	705	1028649	1029349	821	824	1029544	-32768	857	176.917999999947	-32768	-32768	-32768	-32768	-32768	-32768	-32768	-32768	-32768	-32768	-32768	-1062135.082	1029540	1029576	37	527.599975585938	390	343.799987792969	383.700012207031
1	aric1114b	r	0	l	w	27	0	4	47	335	-1	S1C3.TIF	S1C2.TIF	S2C3.TIF	1	1	2	3	2	3	200	816	1031245	1032045	883	885	1032291	-32768	924	228.494999999995	1032288	1032317	30	541.599975585938	403.5	372.799987792969	386.700012207031	158.5	285.5	4.87460734681784	174.308843619965	225.494999999995	1032527	1032546	20	348.700012207031	384.5	317.5	381.799987792969
1	aric1114b	r	0	l	w	27	1	4	48	336	-1	S1C3.TIF	S1C2.TIF	S2C1.TIF	1	1	2	3	2	1	200	848	1033615	1034465	850	838	1034725	-32768	815	242.793999999994	-32768	-32768	-32768	-32768	-32768	-32768	-32768	-32768	-32768	-32768	-32768	-1067250.206	1034721	1034754	34	524.900024414062	383.200012207031	360.299987792969	378.5
1	aric1114b	r	0	l	w	27	1	4	49	337	-1	S2C2.TIF	S2C3.TIF	S1C1.TIF	2	2	1	2	3	1	200	890	1035976	1036876	842	850	1037062	-32768	882	168.59600000002	-32768	-32768	-32768	-32768	-32768	-32768	-32768	-32768	-32768	-32768	-32768	-1069661.404	1037058	1037098	41	535.400024414062	389.600006103516	338.700012207031	383.799987792969
1	aric1114b	r	0	l	w	27	0	4	50	338	-1	S1C3.TIF	S1C1.TIF	S2C3.TIF	1	1	2	3	1	3	200	816	1039447	1040247	941	947	1040458	-32768	983	193.560000000056	1040454	1040500	47	526.400024414062	393.600006103516	668.799987792969	382.899993896484	101.800003051758	250.699996948242	4.10352154334977	4.30333783543003	189.560000000056	1040558	1040606	49	683.700012207031	381.100006103516	357.700012207031	383.299987792969
1	aric1114b	r	0	l	w	27	1	4	51	339	-1	S1C2.TIF	S1C3.TIF	S2C1.TIF	1	1	2	2	3	1	200	868	1042199	1043099	899	916	1043266	-32768	944	149.672999999952	1043262	1043307	46	523.400024414062	393.600006103516	668.900024414062	388.100006103516	104.400001525879	272.100006103516	4.18402899840613	2.16790940191272	145.672999999952	1043378	1043431	54	679.900024414062	389	344.799987792969	393.5
1	aric1114b	r	0	l	w	27	0	4	52	340	1	S1C2.TIF	S1C1.TIF	S2C2.TIF	1	1	2	2	1	2	200	837	1044686	1045536	887	891	1045794	-32768	924	240.623999999953	-32768	-32768	-32768	-32768	-32768	-32768	-32768	-32768	-32768	-32768	-32768	-1078321.376	1045790	1045826	37	522.5	399.899993896484	705.299987792969	384.200012207031
1	aric1114b	r	0	l	w	27	0	4	53	341	-1	S1C3.TIF	S1C1.TIF	S2C3.TIF	1	1	2	3	1	3	200	535	1047214	1047764	900	903	1048042	-32768	899	260.491999999969	-32768	-32768	-32768	-32768	-32768	-32768	-32768	-32768	-32768	-32768	-32768	-1080549.508	1048038	1048077	40	521.299987792969	396.100006103516	341.399993896484	389.600006103516
1	aric1114b	r	0	l	w	27	1	4	54	342	-1	S1C1.TIF	S1C3.TIF	S2C2.TIF	1	1	2	1	3	2	200	909	1049488	1050388	757	753	1050622	-32768	780	216.936999999918	-32768	-32768	-32768	-32768	-32768	-32768	-32768	-32768	-32768	-32768	-32768	-1083173.063	1050618	1050655	38	525.400024414062	392.899993896484	348.600006103516	386.799987792969
1	aric1114b	r	0	l	w	27	0	4	55	343	1	S2C3.TIF	S2C1.TIF	S1C3.TIF	2	2	1	3	1	3	200	968	1052386	1053336	886	883	1053552	-32768	904	198.621000000043	-32768	-32768	-32768	-32768	-32768	-32768	-32768	-32768	-32768	-32768	-32768	-1086121.379	1053548	1053586	39	536.400024414062	408.600006103516	704.599975585938	383.600006103516
1	aric1114b	r	0	l	w	27	1	4	56	344	1	S2C2.TIF	S2C3.TIF	S1C1.TIF	2	2	1	2	3	1	200	674	1054736	1055436	871	874	1055700	-32768	890	246.867000000086	-32768	-32768	-32768	-32768	-32768	-32768	-32768	-32768	-32768	-32768	-32768	-1088221.133	1055696	1055745	50	516.200012207031	391.799987792969	714.599975585938	376
1	aric1114b	r	0	l	w	27	1	4	57	345	1	S1C1.TIF	S1C3.TIF	S2C2.TIF	1	1	2	1	3	2	200	924	1056798	1057748	919	914	1057980	-32768	914	214.918999999994	-32768	-32768	-32768	-32768	-32768	-32768	-32768	-32768	-32768	-32768	-32768	-1090533.081	1057975	1058020	46	515.400024414062	384.299987792969	702.599975585938	388.100006103516
1	aric1114b	r	0	l	w	27	1	4	58	346	1	S2C2.TIF	S2C3.TIF	S1C1.TIF	2	2	1	2	3	1	200	994	1059632	1060632	901	912	1060883	-32768	945	234.323000000091	1060879	1060916	38	528.400024414062	379.299987792969	362.600006103516	385.600006103516	123	240.800003051758	4.76781629918766	-177.821495616966	230.323000000091	1060971	1061038	68	358.799987792969	384.799987792969	757.900024414062	367.5
1	aric1114b	r	0	l	w	27	0	4	59	347	1	S2C1.TIF	S2C2.TIF	S1C1.TIF	2	2	1	1	2	1	200	622	1062206	1062856	1029	1029	1063137	-32768	1017	263.567000000039	-32768	-32768	-32768	-32768	-32768	-32768	-32768	-32768	-32768	-32768	-32768	-1095641.433	1063133	1063230	98	523.900024414062	395.600006103516	718	387.799987792969
1	aric1114b	r	0	l	w	27	1	4	60	348	-1	S1C3.TIF	S1C1.TIF	S2C2.TIF	1	1	2	3	1	2	200	518	1064639	1065189	1053	1050	1065630	-32768	1052	422.794999999925	-32768	-32768	-32768	-32768	-32768	-32768	-32768	-32768	-32768	-32768	-32768	-1097975.205	1065625	1065659	35	523.700012207031	400.5	350.700012207031	386.5
1	aric1114b	r	0	l	w	27	1	4	61	349	1	S2C3.TIF	S2C2.TIF	S1C1.TIF	2	2	1	3	2	1	200	609	1067463	1068063	1057	1062	1068233	-32768	1071	152.245000000112	-32768	-32768	-32768	-32768	-32768	-32768	-32768	-32768	-32768	-32768	-32768	-1100848.755	1068229	1068277	49	524.700012207031	403.700012207031	718.599975585938	386.200012207031
1	aric1114b	r	0	l	w	27	0	4	62	350	-1	S2C1.TIF	S2C3.TIF	S1C1.TIF	2	2	1	1	3	1	200	671	1069353	1070019	1085	1086	1070035	-32768	1081	-6.08499999996275	1070270	1070315	46	519.5	391.899993896484	673.200012207031	397.399993896484	109.599998474121	260	4.41950186369626	-2.05235148297411	228.915000000037	1070397	1070445	49	686.400024414062	401.799987792969	341.5	383.899993896484
1	aric1114b	r	0	l	w	27	0	4	63	351	1	S1C1.TIF	S1C3.TIF	S2C1.TIF	1	1	2	1	3	1	200	941	1071526	1072476	1057	1059	1072668	-32768	1078	174.801999999909	-32768	-32768	-32768	-32768	-32768	-32768	-32768	-32768	-32768	-32768	-32768	-1105261.198	1072664	1072702	39	523.099975585938	401.399993896484	720.799987792969	381.299987792969
1	aric1114b	r	0	l	w	27	0	4	64	352	1	S1C1.TIF	S1C3.TIF	S2C1.TIF	1	1	2	1	3	1	200	977	1074184	1075184	920	927	1075403	-32768	940	201.401000000071	-32768	-32768	-32768	-32768	-32768	-32768	-32768	-32768	-32768	-32768	-32768	-1107969.599	1075399	1075436	38	522.299987792969	383.799987792969	708.5	382
1	aric1114b	r	0	l	w	27	0	4	65	353	-1	S2C2.TIF	S2C3.TIF	S1C2.TIF	2	2	1	2	3	2	200	731	1076506	1077256	995	993	1077472	-32768	970	198.325999999885	-32768	-32768	-32768	-32768	-32768	-32768	-32768	-32768	-32768	-32768	-32768	-1110041.674	1077468	1077503	36	517.5	399.899993896484	347.899993896484	391.299987792969
1	aric1114b	r	0	l	w	27	0	4	66	354	-1	S2C3.TIF	S2C1.TIF	S1C3.TIF	2	2	1	3	1	3	200	592	1078879	1079479	947	962	1079699	-32768	965	202.618000000017	1079695	1079741	47	521.299987792969	389.700012207031	677.900024414062	380.100006103516	104.800003051758	276.200012207031	4.50202883638864	3.5180795946433	198.618000000017	1079791	1079840	50	690.299987792969	378.799987792969	329.399993896484	380.700012207031
1	aric1114b	r	0	l	w	27	0	4	67	355	-1	S2C2.TIF	S2C3.TIF	S1C2.TIF	2	2	1	2	3	2	200	759	1080941	1081691	996	993	1081956	-32768	960	247.675999999978	1081953	1081993	41	529.099975585938	386.799987792969	402.899993896484	372.600006103516	86.3000030517578	170.600006103516	3.65457144339573	173.580767698753	244.675999999978	1082300	1082319	20	391.700012207031	369.799987792969	348	382.700012207031
1	aric1114b	r	0	l	w	27	1	4	68	356	-1	S2C3.TIF	S2C1.TIF	S1C2.TIF	2	2	1	3	1	2	200	610	1083679	1084279	859	864	1084652	-32768	874	355.689999999944	-32768	-32768	-32768	-32768	-32768	-32768	-32768	-32768	-32768	-32768	-32768	-1117064.31	1084649	1084687	39	525.700012207031	384.299987792969	354.899993896484	378.899993896484
1	aric1114b	r	0	l	w	27	1	4	69	357	1	S1C3.TIF	S1C2.TIF	S2C1.TIF	1	1	2	3	2	1	200	564	1085750	1086350	1029	1025	1086410	-32768	1015	42.780999999959	-32768	-32768	-32768	-32768	-32768	-32768	-32768	-32768	-32768	-32768	-32768	-1119135.219	1086585	1086622	38	517.599975585938	383.399993896484	713	381.299987792969
1	aric1114b	r	0	l	w	27	1	4	70	358	1	S2C2.TIF	S2C1.TIF	S1C3.TIF	2	2	1	2	1	3	200	811	1087943	1088743	886	881	1088915	-32768	871	154.38599999994	-32768	-32768	-32768	-32768	-32768	-32768	-32768	-32768	-32768	-32768	-32768	-1121528.614	1088911	1088949	39	522.799987792969	385.5	725.299987792969	383.100006103516
1	aric1114b	r	0	l	w	27	1	4	71	359	-1	S2C1.TIF	S2C3.TIF	S1C2.TIF	2	2	1	1	3	2	200	670	1090390	1091090	952	958	1091340	-32768	971	231.969000000041	-32768	-32768	-32768	-32768	-32768	-32768	-32768	-32768	-32768	-32768	-32768	-1123876.031	1091336	1091372	37	520.5	380.299987792969	346	378.299987792969
1	aric1114b	r	0	l	w	27	0	4	72	360	1	S2C1.TIF	S2C3.TIF	S1C1.TIF	2	2	1	1	3	1	200	567	1092423	1093023	911	912	1093246	-32768	884	205.391000000061	-32768	-32768	-32768	-32768	-32768	-32768	-32768	-32768	-32768	-32768	-32768	-1125808.609	1093242	1093276	35	519.599975585938	378.399993896484	701.700012207031	374.100006103516
1	aric1114b	r	0	l	w	27	0	4	73	361	1	S2C3.TIF	S2C1.TIF	S1C3.TIF	2	2	1	3	1	3	200	585	1094335	1094935	1051	1041	1095184	-32768	1049	231.574000000022	-32768	-32768	-32768	-32768	-32768	-32768	-32768	-32768	-32768	-32768	-32768	-1127720.426	1095180	1095216	37	520.099975585938	389.899993896484	719.900024414062	377.600006103516
1	aric1114b	r	0	l	w	27	0	4	74	362	-1	S2C2.TIF	S2C1.TIF	S1C2.TIF	2	2	1	2	1	2	200	695	1096286	1096986	1007	1006	1097203	-32768	1006	200.058999999892	-32768	-32768	-32768	-32768	-32768	-32768	-32768	-32768	-32768	-32768	-32768	-1129770.941	1097200	1097237	38	524.099975585938	394.200012207031	338.299987792969	388.799987792969
1	aric1114b	r	0	l	w	27	1	4	75	363	-1	S2C2.TIF	S2C1.TIF	S1C3.TIF	2	2	1	2	1	3	200	942	1098298	1099248	930	940	1099492	-32768	916	227.514999999898	1099488	1099525	38	524.900024414062	391.899993896484	719.5	389.799987792969	143.5	274.899993896484	5.57625712307292	0.62005653426915	223.514999999898	1100245	1100261	17	358.899993896484	393.600006103516	324.200012207031	383.399993896484
1	aric1114b	r	0	l	w	27	0	4	76	364	1	S2C2.TIF	S2C3.TIF	S1C2.TIF	2	2	1	2	3	2	200	754	1101534	1102284	1058	1055	1102470	-32768	1028	168.195999999996	-32768	-32768	-32768	-32768	-32768	-32768	-32768	-32768	-32768	-32768	-32768	-1135069.804	1102466	1102515	50	529.799987792969	401.799987792969	723.200012207031	383.399993896484
1	aric1114b	r	0	l	w	27	1	4	77	365	1	S2C1.TIF	S2C3.TIF	S1C2.TIF	2	2	1	1	3	2	200	735	1103592	1104342	1024	1023	1104554	-32768	1029	194.469000000041	-32768	-32768	-32768	-32768	-32768	-32768	-32768	-32768	-32768	-32768	-32768	-1137127.531	1104550	1104584	35	524.400024414062	394.100006103516	717.599975585938	375.5
1	aric1114b	r	0	l	w	27	0	4	78	366	1	S1C2.TIF	S1C1.TIF	S2C2.TIF	1	1	2	2	1	2	200	770	1106128	1106928	1060	1050	1107076	-32768	1029	130.424000000115	-32768	-32768	-32768	-32768	-32768	-32768	-32768	-32768	-32768	-32768	-32768	-1139713.576	1107073	1107120	48	521.700012207031	388.399993896484	673	381.200012207031
1	aric1114b	r	0	l	w	27	0	4	79	367	1	S1C1.TIF	S1C2.TIF	S2C1.TIF	1	1	2	1	2	1	200	719	1108186	1108936	993	988	1109191	-32768	944	238.033000000054	-32768	-32768	-32768	-32768	-32768	-32768	-32768	-32768	-32768	-32768	-32768	-1141720.967	1109187	1109226	40	519.900024414062	386.200012207031	723.700012207031	378.299987792969
1	aric1114b	r	0	l	w	27	1	4	80	368	-1	S2C3.TIF	S2C2.TIF	S1C1.TIF	2	2	1	3	2	1	200	966	1110460	1111410	1007	1004	1111625	-32768	983	197.665999999968	1111621	1111669	49	520	393.100006103516	361.899993896484	382.399993896484	107.599998474121	264.700012207031	4.5535261305701	176.123320705335	193.665999999968	1112547	1112568	22	371.299987792969	377.700012207031	320.100006103516	386.700012207031
1	aric1114b	r	0	l	w	27	0	4	81	369	-1	S2C2.TIF	S2C1.TIF	S1C2.TIF	2	2	1	2	1	2	200	760	1113894	1114644	1244	1232	1114883	-32768	1190	221.17200000002	-32768	-32768	-32768	-32768	-32768	-32768	-32768	-32768	-32768	-32768	-32768	-1147429.828	1114879	1114915	37	527.700012207031	407.100006103516	360.200012207031	389.700012207031
1	aric1114b	r	0	l	w	27	1	4	82	370	-1	S1C2.TIF	S1C3.TIF	S2C1.TIF	1	1	2	2	3	1	200	622	1116119	1116769	1236	1223	1117030	-32768	1197	243.837000000058	1117025	1117060	36	531.5	399.600006103516	369.799987792969	381.200012207031	126	266.100006103516	4.67662389117777	173.499590281085	238.837000000058	1117294	1117315	22	361.700012207031	384.399993896484	336	375.399993896484
1	aric1114b	r	0	l	w	27	0	4	83	371	1	S2C2.TIF	S2C1.TIF	S1C2.TIF	2	2	1	2	1	2	200	556	1118381	1118931	1118	1108	1119146	-32768	1066	198.121999999974	-32768	-32768	-32768	-32768	-32768	-32768	-32768	-32768	-32768	-32768	-32768	-1151715.878	1119142	1119189	48	527	384.100006103516	704.5	377.100006103516
1	aric1114b	r	0	l	w	27	0	4	84	372	-1	S1C1.TIF	S1C3.TIF	S2C1.TIF	1	1	2	1	3	1	200	983	1120498	1121498	1004	1014	1121733	-32768	1067	217.77099999995	-32768	-32768	-32768	-32768	-32768	-32768	-32768	-32768	-32768	-32768	-32768	-1154283.229	1121729	1121778	50	531.700012207031	393.899993896484	360.299987792969	380.299987792969
1	aric1114b	r	0	l	w	27	0	4	85	373	-1	S2C1.TIF	S2C2.TIF	S1C1.TIF	2	2	1	1	2	1	200	525	1122862	1123412	1112	1120	1123708	-32768	1141	279.000999999931	-32768	-32768	-32768	-32768	-32768	-32768	-32768	-32768	-32768	-32768	-32768	-1156196.999	1123703	1123743	41	531	400.299987792969	354.200012207031	380.399993896484
1	aric1114b	r	0	l	w	27	0	4	86	374	-1	S1C2.TIF	S1C1.TIF	S2C2.TIF	1	1	2	2	1	2	200	616	1124808	1125458	1106	1100	1125684	-32768	1065	209.125	1125679	1125719	41	523.5	389.5	693.200012207031	378	115.5	222.300003051758	4.88067325457089	3.8879524549209	204.125	1126347	1126366	20	369.600006103516	382.299987792969	325.700012207031	384
1	aric1114b	r	0	l	w	27	0	4	87	375	-1	S1C1.TIF	S1C2.TIF	S2C1.TIF	1	1	2	1	2	1	200	600	1127566	1128166	1041	1044	1128409	-32768	1021	225.246999999974	1128405	1128451	47	519.5	397.899993896484	372.299987792969	383.399993896484	111	273.399993896484	4.25041650441476	174.366832430766	221.246999999974	1128566	1128587	22	355.200012207031	384	319.399993896484	390.5
1	aric1114b	r	0	l	w	27	0	4	88	376	1	S2C3.TIF	S2C2.TIF	S1C3.TIF	2	2	1	3	2	3	200	937	1129797	1130747	999	996	1130988	-32768	962	223.841999999946	1130984	1131022	39	526.099975585938	385.700012207031	358.799987792969	384.399993896484	120.300003051758	272.200012207031	4.80761631350247	179.554837777069	219.841999999946	1131128	1131184	57	355.899993896484	382.399993896484	697.5	376.5
1	aric1114b	r	0	l	w	27	1	4	89	377	1	S1C2.TIF	S1C3.TIF	S2C1.TIF	1	1	2	2	3	1	200	558	1132224	1132774	1010	1004	1133065	-32768	1018	273.65699999989	1133061	1133107	47	528.599975585938	384.899993896484	414.5	368	84.0999984741211	186.300003051758	3.31927373928965	171.575512354805	269.65699999989	1133177	1133232	56	400.799987792969	372.700012207031	727.400024414062	368
1	aric1114b	r	0	l	w	27	0	4	90	378	-1	S2C3.TIF	S2C2.TIF	S1C3.TIF	2	2	1	3	2	3	200	776	1134778	1135578	953	953	1135809	-32768	955	213.685000000056	1135806	1135837	32	526.299987792969	383.100006103516	649.5	373.399993896484	107.900001525879	218.5	3.55121764843739	4.50829902203638	210.685000000056	1136099	1136118	20	358.100006103516	384	334.399993896484	384.399993896484
1	aric1114b	r	0	l	w	27	1	4	91	379	1	S2C2.TIF	S2C1.TIF	S1C3.TIF	2	2	1	2	1	3	200	605	1137170	1137770	922	924	1138019	-32768	934	232.513999999966	-32768	-32768	-32768	-32768	-32768	-32768	-32768	-32768	-32768	-32768	-32768	-1170554.486	1138016	1138053	38	529.099975585938	381.5	712.299987792969	375.899993896484
1	aric1114b	r	0	l	w	27	0	4	92	380	1	S2C1.TIF	S2C3.TIF	S1C1.TIF	2	2	1	1	3	1	200	517	1139134	1139684	920	920	1139921	-32768	884	218.949999999953	-32768	-32768	-32768	-32768	-32768	-32768	-32768	-32768	-32768	-32768	-32768	-1172470.05	1139917	1139957	41	529.799987792969	382.299987792969	737.799987792969	378.899993896484
1	aric1114b	r	0	l	w	27	1	4	93	381	1	S2C1.TIF	S2C3.TIF	S1C2.TIF	2	2	1	1	3	2	200	584	1141015	1141615	915	909	1141822	-32768	899	189.314999999944	-32768	-32768	-32768	-32768	-32768	-32768	-32768	-32768	-32768	-32768	-32768	-1174400.685	1141819	1141867	49	533.099975585938	383.100006103516	702.200012207031	376.899993896484
1	aric1114b	r	0	l	w	27	1	4	94	382	1	S2C3.TIF	S2C1.TIF	S1C2.TIF	2	2	1	3	1	2	200	858	1143025	1143875	937	946	1144088	-32768	963	195.949000000022	-32768	-32768	-32768	-32768	-32768	-32768	-32768	-32768	-32768	-32768	-32768	-1176660.051	1144084	1144119	36	527.900024414062	379.899993896484	733.099975585938	372.700012207031
1	aric1114b	r	0	l	w	27	0	4	95	383	-1	S1C1.TIF	S1C3.TIF	S2C1.TIF	1	1	2	1	3	1	200	981	1145209	1146209	987	973	1146427	-32768	991	201.196999999927	-32768	-32768	-32768	-32768	-32768	-32768	-32768	-32768	-32768	-32768	-32768	-1178993.803	1146422	1146458	37	537	385.700012207031	352.799987792969	376.799987792969
1	aric1114b	r	0	l	w	27	1	4	96	384	-1	S2C2.TIF	S2C1.TIF	S1C3.TIF	2	2	1	2	1	3	200	592	1147551	1148151	906	893	1148417	-32768	885	249.479999999981	1148413	1148450	38	531.599975585938	383.100006103516	362.600006103516	373.299987792969	125.800003051758	268.299987792969	4.86450245643846	176.677147921698	245.479999999981	1148589	1148610	22	354	372.100006103516	329.700012207031	378.100006103516
2	ehmi0401s	r	0	l	w	23	0	0	1	0	1	S2C3.TIF	S2C2.TIF	S1C3.TIF	2	2	1	3	2	3	200	787	161827	162627	1531	1527	162827	-32768	1536	183.380999999994	-32768	-32768	-32768	-32768	-32768	-32768	-32768	-32768	-32768	-32768	-32768	-195411.619	163003	163041	39	513.200012207031	378.700012207031	714.200012207031	373.799987792969
2	ehmi0401s	r	0	l	w	23	0	1	1	1	1	S1C1.TIF	S1C2.TIF	S2C1.TIF	1	1	2	1	2	1	200	626	181433	182083	1673	1644	182309	-32768	1606	209.806000000011	182305	182333	29	492.399993896484	400.200012207031	590.700012207031	396.299987792969	97.1999969482422	152.100006103516	2.83100940980934	2.27528069764763	205.806000000011	182385	182427	43	606.900024414062	399	742.200012207031	398.299987792969
2	ehmi0401s	r	0	l	w	23	0	1	2	2	1	S2C3.TIF	S2C2.TIF	S1C3.TIF	2	2	1	3	2	3	200	612	183532	184132	1604	1595	184334	-32768	1589	185.690999999992	-32768	-32768	-32768	-32768	-32768	-32768	-32768	-32768	-32768	-32768	-32768	-216916.309	184484	184513	30	536.099975585938	403.200012207031	677.200012207031	396.299987792969
2	ehmi0401s	r	0	l	w	23	0	1	3	3	-1	S1C3.TIF	S1C1.TIF	S2C3.TIF	1	1	2	3	1	3	200	726	185902	186652	1630	1660	188032	-32768	1978	1363.54199999999	188284	188477	194	468.399993896484	401.5	563.200012207031	436.100006103516	181.699996948242	769.099975585938	2.90875918953139	-20.0777170319424	1615.54199999999	202142	202180	39	507.299987792969	397	346.100006103516	380.200012207031
2	ehmi0401s	r	0	l	w	23	1	1	4	4	-1	S2C2.TIF	S2C3.TIF	S1C1.TIF	2	2	1	2	3	1	200	598	203999	204599	2037	2017	205566	-32768	1708	950.909000000014	205561	205596	36	532.299987792969	390.5	393.5	389.200012207031	107.900001525879	180.600006103516	3.99441994237611	179.463306195455	945.909000000014	211906	211938	33	460.299987792969	458.5	343.100006103516	399.100006103516
2	ehmi0401s	r	0	l	w	23	1	1	5	5	-1	S2C1.TIF	S2C3.TIF	S1C2.TIF	2	2	1	1	3	2	200	805	297838	298638	1256	1247	299049	-32768	1235	394.271999999997	-32768	-32768	-32768	-32768	-32768	-32768	-32768	-32768	-32768	-32768	-32768	-331422.728	299045	299083	39	513.200012207031	361.600006103516	319.899993896484	359.799987792969
2	ehmi0401s	r	0	l	w	23	1	1	6	6	-1	S1C1.TIF	S1C2.TIF	S2C3.TIF	1	1	2	1	2	3	200	572	301020	301620	1620	1618	301841	-32768	1625	203.454000000027	-32768	-32768	-32768	-32768	-32768	-32768	-32768	-32768	-32768	-32768	-32768	-334405.546	301837	301886	50	514.5	375.600006103516	341	364.700012207031
2	ehmi0401s	r	0	l	w	23	1	1	7	7	1	S1C3.TIF	S1C1.TIF	S2C2.TIF	1	1	2	3	1	2	200	730	302951	303701	1438	1446	303943	-32768	1486	225.050999999978	303940	303968	29	505.5	372.100006103516	609.400024414062	366.100006103516	99.8000030517578	173.199996948242	2.99491003405779	3.30504850314337	222.050999999978	304072	304100	29	609.599975585938	373	738.599975585938	362.700012207031
2	ehmi0401s	r	0	l	w	23	0	1	8	8	1	S2C1.TIF	S2C2.TIF	S1C1.TIF	2	2	1	1	2	1	200	997	305118	306118	1288	1275	306371	-32768	1306	235.844999999972	-32768	-32768	-32768	-32768	-32768	-32768	-32768	-32768	-32768	-32768	-32768	-338903.155	306514	306548	35	489.600006103516	363.399993896484	701.5	358.5
2	ehmi0401s	r	0	l	w	23	1	1	9	9	-1	S1C3.TIF	S1C2.TIF	S2C1.TIF	1	1	2	3	2	1	200	721	307589	308339	1513	1509	308647	-32768	1506	291.972000000009	-32768	-32768	-32768	-32768	-32768	-32768	-32768	-32768	-32768	-32768	-32768	-341123.028	308642	308681	40	512.700012207031	372.399993896484	325.399993896484	374.299987792969
2	ehmi0401s	r	0	l	w	23	0	1	10	10	1	S1C1.TIF	S1C3.TIF	S2C1.TIF	1	1	2	1	3	1	200	926	310256	311206	1509	1514	311476	-32768	1529	253.386999999988	-32768	-32768	-32768	-32768	-32768	-32768	-32768	-32768	-32768	-32768	-32768	-343990.613	311475	311519	45	527.700012207031	378.200012207031	710.900024414062	392.799987792969
2	ehmi0401s	r	0	l	w	23	1	1	11	11	1	S2C2.TIF	S2C3.TIF	S1C1.TIF	2	2	1	2	3	1	200	763	312809	313559	1271	1271	313801	-32768	1300	224.907000000007	-32768	-32768	-32768	-32768	-32768	-32768	-32768	-32768	-32768	-32768	-32768	-346344.093	313927	313956	30	526.799987792969	364.100006103516	692.400024414062	351.100006103516
2	ehmi0401s	r	0	l	w	23	0	1	12	12	-1	S1C2.TIF	S1C3.TIF	S2C2.TIF	1	1	2	2	3	2	200	881	315374	316274	1094	1107	316661	-32768	1232	370.331999999995	-32768	-32768	-32768	-32768	-32768	-32768	-32768	-32768	-32768	-32768	-32768	-349058.668	316657	316698	42	520	362.5	308.700012207031	349.299987792969
2	ehmi0401s	r	0	l	w	23	0	1	13	13	1	S1C3.TIF	S1C2.TIF	S2C3.TIF	1	1	2	3	2	3	200	988	317757	318757	1282	1297	318998	-32768	1359	224.799999999988	-32768	-32768	-32768	-32768	-32768	-32768	-32768	-32768	-32768	-32768	-32768	-351541.2	318995	319044	50	511.200012207031	369.899993896484	678.799987792969	363.100006103516
2	ehmi0401s	r	0	l	w	23	1	1	14	14	1	S2C3.TIF	S2C1.TIF	S1C2.TIF	2	2	1	3	1	2	200	760	320452	321202	1350	1340	321448	-32768	1372	229.869999999995	-32768	-32768	-32768	-32768	-32768	-32768	-32768	-32768	-32768	-32768	-32768	-353986.13	321445	321513	69	508.5	370.700012207031	728.200012207031	362.5
2	ehmi0401s	r	0	l	w	23	1	1	15	15	-1	S2C1.TIF	S2C3.TIF	S1C2.TIF	2	2	1	1	3	2	200	800	322614	323414	1306	1304	323692	-32768	1359	260.439000000013	-32768	-32768	-32768	-32768	-32768	-32768	-32768	-32768	-32768	-32768	-32768	-356199.561	323688	323731	44	516.900024414062	363.899993896484	330.399993896484	344.899993896484
2	ehmi0401s	r	0	l	w	23	1	1	16	16	-1	S2C3.TIF	S2C2.TIF	S1C1.TIF	2	2	1	3	2	1	200	785	324786	325586	1340	1364	325867	-32768	1485	263.724999999977	-32768	-32768	-32768	-32768	-32768	-32768	-32768	-32768	-32768	-32768	-32768	-358371.275	325863	325923	61	504.200012207031	369.399993896484	312.899993896484	355.299987792969
2	ehmi0401s	r	0	l	w	23	1	1	17	17	1	S1C3.TIF	S1C2.TIF	S2C1.TIF	1	1	2	3	2	1	200	924	326995	327945	1283	1290	328192	-32768	1325	230.652000000002	-32768	-32768	-32768	-32768	-32768	-32768	-32768	-32768	-32768	-32768	-32768	-360729.348	328189	328239	51	513.900024414062	365.299987792969	722.700012207031	359.200012207031
2	ehmi0401s	r	0	l	w	23	1	1	18	18	1	S2C2.TIF	S2C1.TIF	S1C3.TIF	2	2	1	2	1	3	200	659	329295	329945	1205	1190	330165	-32768	1190	203.688000000024	330163	330194	32	517.299987792969	368.899993896484	635	360.899993896484	105.099998474121	136.100006103516	3.39001016745138	3.89397230594207	201.688000000024	330553	330574	22	666.599975585938	365.200012207031	730.099975585938	372.399993896484
2	ehmi0401s	r	0	l	w	23	1	1	19	19	-1	S2C3.TIF	S2C1.TIF	S1C2.TIF	2	2	1	3	1	2	200	953	331608	332558	1110	1116	332786	-32768	1188	211.777999999991	-32768	-32768	-32768	-32768	-32768	-32768	-32768	-32768	-32768	-32768	-32768	-365342.222	332782	332825	44	514.200012207031	361	336.799987792969	342.5
2	ehmi0401s	r	0	l	w	23	0	1	20	20	1	S1C3.TIF	S1C1.TIF	S2C3.TIF	1	1	2	3	1	3	200	623	334080	334730	1214	1223	335017	-32768	1216	269.987000000023	-32768	-32768	-32768	-32768	-32768	-32768	-32768	-32768	-32768	-32768	-32768	-367515.013	335016	335070	55	515.900024414062	362.100006103516	696.700012207031	360.700012207031
2	ehmi0401s	r	0	l	w	23	0	1	21	21	-1	S2C3.TIF	S2C2.TIF	S1C3.TIF	2	2	1	3	2	3	200	522	336444	336994	1303	1321	337367	-32768	1331	356.521000000008	-32768	-32768	-32768	-32768	-32768	-32768	-32768	-32768	-32768	-32768	-32768	-369778.479	337363	337401	39	508.299987792969	359.399993896484	317.600006103516	364.600006103516
2	ehmi0401s	r	0	l	w	23	1	1	22	22	1	S1C2.TIF	S1C1.TIF	S2C3.TIF	1	1	2	2	1	3	200	991	338456	339456	1235	1242	339752	-32768	1291	279.300999999978	-32768	-32768	-32768	-32768	-32768	-32768	-32768	-32768	-32768	-32768	-32768	-372240.699	339748	339794	47	510.100006103516	363	702.599975585938	360.5
2	ehmi0401s	r	0	l	w	23	0	1	23	23	1	S2C1.TIF	S2C3.TIF	S1C1.TIF	2	2	1	1	3	1	200	592	340857	341457	1153	1147	341718	-32768	1165	245.113000000012	341714	341738	25	506.600006103516	366.100006103516	589.5	345.399993896484	99	193.5	2.45885758785767	14.0200430042837	241.113000000012	341871	341896	26	620.099975585938	347.399993896484	729.5	362.700012207031
2	ehmi0401s	r	0	l	w	23	0	1	24	24	-1	S1C1.TIF	S1C2.TIF	S2C1.TIF	1	1	2	1	2	1	200	979	342951	343951	1198	1213	344211	-32768	1240	242.892999999982	-32768	-32768	-32768	-32768	-32768	-32768	-32768	-32768	-32768	-32768	-32768	-376736.107	344210	344260	51	506.799987792969	367.399993896484	316.200012207031	338
2	ehmi0401s	r	0	l	w	23	0	1	25	25	1	S1C2.TIF	S1C3.TIF	S2C2.TIF	1	1	2	2	3	2	200	777	345300	346100	1170	1169	346398	-32768	1226	280.49099999998	-32768	-32768	-32768	-32768	-32768	-32768	-32768	-32768	-32768	-32768	-32768	-378885.509	346395	346442	48	515.799987792969	359.799987792969	708.799987792969	345
2	ehmi0401s	r	0	l	w	23	1	1	26	26	-1	S1C3.TIF	S1C1.TIF	S2C2.TIF	1	1	2	3	1	2	200	821	347499	348349	1211	1213	348631	-32768	1252	265.070000000007	-32768	-32768	-32768	-32768	-32768	-32768	-32768	-32768	-32768	-32768	-32768	-381133.93	348631	348685	55	501.899993896484	364.399993896484	299.600006103516	353.799987792969
2	ehmi0401s	r	0	l	w	23	0	1	27	27	-1	S1C1.TIF	S1C2.TIF	S2C1.TIF	1	1	2	1	2	1	200	891	349749	350649	1348	1338	350901	-32768	1331	235.767999999982	-32768	-32768	-32768	-32768	-32768	-32768	-32768	-32768	-32768	-32768	-32768	-383433.232	350898	350935	38	502.799987792969	361.700012207031	340.899993896484	346.299987792969
2	ehmi0401s	r	0	l	w	23	1	1	28	28	1	S2C2.TIF	S2C1.TIF	S1C3.TIF	2	2	1	2	1	3	200	577	352041	352641	1266	1259	352873	-32768	1256	215.311999999976	-32768	-32768	-32768	-32768	-32768	-32768	-32768	-32768	-32768	-32768	-32768	-385425.688	352874	352931	58	514	355.299987792969	690.400024414062	345.5
2	ehmi0401s	r	0	l	w	23	1	1	29	29	-1	S1C2.TIF	S1C3.TIF	S2C1.TIF	1	1	2	2	3	1	200	880	354122	355022	937	955	355226	-32768	1047	186.612000000023	355221	355277	57	508.399993896484	363.100006103516	266.100006103516	338	121.300003051758	200	6.96022104854179	174.061185373158	181.612000000023	355423	355448	26	259.399993896484	340.600006103516	324.200012207031	362.600006103516
2	ehmi0401s	r	0	l	w	23	0	1	30	30	-1	S2C1.TIF	S2C2.TIF	S1C1.TIF	2	2	1	1	2	1	200	670	356769	357469	1255	1247	357694	-32768	1247	207.869999999995	357756	357786	31	489.700012207031	358.5	358.100006103516	342.600006103516	121.699996948242	213	3.80372425527241	173.101744116681	269.869999999995	358330	358369	40	509.5	367.5	307.600006103516	375.100006103516
2	ehmi0401s	r	0	l	w	23	0	1	31	31	-1	S2C2.TIF	S2C1.TIF	S1C2.TIF	2	2	1	2	1	2	200	649	359772	360422	1023	1023	360646	-32768	1060	207.625	360643	360659	17	504.399993896484	359.200012207031	470.100006103516	355.299987792969	55.9000015258789	69	0.993428317926123	173.504536346949	204.625	360953	360968	16	337.200012207031	343.600006103516	304.399993896484	356.100006103516
2	ehmi0401s	r	0	l	w	23	0	1	32	32	-1	S2C3.TIF	S2C2.TIF	S1C3.TIF	2	2	1	3	2	3	200	673	362028	362728	1023	1018	363116	-32768	1076	371.129000000015	-32768	-32768	-32768	-32768	-32768	-32768	-32768	-32768	-32768	-32768	-32768	-395512.871	363112	363157	46	508.100006103516	360.5	308.100006103516	364.700012207031
2	ehmi0401s	r	0	l	w	23	1	1	33	33	1	S2C3.TIF	S2C2.TIF	S1C1.TIF	2	2	1	3	2	1	200	521	364212	364762	1208	1216	365042	-32768	1216	262.571999999986	-32768	-32768	-32768	-32768	-32768	-32768	-32768	-32768	-32768	-32768	-32768	-397547.428	365039	365101	63	505.100006103516	359.5	720.200012207031	351.600006103516
2	ehmi0401s	r	0	l	w	23	1	1	34	34	-1	S2C3.TIF	S2C2.TIF	S1C1.TIF	2	2	1	3	2	1	200	811	366165	366965	1278	1278	367205	-32768	1332	223.088999999978	367206	367266	61	501	371.5	331.200012207031	338.700012207031	81.8000030517578	139.699996948242	4.95578329639557	169.036920058787	224.088999999978	367594	367611	18	298.700012207031	345.200012207031	267.5	371.799987792969
2	ehmi0401s	r	0	l	w	23	0	1	35	35	-1	S1C3.TIF	S1C1.TIF	S2C3.TIF	1	1	2	3	1	3	200	652	369032	369682	1151	1150	369898	-32768	1129	199.690000000002	-32768	-32768	-32768	-32768	-32768	-32768	-32768	-32768	-32768	-32768	-32768	-402466.31	369980	370020	41	501.299987792969	360	311.5	352.5
2	ehmi0401s	r	0	l	w	23	1	1	36	36	1	S1C2.TIF	S1C1.TIF	S2C3.TIF	1	1	2	2	1	3	200	905	371071	371971	1222	1205	372184	-32768	1263	196.169999999984	372181	372212	32	507.299987792969	364.200012207031	603.799987792969	363	84	125.599998474121	2.77719312239616	0.712459644014239	193.169999999984	372246	372288	43	601.799987792969	365.100006103516	720.400024414062	358.899993896484
2	ehmi0401s	r	0	l	w	23	1	1	37	37	1	S2C3.TIF	S2C2.TIF	S1C1.TIF	2	2	1	3	2	1	200	890	373356	374256	1230	1241	374441	-32768	1291	168.635000000009	-32768	-32768	-32768	-32768	-32768	-32768	-32768	-32768	-32768	-32768	-32768	-407040.365	374571	374611	41	519.400024414062	366.200012207031	716.5	368.200012207031
2	ehmi0401s	r	0	l	w	23	1	1	38	38	1	S1C1.TIF	S1C2.TIF	S2C3.TIF	1	1	2	1	2	3	200	819	375671	376521	1269	1271	376731	-32768	1305	192.569000000018	-32768	-32768	-32768	-32768	-32768	-32768	-32768	-32768	-32768	-32768	-32768	-409306.431	376727	376767	41	512.700012207031	367.100006103516	680	360.5
2	ehmi0401s	r	0	l	w	23	1	1	39	39	1	S2C2.TIF	S2C3.TIF	S1C1.TIF	2	2	1	2	3	1	200	739	378071	378821	1213	1217	379048	-32768	1241	210.49099999998	-32768	-32768	-32768	-32768	-32768	-32768	-32768	-32768	-32768	-32768	-32768	-411605.509	379047	379094	48	513.700012207031	359.700012207031	688.599975585938	360.600006103516
2	ehmi0401s	r	0	l	w	23	0	1	40	40	-1	S2C1.TIF	S2C3.TIF	S1C1.TIF	2	2	1	1	3	1	200	888	380170	381070	1199	1211	381303	-32768	1253	216.72100000002	381303	381375	73	512.400024414062	360	283.399993896484	335.799987792969	90.8000030517578	144.699996948242	6.58891199958174	173.951037201568	216.72100000002	382101	382122	22	333.799987792969	341.200012207031	307.100006103516	362.899993896484
2	ehmi0401s	r	0	l	w	23	0	1	41	41	-1	S1C1.TIF	S1C3.TIF	S2C1.TIF	1	1	2	1	3	1	200	943	383436	384386	909	912	384632	-32768	955	229.267999999982	-32768	-32768	-32768	-32768	-32768	-32768	-32768	-32768	-32768	-32768	-32768	-417170.732	384629	384672	44	507.899993896484	359.700012207031	350.399993896484	357.600006103516
2	ehmi0401s	r	0	l	w	23	0	1	42	42	1	S2C2.TIF	S2C1.TIF	S1C2.TIF	2	2	1	2	1	2	200	853	386187	387037	898	903	387260	-32768	966	206.060999999987	387258	387277	20	507.100006103516	362.100006103516	471.600006103516	360.799987792969	51.5	60	1.02226947086859	177.900417682632	204.060999999987	387356	387401	46	459	358.899993896484	732.400024414062	346.600006103516
2	ehmi0401s	r	0	l	w	23	1	1	43	43	-1	S1C2.TIF	S1C3.TIF	S2C1.TIF	1	1	2	2	3	1	200	606	388924	389524	940	950	389912	-32768	998	370.906000000017	-32768	-32768	-32768	-32768	-32768	-32768	-32768	-32768	-32768	-32768	-32768	-422309.094	389908	389946	39	500.899993896484	363	316.700012207031	367.200012207031
2	ehmi0401s	r	0	l	w	23	1	1	44	44	-1	S1C1.TIF	S1C2.TIF	S2C3.TIF	1	1	2	1	2	3	200	885	391813	392713	1016	1026	393065	-32768	1107	334.706000000006	-32768	-32768	-32768	-32768	-32768	-32768	-32768	-32768	-32768	-32768	-32768	-425498.294	393061	393100	40	519.099975585938	361.899993896484	321.600006103516	364.100006103516
2	ehmi0401s	r	0	l	w	23	0	1	45	45	1	S1C2.TIF	S1C1.TIF	S2C2.TIF	1	1	2	2	1	2	200	686	394204	394904	1108	1118	395181	-32768	1166	260.712999999989	-32768	-32768	-32768	-32768	-32768	-32768	-32768	-32768	-32768	-32768	-32768	-427688.287	395177	395217	41	497.299987792969	371	711.700012207031	355.5
2	ehmi0401s	r	0	l	w	23	0	1	46	46	-1	S1C2.TIF	S1C1.TIF	S2C2.TIF	1	1	2	2	1	2	200	741	396577	397327	1276	1268	397576	-32768	1251	231.728000000003	-32768	-32768	-32768	-32768	-32768	-32768	-32768	-32768	-32768	-32768	-32768	-430112.272	397576	397642	67	494.299987792969	366.399993896484	271.600006103516	369.399993896484
2	ehmi0401s	r	0	l	w	23	0	1	47	47	-1	S2C2.TIF	S2C3.TIF	S1C2.TIF	2	2	1	2	3	2	200	870	399000	399900	1113	1109	400239	-32768	1133	321.893999999971	-32768	-32768	-32768	-32768	-32768	-32768	-32768	-32768	-32768	-32768	-32768	-432685.106	400234	400273	40	512.799987792969	362.799987792969	317.100006103516	352
2	ehmi0401s	r	0	l	w	23	0	1	48	48	-1	S1C3.TIF	S1C2.TIF	S2C3.TIF	1	1	2	3	2	3	200	846	401836	402686	1064	1073	402909	-32768	1108	205.993000000017	402905	402923	19	516.299987792969	369.600006103516	461	361.399993896484	80.1999969482422	137.699996948242	1.60881654596295	171.554189104977	201.993000000017	403019	403046	28	424.299987792969	357.700012207031	303.700012207031	355
2	ehmi0401s	r	0	l	w	23	0	1	49	49	-1	S2C3.TIF	S2C1.TIF	S1C3.TIF	2	2	1	3	1	3	200	925	404815	405765	1319	1322	406035	-32768	1294	254.070000000007	-32768	-32768	-32768	-32768	-32768	-32768	-32768	-32768	-32768	-32768	-32768	-438548.93	406179	406223	45	544.599975585938	366.600006103516	306.200012207031	363.700012207031
2	ehmi0401s	r	0	l	w	23	1	1	50	50	1	S1C3.TIF	S1C2.TIF	S2C1.TIF	1	1	2	3	2	1	200	682	407549	408249	1228	1230	408492	-32768	1267	225.637999999977	-32768	-32768	-32768	-32768	-32768	-32768	-32768	-32768	-32768	-32768	-32768	-441034.362	408490	408544	55	507.100006103516	363.799987792969	698.799987792969	358.200012207031
2	ehmi0401s	r	0	l	w	23	1	1	51	51	-1	S1C2.TIF	S1C1.TIF	S2C3.TIF	1	1	2	2	1	3	200	616	409949	410599	785	791	410998	-32768	850	382.619000000006	-32768	-32768	-32768	-32768	-32768	-32768	-32768	-32768	-32768	-32768	-32768	-443383.381	410995	411038	44	489.200012207031	355.5	333.200012207031	348.799987792969
2	ehmi0401s	r	0	l	w	23	0	1	52	52	1	S2C3.TIF	S2C2.TIF	S1C3.TIF	2	2	1	3	2	3	200	959	412074	413024	1196	1203	413075	-32768	1219	34.2609999999986	-32768	-32768	-32768	-32768	-32768	-32768	-32768	-32768	-32768	-32768	-32768	-445808.739	413253	413294	42	500.299987792969	363.200012207031	722.299987792969	355.299987792969
2	ehmi0401s	r	0	l	w	23	1	1	53	53	-1	S2C1.TIF	S2C2.TIF	S1C3.TIF	2	2	1	1	2	3	200	925	414384	415334	1208	1209	415536	-32768	1290	185.499000000011	-32768	-32768	-32768	-32768	-32768	-32768	-32768	-32768	-32768	-32768	-32768	-448118.501	415531	415580	50	496.700012207031	368.700012207031	355.5	362.399993896484
2	ehmi0401s	r	0	l	w	23	1	1	54	54	-1	S1C1.TIF	S1C3.TIF	S2C2.TIF	1	1	2	1	3	2	200	996	416752	417752	1203	1207	417937	-32768	1263	168.239999999991	417934	417957	24	505	371.299987792969	573.299987792969	360.700012207031	85.9000015258789	168.600006103516	1.98906421650531	8.83431836850541	165.239999999991	418057	418111	55	558.900024414062	362	330.899993896484	362.299987792969
2	ehmi0401s	r	0	l	w	23	0	1	55	55	1	S2C1.TIF	S2C3.TIF	S1C1.TIF	2	2	1	1	3	1	200	907	419732	420632	1157	1159	420868	-32768	1184	219.357000000018	420864	420883	20	493.899993896484	360.100006103516	552.599975585938	355.299987792969	81.5	147.699996948242	1.69486251754655	4.68151673185428	215.357000000018	420938	420970	33	567.700012207031	349.299987792969	734.099975585938	340.899993896484
2	ehmi0401s	r	0	l	w	23	0	1	56	56	-1	S2C1.TIF	S2C2.TIF	S1C1.TIF	2	2	1	1	2	1	200	878	422075	422975	1118	1116	423210	-32768	1132	218.283999999985	423205	423250	46	512.099975585938	361.700012207031	720.400024414062	359.399993896484	128.699996948242	253.899993896484	5.96884876866846	0.634445963501631	213.283999999985	423635	423706	72	719.200012207031	368.899993896484	311.200012207031	363.600006103516
2	ehmi0401s	r	0	l	w	23	0	1	57	57	-1	S1C2.TIF	S1C1.TIF	S2C2.TIF	1	1	2	2	1	2	200	862	424792	425642	1065	1053	425860	-32768	1026	201.613000000012	-32768	-32768	-32768	-32768	-32768	-32768	-32768	-32768	-32768	-32768	-32768	-458426.387	425856	425890	35	508.399993896484	366.100006103516	341.600006103516	346
2	ehmi0401s	r	0	l	w	23	0	1	58	58	-1	S2C2.TIF	S2C1.TIF	S1C2.TIF	2	2	1	2	1	2	200	757	426951	427701	1103	1106	427893	-32768	1132	175.699000000022	427890	427919	30	508	362.299987792969	648.200012207031	358.200012207031	132.100006103516	242.600006103516	4.03046312371631	1.67748196333193	172.699000000022	427998	428050	53	653.799987792969	360.200012207031	312.700012207031	369
2	ehmi0401s	r	0	l	w	23	1	1	59	59	1	S2C1.TIF	S2C2.TIF	S1C3.TIF	2	2	1	1	2	3	200	679	429325	430025	1119	1119	430216	-32768	1095	174.212	430214	430260	47	504.600006103516	364.799987792969	638.400024414062	360.899993896484	80.5999984741211	151.100006103516	3.84646562747398	1.67198819307705	172.212	430283	430320	38	635.099975585938	362.899993896484	734.299987792969	358.700012207031
2	ehmi0401s	r	0	l	w	23	1	1	60	60	-1	S2C3.TIF	S2C1.TIF	S1C2.TIF	2	2	1	3	1	2	200	814	431377	432177	1034	1028	432407	-32768	1017	212.882999999973	-32768	-32768	-32768	-32768	-32768	-32768	-32768	-32768	-32768	-32768	-32768	-464962.117	432477	432510	34	481	354.799987792969	342.100006103516	354.100006103516
2	ehmi0401s	r	0	l	w	23	0	1	61	61	-1	S1C2.TIF	S1C3.TIF	S2C2.TIF	1	1	2	2	3	2	200	715	434104	434854	974	977	435166	-32768	944	295.118000000017	-32768	-32768	-32768	-32768	-32768	-32768	-32768	-32768	-32768	-32768	-32768	-467638.882	435161	435203	43	509.299987792969	365.100006103516	309.799987792969	361.600006103516
2	ehmi0401s	r	0	l	w	23	0	1	62	62	1	S1C1.TIF	S1C2.TIF	S2C1.TIF	1	1	2	1	2	1	200	795	436242	437042	1063	1057	437227	-32768	1049	168.962	437223	437249	27	509.200012207031	369.200012207031	411.700012207031	362.100006103516	101.300003051758	185.699996948242	2.81318479013741	175.835716670838	164.962	437280	437331	52	408.600006103516	356.5	697.900024414062	356.799987792969
2	ehmi0401s	r	0	l	w	23	1	1	63	63	1	S1C1.TIF	S1C3.TIF	S2C2.TIF	1	1	2	1	3	2	200	929	438385	439335	1189	1196	439546	-32768	1235	193.481000000029	-32768	-32768	-32768	-32768	-32768	-32768	-32768	-32768	-32768	-32768	-32768	-472120.519	439542	439584	43	507.5	373.200012207031	712.400024414062	370.600006103516
2	ehmi0401s	r	0	l	w	23	1	1	64	64	-1	S1C3.TIF	S1C1.TIF	S2C2.TIF	1	1	2	3	1	2	200	832	440669	441519	1201	1198	441698	-32768	1245	162.632999999973	-32768	-32768	-32768	-32768	-32768	-32768	-32768	-32768	-32768	-32768	-32768	-474303.367	441695	441779	85	507.100006103516	372.100006103516	305.899993896484	348.5
2	ehmi0401s	r	0	l	w	23	0	1	65	65	-1	S2C3.TIF	S2C1.TIF	S1C3.TIF	2	2	1	3	1	3	200	713	442807	443507	1207	1218	443749	-32768	1272	224.75900000002	-32768	-32768	-32768	-32768	-32768	-32768	-32768	-32768	-32768	-32768	-32768	-476292.241	443744	443784	41	506.899993896484	372	308.399993896484	348.200012207031
2	ehmi0401s	r	0	l	w	23	1	1	66	66	1	S1C2.TIF	S1C3.TIF	S2C1.TIF	1	1	2	2	3	1	200	579	444843	445443	1204	1210	445637	-32768	1282	177.390000000014	445634	445674	41	506	364.299987792969	656	360.600006103516	102.800003051758	200.800003051758	4.31165955124691	1.41504013484759	174.390000000014	445706	445743	38	650.400024414062	360.100006103516	744	351
2	ehmi0401s	r	0	l	w	23	0	1	67	67	1	S1C3.TIF	S1C2.TIF	S2C3.TIF	1	1	2	3	2	3	200	895	447339	448239	1231	1229	448453	-32768	1251	197.335000000021	-32768	-32768	-32768	-32768	-32768	-32768	-32768	-32768	-32768	-32768	-32768	-481023.665	448449	448491	43	510.399993896484	361.600006103516	699.099975585938	363.700012207031
2	ehmi0401s	r	0	l	w	23	1	1	68	68	1	S2C3.TIF	S2C1.TIF	S1C2.TIF	2	2	1	3	1	2	200	979	449967	450967	1251	1254	451178	-32768	1273	194.318000000028	451174	451233	60	506.700012207031	362.799987792969	317.700012207031	358.100006103516	89.0999984741211	164.399993896484	5.41715667508615	178.572078961967	190.318000000028	451369	451420	52	317.399993896484	358.799987792969	717.099975585938	358.600006103516
2	ehmi0401s	r	0	l	w	23	0	1	69	69	1	S1C1.TIF	S1C3.TIF	S2C1.TIF	1	1	2	1	3	1	200	991	453521	454521	1000	995	454782	-32768	1071	244.762999999977	-32768	-32768	-32768	-32768	-32768	-32768	-32768	-32768	-32768	-32768	-32768	-487305.237	454778	454820	43	515.299987792969	367.200012207031	693	370.100006103516
2	ehmi0401s	r	0	l	w	23	0	1	70	70	1	S1C3.TIF	S1C1.TIF	S2C3.TIF	1	1	2	3	1	3	200	935	456152	457102	1320	1343	457311	-32768	1401	192.353999999992	457306	457331	26	506.799987792969	385.399993896484	594.900024414062	376.600006103516	97.4000015258789	166.300003051758	2.54790521285954	5.71233051323465	187.353999999992	457389	457427	39	610.299987792969	378.399993896484	704.200012207031	375.799987792969
2	ehmi0401s	r	0	l	w	23	0	1	71	71	1	S2C2.TIF	S2C3.TIF	S1C2.TIF	2	2	1	2	3	2	200	797	458771	459571	1175	1179	459815	-32768	1190	227.620999999985	459812	459846	35	510.799987792969	363.200012207031	401.5	358.200012207031	88.0999984741211	144.800003051758	3.1440982063009	177.377711931797	224.620999999985	459921	459968	48	398.600006103516	358.399993896484	743.299987792969	360.299987792969
2	ehmi0401s	r	0	l	w	23	0	1	72	72	-1	S2C1.TIF	S2C3.TIF	S1C1.TIF	2	2	1	1	3	1	200	561	461018	461568	1220	1215	461783	-32768	1209	198.195000000007	461779	461819	41	516.400024414062	366.100006103516	695.099975585938	367.899993896484	123.699996948242	261.700012207031	5.12794950946977	-0.577933979366054	194.195000000007	461910	461966	57	691	369.100006103516	316.899993896484	361.100006103516
2	ehmi0401s	r	0	l	w	23	1	1	73	73	1	S1C3.TIF	S1C1.TIF	S2C2.TIF	1	1	2	3	1	2	200	878	463449	464349	1160	1156	464542	-32768	1188	176.021999999997	-32768	-32768	-32768	-32768	-32768	-32768	-32768	-32768	-32768	-32768	-32768	-497133.978	464538	464579	42	508	367.799987792969	695.299987792969	374.399993896484
2	ehmi0401s	r	0	l	w	23	0	1	74	74	1	S2C3.TIF	S2C1.TIF	S1C3.TIF	2	2	1	3	1	3	200	706	465972	466672	1237	1230	466859	-32768	1241	170.092999999993	-32768	-32768	-32768	-32768	-32768	-32768	-32768	-32768	-32768	-32768	-32768	-499456.907	466856	466898	43	504.799987792969	370.299987792969	688.799987792969	366.399993896484
2	ehmi0401s	r	0	l	w	23	0	1	75	75	-1	S1C1.TIF	S1C3.TIF	S2C1.TIF	1	1	2	1	3	1	200	588	467973	468573	1110	1101	468754	-32768	1125	164.929000000004	468751	468773	23	512.299987792969	362.200012207031	583.400024414062	357	86.5999984741211	145.300003051758	2.05150902221656	4.18298483964862	161.929000000004	468843	468893	51	584.700012207031	359.299987792969	280.399993896484	353.299987792969
2	ehmi0401s	r	0	l	w	23	0	1	76	76	1	S1C2.TIF	S1C3.TIF	S2C2.TIF	1	1	2	2	3	2	200	829	470373	471223	1069	1065	471466	-32768	1069	226.315999999992	-32768	-32768	-32768	-32768	-32768	-32768	-32768	-32768	-32768	-32768	-32768	-504007.684	471462	471502	41	507.5	361.200012207031	704	358.5
2	ehmi0401s	r	0	l	w	23	1	1	77	77	1	S1C2.TIF	S1C3.TIF	S2C1.TIF	1	1	2	2	3	1	200	950	472830	473780	926	949	473978	-32768	1031	180.844999999972	473974	474001	28	505.399993896484	371.899993896484	629.099975585938	365.700012207031	124.599998474121	227	3.55907189843554	2.87346033915988	176.844999999972	474093	474118	26	635.200012207031	370.200012207031	736.900024414062	371.299987792969
2	ehmi0401s	r	0	l	w	23	0	1	78	78	1	S2C3.TIF	S2C1.TIF	S1C3.TIF	2	2	1	3	1	3	200	841	475169	476019	1060	1053	476209	-32768	1087	172.891000000003	476206	476241	36	510.399993896484	373.600006103516	633	369.600006103516	94.5999984741211	193.800003051758	3.52486854547644	1.8713877417402	169.891000000003	476329	476357	29	626.299987792969	370.399993896484	748.900024414062	367
2	ehmi0401s	r	0	l	w	23	0	1	79	79	-1	S2C2.TIF	S2C3.TIF	S1C2.TIF	2	2	1	2	3	2	200	751	477426	478176	1169	1183	478361	-32768	1206	168.912000000011	478359	478392	34	509	366.100006103516	618.200012207031	361.200012207031	88.3000030517578	157.899993896484	3.14560841829814	2.56924742432843	166.912000000011	478463	478528	66	612.200012207031	362.399993896484	315.899993896484	356.799987792969
2	ehmi0401s	r	0	l	w	23	1	1	80	80	-1	S2C2.TIF	S2C1.TIF	S1C3.TIF	2	2	1	2	1	3	200	524	479607	480157	1121	1116	480344	-32768	1112	170.462999999989	-32768	-32768	-32768	-32768	-32768	-32768	-32768	-32768	-32768	-32768	-32768	-512941.537	480433	480478	46	495.299987792969	361.5	306	360.299987792969
2	ehmi0401s	r	0	l	w	23	0	1	81	81	-1	S1C3.TIF	S1C2.TIF	S2C3.TIF	1	1	2	3	2	3	200	855	481858	482708	1139	1161	482948	-32768	1219	223.257999999973	-32768	-32768	-32768	-32768	-32768	-32768	-32768	-32768	-32768	-32768	-32768	-515492.742	483076	483116	41	497.899993896484	363.100006103516	304.200012207031	356.100006103516
2	ehmi0401s	r	0	l	w	23	1	1	82	82	1	S2C1.TIF	S2C2.TIF	S1C3.TIF	2	2	1	1	2	3	200	956	484178	485128	1218	1227	485322	-32768	1252	176.642999999982	-32768	-32768	-32768	-32768	-32768	-32768	-32768	-32768	-32768	-32768	-32768	-517913.357	485458	485499	42	512.099975585938	361	719.5	363.700012207031
2	ehmi0401s	r	0	l	w	23	0	1	83	83	1	S2C2.TIF	S2C3.TIF	S1C2.TIF	2	2	1	2	3	2	200	552	486873	487423	1167	1182	487618	-32768	1232	177.987000000023	487615	487639	25	500.700012207031	364.700012207031	584.5	356	97.6999969482422	169	2.42447164636805	5.92716648231285	174.987000000023	487685	487726	42	603	358.299987792969	728.700012207031	361.299987792969
2	ehmi0401s	r	0	l	w	23	0	1	84	84	1	S2C2.TIF	S2C1.TIF	S1C2.TIF	2	2	1	2	1	2	200	881	488782	489682	1164	1164	489942	-32768	1191	243.42300000001	-32768	-32768	-32768	-32768	-32768	-32768	-32768	-32768	-32768	-32768	-32768	-522466.577	489939	489976	38	506.799987792969	366.799987792969	690	358.700012207031
2	ehmi0401s	r	0	l	w	23	1	1	85	85	-1	S2C1.TIF	S2C2.TIF	S1C3.TIF	2	2	1	1	2	3	200	686	491010	491710	1216	1232	491895	-32768	1259	168.982000000018	491891	491924	34	510.100006103516	358.399993896484	393.399993896484	355	95.3000030517578	205.600006103516	3.35487554478138	178.329475846397	164.982000000018	492035	492059	25	391.899993896484	351.700012207031	294.299987792969	349.600006103516
2	ehmi0401s	r	0	l	w	23	1	1	86	86	-1	S1C2.TIF	S1C1.TIF	S2C3.TIF	1	1	2	2	1	3	200	616	493345	493995	1237	1239	494243	-32768	1244	230.712999999989	-32768	-32768	-32768	-32768	-32768	-32768	-32768	-32768	-32768	-32768	-32768	-526780.287	494242	494293	52	506.5	357.799987792969	321	347.899993896484
2	ehmi0401s	r	0	l	w	23	1	1	87	87	-1	S2C2.TIF	S2C3.TIF	S1C1.TIF	2	2	1	2	3	1	200	749	495742	496492	1178	1165	496693	-32768	1184	184.025000000023	496689	496726	38	509.5	361	657.700012207031	361.899993896484	109.5	200.399993896484	4.25869965327908	-0.348445390423499	180.025000000023	497085	497141	57	705	371	355.100006103516	363.799987792969
2	ehmi0401s	r	0	l	w	23	1	1	88	88	1	S1C1.TIF	S1C2.TIF	S2C3.TIF	1	1	2	1	2	3	200	913	498226	499126	984	986	499317	-32768	1028	174.924999999988	-32768	-32768	-32768	-32768	-32768	-32768	-32768	-32768	-32768	-32768	-32768	-531910.075	499363	499395	33	527.5	361.899993896484	722.700012207031	355.200012207031
2	ehmi0401s	r	0	l	w	23	0	1	89	89	1	S1C2.TIF	S1C1.TIF	S2C2.TIF	1	1	2	2	1	2	200	618	500887	501537	842	830	501799	-32768	813	245.21100000001	501795	501834	40	513.5	363	664.099975585938	359.700012207031	104.800003051758	171.199996948242	4.32241988671654	1.25889590062755	241.21100000001	502077	502094	18	767.299987792969	368.700012207031	721.400024414062	370.700012207031
2	ehmi0401s	r	0	l	w	23	1	1	90	90	-1	S1C1.TIF	S1C3.TIF	S2C2.TIF	1	1	2	1	3	2	200	922	503470	504420	1151	1148	504594	-32768	1150	156.951000000001	504591	504628	38	502.600006103516	373.600006103516	633.700012207031	369.5	95.3000030517578	160.100006103516	3.7690885694017	1.79386025959965	153.951000000001	504702	504754	53	624.400024414062	366.399993896484	316.200012207031	374.399993896484
2	ehmi0401s	r	0	l	w	23	1	1	91	91	-1	S2C2.TIF	S2C1.TIF	S1C3.TIF	2	2	1	2	1	3	200	648	506467	507117	1270	1262	507334	-32768	1259	200.417000000016	-32768	-32768	-32768	-32768	-32768	-32768	-32768	-32768	-32768	-32768	-32768	-539901.583	507399	507429	31	479.600006103516	367.799987792969	340	361.799987792969
2	ehmi0401s	r	0	l	w	23	1	1	92	92	1	S2C1.TIF	S2C3.TIF	S1C2.TIF	2	2	1	1	3	2	200	936	508927	509877	1337	1328	510053	-32768	1320	159.907000000007	510050	510072	23	520	377.200012207031	590.400024414062	376.899993896484	85.5	151.100006103516	2.02591843272255	0.244524254182154	156.907000000007	510166	510192	27	589.599975585938	382.200012207031	716.400024414062	381.700012207031
2	ehmi0401s	r	0	l	w	23	1	1	93	93	-1	S1C3.TIF	S1C2.TIF	S2C1.TIF	1	1	2	3	2	1	200	694	511848	512548	1284	1299	512804	-32768	1329	239.194000000018	512801	512833	33	509.700012207031	368.399993896484	379.100006103516	364.399993896484	112.400001525879	156.899993896484	3.75463849170541	178.243864000807	236.194000000018	513031	513053	23	346	367.200012207031	304	377.399993896484
2	ehmi0401s	r	0	l	w	23	1	1	94	94	1	S2C1.TIF	S2C3.TIF	S1C2.TIF	2	2	1	1	3	2	200	579	514843	515443	1448	1456	515627	-32768	1535	166.690999999992	515622	515648	27	504.299987792969	387.600006103516	610.299987792969	380.399993896484	110	232	3.05740867046414	3.89142351635088	161.690999999992	515752	515778	27	604.5	387.200012207031	723.299987792969	386.200012207031
2	ehmi0401s	r	0	l	w	23	0	1	95	95	1	S2C1.TIF	S2C2.TIF	S1C1.TIF	2	2	1	1	2	1	200	731	516931	517681	1496	1484	517871	-32768	1413	173.739999999991	-32768	-32768	-32768	-32768	-32768	-32768	-32768	-32768	-32768	-32768	-32768	-550465.26	517867	517930	64	512.099975585938	372.299987792969	734.900024414062	379.100006103516
2	ehmi0401s	r	0	l	w	23	1	1	96	96	1	S1C1.TIF	S1C3.TIF	S2C2.TIF	1	1	2	1	3	2	200	574	518992	519592	1313	1302	519789	-32768	1310	180.983999999997	-32768	-32768	-32768	-32768	-32768	-32768	-32768	-32768	-32768	-32768	-32768	-552376.016	519786	519862	77	517.299987792969	367	716.799987792969	353.100006103516
2	ehmi0401s	r	0	l	w	23	0	2	1	97	-1	S2C1.TIF	S2C3.TIF	S1C1.TIF	2	2	1	1	3	1	200	909	528849	529749	1683	1650	530235	-32768	1624	469.199000000022	-32768	-32768	-32768	-32768	-32768	-32768	-32768	-32768	-32768	-32768	-32768	-562533.801	530231	530279	49	511.5	372.600006103516	331.799987792969	368
2	ehmi0401s	r	0	l	w	23	1	2	2	98	-1	S1C1.TIF	S1C2.TIF	S2C3.TIF	1	1	2	1	2	3	200	838	531656	532506	1065	1066	532988	-32768	1227	465.287000000011	-32768	-32768	-32768	-32768	-32768	-32768	-32768	-32768	-32768	-32768	-32768	-565290.713	532984	533032	49	519.299987792969	375.100006103516	330.399993896484	375.600006103516
2	ehmi0401s	r	0	l	w	23	1	2	3	99	1	S1C2.TIF	S1C3.TIF	S2C1.TIF	1	1	2	2	3	1	200	919	534345	535295	1102	1109	535490	-32768	1141	178.214000000036	535488	535506	19	513.799987792969	371.899993896484	558.099975585938	365.100006103516	63.5999984741211	110.900001525879	1.28979370794263	8.73912440421552	176.214000000036	535627	535656	30	550.900024414062	365.399993896484	717.299987792969	369.100006103516
2	ehmi0401s	r	0	l	w	23	0	2	4	100	-1	S1C3.TIF	S1C2.TIF	S2C3.TIF	1	1	2	3	2	3	200	700	537151	537851	1357	1347	538100	-32768	1357	232.437000000034	-32768	-32768	-32768	-32768	-32768	-32768	-32768	-32768	-32768	-32768	-32768	-570635.563	538167	538194	28	469.200012207031	369.600006103516	325.299987792969	364.100006103516
2	ehmi0401s	r	0	l	w	23	1	2	5	101	-1	S2C1.TIF	S2C2.TIF	S1C3.TIF	2	2	1	1	2	3	200	740	539265	540015	1245	1247	540280	-32768	1265	248.18200000003	-32768	-32768	-32768	-32768	-32768	-32768	-32768	-32768	-32768	-32768	-32768	-572799.818	540323	540355	33	484.5	362.299987792969	330.200012207031	355.200012207031
2	ehmi0401s	r	0	l	w	23	0	2	6	102	1	S1C2.TIF	S1C1.TIF	S2C2.TIF	1	1	2	2	1	2	200	818	541425	542275	1159	1146	542479	-32768	1122	188.013999999966	542476	542509	34	514.299987792969	368.600006103516	642.799987792969	366	105.900001525879	172.600006103516	3.69328656441873	1.16080846560861	185.013999999966	542619	542645	27	643.5	364.899993896484	748.400024414062	364.799987792969
2	ehmi0401s	r	0	l	w	23	0	2	7	103	-1	S2C1.TIF	S2C2.TIF	S1C1.TIF	2	2	1	1	2	1	200	813	543713	544513	1154	1153	544780	-32768	1131	251.048999999999	-32768	-32768	-32768	-32768	-32768	-32768	-32768	-32768	-32768	-32768	-32768	-577296.951	544775	544828	54	517.400024414062	366.899993896484	280.600006103516	365.700012207031
2	ehmi0401s	r	0	l	w	23	1	2	8	104	1	S2C3.TIF	S2C1.TIF	S1C2.TIF	2	2	1	3	1	2	200	645	545890	546540	1383	1387	546795	-32768	1405	237.709000000032	-32768	-32768	-32768	-32768	-32768	-32768	-32768	-32768	-32768	-32768	-32768	-579325.291	546791	546834	44	513	381	683.200012207031	375.399993896484
2	ehmi0401s	r	0	l	w	23	0	2	9	105	-1	S2C2.TIF	S2C3.TIF	S1C2.TIF	2	2	1	2	3	2	200	909	547946	548846	1336	1351	549027	-32768	1382	164.55700000003	549025	549052	28	511	369.799987792969	587.200012207031	365.899993896484	75.1999969482422	131.5	2.19568452367459	2.93412520704763	162.55700000003	549144	549189	46	582.299987792969	366	315.700012207031	356.899993896484
2	ehmi0401s	r	0	l	w	23	0	2	10	106	-1	S1C3.TIF	S1C1.TIF	S2C3.TIF	1	1	2	3	1	3	200	534	550249	550799	1213	1222	550840	-32768	1224	24.0470000000205	-32768	-32768	-32768	-32768	-32768	-32768	-32768	-32768	-32768	-32768	-32768	-583583.953	551075	551116	42	525.299987792969	367.299987792969	322.799987792969	360.299987792969
2	ehmi0401s	r	0	l	w	23	1	2	11	107	1	S1C3.TIF	S1C2.TIF	S2C1.TIF	1	1	2	3	2	1	200	531	552178	552728	1199	1193	552945	-32768	1214	200.486000000034	-32768	-32768	-32768	-32768	-32768	-32768	-32768	-32768	-32768	-32768	-32768	-585512.514	552941	552983	43	515.5	362.5	710.900024414062	366.899993896484
2	ehmi0401s	r	0	l	w	23	0	2	12	108	-1	S1C1.TIF	S1C2.TIF	S2C1.TIF	1	1	2	1	2	1	200	894	554046	554946	1321	1338	555385	-32768	1338	422.896999999997	-32768	-32768	-32768	-32768	-32768	-32768	-32768	-32768	-32768	-32768	-32768	-587730.103	555381	555417	37	504.399993896484	368.5	312.399993896484	367.200012207031
2	ehmi0401s	r	0	l	w	23	1	2	13	109	-1	S2C3.TIF	S2C2.TIF	S1C1.TIF	2	2	1	3	2	1	200	609	556452	557052	1232	1232	557245	-32768	1224	175.966000000015	-32768	-32768	-32768	-32768	-32768	-32768	-32768	-32768	-32768	-32768	-32768	-589837.034	557241	557281	41	509.799987792969	362.799987792969	342.200012207031	359.399993896484
2	ehmi0401s	r	0	l	w	23	0	2	14	110	-1	S1C2.TIF	S1C1.TIF	S2C2.TIF	1	1	2	2	1	2	200	515	558342	558892	1141	1137	559084	-32768	1145	175.035000000033	559079	559118	40	515.299987792969	363.700012207031	354.700012207031	356.100006103516	112	168.600006103516	4.61350744713294	177.283533966137	170.035000000033	559301	559318	18	346.299987792969	358.399993896484	309.399993896484	364
2	ehmi0401s	r	0	l	w	23	1	2	15	111	-1	S1C2.TIF	S1C3.TIF	S2C1.TIF	1	1	2	2	3	1	200	927	560395	561345	1176	1184	561600	-32768	1230	238.702000000048	-32768	-32768	-32768	-32768	-32768	-32768	-32768	-32768	-32768	-32768	-32768	-594129.298	561597	561646	50	514.400024414062	370	316.299987792969	364
2	ehmi0401s	r	0	l	w	23	0	2	16	112	1	S1C1.TIF	S1C2.TIF	S2C1.TIF	1	1	2	1	2	1	200	933	563109	564059	1229	1227	564241	-32768	1232	165.937999999966	-32768	-32768	-32768	-32768	-32768	-32768	-32768	-32768	-32768	-32768	-32768	-596843.062	564358	564391	34	532.5	363.100006103516	714.400024414062	365.700012207031
2	ehmi0401s	r	0	l	w	23	0	2	17	113	1	S2C1.TIF	S2C3.TIF	S1C1.TIF	2	2	1	1	3	1	200	866	565433	566283	1168	1178	566507	-32768	1193	206.777000000002	-32768	-32768	-32768	-32768	-32768	-32768	-32768	-32768	-32768	-32768	-32768	-599068.223	566504	566546	43	521.200012207031	368	672.400024414062	370.600006103516
2	ehmi0401s	r	0	l	w	23	0	2	18	114	-1	S1C3.TIF	S1C1.TIF	S2C3.TIF	1	1	2	3	1	3	200	669	567635	568335	1252	1244	568514	-32768	1239	161.993000000017	568513	568529	17	517.200012207031	370	553.299987792969	364.5	58.2000007629395	87	1.05087027093524	8.6749896010577	160.993000000017	568655	568698	44	546.400024414062	364.700012207031	328.700012207031	368.299987792969
2	ehmi0401s	r	0	l	w	23	1	2	19	115	1	S2C2.TIF	S2C1.TIF	S1C3.TIF	2	2	1	2	1	3	200	755	569924	570674	1180	1177	570869	-32768	1171	178.621000000043	-32768	-32768	-32768	-32768	-32768	-32768	-32768	-32768	-32768	-32768	-32768	-603458.379	570867	570927	61	517.5	361.299987792969	730.299987792969	357.700012207031
2	ehmi0401s	r	0	l	w	23	0	2	20	116	1	S1C3.TIF	S1C1.TIF	S2C3.TIF	1	1	2	3	1	3	200	782	572383	573183	1326	1327	573423	-32768	1350	223.717999999993	573419	573460	42	505.299987792969	368.299987792969	654.400024414062	367.600006103516	99.4000015258789	207.199996948242	4.28453102145762	0.269373260270235	219.717999999993	573566	573588	23	651.599975585938	368.299987792969	724.900024414062	371.700012207031
2	ehmi0401s	r	0	l	w	23	1	2	21	117	1	S1C2.TIF	S1C1.TIF	S2C3.TIF	1	1	2	2	1	3	200	593	574816	575416	1304	1299	575621	-32768	1303	188.273999999976	575618	575650	33	519	359.799987792969	624.099975585938	360.399993896484	91	119.400001525879	3.02016349821031	-0.32756468532109	185.273999999976	576403	576531	129	732.5	370.5	719.099975585938	372.399993896484
2	ehmi0401s	r	0	l	w	23	0	2	22	118	-1	S1C1.TIF	S1C2.TIF	S2C1.TIF	1	1	2	1	2	1	200	804	577569	578369	927	925	578568	-32768	921	181.849000000046	-32768	-32768	-32768	-32768	-32768	-32768	-32768	-32768	-32768	-32768	-32768	-611154.151	578688	578717	30	479.799987792969	353.5	344.899993896484	352
2	ehmi0401s	r	0	l	w	23	0	2	23	119	1	S2C3.TIF	S2C1.TIF	S1C3.TIF	2	2	1	3	1	3	200	712	579772	580472	1037	1042	580687	-32768	1055	198.403000000049	580685	580726	42	518.799987792969	368.600006103516	655.799987792969	368.100006103516	90.5	135.100006103516	3.93680777379225	0.209409440459573	196.403000000049	580931	580953	23	791.400024414062	365.100006103516	722.900024414062	369.700012207031
2	ehmi0401s	r	0	l	w	23	1	2	24	120	1	S2C2.TIF	S2C1.TIF	S1C3.TIF	2	2	1	2	1	3	200	973	582495	583495	1228	1229	583725	-32768	1264	213.584000000032	-32768	-32768	-32768	-32768	-32768	-32768	-32768	-32768	-32768	-32768	-32768	-616279.416	583876	583907	32	533	370.5	700.400024414062	366.399993896484
2	ehmi0401s	r	0	l	w	23	1	2	25	121	1	S1C1.TIF	S1C2.TIF	S2C3.TIF	1	1	2	1	2	3	200	597	584973	585573	1239	1242	585782	-32768	1279	192.175000000047	585778	585813	36	513	370.700012207031	652.299987792969	374.100006103516	108.400001525879	178.100006103516	4.00406866451338	-1.40019764982133	188.175000000047	586342	586360	19	767	363	722.599975585938	379.200012207031
2	ehmi0401s	r	0	l	w	23	1	2	26	122	-1	S2C1.TIF	S2C3.TIF	S1C2.TIF	2	2	1	1	3	2	200	632	587390	588040	967	951	588274	-32768	913	216.652000000002	-32768	-32768	-32768	-32768	-32768	-32768	-32768	-32768	-32768	-32768	-32768	-620825.348	588435	588475	41	508.200012207031	363	338.899993896484	352.600006103516
2	ehmi0401s	r	0	l	w	23	1	2	27	123	1	S2C1.TIF	S2C3.TIF	S1C2.TIF	2	2	1	1	3	2	200	604	589584	590184	1146	1145	590416	-32768	1175	215.391999999993	-32768	-32768	-32768	-32768	-32768	-32768	-32768	-32768	-32768	-32768	-32768	-622968.608	590412	590454	43	517.5	360.5	712.900024414062	367.5
2	ehmi0401s	r	0	l	w	23	1	2	28	124	-1	S1C3.TIF	S1C2.TIF	S2C1.TIF	1	1	2	3	2	1	200	628	591920	592570	1223	1214	592807	-32768	1219	219.765000000014	-32768	-32768	-32768	-32768	-32768	-32768	-32768	-32768	-32768	-32768	-32768	-625355.235	593046	593083	38	500.799987792969	364.299987792969	319.799987792969	356.5
2	ehmi0401s	r	0	l	w	23	0	2	29	125	-1	S2C2.TIF	S2C1.TIF	S1C2.TIF	2	2	1	2	1	2	200	649	594147	594797	1221	1218	594979	-32768	1217	165.765000000014	594977	594999	23	508.899993896484	368.299987792969	577.599975585938	360.399993896484	84.8000030517578	131	1.99004350963788	6.56917626513801	163.765000000014	595308	595374	67	721.5	359.399993896484	311	371.5
2	ehmi0401s	r	0	l	w	23	1	2	30	126	-1	S2C1.TIF	S2C2.TIF	S1C3.TIF	2	2	1	1	2	3	200	629	596870	597520	1161	1166	597714	-32768	1163	177.930999999982	597710	597742	33	518.099975585938	364.700012207031	423.700012207031	358.100006103516	79.4000015258789	189.5	2.72317706392149	176.001331042801	173.930999999982	597780	597803	24	429.100006103516	361.5	333.600006103516	360.399993896484
2	ehmi0401s	r	0	l	w	23	1	2	31	127	1	S1C3.TIF	S1C2.TIF	S2C1.TIF	1	1	2	3	2	1	200	557	598871	599421	990	986	599622	-32768	958	183.844000000041	-32768	-32768	-32768	-32768	-32768	-32768	-32768	-32768	-32768	-32768	-32768	-632206.156	599619	599668	50	519.900024414062	365.200012207031	718.099975585938	367.200012207031
2	ehmi0401s	r	0	l	w	23	0	2	32	128	1	S1C3.TIF	S1C1.TIF	S2C3.TIF	1	1	2	3	1	3	200	779	601361	602161	1187	1188	602364	-32768	1215	185.871000000043	-32768	-32768	-32768	-32768	-32768	-32768	-32768	-32768	-32768	-32768	-32768	-634946.129	602447	602487	41	506.100006103516	369.600006103516	728.099975585938	367.200012207031
2	ehmi0401s	r	0	l	w	23	0	2	33	129	-1	S2C1.TIF	S2C2.TIF	S1C1.TIF	2	2	1	1	2	1	200	817	604175	605025	1209	1225	605206	-32768	1211	164.646999999997	-32768	-32768	-32768	-32768	-32768	-32768	-32768	-32768	-32768	-32768	-32768	-637809.353	605271	605316	46	489.899993896484	370.600006103516	331.5	359.799987792969
2	ehmi0401s	r	0	l	w	23	0	2	34	130	1	S2C1.TIF	S2C2.TIF	S1C1.TIF	2	2	1	1	2	1	200	756	606384	607134	1080	1081	607323	-32768	1109	172.315999999992	-32768	-32768	-32768	-32768	-32768	-32768	-32768	-32768	-32768	-32768	-32768	-639918.684	607320	607399	80	520	366.600006103516	725.299987792969	357.299987792969
2	ehmi0401s	r	0	l	w	23	1	2	35	131	1	S2C3.TIF	S2C2.TIF	S1C1.TIF	2	2	1	3	2	1	200	547	608467	609017	1030	1028	609195	-32768	1055	161.344999999972	609190	609228	39	519.700012207031	362.200012207031	648.400024414062	361.600006103516	91.9000015258789	193	3.69831639725698	0.267499317102955	156.344999999972	609300	609340	41	641.700012207031	359.200012207031	741.900024414062	358.700012207031
2	ehmi0401s	r	0	l	w	23	0	2	36	132	-1	S1C2.TIF	S1C1.TIF	S2C2.TIF	1	1	2	2	1	2	200	943	610414	611364	1239	1251	611464	-32768	1275	83.6350000000093	-32768	-32768	-32768	-32768	-32768	-32768	-32768	-32768	-32768	-32768	-32768	-644148.365	611692	611742	51	518.299987792969	370.399993896484	322.700012207031	368.100006103516
2	ehmi0401s	r	0	l	w	23	1	2	37	133	-1	S2C1.TIF	S2C3.TIF	S1C2.TIF	2	2	1	1	3	2	200	848	613229	614079	1417	1424	614364	-32768	1445	268.587999999989	614361	614400	40	517.299987792969	371.799987792969	703.5	368.700012207031	132.600006103516	288.200012207031	5.33598756812813	0.956552221237688	265.587999999989	614515	614572	58	695.099975585938	364.799987792969	343.399993896484	368.100006103516
2	ehmi0401s	r	0	l	w	23	0	2	38	134	1	S2C2.TIF	S2C1.TIF	S1C2.TIF	2	2	1	2	1	2	200	841	616113	616963	1198	1194	617182	-32768	1242	203.013999999966	617179	617215	37	514.099975585938	366.100006103516	654.900024414062	363.700012207031	105.699996948242	203.899993896484	4.04656770237952	0.977943823633713	200.013999999966	617374	617398	25	647.200012207031	368.399993896484	731.599975585938	362.799987792969
2	ehmi0401s	r	0	l	w	23	0	2	39	135	1	S2C2.TIF	S2C3.TIF	S1C2.TIF	2	2	1	2	3	2	200	888	618459	619359	1201	1205	619617	-32768	1247	240.533999999985	-32768	-32768	-32768	-32768	-32768	-32768	-32768	-32768	-32768	-32768	-32768	-652144.466	619616	619671	56	516.700012207031	359	677.099975585938	359.100006103516
2	ehmi0401s	r	0	l	w	23	0	2	40	136	-1	S1C2.TIF	S1C3.TIF	S2C2.TIF	1	1	2	2	3	2	200	978	621259	622259	1208	1212	622445	-32768	1202	168.687000000034	622441	622474	34	518.700012207031	366.299987792969	625.900024414062	357.799987792969	88.4000015258789	200.600006103516	3.09015617792441	4.54007012304025	164.687000000034	622585	622634	50	624.900024414062	354.5	324	357.600006103516
2	ehmi0401s	r	0	l	w	23	1	2	41	137	-1	S2C3.TIF	S2C1.TIF	S1C2.TIF	2	2	1	3	1	2	200	524	624280	624830	1251	1259	625009	-32768	1288	162.533999999985	625006	625028	23	521.5	367.600006103516	456.899993896484	358.5	78.5999984741211	135.300003051758	1.87739951075166	171.970936227635	159.533999999985	625134	625166	33	442.899993896484	359.799987792969	319.200012207031	351.100006103516
2	ehmi0401s	r	0	l	w	23	1	2	42	138	-1	S1C1.TIF	S1C3.TIF	S2C2.TIF	1	1	2	1	3	2	200	596	626480	627080	1309	1287	627355	-32768	1243	258.417999999947	-32768	-32768	-32768	-32768	-32768	-32768	-32768	-32768	-32768	-32768	-32768	-659864.582	627350	627390	41	516.400024414062	363.299987792969	327.600006103516	359
2	ehmi0401s	r	0	l	w	23	0	2	43	139	-1	S2C3.TIF	S2C2.TIF	S1C3.TIF	2	2	1	3	2	3	200	903	628437	629337	1274	1265	629528	-32768	1285	174.572999999975	629525	629563	39	519.900024414062	359.799987792969	646.5	361.799987792969	90.9000015258789	157	3.6383854516461	-0.906377044148465	171.572999999975	629643	629692	50	639.900024414062	362.799987792969	306.899993896484	356.799987792969
2	ehmi0401s	r	0	l	w	23	1	2	44	140	1	S1C1.TIF	S1C2.TIF	S2C3.TIF	1	1	2	1	2	3	200	599	631091	631691	1327	1320	631924	-32768	1266	215.626000000047	631921	631960	40	505.200012207031	355.799987792969	654.700012207031	355.5	104	221.199996948242	4.2959855439353	0.115135846576307	212.626000000047	632070	632093	24	653.400024414062	356.799987792969	743.799987792969	364.200012207031
2	ehmi0401s	r	0	l	w	23	1	2	45	141	-1	S1C3.TIF	S1C1.TIF	S2C2.TIF	1	1	2	3	1	2	200	645	633158	633808	1304	1301	634155	-32768	1279	330.177999999956	-32768	-32768	-32768	-32768	-32768	-32768	-32768	-32768	-32768	-32768	-32768	-666592.822	634151	634188	38	512.5	360.200012207031	314.899993896484	349.200012207031
2	ehmi0401s	r	0	l	w	23	1	2	46	142	-1	S2C3.TIF	S2C1.TIF	S1C2.TIF	2	2	1	3	1	2	200	623	635261	635911	1236	1235	636093	-32768	1237	165.197000000044	636088	636127	40	523.5	358.700012207031	360.200012207031	356	113.800003051758	187.600006103516	4.69317144408904	179.052080615041	160.197000000044	636298	636319	22	354.600006103516	355.100006103516	318.5	364.200012207031
2	ehmi0401s	r	0	l	w	23	1	2	47	143	1	S1C1.TIF	S1C3.TIF	S2C2.TIF	1	1	2	1	3	2	200	833	637382	638232	1261	1261	638444	-32768	1277	195.332999999984	-32768	-32768	-32768	-32768	-32768	-32768	-32768	-32768	-32768	-32768	-32768	-671016.667	638475	638512	38	541.200012207031	361	737.099975585938	359
2	ehmi0401s	r	0	l	w	23	1	2	48	144	1	S1C3.TIF	S1C1.TIF	S2C2.TIF	1	1	2	3	1	2	200	754	640208	640958	1251	1242	641157	-32768	1200	181.72100000002	-32768	-32768	-32768	-32768	-32768	-32768	-32768	-32768	-32768	-32768	-32768	-673743.279	641157	641211	55	523.200012207031	367	690.099975585938	372.600006103516
2	ehmi0401s	r	0	l	w	23	0	2	49	145	1	S2C2.TIF	S2C1.TIF	S1C2.TIF	2	2	1	2	1	2	200	635	642891	643541	1271	1258	643764	-32768	1205	206.302000000025	643760	643793	34	518.5	371.899993896484	658.700012207031	372.299987792969	116.699996948242	206.899993896484	4.02875229409454	-0.163701584953681	202.302000000025	643945	643968	24	661.400024414062	369	731.599975585938	354.100006103516
2	ehmi0401s	r	0	l	w	23	1	2	50	146	1	S2C1.TIF	S2C2.TIF	S1C3.TIF	2	2	1	1	2	3	200	612	645567	646167	1430	1415	646411	-32768	1389	227.65399999998	-32768	-32768	-32768	-32768	-32768	-32768	-32768	-32768	-32768	-32768	-32768	-678951.346	646444	646476	33	542.200012207031	360.5	713.799987792969	360.600006103516
2	ehmi0401s	r	0	l	w	23	1	2	51	147	-1	S1C3.TIF	S1C2.TIF	S2C1.TIF	1	1	2	3	2	1	200	572	648186	648786	1379	1385	648798	-32768	1398	-4.54200000001583	-32768	-32768	-32768	-32768	-32768	-32768	-32768	-32768	-32768	-32768	-32768	-681570.542	649398	649449	52	521	368.100006103516	317.5	348.5
2	ehmi0401s	r	0	l	w	23	0	2	52	148	-1	S1C1.TIF	S1C3.TIF	S2C1.TIF	1	1	2	1	3	1	200	517	650977	651527	1381	1383	651802	-32768	1387	257.85400000005	-32768	-32768	-32768	-32768	-32768	-32768	-32768	-32768	-32768	-32768	-32768	-684312.146	651802	651863	62	519.5	368.600006103516	326.799987792969	359.799987792969
2	ehmi0401s	r	0	l	w	23	0	2	53	149	1	S1C3.TIF	S1C2.TIF	S2C3.TIF	1	1	2	3	2	3	200	530	652921	653471	1385	1368	653556	-32768	1354	67.8689999999478	-32768	-32768	-32768	-32768	-32768	-32768	-32768	-32768	-32768	-32768	-32768	-686256.131	653740	653779	40	526.5	379.299987792969	729.400024414062	379.100006103516
2	ehmi0401s	r	0	l	w	23	1	2	54	150	1	S1C2.TIF	S1C3.TIF	S2C1.TIF	1	1	2	2	3	1	200	739	655299	656049	1262	1244	656342	-32768	1238	276.807999999961	-32768	-32768	-32768	-32768	-32768	-32768	-32768	-32768	-32768	-32768	-32768	-688833.192	656339	656379	41	517.200012207031	370	717	368.299987792969
2	ehmi0401s	r	0	l	w	23	1	2	55	151	-1	S2C2.TIF	S2C3.TIF	S1C1.TIF	2	2	1	2	3	1	200	574	657446	658046	1159	1152	658231	-32768	1147	168.278000000049	658228	658265	38	520.599975585938	366.600006103516	605.099975585938	361.799987792969	62.2999992370605	114.599998474121	2.43557475104256	3.25120244737972	165.278000000049	658357	658414	58	600.400024414062	357.299987792969	313.5	348
2	ehmi0401s	r	0	l	w	23	0	2	56	152	1	S1C2.TIF	S1C3.TIF	S2C2.TIF	1	1	2	2	3	2	200	635	659465	660115	1188	1174	660340	-32768	1164	208.511000000057	-32768	-32768	-32768	-32768	-32768	-32768	-32768	-32768	-32768	-32768	-32768	-692899.489	660335	660377	43	519.099975585938	366.299987792969	712.5	366.600006103516
2	ehmi0401s	r	0	l	w	23	0	2	57	153	-1	S1C2.TIF	S1C3.TIF	S2C2.TIF	1	1	2	2	3	2	200	937	661439	662389	1320	1328	662657	-32768	1369	251.155999999959	-32768	-32768	-32768	-32768	-32768	-32768	-32768	-32768	-32768	-32768	-32768	-695173.844	662654	662728	75	515.299987792969	364.799987792969	298.399993896484	365.200012207031
2	ehmi0401s	r	0	l	w	23	0	2	58	154	-1	S1C1.TIF	S1C3.TIF	S2C1.TIF	1	1	2	1	3	1	200	568	663797	664397	1216	1215	664675	-32768	1172	260.907000000007	-32768	-32768	-32768	-32768	-32768	-32768	-32768	-32768	-32768	-32768	-32768	-697182.093	664671	664720	50	515.900024414062	362.299987792969	331	365.600006103516
2	ehmi0401s	r	0	l	w	23	1	2	59	155	1	S2C2.TIF	S2C3.TIF	S1C1.TIF	2	2	1	2	3	1	200	852	666114	666964	1245	1246	667180	-32768	1288	199.219000000041	-32768	-32768	-32768	-32768	-32768	-32768	-32768	-32768	-32768	-32768	-32768	-699748.781	667323	667369	47	477.5	371.200012207031	705.5	369
2	ehmi0401s	r	0	l	w	23	0	2	60	156	-1	S2C2.TIF	S2C1.TIF	S1C2.TIF	2	2	1	2	1	2	200	685	669048	669748	1390	1376	669995	-32768	1352	230.326000000001	669994	670014	21	513.200012207031	370.299987792969	580.400024414062	373	88	141.600006103516	1.93537807727788	-2.30415555816161	229.326000000001	670535	670566	32	465.200012207031	360.299987792969	316.100006103516	365.899993896484
2	ehmi0401s	r	0	l	w	23	0	2	61	157	1	S2C3.TIF	S2C2.TIF	S1C3.TIF	2	2	1	3	2	3	200	962	671928	672878	1193	1205	673059	-32768	1188	164.003000000026	673056	673078	23	516.299987792969	362.899993896484	592.400024414062	354.200012207031	91.8000030517578	169.100006103516	2.20419355652315	6.52193353264655	161.003000000026	673194	673220	27	588.5	356.700012207031	709.200012207031	358
2	ehmi0401s	r	0	l	w	23	0	2	62	158	-1	S2C3.TIF	S2C2.TIF	S1C3.TIF	2	2	1	3	2	3	200	513	674260	674810	1192	1190	675058	-32768	1197	231.158000000054	675054	675079	26	513.099975585938	362.399993896484	602.700012207031	355.299987792969	96.4000015258789	188.300003051758	2.58650079376125	4.53073125101419	227.158000000054	675139	675184	46	596.200012207031	356.100006103516	310.700012207031	345.399993896484
2	ehmi0401s	r	0	l	w	23	0	2	63	159	-1	S2C2.TIF	S2C3.TIF	S1C2.TIF	2	2	1	2	3	2	200	603	676790	677390	1217	1220	677907	-32768	1160	500.439000000013	-32768	-32768	-32768	-32768	-32768	-32768	-32768	-32768	-32768	-32768	-32768	-710174.561	677903	677941	39	517.900024414062	362.299987792969	314.5	346.799987792969
2	ehmi0401s	r	0	l	w	23	0	2	64	160	1	S2C2.TIF	S2C3.TIF	S1C2.TIF	2	2	1	2	3	2	200	696	679268	679968	1186	1191	680184	-32768	1169	199.511000000057	680181	680215	35	512.799987792969	365.5	634.799987792969	364.700012207031	96.9000015258789	183.800003051758	3.50582259723433	0.376240930694466	196.511000000057	680333	680357	25	634.5	369.200012207031	727.400024414062	364.100006103516
2	ehmi0401s	r	0	l	w	23	0	2	65	161	1	S1C2.TIF	S1C1.TIF	S2C2.TIF	1	1	2	2	1	2	200	801	681687	682487	1225	1230	682732	-32768	1253	228.641999999993	682729	682765	37	511.200012207031	368.5	620.200012207031	367.600006103516	81.5	155	3.13679756784488	0.473072279814199	225.641999999993	682878	682904	27	614.599975585938	367.200012207031	726.599975585938	365.899993896484
2	ehmi0401s	r	0	l	w	23	1	2	66	162	-1	S1C1.TIF	S1C3.TIF	S2C2.TIF	1	1	2	1	3	2	200	629	683951	684593	1145	1134	684956	-32768	1116	340.533000000054	-32768	-32768	-32768	-32768	-32768	-32768	-32768	-32768	-32768	-32768	-32768	-717383.467	684952	684993	42	515.200012207031	361.899993896484	327.299987792969	351.399993896484
2	ehmi0401s	r	0	l	w	23	0	2	67	163	1	S2C1.TIF	S2C3.TIF	S1C1.TIF	2	2	1	1	3	1	200	996	686107	687107	1256	1266	687327	-32768	1300	203.025000000023	-32768	-32768	-32768	-32768	-32768	-32768	-32768	-32768	-32768	-32768	-32768	-719891.975	687482	687523	42	524.5	369.5	710.5	375
2	ehmi0401s	r	0	l	w	23	0	2	68	164	1	S1C1.TIF	S1C2.TIF	S2C1.TIF	1	1	2	1	2	1	200	791	688584	689384	1288	1306	689675	-32768	1315	274.219999999972	-32768	-32768	-32768	-32768	-32768	-32768	-32768	-32768	-32768	-32768	-32768	-722168.78	689672	689754	83	509.100006103516	363.700012207031	731.400024414062	345.899993896484
2	ehmi0401s	r	0	l	w	23	1	2	69	165	1	S2C2.TIF	S2C3.TIF	S1C1.TIF	2	2	1	2	3	1	200	947	691371	692321	1265	1277	692611	-32768	1283	273.597999999998	-32768	-32768	-32768	-32768	-32768	-32768	-32768	-32768	-32768	-32768	-32768	-725105.402	692608	692676	69	506.200012207031	368.700012207031	735.200012207031	361.600006103516
2	ehmi0401s	r	0	l	w	23	0	2	70	166	1	S1C1.TIF	S1C3.TIF	S2C1.TIF	1	1	2	1	3	1	200	905	693739	694639	1106	1100	694868	-32768	1130	212.368999999948	694864	694903	40	510.5	361.200012207031	662.900024414062	362.5	106.599998474121	196.300003051758	4.37947068340252	-0.489432074633845	208.368999999948	695161	695181	21	659.900024414062	362	724	364.600006103516
2	ehmi0401s	r	0	l	w	23	1	2	71	167	-1	S2C2.TIF	S2C1.TIF	S1C3.TIF	2	2	1	2	1	3	200	560	696243	696793	1166	1180	697230	-32768	1302	420.614999999991	-32768	-32768	-32768	-32768	-32768	-32768	-32768	-32768	-32768	-32768	-32768	-729577.385	697226	697265	40	497	362.299987792969	318	365.100006103516
2	ehmi0401s	r	0	l	w	23	1	2	72	168	-1	S2C2.TIF	S2C3.TIF	S1C1.TIF	2	2	1	2	3	1	200	575	698785	699385	1357	1348	699641	-32768	1292	239.670999999973	699637	699674	38	508.5	374.799987792969	636.200012207031	370	93.4000015258789	200.800003051758	3.67213927407709	2.15572298250427	235.670999999973	699767	699817	51	630.200012207031	369.5	291.600006103516	359.399993896484
2	ehmi0401s	r	0	l	w	23	1	2	73	169	1	S2C3.TIF	S2C2.TIF	S1C1.TIF	2	2	1	3	2	1	200	562	701500	702100	1148	1137	702288	-32768	1104	172.082999999984	702284	702304	21	514.5	367.299987792969	583.5	356.200012207031	91.8000030517578	167.699996948242	2.01114012661429	9.13886452655384	168.082999999984	702363	702395	33	604.099975585938	362	743.400024414062	350
2	ehmi0401s	r	0	l	w	23	1	2	74	170	1	S1C1.TIF	S1C3.TIF	S2C2.TIF	1	1	2	1	3	2	200	705	704182	704882	1345	1341	705140	-32768	1314	241.013999999966	-32768	-32768	-32768	-32768	-32768	-32768	-32768	-32768	-32768	-32768	-32768	-737666.986	705136	705177	42	524.599975585938	377.299987792969	686	379.399993896484
2	ehmi0401s	r	0	l	w	23	1	2	75	171	1	S2C3.TIF	S2C1.TIF	S1C2.TIF	2	2	1	3	1	2	200	880	706824	707724	1243	1243	707961	-32768	1279	220.180999999982	-32768	-32768	-32768	-32768	-32768	-32768	-32768	-32768	-32768	-32768	-32768	-740508.819	707957	707997	41	508.799987792969	372.5	667.200012207031	372.5
2	ehmi0401s	r	0	l	w	23	1	2	76	172	1	S1C2.TIF	S1C1.TIF	S2C3.TIF	1	1	2	2	1	3	200	600	709505	710105	1176	1166	710356	-32768	1160	234.582999999984	710353	710386	34	508.600006103516	361.200012207031	661.700012207031	349.200012207031	128	237.100006103516	4.40666477576168	4.49455009146526	231.582999999984	710726	710744	19	689.599975585938	355.200012207031	733	371.600006103516
2	ehmi0401s	r	0	l	w	23	1	2	77	173	-1	S1C1.TIF	S1C2.TIF	S2C3.TIF	1	1	2	1	2	3	200	762	712089	712839	1023	1022	713042	-32768	1028	186.726000000024	713041	713086	46	512.5	363.600006103516	381.200012207031	354.600006103516	80.5	152.100006103516	3.78186672883984	176.073828912587	185.726000000024	713184	713208	25	378.200012207031	357.700012207031	296.5	356.399993896484
2	ehmi0401s	r	0	l	w	23	0	2	78	174	1	S2C3.TIF	S2C2.TIF	S1C3.TIF	2	2	1	3	2	3	200	767	714310	715110	1226	1226	715342	-32768	1254	215.065999999992	-32768	-32768	-32768	-32768	-32768	-32768	-32768	-32768	-32768	-32768	-32768	-747894.934	715339	715391	53	515.099975585938	359.700012207031	697.200012207031	363.700012207031
2	ehmi0401s	r	0	l	w	23	1	2	79	175	-1	S1C3.TIF	S1C1.TIF	S2C2.TIF	1	1	2	3	1	2	200	649	716424	717074	1137	1133	717372	-32768	1145	280.824000000022	-32768	-32768	-32768	-32768	-32768	-32768	-32768	-32768	-32768	-32768	-32768	-749859.176	717368	717409	42	507.200012207031	371.700012207031	307.399993896484	365.799987792969
2	ehmi0401s	r	0	l	w	23	0	2	80	176	-1	S2C3.TIF	S2C1.TIF	S1C3.TIF	2	2	1	3	1	3	200	522	718767	719317	1148	1146	719570	-32768	1131	236.199999999953	719565	719606	42	517.400024414062	371.200012207031	693.700012207031	375.600006103516	119.300003051758	181.399993896484	5.06040745884332	-1.43377633700312	231.199999999953	720335	720354	20	330.799987792969	363.700012207031	304.600006103516	365.200012207031
2	ehmi0401s	r	0	l	w	23	1	2	81	177	-1	S2C3.TIF	S2C2.TIF	S1C1.TIF	2	2	1	3	2	1	200	842	721420	722270	1087	1092	722456	-32768	1106	169.581000000006	-32768	-32768	-32768	-32768	-32768	-32768	-32768	-32768	-32768	-32768	-32768	-755054.419	722587	722626	40	481.399993896484	359.899993896484	307.799987792969	354.600006103516
2	ehmi0401s	r	0	l	w	23	1	2	82	178	-1	S2C2.TIF	S2C1.TIF	S1C3.TIF	2	2	1	2	1	3	200	869	723924	724824	1206	1208	725089	-32768	1232	248.366000000038	-32768	-32768	-32768	-32768	-32768	-32768	-32768	-32768	-32768	-32768	-32768	-757608.634	725085	725129	45	508.399993896484	370.5	304.100006103516	348.299987792969
2	ehmi0401s	r	0	l	w	23	0	2	83	179	1	S1C1.TIF	S1C3.TIF	S2C1.TIF	1	1	2	1	3	1	200	504	726177	726677	1230	1215	726888	-32768	1152	194.060000000056	-32768	-32768	-32768	-32768	-32768	-32768	-32768	-32768	-32768	-32768	-32768	-759461.94	726884	726919	36	509.600006103516	359.799987792969	670	361.200012207031
2	ehmi0401s	r	0	l	w	23	1	2	84	180	-1	S1C2.TIF	S1C1.TIF	S2C3.TIF	1	1	2	2	1	3	200	774	728217	729017	1174	1191	729321	-32768	1192	286.91399999999	729317	729356	40	501.299987792969	360.5	346.799987792969	349	109.5	166.800003051758	4.44558473425167	175.737698277989	282.91399999999	729657	729677	21	319.299987792969	349.899993896484	297	356.799987792969
2	ehmi0401s	r	0	l	w	23	0	2	85	181	1	S1C3.TIF	S1C2.TIF	S2C3.TIF	1	1	2	3	2	3	200	960	730761	731711	1113	1123	731999	-32768	1178	271.910000000033	-32768	-32768	-32768	-32768	-32768	-32768	-32768	-32768	-32768	-32768	-32768	-764495.09	732058	732089	32	519.200012207031	362.100006103516	690.799987792969	360.100006103516
2	ehmi0401s	r	0	l	w	23	1	2	86	182	-1	S1C2.TIF	S1C1.TIF	S2C3.TIF	1	1	2	2	1	3	200	921	733453	734403	1158	1153	734629	-32768	1163	209.341999999946	-32768	-32768	-32768	-32768	-32768	-32768	-32768	-32768	-32768	-32768	-32768	-767187.658	734653	734698	46	497.399993896484	360.299987792969	331.100006103516	351.100006103516
2	ehmi0401s	r	0	l	w	23	0	2	87	183	-1	S1C3.TIF	S1C2.TIF	S2C3.TIF	1	1	2	3	2	3	200	681	735817	736517	1299	1313	736791	-32768	1324	257.09600000002	-32768	-32768	-32768	-32768	-32768	-32768	-32768	-32768	-32768	-32768	-32768	-769301.904	736787	736828	42	498.799987792969	364.5	294.700012207031	354.100006103516
2	ehmi0401s	r	0	l	w	23	1	2	88	184	1	S2C1.TIF	S2C2.TIF	S1C3.TIF	2	2	1	1	2	3	200	595	738298	738898	1207	1214	739243	-32768	1171	328.121999999974	-32768	-32768	-32768	-32768	-32768	-32768	-32768	-32768	-32768	-32768	-32768	-771682.878	739238	739282	45	506.700012207031	365.200012207031	693.200012207031	343.5
2	ehmi0401s	r	0	l	w	23	0	2	89	185	1	S1C2.TIF	S1C3.TIF	S2C2.TIF	1	1	2	2	3	2	200	880	740764	741664	1066	1070	741914	-32768	1078	233.687999999966	741911	741937	27	504	367.200012207031	611.700012207031	363.200012207031	113.699996948242	176.300003051758	3.10141775566368	2.12700726819599	230.687999999966	741987	742011	25	639.400024414062	368.600006103516	739.900024414062	365.299987792969
2	ehmi0401s	r	0	l	w	23	0	2	90	186	-1	S2C3.TIF	S2C1.TIF	S1C3.TIF	2	2	1	3	1	3	200	530	743445	743995	1128	1132	744253	-32768	1120	241.501999999979	-32768	-32768	-32768	-32768	-32768	-32768	-32768	-32768	-32768	-32768	-32768	-776779.498	744250	744291	42	507.700012207031	364.299987792969	306.899993896484	351.5
2	ehmi0401s	r	0	l	w	23	0	2	91	187	-1	S2C1.TIF	S2C3.TIF	S1C1.TIF	2	2	1	1	3	1	200	631	745373	746023	1198	1182	746213	-32768	1173	173.64300000004	746211	746230	20	518.099975585938	361	565.299987792969	353.899993896484	66.9000015258789	102.400001525879	1.37359864735608	8.56668924979441	171.64300000004	746705	746726	22	304.200012207031	336.799987792969	289.200012207031	363
2	ehmi0401s	r	0	l	w	23	0	2	92	188	1	S2C1.TIF	S2C2.TIF	S1C1.TIF	2	2	1	1	2	1	200	659	748261	748911	1238	1231	749144	-32768	1191	216.515999999945	-32768	-32768	-32768	-32768	-32768	-32768	-32768	-32768	-32768	-32768	-32768	-781695.484	749141	749187	47	508	358.600006103516	704.200012207031	363.399993896484
2	ehmi0401s	r	0	l	w	23	1	2	93	189	1	S1C3.TIF	S1C1.TIF	S2C2.TIF	1	1	2	3	1	2	200	839	750243	751093	1099	1105	751343	-32768	1105	232.998999999953	-32768	-32768	-32768	-32768	-32768	-32768	-32768	-32768	-32768	-32768	-32768	-783878.001	751340	751380	41	511.5	361	686.5	363.100006103516
2	ehmi0401s	r	0	l	w	23	0	2	94	190	1	S2C3.TIF	S2C1.TIF	S1C3.TIF	2	2	1	3	1	3	200	688	752916	753616	1192	1194	754231	-32768	1200	598.047999999952	-32768	-32768	-32768	-32768	-32768	-32768	-32768	-32768	-32768	-32768	-32768	-786400.952	754228	754306	79	501.5	364.200012207031	715.700012207031	367
2	ehmi0401s	r	0	l	w	23	1	2	95	191	1	S2C1.TIF	S2C3.TIF	S1C2.TIF	2	2	1	1	3	2	200	700	755580	756280	958	953	756468	-32768	949	171.886999999988	-32768	-32768	-32768	-32768	-32768	-32768	-32768	-32768	-32768	-32768	-32768	-789064.113	756517	756548	32	549.299987792969	363	724	359.700012207031
2	ehmi0401s	r	0	l	w	23	1	2	96	192	-1	S1C2.TIF	S1C3.TIF	S2C1.TIF	1	1	2	2	3	1	200	557	757593	758143	912	915	758457	-32768	967	297.275999999954	-32768	-32768	-32768	-32768	-32768	-32768	-32768	-32768	-32768	-32768	-32768	-790927.724	758453	758492	40	515.400024414062	367.600006103516	318.799987792969	363.399993896484
2	ehmi0401s	r	0	l	w	23	1	3	1	193	1	S1C2.TIF	S1C3.TIF	S2C1.TIF	1	1	2	2	3	1	200	763	769698	770448	1716	1685	770712	-32768	1603	246.425000000047	770710	770745	36	492.299987792969	366.5	606.099975585938	361.799987792969	88.0999984741211	135.199996948242	3.27761160268634	2.36501731599221	244.425000000047	770861	770886	26	600.599975585938	366.100006103516	701.799987792969	376.399993896484
2	ehmi0401s	r	0	l	w	23	0	3	2	194	-1	S1C1.TIF	S1C3.TIF	S2C1.TIF	1	1	2	1	3	1	200	888	772572	773472	1378	1360	773712	-32768	1333	222.962000000058	773712	773739	28	503.100006103516	368.600006103516	437.200012207031	359.100006103516	65.8000030517578	103.900001525879	1.91600640416615	171.797538788387	222.962000000058	773874	773900	27	436.600006103516	362.5	317.899993896484	365
2	ehmi0401s	r	0	l	w	23	0	3	3	195	-1	S1C1.TIF	S1C3.TIF	S2C1.TIF	1	1	2	1	3	1	200	981	775309	776309	1161	1168	776662	-32768	1197	337.008000000031	-32768	-32768	-32768	-32768	-32768	-32768	-32768	-32768	-32768	-32768	-32768	-809092.992	776753	776794	42	502.700012207031	357.899993896484	308	371.299987792969
2	ehmi0401s	r	0	l	w	23	1	3	4	196	-1	S2C3.TIF	S2C2.TIF	S1C1.TIF	2	2	1	3	2	1	200	815	777867	778667	1168	1181	779025	-32768	1157	341.048999999999	-32768	-32768	-32768	-32768	-32768	-32768	-32768	-32768	-32768	-32768	-32768	-811451.951	779024	779069	46	504.799987792969	366.299987792969	351.399993896484	364.899993896484
2	ehmi0401s	r	0	l	w	23	1	3	5	197	1	S2C2.TIF	S2C3.TIF	S1C1.TIF	2	2	1	2	3	1	200	923	781056	782006	1071	1063	782259	-32768	1030	235.761000000057	782256	782281	26	513.099975585938	365.799987792969	626.200012207031	359.200012207031	124	204	3.25554581377977	3.34452675836065	232.761000000057	782441	782466	26	653.200012207031	369.600006103516	751.200012207031	359.399993896484
2	ehmi0401s	r	0	l	w	23	0	3	6	198	1	S2C3.TIF	S2C2.TIF	S1C3.TIF	2	2	1	3	2	3	200	662	783534	784184	1037	1048	784374	-32768	1056	172.956000000006	-32768	-32768	-32768	-32768	-32768	-32768	-32768	-32768	-32768	-32768	-32768	-816969.044	784371	784412	42	513.599975585938	368.200012207031	686.400024414062	362.299987792969
2	ehmi0401s	r	0	l	w	23	0	3	7	199	-1	S1C2.TIF	S1C1.TIF	S2C2.TIF	1	1	2	2	1	2	200	870	785784	786684	1106	1113	786981	-32768	1171	279.912000000011	-32768	-32768	-32768	-32768	-32768	-32768	-32768	-32768	-32768	-32768	-32768	-819469.088	786977	787035	59	507.200012207031	368.700012207031	288	367.5
2	ehmi0401s	r	0	l	w	23	1	3	8	200	-1	S2C2.TIF	S2C3.TIF	S1C1.TIF	2	2	1	2	3	1	200	754	788081	788831	1070	1066	789019	-32768	1092	171.547999999952	-32768	-32768	-32768	-32768	-32768	-32768	-32768	-32768	-32768	-32768	-32768	-821615.452	789015	789055	41	509.200012207031	364.100006103516	352.100006103516	365.799987792969
2	ehmi0401s	r	0	l	w	23	1	3	9	201	-1	S2C1.TIF	S2C2.TIF	S1C3.TIF	2	2	1	1	2	3	200	730	790134	790884	1197	1197	791114	-32768	1211	212.812000000034	791109	791164	56	503.200012207031	371.700012207031	266.600006103516	358	132	259	6.77142087970293	176.672511815146	207.812000000034	791305	791338	34	259.100006103516	355.5	314	375
2	ehmi0401s	r	0	l	w	23	0	3	10	202	-1	S2C1.TIF	S2C2.TIF	S1C1.TIF	2	2	1	1	2	1	200	894	792797	793697	1067	1068	793768	-32768	1066	54.3519999999553	794047	794083	37	511.399993896484	361.100006103516	341.200012207031	337.799987792969	132.5	222.800003051758	4.92946863891938	172.194385265214	333.351999999955	794562	794587	26	391.700012207031	372.399993896484	298.200012207031	370.399993896484
2	ehmi0401s	r	0	l	w	23	0	3	11	203	1	S2C3.TIF	S2C1.TIF	S1C3.TIF	2	2	1	3	1	3	200	651	795627	796277	1051	1054	796318	-32768	1049	24.6589999999851	-32768	-32768	-32768	-32768	-32768	-32768	-32768	-32768	-32768	-32768	-32768	-829061.341	796550	796588	39	516.299987792969	363.299987792969	723.299987792969	353.799987792969
2	ehmi0401s	r	0	l	w	23	0	3	12	204	-1	S1C2.TIF	S1C1.TIF	S2C2.TIF	1	1	2	2	1	2	200	848	797688	798538	1135	1145	798774	-32768	1235	219.412999999942	798772	798820	49	504.700012207031	369	353.600006103516	348.5	88.4000015258789	144.899993896484	4.37555986185498	172.26345341657	217.412999999942	798965	798986	22	327.399993896484	352.100006103516	302.100006103516	373.600006103516
2	ehmi0401s	r	0	l	w	23	1	3	13	205	1	S1C3.TIF	S1C1.TIF	S2C2.TIF	1	1	2	3	1	2	200	543	800435	800985	1072	1070	801221	-32768	1058	218.39599999995	801217	801249	33	507.399993896484	364.200012207031	657.5	363.600006103516	128.600006103516	232.800003051758	4.31325298393741	0.229361960138389	214.39599999995	801377	801401	25	667.400024414062	361.799987792969	743.099975585938	372.600006103516
2	ehmi0401s	r	0	l	w	23	0	3	14	206	-1	S2C1.TIF	S2C2.TIF	S1C1.TIF	2	2	1	1	2	1	200	534	802468	803018	1062	1045	803273	-32768	1046	237.748999999953	803269	803310	42	512.299987792969	367.399993896484	714.799987792969	367.399993896484	134	255.899993896484	5.80229232703149	0	233.748999999953	803599	803618	20	350.399993896484	365	304	369.299987792969
2	ehmi0401s	r	0	l	w	23	1	3	15	207	1	S2C1.TIF	S2C3.TIF	S1C2.TIF	2	2	1	1	3	2	200	668	804937	805637	1161	1159	805851	-32768	1218	197.908999999985	805842	805872	31	519	360.399993896484	600.599975585938	361.899993896484	77	103	2.34859744432488	-1.05311699994889	188.908999999985	805898	805921	24	649.700012207031	363.799987792969	713.200012207031	358.200012207031
2	ehmi0401s	r	0	l	w	23	0	3	16	208	1	S2C1.TIF	S2C2.TIF	S1C1.TIF	2	2	1	1	2	1	200	778	806989	807789	1232	1221	807993	-32768	1238	188.194000000018	807998	808056	59	516.900024414062	361.100006103516	367.600006103516	349.100006103516	74.8000030517578	160	4.30410551182276	175.398817183995	193.194000000018	808197	808249	53	361.5	344.600006103516	720.400024414062	371
2	ehmi0401s	r	0	l	w	23	1	3	17	209	1	S1C1.TIF	S1C2.TIF	S2C3.TIF	1	1	2	1	2	3	200	818	809279	810129	881	882	810360	-32768	955	214.859999999986	-32768	-32768	-32768	-32768	-32768	-32768	-32768	-32768	-32768	-32768	-32768	-842913.14	810358	810425	68	510.5	363	724.799987792969	347
2	ehmi0401s	r	0	l	w	23	0	3	18	210	-1	S1C2.TIF	S1C3.TIF	S2C2.TIF	1	1	2	2	3	2	200	989	811809	812809	1012	1025	813049	-32768	1080	222.680000000051	-32768	-32768	-32768	-32768	-32768	-32768	-32768	-32768	-32768	-32768	-32768	-845594.32	813123	813159	37	485.200012207031	363.600006103516	338	362.5
2	ehmi0401s	r	0	l	w	23	0	3	19	211	-1	S1C3.TIF	S1C1.TIF	S2C3.TIF	1	1	2	3	1	3	200	998	814226	815226	1061	1063	815441	-32768	1113	198.616999999969	815438	815456	19	501.899993896484	366.399993896484	462.200012207031	362.100006103516	59	90.1999969482422	1.14914649401475	173.810103868676	195.616999999969	815530	815557	28	458.799987792969	360.899993896484	324.399993896484	355.399993896484
2	ehmi0401s	r	0	l	w	23	1	3	20	212	-1	S1C3.TIF	S1C2.TIF	S2C1.TIF	1	1	2	3	2	1	200	672	816618	817318	1002	997	817619	-32768	1016	284.763999999966	-32768	-32768	-32768	-32768	-32768	-32768	-32768	-32768	-32768	-32768	-32768	-850102.236	817616	817664	49	508.600006103516	363.100006103516	304.299987792969	357.899993896484
2	ehmi0401s	r	0	l	w	23	0	3	21	213	-1	S2C3.TIF	S2C2.TIF	S1C3.TIF	2	2	1	3	2	3	200	826	818794	819644	1041	1055	819835	-32768	1079	174.579999999958	819832	819868	37	512.5	370.899993896484	406.100006103516	363.5	81.0999984741211	149.100006103516	3.06926658661531	176.02222996325	171.579999999958	819971	819997	27	402.100006103516	359.100006103516	306.100006103516	355.799987792969
2	ehmi0401s	r	0	l	w	23	1	3	22	214	-1	S2C2.TIF	S2C3.TIF	S1C1.TIF	2	2	1	2	3	1	200	770	821064	821864	1074	1090	822092	-32768	1117	210.846999999951	-32768	-32768	-32768	-32768	-32768	-32768	-32768	-32768	-32768	-32768	-32768	-854649.153	822088	822129	42	502.399993896484	368.399993896484	304.5	347.799987792969
2	ehmi0401s	r	0	l	w	23	1	3	23	215	-1	S1C2.TIF	S1C3.TIF	S2C1.TIF	1	1	2	2	3	1	200	866	823196	824046	1050	1075	824281	-32768	1042	218.562000000034	-32768	-32768	-32768	-32768	-32768	-32768	-32768	-32768	-32768	-32768	-32768	-856830.438	824278	824322	45	509.399993896484	368.299987792969	310.600006103516	356.700012207031
2	ehmi0401s	r	0	l	w	23	1	3	24	216	1	S1C2.TIF	S1C1.TIF	S2C3.TIF	1	1	2	2	1	3	200	848	825988	826838	1235	1249	827055	-32768	1264	200.591999999946	827055	827097	43	504.200012207031	364.200012207031	631.5	366.5	82.6999969482422	122.300003051758	3.65864423012862	-1.03656976388795	200.591999999946	827132	827169	38	626.200012207031	369.100006103516	726.299987792969	366
2	ehmi0401s	r	0	l	w	23	0	3	25	217	1	S2C2.TIF	S2C3.TIF	S1C2.TIF	2	2	1	2	3	2	200	921	828248	829198	1224	1235	829434	-32768	1276	219.121000000043	829432	829457	26	503.100006103516	365	595.700012207031	361.600006103516	100.599998474121	149.600006103516	2.66654399593295	2.10279229384276	217.121000000043	829514	829539	26	608.299987792969	362.100006103516	707.799987792969	350.899993896484
2	ehmi0401s	r	0	l	w	23	0	3	26	218	1	S2C1.TIF	S2C3.TIF	S1C1.TIF	2	2	1	1	3	1	200	618	830604	831254	1096	1099	831486	-32768	1155	215.733000000007	831482	831523	42	503.899993896484	363.799987792969	314.700012207031	362.700012207031	125.400001525879	246.5	5.42129511936149	179.666630352719	211.733000000007	832390	832429	40	514.599975585938	366.600006103516	725.599975585938	374.600006103516
2	ehmi0401s	r	0	l	w	23	0	3	27	219	-1	S2C2.TIF	S2C1.TIF	S1C2.TIF	2	2	1	2	1	2	200	749	833585	834335	1123	1125	834529	-32768	1170	177.582999999984	834527	834555	29	513.400024414062	369.5	615	366.399993896484	98.0999984741211	139.199996948242	2.92510095218631	1.74766637666358	175.582999999984	835857	835906	50	700.099975585938	365.399993896484	335.700012207031	363.799987792969
2	ehmi0401s	r	0	l	w	23	1	3	28	220	1	S1C3.TIF	S1C1.TIF	S2C2.TIF	1	1	2	3	1	2	200	636	837141	837791	1064	1062	838018	-32768	1029	209.932999999961	838015	838055	41	508.799987792969	354	659.5	361.899993896484	102.800003051758	161.399993896484	4.33021885236172	-3.00944293439932	206.932999999961	838163	838186	24	659.400024414062	360.799987792969	734.599975585938	363.700012207031
2	ehmi0401s	r	0	l	w	23	0	3	29	221	-1	S1C3.TIF	S1C2.TIF	S2C3.TIF	1	1	2	3	2	3	200	701	839227	839927	1089	1093	840131	-32768	1130	187.817000000039	-32768	-32768	-32768	-32768	-32768	-32768	-32768	-32768	-32768	-32768	-32768	-872711.183	840130	840195	66	515.799987792969	366.399993896484	296.5	357.399993896484
2	ehmi0401s	r	0	l	w	23	0	3	30	222	-1	S2C3.TIF	S2C1.TIF	S1C3.TIF	2	2	1	3	1	3	200	948	841356	842306	1008	1012	842628	-32768	1036	304.319999999949	842623	842662	40	498.899993896484	364.299987792969	684.400024414062	360.700012207031	130.600006103516	284.100006103516	5.32381801333053	1.11339363083531	299.319999999949	842731	842788	58	674.700012207031	361.600006103516	326.5	363
2	ehmi0401s	r	0	l	w	23	0	3	31	223	1	S1C1.TIF	S1C2.TIF	S2C1.TIF	1	1	2	1	2	1	200	937	844164	845114	881	875	845321	-32768	849	190.369999999995	-32768	-32768	-32768	-32768	-32768	-32768	-32768	-32768	-32768	-32768	-32768	-877898.63	845320	845369	50	512.200012207031	359.700012207031	680.299987792969	365.799987792969
2	ehmi0401s	r	0	l	w	23	1	3	32	224	1	S2C3.TIF	S2C1.TIF	S1C2.TIF	2	2	1	3	1	2	200	605	846706	847306	1051	1055	847541	-32768	1079	218.155000000028	847538	847566	29	508.700012207031	367.100006103516	612.799987792969	359.200012207031	102	156.100006103516	3.00429653795223	4.33979079663684	215.155000000028	847602	847639	38	633.5	360.399993896484	724.700012207031	352.5
2	ehmi0401s	r	0	l	w	23	0	3	33	225	1	S1C2.TIF	S1C1.TIF	S2C2.TIF	1	1	2	2	1	2	200	532	848715	849265	1153	1154	849498	-32768	1170	216.469999999972	849493	849531	39	506	368	667.5	360.799987792969	115.199996948242	229.300003051758	4.63877585624952	2.5600229014509	211.469999999972	849727	849748	22	663	359.799987792969	730.299987792969	368.600006103516
2	ehmi0401s	r	0	l	w	23	0	3	34	226	-1	S1C1.TIF	S1C2.TIF	S2C1.TIF	1	1	2	1	2	1	200	545	850780	851330	1188	1202	851569	-32768	1216	222.621999999974	-32768	-32768	-32768	-32768	-32768	-32768	-32768	-32768	-32768	-32768	-32768	-884114.378	851566	851606	41	507.200012207031	365.399993896484	330.600006103516	355
2	ehmi0401s	r	0	l	w	23	0	3	35	227	1	S1C3.TIF	S1C2.TIF	S2C3.TIF	1	1	2	3	2	3	200	526	852919	853469	1107	1108	853712	-32768	1103	225.579000000027	-32768	-32768	-32768	-32768	-32768	-32768	-32768	-32768	-32768	-32768	-32768	-886254.421	853708	853753	46	506.799987792969	365.700012207031	686	366.600006103516
2	ehmi0401s	r	0	l	w	23	0	3	36	228	1	S1C3.TIF	S1C2.TIF	S2C3.TIF	1	1	2	3	2	3	200	832	855320	856170	1234	1234	856537	-32768	1212	350.40399999998	-32768	-32768	-32768	-32768	-32768	-32768	-32768	-32768	-32768	-32768	-32768	-888954.596	856533	856572	40	508.600006103516	363.5	705.200012207031	359.5
2	ehmi0401s	r	0	l	w	23	1	3	37	229	1	S1C1.TIF	S1C3.TIF	S2C2.TIF	1	1	2	1	3	2	200	839	857645	858495	1141	1153	858728	-32768	1192	216.59600000002	-32768	-32768	-32768	-32768	-32768	-32768	-32768	-32768	-32768	-32768	-32768	-891279.404	858724	858762	39	502	360	684.400024414062	358.399993896484
2	ehmi0401s	r	0	l	w	23	1	3	38	230	-1	S2C1.TIF	S2C2.TIF	S1C3.TIF	2	2	1	1	2	3	200	543	859847	860397	1187	1182	860478	-32768	1165	64.5239999999758	-32768	-32768	-32768	-32768	-32768	-32768	-32768	-32768	-32768	-32768	-32768	-893181.476	860742	860790	49	514	361.700012207031	329.399993896484	356.399993896484
2	ehmi0401s	r	0	l	w	23	1	3	39	231	1	S2C1.TIF	S2C3.TIF	S1C2.TIF	2	2	1	1	3	2	200	867	861849	862699	1132	1136	862937	-32768	1114	221.812000000034	862938	862974	37	517.299987792969	358.600006103516	645.400024414062	358.600006103516	97.9000015258789	142.800003051758	3.68103541403687	0	222.812000000034	863130	863154	25	658.299987792969	356.299987792969	750.400024414062	353.899993896484
2	ehmi0401s	r	0	l	w	23	0	3	40	232	1	S1C1.TIF	S1C3.TIF	S2C1.TIF	1	1	2	1	3	1	200	640	864195	864845	1116	1113	865047	-32768	1117	185	865043	865082	40	510.5	357.200012207031	329.899993896484	352.100006103516	127.599998474121	264.5	5.18428140317427	178.380804514483	181	865295	865346	52	324.899993896484	352.5	704.200012207031	364.299987792969
2	ehmi0401s	r	0	l	w	23	0	3	41	233	-1	S2C1.TIF	S2C3.TIF	S1C1.TIF	2	2	1	1	3	1	200	811	866378	867178	917	909	867374	-32768	946	179.576000000001	867372	867387	16	514.299987792969	358.200012207031	557.200012207031	352.600006103516	72.0999984741211	105.900001525879	1.24503676161755	7.4477459863198	177.576000000001	867511	867560	50	581.5	352.799987792969	322.899993896484	339.5
2	ehmi0401s	r	0	l	w	23	1	3	42	234	1	S1C1.TIF	S1C3.TIF	S2C2.TIF	1	1	2	1	3	2	200	880	868615	869515	1094	1094	869698	-32768	1125	166.138999999966	869696	869712	17	509.399993896484	360.600006103516	473	354.600006103516	56.7999992370605	100.099998474121	1.0616573357303	170.62721635724	164.138999999966	869765	869807	43	479	355.299987792969	702.299987792969	356
2	ehmi0401s	r	0	l	w	23	1	3	43	235	-1	S1C1.TIF	S1C2.TIF	S2C3.TIF	1	1	2	1	2	3	200	743	870867	871617	1133	1140	871855	-32768	1163	221.261000000057	-32768	-32768	-32768	-32768	-32768	-32768	-32768	-32768	-32768	-32768	-32768	-904401.739	871851	871893	43	512.900024414062	355	311.200012207031	355.399993896484
2	ehmi0401s	r	0	l	w	23	1	3	44	236	1	S1C3.TIF	S1C2.TIF	S2C1.TIF	1	1	2	3	2	1	200	684	873387	874087	1066	1070	874277	-32768	1086	173.190999999992	-32768	-32768	-32768	-32768	-32768	-32768	-32768	-32768	-32768	-32768	-32768	-906871.809	874273	874317	45	514.200012207031	364.299987792969	709.599975585938	365
2	ehmi0401s	r	0	l	w	23	0	3	45	237	1	S2C2.TIF	S2C1.TIF	S1C2.TIF	2	2	1	2	1	2	200	756	875740	876490	1017	1019	876726	-32768	1007	219.148999999976	876723	876761	39	509	366.399993896484	663.5	365.200012207031	111.199996948242	199	4.43978931955509	0.445642016424989	216.148999999976	876814	876848	35	666.700012207031	365.899993896484	742.700012207031	361.399993896484
2	ehmi0401s	r	0	l	w	23	1	3	46	238	-1	S1C2.TIF	S1C1.TIF	S2C3.TIF	1	1	2	2	1	3	200	723	877928	878678	967	954	878915	-32768	952	219.787000000011	-32768	-32768	-32768	-32768	-32768	-32768	-32768	-32768	-32768	-32768	-32768	-911463.213	878911	878958	48	509.799987792969	364.299987792969	294.600006103516	354.600006103516
2	ehmi0401s	r	0	l	w	23	1	3	47	239	-1	S1C2.TIF	S1C3.TIF	S2C1.TIF	1	1	2	2	3	1	200	997	880029	881029	1072	1075	881306	-32768	1097	260.253000000026	-32768	-32768	-32768	-32768	-32768	-32768	-32768	-32768	-32768	-32768	-32768	-913813.747	881303	881342	40	510.799987792969	369.5	309.600006103516	360.299987792969
2	ehmi0401s	r	0	l	w	23	1	3	48	240	1	S2C3.TIF	S2C1.TIF	S1C2.TIF	2	2	1	3	1	2	200	874	882414	883314	1131	1143	883485	-32768	1141	154.33600000001	-32768	-32768	-32768	-32768	-32768	-32768	-32768	-32768	-32768	-32768	-32768	-916098.664	883566	883600	35	506.200012207031	367.5	689.400024414062	366.899993896484
2	ehmi0401s	r	0	l	w	23	1	3	49	241	1	S1C3.TIF	S1C2.TIF	S2C1.TIF	1	1	2	3	2	1	200	978	884994	885994	1107	1120	886195	-32768	1175	183.868999999948	886192	886229	38	501.700012207031	372.700012207031	602.299987792969	365.799987792969	75.1999969482422	131.399993896484	2.901784480608	3.92935054686767	180.868999999948	886337	886364	28	609.700012207031	365.600006103516	725.900024414062	369
2	ehmi0401s	r	0	l	w	23	0	3	50	242	-1	S2C1.TIF	S2C3.TIF	S1C1.TIF	2	2	1	1	3	1	200	931	887612	888562	1142	1151	888824	-32768	1209	245.265999999945	-32768	-32768	-32768	-32768	-32768	-32768	-32768	-32768	-32768	-32768	-32768	-921346.734	888820	888860	41	506.399993896484	366.200012207031	330.299987792969	359.399993896484
2	ehmi0401s	r	0	l	w	23	0	3	51	243	-1	S2C2.TIF	S2C1.TIF	S1C2.TIF	2	2	1	2	1	2	200	894	890159	891059	1115	1115	891263	-32768	1120	187.216000000015	891261	891318	58	498.899993896484	361	713.900024414062	354.299987792969	106.300003051758	163.100006103516	6.16346715719346	1.79005430471619	185.216000000015	892102	892123	22	343.5	361.100006103516	298.5	366.299987792969
2	ehmi0401s	r	0	l	w	23	0	3	52	244	1	S2C3.TIF	S2C1.TIF	S1C3.TIF	2	2	1	3	1	3	200	681	893400	894100	1187	1199	894299	-32768	1179	182.929000000004	-32768	-32768	-32768	-32768	-32768	-32768	-32768	-32768	-32768	-32768	-32768	-926884.071	894299	894363	65	510.899993896484	374.200012207031	684.900024414062	367.200012207031
2	ehmi0401s	r	0	l	w	23	1	3	53	245	-1	S1C1.TIF	S1C2.TIF	S2C3.TIF	1	1	2	1	2	3	200	630	895742	896392	1233	1231	896605	-32768	1243	195.297999999952	896603	896623	21	511.200012207031	370.5	448.299987792969	368.899993896484	81.0999984741211	139.5	1.81065984747483	178.541453307934	193.297999999952	896722	896759	38	447.700012207031	366.100006103516	317.200012207031	361.700012207031
2	ehmi0401s	r	0	l	w	23	1	3	54	246	-1	S1C1.TIF	S1C3.TIF	S2C2.TIF	1	1	2	1	3	2	200	557	898164	898714	1204	1210	898975	-32768	1204	243.528000000049	-32768	-32768	-32768	-32768	-32768	-32768	-32768	-32768	-32768	-32768	-32768	-931499.472	898971	899011	41	511.899993896484	363.600006103516	321.600006103516	347.899993896484
2	ehmi0401s	r	0	l	w	23	0	3	55	247	1	S2C3.TIF	S2C2.TIF	S1C3.TIF	2	2	1	3	2	3	200	590	900075	900675	1130	1122	900856	-32768	1118	164.101000000024	900853	900888	36	508.700012207031	357.399993896484	638.599975585938	354.200012207031	101.199996948242	173.699996948242	3.7338931349238	1.41318538767898	161.101000000024	901235	901255	21	753.599975585938	346.299987792969	704	360.299987792969
2	ehmi0401s	r	0	l	w	23	1	3	56	248	1	S2C1.TIF	S2C2.TIF	S1C3.TIF	2	2	1	1	2	3	200	863	902320	903170	1041	1043	903365	-32768	1064	178.537999999942	-32768	-32768	-32768	-32768	-32768	-32768	-32768	-32768	-32768	-32768	-32768	-935954.462	903360	903402	43	512	367.5	675.599975585938	362.799987792969
2	ehmi0401s	r	0	l	w	23	0	3	57	249	1	S1C2.TIF	S1C3.TIF	S2C2.TIF	1	1	2	2	3	2	200	992	905210	906210	1234	1245	906249	-32768	1245	21.0300000000279	-32768	-32768	-32768	-32768	-32768	-32768	-32768	-32768	-32768	-32768	-32768	-938995.97	906459	906501	43	493.100006103516	365.700012207031	683.099975585938	363.399993896484
2	ehmi0401s	r	0	l	w	23	1	3	58	250	1	S1C2.TIF	S1C3.TIF	S2C1.TIF	1	1	2	2	3	1	200	910	908258	909158	1143	1135	909250	-32768	1148	75.4309999999823	909412	909442	31	508.200012207031	362.600006103516	671.900024414062	353.299987792969	149.5	251	4.70487028158851	3.25622948210185	237.430999999982	910019	910041	23	692	361.299987792969	720.900024414062	369.100006103516
2	ehmi0401s	r	0	l	w	23	0	3	59	251	-1	S1C3.TIF	S1C2.TIF	S2C3.TIF	1	1	2	3	2	3	200	598	911803	912403	1070	1064	912632	-32768	1038	212.820999999996	-32768	-32768	-32768	-32768	-32768	-32768	-32768	-32768	-32768	-32768	-32768	-945187.179	912750	912801	52	505.600006103516	359.399993896484	322.200012207031	361.799987792969
2	ehmi0401s	r	0	l	w	23	1	3	60	252	1	S2C1.TIF	S2C2.TIF	S1C3.TIF	2	2	1	1	2	3	200	812	914088	914888	1129	1131	915129	-32768	1149	224.04700000002	915126	915161	36	508.200012207031	368.5	622.599975585938	369.100006103516	88.6999969482422	119	3.29213055617768	-0.300503894176012	221.04700000002	915184	915226	43	619.900024414062	371.799987792969	745.400024414062	356.299987792969
2	ehmi0401s	r	0	l	w	23	0	3	61	253	-1	S1C2.TIF	S1C3.TIF	S2C2.TIF	1	1	2	2	3	2	200	629	916574	917224	1110	1109	917433	-32768	1118	191.591999999946	-32768	-32768	-32768	-32768	-32768	-32768	-32768	-32768	-32768	-32768	-32768	-950009.408	917562	917610	49	518	360.799987792969	322.399993896484	365.100006103516
2	ehmi0401s	r	0	l	w	23	0	3	62	254	-1	S2C2.TIF	S2C3.TIF	S1C2.TIF	2	2	1	2	3	2	200	874	919435	920335	1175	1175	920573	-32768	1147	221.072999999975	-32768	-32768	-32768	-32768	-32768	-32768	-32768	-32768	-32768	-32768	-32768	-953119.927	920728	920768	41	542.099975585938	363.799987792969	333.100006103516	358.299987792969
2	ehmi0401s	r	0	l	w	23	1	3	63	255	-1	S1C1.TIF	S1C3.TIF	S2C2.TIF	1	1	2	1	3	2	200	753	921819	922569	1091	1081	922874	-32768	1086	288.722999999998	-32768	-32768	-32768	-32768	-32768	-32768	-32768	-32768	-32768	-32768	-32768	-955353.277	922870	922913	44	509.600006103516	367.299987792969	323	356.5
2	ehmi0401s	r	0	l	w	23	1	3	64	256	1	S2C2.TIF	S2C1.TIF	S1C3.TIF	2	2	1	2	1	3	200	775	923995	924762	1059	1063	925072	-32768	1088	289.025000000023	-32768	-32768	-32768	-32768	-32768	-32768	-32768	-32768	-32768	-32768	-32768	-957550.975	925068	925110	43	507.700012207031	363.299987792969	698	357.299987792969
2	ehmi0401s	r	0	l	w	23	1	3	65	257	-1	S2C2.TIF	S2C1.TIF	S1C3.TIF	2	2	1	2	1	3	200	714	926422	927122	984	994	927337	-32768	1039	197.55700000003	-32768	-32768	-32768	-32768	-32768	-32768	-32768	-32768	-32768	-32768	-32768	-959907.443	927378	927419	42	500.600006103516	360.700012207031	317.5	354.299987792969
2	ehmi0401s	r	0	l	w	23	0	3	66	258	1	S1C1.TIF	S1C3.TIF	S2C1.TIF	1	1	2	1	3	1	200	626	928490	929140	1094	1087	929333	-32768	1114	176.030999999959	929330	929367	38	514.700012207031	372.399993896484	653.299987792969	374.299987792969	103.199996948242	159.100006103516	3.98313307250143	-0.786521365229642	173.030999999959	929447	929471	25	654.099975585938	369.100006103516	742.5	360.700012207031
2	ehmi0401s	r	0	l	w	23	1	3	67	259	-1	S1C3.TIF	S1C2.TIF	S2C1.TIF	1	1	2	3	2	1	200	879	930536	931436	1224	1214	931707	-32768	1211	254.277000000002	-32768	-32768	-32768	-32768	-32768	-32768	-32768	-32768	-32768	-32768	-32768	-964220.723	931707	931756	50	501.399993896484	371.200012207031	311.200012207031	372.5
2	ehmi0401s	r	0	l	w	23	0	3	68	260	1	S2C1.TIF	S2C2.TIF	S1C1.TIF	2	2	1	1	2	1	200	845	932826	933676	999	990	933859	-32768	1004	166.756000000052	933856	933893	38	506.399993896484	365.5	658.299987792969	366.700012207031	113.199996948242	162.399993896484	4.36507880845894	-0.453281088282422	163.756000000052	934155	934173	19	762	358.399993896484	718.099975585938	368.299987792969
2	ehmi0401s	r	0	l	w	23	0	3	69	261	1	S2C1.TIF	S2C3.TIF	S1C1.TIF	2	2	1	1	3	1	200	620	935489	936139	1240	1228	936387	-32768	1238	232.07799999998	-32768	-32768	-32768	-32768	-32768	-32768	-32768	-32768	-32768	-32768	-32768	-968922.922	936383	936430	48	506	366.200012207031	685.799987792969	362.700012207031
2	ehmi0401s	r	0	l	w	23	0	3	70	262	1	S2C2.TIF	S2C1.TIF	S1C2.TIF	2	2	1	2	1	2	200	658	937733	938383	1145	1146	938625	-32768	1175	224.930999999982	-32768	-32768	-32768	-32768	-32768	-32768	-32768	-32768	-32768	-32768	-32768	-971168.069	938621	938668	48	507.600006103516	364.399993896484	721.5	362.600006103516
2	ehmi0401s	r	0	l	w	23	1	3	71	263	1	S1C1.TIF	S1C2.TIF	S2C3.TIF	1	1	2	1	2	3	200	581	940033	940633	1173	1169	941252	-32768	1119	602.028000000049	-32768	-32768	-32768	-32768	-32768	-32768	-32768	-32768	-32768	-32768	-32768	-973417.972	941249	941313	65	509.700012207031	362.200012207031	733.799987792969	369.399993896484
2	ehmi0401s	r	0	l	w	23	1	3	72	264	-1	S2C3.TIF	S2C2.TIF	S1C1.TIF	2	2	1	3	2	1	200	542	942648	943198	1055	1058	943464	-32768	1082	248.79700000002	-32768	-32768	-32768	-32768	-32768	-32768	-32768	-32768	-32768	-32768	-32768	-975983.203	943530	943555	26	488.299987792969	371.5	351.700012207031	361.399993896484
2	ehmi0401s	r	0	l	w	23	1	3	73	265	-1	S1C2.TIF	S1C1.TIF	S2C3.TIF	1	1	2	2	1	3	200	925	944622	945572	1152	1166	945782	-32768	1201	193.907000000007	945783	945817	35	506.100006103516	370	445.100006103516	366.100006103516	51.7999992370605	81.5999984741211	1.75899002598358	176.33723376635	194.907000000007	945932	945967	36	425.899993896484	366.399993896484	308.5	363.299987792969
2	ehmi0401s	r	0	l	w	23	0	3	74	266	1	S1C3.TIF	S1C1.TIF	S2C3.TIF	1	1	2	3	1	3	200	746	947308	948058	1149	1144	948301	-32768	1129	226.314999999944	948297	948337	41	502.799987792969	360.5	633.799987792969	358.299987792969	89.5	194.199996948242	3.76490003073435	0.963521935282572	222.314999999944	948380	948408	29	629.799987792969	359.899993896484	737.099975585938	352
2	ehmi0401s	r	0	l	w	23	0	3	75	267	1	S2C2.TIF	S2C3.TIF	S1C2.TIF	2	2	1	2	3	2	200	696	949998	950698	769	773	950945	-32768	780	230.271999999997	-32768	-32768	-32768	-32768	-32768	-32768	-32768	-32768	-32768	-32768	-32768	-983482.728	950942	950982	41	514.900024414062	368.799987792969	692.900024414062	369.799987792969
2	ehmi0401s	r	0	l	w	23	1	3	76	268	-1	S2C2.TIF	S2C1.TIF	S1C3.TIF	2	2	1	2	1	3	200	535	952717	953267	811	801	953472	-32768	819	188.662999999942	953470	953496	27	515.5	369.5	600.799987792969	363.200012207031	90	119.400001525879	2.46136172646558	4.22403234391403	186.662999999942	953600	953651	52	617.900024414062	365.299987792969	304.600006103516	364.700012207031
2	ehmi0401s	r	0	l	w	23	1	3	77	269	1	S2C3.TIF	S2C2.TIF	S1C1.TIF	2	2	1	3	2	1	200	954	954978	955928	1198	1197	956317	-32768	1245	372.162000000011	-32768	-32768	-32768	-32768	-32768	-32768	-32768	-32768	-32768	-32768	-32768	-988712.838	956313	956354	42	510.600006103516	373.700012207031	704	379.399993896484
2	ehmi0401s	r	0	l	w	23	1	3	78	270	-1	S2C1.TIF	S2C3.TIF	S1C2.TIF	2	2	1	1	3	2	200	560	957410	957960	1209	1201	957980	-32768	1211	4.30000000004657	-32768	-32768	-32768	-32768	-32768	-32768	-32768	-32768	-32768	-32768	-32768	-990743.7	958274	958322	49	508.700012207031	367.799987792969	305.700012207031	366.299987792969
2	ehmi0401s	r	0	l	w	23	1	3	79	271	-1	S1C3.TIF	S1C1.TIF	S2C2.TIF	1	1	2	3	1	2	200	725	959700	960450	1125	1118	960733	-32768	1130	266.226999999955	-32768	-32768	-32768	-32768	-32768	-32768	-32768	-32768	-32768	-32768	-32768	-993234.773	960728	960767	40	500.799987792969	360.399993896484	328.799987792969	360.600006103516
2	ehmi0401s	r	0	l	w	23	0	3	80	272	1	S1C1.TIF	S1C2.TIF	S2C1.TIF	1	1	2	1	2	1	200	730	961834	962584	1169	1185	962837	-32768	1233	236.322999999975	-32768	-32768	-32768	-32768	-32768	-32768	-32768	-32768	-32768	-32768	-32768	-995368.677	962833	962872	40	501.700012207031	359.600006103516	696.599975585938	367
2	ehmi0401s	r	0	l	w	23	0	3	81	273	1	S1C3.TIF	S1C1.TIF	S2C3.TIF	1	1	2	3	1	3	200	754	963987	964737	1282	1297	964974	-32768	1294	220.14599999995	964970	964994	25	510	365.899993896484	590	363.799987792969	91.4000015258789	159.100006103516	2.30295359348558	1.50584471103148	216.14599999995	965038	965076	39	601	362.200012207031	717.599975585938	366.299987792969
2	ehmi0401s	r	0	l	w	23	1	3	82	274	-1	S1C3.TIF	S1C1.TIF	S2C2.TIF	1	1	2	3	1	2	200	595	966112	966712	1177	1186	967058	-32768	1218	329.804000000004	-32768	-32768	-32768	-32768	-32768	-32768	-32768	-32768	-32768	-32768	-32768	-999496.196	967054	967095	42	515.200012207031	362.799987792969	316	358.100006103516
2	ehmi0401s	r	0	l	w	23	1	3	83	275	1	S2C2.TIF	S2C3.TIF	S1C1.TIF	2	2	1	2	3	1	200	557	968444	968994	1222	1238	969339	-32768	1285	328.324000000022	-32768	-32768	-32768	-32768	-32768	-32768	-32768	-32768	-32768	-32768	-32768	-1001778.676	969334	969375	42	496.600006103516	367.600006103516	712.799987792969	367
2	ehmi0401s	r	0	l	w	23	0	3	84	276	-1	S2C3.TIF	S2C1.TIF	S1C3.TIF	2	2	1	3	1	3	200	636	970449	971099	1221	1229	971293	-32768	1249	176.942000000039	971290	971326	37	507.299987792969	358.799987792969	656.099975585938	365.299987792969	111.699996948242	252.5	4.27995094220207	-2.50485395575219	173.942000000039	971434	971490	57	654.599975585938	366.899993896484	310.899993896484	354.200012207031
2	ehmi0401s	r	0	l	w	23	0	3	85	277	1	S1C2.TIF	S1C1.TIF	S2C2.TIF	1	1	2	2	1	2	200	598	972560	973160	1181	1183	973392	-32768	1194	215.498000000021	-32768	-32768	-32768	-32768	-32768	-32768	-32768	-32768	-32768	-32768	-32768	-1005944.502	973389	973429	41	512	366.200012207031	670.700012207031	360.200012207031
2	ehmi0401s	r	0	l	w	23	1	3	86	278	-1	S2C3.TIF	S2C1.TIF	S1C2.TIF	2	2	1	3	1	2	200	970	974591	975591	1251	1252	975910	-32768	1275	302.680999999982	-32768	-32768	-32768	-32768	-32768	-32768	-32768	-32768	-32768	-32768	-32768	-1008375.319	975906	975947	42	498.600006103516	362.799987792969	308.399993896484	366.600006103516
2	ehmi0401s	r	0	l	w	23	1	3	87	279	1	S2C3.TIF	S2C2.TIF	S1C1.TIF	2	2	1	3	2	1	200	772	977364	978164	1193	1182	978391	-32768	1185	210.386999999988	978390	978425	36	512.200012207031	365.600006103516	657	364.600006103516	113.199996948242	167.100006103516	4.16101856243669	0.396253675485	209.386999999988	978751	978773	23	668.799987792969	368	737.700012207031	361
2	ehmi0401s	r	0	l	w	23	0	3	88	280	-1	S2C2.TIF	S2C3.TIF	S1C2.TIF	2	2	1	2	3	2	200	815	980390	981190	987	991	981407	-32768	1003	200.138000000035	981403	981433	31	509.5	363.700012207031	390.899993896484	357.399993896484	107.599998474121	168.699996948242	3.41286475970193	176.955626804994	196.138000000035	981592	981613	22	360	359.5	301.799987792969	361.200012207031
2	ehmi0401s	r	0	l	w	23	1	3	89	281	1	S2C2.TIF	S2C1.TIF	S1C3.TIF	2	2	1	2	1	3	200	818	983140	983990	1244	1241	984187	-32768	1278	180.07799999998	984184	984239	56	504.100006103516	362.899993896484	342.600006103516	358.600006103516	80.8000030517578	135.199996948242	4.63579331131232	178.473338912976	177.07799999998	984340	984390	51	344.100006103516	358.700012207031	710.700012207031	364.200012207031
2	ehmi0401s	r	0	l	w	23	0	3	90	282	1	S1C2.TIF	S1C3.TIF	S2C2.TIF	1	1	2	2	3	2	200	725	985509	986259	1120	1107	986532	-32768	1162	256.864999999991	-32768	-32768	-32768	-32768	-32768	-32768	-32768	-32768	-32768	-32768	-32768	-1019043.135	986528	986570	43	511.399993896484	365.399993896484	698.5	358.399993896484
2	ehmi0401s	r	0	l	w	23	0	3	91	283	-1	S1C3.TIF	S1C1.TIF	S2C3.TIF	1	1	2	3	1	3	200	752	987917	988667	1203	1213	988906	-32768	1251	222.98199999996	-32768	-32768	-32768	-32768	-32768	-32768	-32768	-32768	-32768	-32768	-32768	-1021451.018	988903	988950	48	510.399993896484	366.799987792969	328.700012207031	362.700012207031
2	ehmi0401s	r	0	l	w	23	1	3	92	284	1	S1C2.TIF	S1C1.TIF	S2C3.TIF	1	1	2	2	1	3	200	583	989985	990585	1188	1173	990826	-32768	1147	223.679000000004	-32768	-32768	-32768	-32768	-32768	-32768	-32768	-32768	-32768	-32768	-32768	-1023370.321	990823	990866	44	508.399993896484	359	712.900024414062	362.200012207031
2	ehmi0401s	r	0	l	w	23	0	3	93	285	-1	S1C1.TIF	S1C2.TIF	S2C1.TIF	1	1	2	1	2	1	200	867	991910	992760	1011	1007	992938	-32768	981	161.226999999955	992934	992974	41	506.700012207031	366.200012207031	361.899993896484	359.5	98.9000015258789	198.5	4.16538459868916	177.347644195255	157.226999999955	993079	993100	22	357.299987792969	363.799987792969	302.799987792969	364.5
2	ehmi0401s	r	0	l	w	23	1	3	94	286	-1	S2C3.TIF	S2C1.TIF	S1C2.TIF	2	2	1	3	1	2	200	950	994737	995687	836	835	995932	-32768	821	228.273999999976	995930	995968	39	511.5	363.5	655.5	362.299987792969	102.800003051758	156.899993896484	4.13807499075378	0.478147448697473	226.273999999976	996050	996110	61	651.700012207031	364.299987792969	324.100006103516	359.299987792969
2	ehmi0401s	r	0	l	w	23	1	3	95	287	-1	S2C1.TIF	S2C3.TIF	S1C2.TIF	2	2	1	1	3	2	200	913	997691	998591	1135	1144	998827	-32768	1139	219.856000000029	998825	998849	25	504.100006103516	372.899993896484	579.200012207031	365	84.0999984741211	117.300003051758	2.17310983094941	6.01364186951534	217.856000000029	998958	999012	55	584.5	365.700012207031	291.700012207031	363.899993896484
2	ehmi0401s	r	0	l	w	23	0	3	96	288	-1	S2C3.TIF	S2C2.TIF	S1C3.TIF	2	2	1	3	2	3	200	826	1000067	1000917	1087	1091	1001199	-32768	1129	266.199000000022	-32768	-32768	-32768	-32768	-32768	-32768	-32768	-32768	-32768	-32768	-32768	-1033700.801	1001195	1001236	42	504.899993896484	372.700012207031	306.399993896484	363.700012207031
2	ehmi0401s	r	0	l	w	23	0	4	1	289	-1	S1C1.TIF	S1C2.TIF	S2C1.TIF	1	1	2	1	2	1	200	746	1018900	1019700	1914	1901	1019886	-32768	1813	169.479999999981	-32768	-32768	-32768	-32768	-32768	-32768	-32768	-32768	-32768	-32768	-32768	-1052484.52	1020174	1020217	44	487.799987792969	351	294.200012207031	348.600006103516
2	ehmi0401s	r	0	l	w	23	0	4	2	290	-1	S1C3.TIF	S1C1.TIF	S2C3.TIF	1	1	2	3	1	3	200	942	1021957	1022907	1342	1343	1023112	-32768	1346	187.97100000002	-32768	-32768	-32768	-32768	-32768	-32768	-32768	-32768	-32768	-32768	-32768	-1055692.029	1023485	1023527	43	509.799987792969	371.600006103516	302.200012207031	358.200012207031
2	ehmi0401s	r	0	l	w	23	1	4	3	291	-1	S1C1.TIF	S1C3.TIF	S2C2.TIF	1	1	2	1	3	2	200	874	1025591	1026491	1299	1307	1026859	-32768	1275	351.344000000041	1026856	1026879	24	509.5	376.899993896484	450.200012207031	360.100006103516	74.5999984741211	133.899993896484	1.77382520134077	164.161287407503	348.344000000041	1026909	1026949	41	416.200012207031	362.899993896484	317.5	357.200012207031
2	ehmi0401s	r	0	l	w	23	1	4	4	292	-1	S1C1.TIF	S1C2.TIF	S2C3.TIF	1	1	2	1	2	3	200	991	1029421	1030421	1190	1198	1030938	-32768	1173	500.66399999999	-32768	-32768	-32768	-32768	-32768	-32768	-32768	-32768	-32768	-32768	-32768	-1063205.336	1030933	1030981	49	509.100006103516	373.399993896484	297.399993896484	367.100006103516
2	ehmi0401s	r	0	l	w	23	0	4	5	293	1	S2C2.TIF	S2C1.TIF	S1C2.TIF	2	2	1	2	1	2	200	979	1032300	1033300	1247	1247	1033754	-32768	1344	436.371000000043	-32768	-32768	-32768	-32768	-32768	-32768	-32768	-32768	-32768	-32768	-32768	-1066085.629	1033750	1033790	41	501.399993896484	376	705.799987792969	380.200012207031
2	ehmi0401s	r	0	l	w	23	1	4	6	294	1	S1C3.TIF	S1C1.TIF	S2C2.TIF	1	1	2	3	1	2	200	987	1035310	1036310	1176	1184	1036555	-32768	1254	228.05700000003	1036552	1036588	37	504.100006103516	372.5	628.900024414062	371	93.5999984741211	171.800003051758	3.58646707645231	0.689611334633393	225.05700000003	1036702	1036728	27	625.799987792969	376.700012207031	725.700012207031	378.700012207031
2	ehmi0401s	r	0	l	w	23	1	4	7	295	1	S2C2.TIF	S2C3.TIF	S1C1.TIF	2	2	1	2	3	1	200	879	1037777	1038677	1129	1113	1038929	-32768	1064	235.606000000029	1038925	1038951	27	510	364.200012207031	629.200012207031	367.200012207031	123.199996948242	192.600006103516	3.42637536401397	-1.44378249683498	231.606000000029	1039062	1039088	27	649.700012207031	367.299987792969	751	366.299987792969
2	ehmi0401s	r	0	l	w	23	0	4	8	296	-1	S2C2.TIF	S2C1.TIF	S1C2.TIF	2	2	1	2	1	2	200	604	1040157	1040757	1034	1038	1041031	-32768	1053	257.368000000017	1041029	1041080	52	504.700012207031	363.399993896484	699.700012207031	364.200012207031	104.900001525879	196.800003051758	5.58743990459129	-0.235740029053919	255.368000000017	1041197	1041246	50	693.5	364	341.100006103516	365.100006103516
2	ehmi0401s	r	0	l	w	23	0	4	9	297	1	S1C3.TIF	S1C1.TIF	S2C3.TIF	1	1	2	3	1	3	200	654	1042281	1042931	1150	1156	1043119	-32768	1195	171.707999999984	1043118	1043149	32	508.200012207031	362.799987792969	605.900024414062	365.299987792969	84.5999984741211	121	2.81243144285842	-1.46580072828921	170.707999999984	1043191	1043230	40	606.700012207031	366.899993896484	713.200012207031	373.200012207031
2	ehmi0401s	r	0	l	w	23	1	4	10	298	1	S2C2.TIF	S2C1.TIF	S1C3.TIF	2	2	1	2	1	3	200	766	1044540	1045340	1140	1149	1045576	-32768	1192	218.621000000043	-32768	-32768	-32768	-32768	-32768	-32768	-32768	-32768	-32768	-32768	-32768	-1078125.379	1045639	1045668	30	545.599975585938	363.100006103516	683.299987792969	358.799987792969
2	ehmi0401s	r	0	l	w	23	1	4	11	299	-1	S2C3.TIF	S2C2.TIF	S1C1.TIF	2	2	1	3	2	1	200	537	1047065	1047615	1231	1234	1047627	-32768	1221	-4.8059999999823	1047837	1047873	37	497.600006103516	364.600006103516	608.299987792969	366.600006103516	84.3000030517578	150.899993896484	3.18613085081186	-1.03504564914774	205.194000000018	1047976	1048037	62	604.099975585938	366.799987792969	291.799987792969	349.399993896484
2	ehmi0401s	r	0	l	w	23	0	4	12	300	1	S1C1.TIF	S1C2.TIF	S2C1.TIF	1	1	2	1	2	1	200	735	1049089	1049839	1197	1196	1050240	-32768	1188	384.683999999892	1050236	1050277	42	496.100006103516	365.100006103516	326.899993896484	365.100006103516	114	203.399993896484	4.85509355394433	-179.999307319919	380.683999999892	1050672	1050723	52	326.600006103516	366.899993896484	706	374.700012207031
2	ehmi0401s	r	0	l	w	23	0	4	13	301	-1	S1C2.TIF	S1C1.TIF	S2C2.TIF	1	1	2	2	1	2	200	670	1052557	1053257	875	881	1053502	-32768	924	228.263999999966	1053501	1053515	15	501.899993896484	361.899993896484	470.799987792969	362.100006103516	53.0999984741211	81.8000030517578	0.894982765951959	-179.631681392145	227.263999999966	1055081	1055122	42	514.099975585938	358.299987792969	300.299987792969	371.100006103516
2	ehmi0401s	r	0	l	w	23	0	4	14	302	-1	S1C1.TIF	S1C3.TIF	S2C1.TIF	1	1	2	1	3	1	200	847	1056258	1057108	1067	1065	1057325	-32768	1059	200.101999999955	-32768	-32768	-32768	-32768	-32768	-32768	-32768	-32768	-32768	-32768	-32768	-1089892.898	1057321	1057366	46	501.5	363	309.100006103516	360.299987792969
2	ehmi0401s	r	0	l	w	23	1	4	15	303	1	S1C1.TIF	S1C2.TIF	S2C3.TIF	1	1	2	1	2	3	200	801	1058435	1059235	1114	1123	1059487	-32768	1180	235.317000000039	-32768	-32768	-32768	-32768	-32768	-32768	-32768	-32768	-32768	-32768	-32768	-1092019.683	1059484	1059534	51	498.5	367.799987792969	705.700012207031	378.299987792969
2	ehmi0401s	r	0	l	w	23	1	4	16	304	1	S1C1.TIF	S1C3.TIF	S2C2.TIF	1	1	2	1	3	2	200	954	1060625	1061575	1135	1147	1061820	-32768	1159	228.41100000008	-32768	-32768	-32768	-32768	-32768	-32768	-32768	-32768	-32768	-32768	-32768	-1094359.589	1061817	1061856	40	500.600006103516	364	684.5	373.200012207031
2	ehmi0401s	r	0	l	w	23	0	4	17	305	1	S2C2.TIF	S2C3.TIF	S1C2.TIF	2	2	1	2	3	2	200	730	1063138	1063888	1078	1082	1064113	-32768	1113	208.999000000069	1064108	1064147	40	499.299987792969	368.200012207031	659.900024414062	372.700012207031	112.599998474121	254.600006103516	4.6167599216351	-1.60731752948491	203.999000000069	1064319	1064350	32	654.299987792969	376.899993896484	716	380.799987792969
2	ehmi0401s	r	0	l	w	23	1	4	18	306	-1	S1C3.TIF	S1C1.TIF	S2C2.TIF	1	1	2	3	1	2	200	763	1065690	1066440	1228	1237	1066662	-32768	1241	204.935000000056	-32768	-32768	-32768	-32768	-32768	-32768	-32768	-32768	-32768	-32768	-32768	-1099225.065	1066813	1066854	42	494.700012207031	365.399993896484	309.700012207031	358.899993896484
2	ehmi0401s	r	0	l	w	23	0	4	19	307	-1	S2C2.TIF	S2C3.TIF	S1C2.TIF	2	2	1	2	3	2	200	948	1068182	1069132	1072	1074	1069311	-32768	1049	161.625	1069308	1069325	18	507.899993896484	369.5	460.299987792969	363.299987792969	71	121.400001525879	1.38138836287131	172.568960981668	158.625	1069496	1069534	39	441.799987792969	364.700012207031	309.299987792969	357.200012207031
2	ehmi0401s	r	0	l	w	23	0	4	20	308	1	S1C1.TIF	S1C3.TIF	S2C1.TIF	1	1	2	1	3	1	200	533	1070849	1071399	985	979	1071579	-32768	948	163.736999999965	1071575	1071618	44	501.5	366.600006103516	657.799987792969	367.700012207031	99.9000015258789	147.600006103516	4.49149036082037	-0.403810598187199	159.736999999965	1071650	1071686	37	656.099975585938	363.299987792969	751	357.700012207031
2	ehmi0401s	r	0	l	w	23	1	4	21	309	1	S1C3.TIF	S1C2.TIF	S2C1.TIF	1	1	2	3	2	1	200	994	1073275	1074275	899	920	1074473	-32768	983	181.797999999952	1074471	1074492	22	499.299987792969	374.700012207031	567.200012207031	369.5	87.6999969482422	165.199996948242	1.95969562797798	4.38565765490439	179.797999999952	1074530	1074559	30	570.900024414062	375.799987792969	710.799987792969	369
2	ehmi0401s	r	0	l	w	23	1	4	22	310	-1	S2C1.TIF	S2C3.TIF	S1C2.TIF	2	2	1	1	3	2	200	839	1075908	1076758	1019	1026	1077045	-32768	1068	269.864999999991	-32768	-32768	-32768	-32768	-32768	-32768	-32768	-32768	-32768	-32768	-32768	-1109543.135	1077042	1077081	40	482.5	370.200012207031	311	355.200012207031
2	ehmi0401s	r	0	l	w	23	1	4	23	311	-1	S1C3.TIF	S1C2.TIF	S2C1.TIF	1	1	2	3	2	1	200	794	1078379	1079179	1161	1166	1079368	-32768	1162	172.597999999998	-32768	-32768	-32768	-32768	-32768	-32768	-32768	-32768	-32768	-32768	-32768	-1111963.402	1079364	1079404	41	493.5	371	340.600006103516	367.299987792969
2	ehmi0401s	r	0	l	w	23	0	4	24	312	1	S1C3.TIF	S1C1.TIF	S2C3.TIF	1	1	2	3	1	3	200	814	1081180	1081980	805	798	1082165	-32768	773	168.084999999963	1082162	1082199	38	505	367.799987792969	368.700012207031	363.5	100.300003051758	181.300003051758	3.9186203912873	178.191121272377	165.084999999963	1082267	1082318	52	358.100006103516	364.600006103516	732.200012207031	358.799987792969
2	ehmi0401s	r	0	l	w	23	1	4	25	313	1	S1C1.TIF	S1C2.TIF	S2C3.TIF	1	1	2	1	2	3	200	1000	1083407	1084407	1057	1066	1084603	-32768	1075	179.875999999931	-32768	-32768	-32768	-32768	-32768	-32768	-32768	-32768	-32768	-32768	-32768	-1117191.124	1084599	1084638	40	498.5	367.399993896484	687.900024414062	370
2	ehmi0401s	r	0	l	w	23	1	4	26	314	1	S2C3.TIF	S2C1.TIF	S1C2.TIF	2	2	1	3	1	2	200	600	1086081	1086681	1097	1102	1086922	-32768	1139	223.412000000011	-32768	-32768	-32768	-32768	-32768	-32768	-32768	-32768	-32768	-32768	-32768	-1119466.588	1086917	1086952	36	501.299987792969	367.5	690.200012207031	356.799987792969
2	ehmi0401s	r	0	l	w	23	0	4	27	315	1	S2C2.TIF	S2C3.TIF	S1C2.TIF	2	2	1	2	3	2	200	712	1088018	1088718	1068	1059	1088949	-32768	1088	213.769000000088	1088945	1088986	42	500	364.299987792969	666.200012207031	365.5	111.5	201.199996948242	4.7691353663707	-0.41487694761462	209.769000000088	1089228	1089249	22	661.099975585938	369.600006103516	720.5	370.100006103516
2	ehmi0401s	r	0	l	w	23	1	4	28	316	-1	S2C1.TIF	S2C2.TIF	S1C3.TIF	2	2	1	1	2	3	200	662	1090293	1090943	1152	1158	1091162	-32768	1169	202.756000000052	-32768	-32768	-32768	-32768	-32768	-32768	-32768	-32768	-32768	-32768	-32768	-1123727.244	1091159	1091202	44	501.100006103516	365.899993896484	299.899993896484	352.299987792969
2	ehmi0401s	r	0	l	w	23	1	4	29	317	-1	S2C2.TIF	S2C1.TIF	S1C3.TIF	2	2	1	2	1	3	200	807	1092269	1093069	1223	1231	1093318	-32768	1258	232.773999999976	-32768	-32768	-32768	-32768	-32768	-32768	-32768	-32768	-32768	-32768	-32768	-1125853.226	1093315	1093360	46	500.200012207031	373.100006103516	297.700012207031	354.700012207031
2	ehmi0401s	r	0	l	w	23	0	4	30	318	-1	S1C2.TIF	S1C3.TIF	S2C2.TIF	1	1	2	2	3	2	200	513	1094437	1094987	1129	1129	1095162	-32768	1143	158.412999999942	1095158	1095182	25	493.5	363.899993896484	601.200012207031	363.399993896484	120.300003051758	205.399993896484	3.09931432610157	0.265996201842982	154.412999999942	1095264	1095310	47	614	367.799987792969	293.200012207031	367.100006103516
2	ehmi0401s	r	0	l	w	23	1	4	31	319	1	S1C2.TIF	S1C1.TIF	S2C3.TIF	1	1	2	2	1	3	200	896	1096731	1097631	1186	1176	1097865	-32768	1155	216.242000000086	1097865	1097895	31	499.5	371.299987792969	610.700012207031	372.600006103516	101.900001525879	125.800003051758	3.20021965453104	-0.670771220714054	216.242000000086	1098031	1098053	23	630.700012207031	371.5	715.799987792969	377.399993896484
2	ehmi0401s	r	0	l	w	23	0	4	32	320	-1	S2C2.TIF	S2C1.TIF	S1C2.TIF	2	2	1	2	1	2	200	580	1099121	1099721	1062	1065	1099973	-32768	1068	234.789000000106	-32768	-32768	-32768	-32768	-32768	-32768	-32768	-32768	-32768	-32768	-32768	-1132506.211	1099969	1100010	42	501.200012207031	372	311.200012207031	355.5
2	ehmi0401s	r	0	l	w	23	0	4	33	321	-1	S1C3.TIF	S1C2.TIF	S2C3.TIF	1	1	2	3	2	3	200	718	1101130	1101880	1076	1076	1102087	-32768	1064	189.975000000093	-32768	-32768	-32768	-32768	-32768	-32768	-32768	-32768	-32768	-32768	-32768	-1134665.025	1102087	1102147	61	501.299987792969	368	335.799987792969	357.600006103516
2	ehmi0401s	r	0	l	w	23	1	4	34	322	1	S1C3.TIF	S1C1.TIF	S2C2.TIF	1	1	2	3	1	2	200	758	1103220	1103970	1116	1122	1104179	-32768	1161	192.48900000006	-32768	-32768	-32768	-32768	-32768	-32768	-32768	-32768	-32768	-32768	-32768	-1136754.511	1104175	1104217	43	499.799987792969	369.799987792969	682.400024414062	367.299987792969
2	ehmi0401s	r	0	l	w	23	1	4	35	323	1	S2C3.TIF	S2C2.TIF	S1C1.TIF	2	2	1	3	2	1	200	919	1105285	1106235	1206	1211	1106414	-32768	1267	162.621000000043	1106411	1106448	38	499.200012207031	374.200012207031	615.700012207031	375.399993896484	86	153.199996948242	3.35269633745623	-0.590993792896257	159.621000000043	1106490	1106525	36	610.799987792969	373.799987792969	687.400024414062	366
2	ehmi0401s	r	0	l	w	23	1	4	36	324	-1	S1C1.TIF	S1C2.TIF	S2C3.TIF	1	1	2	1	2	3	200	671	1107604	1108304	1108	1093	1108533	-32768	1069	212.061999999918	-32768	-32768	-32768	-32768	-32768	-32768	-32768	-32768	-32768	-32768	-32768	-1141088.938	1108529	1108571	43	501.600006103516	368.899993896484	304.700012207031	371.799987792969
2	ehmi0401s	r	0	l	w	23	0	4	37	325	1	S1C1.TIF	S1C3.TIF	S2C1.TIF	1	1	2	1	3	1	200	607	1109636	1110236	1118	1117	1110500	-32768	1105	247.412000000011	-32768	-32768	-32768	-32768	-32768	-32768	-32768	-32768	-32768	-32768	-32768	-1143020.588	1110497	1110538	42	498.299987792969	368	687	374.899993896484
2	ehmi0401s	r	0	l	w	23	1	4	38	326	1	S1C2.TIF	S1C3.TIF	S2C1.TIF	1	1	2	2	3	1	200	632	1112059	1112709	1046	1062	1112949	-32768	1125	223.58899999992	-32768	-32768	-32768	-32768	-32768	-32768	-32768	-32768	-32768	-32768	-32768	-1145493.411	1112945	1112987	43	501.100006103516	368.5	703.700012207031	368.200012207031
2	ehmi0401s	r	0	l	w	23	0	4	39	327	-1	S2C2.TIF	S2C3.TIF	S1C2.TIF	2	2	1	2	3	2	200	713	1114355	1115055	1124	1127	1115356	-32768	1153	284.688000000082	-32768	-32768	-32768	-32768	-32768	-32768	-32768	-32768	-32768	-32768	-32768	-1147839.312	1115353	1115393	41	500.399993896484	369.899993896484	325.899993896484	357.299987792969
2	ehmi0401s	r	0	l	w	23	0	4	40	328	1	S2C1.TIF	S2C2.TIF	S1C1.TIF	2	2	1	1	2	1	200	700	1116504	1117204	1087	1081	1117429	-32768	1115	208.757999999914	1117425	1117467	43	497.600006103516	368	311.399993896484	356.299987792969	122.400001525879	233.600006103516	5.3458267302764	176.39487971788	204.757999999914	1117600	1117647	48	307.799987792969	356	711.099975585938	365.5
2	ehmi0401s	r	0	l	w	23	1	4	41	329	-1	S2C2.TIF	S2C3.TIF	S1C1.TIF	2	2	1	2	3	1	200	753	1118688	1119438	1098	1103	1119671	-32768	1145	215.953999999911	1119668	1119701	34	502.299987792969	363.700012207031	602.400024414062	362.899993896484	80.8000030517578	122.800003051758	2.88066859045787	0.457910653586917	212.953999999911	1119766	1119822	57	591.799987792969	363.399993896484	303.600006103516	353.899993896484
2	ehmi0401s	r	0	l	w	23	1	4	42	330	-1	S1C3.TIF	S1C2.TIF	S2C1.TIF	1	1	2	3	2	1	200	727	1120934	1121684	1229	1239	1121894	-32768	1310	192.645000000019	-32768	-32768	-32768	-32768	-32768	-32768	-32768	-32768	-32768	-32768	-32768	-1154469.355	1121890	1121933	44	503.799987792969	368.700012207031	319.100006103516	369.700012207031
2	ehmi0401s	r	0	l	w	23	1	4	43	331	-1	S2C3.TIF	S2C1.TIF	S1C2.TIF	2	2	1	3	1	2	200	858	1123013	1123863	1150	1150	1124116	-32768	1202	236.634000000078	1124112	1124138	27	506	368.899993896484	614.799987792969	366.5	113.300003051758	183.800003051758	3.1316965476334	1.26367434363031	232.634000000078	1124233	1124281	49	632.200012207031	369	315.299987792969	363
2	ehmi0401s	r	0	l	w	23	1	4	44	332	1	S1C1.TIF	S1C3.TIF	S2C2.TIF	1	1	2	1	3	2	200	925	1125350	1126300	1085	1084	1126498	-32768	1100	181.200999999885	1126494	1126533	40	499.899993896484	363.299987792969	661.200012207031	364.700012207031	112.400001525879	209.5	4.63523293778625	-0.498011083521749	177.200999999885	1126740	1126761	22	654.599975585938	364.700012207031	722.599975585938	367.799987792969
2	ehmi0401s	r	0	l	w	23	0	4	45	333	-1	S1C2.TIF	S1C3.TIF	S2C2.TIF	1	1	2	2	3	2	200	527	1128278	1128828	1092	1092	1129026	-32768	1129	181.138000000035	1129022	1129042	21	498.399993896484	362.899993896484	555	357.200012207031	76.5	154.899993896484	1.63703936295542	5.75891480562301	177.138000000035	1129127	1129180	54	545.5	362.100006103516	320.100006103516	359
2	ehmi0401s	r	0	l	w	23	0	4	46	334	-1	S2C3.TIF	S2C1.TIF	S1C3.TIF	2	2	1	3	1	3	200	577	1130779	1131379	1254	1264	1131596	-32768	1291	200.141000000061	1131634	1131666	33	538.900024414062	382	703.400024414062	384.5	139.800003051758	295.5	4.72077772002715	-0.873198062137076	238.141000000061	1131802	1131866	65	693.900024414062	387	332.700012207031	357.799987792969
2	ehmi0401s	r	0	l	w	23	0	4	47	335	1	S1C3.TIF	S1C2.TIF	S2C3.TIF	1	1	2	3	2	3	200	870	1133773	1134673	1218	1224	1134855	-32768	1191	164.651000000071	-32768	-32768	-32768	-32768	-32768	-32768	-32768	-32768	-32768	-32768	-32768	-1167458.349	1134994	1135034	41	486.700012207031	369.899993896484	714.200012207031	375.799987792969
2	ehmi0401s	r	0	l	w	23	1	4	48	336	-1	S2C3.TIF	S2C1.TIF	S1C2.TIF	2	2	1	3	1	2	200	683	1136116	1136816	1053	1070	1137133	-32768	1082	300.564999999944	-32768	-32768	-32768	-32768	-32768	-32768	-32768	-32768	-32768	-32768	-32768	-1169600.435	1137129	1137168	40	513.400024414062	365.600006103516	340.200012207031	368
2	ehmi0401s	r	0	l	w	23	0	4	49	337	1	S2C1.TIF	S2C2.TIF	S1C1.TIF	2	2	1	1	2	1	200	945	1138224	1139174	1096	1093	1139681	-32768	1125	489.659999999916	-32768	-32768	-32768	-32768	-32768	-32768	-32768	-32768	-32768	-32768	-32768	-1171959.34	1139677	1139717	41	516.900024414062	365.299987792969	714.200012207031	359
2	ehmi0401s	r	0	l	w	23	1	4	50	338	1	S2C3.TIF	S2C2.TIF	S1C1.TIF	2	2	1	3	2	1	200	673	1140756	1141456	977	969	1141662	-32768	910	189.587000000058	1141660	1141687	28	511.299987792969	364.5	432.399993896484	354.700012207031	80.5	122.300003051758	2.28795054669932	172.920349758895	187.587000000058	1141793	1141840	48	395.799987792969	352.600006103516	737.299987792969	364.399993896484
2	ehmi0401s	r	0	l	w	23	1	4	51	339	-1	S1C1.TIF	S1C3.TIF	S2C2.TIF	1	1	2	1	3	2	200	527	1142911	1143461	1064	1056	1143688	-32768	1087	209.901000000071	-32768	-32768	-32768	-32768	-32768	-32768	-32768	-32768	-32768	-32768	-32768	-1176246.099	1143684	1143726	43	504.700012207031	363.700012207031	299.200012207031	362.899993896484
2	ehmi0401s	r	0	l	w	23	0	4	52	340	1	S1C2.TIF	S1C1.TIF	S2C2.TIF	1	1	2	2	1	2	200	651	1144791	1145441	1180	1182	1145667	-32768	1209	209.040000000037	-32768	-32768	-32768	-32768	-32768	-32768	-32768	-32768	-32768	-32768	-32768	-1178225.96	1145663	1145706	44	496.600006103516	372.799987792969	666.799987792969	367.5
2	ehmi0401s	r	0	l	w	23	1	4	53	341	1	S1C2.TIF	S1C1.TIF	S2C3.TIF	1	1	2	2	1	3	200	751	1147752	1148502	1160	1145	1148716	-32768	1095	197.929999999935	1148717	1148775	59	506.799987792969	360	666.700012207031	364.200012207031	87.6999969482422	172.300003051758	4.58982756825653	-1.5089466376823	198.929999999935	1148960	1148979	20	668.400024414062	364	721.700012207031	363.600006103516
2	ehmi0401s	r	0	l	w	23	1	4	54	342	1	S1C2.TIF	S1C3.TIF	S2C1.TIF	1	1	2	2	3	1	200	894	1150044	1150944	1065	1066	1151179	-32768	1073	217.456999999937	-32768	-32768	-32768	-32768	-32768	-32768	-32768	-32768	-32768	-32768	-32768	-1183729.543	1151175	1151219	45	498.700012207031	361.700012207031	695.900024414062	366
2	ehmi0401s	r	0	l	w	23	1	4	55	343	-1	S1C2.TIF	S1C3.TIF	S2C1.TIF	1	1	2	2	3	1	200	826	1152569	1153419	1102	1101	1153663	-32768	1155	226.899999999907	-32768	-32768	-32768	-32768	-32768	-32768	-32768	-32768	-32768	-32768	-32768	-1186204.1	1153659	1153699	41	502.899993896484	363.100006103516	309	357.799987792969
2	ehmi0401s	r	0	l	w	23	0	4	56	344	1	S2C1.TIF	S2C3.TIF	S1C1.TIF	2	2	1	1	3	1	200	733	1155039	1155789	1139	1137	1156007	-32768	1155	201.246000000043	-32768	-32768	-32768	-32768	-32768	-32768	-32768	-32768	-32768	-32768	-32768	-1188573.754	1156005	1156051	47	501.200012207031	363.399993896484	670.099975585938	370
2	ehmi0401s	r	0	l	w	23	0	4	57	345	1	S1C2.TIF	S1C1.TIF	S2C2.TIF	1	1	2	2	1	2	200	887	1157172	1158072	1143	1157	1158308	-32768	1192	219.850000000093	-32768	-32768	-32768	-32768	-32768	-32768	-32768	-32768	-32768	-32768	-32768	-1190856.15	1158304	1158344	41	501.5	371.600006103516	670	369.100006103516
2	ehmi0401s	r	0	l	w	23	0	4	58	346	1	S2C3.TIF	S2C1.TIF	S1C3.TIF	2	2	1	3	1	3	200	630	1160033	1160683	1175	1178	1160927	-32768	1168	227.040999999968	-32768	-32768	-32768	-32768	-32768	-32768	-32768	-32768	-32768	-32768	-32768	-1193467.959	1161130	1161167	38	501.200012207031	367.200012207031	681.400024414062	375.600006103516
2	ehmi0401s	r	0	l	w	23	1	4	59	347	1	S2C3.TIF	S2C1.TIF	S1C2.TIF	2	2	1	3	1	2	200	782	1162290	1163090	986	988	1163281	-32768	1016	174.189999999944	-32768	-32768	-32768	-32768	-32768	-32768	-32768	-32768	-32768	-32768	-32768	-1195874.81	1163276	1163342	67	514.299987792969	369.100006103516	689.700012207031	372.200012207031
2	ehmi0401s	r	0	l	w	23	0	4	60	348	-1	S2C3.TIF	S2C2.TIF	S1C3.TIF	2	2	1	3	2	3	200	662	1164981	1165631	1192	1207	1165824	-32768	1209	176.385000000009	1165821	1165850	30	509.399993896484	369.700012207031	622.5	369.399993896484	107.099998474121	169.199996948242	3.25468788573666	0.151987691189686	173.385000000009	1166044	1166092	49	642.5	378.299987792969	312.600006103516	366.100006103516
2	ehmi0401s	r	0	l	w	23	0	4	61	349	-1	S2C1.TIF	S2C3.TIF	S1C1.TIF	2	2	1	1	3	1	200	585	1167164	1167764	1168	1169	1167937	-32768	1170	156.500999999931	1167934	1167969	36	508.200012207031	365.700012207031	638.299987792969	364.299987792969	100.599998474121	171.899993896484	3.73872200324391	0.617433707935497	153.500999999931	1168108	1168155	48	638.599975585938	366.799987792969	317.100006103516	358.100006103516
2	ehmi0401s	r	0	l	w	23	1	4	62	350	1	S2C1.TIF	S2C3.TIF	S1C2.TIF	2	2	1	1	3	2	200	962	1171656	1172606	1055	1055	1172987	-32768	1103	363.817000000039	-32768	-32768	-32768	-32768	-32768	-32768	-32768	-32768	-32768	-32768	-32768	-1205391.183	1172982	1173013	32	506	367.399993896484	682.5	358.600006103516
2	ehmi0401s	r	0	l	w	23	0	4	63	351	1	S1C2.TIF	S1C3.TIF	S2C2.TIF	1	1	2	2	3	2	200	866	1174457	1175307	924	914	1175404	-32768	910	79.7900000000373	-32768	-32768	-32768	-32768	-32768	-32768	-32768	-32768	-32768	-32768	-32768	-1208092.21	1175608	1175648	41	494	369.600006103516	701.200012207031	368.200012207031
2	ehmi0401s	r	0	l	w	23	1	4	64	352	-1	S1C3.TIF	S1C1.TIF	S2C2.TIF	1	1	2	3	1	2	200	718	1176703	1177453	1090	1085	1177702	-32768	1101	232.046000000089	-32768	-32768	-32768	-32768	-32768	-32768	-32768	-32768	-32768	-32768	-32768	-1210237.954	1177699	1177737	39	500.700012207031	370.299987792969	332.799987792969	365
2	ehmi0401s	r	0	l	w	23	0	4	65	353	-1	S2C1.TIF	S2C3.TIF	S1C1.TIF	2	2	1	1	3	1	200	703	1178812	1179512	1162	1158	1179716	-32768	1194	187.476999999955	1179712	1179748	37	505	368.799987792969	648.900024414062	370.299987792969	108.699996948242	189.899993896484	4.13528333075142	-0.598085632943901	183.476999999955	1179828	1179879	52	643.099975585938	373.600006103516	315.200012207031	361.200012207031
2	ehmi0401s	r	0	l	w	23	0	4	66	354	1	S2C1.TIF	S2C3.TIF	S1C1.TIF	2	2	1	1	3	1	200	642	1181002	1181652	1147	1144	1181897	-32768	1148	227.71399999992	1181894	1181928	35	503.799987792969	363.100006103516	407.600006103516	357.899993896484	79.0999984741211	178.800003051758	2.77238619873375	176.906614877527	224.71399999992	1181987	1182032	46	408.799987792969	353.700012207031	717.799987792969	364.600006103516
2	ehmi0401s	r	0	l	w	23	1	4	67	355	-1	S2C3.TIF	S2C2.TIF	S1C1.TIF	2	2	1	3	2	1	200	591	1183105	1183705	1194	1198	1183939	-32768	1179	216.777000000002	-32768	-32768	-32768	-32768	-32768	-32768	-32768	-32768	-32768	-32768	-32768	-1216490.223	1183935	1183976	42	502.600006103516	358.899993896484	306.299987792969	349
2	ehmi0401s	r	0	l	w	23	0	4	68	356	1	S1C1.TIF	S1C2.TIF	S2C1.TIF	1	1	2	1	2	1	200	854	1185046	1185896	943	947	1186112	-32768	1016	199.313000000082	-32768	-32768	-32768	-32768	-32768	-32768	-32768	-32768	-32768	-32768	-32768	-1218680.687	1186112	1186183	72	509.100006103516	362.899993896484	730.299987792969	367.399993896484
2	ehmi0401s	r	0	l	w	23	1	4	69	357	-1	S1C2.TIF	S1C1.TIF	S2C3.TIF	1	1	2	2	1	3	200	688	1187250	1187950	1225	1222	1188169	-32768	1247	202.243999999948	-32768	-32768	-32768	-32768	-32768	-32768	-32768	-32768	-32768	-32768	-32768	-1220734.756	1188166	1188214	49	505.899993896484	366.100006103516	333.399993896484	360
2	ehmi0401s	r	0	l	w	23	1	4	70	358	-1	S1C2.TIF	S1C1.TIF	S2C3.TIF	1	1	2	2	1	3	200	817	1189586	1190436	1112	1121	1190679	-32768	1155	226.612999999896	-32768	-32768	-32768	-32768	-32768	-32768	-32768	-32768	-32768	-32768	-32768	-1223220.387	1190943	1190983	41	477.700012207031	358.200012207031	296	353.899993896484
2	ehmi0401s	r	0	l	w	23	0	4	71	359	-1	S1C1.TIF	S1C2.TIF	S2C1.TIF	1	1	2	1	2	1	200	757	1192048	1192798	941	937	1193001	-32768	923	186.131999999983	-32768	-32768	-32768	-32768	-32768	-32768	-32768	-32768	-32768	-32768	-32768	-1225582.868	1192997	1193040	44	516	361.700012207031	302.200012207031	361.600006103516
2	ehmi0401s	r	0	l	w	23	0	4	72	360	1	S2C3.TIF	S2C2.TIF	S1C3.TIF	2	2	1	3	2	3	200	958	1194402	1195352	977	984	1195574	-32768	1021	205.122999999905	1195574	1195613	40	508.700012207031	371.700012207031	639.5	372.299987792969	91.6999969482422	132.5	3.75865987017026	-0.263191326777271	205.122999999905	1195692	1195718	27	635.200012207031	371.5	742.299987792969	366.5
2	ehmi0401s	r	0	l	w	23	0	4	73	361	-1	S1C1.TIF	S1C3.TIF	S2C1.TIF	1	1	2	1	3	1	200	924	1196777	1197727	844	864	1197965	-32768	918	221.428000000073	1197964	1197988	25	512.700012207031	370.700012207031	565.700012207031	362.399993896484	62	103.900001525879	1.54382226135284	8.91311728405915	220.428000000073	1198024	1198064	41	553.400024414062	362.899993896484	341	351.100006103516
2	ehmi0401s	r	0	l	w	23	0	4	74	362	-1	S1C2.TIF	S1C1.TIF	S2C2.TIF	1	1	2	2	1	2	200	530	1199921	1200471	810	814	1200670	-32768	835	182.831000000006	-32768	-32768	-32768	-32768	-32768	-32768	-32768	-32768	-32768	-32768	-32768	-1233255.169	1201366	1201408	43	494.5	361.200012207031	296.200012207031	373.200012207031
2	ehmi0401s	r	0	l	w	23	0	4	75	363	-1	S1C3.TIF	S1C2.TIF	S2C3.TIF	1	1	2	3	2	3	200	983	1203097	1204097	1104	1101	1204355	-32768	1101	240.489999999991	-32768	-32768	-32768	-32768	-32768	-32768	-32768	-32768	-32768	-32768	-32768	-1236882.51	1204351	1204394	44	498	368.5	300.700012207031	370.100006103516
2	ehmi0401s	r	0	l	w	23	1	4	76	364	1	S2C2.TIF	S2C1.TIF	S1C3.TIF	2	2	1	2	1	3	200	716	1205816	1206566	1028	1043	1206775	-32768	1084	192.308999999892	-32768	-32768	-32768	-32768	-32768	-32768	-32768	-32768	-32768	-32768	-32768	-1239350.691	1206820	1206852	33	505.700012207031	366.899993896484	702.799987792969	369.899993896484
2	ehmi0401s	r	0	l	w	23	0	4	77	365	1	S1C2.TIF	S1C3.TIF	S2C2.TIF	1	1	2	2	3	2	200	913	1208348	1209248	1022	1026	1209452	-32768	1064	187.610000000102	-32768	-32768	-32768	-32768	-32768	-32768	-32768	-32768	-32768	-32768	-32768	-1242032.39	1209593	1209634	42	514.400024414062	369.700012207031	713.099975585938	370.200012207031
2	ehmi0401s	r	0	l	w	23	1	4	78	366	-1	S2C1.TIF	S2C3.TIF	S1C2.TIF	2	2	1	1	3	2	200	656	1210949	1211599	1172	1173	1211672	-32768	1182	57.0730000000913	-32768	-32768	-32768	-32768	-32768	-32768	-32768	-32768	-32768	-32768	-32768	-1244382.927	1211845	1211886	42	499	362.5	303	354.299987792969
2	ehmi0401s	r	0	l	w	23	1	4	79	367	-1	S2C2.TIF	S2C1.TIF	S1C3.TIF	2	2	1	2	1	3	200	919	1213171	1214121	1245	1265	1214339	-32768	1327	200.580000000075	-32768	-32768	-32768	-32768	-32768	-32768	-32768	-32768	-32768	-32768	-32768	-1246906.42	1214335	1214376	42	495.700012207031	375.5	297.799987792969	359.899993896484
2	ehmi0401s	r	0	l	w	23	0	4	80	368	-1	S2C1.TIF	S2C2.TIF	S1C1.TIF	2	2	1	1	2	1	200	618	1215807	1216457	1285	1295	1216783	-32768	1304	309.033999999985	-32768	-32768	-32768	-32768	-32768	-32768	-32768	-32768	-32768	-32768	-32768	-1249241.966	1216779	1216822	44	508.600006103516	367.299987792969	288.200012207031	355.200012207031
2	ehmi0401s	r	0	l	w	23	0	4	81	369	1	S2C3.TIF	S2C1.TIF	S1C3.TIF	2	2	1	3	1	3	200	502	1218552	1219052	1225	1229	1219122	-32768	1222	53.7639999999665	-32768	-32768	-32768	-32768	-32768	-32768	-32768	-32768	-32768	-32768	-32768	-1251836.236	1219301	1219338	38	505	364.200012207031	680.599975585938	372.200012207031
2	ehmi0401s	r	0	l	w	23	1	4	82	370	1	S2C1.TIF	S2C3.TIF	S1C2.TIF	2	2	1	1	3	2	200	627	1220470	1221120	1148	1150	1221363	-32768	1102	226.381000000052	-32768	-32768	-32768	-32768	-32768	-32768	-32768	-32768	-32768	-32768	-32768	-1253904.619	1221359	1221402	44	507.600006103516	363.399993896484	703.900024414062	364.5
2	ehmi0401s	r	0	l	w	23	0	4	83	371	-1	S2C3.TIF	S2C2.TIF	S1C3.TIF	2	2	1	3	2	3	200	654	1222717	1223367	1198	1194	1223655	-32768	1212	271.225000000093	-32768	-32768	-32768	-32768	-32768	-32768	-32768	-32768	-32768	-32768	-32768	-1256151.775	1223653	1223707	55	499.600006103516	374.200012207031	315.600006103516	349.5
2	ehmi0401s	r	0	l	w	23	0	4	84	372	1	S2C3.TIF	S2C2.TIF	S1C3.TIF	2	2	1	3	2	3	200	784	1225500	1226300	1229	1213	1226507	-32768	1197	189.821999999927	-32768	-32768	-32768	-32768	-32768	-32768	-32768	-32768	-32768	-32768	-32768	-1259085.178	1226507	1226561	55	511.200012207031	364	681.5	364.100006103516
2	ehmi0401s	r	0	l	w	23	0	4	85	373	1	S1C3.TIF	S1C2.TIF	S2C3.TIF	1	1	2	3	2	3	200	960	1227649	1228599	1118	1103	1228857	-32768	1121	241.206999999937	-32768	-32768	-32768	-32768	-32768	-32768	-32768	-32768	-32768	-32768	-32768	-1261383.793	1228853	1228899	47	503.399993896484	358.799987792969	730.099975585938	360.700012207031
2	ehmi0401s	r	0	l	w	23	1	4	86	374	1	S2C1.TIF	S2C2.TIF	S1C3.TIF	2	2	1	1	2	3	200	834	1230356	1231206	1121	1123	1231255	-32768	1127	32.1380000000354	1231464	1231506	43	498.700012207031	360.700012207031	299.799987792969	358.799987792969	131.800003051758	276.5	5.69940268633396	179.451807472372	241.138000000035	1231809	1231877	69	303.399993896484	358.899993896484	708.200012207031	376.200012207031
2	ehmi0401s	r	0	l	w	23	1	4	87	375	-1	S2C1.TIF	S2C2.TIF	S1C3.TIF	2	2	1	1	2	3	200	928	1233339	1234289	1149	1153	1234548	-32768	1137	241.759000000078	-32768	-32768	-32768	-32768	-32768	-32768	-32768	-32768	-32768	-32768	-32768	-1267074.241	1234619	1234663	45	537.599975585938	361.5	294.100006103516	350.799987792969
2	ehmi0401s	r	0	l	w	23	1	4	88	376	-1	S1C2.TIF	S1C3.TIF	S2C1.TIF	1	1	2	2	3	1	200	849	1235884	1236734	1151	1155	1236912	-32768	1179	160.669999999925	-32768	-32768	-32768	-32768	-32768	-32768	-32768	-32768	-32768	-32768	-32768	-1269519.33	1236908	1236945	38	492.5	365.700012207031	349.299987792969	355.100006103516
2	ehmi0401s	r	0	l	w	23	1	4	89	377	1	S1C3.TIF	S1C2.TIF	S2C1.TIF	1	1	2	3	2	1	200	672	1238150	1238850	1184	1178	1239038	-32768	1141	171.571999999927	-32768	-32768	-32768	-32768	-32768	-32768	-32768	-32768	-32768	-32768	-32768	-1271634.428	1239119	1239162	44	495.200012207031	357.399993896484	719.400024414062	348.5
2	ehmi0401s	r	0	l	w	23	0	4	90	378	1	S2C2.TIF	S2C1.TIF	S1C2.TIF	2	2	1	2	1	2	200	701	1240226	1240926	1050	1043	1241196	-32768	1127	253.198000000091	-32768	-32768	-32768	-32768	-32768	-32768	-32768	-32768	-32768	-32768	-32768	-1273710.802	1241189	1241223	35	500.5	365.200012207031	684.299987792969	361.200012207031
2	ehmi0401s	r	0	l	w	23	1	4	91	379	-1	S2C2.TIF	S2C3.TIF	S1C1.TIF	2	2	1	2	3	1	200	971	1242560	1243560	1279	1280	1243759	-32768	1279	183.107000000076	-32768	-32768	-32768	-32768	-32768	-32768	-32768	-32768	-32768	-32768	-32768	-1276343.893	1243939	1243983	45	520	370.899993896484	305.600006103516	363.200012207031
2	ehmi0401s	r	0	l	w	23	0	4	92	380	-1	S2C3.TIF	S2C1.TIF	S1C3.TIF	2	2	1	3	1	3	200	916	1245302	1246202	1200	1204	1246407	-32768	1228	187.956999999937	-32768	-32768	-32768	-32768	-32768	-32768	-32768	-32768	-32768	-32768	-32768	-1278987.043	1246500	1246544	45	531.900024414062	362.299987792969	298.600006103516	351.5
2	ehmi0401s	r	0	l	w	23	0	4	93	381	-1	S2C1.TIF	S2C2.TIF	S1C1.TIF	2	2	1	1	2	1	200	980	1248251	1249251	995	998	1249633	-32768	972	365.283999999985	-32768	-32768	-32768	-32768	-32768	-32768	-32768	-32768	-32768	-32768	-32768	-1282035.716	1249628	1249665	38	496.5	362	307.799987792969	352.100006103516
2	ehmi0401s	r	0	l	w	23	0	4	94	382	-1	S1C3.TIF	S1C1.TIF	S2C3.TIF	1	1	2	3	1	3	200	879	1251266	1252166	1279	1281	1252400	-32768	1285	217.375	-32768	-32768	-32768	-32768	-32768	-32768	-32768	-32768	-32768	-32768	-32768	-1284950.625	1252458	1252493	36	472.200012207031	363.299987792969	305.299987792969	355.899993896484
2	ehmi0401s	r	0	l	w	23	1	4	95	383	1	S2C2.TIF	S2C3.TIF	S1C1.TIF	2	2	1	2	3	1	200	601	1253566	1254166	1172	1160	1254356	-32768	1168	174.131000000052	1254353	1254401	49	497.200012207031	363.899993896484	660.900024414062	361.899993896484	93.4000015258789	151.600006103516	4.70437525917097	0.700984423179038	171.131000000052	1254676	1254697	22	787.5	352.299987792969	716.599975585938	363.799987792969
2	ehmi0401s	r	0	l	w	23	1	4	96	384	1	S2C1.TIF	S2C2.TIF	S1C3.TIF	2	2	1	1	2	3	200	838	1255781	1256631	1250	1265	1256858	-32768	1280	210.54700000002	-32768	-32768	-32768	-32768	-32768	-32768	-32768	-32768	-32768	-32768	-32768	-1289415.453	1256854	1256893	40	499.200012207031	363.799987792969	682	369
3	evmi0414f	r	0	r	w	21	0	0	1	0	1	S2C3.TIF	S2C2.TIF	S1C3.TIF	2	2	1	3	2	3	200	709	146305	147155	1925	1945	147451	-32768	2099	277.981	147445	147485	41	516.299987792969	345.399993896484	762.299987792969	353.100006103516	169.600006103516	370.899993896484	7.02201203908822	-1.8005293612742	271.981	151862	151896	35	519.099975585938	352.700012207031	724	346.5
3	evmi0414f	r	0	r	w	21	0	1	1	1	1	S1C1.TIF	S1C2.TIF	S2C1.TIF	1	1	2	1	2	1	200	971	157221	158221	2035	2034	158569	-32768	1971	330.121000000014	-32768	-32768	-32768	-32768	-32768	-32768	-32768	-32768	-32768	-32768	-32768	-191006.879	158565	158603	39	529.099975585938	349.799987792969	728.900024414062	349.799987792969
3	evmi0414f	r	0	r	w	21	1	1	2	2	1	S1C3.TIF	S1C1.TIF	S2C2.TIF	1	1	2	3	1	2	200	683	159663	160363	1685	1682	160598	-32768	1750	217.556000000011	160692	160730	39	475.299987792969	365	788.900024414062	363.600006103516	222.600006103516	458	8.93456393414107	0.257248660443121	311.556000000011	160898	160913	16	774.900024414062	368.799987792969	741.400024414062	360.399993896484
3	evmi0414f	r	0	r	w	21	0	1	3	3	-1	S2C3.TIF	S2C1.TIF	S1C3.TIF	2	2	1	3	1	3	200	913	163770	164670	1875	1885	164957	-32768	1950	269.719000000012	164953	164985	33	529.200012207031	355	714.900024414062	360.299987792969	157.899993896484	306.799987792969	5.31548750825556	-1.6418604880421	265.719000000012	165666	165692	27	450.600006103516	379.899993896484	354.200012207031	376.100006103516
3	evmi0414f	r	0	r	w	21	0	1	4	4	1	S1C1.TIF	S1C2.TIF	S2C1.TIF	1	1	2	1	2	1	200	920	166713	167663	1993	2009	167952	-32768	2081	270.712999999989	-32768	-32768	-32768	-32768	-32768	-32768	-32768	-32768	-32768	-32768	-32768	-200449.287	167947	167980	34	542.200012207031	372.799987792969	739.900024414062	368.899993896484
3	evmi0414f	r	0	r	w	21	1	1	5	5	1	S2C2.TIF	S2C3.TIF	S1C1.TIF	2	2	1	2	3	1	200	590	169316	170066	2326	2342	170385	-32768	2483	301.097999999998	170381	170423	43	533.700012207031	349.799987792969	375.899993896484	365.299987792969	136	319.5	4.54989394711699	-174.374714764075	297.097999999998	170592	170637	46	367.600006103516	365.600006103516	742	377.399993896484
3	evmi0414f	r	0	r	w	21	0	1	6	6	1	S1C3.TIF	S1C2.TIF	S2C3.TIF	1	1	2	3	2	3	200	768	171912	173112	2121	2119	173399	-32768	2160	269.744000000006	173394	173440	47	532.700012207031	348.600006103516	771.900024414062	381.299987792969	147.5	309	6.88855585511691	-7.81747513946032	264.744000000006	173993	174005	13	745.400024414062	376.299987792969	746.599975585938	353.700012207031
3	evmi0414f	r	0	r	w	21	1	1	7	7	1	S1C2.TIF	S1C1.TIF	S2C3.TIF	1	1	2	2	1	3	200	943	175371	177821	2113	2117	178073	-32768	2090	233.405999999988	178069	178108	40	548.599975585938	369.299987792969	768.799987792969	363.399993896484	154.800003051758	289.200012207031	6.29370632202118	1.5414129134846	229.405999999988	178635	178643	9	743.200012207031	366.100006103516	728.799987792969	368.799987792969
3	evmi0414f	r	0	r	w	21	0	1	8	8	1	S2C1.TIF	S2C2.TIF	S1C1.TIF	2	2	1	1	2	1	200	892	181501	182401	1644	1635	182682	-32768	1688	262.80799999999	-32768	-32768	-32768	-32768	-32768	-32768	-32768	-32768	-32768	-32768	-32768	-215187.192	182678	182709	32	526.5	353.899993896484	722	363
3	evmi0414f	r	0	r	w	21	1	1	9	9	1	S1C2.TIF	S1C3.TIF	S2C1.TIF	1	1	2	2	3	1	200	526	183762	184312	1835	1861	184676	-32768	1940	346.458000000013	184673	184711	39	531.200012207031	358.200012207031	766.700012207031	392.700012207031	171	334.600006103516	6.80100641283363	-8.36976199215187	343.458000000013	185080	185095	16	741.400024414062	388.299987792969	738.599975585938	356.600006103516
3	evmi0414f	r	0	r	w	21	0	1	10	10	-1	S2C2.TIF	S2C3.TIF	S1C2.TIF	2	2	1	2	3	2	200	564	187273	187873	1710	1704	188228	-32768	1687	336.975999999995	188224	188251	28	535.200012207031	363.100006103516	687.5	359.700012207031	150.899993896484	297.600006103516	4.37124940549422	1.28071873455877	332.975999999995	188520	188630	111	683.099975585938	358	290.600006103516	382.700012207031
3	evmi0414f	r	0	r	w	21	0	1	11	11	-1	S2C3.TIF	S2C2.TIF	S1C3.TIF	2	2	1	3	2	3	200	585	191449	192049	1826	1796	192370	-32768	1666	303.065999999992	-32768	-32768	-32768	-32768	-32768	-32768	-32768	-32768	-32768	-32768	-32768	-224834.934	192368	192429	62	540.700012207031	362.600006103516	282.600006103516	391
3	evmi0414f	r	0	r	w	21	1	1	12	12	-1	S1C1.TIF	S1C3.TIF	S2C2.TIF	1	1	2	1	3	2	200	827	193486	194336	1818	1842	194597	-32768	1965	243.040999999997	-32768	-32768	-32768	-32768	-32768	-32768	-32768	-32768	-32768	-32768	-32768	-227121.959	194593	194628	36	544.400024414062	362.700012207031	322.200012207031	385.200012207031
3	evmi0414f	r	0	r	w	21	1	1	13	13	-1	S1C3.TIF	S1C1.TIF	S2C2.TIF	1	1	2	3	1	2	200	748	197342	198442	1872	1916	198734	-32768	2174	273.549999999988	-32768	-32768	-32768	-32768	-32768	-32768	-32768	-32768	-32768	-32768	-32768	-231228.45	198731	198816	86	542.299987792969	360.5	286.5	399.799987792969
3	evmi0414f	r	0	r	w	21	0	1	14	14	-1	S1C3.TIF	S1C2.TIF	S2C3.TIF	1	1	2	3	2	3	200	634	199851	200501	1744	1752	200847	-32768	1904	327.785000000003	-32768	-32768	-32768	-32768	-32768	-32768	-32768	-32768	-32768	-32768	-32768	-233287.215	200843	200879	37	542.599975585938	363.899993896484	321.799987792969	380.600006103516
3	evmi0414f	r	0	r	w	21	1	1	15	15	1	S2C3.TIF	S2C1.TIF	S1C2.TIF	2	2	1	3	1	2	200	899	202243	203143	1952	1955	203419	-32768	1931	258.060999999987	203617	203668	52	528	363.299987792969	777.5	391.399993896484	158.199996948242	401.799987792969	7.17402754120101	-6.45332458778095	456.060999999987	203919	203936	18	777.799987792969	389.5	740.400024414062	372.5
3	evmi0414f	r	0	r	w	21	0	1	16	16	-1	S1C2.TIF	S1C1.TIF	S2C2.TIF	1	1	2	2	1	2	200	789	205025	205825	1803	1810	206108	-32768	1766	265.228000000003	-32768	-32768	-32768	-32768	-32768	-32768	-32768	-32768	-32768	-32768	-32768	-238610.772	206104	206139	36	531.799987792969	351	329.299987792969	370.600006103516
3	evmi0414f	r	0	r	w	21	1	1	17	17	-1	S2C1.TIF	S2C2.TIF	S1C3.TIF	2	2	1	1	2	3	200	559	208535	209085	1568	1553	209384	-32768	1498	280.584999999992	-32768	-32768	-32768	-32768	-32768	-32768	-32768	-32768	-32768	-32768	-32768	-241871.415	209378	209414	37	539.099975585938	346.299987792969	311.799987792969	352.899993896484
3	evmi0414f	r	0	r	w	21	0	1	18	18	1	S2C3.TIF	S2C2.TIF	S1C3.TIF	2	2	1	3	2	3	200	987	210463	213837	1581	1594	214089	-32768	1731	233.956000000006	-32768	-32768	-32768	-32768	-32768	-32768	-32768	-32768	-32768	-32768	-32768	-246623.044	214085	214115	31	532.099975585938	349.899993896484	718.299987792969	357.399993896484
3	evmi0414f	r	0	r	w	21	1	1	19	19	1	S2C1.TIF	S2C3.TIF	S1C2.TIF	2	2	1	1	3	2	200	851	215213	216813	2002	2032	217042	-32768	2149	211.606999999989	-32768	-32768	-32768	-32768	-32768	-32768	-32768	-32768	-32768	-32768	-32768	-249598.393	217039	217233	195	538.099975585938	361.399993896484	731	389.100006103516
3	evmi0414f	r	0	r	w	21	1	1	20	20	-1	S1C2.TIF	S1C1.TIF	S2C3.TIF	1	1	2	2	1	3	200	730	218841	219591	1633	1643	219912	-32768	1771	302.910999999993	219908	219946	39	540.200012207031	350.299987792969	712.700012207031	356	123.300003051758	296.700012207031	4.93833955405666	-1.9007261199385	298.910999999993	220070	220125	56	700.299987792969	360.700012207031	346.700012207031	410.600006103516
3	evmi0414f	r	0	r	w	21	1	1	21	21	-1	S2C1.TIF	S2C3.TIF	S1C2.TIF	2	2	1	1	3	2	200	972	221165	222165	1941	1904	222422	-32768	1755	239.516999999993	-32768	-32768	-32768	-32768	-32768	-32768	-32768	-32768	-32768	-32768	-32768	-254950.483	222414	222448	35	548.099975585938	355.799987792969	331	379.899993896484
3	evmi0414f	r	0	r	w	21	0	1	22	22	1	S2C2.TIF	S2C3.TIF	S1C2.TIF	2	2	1	2	3	2	200	513	223908	224458	1981	1980	224758	-32768	1993	282.339000000007	224754	224804	51	541.5	352.600006103516	772.400024414062	408.399993896484	141.699996948242	345.5	6.78006390595919	-13.6797878852607	278.339000000007	225709	225720	12	749.5	365.799987792969	732.5	360
3	evmi0414f	r	0	r	w	21	1	1	23	23	-1	S2C3.TIF	S2C2.TIF	S1C1.TIF	2	2	1	3	2	1	200	892	246009	246909	2142	2150	247168	-32768	2123	241.755000000005	-32768	-32768	-32768	-32768	-32768	-32768	-32768	-32768	-32768	-32768	-32768	-279694.245	247163	247208	46	529.200012207031	354.5	313	365.299987792969
3	evmi0414f	r	0	r	w	21	1	1	24	24	1	S1C3.TIF	S1C1.TIF	S2C2.TIF	1	1	2	3	1	2	200	755	248259	249009	2012	2019	249247	-32768	2002	220.464999999997	249243	249305	63	527.5	345.600006103516	784.799987792969	387.899993896484	135.600006103516	333.5	7.43000812817997	-9.38847452360648	216.464999999997	249424	249444	21	785.700012207031	389.600006103516	738.299987792969	356.399993896484
3	evmi0414f	r	0	r	w	21	0	1	25	25	-1	S1C1.TIF	S1C3.TIF	S2C1.TIF	1	1	2	1	3	1	200	663	250498	251148	2102	2104	251406	-32768	2108	239.926999999996	-32768	-32768	-32768	-32768	-32768	-32768	-32768	-32768	-32768	-32768	-32768	-283934.073	251402	251437	36	528.700012207031	351.799987792969	327.100006103516	374.399993896484
3	evmi0414f	r	0	r	w	21	1	1	26	26	1	S2C1.TIF	S2C2.TIF	S1C3.TIF	2	2	1	1	2	3	200	687	252503	253203	2001	2022	253442	-32768	2085	220.742999999988	253438	253496	59	526.299987792969	351	764.700012207031	383.100006103516	137.100006103516	333.899993896484	6.86379656260125	-7.71213131530902	216.742999999988	253638	253658	21	763.200012207031	389.200012207031	725.599975585938	350.700012207031
3	evmi0414f	r	0	r	w	21	1	1	27	27	-1	S2C2.TIF	S2C1.TIF	S1C3.TIF	2	2	1	2	1	3	200	609	256966	257566	2139	2138	257836	-32768	2222	252.715999999986	-32768	-32768	-32768	-32768	-32768	-32768	-32768	-32768	-32768	-32768	-32768	-290351.284	257831	257867	37	525.099975585938	354.299987792969	300.799987792969	383.200012207031
3	evmi0414f	r	0	r	w	21	0	1	28	28	1	S1C2.TIF	S1C3.TIF	S2C2.TIF	1	1	2	2	3	2	200	756	258931	261631	1896	1937	261904	-32768	2082	254.434000000008	-32768	-32768	-32768	-32768	-32768	-32768	-32768	-32768	-32768	-32768	-32768	-294417.566	261899	262010	112	528.099975585938	346.899993896484	736.200012207031	361.5
3	evmi0414f	r	0	r	w	21	1	1	29	29	1	S1C2.TIF	S1C1.TIF	S2C3.TIF	1	1	2	2	1	3	200	515	264033	266133	2160	2174	266446	-32768	2128	294.625	266438	266471	34	546.299987792969	345.899993896484	355.600006103516	360.799987792969	157.800003051758	315	5.48093208971713	-175.520265315211	286.625	266873	267062	190	352	350.700012207031	678.5	362.799987792969
3	evmi0414f	r	0	r	w	21	0	1	30	30	1	S1C2.TIF	S1C1.TIF	S2C2.TIF	1	1	2	2	1	2	200	757	268428	269178	2028	2010	269526	-32768	1999	330.563000000024	269516	269560	45	531.099975585938	342.600006103516	362	356.600006103516	133	298.299987792969	4.86887184288421	-175.261109270568	320.563000000024	269812	269856	45	351.799987792969	360.200012207031	751.299987792969	361.399993896484
3	evmi0414f	r	0	r	w	21	1	1	31	31	-1	S1C2.TIF	S1C3.TIF	S2C1.TIF	1	1	2	2	3	1	200	803	271351	272301	2030	2038	272435	-32768	2036	115.783999999985	272650	272691	42	531.200012207031	377	368.600006103516	387.600006103516	136.5	306.100006103516	4.68236029241476	-176.265453208596	330.783999999985	273237	273252	16	356	390.600006103516	331.5	375.399993896484
3	evmi0414f	r	0	r	w	21	0	1	32	32	-1	S1C3.TIF	S1C1.TIF	S2C3.TIF	1	1	2	3	1	3	200	646	343288	343938	1806	1802	344182	-32768	1784	226.482000000018	-32768	-32768	-32768	-32768	-32768	-32768	-32768	-32768	-32768	-32768	-32768	-376723.518	344177	344210	34	525.200012207031	370.399993896484	317.100006103516	395
3	evmi0414f	r	0	r	w	21	1	1	33	33	1	S2C1.TIF	S2C2.TIF	S1C3.TIF	2	2	1	1	2	3	200	952	345622	346572	1895	1903	346820	-32768	1993	229.532999999996	346815	346862	48	509.399993896484	377.399993896484	315.299987792969	408.600006103516	154.800003051758	303	5.6414879982649	-170.843102384613	224.532999999996	347246	347268	23	770.5	385.799987792969	713.099975585938	382.600006103516
3	evmi0414f	r	0	r	w	21	1	1	34	34	1	S2C3.TIF	S2C2.TIF	S1C1.TIF	2	2	1	3	2	1	200	891	348908	349808	2150	2167	350090	-32768	2117	263.867000000027	-32768	-32768	-32768	-32768	-32768	-32768	-32768	-32768	-32768	-32768	-32768	-382594.133	350087	350144	58	514.299987792969	380.5	748.400024414062	386.399993896484
3	evmi0414f	r	0	r	w	21	0	1	35	35	1	S1C1.TIF	S1C3.TIF	S2C1.TIF	1	1	2	1	3	1	200	680	351218	351918	1847	1836	352148	-32768	1913	212.213999999978	352145	352188	44	519.200012207031	379.899993896484	374.5	377.299987792969	120	237.800003051758	4.15871929890871	178.969813695595	209.213999999978	352455	352480	26	813.700012207031	387.899993896484	727.700012207031	375.299987792969
3	evmi0414f	r	0	r	w	21	0	1	36	36	-1	S1C2.TIF	S1C3.TIF	S2C2.TIF	1	1	2	2	3	2	200	520	353537	354087	1802	1804	354341	-32768	1879	236.929000000004	-32768	-32768	-32768	-32768	-32768	-32768	-32768	-32768	-32768	-32768	-32768	-386872.071	354337	354369	33	529	378.299987792969	325	392.700012207031
3	evmi0414f	r	0	r	w	21	1	1	37	37	1	S2C1.TIF	S2C3.TIF	S1C2.TIF	2	2	1	1	3	2	200	512	355456	356006	1916	1906	356304	-32768	1916	281.001999999979	356301	356356	56	527.5	381.5	762.5	409.200012207031	125.900001525879	302.299987792969	6.76130257958022	-6.76087551244368	278.001999999979	356618	356633	16	741.400024414062	405.100006103516	725.400024414062	371.600006103516
3	evmi0414f	r	0	r	w	21	0	1	38	38	-1	S2C1.TIF	S2C3.TIF	S1C1.TIF	2	2	1	1	3	1	200	722	357667	358417	1767	1761	358645	-32768	1714	210.156000000017	-32768	-32768	-32768	-32768	-32768	-32768	-32768	-32768	-32768	-32768	-32768	-391202.844	358641	358682	42	520.299987792969	374.700012207031	313.299987792969	378.700012207031
3	evmi0414f	r	0	r	w	21	0	1	39	39	1	S2C2.TIF	S2C1.TIF	S1C2.TIF	2	2	1	2	1	2	200	633	359739	360389	1787	1800	360614	-32768	1863	207.155000000028	360610	360647	38	513	370.700012207031	773.700012207031	375.5	193.800003051758	398.200012207031	7.44984508857423	-1.05934921986924	203.155000000028	360954	360968	15	749.900024414062	385	718.200012207031	370
3	evmi0414f	r	0	r	w	21	1	1	40	40	1	S2C2.TIF	S2C1.TIF	S1C3.TIF	2	2	1	2	1	3	200	688	362041	362741	1862	1883	362974	-32768	2028	215.485999999975	-32768	-32768	-32768	-32768	-32768	-32768	-32768	-32768	-32768	-32768	-32768	-395526.514	362971	363010	40	516.5	381.299987792969	756.5	384.700012207031
3	evmi0414f	r	0	r	w	21	0	1	41	41	-1	S2C1.TIF	S2C2.TIF	S1C1.TIF	2	2	1	1	2	1	200	972	364097	365097	1987	2007	365339	-32768	2040	224.659999999974	-32768	-32768	-32768	-32768	-32768	-32768	-32768	-32768	-32768	-32768	-32768	-397882.34	365335	365371	37	519.599975585938	378	317.799987792969	395
3	evmi0414f	r	0	r	w	21	1	1	42	42	-1	S1C3.TIF	S1C2.TIF	S2C1.TIF	1	1	2	3	2	1	200	994	366440	367440	1823	1822	367680	-32768	1742	222.174999999988	-32768	-32768	-32768	-32768	-32768	-32768	-32768	-32768	-32768	-32768	-32768	-400225.825	367675	367711	37	518.400024414062	364.299987792969	308	376.600006103516
3	evmi0414f	r	0	r	w	21	0	1	43	43	-1	S2C2.TIF	S2C3.TIF	S1C2.TIF	2	2	1	2	3	2	200	955	369055	370005	1747	1764	370245	-32768	1861	222.248000000021	-32768	-32768	-32768	-32768	-32768	-32768	-32768	-32768	-32768	-32768	-32768	-402790.752	370241	370273	33	522.299987792969	380.299987792969	317.799987792969	384.600006103516
3	evmi0414f	r	0	r	w	21	1	1	44	44	-1	S2C2.TIF	S2C1.TIF	S1C3.TIF	2	2	1	2	1	3	200	887	371317	372217	1806	1830	372443	-32768	1900	208.666000000027	-32768	-32768	-32768	-32768	-32768	-32768	-32768	-32768	-32768	-32768	-32768	-405002.334	372439	372485	47	516.700012207031	372.200012207031	305.799987792969	380.299987792969
3	evmi0414f	r	0	r	w	21	0	1	45	45	1	S2C3.TIF	S2C1.TIF	S1C3.TIF	2	2	1	3	1	3	200	765	373852	374602	2076	2085	374915	-32768	2115	296.056999999972	-32768	-32768	-32768	-32768	-32768	-32768	-32768	-32768	-32768	-32768	-32768	-407386.943	374910	374955	46	519.599975585938	386.399993896484	750.299987792969	396
3	evmi0414f	r	0	r	w	21	0	1	46	46	1	S1C3.TIF	S1C1.TIF	S2C3.TIF	1	1	2	3	1	3	200	565	376001	376601	1938	1944	376823	-32768	1985	205.146999999997	376819	376848	30	517.400024414062	376.899993896484	353.399993896484	399.600006103516	154.5	321.600006103516	4.75770289266752	-172.108960792834	201.146999999997	376951	377009	59	350.5	395	736	403.200012207031
3	evmi0414f	r	0	r	w	21	0	1	47	47	1	S1C3.TIF	S1C2.TIF	S2C3.TIF	1	1	2	3	2	3	200	928	378061	379011	2039	2037	379299	-32768	1977	269.902000000002	-32768	-32768	-32768	-32768	-32768	-32768	-32768	-32768	-32768	-32768	-32768	-411797.098	379295	379342	48	503.799987792969	376.200012207031	746.900024414062	400.299987792969
3	evmi0414f	r	0	r	w	21	0	1	48	48	1	S1C3.TIF	S1C1.TIF	S2C3.TIF	1	1	2	3	1	3	200	811	380399	381199	1528	1527	381442	-32768	1570	225.501999999979	381438	381488	51	518.799987792969	365.200012207031	796.400024414062	376.700012207031	155	301.899993896484	7.92698623052813	-2.3858149981583	221.501999999979	381652	381673	22	785.400024414062	381.399993896484	729.299987792969	368.299987792969
3	evmi0414f	r	0	r	w	21	1	1	49	49	1	S1C3.TIF	S1C2.TIF	S2C1.TIF	1	1	2	3	2	1	200	813	382789	383589	1760	1778	383836	-32768	1858	229.407000000007	-32768	-32768	-32768	-32768	-32768	-32768	-32768	-32768	-32768	-32768	-32768	-416374.593	383832	383875	44	506.399993896484	368.600006103516	752.5	382.899993896484
3	evmi0414f	r	0	r	w	21	0	1	50	50	-1	S1C3.TIF	S1C1.TIF	S2C3.TIF	1	1	2	3	1	3	200	970	384917	385917	1928	1947	386160	-32768	1909	225.525000000023	-32768	-32768	-32768	-32768	-32768	-32768	-32768	-32768	-32768	-32768	-32768	-418702.475	386155	386201	47	515.799987792969	371.299987792969	290.399993896484	417.799987792969
3	evmi0414f	r	0	r	w	21	0	1	51	51	-1	S2C2.TIF	S2C1.TIF	S1C2.TIF	2	2	1	2	1	2	200	548	387549	388099	1513	1499	388337	-32768	1432	221.468999999983	-32768	-32768	-32768	-32768	-32768	-32768	-32768	-32768	-32768	-32768	-32768	-420883.531	388333	388367	35	519.700012207031	361.100006103516	310.899993896484	372.299987792969
3	evmi0414f	r	0	r	w	21	0	1	52	52	-1	S2C3.TIF	S2C2.TIF	S1C3.TIF	2	2	1	3	2	3	200	949	389426	390376	2022	2039	390641	-32768	2047	246.773999999976	-32768	-32768	-32768	-32768	-32768	-32768	-32768	-32768	-32768	-32768	-32768	-423162.226	390637	390748	112	521.200012207031	358.799987792969	295.100006103516	384.299987792969
3	evmi0414f	r	0	r	w	21	0	1	53	53	1	S1C2.TIF	S1C1.TIF	S2C2.TIF	1	1	2	2	1	2	200	735	392089	392839	1568	1578	393137	-32768	1706	280	-32768	-32768	-32768	-32768	-32768	-32768	-32768	-32768	-32768	-32768	-32768	-425625	393133	393185	53	525.099975585938	369.5	749.599975585938	367.5
3	evmi0414f	r	0	r	w	21	0	1	54	54	1	S1C1.TIF	S1C3.TIF	S2C1.TIF	1	1	2	1	3	1	200	610	394280	394880	1401	1404	395126	-32768	1478	228.472999999998	395121	395154	34	521.599975585938	360.5	343.200012207031	359.899993896484	147.100006103516	295.799987792969	5.11910979133687	179.807437322629	223.472999999998	395605	395623	19	763.299987792969	377.799987792969	720.599975585938	367.899993896484
3	evmi0414f	r	0	r	w	21	1	1	55	55	1	S1C1.TIF	S1C2.TIF	S2C3.TIF	1	1	2	1	2	3	200	794	396659	397459	1681	1693	397749	-32768	1877	273.326000000001	-32768	-32768	-32768	-32768	-32768	-32768	-32768	-32768	-32768	-32768	-32768	-430243.674	397745	397820	76	521.299987792969	375.200012207031	716.299987792969	407.799987792969
3	evmi0414f	r	0	r	w	21	1	1	56	56	-1	S2C2.TIF	S2C3.TIF	S1C1.TIF	2	2	1	2	3	1	200	928	398859	399809	1594	1599	400061	-32768	1592	234.380999999994	-32768	-32768	-32768	-32768	-32768	-32768	-32768	-32768	-32768	-32768	-32768	-432594.619	400057	400092	36	511.299987792969	368.399993896484	303.399993896484	378.5
3	evmi0414f	r	0	r	w	21	1	1	57	57	1	S1C2.TIF	S1C3.TIF	S2C1.TIF	1	1	2	2	3	1	200	878	401542	402442	1946	1957	402694	-32768	1996	234.081000000006	-32768	-32768	-32768	-32768	-32768	-32768	-32768	-32768	-32768	-32768	-32768	-435227.919	402690	402740	51	509.299987792969	373.399993896484	734	384.700012207031
3	evmi0414f	r	0	r	w	21	0	1	58	58	1	S2C1.TIF	S2C3.TIF	S1C1.TIF	2	2	1	1	3	1	200	558	403820	404370	1946	1947	404665	-32768	1876	277.375999999989	-32768	-32768	-32768	-32768	-32768	-32768	-32768	-32768	-32768	-32768	-32768	-437155.624	404661	404694	34	515.299987792969	376.799987792969	724.900024414062	375.399993896484
3	evmi0414f	r	0	r	w	21	0	1	59	59	-1	S1C2.TIF	S1C1.TIF	S2C2.TIF	1	1	2	2	1	2	200	858	405734	406584	1922	1935	406852	-32768	1921	251.104999999981	406849	406910	62	513.900024414062	379.299987792969	267	413	131	240.699996948242	7.13044326101043	-172.195156166091	248.104999999981	407368	407388	21	254.5	407.700012207031	312.899993896484	397.299987792969
3	evmi0414f	r	0	r	w	21	1	1	60	60	1	S1C1.TIF	S1C3.TIF	S2C2.TIF	1	1	2	1	3	2	200	531	408415	408965	1521	1542	409222	-32768	1633	240.131999999983	409218	409274	57	512.799987792969	365	785.700012207031	381.799987792969	153.399993896484	302.399993896484	7.80092950659685	-3.54291657744564	236.131999999983	409441	409461	21	783.5	384.700012207031	732.200012207031	370
3	evmi0414f	r	0	r	w	21	1	1	61	61	-1	S1C1.TIF	S1C2.TIF	S2C3.TIF	1	1	2	1	2	3	200	649	410518	411168	1882	1883	411413	-32768	1839	226.756999999983	-32768	-32768	-32768	-32768	-32768	-32768	-32768	-32768	-32768	-32768	-32768	-443954.243	411409	411441	33	513.200012207031	373	318.600006103516	393.700012207031
3	evmi0414f	r	0	r	w	21	0	1	62	62	1	S2C2.TIF	S2C3.TIF	S1C2.TIF	2	2	1	2	3	2	200	513	412853	413403	1709	1697	413662	-32768	1671	241.609999999986	-32768	-32768	-32768	-32768	-32768	-32768	-32768	-32768	-32768	-32768	-32768	-446188.39	413657	413741	85	532.200012207031	370.200012207031	732	355.899993896484
3	evmi0414f	r	0	r	w	21	0	1	63	63	-1	S2C2.TIF	S2C1.TIF	S1C2.TIF	2	2	1	2	1	2	200	515	415151	415701	1527	1539	415924	-32768	1618	205.900000000023	-32768	-32768	-32768	-32768	-32768	-32768	-32768	-32768	-32768	-32768	-32768	-448486.1	415920	415957	38	517.5	365.399993896484	293.399993896484	377.700012207031
3	evmi0414f	r	0	r	w	21	0	1	64	64	1	S2C3.TIF	S2C2.TIF	S1C3.TIF	2	2	1	3	2	3	200	604	417022	417622	1520	1536	417889	-32768	1648	249.516000000003	417885	417930	46	530.599975585938	377.600006103516	791.799987792969	375.399993896484	160.199996948242	348.200012207031	7.45247860744918	0.485345562034918	245.516000000003	418125	418141	17	775.799987792969	380.700012207031	738.900024414062	374.799987792969
3	evmi0414f	r	0	r	w	21	1	1	65	65	-1	S2C1.TIF	S2C3.TIF	S1C2.TIF	2	2	1	1	3	2	200	769	419471	420271	1648	1662	420510	-32768	1732	220.772999999986	-32768	-32768	-32768	-32768	-32768	-32768	-32768	-32768	-32768	-32768	-32768	-453057.227	420506	420539	34	523.400024414062	368.799987792969	303.600006103516	373.5
3	evmi0414f	r	0	r	w	21	1	1	66	66	-1	S2C2.TIF	S2C3.TIF	S1C1.TIF	2	2	1	2	3	1	200	834	422344	423194	1690	1697	423485	-32768	1756	272.773999999976	-32768	-32768	-32768	-32768	-32768	-32768	-32768	-32768	-32768	-32768	-32768	-455980.226	423480	423512	33	523.5	369.600006103516	337.799987792969	372.799987792969
3	evmi0414f	r	0	r	w	21	1	1	67	67	-1	S1C1.TIF	S1C2.TIF	S2C3.TIF	1	1	2	1	2	3	200	524	424658	425208	1449	1474	425465	-32768	1520	239.469999999972	425461	425512	52	525.5	354.700012207031	207.399993896484	407.299987792969	177.100006103516	340.5	9.17443089088631	-170.545326982479	235.469999999972	425678	425705	28	209.399993896484	397.100006103516	326	366.700012207031
3	evmi0414f	r	0	r	w	21	1	1	68	68	-1	S2C3.TIF	S2C2.TIF	S1C1.TIF	2	2	1	3	2	1	200	578	426754	427354	1818	1823	427589	-32768	1900	217.09600000002	-32768	-32768	-32768	-32768	-32768	-32768	-32768	-32768	-32768	-32768	-32768	-460139.904	427585	427623	39	526.400024414062	375.899993896484	308.700012207031	398.799987792969
3	evmi0414f	r	0	r	w	21	1	1	69	69	-1	S1C1.TIF	S1C3.TIF	S2C2.TIF	1	1	2	1	3	2	200	784	428677	429477	1845	1857	429728	-32768	1922	234.195999999996	-32768	-32768	-32768	-32768	-32768	-32768	-32768	-32768	-32768	-32768	-32768	-462261.804	429724	429763	40	512.299987792969	369.399993896484	296.399993896484	420.299987792969
3	evmi0414f	r	0	r	w	21	0	1	70	70	1	S2C1.TIF	S2C2.TIF	S1C1.TIF	2	2	1	1	2	1	200	924	430839	431789	1806	1818	432072	-32768	1840	265.179999999993	-32768	-32768	-32768	-32768	-32768	-32768	-32768	-32768	-32768	-32768	-32768	-464574.82	432067	432122	56	507.399993896484	368.399993896484	750.599975585938	394.899993896484
3	evmi0414f	r	0	r	w	21	1	1	71	71	1	S2C3.TIF	S2C1.TIF	S1C2.TIF	2	2	1	3	1	2	200	793	433260	434060	1544	1547	434313	-32768	1603	235.289999999979	434309	434357	49	520.299987792969	372.600006103516	799.700012207031	386.299987792969	160.699996948242	346.600006103516	7.96981565897513	-2.82728434763527	231.289999999979	434624	434646	23	783.5	386.100006103516	728.5	365.299987792969
3	evmi0414f	r	0	r	w	21	0	1	72	72	-1	S2C1.TIF	S2C2.TIF	S1C1.TIF	2	2	1	1	2	1	200	555	435718	436268	1801	1796	436484	-32768	1805	198.530000000028	-32768	-32768	-32768	-32768	-32768	-32768	-32768	-32768	-32768	-32768	-32768	-469053.47	436480	436525	46	523.799987792969	375.100006103516	320.100006103516	385.5
3	evmi0414f	r	0	r	w	21	0	1	73	73	-1	S2C3.TIF	S2C1.TIF	S1C3.TIF	2	2	1	3	1	3	200	502	437854	438354	1890	1892	438585	-32768	1778	213.429999999993	-32768	-32768	-32768	-32768	-32768	-32768	-32768	-32768	-32768	-32768	-32768	-471139.57	438582	438630	49	544.5	370.200012207031	313.200012207031	378.299987792969
3	evmi0414f	r	0	r	w	21	0	1	74	74	1	S2C1.TIF	S2C3.TIF	S1C1.TIF	2	2	1	1	3	1	200	911	439686	440586	1866	1886	440894	-32768	1849	290.72100000002	-32768	-32768	-32768	-32768	-32768	-32768	-32768	-32768	-32768	-32768	-32768	-473371.279	440891	440938	48	509.200012207031	380.399993896484	744.700012207031	399.100006103516
3	evmi0414f	r	0	r	w	21	0	1	75	75	-1	S1C1.TIF	S1C2.TIF	S2C1.TIF	1	1	2	1	2	1	200	786	442244	443044	1447	1439	443323	-32768	1409	261.277000000002	-32768	-32768	-32768	-32768	-32768	-32768	-32768	-32768	-32768	-32768	-32768	-475829.723	443320	443355	36	519	361.5	290.5	396.200012207031
3	evmi0414f	r	0	r	w	21	0	1	76	76	1	S1C2.TIF	S1C3.TIF	S2C2.TIF	1	1	2	2	3	2	200	658	444406	445056	1646	1673	445380	-32768	1780	306.517999999982	-32768	-32768	-32768	-32768	-32768	-32768	-32768	-32768	-32768	-32768	-32768	-477841.482	445376	445419	44	508.399993896484	373	751.299987792969	385.5
3	evmi0414f	r	0	r	w	21	0	1	77	77	-1	S1C1.TIF	S1C3.TIF	S2C1.TIF	1	1	2	1	3	1	200	993	446475	447475	1701	1708	447718	-32768	1723	225.806999999972	-32768	-32768	-32768	-32768	-32768	-32768	-32768	-32768	-32768	-32768	-32768	-480260.193	447713	447761	49	510.299987792969	378	304.600006103516	380
3	evmi0414f	r	0	r	w	21	0	1	78	78	-1	S2C1.TIF	S2C3.TIF	S1C1.TIF	2	2	1	1	3	1	200	822	448822	449672	1464	1487	449949	-32768	1617	259.235999999975	449944	449998	55	530.200012207031	366.299987792969	248.600006103516	399.100006103516	166.800003051758	331.399993896484	8.1005762320883	-173.328606106599	254.235999999975	450236	450264	29	239.199996948242	396.899993896484	356.899993896484	369.5
3	evmi0414f	r	0	r	w	21	1	1	79	79	-1	S2C1.TIF	S2C2.TIF	S1C3.TIF	2	2	1	1	2	3	200	944	451596	452546	1848	1866	452809	-32768	1943	245.044999999984	-32768	-32768	-32768	-32768	-32768	-32768	-32768	-32768	-32768	-32768	-32768	-485331.955	452805	452836	32	524.200012207031	371.899993896484	328.399993896484	390.799987792969
3	evmi0414f	r	0	r	w	21	1	1	80	80	1	S1C1.TIF	S1C3.TIF	S2C2.TIF	1	1	2	1	3	2	200	540	453863	454413	1410	1412	454675	-32768	1451	243.690999999992	454672	454705	34	525.400024414062	364.299987792969	345.600006103516	377.100006103516	148.5	284.5	5.17238675839177	-175.916964184325	240.690999999992	455002	455024	23	782.200012207031	385.399993896484	730.799987792969	371.899993896484
3	evmi0414f	r	0	r	w	21	1	1	81	81	-1	S1C2.TIF	S1C1.TIF	S2C3.TIF	1	1	2	2	1	3	200	705	456053	456753	1762	1764	457013	-32768	1698	242.456999999995	457010	457070	61	510	365.5	232.5	409.100006103516	145.5	275.700012207031	8.01549812500891	-171.021095184248	239.456999999995	457220	457243	24	222.100006103516	399.799987792969	314.700012207031	379.899993896484
3	evmi0414f	r	0	r	w	21	1	1	82	82	1	S2C2.TIF	S2C3.TIF	S1C1.TIF	2	2	1	2	3	1	200	727	458349	459099	1543	1526	459359	-32768	1463	243.074000000022	459355	459412	58	515.400024414062	357.200012207031	390.899993896484	378.100006103516	104.400001525879	223.699996948242	3.62778954438619	-170.457726792713	239.074000000022	459769	459782	14	757	364.700012207031	729.700012207031	368.299987792969
3	evmi0414f	r	0	r	w	21	0	1	83	83	-1	S1C3.TIF	S1C2.TIF	S2C3.TIF	1	1	2	3	2	3	200	798	460953	461753	1603	1600	462014	-32768	1653	243.636999999988	-32768	-32768	-32768	-32768	-32768	-32768	-32768	-32768	-32768	-32768	-32768	-494538.363	462010	462050	41	509.799987792969	364.399993896484	294.5	388.100006103516
3	evmi0414f	r	0	r	w	21	1	1	84	84	-1	S2C3.TIF	S2C1.TIF	S1C2.TIF	2	2	1	3	1	2	200	944	463101	464051	1731	1747	464286	-32768	1823	217.552000000025	-32768	-32768	-32768	-32768	-32768	-32768	-32768	-32768	-32768	-32768	-32768	-496836.448	464281	464329	49	523.599975585938	369.799987792969	302.399993896484	406.299987792969
3	evmi0414f	r	0	r	w	21	1	1	85	85	1	S2C3.TIF	S2C2.TIF	S1C1.TIF	2	2	1	3	2	1	200	787	465682	466482	1781	1784	466753	-32768	1833	253.106000000029	466749	466797	49	510.100006103516	374	784.599975585938	395	162.699996948242	305.200012207031	7.85481559504321	-4.39978773294109	249.106000000029	467046	467063	18	769.599975585938	394.700012207031	726.200012207031	388.299987792969
3	evmi0414f	r	0	r	w	21	1	1	86	86	-1	S1C3.TIF	S1C2.TIF	S2C1.TIF	1	1	2	3	2	1	200	645	468168	468818	1903	1924	469086	-32768	2040	250.374000000011	-32768	-32768	-32768	-32768	-32768	-32768	-32768	-32768	-32768	-32768	-32768	-501603.626	469082	469113	32	514.099975585938	377.799987792969	329.399993896484	389.799987792969
3	evmi0414f	r	0	r	w	21	1	1	87	87	-1	S1C3.TIF	S1C1.TIF	S2C2.TIF	1	1	2	3	1	2	200	977	470162	471162	1805	1776	471436	-32768	1694	256.330000000016	-32768	-32768	-32768	-32768	-32768	-32768	-32768	-32768	-32768	-32768	-32768	-503947.67	471431	471469	39	529.400024414062	360.700012207031	299.100006103516	378.5
3	evmi0414f	r	0	r	w	21	1	1	88	88	1	S1C1.TIF	S1C2.TIF	S2C3.TIF	1	1	2	1	2	3	200	852	472525	473375	1831	1845	473688	-32768	1900	295.440000000002	473684	473730	47	514.200012207031	373.100006103516	776.700012207031	338.600006103516	158.100006103516	298.899993896484	7.55425936353567	7.51923076208617	291.440000000002	473757	473784	28	747.200012207031	351.200012207031	736.799987792969	369.100006103516
3	evmi0414f	r	0	r	w	21	0	1	89	89	1	S2C2.TIF	S2C1.TIF	S1C2.TIF	2	2	1	2	1	2	200	644	474805	475455	1510	1499	475721	-32768	1464	248.587	475717	475757	41	528.599975585938	357.5	398.600006103516	378.700012207031	114	261.799987792969	3.79056589509529	-170.725447486217	244.587	476090	476110	21	777.200012207031	362.600006103516	725.700012207031	358.299987792969
3	evmi0414f	r	0	r	w	21	1	1	90	90	1	S1C3.TIF	S1C2.TIF	S2C1.TIF	1	1	2	3	2	1	200	959	477195	478145	1810	1827	478477	-32768	1878	314.510999999999	-32768	-32768	-32768	-32768	-32768	-32768	-32768	-32768	-32768	-32768	-32768	-510930.489	478473	478584	112	513.400024414062	382.5	704.599975585938	386.200012207031
3	evmi0414f	r	0	r	w	21	1	1	91	91	1	S2C2.TIF	S2C1.TIF	S1C3.TIF	2	2	1	2	1	3	200	593	479992	480592	1519	1525	480907	-32768	1461	297.407999999996	-32768	-32768	-32768	-32768	-32768	-32768	-32768	-32768	-32768	-32768	-32768	-513377.592	480903	480944	42	490.100006103516	360.799987792969	715.299987792969	378.299987792969
3	evmi0414f	r	0	r	w	21	0	1	92	92	1	S2C3.TIF	S2C1.TIF	S1C3.TIF	2	2	1	3	1	3	200	784	481990	482790	1589	1617	483059	-32768	1736	251.706999999995	483056	483103	48	511.299987792969	379.100006103516	782.200012207031	388.399993896484	163.199996948242	310.700012207031	7.73356459612652	-1.97747226238748	248.706999999995	483255	483273	19	763.400024414062	393.700012207031	725	379.600006103516
3	evmi0414f	r	0	r	w	21	1	1	93	93	-1	S1C2.TIF	S1C3.TIF	S2C1.TIF	1	1	2	2	3	1	200	767	484602	485402	1534	1549	485675	-32768	1667	254.482000000018	485671	485726	56	523.200012207031	359.100006103516	200.699996948242	399.899993896484	165.100006103516	282.200012207031	9.24914427028015	-172.739289161469	250.482000000018	486296	486319	24	369.600006103516	380.700012207031	304.5	378.299987792969
3	evmi0414f	r	0	r	w	21	0	1	94	94	-1	S1C1.TIF	S1C2.TIF	S2C1.TIF	1	1	2	1	2	1	200	605	487660	488260	1593	1571	488532	-32768	1559	254.679999999993	488528	488593	66	529	364.799987792969	226.100006103516	431.100006103516	146.199996948242	314.299987792969	8.84886414844765	-167.585556920663	250.679999999993	488781	488805	25	217.100006103516	421.100006103516	315.899993896484	378.5
3	evmi0414f	r	0	r	w	21	1	1	95	95	-1	S2C3.TIF	S2C1.TIF	S1C2.TIF	2	2	1	3	1	2	200	832	489831	490681	1925	1922	490930	-32768	1921	231.767999999982	-32768	-32768	-32768	-32768	-32768	-32768	-32768	-32768	-32768	-32768	-32768	-523466.232	490925	490959	35	530.400024414062	379.899993896484	330.600006103516	388
3	evmi0414f	r	0	r	w	21	0	1	96	96	-1	S1C2.TIF	S1C3.TIF	S2C2.TIF	1	1	2	2	3	2	200	680	492009	492709	1950	1958	492968	-32768	1952	242.000999999989	-32768	-32768	-32768	-32768	-32768	-32768	-32768	-32768	-32768	-32768	-32768	-525493.999	492965	493003	39	530.799987792969	370.100006103516	308.600006103516	410.899993896484
3	evmi0414f	r	0	r	w	21	1	2	1	97	1	S2C2.TIF	S2C1.TIF	S1C3.TIF	2	2	1	2	1	3	200	963	497427	498377	1617	1612	498661	-32768	1682	266.103000000003	-32768	-32768	-32768	-32768	-32768	-32768	-32768	-32768	-32768	-32768	-32768	-531162.897	498656	498691	36	510.100006103516	371.100006103516	736.400024414062	388.600006103516
3	evmi0414f	r	0	r	w	21	0	2	2	98	1	S1C1.TIF	S1C3.TIF	S2C1.TIF	1	1	2	1	3	1	200	634	500059	500709	1523	1500	500941	-32768	1465	214.20199999999	500937	500971	35	509.600006103516	365.799987792969	307.899993896484	364.100006103516	159.399993896484	317.5	5.77957648894198	179.516410549477	210.20199999999	501255	501396	142	310.299987792969	363.799987792969	681	382.299987792969
3	evmi0414f	r	0	r	w	21	0	2	3	99	1	S1C1.TIF	S1C2.TIF	S2C1.TIF	1	1	2	1	2	1	200	529	502787	503337	1796	1792	503635	-32768	1807	280.799999999988	503631	503687	57	516.5	371.799987792969	754.799987792969	408.399993896484	126.300003051758	319.299987792969	6.898948758941	-8.76879625521354	276.799999999988	503853	503871	19	739.299987792969	406.600006103516	724.599975585938	372.5
3	evmi0414f	r	0	r	w	21	0	2	4	100	-1	S1C3.TIF	S1C2.TIF	S2C3.TIF	1	1	2	3	2	3	200	950	504916	505866	1870	1875	506128	-32768	1897	243.479999999981	-32768	-32768	-32768	-32768	-32768	-32768	-32768	-32768	-32768	-32768	-32768	-538652.52	506124	506159	36	511.299987792969	366.799987792969	308.899993896484	387.600006103516
3	evmi0414f	r	0	r	w	21	1	2	5	101	1	S1C3.TIF	S1C1.TIF	S2C2.TIF	1	1	2	3	1	2	200	518	507219	507769	1699	1702	508071	-32768	1701	284.362000000023	508066	508113	48	513.799987792969	372.700012207031	792.700012207031	390.700012207031	164	337.600006103516	7.97394970265081	-3.71385278396228	279.362000000023	508339	508355	17	765.700012207031	388.399993896484	734.599975585938	368.5
3	evmi0414f	r	0	r	w	21	0	2	6	102	-1	S2C2.TIF	S2C1.TIF	S1C2.TIF	2	2	1	2	1	2	200	669	509397	510097	1705	1714	510170	-32768	1740	55.2320000000182	510167	510186	20	511.299987792969	376.100006103516	556.400024414062	374.200012207031	61.2000007629395	107.099998474121	1.30086569942113	2.41236424561118	52.2320000000182	511080	511104	25	425.5	407.200012207031	330.600006103516	393
3	evmi0414f	r	0	r	w	21	1	2	7	103	-1	S2C2.TIF	S2C1.TIF	S1C3.TIF	2	2	1	2	1	3	200	833	512267	513117	1727	1733	513486	-32768	1737	351.447999999975	-32768	-32768	-32768	-32768	-32768	-32768	-32768	-32768	-32768	-32768	-32768	-545902.552	513482	513530	49	521.700012207031	369.899993896484	326.899993896484	379.899993896484
3	evmi0414f	r	0	r	w	21	1	2	8	104	1	S2C3.TIF	S2C1.TIF	S1C2.TIF	2	2	1	3	1	2	200	681	514857	515557	1939	1919	515858	-32768	1833	282.499000000011	-32768	-32768	-32768	-32768	-32768	-32768	-32768	-32768	-32768	-32768	-32768	-548343.501	515854	515890	37	518.400024414062	385.299987792969	736.5	392.600006103516
3	evmi0414f	r	0	r	w	21	1	2	9	105	1	S1C2.TIF	S1C3.TIF	S2C1.TIF	1	1	2	2	3	1	200	933	517003	517953	1380	1400	518233	-32768	1529	262.41399999999	-32768	-32768	-32768	-32768	-32768	-32768	-32768	-32768	-32768	-32768	-32768	-550738.586	518229	518259	31	522.200012207031	366.799987792969	699.900024414062	361.399993896484
3	evmi0414f	r	0	r	w	21	0	2	10	106	-1	S1C2.TIF	S1C3.TIF	S2C2.TIF	1	1	2	2	3	2	200	579	519388	519988	1652	1641	520250	-32768	1702	244.353000000003	-32768	-32768	-32768	-32768	-32768	-32768	-32768	-32768	-32768	-32768	-32768	-552773.647	520247	520281	35	519.5	375.600006103516	325.5	379.700012207031
3	evmi0414f	r	0	r	w	21	0	2	11	107	1	S2C3.TIF	S2C1.TIF	S1C3.TIF	2	2	1	3	1	3	200	833	521308	522158	1917	1927	522454	-32768	1998	278.869999999995	-32768	-32768	-32768	-32768	-32768	-32768	-32768	-32768	-32768	-32768	-32768	-554943.13	522450	522491	42	526.900024414062	370.700012207031	760.900024414062	382.799987792969
3	evmi0414f	r	0	r	w	21	1	2	12	108	1	S1C3.TIF	S1C2.TIF	S2C1.TIF	1	1	2	3	2	1	200	910	523516	524416	2059	2069	524730	-32768	2113	297.084999999963	-32768	-32768	-32768	-32768	-32768	-32768	-32768	-32768	-32768	-32768	-32768	-557200.915	524726	524792	67	525.200012207031	368.700012207031	747.700012207031	403.100006103516
3	evmi0414f	r	0	r	w	21	0	2	13	109	1	S1C2.TIF	S1C3.TIF	S2C2.TIF	1	1	2	2	3	2	200	993	526128	527128	1755	1740	527447	-32768	1762	301.099000000046	527444	527499	56	522.099975585938	371.5	768.599975585938	361.600006103516	125	289.5	7.04858390138658	2.3097884693004	298.099000000046	527691	527704	14	754	360	726.299987792969	368.899993896484
3	evmi0414f	r	0	r	w	21	1	2	14	110	-1	S2C1.TIF	S2C2.TIF	S1C3.TIF	2	2	1	1	2	3	200	564	528728	529328	1667	1638	529610	-32768	1644	264.393999999971	-32768	-32768	-32768	-32768	-32768	-32768	-32768	-32768	-32768	-32768	-32768	-562113.606	529606	529652	47	520.799987792969	370.299987792969	303.700012207031	389
3	evmi0414f	r	0	r	w	21	0	2	15	111	-1	S2C3.TIF	S2C1.TIF	S1C3.TIF	2	2	1	3	1	3	200	579	530702	531302	1959	1976	531556	-32768	2015	236.222999999998	-32768	-32768	-32768	-32768	-32768	-32768	-32768	-32768	-32768	-32768	-32768	-564087.777	531552	531595	44	524.599975585938	377.200012207031	280.799987792969	390.600006103516
3	evmi0414f	r	0	r	w	21	1	2	16	112	1	S2C2.TIF	S2C1.TIF	S1C3.TIF	2	2	1	2	1	3	200	934	532699	533649	1937	1959	533948	-32768	2057	281.268999999971	533944	534023	80	519.299987792969	387.100006103516	778.099975585938	396	113.5	281	7.39869414307394	-1.97807350705936	277.268999999971	534737	534766	30	884.700012207031	354.5	738.200012207031	364.700012207031
3	evmi0414f	r	0	r	w	21	1	2	17	113	1	S2C1.TIF	S2C3.TIF	S1C2.TIF	2	2	1	1	3	2	200	516	535893	536443	1309	1299	536708	-32768	1306	246.501000000047	-32768	-32768	-32768	-32768	-32768	-32768	-32768	-32768	-32768	-32768	-32768	-569229.499	536704	536743	40	508.899993896484	360	740.5	361.5
3	evmi0414f	r	0	r	w	21	0	2	18	114	-1	S1C1.TIF	S1C3.TIF	S2C1.TIF	1	1	2	1	3	1	200	521	537804	538354	1432	1455	538629	-32768	1513	257.39300000004	-32768	-32768	-32768	-32768	-32768	-32768	-32768	-32768	-32768	-32768	-32768	-571139.607	538625	538667	43	514.799987792969	364.700012207031	271.100006103516	389.600006103516
3	evmi0414f	r	0	r	w	21	1	2	19	115	1	S2C3.TIF	S2C1.TIF	S1C2.TIF	2	2	1	3	1	2	200	653	540013	540663	1906	1889	540933	-32768	1887	252.339999999967	-32768	-32768	-32768	-32768	-32768	-32768	-32768	-32768	-32768	-32768	-32768	-573448.66	540929	540978	50	514.400024414062	381.700012207031	731.400024414062	387
3	evmi0414f	r	0	r	w	21	1	2	20	116	1	S2C3.TIF	S2C2.TIF	S1C1.TIF	2	2	1	3	2	1	200	955	542031	542981	1810	1800	543293	-32768	1774	294.834000000032	-32768	-32768	-32768	-32768	-32768	-32768	-32768	-32768	-32768	-32768	-32768	-575766.166	543289	543422	134	529.099975585938	374.299987792969	679.799987792969	386.700012207031
3	evmi0414f	r	0	r	w	21	1	2	21	117	1	S2C1.TIF	S2C2.TIF	S1C3.TIF	2	2	1	1	2	3	200	712	544720	545420	1580	1624	545697	-32768	1816	259.42200000002	545692	545749	58	521.700012207031	371.700012207031	802.5	377.700012207031	155.899993896484	372.399993896484	8.00184662766389	-1.23109998688911	254.42200000002	545884	545906	23	806.799987792969	377.5	736.299987792969	373.399993896484
3	evmi0414f	r	0	r	w	21	0	2	22	118	1	S1C2.TIF	S1C1.TIF	S2C2.TIF	1	1	2	2	1	2	200	524	546941	547491	1733	1741	547779	-32768	1785	270.34600000002	547775	547827	53	526.700012207031	374.5	762	385.200012207031	146.899993896484	361.600006103516	6.72986412841955	-2.61487096941315	266.34600000002	548116	548135	20	757.400024414062	387.200012207031	714.299987792969	370.600006103516
3	evmi0414f	r	0	r	w	21	0	2	23	119	1	S1C2.TIF	S1C3.TIF	S2C2.TIF	1	1	2	2	3	2	200	913	549185	550085	1682	1663	550378	-32768	1559	274.78899999999	-32768	-32768	-32768	-32768	-32768	-32768	-32768	-32768	-32768	-32768	-32768	-582871.211	550375	550427	53	517.700012207031	361.100006103516	734.599975585938	406.399993896484
3	evmi0414f	r	0	r	w	21	0	2	24	120	1	S1C3.TIF	S1C1.TIF	S2C3.TIF	1	1	2	3	1	3	200	965	551483	552433	1298	1304	552758	-32768	1225	307.219000000041	552754	552801	48	507.799987792969	351.700012207031	790	366.600006103516	164.300003051758	311.200012207031	8.05124634371834	-3.04402922539707	303.219000000041	552942	552959	18	783.200012207031	366.700012207031	739.200012207031	356.799987792969
3	evmi0414f	r	0	r	w	21	0	2	25	121	1	S2C1.TIF	S2C2.TIF	S1C1.TIF	2	2	1	1	2	1	200	710	554009	554709	1611	1613	555023	-32768	1731	297.258999999962	-32768	-32768	-32768	-32768	-32768	-32768	-32768	-32768	-32768	-32768	-32768	-587493.741	555019	555061	43	515.299987792969	370.100006103516	736	380.700012207031
3	evmi0414f	r	0	r	w	21	0	2	26	122	-1	S2C2.TIF	S2C1.TIF	S1C2.TIF	2	2	1	2	1	2	200	741	556103	556853	1771	1780	557206	-32768	1819	335.533000000054	-32768	-32768	-32768	-32768	-32768	-32768	-32768	-32768	-32768	-32768	-32768	-589638.467	557201	557252	52	516.400024414062	374	310	403.899993896484
3	evmi0414f	r	0	r	w	21	0	2	27	123	-1	S2C3.TIF	S2C1.TIF	S1C3.TIF	2	2	1	3	1	3	200	838	558540	559390	1866	1872	559642	-32768	1887	234.287999999942	-32768	-32768	-32768	-32768	-32768	-32768	-32768	-32768	-32768	-32768	-32768	-592175.712	559638	559681	44	499.100006103516	379.799987792969	285.299987792969	390.299987792969
3	evmi0414f	r	0	r	w	21	1	2	28	124	-1	S1C1.TIF	S1C3.TIF	S2C2.TIF	1	1	2	1	3	2	200	892	561076	561976	1954	1918	562257	-32768	1639	263.233000000007	-32768	-32768	-32768	-32768	-32768	-32768	-32768	-32768	-32768	-32768	-32768	-594761.767	562253	562283	31	518.599975585938	366.299987792969	334	385.399993896484
3	evmi0414f	r	0	r	w	21	0	2	29	125	-1	S1C2.TIF	S1C3.TIF	S2C2.TIF	1	1	2	2	3	2	200	989	563328	564328	1606	1610	564593	-32768	1700	247.891999999993	564589	564641	53	510.799987792969	365.600006103516	180	400.100006103516	177.300003051758	289.899993896484	9.44957545570669	-173.995858681936	243.891999999993	565258	565280	23	248.199996948242	342.200012207031	314.799987792969	364.799987792969
3	evmi0414f	r	0	r	w	21	0	2	30	126	1	S1C3.TIF	S1C1.TIF	S2C3.TIF	1	1	2	3	1	3	200	512	566364	566914	1595	1600	567272	-32768	1573	341.054000000004	567268	567315	48	514.099975585938	363.600006103516	777.299987792969	373.799987792969	155.899993896484	326.399993896484	7.51497422029595	-2.23204664803597	337.054000000004	567519	567533	15	765.299987792969	375.799987792969	731.400024414062	369.899993896484
3	evmi0414f	r	0	r	w	21	1	2	31	127	1	S2C2.TIF	S2C3.TIF	S1C1.TIF	2	2	1	2	3	1	200	797	568900	569700	1231	1237	570003	-32768	1376	284.962999999989	570000	570041	42	522.200012207031	358.100006103516	758.900024414062	327.799987792969	161.199996948242	293.299987792969	6.81835791550712	7.31547593070137	281.962999999989	571580	571614	35	582.599975585938	389.5	716.200012207031	372.799987792969
3	evmi0414f	r	0	r	w	21	0	2	32	128	1	S2C3.TIF	S2C2.TIF	S1C3.TIF	2	2	1	3	2	3	200	890	572669	573569	1849	1861	573867	-32768	1798	280.795000000042	-32768	-32768	-32768	-32768	-32768	-32768	-32768	-32768	-32768	-32768	-32768	-606354.205	573863	573907	45	516.700012207031	377.600006103516	744.900024414062	372.799987792969
3	evmi0414f	r	0	r	w	21	1	2	33	129	-1	S2C2.TIF	S2C1.TIF	S1C3.TIF	2	2	1	2	1	3	200	761	575497	576247	1646	1661	576488	-32768	1807	223.967999999993	-32768	-32768	-32768	-32768	-32768	-32768	-32768	-32768	-32768	-32768	-32768	-609032.032	576485	576524	40	516.400024414062	370.200012207031	285.200012207031	382.5
3	evmi0414f	r	0	r	w	21	0	2	34	130	1	S2C2.TIF	S2C3.TIF	S1C2.TIF	2	2	1	2	3	2	200	703	577574	578274	1786	1793	578567	-32768	1820	276.013999999966	-32768	-32768	-32768	-32768	-32768	-32768	-32768	-32768	-32768	-32768	-32768	-611058.986	578562	578622	61	512.299987792969	368.299987792969	741.200012207031	374.399993896484
3	evmi0414f	r	0	r	w	21	1	2	35	131	-1	S2C1.TIF	S2C2.TIF	S1C3.TIF	2	2	1	1	2	3	200	534	579998	580548	1896	1902	580830	-32768	1853	263.640999999945	-32768	-32768	-32768	-32768	-32768	-32768	-32768	-32768	-32768	-32768	-32768	-613334.359	580826	580864	39	521.200012207031	384.5	292.899993896484	398.799987792969
3	evmi0414f	r	0	r	w	21	1	2	36	132	-1	S2C1.TIF	S2C3.TIF	S1C2.TIF	2	2	1	1	3	2	200	777	581920	582720	1866	1862	582948	-32768	1768	210.180000000051	-32768	-32768	-32768	-32768	-32768	-32768	-32768	-32768	-32768	-32768	-32768	-615505.82	582943	582975	33	514.900024414062	376.700012207031	331.200012207031	399.399993896484
3	evmi0414f	r	0	r	w	21	0	2	37	133	1	S1C1.TIF	S1C2.TIF	S2C1.TIF	1	1	2	1	2	1	200	954	584016	584966	1598	1616	585222	-32768	1707	238.787999999942	585217	585258	42	516.700012207031	372	295.399993896484	404.5	149.899993896484	322.799987792969	6.40937950751214	-171.622288718572	233.787999999942	585903	586000	98	337.600006103516	384	679.200012207031	383
3	evmi0414f	r	0	r	w	21	1	2	38	134	-1	S1C3.TIF	S1C2.TIF	S2C1.TIF	1	1	2	3	2	1	200	646	587188	587838	1628	1627	588115	-32768	1634	259.47100000002	-32768	-32768	-32768	-32768	-32768	-32768	-32768	-32768	-32768	-32768	-32768	-620623.529	588111	588141	31	516.599975585938	366.100006103516	325.299987792969	398.299987792969
3	evmi0414f	r	0	r	w	21	0	2	39	135	-1	S1C3.TIF	S1C1.TIF	S2C3.TIF	1	1	2	3	1	3	200	811	589193	589993	1814	1801	590244	-32768	1718	232.726999999955	-32768	-32768	-32768	-32768	-32768	-32768	-32768	-32768	-32768	-32768	-32768	-622779.273	590240	590275	36	518	371	309.299987792969	383.399993896484
3	evmi0414f	r	0	r	w	21	0	2	40	136	1	S2C2.TIF	S2C1.TIF	S1C2.TIF	2	2	1	2	1	2	200	806	591362	592162	1478	1482	592405	-32768	1479	224.824999999953	592401	592454	54	519.5	367.899993896484	833.299987792969	398.399993896484	163.899993896484	342.799987792969	8.97012665103102	-5.59100130818597	220.824999999953	592688	592711	24	804.700012207031	401.399993896484	736	374.200012207031
3	evmi0414f	r	0	r	w	21	1	2	41	137	-1	S1C2.TIF	S1C3.TIF	S2C1.TIF	1	1	2	2	3	1	200	620	593740	594390	1837	1856	594685	-32768	1908	277.51800000004	-32768	-32768	-32768	-32768	-32768	-32768	-32768	-32768	-32768	-32768	-32768	-627175.482	594681	594715	35	516.900024414062	374.899993896484	325.799987792969	388.100006103516
3	evmi0414f	r	0	r	w	21	1	2	42	138	1	S1C2.TIF	S1C3.TIF	S2C1.TIF	1	1	2	2	3	1	200	878	595775	596675	1977	1987	596914	-32768	2014	221.702000000048	596909	596969	61	509.200012207031	372.700012207031	311.600006103516	398.600006103516	108.900001525879	240.399993896484	5.71073733631932	-172.501445394377	216.702000000048	597462	597479	18	705.200012207031	395.399993896484	737.900024414062	375.799987792969
3	evmi0414f	r	0	r	w	21	1	2	43	139	-1	S2C3.TIF	S2C2.TIF	S1C1.TIF	2	2	1	3	2	1	200	590	598781	599381	1307	1320	599617	-32768	1346	219.261999999988	-32768	-32768	-32768	-32768	-32768	-32768	-32768	-32768	-32768	-32768	-32768	-632165.738	599613	599655	43	517.5	362.600006103516	302.700012207031	362.5
3	evmi0414f	r	0	r	w	21	1	2	44	140	-1	S2C3.TIF	S2C1.TIF	S1C2.TIF	2	2	1	3	1	2	200	851	600725	601575	1421	1429	601798	-32768	1427	204.878999999957	-32768	-32768	-32768	-32768	-32768	-32768	-32768	-32768	-32768	-32768	-32768	-634361.121	601794	601825	32	515.299987792969	361.299987792969	313.200012207031	374.399993896484
3	evmi0414f	r	0	r	w	21	0	2	45	141	1	S1C3.TIF	S1C2.TIF	S2C3.TIF	1	1	2	3	2	3	200	968	604163	605113	1591	1586	605443	-32768	1565	312.162999999942	-32768	-32768	-32768	-32768	-32768	-32768	-32768	-32768	-32768	-32768	-32768	-637898.837	605441	605481	41	508.100006103516	368.200012207031	718	399.100006103516
3	evmi0414f	r	0	r	w	21	1	2	46	142	-1	S2C2.TIF	S2C3.TIF	S1C1.TIF	2	2	1	2	3	1	200	771	606539	607339	1565	1591	607570	-32768	1713	214.190999999992	-32768	-32768	-32768	-32768	-32768	-32768	-32768	-32768	-32768	-32768	-32768	-640123.809	607566	607602	37	518.400024414062	375	311.399993896484	381.299987792969
3	evmi0414f	r	0	r	w	21	1	2	47	143	-1	S2C1.TIF	S2C3.TIF	S1C2.TIF	2	2	1	1	3	2	200	559	608654	609204	1832	1853	609513	-32768	1691	292.013000000035	-32768	-32768	-32768	-32768	-32768	-32768	-32768	-32768	-32768	-32768	-32768	-641988.987	609509	609544	36	514.799987792969	376.700012207031	300.700012207031	387.100006103516
3	evmi0414f	r	0	r	w	21	0	2	48	144	1	S2C2.TIF	S2C1.TIF	S1C2.TIF	2	2	1	2	1	2	200	561	610568	611118	1662	1668	611477	-32768	1634	341.589000000036	-32768	-32768	-32768	-32768	-32768	-32768	-32768	-32768	-32768	-32768	-32768	-643903.411	611473	611523	51	516.299987792969	370.100006103516	722.299987792969	379.100006103516
3	evmi0414f	r	0	r	w	21	1	2	49	145	1	S1C1.TIF	S1C2.TIF	S2C3.TIF	1	1	2	1	2	3	200	821	612574	613424	1781	1795	613753	-32768	1717	311.136000000057	-32768	-32768	-32768	-32768	-32768	-32768	-32768	-32768	-32768	-32768	-32768	-646209.864	613748	613792	45	510.299987792969	371.5	737.5	368.799987792969
3	evmi0414f	r	0	r	w	21	1	2	50	146	-1	S2C3.TIF	S2C1.TIF	S1C2.TIF	2	2	1	3	1	2	200	585	614839	615439	1992	1990	615698	-32768	1977	241.263000000035	-32768	-32768	-32768	-32768	-32768	-32768	-32768	-32768	-32768	-32768	-32768	-648224.737	615694	615726	33	513	389.100006103516	310.200012207031	403.600006103516
3	evmi0414f	r	0	r	w	21	1	2	51	147	-1	S2C3.TIF	S2C2.TIF	S1C1.TIF	2	2	1	3	2	1	200	716	616765	617515	2014	2019	617806	-32768	2119	273.630000000005	617802	617871	70	527.599975585938	385.399993896484	270.100006103516	444.600006103516	128.899993896484	278.299987792969	7.56150965915431	-166.999241689036	269.630000000005	617989	618013	25	247.800003051758	440	335.299987792969	392
3	evmi0414f	r	0	r	w	21	0	2	52	148	-1	S2C1.TIF	S2C2.TIF	S1C1.TIF	2	2	1	1	2	1	200	602	619047	619647	1504	1521	619898	-32768	1649	233.680000000051	-32768	-32768	-32768	-32768	-32768	-32768	-32768	-32768	-32768	-32768	-32768	-652432.32	619894	619930	37	523.900024414062	377.799987792969	298.5	375.5
3	evmi0414f	r	0	r	w	21	0	2	53	149	-1	S2C3.TIF	S2C2.TIF	S1C3.TIF	2	2	1	3	2	3	200	831	621021	621871	1914	1930	622121	-32768	1933	232.403000000049	-32768	-32768	-32768	-32768	-32768	-32768	-32768	-32768	-32768	-32768	-32768	-654656.597	622117	622151	35	508	372.299987792969	310.799987792969	403.799987792969
3	evmi0414f	r	0	r	w	21	1	2	54	150	-1	S1C3.TIF	S1C1.TIF	S2C2.TIF	1	1	2	3	1	2	200	962	623435	624385	1854	1862	624666	-32768	1801	263.755000000005	-32768	-32768	-32768	-32768	-32768	-32768	-32768	-32768	-32768	-32768	-32768	-657170.245	624662	624699	38	509.399993896484	365.899993896484	306.600006103516	384
3	evmi0414f	r	0	r	w	21	0	2	55	151	-1	S1C3.TIF	S1C1.TIF	S2C3.TIF	1	1	2	3	1	3	200	702	625728	626428	1424	1412	626709	-32768	1391	263.165000000037	-32768	-32768	-32768	-32768	-32768	-32768	-32768	-32768	-32768	-32768	-32768	-659213.835	626705	626745	41	516.700012207031	357.899993896484	299.200012207031	388.5
3	evmi0414f	r	0	r	w	21	1	2	56	152	-1	S1C2.TIF	S1C1.TIF	S2C3.TIF	1	1	2	2	1	3	200	788	627792	628592	1783	1799	628832	-32768	1835	223.082999999984	-32768	-32768	-32768	-32768	-32768	-32768	-32768	-32768	-32768	-32768	-32768	-661376.917	628828	628875	48	522	369.200012207031	328.299987792969	395.399993896484
3	evmi0414f	r	0	r	w	21	0	2	57	153	1	S2C3.TIF	S2C2.TIF	S1C3.TIF	2	2	1	3	2	3	200	801	629910	630710	1825	1801	630988	-32768	1824	260.733000000007	-32768	-32768	-32768	-32768	-32768	-32768	-32768	-32768	-32768	-32768	-32768	-663495.267	630984	631025	42	505.299987792969	371.399993896484	755.5	392.200012207031
3	evmi0414f	r	0	r	w	21	1	2	58	154	-1	S1C3.TIF	S1C1.TIF	S2C2.TIF	1	1	2	3	1	2	200	956	632136	633086	1757	1738	633325	-32768	1670	221.491999999969	-32768	-32768	-32768	-32768	-32768	-32768	-32768	-32768	-32768	-32768	-32768	-665871.508	633321	633353	33	509.299987792969	366	318.100006103516	384
3	evmi0414f	r	0	r	w	21	0	2	59	155	-1	S1C1.TIF	S1C2.TIF	S2C1.TIF	1	1	2	1	2	1	200	566	634405	635005	1680	1690	635289	-32768	1737	266.810000000056	-32768	-32768	-32768	-32768	-32768	-32768	-32768	-32768	-32768	-32768	-32768	-667790.19	635284	635331	48	517.799987792969	362.399993896484	311.700012207031	386.100006103516
3	evmi0414f	r	0	r	w	21	1	2	60	156	1	S1C2.TIF	S1C1.TIF	S2C3.TIF	1	1	2	2	1	3	200	871	636382	637282	1863	1881	637558	-32768	1933	258.849000000046	-32768	-32768	-32768	-32768	-32768	-32768	-32768	-32768	-32768	-32768	-32768	-670067.151	637553	637590	38	510.299987792969	373.399993896484	738.900024414062	374
3	evmi0414f	r	0	r	w	21	0	2	61	157	1	S1C3.TIF	S1C2.TIF	S2C3.TIF	1	1	2	3	2	3	200	573	638658	639258	1782	1786	639560	-32768	1751	284.559000000008	639556	639603	48	498.899993896484	370.100006103516	776.700012207031	409.299987792969	171.5	324.200012207031	8.0164496721976	-8.06604753624701	280.559000000008	639765	639785	21	768.599975585938	402.200012207031	717.599975585938	377.5
3	evmi0414f	r	0	r	w	21	0	2	62	158	-1	S1C1.TIF	S1C2.TIF	S2C1.TIF	1	1	2	1	2	1	200	964	640849	641799	1645	1628	642060	-32768	1616	242.969999999972	-32768	-32768	-32768	-32768	-32768	-32768	-32768	-32768	-32768	-32768	-32768	-674585.03	642056	642089	34	506.899993896484	365.799987792969	312.5	379.5
3	evmi0414f	r	0	r	w	21	0	2	63	159	-1	S2C1.TIF	S2C3.TIF	S1C1.TIF	2	2	1	1	3	1	200	800	643169	643969	1832	1859	644225	-32768	1880	238.008000000031	-32768	-32768	-32768	-32768	-32768	-32768	-32768	-32768	-32768	-32768	-32768	-676754.992	644221	644264	44	507.5	377.700012207031	320.700012207031	398
3	evmi0414f	r	0	r	w	21	1	2	64	160	1	S1C3.TIF	S1C2.TIF	S2C1.TIF	1	1	2	3	2	1	200	768	645316	646116	2197	2181	646399	-32768	2200	265.226000000024	-32768	-32768	-32768	-32768	-32768	-32768	-32768	-32768	-32768	-32768	-32768	-678901.774	646394	646479	86	512.400024414062	368.700012207031	726.400024414062	381.600006103516
3	evmi0414f	r	0	r	w	21	0	2	65	161	-1	S2C1.TIF	S2C2.TIF	S1C1.TIF	2	2	1	1	2	1	200	659	647532	648182	1843	1855	648447	-32768	1983	247.846999999951	648442	648486	45	511.399993896484	374.200012207031	264.700012207031	411.899993896484	157.199996948242	345.200012207031	7.14130337276932	-171.275226136313	242.846999999951	648643	648665	23	266.100006103516	406	323.399993896484	383
3	evmi0414f	r	0	r	w	21	1	2	66	162	-1	S1C3.TIF	S1C2.TIF	S2C1.TIF	1	1	2	3	2	1	200	858	649799	650649	1313	1314	650906	-32768	1346	239.785000000033	-32768	-32768	-32768	-32768	-32768	-32768	-32768	-32768	-32768	-32768	-32768	-683434.215	650901	650936	36	518.700012207031	354.100006103516	320.299987792969	376.899993896484
3	evmi0414f	r	0	r	w	21	0	2	67	163	1	S1C2.TIF	S1C1.TIF	S2C2.TIF	1	1	2	2	1	2	200	895	652011	652911	1724	1725	653192	-32768	1798	263.29700000002	653188	653219	32	519.700012207031	364.899993896484	336.899993896484	389.100006103516	160.5	331.799987792969	5.29136506784039	-172.43795272366	259.29700000002	653289	653385	97	333.700012207031	387.899993896484	750.799987792969	395.799987792969
3	evmi0414f	r	0	r	w	21	0	2	68	164	-1	S2C3.TIF	S2C2.TIF	S1C3.TIF	2	2	1	3	2	3	200	837	655235	656085	1712	1735	656335	-32768	1744	232.304000000004	-32768	-32768	-32768	-32768	-32768	-32768	-32768	-32768	-32768	-32768	-32768	-688870.696	656331	656369	39	521.599975585938	371.299987792969	313.399993896484	375.299987792969
3	evmi0414f	r	0	r	w	21	0	2	69	165	-1	S2C2.TIF	S2C3.TIF	S1C2.TIF	2	2	1	2	3	2	200	800	657964	658764	1237	1220	659086	-32768	1086	304.929000000004	-32768	-32768	-32768	-32768	-32768	-32768	-32768	-32768	-32768	-32768	-32768	-691549.071	659082	659118	37	517	347	335.5	353.5
3	evmi0414f	r	0	r	w	21	0	2	70	166	1	S2C1.TIF	S2C2.TIF	S1C1.TIF	2	2	1	1	2	1	200	646	660169	660819	1154	1148	661064	-32768	1174	227.625	661059	661094	36	509.399993896484	347.700012207031	318.700012207031	363	147.600006103516	266.600006103516	5.47399952990921	-175.400515775281	222.625	661391	661559	169	318.600006103516	368.100006103516	716.400024414062	388.5
3	evmi0414f	r	0	r	w	21	1	2	71	167	1	S2C1.TIF	S2C2.TIF	S1C3.TIF	2	2	1	1	2	3	200	809	662605	663405	1469	1476	663719	-32768	1575	295.717999999993	-32768	-32768	-32768	-32768	-32768	-32768	-32768	-32768	-32768	-32768	-32768	-696191.282	663715	663754	40	514.400024414062	363.799987792969	720.400024414062	372.799987792969
3	evmi0414f	r	0	r	w	21	1	2	72	168	-1	S1C1.TIF	S1C2.TIF	S2C3.TIF	1	1	2	1	2	3	200	596	664843	665443	1564	1560	665872	-32768	1534	411.701000000001	665868	665911	44	503.899993896484	367	260.200012207031	387.799987792969	158.199996948242	317.5	6.98838995634354	-175.101361004095	407.701000000001	666124	666145	22	257.899993896484	392.899993896484	310	368.799987792969
3	evmi0414f	r	0	r	w	21	0	2	73	169	-1	S1C2.TIF	S1C1.TIF	S2C2.TIF	1	1	2	2	1	2	200	617	667184	667834	1519	1519	668162	-32768	1504	310.570999999996	-32768	-32768	-32768	-32768	-32768	-32768	-32768	-32768	-32768	-32768	-32768	-700619.429	668159	668192	34	522.5	367.5	330.899993896484	376.799987792969
3	evmi0414f	r	0	r	w	21	1	2	74	170	1	S1C3.TIF	S1C1.TIF	S2C2.TIF	1	1	2	3	1	2	200	559	669738	670288	1524	1519	670541	-32768	1497	235.883999999962	670538	670574	37	511.299987792969	367.399993896484	299.899993896484	373.299987792969	159.600006103516	311.799987792969	6.05967867464825	-178.39743367175	232.883999999962	671010	671027	18	770.400024414062	385.799987792969	733.299987792969	373
3	evmi0414f	r	0	r	w	21	0	2	75	171	-1	S1C1.TIF	S1C3.TIF	S2C1.TIF	1	1	2	1	3	1	200	872	672071	672971	1629	1630	673247	-32768	1649	258.738000000012	-32768	-32768	-32768	-32768	-32768	-32768	-32768	-32768	-32768	-32768	-32768	-705756.262	673241	673287	47	516.599975585938	374.899993896484	280.5	396.5
3	evmi0414f	r	0	r	w	21	1	2	76	172	1	S2C3.TIF	S2C2.TIF	S1C1.TIF	2	2	1	3	2	1	200	617	674602	675252	1723	1696	675562	-32768	1596	292.33600000001	675557	675602	46	512.700012207031	364.200012207031	762.400024414062	376.600006103516	157.5	310.700012207031	7.14315327409831	-2.85517528647354	287.33600000001	675943	675951	9	747.900024414062	379.100006103516	734.299987792969	373.299987792969
3	evmi0414f	r	0	r	w	21	1	2	77	173	1	S1C1.TIF	S1C3.TIF	S2C2.TIF	1	1	2	1	3	2	200	633	677005	677655	1809	1823	677955	-32768	1900	282.001000000047	677951	678017	67	509.799987792969	388.100006103516	781.299987792969	418	134.699996948242	327.299987792969	7.80444520638077	-6.31145130598229	278.001000000047	678185	678206	22	781.799987792969	417	731	381.600006103516
3	evmi0414f	r	0	r	w	21	0	2	78	174	-1	S2C2.TIF	S2C3.TIF	S1C2.TIF	2	2	1	2	3	2	200	887	679259	680159	1838	1844	680487	-32768	1833	310.839000000036	-32768	-32768	-32768	-32768	-32768	-32768	-32768	-32768	-32768	-32768	-32768	-712944.161	680484	680517	34	505.200012207031	383.299987792969	310.799987792969	393.799987792969
3	evmi0414f	r	0	r	w	21	1	2	79	175	1	S2C2.TIF	S2C3.TIF	S1C1.TIF	2	2	1	2	3	1	200	607	681566	682166	1819	1824	682451	-32768	1929	267.375	682447	682504	58	507.700012207031	392	773.099975585938	406.600006103516	155.899993896484	396.200012207031	7.59445328650568	-3.16681512963446	263.375	682699	682719	21	765.5	398.5	713.200012207031	384.399993896484
3	evmi0414f	r	0	r	w	21	1	2	80	176	1	S1C1.TIF	S1C2.TIF	S2C3.TIF	1	1	2	1	2	3	200	808	683746	684546	1747	1749	684853	-32768	1695	288.868999999948	684848	684893	46	510.399993896484	379.5	766.200012207031	389.799987792969	156	275.200012207031	7.31454543812959	-2.31573644358459	283.868999999948	685403	685419	17	748.900024414062	394.5	725	371.799987792969
3	evmi0414f	r	0	r	w	21	0	2	81	177	1	S2C2.TIF	S2C3.TIF	S1C2.TIF	2	2	1	2	3	2	200	565	686449	687049	1326	1329	687370	-32768	1433	302.712999999989	-32768	-32768	-32768	-32768	-32768	-32768	-32768	-32768	-32768	-32768	-32768	-719835.287	687367	687397	31	506.899993896484	371.399993896484	699.099975585938	370.399993896484
3	evmi0414f	r	0	r	w	21	1	2	82	178	1	S1C1.TIF	S1C3.TIF	S2C2.TIF	1	1	2	1	3	2	200	918	688448	689348	1639	1660	689666	-32768	1742	300.891999999993	689661	689727	67	515.900024414062	376.700012207031	762.700012207031	375.899993896484	124.099998474121	323.600006103516	7.05146558946798	0.186527478648861	295.891999999993	689854	689871	18	765.799987792969	378.899993896484	723.599975585938	377.899993896484
3	evmi0414f	r	0	r	w	21	1	2	83	179	-1	S2C2.TIF	S2C3.TIF	S1C1.TIF	2	2	1	2	3	1	200	776	690916	691716	1609	1611	691987	-32768	1712	253.986000000034	-32768	-32768	-32768	-32768	-32768	-32768	-32768	-32768	-32768	-32768	-32768	-724501.014	691983	692021	39	517.099975585938	371	280.399993896484	404.5
3	evmi0414f	r	0	r	w	21	0	2	84	180	-1	S1C3.TIF	S1C2.TIF	S2C3.TIF	1	1	2	3	2	3	200	530	693691	694241	1660	1670	694492	-32768	1690	233.873999999953	-32768	-32768	-32768	-32768	-32768	-32768	-32768	-32768	-32768	-32768	-32768	-727026.126	694488	694529	42	517.099975585938	370.100006103516	286.200012207031	382.799987792969
3	evmi0414f	r	0	r	w	21	1	2	85	181	-1	S1C1.TIF	S1C3.TIF	S2C2.TIF	1	1	2	1	3	2	200	837	695607	696457	1454	1464	696715	-32768	1547	240.427000000025	696712	696781	70	525	368.899993896484	223.600006103516	441.299987792969	138.600006103516	264.399993896484	8.8465344734195	-166.418751807964	237.427000000025	696904	696931	28	208.199996948242	437.299987792969	316.5	379.200012207031
3	evmi0414f	r	0	r	w	21	0	2	86	182	-1	S2C1.TIF	S2C3.TIF	S1C1.TIF	2	2	1	1	3	1	200	712	697984	698684	1624	1629	698929	-32768	1606	227.579999999958	-32768	-32768	-32768	-32768	-32768	-32768	-32768	-32768	-32768	-32768	-32768	-731469.42	698925	698959	35	522.700012207031	371.899993896484	326.700012207031	375.700012207031
3	evmi0414f	r	0	r	w	21	0	2	87	183	1	S1C1.TIF	S1C3.TIF	S2C1.TIF	1	1	2	1	3	1	200	793	700012	700812	1578	1590	701059	-32768	1692	229.234000000055	701054	701080	27	514.299987792969	371.799987792969	383	383.700012207031	135.699996948242	294.5	3.78849685956485	-174.814560270528	224.234000000055	701324	701352	29	851.5	388.399993896484	743.900024414062	381.100006103516
3	evmi0414f	r	0	r	w	21	0	2	88	184	-1	S1C2.TIF	S1C1.TIF	S2C2.TIF	1	1	2	2	1	2	200	696	702406	703106	1573	1573	703344	-32768	1556	221.116999999969	-32768	-32768	-32768	-32768	-32768	-32768	-32768	-32768	-32768	-32768	-32768	-735890.883	703340	703371	32	510.5	363.299987792969	328	386.899993896484
3	evmi0414f	r	0	r	w	21	0	2	89	185	1	S2C3.TIF	S2C1.TIF	S1C3.TIF	2	2	1	3	1	3	200	635	704473	705123	1248	1257	705404	-32768	1337	263.322000000044	705400	705463	64	509.299987792969	360.200012207031	753.900024414062	334.899993896484	120.400001525879	300.700012207031	7.02617791963639	5.93060483432455	259.322000000044	705665	705835	171	713.099975585938	376	684.799987792969	352.799987792969
3	evmi0414f	r	0	r	w	21	1	2	90	186	1	S2C1.TIF	S2C3.TIF	S1C2.TIF	2	2	1	1	3	2	200	906	707238	708138	1432	1441	708422	-32768	1513	265.829999999958	-32768	-32768	-32768	-32768	-32768	-32768	-32768	-32768	-32768	-32768	-32768	-740924.17	708417	708505	89	512.599975585938	364.799987792969	743.799987792969	372.899993896484
3	evmi0414f	r	0	r	w	21	0	2	91	187	1	S2C1.TIF	S2C3.TIF	S1C1.TIF	2	2	1	1	3	1	200	924	709554	710504	1696	1717	710763	-32768	1726	241.40399999998	710759	710796	38	508.700012207031	366.700012207031	316.299987792969	378.399993896484	140.100006103516	311.799987792969	5.52313707589659	-176.510792704898	237.40399999998	711067	711114	48	306.600006103516	372	715	373.5
3	evmi0414f	r	0	r	w	21	1	2	92	188	-1	S1C2.TIF	S1C1.TIF	S2C3.TIF	1	1	2	2	1	3	200	865	712155	713005	1324	1307	713382	-32768	1286	359.22100000002	-32768	-32768	-32768	-32768	-32768	-32768	-32768	-32768	-32768	-32768	-32768	-745790.779	713378	713415	38	511.5	352.700012207031	300.100006103516	382.799987792969
3	evmi0414f	r	0	r	w	21	1	2	93	189	-1	S1C1.TIF	S1C2.TIF	S2C3.TIF	1	1	2	1	2	3	200	668	714472	715172	1411	1410	715471	-32768	1243	281.383000000031	-32768	-32768	-32768	-32768	-32768	-32768	-32768	-32768	-32768	-32768	-32768	-747957.617	715467	715506	40	513.099975585938	360.299987792969	326.899993896484	376.200012207031
3	evmi0414f	r	0	r	w	21	1	2	94	190	1	S1C2.TIF	S1C1.TIF	S2C3.TIF	1	1	2	2	1	3	200	829	716524	717374	1515	1494	717623	-32768	1444	231.219000000041	717619	717653	35	518.900024414062	356.700012207031	364.299987792969	379.5	125.300003051758	224.5	4.49071889487088	-171.599410106068	227.219000000041	717820	717875	56	356	371.399993896484	722	371.100006103516
3	evmi0414f	r	0	r	w	21	1	2	95	191	-1	S1C2.TIF	S1C3.TIF	S2C1.TIF	1	1	2	2	3	1	200	696	719249	719949	1572	1569	720205	-32768	1573	238.190999999992	720201	720286	86	507.5	372.299987792969	250.300003051758	366.700012207031	98	250.699996948242	7.35032797777828	178.748025984929	234.190999999992	720890	720904	15	315.899993896484	376.700012207031	285.5	375.700012207031
3	evmi0414f	r	0	r	w	21	0	2	96	192	1	S2C1.TIF	S2C3.TIF	S1C1.TIF	2	2	1	1	3	1	200	989	722093	723093	1730	1747	723121	-32768	1761	10.1909999999916	-32768	-32768	-32768	-32768	-32768	-32768	-32768	-32768	-32768	-32768	-32768	-755878.809	723486	723520	35	526.400024414062	383.399993896484	733.799987792969	375.200012207031
3	evmi0414f	r	0	r	w	21	1	3	1	193	1	S2C2.TIF	S2C3.TIF	S1C1.TIF	2	2	1	2	3	1	200	846	730877	731727	2233	2227	731971	-32768	2255	226.32799999998	-32768	-32768	-32768	-32768	-32768	-32768	-32768	-32768	-32768	-32768	-32768	-764512.672	731967	732006	40	515.400024414062	370.100006103516	734.799987792969	380.700012207031
3	evmi0414f	r	0	r	w	21	0	3	2	194	-1	S2C2.TIF	S2C1.TIF	S1C2.TIF	2	2	1	2	1	2	200	998	733090	734090	2359	2308	734401	-32768	2113	293.395000000019	-32768	-32768	-32768	-32768	-32768	-32768	-32768	-32768	-32768	-32768	-32768	-766875.605	734397	734426	30	505.899993896484	380.299987792969	310.100006103516	397.299987792969
3	evmi0414f	r	0	r	w	21	1	3	3	195	1	S1C2.TIF	S1C1.TIF	S2C3.TIF	1	1	2	2	1	3	200	714	735492	736192	2390	2412	736452	-32768	2476	243.09600000002	-32768	-32768	-32768	-32768	-32768	-32768	-32768	-32768	-32768	-32768	-32768	-768976.904	736447	736484	38	513.900024414062	367.5	741.900024414062	375.399993896484
3	evmi0414f	r	0	r	w	21	1	3	4	196	-1	S1C3.TIF	S1C2.TIF	S2C1.TIF	1	1	2	3	2	1	200	758	737574	738324	2126	2147	738547	-32768	2190	204.66399999999	-32768	-32768	-32768	-32768	-32768	-32768	-32768	-32768	-32768	-32768	-32768	-771110.336	738542	738578	37	524	378.100006103516	309.899993896484	420.700012207031
3	evmi0414f	r	0	r	w	21	1	3	5	197	1	S2C1.TIF	S2C3.TIF	S1C2.TIF	2	2	1	1	3	2	200	948	739631	740581	2152	2155	740858	-32768	2184	259.847999999998	740854	740907	54	520	384.899993896484	794.200012207031	405	155.399993896484	344	7.84434181530621	-4.2165113270256	255.847999999998	741942	742072	131	734.799987792969	392.600006103516	731.400024414062	373.600006103516
3	evmi0414f	r	0	r	w	21	0	3	6	198	1	S2C3.TIF	S2C2.TIF	S1C3.TIF	2	2	1	3	2	3	200	984	743091	744091	1962	1974	744325	-32768	1960	216.290999999968	744321	744351	31	527.900024414062	393	347	398.5	165.899993896484	335.399993896484	5.20068533155717	-178.25672405076	212.290999999968	744443	744487	45	340.5	400	734	391.299987792969
3	evmi0414f	r	0	r	w	21	0	3	7	199	1	S1C1.TIF	S1C3.TIF	S2C1.TIF	1	1	2	1	3	1	200	879	745530	746430	1599	1603	746742	-32768	1532	294.77899999998	-32768	-32768	-32768	-32768	-32768	-32768	-32768	-32768	-32768	-32768	-32768	-779215.221	746737	746785	49	518.599975585938	371.5	734.799987792969	387
3	evmi0414f	r	0	r	w	21	0	3	8	200	1	S1C3.TIF	S1C2.TIF	S2C3.TIF	1	1	2	3	2	3	200	716	748446	749196	1756	1759	749489	-32768	1738	274.972999999998	-32768	-32768	-32768	-32768	-32768	-32768	-32768	-32768	-32768	-32768	-32768	-781982.027	749484	749530	47	514.599975585938	374.600006103516	735.5	409.899993896484
3	evmi0414f	r	0	r	w	21	1	3	9	201	-1	S1C2.TIF	S1C1.TIF	S2C3.TIF	1	1	2	2	1	3	200	527	750771	751321	1474	1471	751575	-32768	1562	236.224999999977	-32768	-32768	-32768	-32768	-32768	-32768	-32768	-32768	-32768	-32768	-32768	-784106.775	751571	751604	34	526.200012207031	368.899993896484	326.399993896484	376.299987792969
3	evmi0414f	r	0	r	w	21	0	3	10	202	-1	S2C1.TIF	S2C3.TIF	S1C1.TIF	2	2	1	1	3	1	200	862	752709	753559	1870	1862	753799	-32768	1896	222.22900000005	-32768	-32768	-32768	-32768	-32768	-32768	-32768	-32768	-32768	-32768	-32768	-786344.771	753795	753833	39	521.299987792969	368.600006103516	313	397.100006103516
3	evmi0414f	r	0	r	w	21	0	3	11	203	-1	S1C3.TIF	S1C2.TIF	S2C3.TIF	1	1	2	3	2	3	200	573	754924	755524	1599	1600	755780	-32768	1646	238.621999999974	-32768	-32768	-32768	-32768	-32768	-32768	-32768	-32768	-32768	-32768	-32768	-788309.378	755775	755807	33	528.400024414062	362.399993896484	342.600006103516	382.799987792969
3	evmi0414f	r	0	r	w	21	1	3	12	204	1	S1C3.TIF	S1C2.TIF	S2C1.TIF	1	1	2	3	2	1	200	777	756901	757701	1777	1791	757946	-32768	1772	226.964000000036	-32768	-32768	-32768	-32768	-32768	-32768	-32768	-32768	-32768	-32768	-32768	-790487.036	757942	757990	49	521.799987792969	373.299987792969	752.099975585938	387.200012207031
3	evmi0414f	r	0	r	w	21	0	3	13	205	-1	S1C1.TIF	S1C2.TIF	S2C1.TIF	1	1	2	1	2	1	200	986	759054	760054	1820	1816	760300	-32768	1746	227.89300000004	-32768	-32768	-32768	-32768	-32768	-32768	-32768	-32768	-32768	-32768	-32768	-792840.107	760296	760330	35	526.799987792969	366.100006103516	327.799987792969	388.700012207031
3	evmi0414f	r	0	r	w	21	0	3	14	206	1	S1C2.TIF	S1C3.TIF	S2C2.TIF	1	1	2	2	3	2	200	778	761425	762225	1673	1670	762455	-32768	1663	211.962999999989	762452	762483	32	517.700012207031	370.299987792969	370.299987792969	384.399993896484	130.399993896484	256.299987792969	4.25502318960782	-174.528677793481	208.962999999989	762745	762765	21	786.400024414062	388.799987792969	735.200012207031	380.899993896484
3	evmi0414f	r	0	r	w	21	1	3	15	207	-1	S2C2.TIF	S2C3.TIF	S1C1.TIF	2	2	1	2	3	1	200	543	764136	764686	1706	1711	764944	-32768	1741	240.753999999957	-32768	-32768	-32768	-32768	-32768	-32768	-32768	-32768	-32768	-32768	-32768	-797471.246	764940	764985	46	521	379.600006103516	297.200012207031	398.799987792969
3	evmi0414f	r	0	r	w	21	1	3	16	208	-1	S2C1.TIF	S2C3.TIF	S1C2.TIF	2	2	1	1	3	2	200	648	766031	766681	1895	1915	766933	-32768	1999	235.310000000056	-32768	-32768	-32768	-32768	-32768	-32768	-32768	-32768	-32768	-32768	-32768	-799465.69	766929	766974	46	530.700012207031	373.600006103516	349.200012207031	389.5
3	evmi0414f	r	0	r	w	21	1	3	17	209	1	S1C2.TIF	S1C1.TIF	S2C3.TIF	1	1	2	2	1	3	200	791	768358	769158	1835	1840	769393	-32768	1934	216.503999999957	-32768	-32768	-32768	-32768	-32768	-32768	-32768	-32768	-32768	-32768	-32768	-801944.496	769390	769419	30	531.799987792969	377.299987792969	728.5	383.200012207031
3	evmi0414f	r	0	r	w	21	0	3	18	210	1	S1C2.TIF	S1C1.TIF	S2C2.TIF	1	1	2	2	1	2	200	965	770440	771390	1820	1809	771749	-32768	1756	341.01800000004	-32768	-32768	-32768	-32768	-32768	-32768	-32768	-32768	-32768	-32768	-32768	-804175.982	771745	771785	41	520.900024414062	376.200012207031	719.400024414062	378.100006103516
3	evmi0414f	r	0	r	w	21	1	3	19	211	-1	S2C3.TIF	S2C1.TIF	S1C2.TIF	2	2	1	3	1	2	200	742	773132	773882	1564	1582	774118	-32768	1643	217.878999999957	-32768	-32768	-32768	-32768	-32768	-32768	-32768	-32768	-32768	-32768	-32768	-806668.121	774113	774150	38	523	373.899993896484	314	383.5
3	evmi0414f	r	0	r	w	21	0	3	20	212	-1	S2C2.TIF	S2C3.TIF	S1C2.TIF	2	2	1	2	3	2	200	729	775204	775954	1632	1631	776225	-32768	1636	253.273000000045	-32768	-32768	-32768	-32768	-32768	-32768	-32768	-32768	-32768	-32768	-32768	-808739.727	776220	776260	41	520.299987792969	369.100006103516	302.899993896484	378.799987792969
3	evmi0414f	r	0	r	w	21	0	3	21	213	-1	S1C2.TIF	S1C1.TIF	S2C2.TIF	1	1	2	2	1	2	200	546	777567	778117	1622	1623	778367	-32768	1681	233.314000000013	-32768	-32768	-32768	-32768	-32768	-32768	-32768	-32768	-32768	-32768	-32768	-810901.686	778364	778405	42	524.5	376.299987792969	297.700012207031	389.5
3	evmi0414f	r	0	r	w	21	0	3	22	214	1	S2C3.TIF	S2C2.TIF	S1C3.TIF	2	2	1	3	2	3	200	585	779875	780475	1560	1532	780723	-32768	1416	230.138000000035	780719	780761	43	520.099975585938	356	299.899993896484	368.200012207031	143.699996948242	313	6.31918720453354	-176.820399783268	226.138000000035	780957	781009	53	292.700012207031	371.5	749	380.299987792969
3	evmi0414f	r	0	r	w	21	0	3	23	215	1	S2C3.TIF	S2C1.TIF	S1C3.TIF	2	2	1	3	1	3	200	914	782485	783385	1544	1549	783668	-32768	1560	265.640000000014	783664	783693	30	519.700012207031	364.899993896484	399.200012207031	365.899993896484	110.599998474121	239	3.46774530377423	-179.525218117908	261.640000000014	784501	784511	11	749.700012207031	377.600006103516	729.400024414062	367.799987792969
3	evmi0414f	r	0	r	w	21	0	3	24	216	-1	S1C2.TIF	S1C3.TIF	S2C2.TIF	1	1	2	2	3	2	200	958	785958	786908	1225	1228	787180	-32768	1322	254.084999999963	-32768	-32768	-32768	-32768	-32768	-32768	-32768	-32768	-32768	-32768	-32768	-819693.915	787176	787214	39	519.700012207031	359.399993896484	291.200012207031	382.700012207031
3	evmi0414f	r	0	r	w	21	1	3	25	217	1	S2C2.TIF	S2C1.TIF	S1C3.TIF	2	2	1	2	1	3	200	572	788270	788870	1515	1511	789237	-32768	1665	349.543999999994	-32768	-32768	-32768	-32768	-32768	-32768	-32768	-32768	-32768	-32768	-32768	-821655.456	789233	789266	34	525	373.399993896484	740.900024414062	376.399993896484
3	evmi0414f	r	0	r	w	21	0	3	26	218	-1	S1C1.TIF	S1C3.TIF	S2C1.TIF	1	1	2	1	3	1	200	610	790298	790898	1647	1640	791209	-32768	1541	293.518999999971	-32768	-32768	-32768	-32768	-32768	-32768	-32768	-32768	-32768	-32768	-32768	-823683.481	791205	791242	38	521	367.200012207031	311.299987792969	392.100006103516
3	evmi0414f	r	0	r	w	21	0	3	27	219	-1	S1C1.TIF	S1C2.TIF	S2C1.TIF	1	1	2	1	2	1	200	635	792298	792948	1602	1603	793028	-32768	1593	62.3249999999534	-32768	-32768	-32768	-32768	-32768	-32768	-32768	-32768	-32768	-32768	-32768	-825733.675	793323	793356	34	515.599975585938	370.200012207031	320.799987792969	361
3	evmi0414f	r	0	r	w	21	1	3	28	220	-1	S1C2.TIF	S1C3.TIF	S2C1.TIF	1	1	2	2	3	1	200	731	794460	795210	1259	1279	795443	-32768	1281	215.83600000001	-32768	-32768	-32768	-32768	-32768	-32768	-32768	-32768	-32768	-32768	-32768	-827995.164	795440	795475	36	525.200012207031	361.899993896484	302.600006103516	380.200012207031
3	evmi0414f	r	0	r	w	21	0	3	29	221	1	S1C1.TIF	S1C2.TIF	S2C1.TIF	1	1	2	1	2	1	200	529	796510	797060	1467	1493	797376	-32768	1606	298.77099999995	797372	797458	87	522.5	372.600006103516	773.5	374.600006103516	113.800003051758	299.200012207031	7.17165819252767	-0.458497070028561	294.77099999995	797659	797763	105	739.700012207031	392.200012207031	723.400024414062	379.899993896484
3	evmi0414f	r	0	r	w	21	0	3	30	222	1	S2C1.TIF	S2C2.TIF	S1C1.TIF	2	2	1	1	2	1	200	825	799242	800092	1703	1743	800327	-32768	1841	217.324999999953	800322	800356	35	531.700012207031	385.100006103516	331	403.299987792969	162.300003051758	360.399993896484	5.78273363753251	-174.804290037741	212.324999999953	800438	800499	62	333.299987792969	397.899993896484	738.799987792969	398.299987792969
3	evmi0414f	r	0	r	w	21	1	3	31	223	1	S2C3.TIF	S2C2.TIF	S1C1.TIF	2	2	1	3	2	1	200	691	801604	802304	1635	1660	802546	-32768	1714	223.949999999953	802541	802589	49	518.599975585938	368.600006103516	787.299987792969	371.200012207031	153.800003051758	330	7.6665542673417	-0.557574013331923	218.949999999953	802767	802785	19	770.900024414062	371.5	722.599975585938	369.299987792969
3	evmi0414f	r	0	r	w	21	0	3	32	224	-1	S2C3.TIF	S2C2.TIF	S1C3.TIF	2	2	1	3	2	3	200	905	803836	804736	2020	2007	804999	-32768	1919	245.415999999968	-32768	-32768	-32768	-32768	-32768	-32768	-32768	-32768	-32768	-32768	-32768	-837521.584	804995	805025	31	506.200012207031	380.200012207031	312.299987792969	382.399993896484
3	evmi0414f	r	0	r	w	21	0	3	33	225	1	S1C3.TIF	S1C1.TIF	S2C3.TIF	1	1	2	3	1	3	200	699	806776	807476	1710	1679	807775	-32768	1698	281.488000000012	807772	807823	52	518	379.5	792.400024414062	394	149.5	300.600006103516	7.83986478240414	-3.04218082075915	278.488000000012	807966	807985	20	783.400024414062	400.799987792969	735.700012207031	390.600006103516
3	evmi0414f	r	0	r	w	21	1	3	34	226	-1	S1C1.TIF	S1C2.TIF	S2C3.TIF	1	1	2	1	2	3	200	933	809038	809988	1842	1856	810229	-32768	1812	224.003999999957	-32768	-32768	-32768	-32768	-32768	-32768	-32768	-32768	-32768	-32768	-32768	-842772.996	810225	810263	39	519.799987792969	381.600006103516	309.600006103516	394.5
3	evmi0414f	r	0	r	w	21	0	3	35	227	1	S1C1.TIF	S1C3.TIF	S2C1.TIF	1	1	2	1	3	1	200	672	811310	812010	1672	1678	812315	-32768	1658	287.307999999961	-32768	-32768	-32768	-32768	-32768	-32768	-32768	-32768	-32768	-32768	-32768	-844795.692	812311	812361	51	507.299987792969	378.200012207031	742.200012207031	411.700012207031
3	evmi0414f	r	0	r	w	21	1	3	36	228	-1	S1C1.TIF	S1C2.TIF	S2C3.TIF	1	1	2	1	2	3	200	713	813720	814420	1605	1612	814661	-32768	1656	223.182999999961	-32768	-32768	-32768	-32768	-32768	-32768	-32768	-32768	-32768	-32768	-32768	-847205.817	814657	814705	49	514.200012207031	365.100006103516	310	389.899993896484
3	evmi0414f	r	0	r	w	21	1	3	37	229	-1	S2C1.TIF	S2C3.TIF	S1C2.TIF	2	2	1	1	3	2	200	697	815730	816430	1808	1806	816736	-32768	1832	288.484000000055	816731	816778	48	524	373.799987792969	760.900024414062	408.899993896484	142.300003051758	305.5	6.84330947779852	-8.47561282902556	283.484000000055	817391	817438	48	731.099975585938	373.399993896484	355.799987792969	380.600006103516
3	evmi0414f	r	0	r	w	21	1	3	38	230	-1	S1C3.TIF	S1C1.TIF	S2C2.TIF	1	1	2	3	1	2	200	738	818607	819357	1332	1337	819592	-32768	1411	217.596999999951	-32768	-32768	-32768	-32768	-32768	-32768	-32768	-32768	-32768	-32768	-32768	-852142.403	819586	819620	35	525.599975585938	368.600006103516	318.5	380.600006103516
3	evmi0414f	r	0	r	w	21	0	3	39	231	1	S2C2.TIF	S2C1.TIF	S1C2.TIF	2	2	1	2	1	2	200	916	820671	821571	1427	1422	821892	-32768	1379	302.684000000008	-32768	-32768	-32768	-32768	-32768	-32768	-32768	-32768	-32768	-32768	-32768	-854357.316	821888	821926	39	522.700012207031	364.600006103516	694.799987792969	381.100006103516
3	evmi0414f	r	0	r	w	21	0	3	40	232	1	S1C3.TIF	S1C1.TIF	S2C3.TIF	1	1	2	3	1	3	200	968	823463	824413	1756	1739	824742	-32768	1538	310.763000000035	-32768	-32768	-32768	-32768	-32768	-32768	-32768	-32768	-32768	-32768	-32768	-857199.237	824739	824785	47	507.5	370.600006103516	752.900024414062	407.899993896484
3	evmi0414f	r	0	r	w	21	1	3	41	233	1	S1C3.TIF	S1C2.TIF	S2C1.TIF	1	1	2	3	2	1	200	903	825809	826709	1578	1588	826964	-32768	1648	237.248000000021	826960	827006	47	522.400024414062	362.799987792969	784.200012207031	369.200012207031	160.5	337.5	7.47158619138582	-1.40842613273304	233.248000000021	827501	827516	16	768.5	377.200012207031	735.599975585938	370.700012207031
3	evmi0414f	r	0	r	w	21	0	3	42	234	-1	S1C3.TIF	S1C1.TIF	S2C3.TIF	1	1	2	3	1	3	200	865	828569	829419	1706	1698	829679	-32768	1710	242.221999999951	-32768	-32768	-32768	-32768	-32768	-32768	-32768	-32768	-32768	-32768	-32768	-862204.778	829675	829709	35	518.200012207031	380.200012207031	316.399993896484	408.100006103516
3	evmi0414f	r	0	r	w	21	1	3	43	235	-1	S2C3.TIF	S2C2.TIF	S1C1.TIF	2	2	1	3	2	1	200	537	830750	831300	1495	1488	831563	-32768	1503	245.506000000052	-32768	-32768	-32768	-32768	-32768	-32768	-32768	-32768	-32768	-32768	-32768	-864085.494	831559	831603	45	524.799987792969	359.799987792969	324.200012207031	378.399993896484
3	evmi0414f	r	0	r	w	21	0	3	44	236	-1	S2C1.TIF	S2C2.TIF	S1C1.TIF	2	2	1	1	2	1	200	813	832651	833451	1538	1524	833704	-32768	1580	234.724000000046	-32768	-32768	-32768	-32768	-32768	-32768	-32768	-32768	-32768	-32768	-32768	-866237.276	833701	833747	47	524	366	307.899993896484	375.5
3	evmi0414f	r	0	r	w	21	0	3	45	237	-1	S2C3.TIF	S2C1.TIF	S1C3.TIF	2	2	1	3	1	3	200	664	834855	835555	1707	1696	835770	-32768	1706	197.371999999974	-32768	-32768	-32768	-32768	-32768	-32768	-32768	-32768	-32768	-32768	-32768	-868340.628	835766	835798	33	532.400024414062	374.899993896484	332.399993896484	381
3	evmi0414f	r	0	r	w	21	0	3	46	238	1	S2C1.TIF	S2C2.TIF	S1C1.TIF	2	2	1	1	2	1	200	972	836920	837920	1965	1973	838174	-32768	2013	237.011999999988	-32768	-32768	-32768	-32768	-32768	-32768	-32768	-32768	-32768	-32768	-32768	-870704.988	838174	838327	154	514.5	379.899993896484	680.200012207031	375.200012207031
3	evmi0414f	r	0	r	w	21	0	3	47	239	1	S2C1.TIF	S2C3.TIF	S1C1.TIF	2	2	1	1	3	1	200	798	839356	840156	1848	1835	840440	-32768	1744	266.78899999999	840437	840485	49	510.200012207031	379.5	777.400024414062	389.600006103516	156.800003051758	330.600006103516	7.63978505254954	-2.17403348925654	263.78899999999	840676	840694	19	760	380.799987792969	714.599975585938	372.5
3	evmi0414f	r	0	r	w	21	1	3	48	240	-1	S2C1.TIF	S2C2.TIF	S1C3.TIF	2	2	1	1	2	3	200	657	842027	842677	1772	1775	842922	-32768	1783	227.016999999993	-32768	-32768	-32768	-32768	-32768	-32768	-32768	-32768	-32768	-32768	-32768	-875462.983	842919	842956	38	528.099975585938	384	325.899993896484	389.799987792969
3	evmi0414f	r	0	r	w	21	0	3	49	241	-1	S2C1.TIF	S2C2.TIF	S1C1.TIF	2	2	1	1	2	1	200	918	844006	844906	1727	1720	845183	-32768	1579	258.876999999979	-32768	-32768	-32768	-32768	-32768	-32768	-32768	-32768	-32768	-32768	-32768	-877692.123	845178	845213	36	526.099975585938	371.200012207031	303	376.100006103516
3	evmi0414f	r	0	r	w	21	0	3	50	242	1	S1C2.TIF	S1C3.TIF	S2C2.TIF	1	1	2	2	3	2	200	950	846246	847196	1666	1666	847474	-32768	1741	260.638999999966	847469	847524	56	525.599975585938	374.600006103516	785	408.100006103516	155.699996948242	369.700012207031	7.46302222700621	-7.40047861066551	255.638999999966	847649	847669	21	786.400024414062	413.799987792969	734.599975585938	389.200012207031
3	evmi0414f	r	0	r	w	21	1	3	51	243	1	S2C3.TIF	S2C1.TIF	S1C2.TIF	2	2	1	3	1	2	200	785	848723	849523	1745	1768	849839	-32768	1881	298.866999999969	-32768	-32768	-32768	-32768	-32768	-32768	-32768	-32768	-32768	-32768	-32768	-882308.133	849835	849867	33	521.900024414062	377.799987792969	716.099975585938	381.299987792969
3	evmi0414f	r	0	r	w	21	0	3	52	244	-1	S2C2.TIF	S2C3.TIF	S1C2.TIF	2	2	1	2	3	2	200	889	851219	852119	1773	1746	852360	-32768	1565	223.326000000001	-32768	-32768	-32768	-32768	-32768	-32768	-32768	-32768	-32768	-32768	-32768	-884904.674	852356	852402	47	523.5	367.899993896484	298.399993896484	377.600006103516
3	evmi0414f	r	0	r	w	21	0	3	53	245	-1	S1C2.TIF	S1C1.TIF	S2C2.TIF	1	1	2	2	1	2	200	684	853720	854420	1514	1505	854712	-32768	1473	273.486999999965	-32768	-32768	-32768	-32768	-32768	-32768	-32768	-32768	-32768	-32768	-32768	-887206.513	854707	854740	34	519.599975585938	359.700012207031	312.899993896484	386.5
3	evmi0414f	r	0	r	w	21	0	3	54	246	1	S1C2.TIF	S1C1.TIF	S2C2.TIF	1	1	2	2	1	2	200	838	855768	856618	1808	1832	856884	-32768	1879	248.841999999946	856878	856920	43	525.599975585938	382.299987792969	757.799987792969	405.100006103516	159.5	298.399993896484	6.67600365147172	-5.63200818790761	242.841999999946	857274	857285	12	746.099975585938	398.5	750.599975585938	381.399993896484
3	evmi0414f	r	0	r	w	21	1	3	55	247	1	S1C1.TIF	S1C3.TIF	S2C2.TIF	1	1	2	1	3	2	200	594	858315	858915	1622	1639	859003	-32768	1663	71.0080000000307	-32768	-32768	-32768	-32768	-32768	-32768	-32768	-32768	-32768	-32768	-32768	-891699.992	859214	859246	33	550	372	734.400024414062	386.399993896484
3	evmi0414f	r	0	r	w	21	0	3	56	248	-1	S2C3.TIF	S2C2.TIF	S1C3.TIF	2	2	1	3	2	3	200	559	860614	861164	1823	1836	861407	-32768	1768	225.084000000032	-32768	-32768	-32768	-32768	-32768	-32768	-32768	-32768	-32768	-32768	-32768	-893949.916	861402	861434	33	526.400024414062	376.700012207031	325	391.5
3	evmi0414f	r	0	r	w	21	1	3	57	249	1	S1C1.TIF	S1C2.TIF	S2C3.TIF	1	1	2	1	2	3	200	904	862453	863353	1652	1627	863627	-32768	1510	256.35400000005	-32768	-32768	-32768	-32768	-32768	-32768	-32768	-32768	-32768	-32768	-32768	-896138.646	863623	863667	45	519.599975585938	358.100006103516	751	378.799987792969
3	evmi0414f	r	0	r	w	21	1	3	58	250	-1	S1C1.TIF	S1C3.TIF	S2C2.TIF	1	1	2	1	3	2	200	926	865007	865957	1502	1527	866229	-32768	1593	254.170000000042	-32768	-32768	-32768	-32768	-32768	-32768	-32768	-32768	-32768	-32768	-32768	-898742.83	866226	866273	48	516.900024414062	369	297.5	387.700012207031
3	evmi0414f	r	0	r	w	21	1	3	59	251	-1	S2C3.TIF	S2C2.TIF	S1C1.TIF	2	2	1	3	2	1	200	623	867329	867979	1605	1602	868223	-32768	1611	226.430000000051	-32768	-32768	-32768	-32768	-32768	-32768	-32768	-32768	-32768	-32768	-32768	-900764.57	868219	868254	36	503.100006103516	371.200012207031	309.899993896484	396.899993896484
3	evmi0414f	r	0	r	w	21	0	3	60	252	1	S2C2.TIF	S2C3.TIF	S1C2.TIF	2	2	1	2	3	2	200	534	869291	869841	1440	1422	870178	-32768	1346	319.314000000013	-32768	-32768	-32768	-32768	-32768	-32768	-32768	-32768	-32768	-32768	-32768	-902626.686	870174	870210	37	518.299987792969	365.299987792969	723.400024414062	368.399993896484
3	evmi0414f	r	0	r	w	21	1	3	61	253	1	S1C1.TIF	S1C3.TIF	S2C2.TIF	1	1	2	1	3	2	200	662	871237	871887	1441	1433	872130	-32768	1435	225.554000000004	872127	872162	36	522	371.5	326.5	373.299987792969	152.800003051758	281.700012207031	5.6099951728801	-179.471659710933	222.554000000004	872247	872294	48	328	373.299987792969	725.099975585938	391.399993896484
3	evmi0414f	r	0	r	w	21	0	3	62	254	-1	S2C1.TIF	S2C3.TIF	S1C1.TIF	2	2	1	1	3	1	200	773	873641	874441	1303	1298	874689	-32768	1285	230.241999999969	-32768	-32768	-32768	-32768	-32768	-32768	-32768	-32768	-32768	-32768	-32768	-907226.758	874684	874721	38	518.099975585938	360.399993896484	320.600006103516	361
3	evmi0414f	r	0	r	w	21	0	3	63	255	-1	S1C1.TIF	S1C3.TIF	S2C1.TIF	1	1	2	1	3	1	200	927	875748	876698	1532	1550	876947	-32768	1625	231.511000000057	-32768	-32768	-32768	-32768	-32768	-32768	-32768	-32768	-32768	-32768	-32768	-909483.489	876942	876990	49	522.700012207031	374.399993896484	302.799987792969	399.5
3	evmi0414f	r	0	r	w	21	0	3	64	256	-1	S1C3.TIF	S1C2.TIF	S2C3.TIF	1	1	2	3	2	3	200	745	878020	878770	1737	1736	879055	-32768	1737	267.603000000003	879051	879110	60	501.799987792969	382.100006103516	239.899993896484	438.899993896484	132.600006103516	245.800003051758	7.65879699430663	-167.695844306979	263.603000000003	879242	879264	23	235.600006103516	424	312.600006103516	394.100006103516
3	evmi0414f	r	0	r	w	21	0	3	65	257	1	S2C2.TIF	S2C1.TIF	S1C2.TIF	2	2	1	2	1	2	200	911	880354	881254	1676	1700	881560	-32768	1653	288.187000000034	-32768	-32768	-32768	-32768	-32768	-32768	-32768	-32768	-32768	-32768	-32768	-914039.813	881555	881598	44	522.200012207031	379.100006103516	758.700012207031	395.600006103516
3	evmi0414f	r	0	r	w	21	1	3	66	258	-1	S2C2.TIF	S2C1.TIF	S1C3.TIF	2	2	1	2	1	3	200	770	882961	883761	1526	1542	883998	-32768	1660	219.944000000018	-32768	-32768	-32768	-32768	-32768	-32768	-32768	-32768	-32768	-32768	-32768	-916546.056	883993	884040	48	516.799987792969	369.700012207031	333.299987792969	374.600006103516
3	evmi0414f	r	0	r	w	21	1	3	67	259	-1	S2C1.TIF	S2C2.TIF	S1C3.TIF	2	2	1	1	2	3	200	992	885387	886387	1513	1517	886656	-32768	1538	250.640000000014	-32768	-32768	-32768	-32768	-32768	-32768	-32768	-32768	-32768	-32768	-32768	-919173.36	886652	886690	39	518.5	375.200012207031	312.299987792969	389.600006103516
3	evmi0414f	r	0	r	w	21	0	3	68	260	1	S1C3.TIF	S1C2.TIF	S2C3.TIF	1	1	2	3	2	3	200	503	887733	888233	1428	1422	888549	-32768	1478	298.204999999958	-32768	-32768	-32768	-32768	-32768	-32768	-32768	-32768	-32768	-32768	-32768	-921018.795	888545	888588	44	522.700012207031	367.600006103516	742.5	376.200012207031
3	evmi0414f	r	0	r	w	21	0	3	69	261	1	S2C2.TIF	S2C3.TIF	S1C2.TIF	2	2	1	2	3	2	200	526	889638	890188	1563	1557	890492	-32768	1495	287.047999999952	890488	890573	86	521.200012207031	371.399993896484	766.900024414062	363.700012207031	90.5	256.299987792969	7.02347650404861	1.80273019178279	283.047999999952	891739	891762	24	812.099975585938	355.600006103516	734.799987792969	363.700012207031
3	evmi0414f	r	0	r	w	21	1	3	70	262	1	S2C3.TIF	S2C2.TIF	S1C1.TIF	2	2	1	3	2	1	200	916	892790	893690	1707	1730	893931	-32768	1831	224.055999999982	-32768	-32768	-32768	-32768	-32768	-32768	-32768	-32768	-32768	-32768	-32768	-926474.944	893927	893961	35	515.900024414062	384.600006103516	754.400024414062	378.799987792969
3	evmi0414f	r	0	r	w	21	0	3	71	263	-1	S1C2.TIF	S1C3.TIF	S2C2.TIF	1	1	2	2	3	2	200	766	895013	895813	1766	1768	896070	-32768	1735	239.013999999966	-32768	-32768	-32768	-32768	-32768	-32768	-32768	-32768	-32768	-32768	-32768	-928598.986	896066	896107	42	516.099975585938	377.100006103516	286.200012207031	391.600006103516
3	evmi0414f	r	0	r	w	21	1	3	72	264	-1	S2C3.TIF	S2C1.TIF	S1C2.TIF	2	2	1	3	1	2	200	993	897170	898170	1559	1553	898406	-32768	1552	217.96100000001	-32768	-32768	-32768	-32768	-32768	-32768	-32768	-32768	-32768	-32768	-32768	-930956.039	898403	898435	33	512.400024414062	374.600006103516	314.399993896484	387.700012207031
3	evmi0414f	r	0	r	w	21	1	3	73	265	-1	S1C2.TIF	S1C1.TIF	S2C3.TIF	1	1	2	2	1	3	200	562	899464	900064	1680	1707	900350	-32768	1736	267.996000000043	-32768	-32768	-32768	-32768	-32768	-32768	-32768	-32768	-32768	-32768	-32768	-932850.004	900346	900376	31	528.900024414062	385.299987792969	342.700012207031	399.700012207031
3	evmi0414f	r	0	r	w	21	0	3	74	266	1	S2C3.TIF	S2C1.TIF	S1C3.TIF	2	2	1	3	1	3	200	503	901408	901908	1764	1777	902204	-32768	1683	278.55700000003	902201	902241	41	528.400024414062	370.100006103516	770.5	394.799987792969	166.699996948242	312.899993896484	6.95335775039452	-5.85030460081422	275.55700000003	902422	902440	19	761.299987792969	400.5	729.900024414062	373.299987792969
3	evmi0414f	r	0	r	w	21	0	3	75	267	-1	S2C2.TIF	S2C1.TIF	S1C2.TIF	2	2	1	2	1	2	200	510	903492	903992	1668	1682	904272	-32768	1693	262.523000000045	-32768	-32768	-32768	-32768	-32768	-32768	-32768	-32768	-32768	-32768	-32768	-936777.477	904268	904306	39	509.700012207031	375.299987792969	322.100006103516	409.600006103516
3	evmi0414f	r	0	r	w	21	1	3	76	268	1	S2C1.TIF	S2C2.TIF	S1C3.TIF	2	2	1	1	2	3	200	833	905360	906210	1811	1838	906477	-32768	1900	249.148999999976	-32768	-32768	-32768	-32768	-32768	-32768	-32768	-32768	-32768	-32768	-32768	-938995.851	906473	906514	42	508	376.200012207031	749.799987792969	400.600006103516
3	evmi0414f	r	0	r	w	21	1	3	77	269	1	S2C1.TIF	S2C2.TIF	S1C3.TIF	2	2	1	1	2	3	200	786	907570	908370	1717	1721	908639	-32768	1766	251.625	-32768	-32768	-32768	-32768	-32768	-32768	-32768	-32768	-32768	-32768	-32768	-941155.375	908636	908731	96	515.400024414062	375.799987792969	741.900024414062	393.200012207031
3	evmi0414f	r	0	r	w	21	1	3	78	270	-1	S1C2.TIF	S1C3.TIF	S2C1.TIF	1	1	2	2	3	1	200	881	909785	910685	1771	1771	910934	-32768	1811	231.785000000033	-32768	-32768	-32768	-32768	-32768	-32768	-32768	-32768	-32768	-32768	-32768	-943470.215	910930	910980	51	506.299987792969	376.5	290.100006103516	417.100006103516
3	evmi0414f	r	0	r	w	21	1	3	79	271	1	S1C3.TIF	S1C1.TIF	S2C2.TIF	1	1	2	3	1	2	200	521	912016	912566	1644	1665	912844	-32768	1759	260.719000000041	912840	912893	54	533.099975585938	386.5	808.5	408.600006103516	144.800003051758	296.600006103516	7.87173942340589	-4.62076707541149	256.719000000041	913056	913076	21	789.900024414062	403.700012207031	739.400024414062	388.600006103516
3	evmi0414f	r	0	r	w	21	1	3	80	272	-1	S1C3.TIF	S1C1.TIF	S2C2.TIF	1	1	2	3	1	2	200	921	914127	915077	1821	1840	915312	-32768	1868	217.864999999991	-32768	-32768	-32768	-32768	-32768	-32768	-32768	-32768	-32768	-32768	-32768	-947862.135	915307	915346	40	513.5	377.299987792969	307.899993896484	392.299987792969
3	evmi0414f	r	0	r	w	21	1	3	81	273	-1	S2C2.TIF	S2C3.TIF	S1C1.TIF	2	2	1	2	3	1	200	989	916405	917405	1839	1856	917634	-32768	1946	210.648999999976	-32768	-32768	-32768	-32768	-32768	-32768	-32768	-32768	-32768	-32768	-32768	-950191.351	917628	917671	44	512.5	376.600006103516	326.299987792969	389.799987792969
3	evmi0414f	r	0	r	w	21	1	3	82	274	1	S1C3.TIF	S1C1.TIF	S2C2.TIF	1	1	2	3	1	2	200	617	918715	919365	1713	1720	919629	-32768	1827	245.94299999997	919625	919666	42	521	382	769.299987792969	394.299987792969	166.600006103516	365.600006103516	7.1030593459021	-2.84812879438952	241.94299999997	919904	919916	13	751.400024414062	396.700012207031	734	381.100006103516
3	evmi0414f	r	0	r	w	21	1	3	83	275	1	S2C1.TIF	S2C3.TIF	S1C2.TIF	2	2	1	1	3	2	200	798	920978	921778	1577	1549	922143	-32768	1381	347.01800000004	-32768	-32768	-32768	-32768	-32768	-32768	-32768	-32768	-32768	-32768	-32768	-954563.982	922139	922181	43	514.900024414062	363.100006103516	750.200012207031	361.299987792969
3	evmi0414f	r	0	r	w	21	0	3	84	276	-1	S1C3.TIF	S1C1.TIF	S2C3.TIF	1	1	2	3	1	3	200	734	923522	924272	1205	1194	924552	-32768	1173	262.462000000058	-32768	-32768	-32768	-32768	-32768	-32768	-32768	-32768	-32768	-32768	-32768	-957057.538	924548	924582	35	521.700012207031	351.100006103516	315.299987792969	350.5
3	evmi0414f	r	0	r	w	21	1	3	85	277	1	S1C1.TIF	S1C2.TIF	S2C3.TIF	1	1	2	1	2	3	200	908	926012	926912	1153	1153	927241	-32768	1319	311.287999999942	-32768	-32768	-32768	-32768	-32768	-32768	-32768	-32768	-32768	-32768	-32768	-959697.712	927237	927280	44	519.599975585938	356.299987792969	723.400024414062	365.899993896484
3	evmi0414f	r	0	r	w	21	0	3	86	278	1	S2C1.TIF	S2C3.TIF	S1C1.TIF	2	2	1	1	3	1	200	653	928334	928984	1451	1475	929285	-32768	1606	283.104999999981	929281	929325	45	518.700012207031	367.100006103516	772.599975585938	382.799987792969	161.300003051758	352.799987792969	7.26825960977701	-3.55360130474224	279.104999999981	929509	929522	14	754.700012207031	386	732.799987792969	377.100006103516
3	evmi0414f	r	0	r	w	21	1	3	87	279	-1	S1C1.TIF	S1C3.TIF	S2C2.TIF	1	1	2	1	3	2	200	827	930539	931389	1646	1661	931660	-32768	1705	253.199999999953	-32768	-32768	-32768	-32768	-32768	-32768	-32768	-32768	-32768	-32768	-32768	-964174.8	931656	931697	42	518.200012207031	381.899993896484	312.299987792969	390.600006103516
3	evmi0414f	r	0	r	w	21	1	3	88	280	-1	S2C2.TIF	S2C1.TIF	S1C3.TIF	2	2	1	2	1	3	200	854	932765	933615	1575	1566	933868	-32768	1494	236.003000000026	-32768	-32768	-32768	-32768	-32768	-32768	-32768	-32768	-32768	-32768	-32768	-966399.997	933864	933899	36	523.400024414062	360.200012207031	324.799987792969	372.600006103516
3	evmi0414f	r	0	r	w	21	1	3	89	281	1	S2C2.TIF	S2C3.TIF	S1C1.TIF	2	2	1	2	3	1	200	751	935311	936061	1361	1381	936354	-32768	1452	276.395000000019	936350	936396	47	515.900024414062	366	768.700012207031	385.200012207031	152.5	322.700012207031	7.24383788759896	-4.36188167317525	272.395000000019	937014	937023	10	750.299987792969	368	737.700012207031	358.299987792969
3	evmi0414f	r	0	r	w	21	1	3	90	282	-1	S1C3.TIF	S1C2.TIF	S2C1.TIF	1	1	2	3	2	1	200	511	938536	939086	1365	1406	939370	-32768	1440	265.60699999996	-32768	-32768	-32768	-32768	-32768	-32768	-32768	-32768	-32768	-32768	-32768	-971872.393	939366	939400	35	513.599975585938	361	299.600006103516	369.100006103516
3	evmi0414f	r	0	r	w	21	1	3	91	283	1	S1C2.TIF	S1C3.TIF	S2C1.TIF	1	1	2	2	3	1	200	559	940450	941000	1549	1547	941311	-32768	1617	293.342999999993	-32768	-32768	-32768	-32768	-32768	-32768	-32768	-32768	-32768	-32768	-32768	-973785.657	941306	941346	41	521.799987792969	372.799987792969	717.900024414062	376.600006103516
3	evmi0414f	r	0	r	w	21	0	3	92	284	-1	S2C3.TIF	S2C1.TIF	S1C3.TIF	2	2	1	3	1	3	200	832	942400	943250	1675	1679	943493	-32768	1691	225.506000000052	-32768	-32768	-32768	-32768	-32768	-32768	-32768	-32768	-32768	-32768	-32768	-976035.494	943490	943527	38	510.600006103516	369.899993896484	310.5	362.100006103516
3	evmi0414f	r	0	r	w	21	1	3	93	285	1	S1C2.TIF	S1C3.TIF	S2C1.TIF	1	1	2	2	3	1	200	534	944940	945490	1362	1340	945763	-32768	1352	256.195999999996	945759	945810	52	527.5	361	835.599975585938	382.700012207031	167.600006103516	326.600006103516	8.78731659375325	-4.05756657499214	252.195999999996	945939	945959	21	818.5	385.200012207031	756.900024414062	375.899993896484
3	evmi0414f	r	0	r	w	21	0	3	94	286	1	S1C1.TIF	S1C2.TIF	S2C1.TIF	1	1	2	1	2	1	200	865	947014	947864	1557	1566	948162	-32768	1549	279.706000000006	948158	948217	60	519.099975585938	367	810.099975585938	347.100006103516	137.399993896484	291.299987792969	8.3101833327099	3.93443689375083	275.706000000006	948242	948267	26	792.099975585938	357.5	749.700012207031	373.299987792969
3	evmi0414f	r	0	r	w	21	1	3	95	287	1	S2C2.TIF	S2C1.TIF	S1C3.TIF	2	2	1	2	1	3	200	772	949633	950433	1560	1571	950689	-32768	1559	238.415999999968	950686	950719	34	525.700012207031	361.299987792969	328.399993896484	386.600006103516	162.300003051758	305.799987792969	5.7080287320429	-172.672635414259	235.415999999968	950976	951065	90	311.100006103516	383.700012207031	675	378.299987792969
3	evmi0414f	r	0	r	w	21	1	3	96	288	1	S2C3.TIF	S2C1.TIF	S1C2.TIF	2	2	1	3	1	2	200	641	952709	953359	1446	1451	953646	-32768	1499	269.055000000051	953642	953694	53	525.599975585938	362	774.5	381.200012207031	134.800003051758	281.5	7.13273813633767	-4.42995713644299	265.055000000051	953921	953933	13	759.599975585938	374.5	731.599975585938	370.200012207031
3	evmi0414f	r	0	r	w	21	0	4	1	289	-1	S2C1.TIF	S2C2.TIF	S1C1.TIF	2	2	1	1	2	1	200	891	959420	960320	2295	2345	960572	-32768	2530	234.032000000007	-32768	-32768	-32768	-32768	-32768	-32768	-32768	-32768	-32768	-32768	-32768	-993105.968	960568	960677	110	522.799987792969	376.799987792969	347.399993896484	393.899993896484
3	evmi0414f	r	0	r	w	21	0	4	2	290	1	S2C2.TIF	S2C1.TIF	S1C2.TIF	2	2	1	2	1	2	200	634	961781	962431	2280	2292	962711	-32768	2205	261.934000000008	-32768	-32768	-32768	-32768	-32768	-32768	-32768	-32768	-32768	-32768	-32768	-995217.066	962707	962745	39	530	384.200012207031	754.400024414062	388.100006103516
3	evmi0414f	r	0	r	w	21	1	4	3	291	-1	S1C1.TIF	S1C2.TIF	S2C3.TIF	1	1	2	1	2	3	200	973	964189	965189	2096	2095	965468	-32768	2051	261.160999999964	-32768	-32768	-32768	-32768	-32768	-32768	-32768	-32768	-32768	-32768	-32768	-997974.839	965463	965495	33	530.599975585938	392.799987792969	334.299987792969	412.5
3	evmi0414f	r	0	r	w	21	1	4	4	292	1	S1C3.TIF	S1C1.TIF	S2C2.TIF	1	1	2	3	1	2	200	815	966525	967325	1558	1566	967605	-32768	1665	262.430000000051	-32768	-32768	-32768	-32768	-32768	-32768	-32768	-32768	-32768	-32768	-32768	-1000110.57	967601	967646	46	520.5	370.200012207031	747.599975585938	381.799987792969
3	evmi0414f	r	0	r	w	21	0	4	5	293	1	S2C1.TIF	S2C2.TIF	S1C1.TIF	2	2	1	1	2	1	200	534	968695	969245	1902	1907	969543	-32768	1894	279.464999999967	-32768	-32768	-32768	-32768	-32768	-32768	-32768	-32768	-32768	-32768	-32768	-1002031.535	969539	969580	42	510.399993896484	378	754.5	398.399993896484
3	evmi0414f	r	0	r	w	21	1	4	6	294	-1	S2C2.TIF	S2C3.TIF	S1C1.TIF	2	2	1	2	3	1	200	945	970614	971564	1971	1955	971890	-32768	1719	308.091000000015	-32768	-32768	-32768	-32768	-32768	-32768	-32768	-32768	-32768	-32768	-32768	-1004349.909	971885	971914	30	514.5	374.200012207031	333.700012207031	389.700012207031
3	evmi0414f	r	0	r	w	21	0	4	7	295	-1	S2C1.TIF	S2C2.TIF	S1C1.TIF	2	2	1	1	2	1	200	980	972963	973963	1334	1324	974243	-32768	1321	262.736999999965	-32768	-32768	-32768	-32768	-32768	-32768	-32768	-32768	-32768	-32768	-32768	-1006748.263	974238	974276	39	526.400024414062	356.799987792969	302.700012207031	378.200012207031
3	evmi0414f	r	0	r	w	21	1	4	8	296	1	S1C3.TIF	S1C2.TIF	S2C1.TIF	1	1	2	3	2	1	200	650	975331	975981	1385	1364	976242	-32768	1332	243.148000000045	976238	976272	35	525.900024414062	359.600006103516	319.399993896484	373.200012207031	164.100006103516	311.899993896484	5.92979843742794	-176.22184738541	239.148000000045	976599	976650	52	309.799987792969	367	725.900024414062	376.799987792969
3	evmi0414f	r	0	r	w	21	0	4	9	297	1	S1C1.TIF	S1C2.TIF	S2C1.TIF	1	1	2	1	2	1	200	744	977678	978428	1612	1611	978711	-32768	1595	265.287999999942	978708	978762	55	515.299987792969	384.799987792969	794	416.700012207031	145.699996948242	277.600006103516	8.00401082427561	-6.56683490092354	262.287999999942	978909	978929	21	782.5	412.600006103516	737.700012207031	389.799987792969
3	evmi0414f	r	0	r	w	21	0	4	10	298	1	S2C1.TIF	S2C3.TIF	S1C1.TIF	2	2	1	1	3	1	200	645	979971	980621	1507	1526	980897	-32768	1626	257.570999999996	-32768	-32768	-32768	-32768	-32768	-32768	-32768	-32768	-32768	-32768	-32768	-1013407.429	980892	980935	44	521.400024414062	369.100006103516	737.5	375.700012207031
3	evmi0414f	r	0	r	w	21	1	4	11	299	1	S1C2.TIF	S1C3.TIF	S2C1.TIF	1	1	2	2	3	1	200	844	981984	982834	1702	1734	983122	-32768	1852	270.368999999948	983119	983167	49	523.799987792969	377.100006103516	793.299987792969	401.200012207031	157	321.299987792969	7.72005048852992	-5.13926530595673	267.368999999948	983308	983326	19	782.099975585938	394.5	726.799987792969	383.600006103516
3	evmi0414f	r	0	r	w	21	0	4	12	300	-1	S2C3.TIF	S2C2.TIF	S1C3.TIF	2	2	1	3	2	3	200	648	984381	985031	1635	1667	985280	-32768	1754	231.78899999999	-32768	-32768	-32768	-32768	-32768	-32768	-32768	-32768	-32768	-32768	-32768	-1017816.211	985276	985312	37	519.5	369.899993896484	312.700012207031	379.799987792969
3	evmi0414f	r	0	r	w	21	1	4	13	301	1	S2C2.TIF	S2C3.TIF	S1C1.TIF	2	2	1	2	3	1	200	973	986346	987346	1568	1561	987643	-32768	1553	279.398000000045	987638	987735	98	513.299987792969	374.700012207031	785.900024414062	376.100006103516	114.300003051758	308.799987792969	7.77756530830733	-0.295941535805817	274.398000000045	988132	988142	11	733.099975585938	392.200012207031	714.700012207031	378.200012207031
3	evmi0414f	r	0	r	w	21	0	4	14	302	-1	S1C2.TIF	S1C3.TIF	S2C2.TIF	1	1	2	2	3	2	200	619	989174	989824	1490	1480	990100	-32768	1496	258.145000000019	-32768	-32768	-32768	-32768	-32768	-32768	-32768	-32768	-32768	-32768	-32768	-1022609.855	990095	990125	31	521.900024414062	361.100006103516	335.799987792969	367.600006103516
3	evmi0414f	r	0	r	w	21	1	4	15	303	-1	S1C3.TIF	S1C2.TIF	S2C1.TIF	1	1	2	3	2	1	200	981	991269	992269	1667	1653	992590	-32768	1620	303.074999999953	-32768	-32768	-32768	-32768	-32768	-32768	-32768	-32768	-32768	-32768	-32768	-1025054.925	992586	992699	114	529.799987792969	372.799987792969	326.600006103516	391.299987792969
3	evmi0414f	r	0	r	w	21	1	4	16	304	-1	S2C3.TIF	S2C2.TIF	S1C1.TIF	2	2	1	3	2	1	200	939	993761	994711	1445	1480	995001	-32768	1614	272.393999999971	-32768	-32768	-32768	-32768	-32768	-32768	-32768	-32768	-32768	-32768	-32768	-1027496.606	994999	995047	49	525.200012207031	375.399993896484	300.200012207031	398.600006103516
3	evmi0414f	r	0	r	w	21	1	4	17	305	1	S1C3.TIF	S1C2.TIF	S2C1.TIF	1	1	2	3	2	1	200	717	996081	996831	1859	1880	997101	-32768	1933	252.410000000033	997097	997141	45	513.700012207031	378.899993896484	765	402.700012207031	167.300003051758	329.700012207031	7.21249789573045	-5.44113634591056	248.410000000033	997284	997298	15	749.599975585938	399.200012207031	722.200012207031	386.700012207031
3	evmi0414f	r	0	r	w	21	1	4	18	306	1	S1C2.TIF	S1C3.TIF	S2C1.TIF	1	1	2	2	3	1	200	590	998385	998985	1688	1694	999305	-32768	1767	302.684000000008	-32768	-32768	-32768	-32768	-32768	-32768	-32768	-32768	-32768	-32768	-32768	-1031770.316	999299	999337	39	522	358.899993896484	722.599975585938	375.5
3	evmi0414f	r	0	r	w	21	1	4	19	307	1	S1C1.TIF	S1C2.TIF	S2C3.TIF	1	1	2	1	2	3	200	848	1000400	1001250	1737	1723	1001524	-32768	1694	256.400999999954	-32768	-32768	-32768	-32768	-32768	-32768	-32768	-32768	-32768	-32768	-32768	-1034035.599	1001519	1001560	42	528.299987792969	372.600006103516	754.099975585938	378.600006103516
3	evmi0414f	r	0	r	w	21	1	4	20	308	-1	S2C1.TIF	S2C2.TIF	S1C3.TIF	2	2	1	1	2	3	200	746	1003117	1003867	1549	1544	1004398	-32768	1616	512.795000000042	1004394	1004444	51	504.299987792969	375.200012207031	812.299987792969	378.899993896484	170	288	8.77556909068563	-0.692203404702645	508.795000000042	1005240	1005259	20	355.799987792969	398.399993896484	321.600006103516	365.700012207031
3	evmi0414f	r	0	r	w	21	1	4	21	309	1	S1C2.TIF	S1C1.TIF	S2C3.TIF	1	1	2	2	1	3	200	605	1006312	1006912	1608	1612	1007192	-32768	1574	262.964000000036	-32768	-32768	-32768	-32768	-32768	-32768	-32768	-32768	-32768	-32768	-32768	-1039697.036	1007188	1007219	32	522.900024414062	372.600006103516	733.400024414062	385
3	evmi0414f	r	0	r	w	21	0	4	22	310	1	S2C1.TIF	S2C2.TIF	S1C1.TIF	2	2	1	1	2	1	200	939	1008274	1009224	1582	1573	1009496	-32768	1592	255.180999999982	-32768	-32768	-32768	-32768	-32768	-32768	-32768	-32768	-32768	-32768	-32768	-1042008.819	1009492	1009539	48	512.200012207031	368.5	759	377
3	evmi0414f	r	0	r	w	21	1	4	23	311	1	S2C2.TIF	S2C1.TIF	S1C3.TIF	2	2	1	2	1	3	200	734	1011112	1011862	1446	1427	1012200	-32768	1354	319.930000000051	-32768	-32768	-32768	-32768	-32768	-32768	-32768	-32768	-32768	-32768	-32768	-1044648.07	1012196	1012230	35	531	358.899993896484	730.200012207031	365.399993896484
3	evmi0414f	r	0	r	w	21	1	4	24	312	-1	S1C1.TIF	S1C2.TIF	S2C3.TIF	1	1	2	1	2	3	200	918	1013536	1014436	1304	1320	1014695	-32768	1253	241.520000000019	-32768	-32768	-32768	-32768	-32768	-32768	-32768	-32768	-32768	-32768	-32768	-1047221.48	1014691	1014726	36	518.400024414062	359.899993896484	302	350.700012207031
3	evmi0414f	r	0	r	w	21	0	4	25	313	-1	S2C3.TIF	S2C1.TIF	S1C3.TIF	2	2	1	3	1	3	200	695	1016367	1017067	1332	1330	1017324	-32768	1387	239.505000000005	-32768	-32768	-32768	-32768	-32768	-32768	-32768	-32768	-32768	-32768	-32768	-1049852.495	1017319	1017351	33	519.900024414062	359.200012207031	326.200012207031	369.700012207031
3	evmi0414f	r	0	r	w	21	0	4	26	314	1	S2C3.TIF	S2C1.TIF	S1C3.TIF	2	2	1	3	1	3	200	821	1018398	1019248	1786	1795	1019510	-32768	1712	244.440999999992	1019506	1019547	42	517.099975585938	373.600006103516	764.799987792969	375.799987792969	167.100006103516	365.399993896484	7.07742474321458	-0.511059047688354	240.440999999992	1021680	1021709	30	551.900024414062	391.299987792969	729.200012207031	370.899993896484
3	evmi0414f	r	0	r	w	21	0	4	27	315	-1	S2C1.TIF	S2C3.TIF	S1C1.TIF	2	2	1	1	3	1	200	947	1023591	1024541	1860	1879	1024814	-32768	1763	254.974000000046	-32768	-32768	-32768	-32768	-32768	-32768	-32768	-32768	-32768	-32768	-32768	-1057327.026	1024811	1024843	33	512.099975585938	382.5	312.600006103516	389
3	evmi0414f	r	0	r	w	21	1	4	28	316	1	S2C3.TIF	S2C2.TIF	S1C1.TIF	2	2	1	3	2	1	200	616	1026141	1026791	1831	1818	1027090	-32768	1811	281.832000000053	1027084	1027125	42	524.900024414062	380.200012207031	765	391.799987792969	167.5	331.5	6.86806977789311	-2.77788363044031	275.832000000053	1027395	1027408	14	745.099975585938	389.299987792969	729.099975585938	367.299987792969
3	evmi0414f	r	0	r	w	21	1	4	29	317	1	S2C1.TIF	S2C3.TIF	S1C2.TIF	2	2	1	1	3	2	200	803	1028465	1029265	1653	1669	1029533	-32768	1732	250.937999999966	-32768	-32768	-32768	-32768	-32768	-32768	-32768	-32768	-32768	-32768	-32768	-1062050.062	1029528	1029565	38	512.900024414062	381	753.599975585938	386.399993896484
3	evmi0414f	r	0	r	w	21	1	4	30	318	-1	S2C2.TIF	S2C1.TIF	S1C3.TIF	2	2	1	2	1	3	200	697	1030611	1031311	1517	1539	1031565	-32768	1525	236.790000000037	-32768	-32768	-32768	-32768	-32768	-32768	-32768	-32768	-32768	-32768	-32768	-1064096.21	1031561	1031597	37	514.799987792969	369.600006103516	307.399993896484	376
3	evmi0414f	r	0	r	w	21	1	4	31	319	-1	S2C1.TIF	S2C3.TIF	S1C2.TIF	2	2	1	1	3	2	200	810	1032947	1033747	1348	1348	1033992	-32768	1329	227.540000000037	-32768	-32768	-32768	-32768	-32768	-32768	-32768	-32768	-32768	-32768	-32768	-1066532.46	1033989	1034024	36	515.799987792969	361.100006103516	324.100006103516	364.899993896484
3	evmi0414f	r	0	r	w	21	1	4	32	320	-1	S1C2.TIF	S1C1.TIF	S2C3.TIF	1	1	2	2	1	3	200	798	1035088	1035888	1610	1602	1036146	-32768	1672	240.78899999999	-32768	-32768	-32768	-32768	-32768	-32768	-32768	-32768	-32768	-32768	-32768	-1068673.211	1036142	1036185	44	523.400024414062	377.799987792969	291	394.5
3	evmi0414f	r	0	r	w	21	1	4	33	321	-1	S1C2.TIF	S1C3.TIF	S2C1.TIF	1	1	2	2	3	1	200	727	1037762	1038512	1706	1699	1038790	-32768	1578	260.417999999947	-32768	-32768	-32768	-32768	-32768	-32768	-32768	-32768	-32768	-32768	-32768	-1071297.582	1038786	1038821	36	517.299987792969	369.399993896484	307	383.100006103516
3	evmi0414f	r	0	r	w	21	1	4	34	322	-1	S2C3.TIF	S2C1.TIF	S1C2.TIF	2	2	1	3	1	2	200	947	1040153	1041103	1566	1574	1041398	-32768	1549	277.146999999997	-32768	-32768	-32768	-32768	-32768	-32768	-32768	-32768	-32768	-32768	-32768	-1073888.853	1041393	1041454	62	526.599975585938	363.700012207031	271.100006103516	399.100006103516
3	evmi0414f	r	0	r	w	21	0	4	35	323	1	S1C2.TIF	S1C3.TIF	S2C2.TIF	1	1	2	2	3	2	200	716	1042968	1043718	1319	1337	1044010	-32768	1444	274.084999999963	-32768	-32768	-32768	-32768	-32768	-32768	-32768	-32768	-32768	-32768	-32768	-1076503.915	1044006	1044046	41	513.299987792969	365.899993896484	736	362.799987792969
3	evmi0414f	r	0	r	w	21	0	4	36	324	-1	S1C1.TIF	S1C3.TIF	S2C1.TIF	1	1	2	1	3	1	200	719	1045499	1046249	1566	1573	1046526	-32768	1584	259.109999999986	1046521	1046615	95	518.799987792969	362.899993896484	261.100006103516	374.100006103516	93.5999984741211	318.600006103516	7.36986710967506	-177.501394391479	254.109999999986	1046650	1046655	6	290.100006103516	379.399993896484	302.700012207031	375.899993896484
3	evmi0414f	r	0	r	w	21	0	4	37	325	-1	S2C3.TIF	S2C1.TIF	S1C3.TIF	2	2	1	3	1	3	200	799	1047984	1048784	1762	1779	1049041	-32768	1706	239.591000000015	-32768	-32768	-32768	-32768	-32768	-32768	-32768	-32768	-32768	-32768	-32768	-1081569.409	1049036	1049074	39	536.900024414062	381.100006103516	327.600006103516	379.5
3	evmi0414f	r	0	r	w	21	0	4	38	326	1	S1C1.TIF	S1C3.TIF	S2C1.TIF	1	1	2	1	3	1	200	616	1050436	1051086	1628	1627	1051373	-32768	1638	269.939999999944	1051369	1051404	36	516.5	371.600006103516	320.100006103516	392.600006103516	157	334	5.66788935339435	-173.880096528311	265.939999999944	1051653	1051734	82	316.700012207031	392.600006103516	733.400024414062	374.200012207031
3	evmi0414f	r	0	r	w	21	1	4	39	327	-1	S1C2.TIF	S1C3.TIF	S2C1.TIF	1	1	2	2	3	1	200	817	1052828	1053678	1428	1431	1053955	-32768	1435	258.84300000011	-32768	-32768	-32768	-32768	-32768	-32768	-32768	-32768	-32768	-32768	-32768	-1086464.157	1053950	1053983	34	516	365.799987792969	321.899993896484	370.799987792969
3	evmi0414f	r	0	r	w	21	0	4	40	328	-1	S2C2.TIF	S2C3.TIF	S1C2.TIF	2	2	1	2	3	2	200	760	1055042	1055792	1514	1510	1056060	-32768	1624	249.685999999987	-32768	-32768	-32768	-32768	-32768	-32768	-32768	-32768	-32768	-32768	-32768	-1088578.314	1056055	1056101	47	511.700012207031	375.399993896484	319.5	374.600006103516
3	evmi0414f	r	0	r	w	21	0	4	41	329	1	S2C3.TIF	S2C1.TIF	S1C3.TIF	2	2	1	3	1	3	200	956	1057389	1058339	1595	1594	1058630	-32768	1630	272.796000000089	-32768	-32768	-32768	-32768	-32768	-32768	-32768	-32768	-32768	-32768	-32768	-1091125.204	1058626	1058659	34	507.799987792969	370.700012207031	725.799987792969	374.799987792969
3	evmi0414f	r	0	r	w	21	0	4	42	330	1	S2C2.TIF	S2C3.TIF	S1C2.TIF	2	2	1	2	3	2	200	824	1059713	1060563	1915	1939	1060868	-32768	1941	287.483000000007	-32768	-32768	-32768	-32768	-32768	-32768	-32768	-32768	-32768	-32768	-32768	-1093348.517	1060864	1060906	43	514.299987792969	388.899993896484	736.700012207031	397.899993896484
3	evmi0414f	r	0	r	w	21	1	4	43	331	-1	S1C2.TIF	S1C1.TIF	S2C3.TIF	1	1	2	2	1	3	200	782	1062278	1063078	1454	1449	1063338	-32768	1483	242.210999999894	-32768	-32768	-32768	-32768	-32768	-32768	-32768	-32768	-32768	-32768	-32768	-1095863.789	1063333	1063372	40	517.099975585938	368.899993896484	316.299987792969	386.899993896484
3	evmi0414f	r	0	r	w	21	1	4	44	332	1	S1C1.TIF	S1C2.TIF	S2C3.TIF	1	1	2	1	2	3	200	965	1064424	1065374	1803	1813	1065745	-32768	1885	353.243000000017	1065740	1065778	39	527.200012207031	377.600006103516	320.700012207031	388.5	148.699996948242	333.5	5.93369092164162	-176.97047865582	348.243000000017	1067378	1067415	38	491.700012207031	385.100006103516	723	368.899993896484
3	evmi0414f	r	0	r	w	21	0	4	45	333	1	S2C3.TIF	S2C2.TIF	S1C3.TIF	2	2	1	3	2	3	200	813	1068785	1069585	1741	1743	1069879	-32768	1694	275.834999999963	-32768	-32768	-32768	-32768	-32768	-32768	-32768	-32768	-32768	-32768	-32768	-1102371.165	1069874	1069910	37	526.200012207031	374.700012207031	725	373.899993896484
3	evmi0414f	r	0	r	w	21	0	4	46	334	1	S1C1.TIF	S1C2.TIF	S2C1.TIF	1	1	2	1	2	1	200	984	1071729	1072723	1114	1108	1073033	-32768	1067	287.584000000032	1073029	1073124	96	537.900024414062	356.600006103516	574.5	367.299987792969	109.900001525879	219.100006103516	1.09599551094674	-16.3407733808196	283.584000000032	1073249	1073276	28	604.400024414062	360.600006103516	732	361.700012207031
3	evmi0414f	r	0	r	w	21	1	4	47	335	-1	S1C3.TIF	S1C1.TIF	S2C2.TIF	1	1	2	3	1	2	200	919	1074314	1075264	1187	1201	1075518	-32768	1316	236.056000000099	-32768	-32768	-32768	-32768	-32768	-32768	-32768	-32768	-32768	-32768	-32768	-1108049.944	1075514	1075548	35	520	360.600006103516	318.100006103516	372.600006103516
3	evmi0414f	r	0	r	w	21	0	4	48	336	-1	S1C2.TIF	S1C1.TIF	S2C2.TIF	1	1	2	2	1	2	200	588	1076656	1077256	1750	1768	1077540	-32768	1769	266.246000000043	-32768	-32768	-32768	-32768	-32768	-32768	-32768	-32768	-32768	-32768	-32768	-1110041.754	1077536	1077569	34	517.400024414062	383.399993896484	331.600006103516	381.799987792969
3	evmi0414f	r	0	r	w	21	0	4	49	337	1	S1C2.TIF	S1C1.TIF	S2C2.TIF	1	1	2	2	1	2	200	921	1078629	1079579	1651	1657	1079892	-32768	1816	295.51099999994	1079888	1079930	43	529.599975585938	378	797.799987792969	374.299987792969	175.699996948242	333.700012207031	7.64176135533654	0.79491830892502	291.51099999994	1080098	1080118	21	784	378.899993896484	736.099975585938	380.600006103516
3	evmi0414f	r	0	r	w	21	1	4	50	338	1	S1C2.TIF	S1C1.TIF	S2C3.TIF	1	1	2	2	1	3	200	579	1081183	1081783	1252	1233	1082060	-32768	1217	259.279000000097	-32768	-32768	-32768	-32768	-32768	-32768	-32768	-32768	-32768	-32768	-32768	-1114568.721	1082057	1082093	37	518	365	750.099975585938	359.600006103516
3	evmi0414f	r	0	r	w	21	1	4	51	339	-1	S2C1.TIF	S2C3.TIF	S1C2.TIF	2	2	1	1	3	2	200	661	1083134	1083784	1432	1452	1084029	-32768	1567	227.392999999924	-32768	-32768	-32768	-32768	-32768	-32768	-32768	-32768	-32768	-32768	-32768	-1116569.607	1084025	1084064	40	513.099975585938	369.899993896484	295.200012207031	377.700012207031
3	evmi0414f	r	0	r	w	21	1	4	52	340	1	S2C2.TIF	S2C1.TIF	S1C3.TIF	2	2	1	2	1	3	200	735	1085089	1085839	1533	1517	1086087	-32768	1434	230.439999999944	1086084	1086126	43	522	361	764.799987792969	362.399993896484	160.199996948242	325.5	6.93725882249541	-0.331789156298399	227.439999999944	1086917	1086929	13	727.900024414062	369.5	705	368.200012207031
3	evmi0414f	r	0	r	w	21	1	4	53	341	1	S2C2.TIF	S2C3.TIF	S1C1.TIF	2	2	1	2	3	1	200	790	1087960	1088760	1665	1653	1089002	-32768	1766	224.314999999944	-32768	-32768	-32768	-32768	-32768	-32768	-32768	-32768	-32768	-32768	-32768	-1121545.685	1088998	1089085	88	525.599975585938	379.100006103516	689	377.100006103516
3	evmi0414f	r	0	r	w	21	1	4	54	342	-1	S2C3.TIF	S2C2.TIF	S1C1.TIF	2	2	1	3	2	1	200	595	1090137	1090737	1894	1878	1090992	-32768	1864	237.054000000004	-32768	-32768	-32768	-32768	-32768	-32768	-32768	-32768	-32768	-32768	-32768	-1123522.946	1090988	1091024	37	519	386.399993896484	314.200012207031	399.200012207031
3	evmi0414f	r	0	r	w	21	1	4	55	343	1	S2C3.TIF	S2C1.TIF	S1C2.TIF	2	2	1	3	1	2	200	613	1092122	1092772	1889	1869	1093051	-32768	1773	261.375999999931	-32768	-32768	-32768	-32768	-32768	-32768	-32768	-32768	-32768	-32768	-32768	-1125557.624	1093046	1093098	53	516.599975585938	378.600006103516	730.200012207031	371.5
3	evmi0414f	r	0	r	w	21	0	4	56	344	-1	S2C1.TIF	S2C3.TIF	S1C1.TIF	2	2	1	1	3	1	200	960	1094202	1095152	1650	1645	1095379	-32768	1688	209.249000000069	-32768	-32768	-32768	-32768	-32768	-32768	-32768	-32768	-32768	-32768	-32768	-1127937.751	1095374	1095404	31	522.799987792969	371.5	345.200012207031	387.200012207031
3	evmi0414f	r	0	r	w	21	0	4	57	345	1	S2C1.TIF	S2C3.TIF	S1C1.TIF	2	2	1	1	3	1	200	519	1096430	1096980	1460	1477	1097228	-32768	1484	229.904000000097	-32768	-32768	-32768	-32768	-32768	-32768	-32768	-32768	-32768	-32768	-32768	-1129766.096	1097224	1097260	37	506.299987792969	371.5	753.900024414062	372.100006103516
3	evmi0414f	r	0	r	w	21	0	4	58	346	-1	S1C1.TIF	S1C3.TIF	S2C1.TIF	1	1	2	1	3	1	200	771	1098291	1099091	1592	1607	1099376	-32768	1643	267.331999999937	1099372	1099435	64	523.200012207031	375.799987792969	225.199996948242	415.899993896484	140.5	294	8.57964857043754	-172.293308141319	263.331999999937	1099576	1099601	26	221.600006103516	416.5	318	388.799987792969
3	evmi0414f	r	0	r	w	21	1	4	59	347	1	S2C3.TIF	S2C1.TIF	S1C2.TIF	2	2	1	3	1	2	200	664	1100654	1101354	1470	1491	1101576	-32768	1544	204.945999999996	-32768	-32768	-32768	-32768	-32768	-32768	-32768	-32768	-32768	-32768	-32768	-1134139.054	1101573	1101614	42	505.200012207031	365.200012207031	752.599975585938	367.299987792969
3	evmi0414f	r	0	r	w	21	1	4	60	348	-1	S2C3.TIF	S2C1.TIF	S1C2.TIF	2	2	1	3	1	2	200	556	1102663	1103213	1429	1442	1103469	-32768	1520	238.360000000102	-32768	-32768	-32768	-32768	-32768	-32768	-32768	-32768	-32768	-32768	-32768	-1135998.64	1103465	1103500	36	521.900024414062	367	312.399993896484	382.899993896484
3	evmi0414f	r	0	r	w	21	0	4	61	349	1	S1C2.TIF	S1C1.TIF	S2C2.TIF	1	1	2	2	1	2	200	918	1104550	1105450	1560	1534	1105736	-32768	1471	268.590000000084	1105732	1105775	44	520.099975585938	359.799987792969	763.099975585938	377.899993896484	155.600006103516	297.100006103516	6.96225605336889	-4.27812890839453	264.590000000084	1105955	1105965	11	749.200012207031	377.799987792969	731	370.799987792969
3	evmi0414f	r	0	r	w	21	0	4	62	350	1	S2C2.TIF	S2C1.TIF	S1C2.TIF	2	2	1	2	1	2	200	796	1107012	1107812	1421	1441	1108072	-32768	1496	241.631999999983	1108068	1108119	52	518.099975585938	362.5	767	370.700012207031	137	276.899993896484	7.11532077513241	-1.89505018846101	237.631999999983	1108581	1108595	15	745.299987792969	376.799987792969	715.400024414062	369.299987792969
3	evmi0414f	r	0	r	w	21	1	4	63	351	-1	S2C1.TIF	S2C2.TIF	S1C3.TIF	2	2	1	1	2	3	200	929	1109651	1110601	1516	1528	1110843	-32768	1487	224.320000000065	-32768	-32768	-32768	-32768	-32768	-32768	-32768	-32768	-32768	-32768	-32768	-1143386.68	1110839	1110874	36	520.700012207031	359.5	318.399993896484	384
3	evmi0414f	r	0	r	w	21	0	4	64	352	1	S2C3.TIF	S2C2.TIF	S1C3.TIF	2	2	1	3	2	3	200	944	1111989	1112939	1792	1822	1113179	-32768	1796	222.144000000088	-32768	-32768	-32768	-32768	-32768	-32768	-32768	-32768	-32768	-32768	-32768	-1145724.856	1113174	1113206	33	523.599975585938	387.600006103516	736.400024414062	377.100006103516
3	evmi0414f	r	0	r	w	21	0	4	65	353	1	S2C2.TIF	S2C3.TIF	S1C2.TIF	2	2	1	2	3	2	200	588	1114233	1114833	1615	1613	1115118	-32768	1595	267.42200000002	-32768	-32768	-32768	-32768	-32768	-32768	-32768	-32768	-32768	-32768	-32768	-1147618.578	1115114	1115150	37	521.799987792969	377	722.200012207031	390.5
3	evmi0414f	r	0	r	w	21	0	4	66	354	1	S1C3.TIF	S1C2.TIF	S2C3.TIF	1	1	2	3	2	3	200	939	1116478	1117428	1489	1503	1117722	-32768	1539	275.578999999911	-32768	-32768	-32768	-32768	-32768	-32768	-32768	-32768	-32768	-32768	-32768	-1150214.421	1117717	1117753	37	519.799987792969	375.5	734.900024414062	374.200012207031
3	evmi0414f	r	0	r	w	21	1	4	67	355	-1	S1C3.TIF	S1C2.TIF	S2C1.TIF	1	1	2	3	2	1	200	613	1119095	1119745	1605	1589	1119981	-32768	1607	217.986000000034	-32768	-32768	-32768	-32768	-32768	-32768	-32768	-32768	-32768	-32768	-32768	-1152531.014	1119976	1120009	34	528.099975585938	380.299987792969	338.799987792969	386.299987792969
3	evmi0414f	r	0	r	w	21	0	4	68	356	1	S1C3.TIF	S1C1.TIF	S2C3.TIF	1	1	2	3	1	3	200	942	1121063	1122013	1404	1378	1122260	-32768	1296	229.818999999901	1122255	1122310	56	522.900024414062	351	804.799987792969	375.299987792969	144.899993896484	289.799987792969	8.0500816269823	-4.9618957839854	224.818999999901	1122451	1122470	20	795.599975585938	376	740.700012207031	366.200012207031
3	evmi0414f	r	0	r	w	21	0	4	69	357	-1	S1C3.TIF	S1C1.TIF	S2C3.TIF	1	1	2	3	1	3	200	651	1124058	1124708	1343	1349	1124976	-32768	1382	250.534999999916	-32768	-32768	-32768	-32768	-32768	-32768	-32768	-32768	-32768	-32768	-32768	-1157493.465	1124971	1125014	44	524.5	363.5	300.399993896484	378.5
3	evmi0414f	r	0	r	w	21	0	4	70	358	-1	S2C2.TIF	S2C1.TIF	S1C2.TIF	2	2	1	2	1	2	200	909	1126397	1127297	1524	1535	1127564	-32768	1555	248.985000000102	-32768	-32768	-32768	-32768	-32768	-32768	-32768	-32768	-32768	-32768	-32768	-1160083.015	1127561	1127605	45	515.200012207031	365.600006103516	302.600006103516	388.100006103516
3	evmi0414f	r	0	r	w	21	0	4	71	359	1	S1C2.TIF	S1C3.TIF	S2C2.TIF	1	1	2	2	3	2	200	997	1128631	1129631	1545	1549	1129931	-32768	1577	281.844000000041	-32768	-32768	-32768	-32768	-32768	-32768	-32768	-32768	-32768	-32768	-32768	-1162417.156	1129926	1129971	46	520.400024414062	372.5	746.700012207031	377
3	evmi0414f	r	0	r	w	21	0	4	72	360	1	S1C1.TIF	S1C3.TIF	S2C1.TIF	1	1	2	1	3	1	200	754	1131018	1131768	1477	1465	1132074	-32768	1424	288.733999999939	1132071	1132135	65	520.400024414062	368.299987792969	762.200012207031	379.899993896484	122.300003051758	258.100006103516	6.91658492262681	-2.75839080538359	285.733999999939	1132274	1132285	12	764.200012207031	383.399993896484	740.299987792969	377.600006103516
3	evmi0414f	r	0	r	w	21	1	4	73	361	1	S1C1.TIF	S1C3.TIF	S2C2.TIF	1	1	2	1	3	2	200	839	1133802	1134652	1531	1524	1134886	-32768	1516	217.11400000006	-32768	-32768	-32768	-32768	-32768	-32768	-32768	-32768	-32768	-32768	-32768	-1167436.886	1134882	1134918	37	498.5	364.399993896484	734.400024414062	393
3	evmi0414f	r	0	r	w	21	0	4	74	362	1	S1C3.TIF	S1C1.TIF	S2C3.TIF	1	1	2	3	1	3	200	961	1136654	1137604	1793	1779	1137890	-32768	1742	268.070999999996	-32768	-32768	-32768	-32768	-32768	-32768	-32768	-32768	-32768	-32768	-32768	-1170389.929	1137886	1137925	40	511.600006103516	372.5	723.099975585938	373.700012207031
3	evmi0414f	r	0	r	w	21	1	4	75	363	1	S1C1.TIF	S1C3.TIF	S2C2.TIF	1	1	2	1	3	2	200	593	1138982	1139582	1840	1843	1139820	-32768	1897	219.620000000112	-32768	-32768	-32768	-32768	-32768	-32768	-32768	-32768	-32768	-32768	-32768	-1172368.38	1139816	1139848	33	534.200012207031	377.899993896484	712.400024414062	376.799987792969
3	evmi0414f	r	0	r	w	21	0	4	76	364	-1	S1C1.TIF	S1C2.TIF	S2C1.TIF	1	1	2	1	2	1	200	658	1140910	1141560	1753	1742	1141825	-32768	1805	247.087999999989	-32768	-32768	-32768	-32768	-32768	-32768	-32768	-32768	-32768	-32768	-32768	-1174345.912	1141820	1141849	30	523.599975585938	370.5	339.700012207031	386.299987792969
3	evmi0414f	r	0	r	w	21	0	4	77	365	-1	S1C3.TIF	S1C2.TIF	S2C3.TIF	1	1	2	3	2	3	200	676	1142904	1143604	1658	1674	1143866	-32768	1696	244.283999999985	-32768	-32768	-32768	-32768	-32768	-32768	-32768	-32768	-32768	-32768	-32768	-1176389.716	1143862	1143906	45	523.099975585938	374.899993896484	339.799987792969	378.399993896484
3	evmi0414f	r	0	r	w	21	0	4	78	366	-1	S2C2.TIF	S2C1.TIF	S1C2.TIF	2	2	1	2	1	2	200	987	1144942	1145942	1650	1645	1146209	-32768	1568	249.919999999925	-32768	-32768	-32768	-32768	-32768	-32768	-32768	-32768	-32768	-32768	-32768	-1178727.08	1146205	1146241	37	531.599975585938	366.799987792969	326.399993896484	377.200012207031
3	evmi0414f	r	0	r	w	21	0	4	79	367	-1	S1C2.TIF	S1C1.TIF	S2C2.TIF	1	1	2	2	1	2	200	852	1147266	1148116	1537	1533	1148372	-32768	1565	238.084999999963	-32768	-32768	-32768	-32768	-32768	-32768	-32768	-32768	-32768	-32768	-32768	-1180901.915	1148369	1148404	36	524.799987792969	368.399993896484	331.700012207031	381.200012207031
3	evmi0414f	r	0	r	w	21	1	4	80	368	-1	S2C2.TIF	S2C1.TIF	S1C3.TIF	2	2	1	2	1	3	200	847	1149473	1150323	1613	1628	1150599	-32768	1679	258.081999999937	1150595	1150673	79	518.400024414062	375.5	686.900024414062	400.5	109	190.399993896484	4.88823745446803	-8.46325918914837	254.081999999937	1151600	1151625	26	426.5	387.5	318.200012207031	361.299987792969
3	evmi0414f	r	0	r	w	21	0	4	81	369	-1	S2C3.TIF	S2C2.TIF	S1C3.TIF	2	2	1	3	2	3	200	572	1152671	1153271	1397	1406	1153618	-32768	1437	329.30700000003	-32768	-32768	-32768	-32768	-32768	-32768	-32768	-32768	-32768	-32768	-32768	-1186056.693	1153614	1153648	35	521.5	364.5	330.600006103516	382.399993896484
3	evmi0414f	r	0	r	w	21	0	4	82	370	-1	S1C1.TIF	S1C2.TIF	S2C1.TIF	1	1	2	1	2	1	200	757	1154697	1155447	1559	1547	1155692	-32768	1493	228.175000000047	-32768	-32768	-32768	-32768	-32768	-32768	-32768	-32768	-32768	-32768	-32768	-1188231.825	1155689	1155725	37	511.899993896484	373	298.899993896484	381.299987792969
3	evmi0414f	r	0	r	w	21	0	4	83	371	-1	S2C2.TIF	S2C3.TIF	S1C2.TIF	2	2	1	2	3	2	200	699	1156783	1157483	1467	1462	1157799	-32768	1515	298.852999999886	-32768	-32768	-32768	-32768	-32768	-32768	-32768	-32768	-32768	-32768	-32768	-1190268.147	1157794	1157828	35	526.200012207031	372	324.899993896484	387.100006103516
3	evmi0414f	r	0	r	w	21	1	4	84	372	-1	S1C1.TIF	S1C3.TIF	S2C2.TIF	1	1	2	1	3	2	200	957	1159256	1160206	1308	1293	1160461	-32768	1172	236.770000000019	-32768	-32768	-32768	-32768	-32768	-32768	-32768	-32768	-32768	-32768	-32768	-1192992.23	1160457	1160494	38	514.400024414062	348.399993896484	329.899993896484	366.100006103516
3	evmi0414f	r	0	r	w	21	1	4	85	373	-1	S2C2.TIF	S2C3.TIF	S1C1.TIF	2	2	1	2	3	1	200	997	1161607	1162607	1233	1241	1162848	-32768	1244	223.374000000069	-32768	-32768	-32768	-32768	-32768	-32768	-32768	-32768	-32768	-32768	-32768	-1195392.626	1162844	1162881	38	530.799987792969	363.700012207031	335.600006103516	369.299987792969
3	evmi0414f	r	0	r	w	21	1	4	86	374	1	S2C1.TIF	S2C2.TIF	S1C3.TIF	2	2	1	1	2	3	200	705	1163910	1164610	1464	1438	1164876	-32768	1340	248.473999999929	1164873	1164899	27	514.900024414062	360.299987792969	393.700012207031	368	125.699996948242	253.600006103516	3.4898006130949	-176.360263897454	245.473999999929	1167015	1167054	40	434.200012207031	375.100006103516	707.799987792969	369.700012207031
3	evmi0414f	r	0	r	w	21	1	4	87	375	1	S2C1.TIF	S2C2.TIF	S1C3.TIF	2	2	1	1	2	3	200	554	1168096	1168646	1696	1696	1168947	-32768	1772	283.80700000003	-32768	-32768	-32768	-32768	-32768	-32768	-32768	-32768	-32768	-32768	-32768	-1201431.193	1168943	1168988	46	517	376.799987792969	753.200012207031	380.100006103516
3	evmi0414f	r	0	r	w	21	1	4	88	376	-1	S1C1.TIF	S1C3.TIF	S2C2.TIF	1	1	2	1	3	2	200	796	1170063	1170863	1624	1626	1171117	-32768	1626	235.639999999898	-32768	-32768	-32768	-32768	-32768	-32768	-32768	-32768	-32768	-32768	-32768	-1203649.36	1171113	1171155	43	519	368.100006103516	284	393.200012207031
3	evmi0414f	r	0	r	w	21	0	4	89	377	-1	S1C2.TIF	S1C3.TIF	S2C2.TIF	1	1	2	2	3	2	200	981	1172258	1173258	1660	1668	1173509	-32768	1692	233.68200000003	-32768	-32768	-32768	-32768	-32768	-32768	-32768	-32768	-32768	-32768	-32768	-1206043.318	1173505	1173546	42	533.700012207031	369.899993896484	313.100006103516	385.299987792969
3	evmi0414f	r	0	r	w	21	0	4	90	378	-1	S1C3.TIF	S1C1.TIF	S2C3.TIF	1	1	2	3	1	3	200	945	1174960	1175910	1447	1459	1176160	-32768	1433	232.550999999978	-32768	-32768	-32768	-32768	-32768	-32768	-32768	-32768	-32768	-32768	-32768	-1208695.449	1176155	1176196	42	527.400024414062	364.899993896484	313.600006103516	379
3	evmi0414f	r	0	r	w	21	1	4	91	379	1	S2C1.TIF	S2C3.TIF	S1C2.TIF	2	2	1	1	3	2	200	991	1177259	1178259	1541	1527	1178558	-32768	1485	281.541999999899	-32768	-32768	-32768	-32768	-32768	-32768	-32768	-32768	-32768	-32768	-32768	-1211044.458	1178554	1178597	44	524.299987792969	358.899993896484	757.099975585938	383.299987792969
3	evmi0414f	r	0	r	w	21	0	4	92	380	-1	S1C3.TIF	S1C2.TIF	S2C3.TIF	1	1	2	3	2	3	200	982	1179661	1180661	1480	1475	1180922	-32768	1528	243.098999999929	-32768	-32768	-32768	-32768	-32768	-32768	-32768	-32768	-32768	-32768	-32768	-1213446.901	1180918	1180954	37	520.099975585938	370	304.5	393.100006103516
3	evmi0414f	r	0	r	w	21	1	4	93	381	-1	S1C3.TIF	S1C1.TIF	S2C2.TIF	1	1	2	3	1	2	200	841	1182006	1182856	1634	1620	1183105	-32768	1639	231.389999999898	-32768	-32768	-32768	-32768	-32768	-32768	-32768	-32768	-32768	-32768	-32768	-1215641.61	1183100	1183136	37	507.799987792969	370.299987792969	305.5	382.700012207031
3	evmi0414f	r	0	r	w	21	1	4	94	382	1	S2C3.TIF	S2C2.TIF	S1C1.TIF	2	2	1	3	2	1	200	965	1184551	1185501	1661	1640	1185754	-32768	1523	235.517999999924	1185751	1185785	35	531.099975585938	366.700012207031	372.299987792969	370.399993896484	128.5	239.800003051758	4.56445991179824	-178.664038482886	232.517999999924	1185993	1186016	24	655.599975585938	364.600006103516	737	366
3	evmi0414f	r	0	r	w	21	0	4	95	383	1	S1C3.TIF	S1C2.TIF	S2C3.TIF	1	1	2	3	2	3	200	712	1187076	1187776	1562	1582	1188022	-32768	1638	228.097999999998	1188018	1188050	33	511.700012207031	374.399993896484	358.600006103516	370	128.399993896484	258.600006103516	4.40124702570142	178.352128917913	224.097999999998	1188152	1188200	49	357.600006103516	369.600006103516	734	383
3	evmi0414f	r	0	r	w	21	1	4	96	384	1	S1C3.TIF	S1C1.TIF	S2C2.TIF	1	1	2	3	1	2	200	750	1189294	1190044	1345	1359	1190318	-32768	1422	256.023999999976	-32768	-32768	-32768	-32768	-32768	-32768	-32768	-32768	-32768	-32768	-32768	-1222829.976	1190314	1190349	36	520.400024414062	367.899993896484	739.200012207031	378
4	atrn0807b	r	0	r	w	23	0	0	1	0	1	S2C3.TIF	S2C2.TIF	S1C3.TIF	2	2	1	3	2	3	200	919	228192	229142	2123	2154	229338	-32768	2234	180.203000000009	229333	229368	36	521	407.600006103516	384.100006103516	404.299987792969	105.699996948242	186.300003051758	3.93505710134482	178.615843697445	175.203000000009	231075	231097	23	749.099975585938	409.899993896484	719.299987792969	388.299987792969
4	atrn0807b	r	0	r	w	23	1	1	1	1	-1	S1C3.TIF	S1C1.TIF	S2C2.TIF	1	1	2	3	1	2	200	526	245481	246031	1596	1640	246212	-32768	1819	165.225000000006	-32768	-32768	-32768	-32768	-32768	-32768	-32768	-32768	-32768	-32768	-32768	-278814.775	246208	246256	49	510.399993896484	394.100006103516	337.899993896484	387.399993896484
4	atrn0807b	r	0	r	w	23	0	1	2	2	1	S1C2.TIF	S1C3.TIF	S2C2.TIF	1	1	2	2	3	2	200	715	247398	248148	1941	2007	248325	-32768	2179	161.157999999996	248323	248360	38	511.700012207031	410.899993896484	371.700012207031	397.299987792969	105.599998474121	155.199996948242	4.0420896839014	174.428333731554	159.157999999996	248435	248499	65	383.799987792969	399.100006103516	745.400024414062	412.5
4	atrn0807b	r	0	r	w	23	0	1	3	3	1	S2C2.TIF	S2C1.TIF	S1C2.TIF	2	2	1	2	1	2	200	698	249530	250230	1752	1787	250557	-32768	1949	311.725000000006	250553	250602	50	510.600006103516	399.799987792969	337.399993896484	390.200012207031	122.5	325.200012207031	4.97754338000037	176.819076509244	307.725000000006	251242	251280	39	667.099975585938	394.399993896484	745.700012207031	403.200012207031
4	atrn0807b	r	0	r	w	23	1	1	4	4	-1	S1C2.TIF	S1C3.TIF	S2C1.TIF	1	1	2	2	3	1	200	581	252579	253179	1621	1640	253367	-32768	1757	171.285000000003	-32768	-32768	-32768	-32768	-32768	-32768	-32768	-32768	-32768	-32768	-32768	-285963.715	253363	253410	48	506.899993896484	401.5	324.700012207031	395.799987792969
4	atrn0807b	r	0	r	w	23	0	1	5	5	-1	S2C1.TIF	S2C3.TIF	S1C1.TIF	2	2	1	1	3	1	200	610	254465	255065	1685	1741	255230	-32768	1961	148.888999999996	255227	255251	25	510.700012207031	395.100006103516	606.599975585938	397.200012207031	108.300003051758	230.899993896484	2.76037466932289	-1.25626754742049	145.888999999996	255329	255390	62	596.299987792969	398.700012207031	305.399993896484	376.799987792969
4	atrn0807b	r	0	r	w	23	0	1	6	6	-1	S1C3.TIF	S1C1.TIF	S2C3.TIF	1	1	2	3	1	3	200	662	256451	257101	1363	1384	257326	-32768	1533	209.141999999993	-32768	-32768	-32768	-32768	-32768	-32768	-32768	-32768	-32768	-32768	-32768	-289884.858	257323	257368	46	507.5	382.899993896484	345.299987792969	375.399993896484
4	atrn0807b	r	0	r	w	23	0	1	7	7	1	S1C2.TIF	S1C3.TIF	S2C2.TIF	1	1	2	2	3	2	200	585	258411	259011	1455	1460	259173	-32768	1582	145.915000000008	259170	259206	37	504	390.799987792969	310.899993896484	387.299987792969	153.100006103516	293.700012207031	5.53386554295606	178.959314680494	142.915000000008	259296	259360	65	320	388.899993896484	716.599975585938	404.200012207031
4	atrn0807b	r	0	r	w	23	0	1	8	8	1	S1C3.TIF	S1C2.TIF	S2C3.TIF	1	1	2	3	2	3	200	880	260429	261329	1641	1686	261518	-32768	1826	173.070000000007	261512	261555	44	511.5	400	400.899993896484	391.700012207031	102	248.600006103516	3.19170938566652	175.702792819421	167.070000000007	261579	261638	60	389.700012207031	395.700012207031	667.200012207031	401.700012207031
4	atrn0807b	r	0	r	w	23	0	1	9	9	-1	S2C3.TIF	S2C2.TIF	S1C3.TIF	2	2	1	3	2	3	200	564	262780	263380	1654	1664	263554	-32768	1754	157.568000000028	263551	263598	48	515	397.799987792969	692.700012207031	398	155.399993896484	333.5	5.09899923884167	-0.0646757006010775	154.568000000028	264231	264264	34	372.399993896484	388.899993896484	329.299987792969	384.600006103516
4	atrn0807b	r	0	r	w	23	0	1	10	10	-1	S2C2.TIF	S2C1.TIF	S1C2.TIF	2	2	1	2	1	2	200	884	266484	267384	1605	1643	267668	-32768	1820	267.260000000009	-32768	-32768	-32768	-32768	-32768	-32768	-32768	-32768	-32768	-32768	-32768	-300168.74	267664	267701	38	508	385.100006103516	326.299987792969	386.100006103516
4	atrn0807b	r	0	r	w	23	1	1	11	11	-1	S1C1.TIF	S1C3.TIF	S2C2.TIF	1	1	2	1	3	2	200	919	268982	269932	1717	1771	270143	-32768	1984	195.294999999984	270139	270170	32	501.899993896484	397.100006103516	379.5	389.799987792969	107.599998474121	201.300003051758	3.52352700884393	176.577750762501	191.294999999984	270241	270264	24	389.899993896484	391	322.200012207031	381.299987792969
4	atrn0807b	r	0	r	w	23	1	1	12	12	-1	S2C2.TIF	S2C1.TIF	S1C3.TIF	2	2	1	2	1	3	200	996	271335	272335	1606	1633	272358	-32768	1650	7.12900000001537	-32768	-32768	-32768	-32768	-32768	-32768	-32768	-32768	-32768	-32768	-32768	-305118.871	272621	272669	49	509.299987792969	384.399993896484	326.100006103516	365.600006103516
4	atrn0807b	r	0	r	w	23	0	1	13	13	1	S1C2.TIF	S1C1.TIF	S2C2.TIF	1	1	2	2	1	2	200	938	273949	274899	1524	1565	275079	-32768	1660	163.728999999992	275076	275113	38	500.899993896484	390.799987792969	355.399993896484	387.299987792969	112.699996948242	183.199996948242	4.18224731439217	178.620722134412	160.728999999992	275815	275851	37	627.599975585938	385.5	693.599975585938	390.899993896484
4	atrn0807b	r	0	r	w	23	0	1	14	14	1	S1C3.TIF	S1C1.TIF	S2C3.TIF	1	1	2	3	1	3	200	856	276880	277730	1457	1465	277934	-32768	1532	187.244000000006	-32768	-32768	-32768	-32768	-32768	-32768	-32768	-32768	-32768	-32768	-32768	-310514.756	277930	277966	37	500.600006103516	391.399993896484	690.5	399.799987792969
4	atrn0807b	r	0	r	w	23	0	1	15	15	1	S1C3.TIF	S1C2.TIF	S2C3.TIF	1	1	2	3	2	3	200	621	279165	279815	1508	1535	280056	-32768	1685	224.507999999973	-32768	-32768	-32768	-32768	-32768	-32768	-32768	-32768	-32768	-32768	-32768	-312599.492	280054	280088	35	513.299987792969	381.899993896484	709.900024414062	391.799987792969
4	atrn0807b	r	0	r	w	23	1	1	16	16	-1	S1C1.TIF	S1C2.TIF	S2C3.TIF	1	1	2	1	2	3	200	933	282461	283411	2175	2227	283617	-32768	2335	189.179999999993	-32768	-32768	-32768	-32768	-32768	-32768	-32768	-32768	-32768	-32768	-32768	-316195.82	283740	283790	51	529.900024414062	401.899993896484	341.600006103516	396.100006103516
4	atrn0807b	r	0	r	w	23	1	1	17	17	-1	S2C1.TIF	S2C3.TIF	S1C2.TIF	2	2	1	1	3	2	200	913	285174	286074	1435	1471	286259	-32768	1646	168.472999999998	-32768	-32768	-32768	-32768	-32768	-32768	-32768	-32768	-32768	-32768	-32768	-318858.527	286255	286294	40	499.600006103516	376.200012207031	325.399993896484	379.100006103516
4	atrn0807b	r	0	r	w	23	1	1	18	18	-1	S2C3.TIF	S2C1.TIF	S1C2.TIF	2	2	1	3	1	2	200	997	287391	288391	1562	1563	288610	-32768	1629	202.941999999981	288606	288642	37	504	392.5	397.299987792969	392.299987792969	82.6999969482422	139.300003051758	3.07050935861221	179.893135068167	198.941999999981	288680	288720	41	406.200012207031	388.200012207031	323.700012207031	387.899993896484
4	atrn0807b	r	0	r	w	23	0	1	19	19	-1	S2C2.TIF	S2C1.TIF	S1C2.TIF	2	2	1	2	1	2	200	785	290203	291003	1718	1730	291220	-32768	1808	201.04700000002	291216	291248	33	502.200012207031	408.299987792969	370.700012207031	401.799987792969	113.900001525879	223.699996948242	3.78338897260943	177.158643817555	197.04700000002	291370	291402	33	381.299987792969	399.700012207031	329.600006103516	396.5
4	atrn0807b	r	0	r	w	23	1	1	20	20	-1	S2C3.TIF	S2C2.TIF	S1C1.TIF	2	2	1	3	2	1	200	838	292435	293285	1313	1332	293487	-32768	1460	185.745999999985	-32768	-32768	-32768	-32768	-32768	-32768	-32768	-32768	-32768	-32768	-32768	-326069.254	293483	293519	37	499.399993896484	392.799987792969	360.399993896484	388.100006103516
4	atrn0807b	r	0	r	w	23	1	1	21	21	1	S1C3.TIF	S1C1.TIF	S2C2.TIF	1	1	2	3	1	2	200	893	294690	295590	1353	1373	295793	-32768	1427	186.205000000016	295789	295831	43	498.899993896484	384.799987792969	398.399993896484	385.399993896484	93.9000015258789	178.899993896484	2.89213802101929	-179.658134722944	182.205000000016	296247	296280	34	636.599975585938	390.5	676.299987792969	392.600006103516
4	atrn0807b	r	0	r	w	23	1	1	22	22	1	S2C1.TIF	S2C3.TIF	S1C2.TIF	2	2	1	1	3	2	200	762	297561	298311	1182	1209	298515	-32768	1314	187.71100000001	-32768	-32768	-32768	-32768	-32768	-32768	-32768	-32768	-32768	-32768	-32768	-331095.289	298511	298544	34	498.600006103516	380.799987792969	668.799987792969	389.600006103516
4	atrn0807b	r	0	r	w	23	0	1	23	23	1	S2C2.TIF	S2C3.TIF	S1C2.TIF	2	2	1	2	3	2	200	640	300032	300682	1463	1490	300883	-32768	1593	184.597000000009	300880	300903	24	506.5	400.600006103516	595	404.299987792969	101.199996948242	168.600006103516	2.54899375409864	-2.39746548227834	181.597000000009	300936	300977	42	606.799987792969	403.700012207031	711.700012207031	404.299987792969
4	atrn0807b	r	0	r	w	23	0	1	24	24	-1	S2C1.TIF	S2C2.TIF	S1C1.TIF	2	2	1	1	2	1	200	510	302024	302524	1401	1427	302747	-32768	1481	207.435999999987	302743	302769	27	497.799987792969	379.600006103516	591.900024414062	384.899993896484	96.3000030517578	183.800003051758	2.71221880735964	-3.22830665455769	203.435999999987	302898	302936	39	381.899993896484	380.200012207031	304.100006103516	377.899993896484
4	atrn0807b	r	0	r	w	23	0	1	25	25	1	S2C2.TIF	S2C3.TIF	S1C2.TIF	2	2	1	2	3	2	200	924	304345	305295	1686	1702	305614	-32768	1730	302.78899999999	-32768	-32768	-32768	-32768	-32768	-32768	-32768	-32768	-32768	-32768	-32768	-338079.211	305610	305651	42	493	374.399993896484	665.599975585938	380.899993896484
4	atrn0807b	r	0	r	w	23	1	1	26	26	-1	S1C2.TIF	S1C3.TIF	S2C1.TIF	1	1	2	2	3	1	200	532	307047	307597	1168	1194	307765	-32768	1329	151.696999999986	307762	307783	22	500.299987792969	375.100006103516	557.299987792969	377.200012207031	70.4000015258789	135.5	1.64376570787131	-2.10995709455793	148.696999999986	307951	307989	39	367.700012207031	380.100006103516	292.200012207031	377.5
4	atrn0807b	r	0	r	w	23	1	1	27	27	1	S1C1.TIF	S1C2.TIF	S2C3.TIF	1	1	2	1	2	3	200	571	309034	309634	1228	1244	309855	-32768	1352	205.282999999996	-32768	-32768	-32768	-32768	-32768	-32768	-32768	-32768	-32768	-32768	-32768	-342417.717	309851	309886	36	495.700012207031	381.299987792969	689.400024414062	392.700012207031
4	atrn0807b	r	0	r	w	23	0	1	28	28	1	S1C1.TIF	S1C2.TIF	S2C1.TIF	1	1	2	1	2	1	200	707	311188	311888	1522	1542	311907	-32768	1546	2.77700000000186	-32768	-32768	-32768	-32768	-32768	-32768	-32768	-32768	-32768	-32768	-32768	-344672.223	312160	312207	48	499.399993896484	386.5	690.299987792969	394
4	atrn0807b	r	0	r	w	23	1	1	29	29	1	S1C1.TIF	S1C3.TIF	S2C2.TIF	1	1	2	1	3	2	200	835	313267	314117	1480	1485	314300	-32768	1540	167.583999999973	-32768	-32768	-32768	-32768	-32768	-32768	-32768	-32768	-32768	-32768	-32768	-346900.416	314334	314381	48	501.700012207031	384.799987792969	688.799987792969	399.600006103516
4	atrn0807b	r	0	r	w	23	0	1	30	30	1	S2C1.TIF	S2C2.TIF	S1C1.TIF	2	2	1	1	2	1	200	534	315429	315979	1332	1353	316245	-32768	1419	249.782999999996	316241	316272	32	503.799987792969	373.299987792969	333.100006103516	373.299987792969	151.699996948242	304.5	4.89813428467613	-179.999307319919	245.782999999996	316713	316751	39	577.099975585938	368.299987792969	690.700012207031	370.899993896484
4	atrn0807b	r	0	r	w	23	1	1	31	31	1	S1C3.TIF	S1C2.TIF	S2C1.TIF	1	1	2	3	2	1	200	814	318022	318822	1341	1380	319026	-32768	1518	187.574000000022	-32768	-32768	-32768	-32768	-32768	-32768	-32768	-32768	-32768	-32768	-32768	-351606.426	319133	319180	48	502	375.5	679.700012207031	380.100006103516
4	atrn0807b	r	0	r	w	23	1	1	32	32	1	S2C2.TIF	S2C1.TIF	S1C3.TIF	2	2	1	2	1	3	200	666	320278	320978	1542	1562	321152	-32768	1579	157.694000000018	-32768	-32768	-32768	-32768	-32768	-32768	-32768	-32768	-32768	-32768	-32768	-353762.306	321148	321196	49	497.799987792969	389.100006103516	689.200012207031	402.299987792969
4	atrn0807b	r	0	r	w	23	0	1	33	33	-1	S1C3.TIF	S1C1.TIF	S2C3.TIF	1	1	2	3	1	3	200	550	322249	322799	1425	1440	322981	-32768	1474	165.689000000013	-32768	-32768	-32768	-32768	-32768	-32768	-32768	-32768	-32768	-32768	-32768	-355583.311	322976	323023	48	500.600006103516	386.600006103516	339.200012207031	387.899993896484
4	atrn0807b	r	0	r	w	23	0	1	34	34	-1	S2C3.TIF	S2C1.TIF	S1C3.TIF	2	2	1	3	1	3	200	763	324073	324823	1595	1594	325004	-32768	1638	165.594999999972	-32768	-32768	-32768	-32768	-32768	-32768	-32768	-32768	-32768	-32768	-32768	-357606.405	325000	325043	44	506.399993896484	397.299987792969	359.100006103516	395.700012207031
4	atrn0807b	r	0	r	w	23	0	1	35	35	1	S2C3.TIF	S2C1.TIF	S1C3.TIF	2	2	1	3	1	3	200	974	326322	327322	1872	1917	327625	-32768	1923	286.739999999991	327621	327652	32	528.599975585938	378.100006103516	368.5	369.200012207031	140.300003051758	302.399993896484	4.60769733142242	176.814301096555	282.739999999991	327970	327987	18	747.200012207031	394.200012207031	710.099975585938	385
4	atrn0807b	r	0	r	w	23	0	1	36	36	-1	S1C1.TIF	S1C3.TIF	S2C1.TIF	1	1	2	1	3	1	200	522	329126	329676	1067	1074	329912	-32768	1137	219.916000000027	-32768	-32768	-32768	-32768	-32768	-32768	-32768	-32768	-32768	-32768	-32768	-362460.084	329908	329955	48	499.700012207031	381.5	326.600006103516	382.100006103516
4	atrn0807b	r	0	r	w	23	1	1	37	37	-1	S2C3.TIF	S2C2.TIF	S1C1.TIF	2	2	1	3	2	1	200	587	331091	331691	1437	1428	331894	-32768	1464	187.351000000024	331892	331946	55	510.899993896484	390.200012207031	679.200012207031	396.5	119.599998474121	277.399993896484	4.83267053951067	-2.14992808181922	185.351000000024	332458	332496	39	484.100006103516	382.100006103516	337.200012207031	387.399993896484
4	atrn0807b	r	0	r	w	23	0	1	38	38	-1	S2C2.TIF	S2C3.TIF	S1C2.TIF	2	2	1	2	3	2	200	728	334277	335027	1400	1418	335316	-32768	1464	273.114999999991	-32768	-32768	-32768	-32768	-32768	-32768	-32768	-32768	-32768	-32768	-32768	-367810.885	335313	335360	48	504.399993896484	389	324.5	374.799987792969
4	atrn0807b	r	0	r	w	23	0	1	39	39	1	S2C3.TIF	S2C2.TIF	S1C3.TIF	2	2	1	3	2	3	200	572	336431	337031	1138	1142	337241	-32768	1235	193.590000000026	-32768	-32768	-32768	-32768	-32768	-32768	-32768	-32768	-32768	-32768	-32768	-369815.41	337242	337296	55	490.899993896484	367.200012207031	678.400024414062	373.5
4	atrn0807b	r	0	r	w	23	0	1	40	40	-1	S2C3.TIF	S2C2.TIF	S1C3.TIF	2	2	1	3	2	3	200	718	338342	339092	1431	1431	339267	-32768	1445	158.440999999992	339267	339298	32	504	389.200012207031	405.5	380.100006103516	85.5	149.199996948242	2.84663798153463	174.714773707163	158.440999999992	339398	339425	28	412.399993896484	378.899993896484	309	382.299987792969
4	atrn0807b	r	0	r	w	23	1	1	41	41	1	S1C2.TIF	S1C1.TIF	S2C3.TIF	1	1	2	2	1	3	200	579	340529	341129	1470	1485	341360	-32768	1527	214.251999999979	-32768	-32768	-32768	-32768	-32768	-32768	-32768	-32768	-32768	-32768	-32768	-373913.748	341356	341400	45	493.700012207031	384.5	687.099975585938	393.899993896484
4	atrn0807b	r	0	r	w	23	0	1	42	42	-1	S1C1.TIF	S1C3.TIF	S2C1.TIF	1	1	2	1	3	1	200	892	342424	343324	1419	1441	343544	-32768	1572	203.70299999998	-32768	-32768	-32768	-32768	-32768	-32768	-32768	-32768	-32768	-32768	-32768	-376108.297	343540	343589	50	497.100006103516	380.700012207031	336.600006103516	371.799987792969
[truncated: 1,882 more rows]
[truncated: 24 more columns]
