# Supplementary material for: Oculomotor capture by search-irrelevant features in visual working memory: on the crucial role of target–distractor similarity
Source: Atten Percept Psychophys. 2020 Mar 12;82(5):2379–92. doi: 10.3758/s13414-020-02007-0 (PMC7343749; doi:10.3758/s13414-020-02007-0)
Supplement: Supplementary file 1 — (ZIP 5436 kb) [file 13414_2020_2007_MOESM1_ESM.zip › SupplementaryMaterial/All_Exp8.txt]

VPnr	VPcode	VPhandedness	VPvision	VPeyeDom	VPgender	VPage	condition	block	BlockTrial	Trial	loctlr	tifcue	tift	tifd	shacue	shat	shad	colcue	colt	cold	Dist2Cent	MinFixDur	FixOnCrossStartTime	FixOnCrossEndTime	FixOnCrossPupilStart	FixOnCrossPupilEnd	SaccStartTime	SaccStartLeftPupil	SaccStartRightPupil	SaccStartLat	Sacc1stStartTime	Sacc1stEndTime	Sacc1stDur	Sacc1stStartX	Sacc1stStartY	Sacc1stEndX	Sacc1stEndY	Sacc1stMeanVel	Sacc1stPeakVel	Sacc1stAmpl	Sacc1stAngle	Sacc1stLat	SaccOnTstartTime	SaccOnTendTime	SaccOnTdur	SacOnTstartX	SaccOnTstartY	SaccOnTendX	SaccOnTendY
1	anlg0516b	r	0	r	w	22	0	0	1	0	1	S2C3.TIF	S2C2.TIF	S1C3.TIF	2	2	1	3	2	3	200	850	247646	248496	2095	2138	249086	-32768	2536	573.285999999993	-32768	-32768	-32768	-32768	-32768	-32768	-32768	-32768	-32768	-32768	-32768	-281280.714	249080	249139	60	513.200012207031	402	731.700012207031	400.899993896484
1	anlg0516b	r	0	r	w	22	0	1	1	1	-1	S1C1.TIF	S1C2.TIF	S2C1.TIF	1	1	2	1	2	1	200	555	253235	253785	1981	2023	254158	-32768	2134	357.945999999996	-32768	-32768	-32768	-32768	-32768	-32768	-32768	-32768	-32768	-32768	-32768	-286568.054	254152	254210	59	511.799987792969	395.299987792969	285	396.600006103516
1	anlg0516b	r	0	r	w	22	1	1	2	2	1	S2C2.TIF	S2C1.TIF	S1C3.TIF	2	2	1	2	1	3	200	652	255555	256205	2264	2262	256579	-32768	2397	359.176000000007	-32768	-32768	-32768	-32768	-32768	-32768	-32768	-32768	-32768	-32768	-32768	-288987.824	256575	256629	55	507	414.399993896484	709.900024414062	412
1	anlg0516b	r	0	r	w	22	1	1	3	3	1	S1C1.TIF	S1C3.TIF	S2C2.TIF	1	1	2	1	3	2	200	753	258021	258771	2253	2254	258959	-32768	2313	171.731999999989	258955	259013	59	509.5	399.399993896484	290.200012207031	396.899993896484	182.300003051758	515.099975585938	6.28407798340902	179.345675111979	167.731999999989	259111	259178	68	302.399993896484	406	757.799987792969	398.799987792969
1	anlg0516b	r	0	r	w	22	1	1	4	4	-1	S2C2.TIF	S2C1.TIF	S1C3.TIF	2	2	1	2	1	3	200	780	260564	261364	2099	2094	261722	-32768	2261	341.695000000007	-32768	-32768	-32768	-32768	-32768	-32768	-32768	-32768	-32768	-32768	-32768	-294148.305	261718	261776	59	511.100006103516	403.700012207031	295.899993896484	403.100006103516
1	anlg0516b	r	0	r	w	22	0	1	5	5	1	S2C1.TIF	S2C2.TIF	S1C1.TIF	2	2	1	1	2	1	200	612	262810	263410	2036	2030	263663	-32768	2076	237.552000000025	-32768	-32768	-32768	-32768	-32768	-32768	-32768	-32768	-32768	-32768	-32768	-296193.448	263659	263715	57	512	399.100006103516	749.099975585938	395.899993896484
1	anlg0516b	r	0	r	w	22	0	1	6	6	-1	S2C1.TIF	S2C2.TIF	S1C1.TIF	2	2	1	1	2	1	200	899	264820	265720	2062	2068	266184	-32768	2106	448.199000000022	-32768	-32768	-32768	-32768	-32768	-32768	-32768	-32768	-32768	-32768	-32768	-298503.801	266179	266237	59	511.399993896484	400.5	312.299987792969	387.399993896484
1	anlg0516b	r	0	r	w	22	1	1	7	7	1	S1C1.TIF	S1C2.TIF	S2C3.TIF	1	1	2	1	2	3	200	690	267690	268390	1907	1925	268734	-32768	2054	327.831999999995	268729	268792	64	514.099975585938	396.100006103516	280.600006103516	390.299987792969	165.600006103516	388	6.6830503614944	178.571651630365	322.831999999995	269599	269668	70	338.200012207031	389.200012207031	753	386.5
1	anlg0516b	r	0	r	w	22	0	1	8	8	-1	S1C3.TIF	S1C2.TIF	S2C3.TIF	1	1	2	3	2	3	200	547	271035	271585	1983	2000	271777	-32768	2004	175.675999999978	271773	271816	44	513.900024414062	393.399993896484	694.299987792969	388	143	391.799987792969	5.17880141046313	1.71948621382225	171.675999999978	271946	272021	76	706.700012207031	389.700012207031	299	393.600006103516
1	anlg0516b	r	0	r	w	22	0	1	9	9	1	S1C3.TIF	S1C1.TIF	S2C3.TIF	1	1	2	3	1	3	200	722	273054	273804	1891	1922	274220	-32768	2033	400.652999999991	-32768	-32768	-32768	-32768	-32768	-32768	-32768	-32768	-32768	-32768	-32768	-306587.347	274216	274261	46	509.799987792969	394	692.400024414062	390.5
1	anlg0516b	r	0	r	w	22	1	1	10	10	1	S1C3.TIF	S1C2.TIF	S2C1.TIF	1	1	2	3	2	1	200	700	275572	276272	1870	1853	276439	-32768	1860	151.974999999977	276433	276489	57	506.299987792969	383.100006103516	302.799987792969	372	162.399993896484	436.5	5.83966317167588	176.86959477388	145.974999999977	276532	276583	52	314.5	374.700012207031	758.299987792969	376.200012207031
1	anlg0516b	r	0	r	w	22	1	1	11	11	1	S2C2.TIF	S2C3.TIF	S1C1.TIF	2	2	1	2	3	1	200	823	277615	278465	2135	2171	278585	-32768	2264	104.458999999973	278581	278634	54	508.5	406.700012207031	317.899993896484	393.5	173.800003051758	486.299987792969	5.48232910059876	176.027617087163	100.458999999973	278722	278772	51	321.200012207031	388.5	733.5	376.399993896484
1	anlg0516b	r	0	r	w	22	0	1	12	12	1	S1C1.TIF	S1C2.TIF	S2C1.TIF	1	1	2	1	2	1	200	706	279813	280513	1940	1979	280721	-32768	2083	191.849999999977	-32768	-32768	-32768	-32768	-32768	-32768	-32768	-32768	-32768	-32768	-32768	-313297.15	280716	280773	58	511.700012207031	398	723.200012207031	383.799987792969
1	anlg0516b	r	0	r	w	22	0	1	13	13	-1	S2C2.TIF	S2C3.TIF	S1C2.TIF	2	2	1	2	3	2	200	728	281845	282595	1934	1937	282993	-32768	2003	382.031000000017	-32768	-32768	-32768	-32768	-32768	-32768	-32768	-32768	-32768	-32768	-32768	-315378.969	282990	283051	62	512.900024414062	400	305.799987792969	397.5
1	anlg0516b	r	0	r	w	22	0	1	14	14	1	S1C2.TIF	S1C3.TIF	S2C2.TIF	1	1	2	2	3	2	200	559	284646	285196	1976	2004	285576	-32768	2099	363.86599999998	-32768	-32768	-32768	-32768	-32768	-32768	-32768	-32768	-32768	-32768	-32768	-317980.134	285572	285627	56	508.299987792969	404.200012207031	735.900024414062	392.399993896484
1	anlg0516b	r	0	r	w	22	1	1	15	15	1	S1C2.TIF	S1C1.TIF	S2C3.TIF	1	1	2	2	1	3	200	881	289329	290229	1784	1798	290886	-32768	1946	640.842000000004	-32768	-32768	-32768	-32768	-32768	-32768	-32768	-32768	-32768	-32768	-32768	-323013.158	290881	290928	48	508.700012207031	391.100006103516	703.599975585938	382.100006103516
1	anlg0516b	r	0	r	w	22	1	1	16	16	-1	S1C3.TIF	S1C2.TIF	S2C1.TIF	1	1	2	3	2	1	200	707	292342	293042	1882	1903	293270	-32768	1949	212.419999999984	-32768	-32768	-32768	-32768	-32768	-32768	-32768	-32768	-32768	-32768	-32768	-325825.58	293265	293328	64	509.299987792969	389.700012207031	283.100006103516	377.100006103516
1	anlg0516b	r	0	r	w	22	1	1	17	17	1	S2C1.TIF	S2C3.TIF	S1C2.TIF	2	2	1	1	3	2	200	501	294406	294906	1995	1983	295172	-32768	2080	250.179999999993	-32768	-32768	-32768	-32768	-32768	-32768	-32768	-32768	-32768	-32768	-32768	-327689.82	295168	295221	54	501.799987792969	398.899993896484	698.5	391.5
1	anlg0516b	r	0	r	w	22	0	1	18	18	-1	S2C1.TIF	S2C3.TIF	S1C1.TIF	2	2	1	1	3	1	200	808	296657	297457	1924	1914	297474	-32768	1900	1.40799999999581	-32768	-32768	-32768	-32768	-32768	-32768	-32768	-32768	-32768	-32768	-32768	-330240.592	297686	297755	70	510.299987792969	397.299987792969	275.100006103516	386.700012207031
1	anlg0516b	r	0	r	w	22	0	1	19	19	1	S1C3.TIF	S1C2.TIF	S2C3.TIF	1	1	2	3	2	3	200	617	298818	299468	1714	1736	299845	-32768	1947	361.813000000024	-32768	-32768	-32768	-32768	-32768	-32768	-32768	-32768	-32768	-32768	-32768	-332251.187	299841	299896	56	517	389.799987792969	713.200012207031	385.899993896484
1	anlg0516b	r	0	r	w	22	1	1	20	20	-1	S2C1.TIF	S2C2.TIF	S1C3.TIF	2	2	1	1	2	3	200	810	301299	302099	1872	1903	302297	-32768	1977	182.938000000024	-32768	-32768	-32768	-32768	-32768	-32768	-32768	-32768	-32768	-32768	-32768	-334882.062	302293	302351	59	510.799987792969	391.600006103516	287.5	390
1	anlg0516b	r	0	r	w	22	0	1	21	21	-1	S1C1.TIF	S1C2.TIF	S2C1.TIF	1	1	2	1	2	1	200	778	303974	304774	1823	1841	304970	-32768	1904	179.390000000014	-32768	-32768	-32768	-32768	-32768	-32768	-32768	-32768	-32768	-32768	-32768	-337558.61	304966	305024	59	510.5	384.799987792969	296.600006103516	383.799987792969
1	anlg0516b	r	0	r	w	22	0	1	22	22	1	S2C2.TIF	S2C1.TIF	S1C2.TIF	2	2	1	2	1	2	200	547	306433	306983	1744	1738	307167	-32768	1731	168.348999999987	307163	307218	56	497.899993896484	375.100006103516	275.899993896484	363	162.399993896484	444.5	6.36141331926635	176.871953583707	164.348999999987	307314	307377	64	288.399993896484	366.899993896484	723.799987792969	376.200012207031
1	anlg0516b	r	0	r	w	22	1	1	23	23	-1	S2C2.TIF	S2C1.TIF	S1C3.TIF	2	2	1	2	1	3	200	990	308762	309762	1847	1869	310034	-32768	1919	255.886999999988	-32768	-32768	-32768	-32768	-32768	-32768	-32768	-32768	-32768	-32768	-32768	-342546.113	310030	310084	55	507.100006103516	394.5	308.200012207031	385.700012207031
1	anlg0516b	r	0	r	w	22	0	1	24	24	1	S1C3.TIF	S1C2.TIF	S2C3.TIF	1	1	2	3	2	3	200	581	311459	312059	1818	1802	312251	-32768	1738	176.967000000004	-32768	-32768	-32768	-32768	-32768	-32768	-32768	-32768	-32768	-32768	-32768	-344842.033	312247	312348	102	497.799987792969	381	700.599975585938	368.899993896484
1	anlg0516b	r	0	r	w	22	0	1	25	25	1	S1C1.TIF	S1C3.TIF	S2C1.TIF	1	1	2	1	3	1	200	695	313389	314089	1748	1762	314270	-32768	1797	164.86599999998	314264	314322	59	511.799987792969	381.299987792969	272.700012207031	371.700012207031	183.5	581.400024414062	6.84674452671358	177.694876104694	158.86599999998	314620	314650	31	738.799987792969	373.299987792969	713	380.600006103516
1	anlg0516b	r	0	r	w	22	0	1	26	26	-1	S2C3.TIF	S2C1.TIF	S1C3.TIF	2	2	1	3	1	3	200	544	315708	316258	1725	1726	316489	-32768	1879	214.955000000016	-32768	-32768	-32768	-32768	-32768	-32768	-32768	-32768	-32768	-32768	-32768	-349042.045	316485	316543	59	503.5	386.600006103516	303.600006103516	372.100006103516
1	anlg0516b	r	0	r	w	22	0	1	27	27	1	S2C3.TIF	S2C2.TIF	S1C3.TIF	2	2	1	3	2	3	200	667	318564	319264	1893	1936	319444	-32768	2043	164.661000000022	319438	319496	59	498.100006103516	392.100006103516	279.399993896484	382.899993896484	184.699996948242	504.600006103516	6.26309298317515	177.58148228737	158.661000000022	319566	319635	70	291.100006103516	383.200012207031	752.099975585938	380.200012207031
1	anlg0516b	r	0	r	w	22	0	1	28	28	1	S1C2.TIF	S1C3.TIF	S2C2.TIF	1	1	2	2	3	2	200	523	320976	321526	1899	1889	321700	-32768	1871	158.152000000002	321696	321750	55	495.100006103516	383.899993896484	293.100006103516	376.5	150.600006103516	456.700012207031	5.79187050625036	177.896646933721	154.152000000002	321821	321886	66	298.299987792969	378.899993896484	735	364.700012207031
1	anlg0516b	r	0	r	w	22	0	1	29	29	1	S1C3.TIF	S1C1.TIF	S2C3.TIF	1	1	2	3	1	3	200	715	323182	323932	1823	1821	324149	-32768	1853	201.646000000008	-32768	-32768	-32768	-32768	-32768	-32768	-32768	-32768	-32768	-32768	-32768	-356715.354	324145	324188	44	499.299987792969	384.700012207031	690.099975585938	377
1	anlg0516b	r	0	r	w	22	0	1	30	30	-1	S2C1.TIF	S2C3.TIF	S1C1.TIF	2	2	1	1	3	1	200	945	325652	326602	1804	1827	327049	-32768	1987	430.337	-32768	-32768	-32768	-32768	-32768	-32768	-32768	-32768	-32768	-32768	-32768	-359386.663	327045	327103	59	511.600006103516	384.700012207031	293.899993896484	375.200012207031
1	anlg0516b	r	0	r	w	22	0	1	31	31	1	S2C2.TIF	S2C1.TIF	S1C2.TIF	2	2	1	2	1	2	200	931	328527	329477	1700	1704	329708	-32768	1727	215.789999999979	-32768	-32768	-32768	-32768	-32768	-32768	-32768	-32768	-32768	-32768	-32768	-362260.21	329703	329759	57	501.299987792969	376.700012207031	722.400024414062	364
1	anlg0516b	r	0	r	w	22	1	1	32	32	-1	S1C2.TIF	S1C1.TIF	S2C3.TIF	1	1	2	2	1	3	200	769	331222	332022	1684	1685	332041	-32768	1687	3.58699999999953	-32768	-32768	-32768	-32768	-32768	-32768	-32768	-32768	-32768	-32768	-32768	-364805.413	332278	332334	57	498.899993896484	382.700012207031	288.600006103516	379
1	anlg0516b	r	0	r	w	22	0	1	33	33	1	S2C1.TIF	S2C3.TIF	S1C1.TIF	2	2	1	1	3	1	200	741	333722	334472	1827	1848	334612	-32768	1897	124.289999999979	334608	334656	49	502.100006103516	384.299987792969	347.799987792969	365.799987792969	110.699996948242	348	4.45943892807621	173.144263028058	120.289999999979	335108	335167	60	282.899993896484	389.799987792969	668.5	389
1	anlg0516b	r	0	r	w	22	0	1	34	34	-1	S1C2.TIF	S1C1.TIF	S2C2.TIF	1	1	2	2	1	2	200	652	336229	336879	1717	1726	337169	-32768	1859	274.032999999996	337164	337208	45	503.200012207031	383	641.099975585938	382.299987792969	155.300003051758	399.600006103516	3.96269369716297	0.291263775368874	269.032999999996	337308	337372	65	646	387.5	280.600006103516	373
1	anlg0516b	r	0	r	w	22	1	1	35	35	1	S2C2.TIF	S2C1.TIF	S1C3.TIF	2	2	1	2	1	3	200	537	338831	339381	1839	1810	339571	-32768	1760	174.650000000023	339567	339611	45	500.399993896484	383.899993896484	650.599975585938	372.799987792969	127.199996948242	347.700012207031	4.32789511039028	4.23263740938321	170.650000000023	339866	339899	34	665.400024414062	374.700012207031	695.400024414062	375.200012207031
1	anlg0516b	r	0	r	w	22	1	1	36	36	1	S1C1.TIF	S1C3.TIF	S2C2.TIF	1	1	2	1	3	2	200	679	341386	342086	1593	1591	342280	-32768	1575	178.478999999992	342275	342330	56	499.200012207031	373.700012207031	270.299987792969	364.399993896484	167.199996948242	492.100006103516	6.55479119930375	177.667414592749	173.478999999992	342496	342563	68	278.600006103516	368.100006103516	721.200012207031	357.5
1	anlg0516b	r	0	r	w	22	1	1	37	37	-1	S1C1.TIF	S1C3.TIF	S2C2.TIF	1	1	2	1	3	2	200	964	344138	345088	1877	1883	345531	-32768	1911	428.114000000001	-32768	-32768	-32768	-32768	-32768	-32768	-32768	-32768	-32768	-32768	-32768	-377870.886	345526	345584	59	503.5	388	283.700012207031	384.799987792969
1	anlg0516b	r	0	r	w	22	1	1	38	38	-1	S2C3.TIF	S2C2.TIF	S1C1.TIF	2	2	1	3	2	1	200	600	346940	347540	1662	1627	347827	-32768	1583	270.658999999985	-32768	-32768	-32768	-32768	-32768	-32768	-32768	-32768	-32768	-32768	-32768	-380324.341	347823	347868	46	496.5	371.899993896484	310	371.799987792969
1	anlg0516b	r	0	r	w	22	1	1	39	39	1	S2C3.TIF	S2C1.TIF	S1C2.TIF	2	2	1	3	1	2	200	875	349233	350133	1744	1769	350338	-32768	1883	189.071999999986	-32768	-32768	-32768	-32768	-32768	-32768	-32768	-32768	-32768	-32768	-32768	-382916.928	350333	350386	54	500.299987792969	373.299987792969	717.400024414062	367.799987792969
1	anlg0516b	r	0	r	w	22	0	1	40	40	-1	S1C2.TIF	S1C3.TIF	S2C2.TIF	1	1	2	2	3	2	200	932	378877	379827	2174	2156	380000	-32768	2142	157.431999999972	379997	380031	35	501.399993896484	400.700012207031	638.299987792969	387.299987792969	109.800003051758	202.100006103516	3.95281617567493	5.60643837191962	154.431999999972	380440	380469	30	274.5	391.899993896484	297.5	397.200012207031
1	anlg0516b	r	0	r	w	22	1	1	41	41	-1	S1C2.TIF	S1C3.TIF	S2C1.TIF	1	1	2	2	3	1	200	594	381497	382097	1897	1907	382331	-32768	2084	217.706000000006	-32768	-32768	-32768	-32768	-32768	-32768	-32768	-32768	-32768	-32768	-32768	-414881.294	382327	382382	56	513.200012207031	395.200012207031	305.5	387.799987792969
1	anlg0516b	r	0	r	w	22	1	1	42	42	-1	S2C1.TIF	S2C2.TIF	S1C3.TIF	2	2	1	1	2	3	200	808	383445	384245	2052	2088	384419	-32768	2152	158.27899999998	-32768	-32768	-32768	-32768	-32768	-32768	-32768	-32768	-32768	-32768	-32768	-417028.721	384415	384473	59	504.299987792969	400.799987792969	266.799987792969	389.5
1	anlg0516b	r	0	r	w	22	0	1	43	43	1	S2C3.TIF	S2C1.TIF	S1C3.TIF	2	2	1	3	1	3	200	791	385528	386328	1954	1992	386594	-32768	2110	250.766000000003	-32768	-32768	-32768	-32768	-32768	-32768	-32768	-32768	-32768	-32768	-32768	-419111.234	386589	386646	58	509.200012207031	405.600006103516	739.5	381.200012207031
1	anlg0516b	r	0	r	w	22	1	1	44	44	-1	S2C1.TIF	S2C3.TIF	S1C2.TIF	2	2	1	1	3	2	200	848	387979	388829	1950	1972	389072	-32768	2032	227.280000000028	-32768	-32768	-32768	-32768	-32768	-32768	-32768	-32768	-32768	-32768	-32768	-421612.72	389067	389124	58	506.799987792969	395.399993896484	287.799987792969	391.899993896484
1	anlg0516b	r	0	r	w	22	1	1	45	45	1	S2C3.TIF	S2C2.TIF	S1C1.TIF	2	2	1	3	2	1	200	855	390223	391073	1623	1656	391311	-32768	1748	222.582999999984	-32768	-32768	-32768	-32768	-32768	-32768	-32768	-32768	-32768	-32768	-32768	-423856.417	391306	391360	55	498	380	702.400024414062	374.600006103516
1	anlg0516b	r	0	r	w	22	1	1	46	46	1	S2C3.TIF	S2C2.TIF	S1C1.TIF	2	2	1	3	2	1	200	854	392431	393281	1716	1736	393523	-32768	1686	225.441999999981	-32768	-32768	-32768	-32768	-32768	-32768	-32768	-32768	-32768	-32768	-32768	-426065.558	393520	393574	55	498.5	376.799987792969	715.5	365.299987792969
1	anlg0516b	r	0	r	w	22	1	1	47	47	-1	S2C3.TIF	S2C1.TIF	S1C2.TIF	2	2	1	3	1	2	200	997	394616	395616	1820	1808	395796	-32768	1825	163.554000000004	-32768	-32768	-32768	-32768	-32768	-32768	-32768	-32768	-32768	-32768	-32768	-428400.446	395792	395858	67	499.100006103516	377.5	272.5	373.399993896484
1	anlg0516b	r	0	r	w	22	0	1	48	48	-1	S1C3.TIF	S1C1.TIF	S2C3.TIF	1	1	2	3	1	3	200	792	397257	398057	2018	2056	398252	-32768	2135	179.418000000005	-32768	-32768	-32768	-32768	-32768	-32768	-32768	-32768	-32768	-32768	-32768	-430840.582	398247	398305	59	499	387.899993896484	277.399993896484	382.899993896484
1	anlg0516b	r	0	r	w	22	1	1	49	49	1	S1C2.TIF	S1C3.TIF	S2C1.TIF	1	1	2	2	3	1	200	654	399393	400043	1829	1889	400230	-32768	2064	171.499000000011	400225	400271	47	490.299987792969	390.600006103516	354	387.299987792969	134.600006103516	405.700012207031	3.9178172861845	178.611750385679	166.499000000011	400334	400402	69	357.799987792969	389.5	747.599975585938	391.799987792969
1	anlg0516b	r	0	r	w	22	1	1	50	50	1	S1C3.TIF	S1C2.TIF	S2C1.TIF	1	1	2	3	2	1	200	536	401737	402287	1951	1934	402501	-32768	1937	199.163	402496	402535	40	501.700012207031	388.799987792969	369.700012207031	379.399993896484	96.3000030517578	275.799987792969	3.80273650468601	175.921560567978	194.163	402617	402655	39	370.799987792969	374.200012207031	666.599975585938	392.5
1	anlg0516b	r	0	r	w	22	0	1	51	51	1	S1C1.TIF	S1C3.TIF	S2C1.TIF	1	1	2	1	3	1	200	562	403716	404316	1944	1953	404502	-32768	1995	169.349999999977	404498	404555	58	499.100006103516	396.700012207031	284.200012207031	382.200012207031	197.800003051758	561.700012207031	6.16288501423072	176.124008719867	165.349999999977	404650	404715	66	299.399993896484	383.5	717.099975585938	380.100006103516
1	anlg0516b	r	0	r	w	22	1	1	52	52	-1	S1C1.TIF	S1C2.TIF	S2C3.TIF	1	1	2	1	2	3	200	536	406106	406656	2015	2030	406855	-32768	2025	182.875999999989	-32768	-32768	-32768	-32768	-32768	-32768	-32768	-32768	-32768	-32768	-32768	-439440.124	406851	406906	56	489.700012207031	396.399993896484	285.600006103516	386.200012207031
1	anlg0516b	r	0	r	w	22	1	1	53	53	1	S2C1.TIF	S2C2.TIF	S1C3.TIF	2	2	1	1	2	3	200	957	408248	409198	1846	1878	409363	-32768	2002	149.386999999988	409359	409415	57	496.799987792969	394.399993896484	318.299987792969	392.299987792969	166.600006103516	465.200012207031	5.12230765640374	179.324711714086	145.386999999988	409472	409540	69	324.600006103516	396.299987792969	744.400024414062	390
1	anlg0516b	r	0	r	w	22	0	1	54	54	-1	S2C3.TIF	S2C1.TIF	S1C3.TIF	2	2	1	3	1	3	200	998	412071	413071	1865	1878	413432	-32768	2074	345.543999999994	-32768	-32768	-32768	-32768	-32768	-32768	-32768	-32768	-32768	-32768	-32768	-445854.456	413428	413483	56	495	399.600006103516	307.5	390.899993896484
1	anlg0516b	r	0	r	w	22	1	1	55	55	-1	S1C3.TIF	S1C1.TIF	S2C2.TIF	1	1	2	3	1	2	200	651	415007	415657	1682	1678	415956	-32768	1728	282.206999999995	-32768	-32768	-32768	-32768	-32768	-32768	-32768	-32768	-32768	-32768	-32768	-448441.793	415951	416007	57	500.899993896484	379.200012207031	288.899993896484	365.600006103516
1	anlg0516b	r	0	r	w	22	1	1	56	56	-1	S2C2.TIF	S2C3.TIF	S1C1.TIF	2	2	1	2	3	1	200	988	417310	418310	1745	1776	418476	-32768	1864	149.992000000027	-32768	-32768	-32768	-32768	-32768	-32768	-32768	-32768	-32768	-32768	-32768	-451094.008	418472	418525	54	499.5	384.200012207031	299.200012207031	375.700012207031
1	anlg0516b	r	0	r	w	22	1	1	57	57	1	S1C2.TIF	S1C3.TIF	S2C1.TIF	1	1	2	2	3	1	200	768	420451	421251	1564	1580	421544	-32768	1598	276.934000000008	-32768	-32768	-32768	-32768	-32768	-32768	-32768	-32768	-32768	-32768	-32768	-454035.066	421540	421595	56	480.899993896484	366.5	676.200012207031	363.299987792969
1	anlg0516b	r	0	r	w	22	0	1	58	58	1	S1C1.TIF	S1C2.TIF	S2C1.TIF	1	1	2	1	2	1	200	796	422958	423758	1715	1715	424127	-32768	1880	353.223999999987	-32768	-32768	-32768	-32768	-32768	-32768	-32768	-32768	-32768	-32768	-32768	-456541.776	424123	424178	56	494.5	378.299987792969	704.400024414062	367.5
1	anlg0516b	r	0	r	w	22	1	1	59	59	-1	S2C3.TIF	S2C2.TIF	S1C1.TIF	2	2	1	3	2	1	200	558	426103	426653	1587	1582	426935	-32768	1642	266.309999999998	-32768	-32768	-32768	-32768	-32768	-32768	-32768	-32768	-32768	-32768	-32768	-459436.69	426930	426984	55	497.700012207031	370.700012207031	303.799987792969	363.200012207031
1	anlg0516b	r	0	r	w	22	1	1	60	60	1	S2C1.TIF	S2C2.TIF	S1C3.TIF	2	2	1	1	2	3	200	506	428331	428831	1622	1625	429083	-32768	1666	235.833999999973	429079	429149	71	494.799987792969	375	352.899993896484	367.799987792969	197	523.799987792969	4.07700404200906	177.087637541522	231.833999999973	429215	429277	63	350.299987792969	367.100006103516	708.799987792969	359.799987792969
1	anlg0516b	r	0	r	w	22	0	1	61	61	1	S1C2.TIF	S1C1.TIF	S2C2.TIF	1	1	2	2	1	2	200	584	430824	431424	1611	1601	431644	-32768	1639	204.011999999988	431640	431698	59	493.299987792969	369.799987792969	287.399993896484	366.200012207031	170	397.200012207031	5.89218111599321	178.994709251475	200.011999999988	431797	431863	67	298.299987792969	366.700012207031	701	366.700012207031
1	anlg0516b	r	0	r	w	22	1	1	62	62	-1	S2C1.TIF	S2C3.TIF	S1C2.TIF	2	2	1	1	3	2	200	829	433195	434045	1725	1727	434241	-32768	1747	180.648999999976	-32768	-32768	-32768	-32768	-32768	-32768	-32768	-32768	-32768	-32768	-32768	-466828.351	434237	434281	45	494	383.799987792969	307.799987792969	373.399993896484
1	anlg0516b	r	0	r	w	22	1	1	63	63	-1	S1C3.TIF	S1C1.TIF	S2C2.TIF	1	1	2	3	1	2	200	529	435378	435928	1551	1548	436182	-32768	1690	239.032000000007	-32768	-32768	-32768	-32768	-32768	-32768	-32768	-32768	-32768	-32768	-32768	-468710.968	436178	436233	56	498.5	374.200012207031	278.600006103516	364.899993896484
1	anlg0516b	r	0	r	w	22	0	1	64	64	-1	S1C3.TIF	S1C2.TIF	S2C3.TIF	1	1	2	3	2	3	200	626	437612	438262	1622	1616	438590	-32768	1690	312.034999999974	-32768	-32768	-32768	-32768	-32768	-32768	-32768	-32768	-32768	-32768	-32768	-471045.965	438585	438644	60	497.5	377.399993896484	274.700012207031	368.200012207031
1	anlg0516b	r	0	r	w	22	0	1	65	65	1	S2C2.TIF	S2C3.TIF	S1C2.TIF	2	2	1	2	3	2	200	605	439948	440548	1430	1413	440748	-32768	1386	183.943000000028	440744	440798	55	491.600006103516	354	267.200012207031	348.399993896484	148.600006103516	428.5	6.40429864027667	178.562940548675	179.943000000028	440908	440968	61	275.399993896484	353	693.599975585938	348.100006103516
1	anlg0516b	r	0	r	w	22	1	1	66	66	-1	S1C1.TIF	S1C2.TIF	S2C3.TIF	1	1	2	1	2	3	200	882	442350	443250	1636	1666	443446	-32768	1802	180.13400000002	-32768	-32768	-32768	-32768	-32768	-32768	-32768	-32768	-32768	-32768	-32768	-476033.866	443442	443498	57	491.100006103516	373.100006103516	281.299987792969	367.299987792969
1	anlg0516b	r	0	r	w	22	0	1	67	67	1	S2C3.TIF	S2C2.TIF	S1C3.TIF	2	2	1	3	2	3	200	676	444859	445559	1634	1631	445749	-32768	1656	174.219999999972	445745	445795	51	486.700012207031	370.399993896484	302.100006103516	349.899993896484	161.100006103516	327.100006103516	5.32210037484349	173.645823179454	170.219999999972	445952	446017	66	287.200012207031	356.600006103516	677.900024414062	363.600006103516
1	anlg0516b	r	0	r	w	22	0	1	68	68	-1	S2C2.TIF	S2C1.TIF	S1C2.TIF	2	2	1	2	1	2	200	672	447074	447757	1855	1866	447773	-32768	1883	-3.99300000001676	-32768	-32768	-32768	-32768	-32768	-32768	-32768	-32768	-32768	-32768	-32768	-480544.993	448026	448083	58	495.299987792969	379.399993896484	284	382.899993896484
1	anlg0516b	r	0	r	w	22	1	1	69	69	1	S1C1.TIF	S1C2.TIF	S2C3.TIF	1	1	2	1	2	3	200	791	449134	449934	1790	1795	450111	-32768	1890	161.277000000002	450107	450133	27	497.799987792969	386	358.700012207031	377.799987792969	146	329.899993896484	4.00408487376121	176.622126513869	157.277000000002	450228	450289	62	357.100006103516	379.600006103516	709.299987792969	375
1	anlg0516b	r	0	r	w	22	1	1	70	70	1	S1C3.TIF	S1C1.TIF	S2C2.TIF	1	1	2	3	1	2	200	536	451755	452305	1757	1759	452647	-32768	1820	325.82799999998	-32768	-32768	-32768	-32768	-32768	-32768	-32768	-32768	-32768	-32768	-32768	-485089.172	452643	452691	49	487.899993896484	376.899993896484	701.5	369.200012207031
1	anlg0516b	r	0	r	w	22	1	1	71	71	1	S2C3.TIF	S2C1.TIF	S1C2.TIF	2	2	1	3	1	2	200	639	454121	454771	1565	1564	455034	-32768	1614	246.54800000001	-32768	-32768	-32768	-32768	-32768	-32768	-32768	-32768	-32768	-32768	-32768	-487555.452	455030	455072	43	497.200012207031	373.899993896484	686.799987792969	362.600006103516
1	anlg0516b	r	0	r	w	22	0	1	72	72	-1	S2C2.TIF	S2C3.TIF	S1C2.TIF	2	2	1	2	3	2	200	955	457000	457950	1705	1718	458380	-32768	1854	414.545999999973	-32768	-32768	-32768	-32768	-32768	-32768	-32768	-32768	-32768	-32768	-32768	-490733.454	458375	458404	30	502.799987792969	385	304.100006103516	384.200012207031
1	anlg0516b	r	0	r	w	22	0	1	73	73	-1	S1C1.TIF	S1C3.TIF	S2C1.TIF	1	1	2	1	3	1	200	762	459701	460451	1502	1470	461207	-32768	1852	740.467999999993	461202	461261	60	488.899993896484	375.799987792969	258.899993896484	377	193.800003051758	585.799987792969	6.57151878523032	-179.700470057765	735.467999999993	463695	463752	58	487	406.799987792969	274.700012207031	385.899993896484
1	anlg0516b	r	0	r	w	22	0	1	74	74	1	S2C3.TIF	S2C1.TIF	S1C3.TIF	2	2	1	3	1	3	200	550	465534	466084	1733	1701	466260	-32768	1625	159.580000000016	466256	466313	58	494.5	364.299987792969	271.100006103516	349.399993896484	150.300003051758	371.200012207031	6.39716023292063	176.168527473198	155.580000000016	466459	466524	66	281.100006103516	351.899993896484	724.799987792969	349.200012207031
1	anlg0516b	r	0	r	w	22	0	1	75	75	-1	S2C3.TIF	S2C2.TIF	S1C3.TIF	2	2	1	3	2	3	200	582	468399	468999	1722	1727	469486	-32768	1753	471.885000000009	469481	469541	61	488.899993896484	379.899993896484	260.399993896484	372.100006103516	202.899993896484	546.400024414062	6.53240679238496	178.037209320403	466.885000000009	470712	470850	139	290.200012207031	398.799987792969	288.700012207031	381.399993896484
1	anlg0516b	r	0	r	w	22	0	1	76	76	1	S2C2.TIF	S2C3.TIF	S1C2.TIF	2	2	1	2	3	2	200	638	472506	473156	1601	1606	473348	-32768	1654	175.408999999985	473343	473387	45	492	374.600006103516	296.200012207031	357.5	192.100006103516	516.5	5.62379679243624	174.988060467525	170.408999999985	473509	473575	67	274.700012207031	360.200012207031	715.299987792969	355.700012207031
1	anlg0516b	r	0	r	w	22	0	1	77	77	-1	S1C1.TIF	S1C3.TIF	S2C1.TIF	1	1	2	1	3	1	200	997	475465	476465	1794	1786	476919	-32768	1811	437.766000000003	-32768	-32768	-32768	-32768	-32768	-32768	-32768	-32768	-32768	-32768	-32768	-509249.234	476914	476957	44	497.100006103516	384.299987792969	313.399993896484	370.5
1	anlg0516b	r	0	r	w	22	0	1	78	78	-1	S2C3.TIF	S2C2.TIF	S1C3.TIF	2	2	1	3	2	3	200	805	479089	479889	1529	1512	480136	-32768	1538	231.016000000003	-32768	-32768	-32768	-32768	-32768	-32768	-32768	-32768	-32768	-32768	-32768	-512672.984	480175	480229	55	484.700012207031	365.100006103516	275.5	361.700012207031
1	anlg0516b	r	0	r	w	22	1	1	79	79	-1	S1C2.TIF	S1C3.TIF	S2C1.TIF	1	1	2	2	3	1	200	738	481611	482361	1653	1645	482543	-32768	1672	166.501999999979	-32768	-32768	-32768	-32768	-32768	-32768	-32768	-32768	-32768	-32768	-32768	-515144.498	482539	482595	57	491.899993896484	376.299987792969	268.100006103516	364.299987792969
1	anlg0516b	r	0	r	w	22	1	1	80	80	1	S1C2.TIF	S1C1.TIF	S2C3.TIF	1	1	2	2	1	3	200	537	483973	484523	1564	1580	484774	-32768	1672	234.162000000011	-32768	-32768	-32768	-32768	-32768	-32768	-32768	-32768	-32768	-32768	-32768	-517307.838	484769	484811	43	491.299987792969	375.399993896484	672.099975585938	367.5
1	anlg0516b	r	0	r	w	22	0	1	81	81	-1	S2C2.TIF	S2C1.TIF	S1C2.TIF	2	2	1	2	1	2	200	586	485878	486478	1443	1449	486749	-32768	1528	255.061999999976	-32768	-32768	-32768	-32768	-32768	-32768	-32768	-32768	-32768	-32768	-32768	-519261.938	486744	486799	56	481.899993896484	368.200012207031	270.299987792969	364.600006103516
1	anlg0516b	r	0	r	w	22	0	1	82	82	1	S1C2.TIF	S1C1.TIF	S2C2.TIF	1	1	2	2	1	2	200	534	488182	488732	1518	1487	488980	-32768	1439	231.99099999998	488975	489014	40	481.299987792969	356.5	298	357.700012207031	165.899993896484	461.600006103516	5.24474837637996	-179.623980917365	226.99099999998	489255	489320	66	280.5	357.5	695.599975585938	346.100006103516
1	anlg0516b	r	0	r	w	22	0	1	83	83	1	S2C1.TIF	S2C2.TIF	S1C1.TIF	2	2	1	1	2	1	200	764	490393	491143	1619	1649	491400	-32768	1676	241.699000000022	-32768	-32768	-32768	-32768	-32768	-32768	-32768	-32768	-32768	-32768	-32768	-523926.301	491395	491448	54	491.600006103516	371.399993896484	693.099975585938	361.700012207031
1	anlg0516b	r	0	r	w	22	0	1	84	84	-1	S1C3.TIF	S1C1.TIF	S2C3.TIF	1	1	2	3	1	3	200	773	492988	493788	1633	1625	494195	-32768	1617	391.978000000003	-32768	-32768	-32768	-32768	-32768	-32768	-32768	-32768	-32768	-32768	-32768	-526571.022	494191	494244	54	488.200012207031	363.200012207031	290.5	358.700012207031
1	anlg0516b	r	0	r	w	22	0	1	85	85	-1	S1C2.TIF	S1C3.TIF	S2C2.TIF	1	1	2	2	3	2	200	594	495273	495873	1592	1601	496158	-32768	1783	269.260999999999	496154	496207	54	494.600006103516	373.799987792969	648.700012207031	364.299987792969	206	437.799987792969	4.43659179161264	3.53279833394614	265.260999999999	496575	496608	34	246.5	378.700012207031	273.600006103516	377.100006103516
1	anlg0516b	r	0	r	w	22	0	1	86	86	-1	S1C2.TIF	S1C1.TIF	S2C2.TIF	1	1	2	2	1	2	200	952	497954	498904	1684	1695	499161	-32768	1729	240.674999999988	-32768	-32768	-32768	-32768	-32768	-32768	-32768	-32768	-32768	-32768	-32768	-531688.325	499157	499210	54	486.899993896484	380.700012207031	287.5	364.100006103516
1	anlg0516b	r	0	r	w	22	1	1	87	87	1	S2C1.TIF	S2C3.TIF	S1C2.TIF	2	2	1	1	3	2	200	673	500936	501636	1654	1642	501855	-32768	1654	203.333999999973	501851	501898	48	499.399993896484	369.700012207031	307.600006103516	351.100006103516	127.300003051758	416	5.52163103978547	174.445855882735	199.333999999973	502162	502227	66	299.5	356.100006103516	733.700012207031	361.200012207031
1	anlg0516b	r	0	r	w	22	1	1	88	88	-1	S1C1.TIF	S1C3.TIF	S2C2.TIF	1	1	2	1	3	2	200	737	504100	504850	1523	1518	505111	-32768	1590	245.570000000007	-32768	-32768	-32768	-32768	-32768	-32768	-32768	-32768	-32768	-32768	-32768	-537633.43	505107	505161	55	495.799987792969	365.899993896484	282.600006103516	351.399993896484
1	anlg0516b	r	0	r	w	22	1	1	89	89	-1	S1C3.TIF	S1C2.TIF	S2C1.TIF	1	1	2	3	2	1	200	692	506806	507506	1529	1539	507851	-32768	1650	328.683000000019	-32768	-32768	-32768	-32768	-32768	-32768	-32768	-32768	-32768	-32768	-32768	-540290.317	507847	507893	47	500.100006103516	375.5	314.100006103516	357.200012207031
1	anlg0516b	r	0	r	w	22	1	1	90	90	-1	S2C2.TIF	S2C3.TIF	S1C1.TIF	2	2	1	2	3	1	200	977	511991	513341	1409	1419	513442	-32768	1446	85.1170000000275	513439	513473	35	483.600006103516	357.299987792969	419.700012207031	344.600006103516	96.0999984741211	239	1.87222367016269	168.743960059321	82.1170000000275	515046	515116	71	697.299987792969	367.600006103516	274.200012207031	359.299987792969
1	anlg0516b	r	0	r	w	22	1	1	91	91	-1	S2C3.TIF	S2C1.TIF	S1C2.TIF	2	2	1	3	1	2	200	516	517011	517561	1743	1742	517792	-32768	1722	214.688000000024	517787	517841	55	490	372.100006103516	266.799987792969	350.600006103516	171.100006103516	524.200012207031	6.40691483582908	174.475028995066	209.688000000024	519828	519859	32	285.700012207031	374.799987792969	277.799987792969	354.799987792969
1	anlg0516b	r	0	r	w	22	1	1	92	92	-1	S1C2.TIF	S1C1.TIF	S2C3.TIF	1	1	2	2	1	3	200	923	521863	522813	1754	1767	523411	-32768	1935	582.391000000003	-32768	-32768	-32768	-32768	-32768	-32768	-32768	-32768	-32768	-32768	-32768	-555596.609	523407	523466	60	502.700012207031	392.299987792969	270.299987792969	371.700012207031
1	anlg0516b	r	0	r	w	22	1	1	93	93	1	S2C2.TIF	S2C3.TIF	S1C1.TIF	2	2	1	2	3	1	200	542	524510	525060	1612	1617	525338	-32768	1707	262.56799999997	-32768	-32768	-32768	-32768	-32768	-32768	-32768	-32768	-32768	-32768	-32768	-557843.432	525334	525389	56	493	376.700012207031	715.900024414062	367.799987792969
1	anlg0516b	r	0	r	w	22	0	1	94	94	-1	S2C1.TIF	S2C2.TIF	S1C1.TIF	2	2	1	1	2	1	200	552	526819	527369	1801	1776	527625	-32768	1681	240.319999999949	-32768	-32768	-32768	-32768	-32768	-32768	-32768	-32768	-32768	-32768	-32768	-560152.68	527621	527673	53	507.200012207031	379.200012207031	308.799987792969	359
1	anlg0516b	r	0	r	w	22	0	1	95	95	1	S2C1.TIF	S2C3.TIF	S1C1.TIF	2	2	1	1	3	1	200	666	529904	530604	1645	1602	530621	-32768	1602	0.993999999947846	-32768	-32768	-32768	-32768	-32768	-32768	-32768	-32768	-32768	-32768	-32768	-563388.006	530978	531036	59	485.600006103516	366.200012207031	723.200012207031	359
1	anlg0516b	r	0	r	w	22	1	1	96	96	1	S1C3.TIF	S1C1.TIF	S2C2.TIF	1	1	2	3	1	2	200	533	532346	532896	1551	1546	533190	-32768	1504	278.032000000007	-32768	-32768	-32768	-32768	-32768	-32768	-32768	-32768	-32768	-32768	-32768	-565679.968	533186	533238	53	485.100006103516	368.799987792969	685.5	354.899993896484
1	anlg0516b	r	0	r	w	22	1	2	1	97	1	S1C3.TIF	S1C2.TIF	S2C1.TIF	1	1	2	3	2	1	200	946	619230	620180	1919	1914	620364	-32768	1922	168.096999999951	-32768	-32768	-32768	-32768	-32768	-32768	-32768	-32768	-32768	-32768	-32768	-652963.903	620360	620415	56	498.700012207031	372.399993896484	712.299987792969	367.799987792969
1	anlg0516b	r	0	r	w	22	0	2	2	98	1	S2C2.TIF	S2C3.TIF	S1C2.TIF	2	2	1	2	3	2	200	694	621455	622155	1927	1953	622353	-32768	2061	182.29700000002	622354	622393	40	506	386.700012207031	408.700012207031	381.5	116.400001525879	281.200012207031	2.80400694192583	176.937127992814	183.29700000002	622452	622513	62	395.5	390.200012207031	758.099975585938	384.299987792969
1	anlg0516b	r	0	r	w	22	0	2	3	99	1	S2C3.TIF	S2C2.TIF	S1C3.TIF	2	2	1	3	2	3	200	889	623863	624763	2014	2023	625130	-32768	2347	350.741999999969	-32768	-32768	-32768	-32768	-32768	-32768	-32768	-32768	-32768	-32768	-32768	-657547.258	625125	625182	58	505.899993896484	391.799987792969	711.700012207031	393.899993896484
1	anlg0516b	r	0	r	w	22	1	2	4	100	-1	S2C2.TIF	S2C1.TIF	S1C3.TIF	2	2	1	2	1	3	200	860	626828	627678	1838	1858	628122	-32768	2070	428.58600000001	-32768	-32768	-32768	-32768	-32768	-32768	-32768	-32768	-32768	-32768	-32768	-660461.414	628118	628172	55	507.100006103516	385	303.399993896484	372.200012207031
1	anlg0516b	r	0	r	w	22	0	2	5	101	1	S1C1.TIF	S1C3.TIF	S2C1.TIF	1	1	2	1	3	1	200	758	629628	630378	1810	1809	630618	-32768	1959	224.265000000014	-32768	-32768	-32768	-32768	-32768	-32768	-32768	-32768	-32768	-32768	-32768	-663161.735	630614	630673	60	501.899993896484	383.700012207031	715.299987792969	374.100006103516
1	anlg0516b	r	0	r	w	22	1	2	6	102	1	S1C2.TIF	S1C3.TIF	S2C1.TIF	1	1	2	2	3	1	200	586	632165	632765	1886	1851	632979	-32768	1899	198.351999999955	632974	633025	52	503.100006103516	366.299987792969	345.5	364	157.800003051758	434.700012207031	4.52272261181129	179.162178181765	193.351999999955	633106	633172	67	351.200012207031	367.299987792969	733.799987792969	363.5
1	anlg0516b	r	0	r	w	22	1	2	7	103	-1	S2C2.TIF	S2C1.TIF	S1C3.TIF	2	2	1	2	1	3	200	575	634526	635126	2137	2134	635338	-32768	2035	196.756000000052	-32768	-32768	-32768	-32768	-32768	-32768	-32768	-32768	-32768	-32768	-32768	-667909.244	635333	635390	58	511.799987792969	375.600006103516	299.5	371.100006103516
1	anlg0516b	r	0	r	w	22	1	2	8	104	1	S1C1.TIF	S1C2.TIF	S2C3.TIF	1	1	2	1	2	3	200	862	636739	637589	2000	2050	637773	-32768	2176	168.895000000019	-32768	-32768	-32768	-32768	-32768	-32768	-32768	-32768	-32768	-32768	-32768	-670372.105	637769	637829	61	507.899993896484	386.899993896484	731	387
1	anlg0516b	r	0	r	w	22	1	2	9	105	-1	S2C1.TIF	S2C3.TIF	S1C2.TIF	2	2	1	1	3	2	200	635	638906	639556	1830	1860	639813	-32768	1917	242.011999999988	-32768	-32768	-32768	-32768	-32768	-32768	-32768	-32768	-32768	-32768	-32768	-672338.988	639809	639865	57	505.399993896484	379.5	291.5	376.399993896484
1	anlg0516b	r	0	r	w	22	1	2	10	106	1	S2C2.TIF	S2C1.TIF	S1C3.TIF	2	2	1	2	1	3	200	746	640898	641648	1920	1967	641863	-32768	1954	198.437999999966	-32768	-32768	-32768	-32768	-32768	-32768	-32768	-32768	-32768	-32768	-32768	-674432.562	641859	641912	54	504.5	379.700012207031	697.799987792969	370.899993896484
1	anlg0516b	r	0	r	w	22	1	2	11	107	-1	S1C3.TIF	S1C2.TIF	S2C1.TIF	1	1	2	3	2	1	200	658	643239	643889	1867	1870	644127	-32768	1923	221.819999999949	-32768	-32768	-32768	-32768	-32768	-32768	-32768	-32768	-32768	-32768	-32768	-676673.18	644123	644177	55	503.600006103516	376.100006103516	299	365
1	anlg0516b	r	0	r	w	22	0	2	12	108	1	S1C3.TIF	S1C2.TIF	S2C3.TIF	1	1	2	3	2	3	200	745	645478	646228	1892	1911	646443	-32768	1986	199.239999999991	-32768	-32768	-32768	-32768	-32768	-32768	-32768	-32768	-32768	-32768	-32768	-679011.76	646439	646484	46	492.700012207031	386	681.299987792969	386.799987792969
1	anlg0516b	r	0	r	w	22	0	2	13	109	1	S1C1.TIF	S1C3.TIF	S2C1.TIF	1	1	2	1	3	1	200	924	648155	649105	1976	1996	649560	-32768	2109	439.679000000004	-32768	-32768	-32768	-32768	-32768	-32768	-32768	-32768	-32768	-32768	-32768	-681888.321	649556	649606	51	499.100006103516	387.600006103516	690.099975585938	393.200012207031
1	anlg0516b	r	0	r	w	22	1	2	14	110	-1	S2C1.TIF	S2C2.TIF	S1C3.TIF	2	2	1	1	2	3	200	511	651008	651558	1509	1498	651803	-32768	1494	229.971999999951	-32768	-32768	-32768	-32768	-32768	-32768	-32768	-32768	-32768	-32768	-32768	-684341.028	651798	651843	46	490.399993896484	355.600006103516	301.299987792969	337.600006103516
1	anlg0516b	r	0	r	w	22	1	2	15	111	1	S1C1.TIF	S1C3.TIF	S2C2.TIF	1	1	2	1	3	2	200	515	653496	654046	1690	1678	654295	-32768	1670	232.48199999996	-32768	-32768	-32768	-32768	-32768	-32768	-32768	-32768	-32768	-32768	-32768	-686830.518	654291	654345	55	492.799987792969	369.799987792969	699.900024414062	358.299987792969
1	anlg0516b	r	0	r	w	22	0	2	16	112	-1	S1C3.TIF	S1C1.TIF	S2C3.TIF	1	1	2	3	1	3	200	976	655719	656719	1656	1658	657027	-32768	1739	292.422999999952	657023	657081	59	499.600006103516	370.600006103516	272	352.5	198	487.799987792969	6.52356477203792	175.434280392369	288.422999999952	658179	658273	95	298.100006103516	371.399993896484	286	359.299987792969
1	anlg0516b	r	0	r	w	22	1	2	17	113	1	S2C1.TIF	S2C3.TIF	S1C2.TIF	2	2	1	1	3	2	200	903	659701	660601	1710	1693	660888	-32768	1764	272.006999999983	-32768	-32768	-32768	-32768	-32768	-32768	-32768	-32768	-32768	-32768	-32768	-693383.993	660884	660927	44	495.399993896484	371.5	681.599975585938	371.399993896484
1	anlg0516b	r	0	r	w	22	0	2	18	114	-1	S1C1.TIF	S1C3.TIF	S2C1.TIF	1	1	2	1	3	1	200	854	662768	663618	1603	1614	663834	-32768	1724	201.150000000023	-32768	-32768	-32768	-32768	-32768	-32768	-32768	-32768	-32768	-32768	-32768	-696400.85	663829	663881	53	498.799987792969	373.200012207031	316.799987792969	361.100006103516
1	anlg0516b	r	0	r	w	22	0	2	19	115	-1	S1C3.TIF	S1C2.TIF	S2C3.TIF	1	1	2	3	2	3	200	740	665252	666002	1819	1822	666357	-32768	1932	338.989999999991	-32768	-32768	-32768	-32768	-32768	-32768	-32768	-32768	-32768	-32768	-32768	-698786.01	666353	666408	56	507.799987792969	386.399993896484	302.600006103516	374.899993896484
1	anlg0516b	r	0	r	w	22	0	2	20	116	-1	S1C2.TIF	S1C3.TIF	S2C2.TIF	1	1	2	2	3	2	200	564	667761	668361	1677	1683	668966	-32768	1875	589.337000000058	-32768	-32768	-32768	-32768	-32768	-32768	-32768	-32768	-32768	-32768	-32768	-701144.663	668961	669007	47	497.5	376.700012207031	298.899993896484	351.600006103516
1	anlg0516b	r	0	r	w	22	0	2	21	117	-1	S2C3.TIF	S2C2.TIF	S1C3.TIF	2	2	1	3	2	3	200	625	670394	671044	1842	1832	671405	-32768	1909	345.33600000001	-32768	-32768	-32768	-32768	-32768	-32768	-32768	-32768	-32768	-32768	-32768	-703827.664	671400	671455	56	502.700012207031	379.799987792969	281	365.299987792969
1	anlg0516b	r	0	r	w	22	0	2	22	118	1	S2C2.TIF	S2C1.TIF	S1C2.TIF	2	2	1	2	1	2	200	725	672788	673538	1733	1742	673924	-32768	1815	370.597999999998	-32768	-32768	-32768	-32768	-32768	-32768	-32768	-32768	-32768	-32768	-32768	-706321.402	673920	673974	55	497.700012207031	379	709.200012207031	374.600006103516
1	anlg0516b	r	0	r	w	22	0	2	23	119	1	S2C3.TIF	S2C2.TIF	S1C3.TIF	2	2	1	3	2	3	200	747	675612	676362	1620	1611	676628	-32768	1665	249.508999999962	-32768	-32768	-32768	-32768	-32768	-32768	-32768	-32768	-32768	-32768	-32768	-709146.491	676624	676678	55	500.399993896484	363.299987792969	712	363
1	anlg0516b	r	0	r	w	22	1	2	24	120	1	S2C3.TIF	S2C2.TIF	S1C1.TIF	2	2	1	3	2	1	200	567	677697	678281	1495	1490	678544	-32768	1558	241.614999999991	-32768	-32768	-32768	-32768	-32768	-32768	-32768	-32768	-32768	-32768	-32768	-711070.385	678540	678585	46	486.200012207031	353.200012207031	693.299987792969	367.799987792969
1	anlg0516b	r	0	r	w	22	0	2	25	121	-1	S2C2.TIF	S2C1.TIF	S1C2.TIF	2	2	1	2	1	2	200	865	680034	680884	1867	1889	681176	-32768	1911	276.457000000053	-32768	-32768	-32768	-32768	-32768	-32768	-32768	-32768	-32768	-32768	-32768	-713667.543	681172	681227	56	498.5	375.200012207031	302.200012207031	362.700012207031
1	anlg0516b	r	0	r	w	22	0	2	26	122	-1	S1C2.TIF	S1C3.TIF	S2C2.TIF	1	1	2	2	3	2	200	990	682973	683973	1809	1817	684456	-32768	1917	466.829999999958	-32768	-32768	-32768	-32768	-32768	-32768	-32768	-32768	-32768	-32768	-32768	-716757.17	684451	684508	58	499.299987792969	380.299987792969	283.600006103516	361.100006103516
1	anlg0516b	r	0	r	w	22	1	2	27	123	-1	S1C2.TIF	S1C1.TIF	S2C3.TIF	1	1	2	2	1	3	200	738	686456	687206	1560	1562	687680	-32768	1671	457.927000000025	687676	687734	59	498.100006103516	365.399993896484	261.700012207031	348.899993896484	182.5	481	6.77085927488664	175.990952508043	453.927000000025	688044	688066	23	276.899993896484	354.299987792969	308.899993896484	347.899993896484
1	anlg0516b	r	0	r	w	22	0	2	28	124	1	S2C1.TIF	S2C2.TIF	S1C1.TIF	2	2	1	1	2	1	200	571	689588	690188	1563	1574	690583	-32768	1640	379.496999999974	-32768	-32768	-32768	-32768	-32768	-32768	-32768	-32768	-32768	-32768	-32768	-722971.503	690579	690640	62	493.299987792969	355.700012207031	717.400024414062	357
1	anlg0516b	r	0	r	w	22	1	2	29	125	-1	S1C3.TIF	S1C2.TIF	S2C1.TIF	1	1	2	3	2	1	200	592	692014	692614	1525	1511	692855	-32768	1492	225.569999999949	692850	692903	54	495	354.5	273.5	340.700012207031	147.199996948242	433.600006103516	6.33193761719754	176.415214535166	220.569999999949	693187	693220	34	281.100006103516	357	295.299987792969	350.399993896484
1	anlg0516b	r	0	r	w	22	0	2	30	126	-1	S2C2.TIF	S2C3.TIF	S1C2.TIF	2	2	1	2	3	2	200	603	695167	695767	1678	1674	695962	-32768	1747	179.908999999985	695958	696016	59	501.899993896484	370.299987792969	255.199996948242	345.799987792969	173.600006103516	531.900024414062	7.08354325876514	174.304920782719	175.908999999985	696256	696289	34	266.299987792969	354.600006103516	294.100006103516	355.100006103516
1	anlg0516b	r	0	r	w	22	0	2	31	127	1	S1C2.TIF	S1C1.TIF	S2C2.TIF	1	1	2	2	1	2	200	575	697895	698495	1499	1520	698812	-32768	1621	301.371999999974	-32768	-32768	-32768	-32768	-32768	-32768	-32768	-32768	-32768	-32768	-32768	-731278.628	698809	698849	41	514.599975585938	363.100006103516	688.799987792969	362.799987792969
1	anlg0516b	r	0	r	w	22	1	2	32	128	1	S2C1.TIF	S2C2.TIF	S1C3.TIF	2	2	1	1	2	3	200	641	700576	701226	1610	1611	701548	-32768	1694	305.511999999988	-32768	-32768	-32768	-32768	-32768	-32768	-32768	-32768	-32768	-32768	-32768	-734010.488	701545	701601	57	498.600006103516	372	698.299987792969	367.5
1	anlg0516b	r	0	r	w	22	1	2	33	129	1	S1C3.TIF	S1C1.TIF	S2C2.TIF	1	1	2	3	1	2	200	806	703358	704158	1607	1615	704543	-32768	1773	368.77099999995	-32768	-32768	-32768	-32768	-32768	-32768	-32768	-32768	-32768	-32768	-32768	-736942.229	704538	704577	40	508.100006103516	377.399993896484	670.200012207031	362.899993896484
1	anlg0516b	r	0	r	w	22	1	2	34	130	1	S1C1.TIF	S1C3.TIF	S2C2.TIF	1	1	2	1	3	2	200	526	705855	706405	1513	1509	706705	-32768	1462	284.29700000002	-32768	-32768	-32768	-32768	-32768	-32768	-32768	-32768	-32768	-32768	-32768	-739188.703	706700	706752	53	491.899993896484	355.100006103516	717.299987792969	336.100006103516
1	anlg0516b	r	0	r	w	22	0	2	35	131	1	S1C3.TIF	S1C2.TIF	S2C3.TIF	1	1	2	3	2	3	200	680	708097	708797	1505	1499	709215	-32768	1609	403.34600000002	-32768	-32768	-32768	-32768	-32768	-32768	-32768	-32768	-32768	-32768	-32768	-741579.654	709211	709273	63	503.799987792969	362.799987792969	744.200012207031	360.5
1	anlg0516b	r	0	r	w	22	1	2	36	132	1	S2C1.TIF	S2C2.TIF	S1C3.TIF	2	2	1	1	2	3	200	846	710897	711747	1583	1605	712181	-32768	1828	418.202000000048	-32768	-32768	-32768	-32768	-32768	-32768	-32768	-32768	-32768	-32768	-32768	-744530.798	712176	712230	55	505	370.899993896484	707.299987792969	368.700012207031
1	anlg0516b	r	0	r	w	22	0	2	37	133	1	S1C3.TIF	S1C1.TIF	S2C3.TIF	1	1	2	3	1	3	200	972	713871	714871	1675	1692	715215	-32768	1824	327.589999999967	-32768	-32768	-32768	-32768	-32768	-32768	-32768	-32768	-32768	-32768	-32768	-747655.41	715211	715243	33	498.200012207031	367.399993896484	719.299987792969	354
1	anlg0516b	r	0	r	w	22	1	2	38	134	-1	S2C3.TIF	S2C1.TIF	S1C2.TIF	2	2	1	3	1	2	200	974	717002	718002	1924	1938	718139	-32768	1998	121.27899999998	718134	718177	44	497.399993896484	372.799987792969	358.299987792969	357.700012207031	164.199996948242	427.799987792969	4.0149752620731	173.787506553241	116.27899999998	718332	718365	34	335.600006103516	359.899993896484	303.899993896484	353.200012207031
1	anlg0516b	r	0	r	w	22	0	2	39	135	1	S1C2.TIF	S1C1.TIF	S2C2.TIF	1	1	2	2	1	2	200	506	719692	720192	1680	1656	720633	-32768	1718	425.890000000014	-32768	-32768	-32768	-32768	-32768	-32768	-32768	-32768	-32768	-32768	-32768	-752975.11	720627	720684	58	507.100006103516	370.899993896484	726.799987792969	360.5
1	anlg0516b	r	0	r	w	22	1	2	40	136	-1	S1C2.TIF	S1C1.TIF	S2C3.TIF	1	1	2	2	1	3	200	534	722875	723425	1640	1623	723875	-32768	1685	434.060000000056	723871	723932	62	498.600006103516	363	275.5	345.700012207031	155.199996948242	517.200012207031	6.40267786327329	175.553952749598	430.060000000056	725178	725231	54	303	365.5	276.899993896484	365
1	anlg0516b	r	0	r	w	22	1	2	41	137	1	S1C3.TIF	S1C2.TIF	S2C1.TIF	1	1	2	3	2	1	200	790	726645	727445	1595	1600	727849	-32768	1687	388.43200000003	-32768	-32768	-32768	-32768	-32768	-32768	-32768	-32768	-32768	-32768	-32768	-760228.568	727845	727905	61	493.100006103516	360.200012207031	719.900024414062	351.799987792969
1	anlg0516b	r	0	r	w	22	0	2	42	138	1	S1C1.TIF	S1C2.TIF	S2C1.TIF	1	1	2	1	2	1	200	795	728978	729778	1596	1591	730181	-32768	1598	387.966000000015	-32768	-32768	-32768	-32768	-32768	-32768	-32768	-32768	-32768	-32768	-32768	-762561.034	730177	730208	32	503	360.100006103516	726.5	344.399993896484
1	anlg0516b	r	0	r	w	22	1	2	43	139	-1	S1C1.TIF	S1C3.TIF	S2C2.TIF	1	1	2	1	3	2	200	577	731613	732213	1623	1610	732428	-32768	1621	198.932999999961	-32768	-32768	-32768	-32768	-32768	-32768	-32768	-32768	-32768	-32768	-32768	-764997.067	732423	732478	56	499.200012207031	367.5	290	349.899993896484
1	anlg0516b	r	0	r	w	22	0	2	44	140	-1	S1C1.TIF	S1C2.TIF	S2C1.TIF	1	1	2	1	2	1	200	871	733939	734839	1720	1739	735051	-32768	1853	195.863999999943	-32768	-32768	-32768	-32768	-32768	-32768	-32768	-32768	-32768	-32768	-32768	-767623.136	735047	735101	55	501.299987792969	374.5	298.700012207031	352.200012207031
1	anlg0516b	r	0	r	w	22	1	2	45	141	1	S2C3.TIF	S2C1.TIF	S1C2.TIF	2	2	1	3	1	2	200	805	736157	736957	1593	1616	737257	-32768	1678	284.623999999953	-32768	-32768	-32768	-32768	-32768	-32768	-32768	-32768	-32768	-32768	-32768	-769740.376	737252	737296	45	497.399993896484	367.600006103516	667.099975585938	366.5
1	anlg0516b	r	0	r	w	22	0	2	46	142	1	S1C2.TIF	S1C3.TIF	S2C2.TIF	1	1	2	2	3	2	200	640	738329	738979	1671	1687	739276	-32768	1685	281.506999999983	-32768	-32768	-32768	-32768	-32768	-32768	-32768	-32768	-32768	-32768	-32768	-771762.493	739272	739325	54	498.399993896484	363.799987792969	713.799987792969	362.899993896484
1	anlg0516b	r	0	r	w	22	0	2	47	143	-1	S1C3.TIF	S1C1.TIF	S2C3.TIF	1	1	2	3	1	3	200	753	740393	741143	1649	1660	741550	-32768	1752	391.709000000032	-32768	-32768	-32768	-32768	-32768	-32768	-32768	-32768	-32768	-32768	-32768	-773926.291	741547	741601	55	505.600006103516	366.5	293.5	347.299987792969
1	anlg0516b	r	0	r	w	22	0	2	48	144	-1	S2C3.TIF	S2C1.TIF	S1C3.TIF	2	2	1	3	1	3	200	889	743003	743903	1473	1463	744370	-32768	1547	450.415000000037	-32768	-32768	-32768	-32768	-32768	-32768	-32768	-32768	-32768	-32768	-32768	-776687.585	744364	744413	50	493.5	352.399993896484	291.200012207031	346.200012207031
1	anlg0516b	r	0	r	w	22	0	2	49	145	-1	S2C2.TIF	S2C3.TIF	S1C2.TIF	2	2	1	2	3	2	200	965	745548	746498	1755	1759	746716	-32768	1736	202.244999999995	-32768	-32768	-32768	-32768	-32768	-32768	-32768	-32768	-32768	-32768	-32768	-779281.755	746712	746756	45	495.799987792969	364.200012207031	306.799987792969	349.899993896484
1	anlg0516b	r	0	r	w	22	0	2	50	146	-1	S2C1.TIF	S2C2.TIF	S1C1.TIF	2	2	1	1	2	1	200	605	748210	748960	1693	1705	749174	-32768	1733	198.342999999993	749169	749223	55	494	360.399993896484	264.700012207031	354	176.300003051758	507.100006103516	6.55400159290849	178.395040846742	193.342999999993	749497	749519	23	271.5	360.5	291.799987792969	346.299987792969
1	anlg0516b	r	0	r	w	22	0	2	51	147	-1	S2C3.TIF	S2C1.TIF	S1C3.TIF	2	2	1	3	1	3	200	889	750865	751765	1513	1503	752042	-32768	1556	260.952000000048	-32768	-32768	-32768	-32768	-32768	-32768	-32768	-32768	-32768	-32768	-32768	-784549.048	752038	752090	53	488.700012207031	352.200012207031	288.299987792969	351.299987792969
1	anlg0516b	r	0	r	w	22	0	2	52	148	1	S1C1.TIF	S1C2.TIF	S2C1.TIF	1	1	2	1	2	1	200	662	753448	754098	1575	1554	754437	-32768	1655	323.734000000055	-32768	-32768	-32768	-32768	-32768	-32768	-32768	-32768	-32768	-32768	-32768	-786881.266	754433	754484	52	495.700012207031	357.700012207031	688	351
1	anlg0516b	r	0	r	w	22	1	2	53	149	1	S1C2.TIF	S1C3.TIF	S2C1.TIF	1	1	2	2	3	1	200	704	755856	756556	1704	1692	756770	-32768	1670	198.261000000057	756767	756807	41	497.5	363.200012207031	352.5	354.700012207031	142.5	374.600006103516	4.16787248673244	176.636168776034	195.261000000057	756926	756991	66	328	357.600006103516	707.5	351.799987792969
1	anlg0516b	r	0	r	w	22	0	2	54	150	1	S2C2.TIF	S2C3.TIF	S1C2.TIF	2	2	1	2	3	2	200	832	758595	759445	1706	1701	759572	-32768	1754	111.386000000057	759567	759609	43	498.700012207031	364.399993896484	337.600006103516	350.700012207031	140.699996948242	405.299987792969	4.63940168754202	175.132972321169	106.386000000057	759758	759820	63	321.399993896484	354.799987792969	690	355.399993896484
1	anlg0516b	r	0	r	w	22	0	2	55	151	-1	S1C1.TIF	S1C2.TIF	S2C1.TIF	1	1	2	1	2	1	200	644	761313	761963	1699	1726	762169	-32768	1833	189.964000000036	-32768	-32768	-32768	-32768	-32768	-32768	-32768	-32768	-32768	-32768	-32768	-794747.036	762165	762208	44	508.700012207031	369.100006103516	325.100006103516	347.600006103516
1	anlg0516b	r	0	r	w	22	1	2	56	152	-1	S2C1.TIF	S2C3.TIF	S1C2.TIF	2	2	1	1	3	2	200	892	763980	764880	1692	1704	765058	-32768	1771	162.93200000003	-32768	-32768	-32768	-32768	-32768	-32768	-32768	-32768	-32768	-32768	-32768	-797663.068	765053	765095	43	496.600006103516	368.899993896484	316.600006103516	357.5
1	anlg0516b	r	0	r	w	22	1	2	57	153	1	S2C3.TIF	S2C2.TIF	S1C1.TIF	2	2	1	3	2	1	200	755	766145	766895	1913	1926	767183	-32768	1896	271.653000000049	-32768	-32768	-32768	-32768	-32768	-32768	-32768	-32768	-32768	-32768	-32768	-799679.347	767179	767219	41	495.600006103516	381.799987792969	698.900024414062	372.700012207031
1	anlg0516b	r	0	r	w	22	1	2	58	154	1	S2C3.TIF	S2C1.TIF	S1C2.TIF	2	2	1	3	1	2	200	642	768244	768894	1654	1653	769192	-32768	1698	281.866000000038	-32768	-32768	-32768	-32768	-32768	-32768	-32768	-32768	-32768	-32768	-32768	-801678.134	769187	769229	43	500.100006103516	363.5	685.200012207031	364
1	anlg0516b	r	0	r	w	22	1	2	59	155	-1	S1C2.TIF	S1C3.TIF	S2C1.TIF	1	1	2	2	3	1	200	874	770915	771815	1613	1644	772240	-32768	1828	409.351000000024	772237	772300	64	500	377.100006103516	258.200012207031	367.299987792969	160.5	482.700012207031	6.91429179332349	177.669809552861	406.351000000024	772570	772592	23	261.700012207031	366.200012207031	290.799987792969	359.799987792969
1	anlg0516b	r	0	r	w	22	1	2	60	156	-1	S2C3.TIF	S2C2.TIF	S1C1.TIF	2	2	1	3	2	1	200	782	774384	775184	1437	1446	775254	-32768	1475	54.9719999999506	-32768	-32768	-32768	-32768	-32768	-32768	-32768	-32768	-32768	-32768	-32768	-807967.028	775465	775508	44	498.799987792969	362.299987792969	326.399993896484	345.600006103516
1	anlg0516b	r	0	r	w	22	0	2	61	157	-1	S1C3.TIF	S1C2.TIF	S2C3.TIF	1	1	2	3	2	3	200	839	777073	778223	1484	1502	778591	-32768	1671	351.998000000021	778587	778642	56	500.399993896484	363.5	278.600006103516	336.700012207031	167.699996948242	527.900024414062	6.39263143959508	173.091464927974	347.998000000021	779657	779769	113	263.5	359.600006103516	275.700012207031	354.100006103516
1	anlg0516b	r	0	r	w	22	1	2	62	158	-1	S1C1.TIF	S1C2.TIF	S2C3.TIF	1	1	2	1	2	3	200	672	781208	781908	1562	1555	781985	-32768	1559	61.0670000000391	782552	782609	58	489.299987792969	354.299987792969	269.899993896484	338.200012207031	146	515.599975585938	6.27665363074043	175.779730370443	628.067000000039	783370	783487	118	281.899993896484	361.5	282.299987792969	345.799987792969
1	anlg0516b	r	0	r	w	22	1	2	63	159	1	S1C1.TIF	S1C2.TIF	S2C3.TIF	1	1	2	1	2	3	200	752	785055	785805	1628	1632	785814	-32768	1627	-6.19799999997485	-32768	-32768	-32768	-32768	-32768	-32768	-32768	-32768	-32768	-32768	-32768	-818588.198	786075	786131	57	508.799987792969	364.5	738.400024414062	352.700012207031
1	anlg0516b	r	0	r	w	22	0	2	64	160	1	S2C1.TIF	S2C3.TIF	S1C1.TIF	2	2	1	1	3	1	200	728	787803	788553	1531	1526	788733	-32768	1549	163.322000000044	788729	788787	59	493.100006103516	346.700012207031	282.200012207031	326.600006103516	142.800003051758	337.600006103516	6.05317499699564	174.540986405987	159.322000000044	788943	789007	65	287.299987792969	331.700012207031	728.700012207031	349
1	anlg0516b	r	0	r	w	22	0	2	65	161	-1	S1C1.TIF	S1C3.TIF	S2C1.TIF	1	1	2	1	3	1	200	776	790078	790878	1641	1658	791161	-32768	1722	266.959000000032	-32768	-32768	-32768	-32768	-32768	-32768	-32768	-32768	-32768	-32768	-32768	-823662.041	791157	791202	46	499.5	361.5	308.5	349.700012207031
1	anlg0516b	r	0	r	w	22	1	2	66	162	-1	S2C2.TIF	S2C3.TIF	S1C1.TIF	2	2	1	2	3	1	200	720	792519	793269	1586	1595	793491	-32768	1616	206.155000000028	-32768	-32768	-32768	-32768	-32768	-32768	-32768	-32768	-32768	-32768	-32768	-826052.845	793487	793542	56	483.700012207031	360.600006103516	271.799987792969	360.100006103516
1	anlg0516b	r	0	r	w	22	1	2	67	163	1	S1C2.TIF	S1C1.TIF	S2C3.TIF	1	1	2	2	1	3	200	809	795960	796760	1645	1659	797163	-32768	1752	386.702000000048	-32768	-32768	-32768	-32768	-32768	-32768	-32768	-32768	-32768	-32768	-32768	-829544.298	797160	797207	48	497.299987792969	372.399993896484	689.799987792969	357.5
1	anlg0516b	r	0	r	w	22	0	2	68	164	1	S2C1.TIF	S2C3.TIF	S1C1.TIF	2	2	1	1	3	1	200	720	800963	801713	1491	1489	802208	-32768	1610	478.775000000023	-32768	-32768	-32768	-32768	-32768	-32768	-32768	-32768	-32768	-32768	-32768	-834497.225	802203	802249	47	483	364.399993896484	703.799987792969	361.299987792969
1	anlg0516b	r	0	r	w	22	1	2	69	165	-1	S1C1.TIF	S1C3.TIF	S2C2.TIF	1	1	2	1	3	2	200	781	805241	806041	1558	1546	806062	-32768	1549	5.01500000001397	806484	806541	58	490.799987792969	362.899993896484	268.799987792969	349	173.800003051758	492.299987792969	6.35538509359953	176.402538641898	427.015000000014	807994	808098	105	268.299987792969	347.299987792969	278.100006103516	353.299987792969
1	anlg0516b	r	0	r	w	22	0	2	70	166	-1	S2C1.TIF	S2C3.TIF	S1C1.TIF	2	2	1	1	3	1	200	579	811934	812534	1626	1624	812550	-32768	1629	0.104999999981374	813096	813154	59	499	373.200012207031	262.5	353.899993896484	186.800003051758	531.099975585938	6.77979917341272	175.315293991492	546.104999999981	813939	813970	32	240	340.200012207031	274.600006103516	358.5
1	anlg0516b	r	0	r	w	22	0	2	71	167	-1	S2C1.TIF	S2C2.TIF	S1C1.TIF	2	2	1	1	2	1	200	644	815817	816467	1624	1601	816654	-32768	1607	170.832999999984	816650	816704	55	489.100006103516	361.5	717.099975585938	360.5	149.800003051758	434.299987792969	6.5330136838944	0.252018764404966	166.832999999984	821291	821308	18	284.399993896484	363.799987792969	271.299987792969	367.899993896484
1	anlg0516b	r	0	r	w	22	1	2	72	168	1	S1C3.TIF	S1C1.TIF	S2C2.TIF	1	1	2	3	1	2	200	671	822364	823064	1916	1913	823237	-32768	1942	156.533000000054	823234	823265	32	503.899993896484	373.100006103516	374.299987792969	375.299987792969	113.900001525879	228.899993896484	3.72467605717903	-179.026777876084	153.533000000054	823617	823685	69	280	372.799987792969	695.400024414062	373.299987792969
1	anlg0516b	r	0	r	w	22	1	2	73	169	1	S2C2.TIF	S2C3.TIF	S1C1.TIF	2	2	1	2	3	1	200	661	824743	825393	1588	1587	825581	-32768	1650	172.099999999977	825577	825632	56	486.200012207031	357.700012207031	267.799987792969	354.200012207031	172.800003051758	506.799987792969	6.23190855946729	179.077298168863	168.099999999977	825728	825792	65	274.799987792969	357.100006103516	743.900024414062	355.600006103516
1	anlg0516b	r	0	r	w	22	1	2	74	170	-1	S2C3.TIF	S2C1.TIF	S1C2.TIF	2	2	1	3	1	2	200	993	828162	829139	1639	1634	829157	-32768	1634	-2.36600000003818	-32768	-32768	-32768	-32768	-32768	-32768	-32768	-32768	-32768	-32768	-32768	-861927.366	829400	829443	44	494.799987792969	357.399993896484	311.700012207031	351.600006103516
1	anlg0516b	r	0	r	w	22	0	2	75	171	-1	S1C2.TIF	S1C1.TIF	S2C2.TIF	1	1	2	2	1	2	200	521	830823	831373	1547	1533	831637	-32768	1504	248.619999999995	831633	831657	25	482.299987792969	351.5	383.399993896484	347.600006103516	115.699996948242	259.100006103516	2.84009473225957	177.735976992474	244.619999999995	831762	831799	38	391.799987792969	349.700012207031	304.5	343.799987792969
1	anlg0516b	r	0	r	w	22	0	2	76	172	-1	S2C2.TIF	S2C1.TIF	S1C2.TIF	2	2	1	2	1	2	200	951	835074	836024	1599	1599	836083	-32768	1610	42.1049999999814	836085	836190	106	480.799987792969	366.899993896484	444.899993896484	355.200012207031	348	1108	1.08657356223338	161.949583515893	44.1049999999814	836348	836391	44	455.299987792969	364.899993896484	299.600006103516	342.899993896484
1	anlg0516b	r	0	r	w	22	0	2	77	173	1	S1C2.TIF	S1C3.TIF	S2C2.TIF	1	1	2	2	3	2	200	526	840227	840777	1654	1649	841175	-32768	1668	382.467999999993	-32768	-32768	-32768	-32768	-32768	-32768	-32768	-32768	-32768	-32768	-32768	-873560.532	841171	841225	55	489.700012207031	353.700012207031	716.799987792969	354.700012207031
1	anlg0516b	r	0	r	w	22	0	2	78	174	1	S2C3.TIF	S2C1.TIF	S1C3.TIF	2	2	1	3	1	3	200	964	865449	867649	2104	2087	867684	-32768	2091	18.1990000000224	867860	867913	54	481.5	394	283.100006103516	387.399993896484	198.399993896484	556	5.67984794040691	178.087170900909	194.199000000022	868048	868114	67	291.700012207031	390.200012207031	690.700012207031	398
1	anlg0516b	r	0	r	w	22	0	2	79	175	1	S2C1.TIF	S2C2.TIF	S1C1.TIF	2	2	1	1	2	1	200	714	869166	869866	1945	1941	870056	-32768	1958	174.123000000021	870051	870099	49	484.700012207031	386	296.899993896484	360.399993896484	138.100006103516	391.700012207031	5.43113967384048	172.216186115877	169.123000000021	870223	870291	69	282.299987792969	368	695.700012207031	371.200012207031
1	anlg0516b	r	0	r	w	22	1	2	80	176	1	S2C2.TIF	S2C3.TIF	S1C1.TIF	2	2	1	2	3	1	200	630	871718	872368	1868	1854	872632	-32768	1823	248.207999999984	872628	872671	44	475.700012207031	378.799987792969	649.799987792969	375.799987792969	189.399993896484	462.100006103516	5.00361751677806	0.98861727524568	244.207999999984	873990	874032	43	596	379.399993896484	695.099975585938	388.100006103516
1	anlg0516b	r	0	r	w	22	0	2	81	177	-1	S2C1.TIF	S2C3.TIF	S1C1.TIF	2	2	1	1	3	1	200	707	875097	875797	1639	1636	876110	-32768	1692	297.25	876106	876162	57	477.100006103516	372	246.399993896484	364	173.199996948242	492.299987792969	6.58602758738772	178.003242611346	293.25	878854	878908	55	101.400001525879	352.799987792969	295.600006103516	371.200012207031
1	anlg0516b	r	0	r	w	22	0	2	82	178	-1	S2C3.TIF	S2C2.TIF	S1C3.TIF	2	2	1	3	2	3	200	811	879970	880770	1808	1816	881010	-32768	1872	223.491999999969	881005	881059	55	480.5	378.899993896484	657.799987792969	371.200012207031	136.5	408.899993896484	5.09964327439335	2.49032563036803	218.491999999969	882182	882208	27	283.799987792969	370.700012207031	274.600006103516	377.600006103516
1	anlg0516b	r	0	r	w	22	1	2	83	179	-1	S1C3.TIF	S1C1.TIF	S2C2.TIF	1	1	2	3	1	2	200	953	883269	884219	1828	1840	884771	-32768	1976	536.378999999957	884767	884822	56	473.5	384.899993896484	669.900024414062	372.700012207031	136.899993896484	329.600006103516	5.64650664516039	3.56474977008494	532.378999999957	886221	886284	64	663.700012207031	413.399993896484	310.100006103516	391.299987792969
1	anlg0516b	r	0	r	w	22	1	2	84	180	1	S2C1.TIF	S2C3.TIF	S1C2.TIF	2	2	1	1	3	2	200	680	887337	888087	1874	1883	888277	-32768	1942	174.368999999948	888274	888304	31	473.899993896484	382.799987792969	449.100006103516	380.899993896484	66.5	141.100006103516	0.715766112599754	175.613361843799	171.368999999948	890832	890902	71	286.700012207031	412.299987792969	671.900024414062	402.299987792969
1	anlg0516b	r	0	r	w	22	1	2	85	181	-1	S1C2.TIF	S1C3.TIF	S2C1.TIF	1	1	2	2	3	1	200	710	892381	893081	1787	1794	893259	-32768	1850	162.266999999993	-32768	-32768	-32768	-32768	-32768	-32768	-32768	-32768	-32768	-32768	-32768	-925864.733	893256	893313	58	476.100006103516	375.899993896484	301.200012207031	384.200012207031
1	anlg0516b	r	0	r	w	22	1	2	86	182	-1	S1C3.TIF	S1C1.TIF	S2C2.TIF	1	1	2	3	1	2	200	542	894966	895566	1802	1794	895777	-32768	1867	195.231000000029	895772	895829	58	473.200012207031	383.799987792969	247.300003051758	392.299987792969	176.600006103516	418.200012207031	6.45889277327831	-177.836551255879	190.231000000029	897737	897797	61	259	354.600006103516	269.799987792969	371.700012207031
1	anlg0516b	r	0	r	w	22	1	2	87	183	-1	S1C1.TIF	S1C2.TIF	S2C3.TIF	1	1	2	1	2	3	200	613	924065	924715	1941	1949	925098	-32768	2036	366.194999999949	-32768	-32768	-32768	-32768	-32768	-32768	-32768	-32768	-32768	-32768	-32768	-957499.805	925094	925151	58	494.600006103516	379.799987792969	284	373.700012207031
1	anlg0516b	r	0	r	w	22	1	2	88	184	-1	S2C3.TIF	S2C2.TIF	S1C1.TIF	2	2	1	3	2	1	200	691	927201	927901	2053	2049	928118	-32768	2033	200.810000000056	-32768	-32768	-32768	-32768	-32768	-32768	-32768	-32768	-32768	-32768	-32768	-960685.19	928128	928208	81	485.200012207031	388.600006103516	287.100006103516	372
1	anlg0516b	r	0	r	w	22	0	2	89	185	1	S2C3.TIF	S2C1.TIF	S1C3.TIF	2	2	1	3	1	3	200	872	929903	930803	1929	1925	931144	-32768	2013	325.131999999983	-32768	-32768	-32768	-32768	-32768	-32768	-32768	-32768	-32768	-32768	-32768	-963586.868	931139	931194	56	483.600006103516	379.899993896484	700.900024414062	379.899993896484
1	anlg0516b	r	0	r	w	22	1	2	90	186	-1	S2C2.TIF	S2C3.TIF	S1C1.TIF	2	2	1	2	3	1	200	650	932223	932873	1661	1657	933133	-32768	1703	244.599999999977	933129	933186	58	482.100006103516	371.600006103516	267.700012207031	361.600006103516	169	470.799987792969	6.13243102345275	177.318762624434	240.599999999977	934541	934673	133	270.700012207031	362.600006103516	277.399993896484	367
1	anlg0516b	r	0	r	w	22	1	2	91	187	1	S1C2.TIF	S1C1.TIF	S2C3.TIF	1	1	2	2	1	3	200	763	935766	936716	1777	1787	937118	-32768	1865	386.155000000028	-32768	-32768	-32768	-32768	-32768	-32768	-32768	-32768	-32768	-32768	-32768	-969499.845	937115	937170	56	483	383	695.299987792969	375.700012207031
1	anlg0516b	r	0	r	w	22	0	2	92	188	-1	S1C2.TIF	S1C1.TIF	S2C2.TIF	1	1	2	2	1	2	200	864	939015	939865	1946	1939	940095	-32768	1901	214.204000000027	-32768	-32768	-32768	-32768	-32768	-32768	-32768	-32768	-32768	-32768	-32768	-972648.796	940090	940146	57	490.200012207031	378.799987792969	283.700012207031	367.600006103516
1	anlg0516b	r	0	r	w	22	0	2	93	189	1	S1C3.TIF	S1C1.TIF	S2C3.TIF	1	1	2	3	1	3	200	923	941844	942994	1805	1794	943413	-32768	1888	403.864999999991	-32768	-32768	-32768	-32768	-32768	-32768	-32768	-32768	-32768	-32768	-32768	-975777.135	943409	943464	56	487.5	366.299987792969	704.799987792969	365.799987792969
1	anlg0516b	r	0	r	w	22	1	2	94	190	-1	S2C1.TIF	S2C2.TIF	S1C3.TIF	2	2	1	1	2	3	200	622	945229	946329	2041	2065	946689	-32768	2116	344.305000000051	946684	946741	58	482.5	385.600006103516	262.5	374.799987792969	181.699996948242	504.899993896484	6.29334904072606	177.178154275754	339.305000000051	947288	947305	18	264.700012207031	370.299987792969	276.600006103516	353.5
1	anlg0516b	r	0	r	w	22	0	2	95	191	1	S2C2.TIF	S2C1.TIF	S1C2.TIF	2	2	1	2	1	2	200	678	1030201	1030901	1700	1708	1031158	-32768	1751	241.613000000012	-32768	-32768	-32768	-32768	-32768	-32768	-32768	-32768	-32768	-32768	-32768	-1063684.387	1031153	1031207	55	509.799987792969	382.700012207031	720.700012207031	371
1	anlg0516b	r	0	r	w	22	1	2	96	192	1	S2C2.TIF	S2C1.TIF	S1C3.TIF	2	2	1	2	1	3	200	905	1032544	1033444	1830	1840	1033772	-32768	2000	312.636000000057	-32768	-32768	-32768	-32768	-32768	-32768	-32768	-32768	-32768	-32768	-32768	-1066227.364	1033768	1033814	47	525.099975585938	398.100006103516	714	386
1	anlg0516b	r	0	r	w	22	1	3	1	193	1	S1C3.TIF	S1C2.TIF	S2C1.TIF	1	1	2	3	2	1	200	536	1042775	1043325	1753	1761	1043690	-32768	1916	349.293999999994	-32768	-32768	-32768	-32768	-32768	-32768	-32768	-32768	-32768	-32768	-32768	-1076108.706	1043685	1043732	48	519.099975585938	384.899993896484	714.200012207031	397.5
1	anlg0516b	r	0	r	w	22	0	3	2	194	1	S2C1.TIF	S2C3.TIF	S1C1.TIF	2	2	1	1	3	1	200	966	1044804	1045754	1944	1953	1046016	-32768	1937	247.113999999943	-32768	-32768	-32768	-32768	-32768	-32768	-32768	-32768	-32768	-32768	-32768	-1078536.886	1046012	1046067	56	515.400024414062	389.399993896484	723.5	379
1	anlg0516b	r	0	r	w	22	1	3	3	195	-1	S1C2.TIF	S1C3.TIF	S2C1.TIF	1	1	2	2	3	1	200	645	1047750	1048400	1661	1668	1048782	-32768	1819	365.251000000047	-32768	-32768	-32768	-32768	-32768	-32768	-32768	-32768	-32768	-32768	-32768	-1081184.749	1048777	1048835	59	517.599975585938	382.399993896484	291.799987792969	379.899993896484
1	anlg0516b	r	0	r	w	22	0	3	4	196	-1	S1C1.TIF	S1C3.TIF	S2C1.TIF	1	1	2	1	3	1	200	938	1050205	1051155	1711	1729	1051552	-32768	1958	381.460999999894	-32768	-32768	-32768	-32768	-32768	-32768	-32768	-32768	-32768	-32768	-32768	-1083938.539	1051549	1051606	58	522.299987792969	392.600006103516	303.899993896484	378
1	anlg0516b	r	0	r	w	22	0	3	5	197	1	S1C1.TIF	S1C2.TIF	S2C1.TIF	1	1	2	1	2	1	200	537	1053416	1053966	1751	1724	1054417	-32768	1816	435.220999999903	-32768	-32768	-32768	-32768	-32768	-32768	-32768	-32768	-32768	-32768	-32768	-1086749.779	1054413	1054470	58	509	387.399993896484	704.5	380.399993896484
1	anlg0516b	r	0	r	w	22	0	3	6	198	1	S1C1.TIF	S1C3.TIF	S2C1.TIF	1	1	2	1	3	1	200	881	1056730	1057630	1640	1647	1058117	-32768	1824	471.990999999922	-32768	-32768	-32768	-32768	-32768	-32768	-32768	-32768	-32768	-32768	-32768	-1090413.009	1058113	1058163	51	512.200012207031	386.899993896484	702.700012207031	380.100006103516
1	anlg0516b	r	0	r	w	22	1	3	7	199	1	S2C3.TIF	S2C2.TIF	S1C1.TIF	2	2	1	3	2	1	200	986	1059881	1060881	1733	1772	1061356	-32768	1936	459.094999999972	-32768	-32768	-32768	-32768	-32768	-32768	-32768	-32768	-32768	-32768	-32768	-1093664.905	1061352	1061393	42	514.400024414062	387.5	712.5	379.299987792969
1	anlg0516b	r	0	r	w	22	1	3	8	200	-1	S2C2.TIF	S2C3.TIF	S1C1.TIF	2	2	1	2	3	1	200	642	1062690	1063340	1646	1629	1063617	-32768	1588	261.003999999957	-32768	-32768	-32768	-32768	-32768	-32768	-32768	-32768	-32768	-32768	-32768	-1096123.996	1063613	1063666	54	511.100006103516	363.399993896484	292.100006103516	358.200012207031
1	anlg0516b	r	0	r	w	22	0	3	9	201	1	S1C2.TIF	S1C1.TIF	S2C2.TIF	1	1	2	2	1	2	200	525	1065397	1065947	1746	1752	1066321	-32768	1867	358.480999999912	-32768	-32768	-32768	-32768	-32768	-32768	-32768	-32768	-32768	-32768	-32768	-1098730.519	1066316	1066372	57	519.700012207031	384.700012207031	709.700012207031	373.899993896484
1	anlg0516b	r	0	r	w	22	0	3	10	202	-1	S1C3.TIF	S1C1.TIF	S2C3.TIF	1	1	2	3	1	3	200	886	1067663	1068563	1814	1810	1069115	-32768	1960	536.780999999959	1069110	1069172	63	514.900024414062	389.299987792969	262	380.200012207031	189	544.200012207031	7.23043151041604	177.931066193227	531.780999999959	1069352	1069385	34	273.799987792969	381.600006103516	304.5	382
1	anlg0516b	r	0	r	w	22	1	3	11	203	1	S2C2.TIF	S2C3.TIF	S1C1.TIF	2	2	1	2	3	1	200	905	1070432	1071332	1491	1510	1071876	-32768	1606	528.391000000061	-32768	-32768	-32768	-32768	-32768	-32768	-32768	-32768	-32768	-32768	-32768	-1104115.609	1071872	1071901	30	506.399993896484	359.100006103516	720.299987792969	350.5
1	anlg0516b	r	0	r	w	22	0	3	12	204	1	S2C2.TIF	S2C1.TIF	S1C2.TIF	2	2	1	2	1	2	200	885	1072948	1073848	1697	1720	1074339	-32768	1732	474.824999999953	1074334	1074397	64	519.799987792969	369.600006103516	754	356.299987792969	139.699996948242	456.399993896484	6.702303119725	3.26425932632724	469.824999999953	1074509	1074538	30	743.700012207031	365.299987792969	722.200012207031	377.700012207031
1	anlg0516b	r	0	r	w	22	1	3	13	205	-1	S1C2.TIF	S1C1.TIF	S2C3.TIF	1	1	2	2	1	3	200	885	1076521	1077421	1680	1708	1077821	-32768	1883	384.000999999931	-32768	-32768	-32768	-32768	-32768	-32768	-32768	-32768	-32768	-32768	-32768	-1110204.999	1077816	1077871	56	519.5	382.799987792969	308	374.299987792969
1	anlg0516b	r	0	r	w	22	0	3	14	206	1	S1C3.TIF	S1C2.TIF	S2C3.TIF	1	1	2	3	2	3	200	731	1079200	1079950	1495	1499	1080464	-32768	1618	498.601000000024	-32768	-32768	-32768	-32768	-32768	-32768	-32768	-32768	-32768	-32768	-32768	-1112733.399	1080460	1080502	43	506	364.200012207031	717.299987792969	366.100006103516
1	anlg0516b	r	0	r	w	22	0	3	15	207	1	S2C1.TIF	S2C2.TIF	S1C1.TIF	2	2	1	1	2	1	200	884	1084507	1085407	1617	1629	1086087	-32768	1677	663.128000000026	-32768	-32768	-32768	-32768	-32768	-32768	-32768	-32768	-32768	-32768	-32768	-1118191.872	1086084	1086145	62	505.299987792969	364.200012207031	723.299987792969	368.399993896484
1	anlg0516b	r	0	r	w	22	1	3	16	208	-1	S1C3.TIF	S1C2.TIF	S2C1.TIF	1	1	2	3	2	1	200	597	1087808	1088408	1590	1589	1088673	-32768	1636	249.424000000115	-32768	-32768	-32768	-32768	-32768	-32768	-32768	-32768	-32768	-32768	-32768	-1121191.576	1088669	1088725	57	498.200012207031	358.399993896484	271.5	364.700012207031
1	anlg0516b	r	0	r	w	22	0	3	17	209	-1	S1C2.TIF	S1C3.TIF	S2C2.TIF	1	1	2	2	3	2	200	918	1090187	1091087	1480	1479	1091466	-32768	1493	362.990999999922	-32768	-32768	-32768	-32768	-32768	-32768	-32768	-32768	-32768	-32768	-32768	-1123871.009	1091461	1091504	44	497.600006103516	349.899993896484	310.100006103516	351.299987792969
1	anlg0516b	r	0	r	w	22	0	3	18	210	1	S1C2.TIF	S1C3.TIF	S2C2.TIF	1	1	2	2	3	2	200	637	1092824	1093474	1428	1413	1093764	-32768	1387	274.195000000065	-32768	-32768	-32768	-32768	-32768	-32768	-32768	-32768	-32768	-32768	-32768	-1126257.805	1093759	1093789	31	493.899993896484	353.700012207031	697.799987792969	337.5
1	anlg0516b	r	0	r	w	22	0	3	19	211	-1	S1C1.TIF	S1C2.TIF	S2C1.TIF	1	1	2	1	2	1	200	676	1095455	1096155	1405	1413	1096448	-32768	1539	277.240999999922	-32768	-32768	-32768	-32768	-32768	-32768	-32768	-32768	-32768	-32768	-32768	-1128938.759	1096443	1096487	45	498.799987792969	362.600006103516	315.299987792969	356.700012207031
1	anlg0516b	r	0	r	w	22	0	3	20	212	-1	S2C1.TIF	S2C2.TIF	S1C1.TIF	2	2	1	1	2	1	200	949	1097829	1098779	1648	1650	1099031	-32768	1660	236.10400000005	-32768	-32768	-32768	-32768	-32768	-32768	-32768	-32768	-32768	-32768	-32768	-1131562.896	1099026	1099075	50	506.700012207031	357.899993896484	302.299987792969	352.600006103516
1	anlg0516b	r	0	r	w	22	0	3	21	213	-1	S2C3.TIF	S2C1.TIF	S1C3.TIF	2	2	1	3	1	3	200	884	1100512	1101412	1566	1575	1101677	-32768	1648	249.483999999939	-32768	-32768	-32768	-32768	-32768	-32768	-32768	-32768	-32768	-32768	-32768	-1134195.516	1101673	1101731	59	509.399993896484	354.299987792969	279.5	355.100006103516
1	anlg0516b	r	0	r	w	22	1	3	22	214	-1	S2C1.TIF	S2C3.TIF	S1C2.TIF	2	2	1	1	3	2	200	538	1103339	1103889	1665	1651	1104178	-32768	1697	274.101999999955	-32768	-32768	-32768	-32768	-32768	-32768	-32768	-32768	-32768	-32768	-32768	-1136671.898	1104174	1104229	56	509.799987792969	364.700012207031	298.600006103516	370.700012207031
1	anlg0516b	r	0	r	w	22	0	3	23	215	-1	S1C3.TIF	S1C2.TIF	S2C3.TIF	1	1	2	3	2	3	200	863	1105621	1106471	1754	1771	1106731	-32768	1756	244.252000000095	1106725	1106775	51	502.200012207031	372.399993896484	700.200012207031	365.200012207031	140.800003051758	469.200012207031	5.67712378973205	2.08854700955118	238.252000000095	1108234	1108271	38	508.899993896484	365.799987792969	293.5	366
1	anlg0516b	r	0	r	w	22	0	3	24	216	-1	S2C2.TIF	S2C1.TIF	S1C2.TIF	2	2	1	2	1	2	200	956	1110403	1111353	1444	1444	1111624	-32768	1468	255.789000000106	-32768	-32768	-32768	-32768	-32768	-32768	-32768	-32768	-32768	-32768	-32768	-1144136.211	1111620	1111673	54	509.700012207031	354.600006103516	277.600006103516	362.700012207031
1	anlg0516b	r	0	r	w	22	0	3	25	217	1	S1C3.TIF	S1C2.TIF	S2C3.TIF	1	1	2	3	2	3	200	763	1115831	1116581	1497	1503	1116947	-32768	1690	348.862999999896	-32768	-32768	-32768	-32768	-32768	-32768	-32768	-32768	-32768	-32768	-32768	-1149366.137	1116943	1117001	59	504.600006103516	357.299987792969	736.5	357.299987792969
1	anlg0516b	r	0	r	w	22	0	3	26	218	-1	S2C2.TIF	S2C1.TIF	S1C2.TIF	2	2	1	2	1	2	200	975	1119481	1120481	1451	1479	1120674	-32768	1605	177.253999999957	-32768	-32768	-32768	-32768	-32768	-32768	-32768	-32768	-32768	-32768	-32768	-1153264.746	1120670	1120714	45	507.200012207031	356	313.5	355.5
1	anlg0516b	r	0	r	w	22	0	3	27	219	1	S1C3.TIF	S1C1.TIF	S2C3.TIF	1	1	2	3	1	3	200	792	1122172	1122972	1624	1617	1123343	-32768	1632	355.358000000007	-32768	-32768	-32768	-32768	-32768	-32768	-32768	-32768	-32768	-32768	-32768	-1155755.642	1123340	1123379	40	509.5	360.299987792969	694.599975585938	360.299987792969
1	anlg0516b	r	0	r	w	22	0	3	28	220	1	S2C3.TIF	S2C1.TIF	S1C3.TIF	2	2	1	3	1	3	200	777	1125091	1125891	1601	1610	1126292	-32768	1777	385.172999999952	-32768	-32768	-32768	-32768	-32768	-32768	-32768	-32768	-32768	-32768	-32768	-1158674.827	1126289	1126338	50	516.200012207031	367.5	710.299987792969	370.700012207031
1	anlg0516b	r	0	r	w	22	1	3	29	221	1	S1C2.TIF	S1C1.TIF	S2C3.TIF	1	1	2	2	1	3	200	667	1128035	1128735	1362	1379	1129170	-32768	1465	418.486999999965	-32768	-32768	-32768	-32768	-32768	-32768	-32768	-32768	-32768	-32768	-32768	-1161519.513	1129165	1129212	48	507.100006103516	350.399993896484	694.099975585938	348.5
1	anlg0516b	r	0	r	w	22	0	3	30	222	-1	S2C3.TIF	S2C1.TIF	S1C3.TIF	2	2	1	3	1	3	200	872	1133007	1133907	1587	1596	1133941	-32768	1614	18.2970000000205	1134318	1134377	60	504.600006103516	352.200012207031	258.799987792969	366.399993896484	189.600006103516	548.200012207031	7.02466662490706	-176.675418861504	395.29700000002	1135868	1135898	31	258.299987792969	361.5	289.899993896484	343.899993896484
1	anlg0516b	r	0	r	w	22	1	3	31	223	1	S2C2.TIF	S2C1.TIF	S1C3.TIF	2	2	1	2	1	3	200	716	1137243	1137993	1484	1489	1138338	-32768	1569	329.399999999907	-32768	-32768	-32768	-32768	-32768	-32768	-32768	-32768	-32768	-32768	-32768	-1170776.6	1138333	1138389	57	505.899993896484	359	738.900024414062	360.799987792969
1	anlg0516b	r	0	r	w	22	1	3	32	224	-1	S1C1.TIF	S1C3.TIF	S2C2.TIF	1	1	2	1	3	2	200	895	1140157	1141035	1495	1496	1141049	-32768	1495	-7.48799999989569	-32768	-32768	-32768	-32768	-32768	-32768	-32768	-32768	-32768	-32768	-32768	-1173824.488	1141378	1141434	57	508.600006103516	356.799987792969	279.600006103516	364.299987792969
1	anlg0516b	r	0	r	w	22	1	3	33	225	-1	S1C3.TIF	S1C2.TIF	S2C1.TIF	1	1	2	3	2	1	200	693	1142559	1143259	1508	1542	1144196	-32768	1801	920.629999999888	-32768	-32768	-32768	-32768	-32768	-32768	-32768	-32768	-32768	-32768	-32768	-1176043.37	1144192	1144276	85	506.799987792969	382.899993896484	313.799987792969	373.600006103516
1	anlg0516b	r	0	r	w	22	1	3	34	226	-1	S2C1.TIF	S2C2.TIF	S1C3.TIF	2	2	1	1	2	3	200	518	1145850	1146400	1471	1467	1147197	-32768	1672	781.216000000015	-32768	-32768	-32768	-32768	-32768	-32768	-32768	-32768	-32768	-32768	-32768	-1179183.784	1147192	1147254	63	505.700012207031	365.899993896484	275.700012207031	366.799987792969
1	anlg0516b	r	0	r	w	22	0	3	35	227	1	S1C2.TIF	S1C1.TIF	S2C2.TIF	1	1	2	2	1	2	200	910	1148875	1149775	1409	1395	1150218	-32768	1398	426.564000000013	1150213	1150261	49	496.700012207031	361.100006103516	738.400024414062	339.299987792969	175.5	507	6.94382729500507	5.168548938786	421.564000000013	1150397	1150426	30	738.900024414062	347	714.799987792969	349
1	anlg0516b	r	0	r	w	22	0	3	36	228	-1	S1C2.TIF	S1C3.TIF	S2C2.TIF	1	1	2	2	3	2	200	715	1151787	1152537	1388	1378	1152940	-32768	1566	387.277000000002	1152935	1152999	65	498.700012207031	366.700012207031	239.399993896484	375.299987792969	196	555.900024414062	7.40211769583819	-178.090209456366	382.277000000002	1154720	1154752	33	252.5	372.399993896484	282.899993896484	385.899993896484
1	anlg0516b	r	0	r	w	22	1	3	37	229	-1	S1C2.TIF	S1C3.TIF	S2C1.TIF	1	1	2	2	3	1	200	875	1156963	1157863	1626	1639	1158579	-32768	1993	700.425999999978	-32768	-32768	-32768	-32768	-32768	-32768	-32768	-32768	-32768	-32768	-32768	-1190646.574	1158575	1158647	73	500.299987792969	386.600006103516	296.899993896484	380.200012207031
1	anlg0516b	r	0	r	w	22	1	3	38	230	-1	S1C3.TIF	S1C1.TIF	S2C2.TIF	1	1	2	3	1	2	200	547	1160013	1160563	1596	1573	1161352	-32768	1736	773.776000000071	1161348	1161392	45	500.700012207031	363.299987792969	722.599975585938	368.700012207031	193.899993896484	488.700012207031	6.36005845278303	-1.39805017377986	769.776000000071	1161564	1161626	63	734	365.200012207031	332.200012207031	376.600006103516
1	anlg0516b	r	0	r	w	22	0	3	39	231	-1	S1C3.TIF	S1C2.TIF	S2C3.TIF	1	1	2	3	2	3	200	840	1163019	1163869	1419	1409	1164193	-32768	1445	308.398999999976	1164189	1164245	57	500.200012207031	360.399993896484	271.5	346.899993896484	170	459.700012207031	6.54575842239718	176.607963951768	304.398999999976	1164526	1164577	52	181.5	380.600006103516	292.100006103516	357.700012207031
1	anlg0516b	r	0	r	w	22	0	3	40	232	-1	S2C2.TIF	S2C3.TIF	S1C2.TIF	2	2	1	2	3	2	200	838	1166508	1167358	1549	1540	1167784	-32768	1592	410.44299999997	1167780	1167835	56	499.200012207031	370.399993896484	275	346	172	536	6.45297359109233	173.771853160956	406.44299999997	1168211	1168243	33	286.5	358.100006103516	274.100006103516	375.100006103516
1	anlg0516b	r	0	r	w	22	1	3	41	233	1	S1C2.TIF	S1C3.TIF	S2C1.TIF	1	1	2	2	3	1	200	796	1169533	1170333	1491	1491	1170419	-32768	1490	71.0130000000354	1170713	1170768	56	507.799987792969	354.100006103516	745.400024414062	341.5	180	541.5	6.79819346664876	3.04862281222041	365.013000000035	1170915	1170946	32	738.599975585938	348.600006103516	721.700012207031	359.799987792969
1	anlg0516b	r	0	r	w	22	1	3	42	234	-1	S2C1.TIF	S2C2.TIF	S1C3.TIF	2	2	1	1	2	3	200	892	1172264	1173164	1489	1507	1173488	-32768	1621	307.685000000056	-32768	-32768	-32768	-32768	-32768	-32768	-32768	-32768	-32768	-32768	-32768	-1205948.315	1173485	1173542	58	505.100006103516	369.899993896484	276.700012207031	371.399993896484
1	anlg0516b	r	0	r	w	22	1	3	43	235	-1	S2C2.TIF	S2C1.TIF	S1C3.TIF	2	2	1	2	1	3	200	757	1174936	1175686	1476	1470	1176004	-32768	1507	301.747999999905	-32768	-32768	-32768	-32768	-32768	-32768	-32768	-32768	-32768	-32768	-32768	-1208470.252	1176000	1176045	46	501.399993896484	361.5	339.5	361.899993896484
1	anlg0516b	r	0	r	w	22	0	3	44	236	1	S2C1.TIF	S2C3.TIF	S1C1.TIF	2	2	1	1	3	1	200	762	1177456	1178206	1512	1532	1178595	-32768	1570	373.148000000045	-32768	-32768	-32768	-32768	-32768	-32768	-32768	-32768	-32768	-32768	-32768	-1210989.852	1178591	1178633	43	504.100006103516	369	732.5	353.899993896484
1	anlg0516b	r	0	r	w	22	1	3	45	237	1	S1C2.TIF	S1C3.TIF	S2C1.TIF	1	1	2	2	3	1	200	776	1180531	1181331	1405	1403	1181546	-32768	1390	199.169999999925	1181542	1181585	44	492	357	303.600006103516	353.600006103516	149.100006103516	406.899993896484	5.39144325792945	178.962347105208	195.169999999925	1181752	1181816	65	289.899993896484	362.600006103516	716.400024414062	336.399993896484
1	anlg0516b	r	0	r	w	22	1	3	46	238	-1	S1C2.TIF	S1C1.TIF	S2C3.TIF	1	1	2	2	1	3	200	970	1184640	1185640	1565	1594	1186040	-32768	1641	383.183999999892	-32768	-32768	-32768	-32768	-32768	-32768	-32768	-32768	-32768	-32768	-32768	-1218424.816	1186035	1186078	44	499.299987792969	363.700012207031	317.399993896484	350.399993896484
1	anlg0516b	r	0	r	w	22	1	3	47	239	-1	S2C3.TIF	S2C1.TIF	S1C2.TIF	2	2	1	3	1	2	200	654	1187361	1188011	1560	1551	1188241	-32768	1602	213.959000000032	-32768	-32768	-32768	-32768	-32768	-32768	-32768	-32768	-32768	-32768	-32768	-1220795.041	1188237	1188282	46	495.299987792969	363.899993896484	309.799987792969	357.5
1	anlg0516b	r	0	r	w	22	1	3	48	240	1	S2C3.TIF	S2C1.TIF	S1C2.TIF	2	2	1	3	1	2	200	850	1205928	1206778	1993	1963	1206852	-32768	1948	57.4280000000726	-32768	-32768	-32768	-32768	-32768	-32768	-32768	-32768	-32768	-32768	-32768	-1239562.572	1207288	1207348	61	505.799987792969	383.100006103516	723.200012207031	386.399993896484
1	anlg0516b	r	0	r	w	22	1	3	49	241	-1	S1C1.TIF	S1C2.TIF	S2C3.TIF	1	1	2	1	2	3	200	804	1208403	1209203	2061	2083	1209570	-32768	1885	351.215000000084	-32768	-32768	-32768	-32768	-32768	-32768	-32768	-32768	-32768	-32768	-32768	-1241986.785	1209565	1209604	40	506.5	386.399993896484	311	378.200012207031
1	anlg0516b	r	0	r	w	22	1	3	50	242	1	S2C2.TIF	S2C3.TIF	S1C1.TIF	2	2	1	2	3	1	200	912	1211038	1211938	1795	1786	1212672	-32768	2054	718.317000000039	-32768	-32768	-32768	-32768	-32768	-32768	-32768	-32768	-32768	-32768	-32768	-1244721.683	1212668	1212711	44	517.5	392.700012207031	707.200012207031	386
1	anlg0516b	r	0	r	w	22	1	3	51	243	-1	S2C1.TIF	S2C3.TIF	S1C2.TIF	2	2	1	1	3	2	200	840	1214065	1214915	1668	1654	1215185	-32768	1687	254.391999999993	-32768	-32768	-32768	-32768	-32768	-32768	-32768	-32768	-32768	-32768	-32768	-1247698.608	1215180	1215232	53	503.899993896484	371	307.600006103516	366.5
1	anlg0516b	r	0	r	w	22	1	3	52	244	1	S1C2.TIF	S1C1.TIF	S2C3.TIF	1	1	2	2	1	3	200	860	1216536	1217386	1610	1612	1217728	-32768	1723	326.483000000007	-32768	-32768	-32768	-32768	-32768	-32768	-32768	-32768	-32768	-32768	-32768	-1250169.517	1217723	1217778	56	509.100006103516	375.700012207031	724.599975585938	359.700012207031
1	anlg0516b	r	0	r	w	22	1	3	53	245	1	S2C1.TIF	S2C2.TIF	S1C3.TIF	2	2	1	1	2	3	200	632	1219126	1219776	1563	1552	1220014	-32768	1536	221.980999999912	1220009	1220055	47	504.799987792969	358.200012207031	328.100006103516	348	122.099998474121	365.399993896484	5.07876551187638	176.69220936167	216.980999999912	1220383	1220411	29	728.700012207031	355.200012207031	709.799987792969	360.5
1	anlg0516b	r	0	r	w	22	0	3	54	246	-1	S1C1.TIF	S1C3.TIF	S2C1.TIF	1	1	2	1	3	1	200	627	1221733	1222383	1646	1643	1222797	-32768	1728	397.908999999985	-32768	-32768	-32768	-32768	-32768	-32768	-32768	-32768	-32768	-32768	-32768	-1255167.091	1222791	1222848	58	502.700012207031	374.100006103516	288.299987792969	360.100006103516
1	anlg0516b	r	0	r	w	22	1	3	55	247	-1	S2C2.TIF	S2C3.TIF	S1C1.TIF	2	2	1	2	3	1	200	823	1223922	1224772	1776	1812	1224786	-32768	1815	-1.77499999990687	-32768	-32768	-32768	-32768	-32768	-32768	-32768	-32768	-32768	-32768	-32768	-1257555.775	1225043	1225100	58	507.100006103516	370.100006103516	292.299987792969	367.899993896484
1	anlg0516b	r	0	r	w	22	0	3	56	248	-1	S1C1.TIF	S1C2.TIF	S2C1.TIF	1	1	2	1	2	1	200	632	1226553	1227203	1635	1631	1227766	-32768	1736	547.269000000088	-32768	-32768	-32768	-32768	-32768	-32768	-32768	-32768	-32768	-32768	-32768	-1259986.731	1227761	1227827	67	507.600006103516	373.100006103516	293.200012207031	363.799987792969
1	anlg0516b	r	0	r	w	22	1	3	57	249	1	S2C2.TIF	S2C1.TIF	S1C3.TIF	2	2	1	2	1	3	200	514	1229471	1230021	1530	1536	1230382	-32768	1539	345.152999999933	-32768	-32768	-32768	-32768	-32768	-32768	-32768	-32768	-32768	-32768	-32768	-1262804.847	1230376	1230429	54	506.100006103516	353.299987792969	730.5	346.600006103516
1	anlg0516b	r	0	r	w	22	0	3	58	250	1	S1C1.TIF	S1C2.TIF	S2C1.TIF	1	1	2	1	2	1	200	670	1231943	1232643	1463	1478	1232976	-32768	1579	316.46800000011	-32768	-32768	-32768	-32768	-32768	-32768	-32768	-32768	-32768	-32768	-32768	-1265427.532	1232972	1233024	53	506.299987792969	361.600006103516	710.200012207031	352
1	anlg0516b	r	0	r	w	22	1	3	59	251	-1	S2C3.TIF	S2C2.TIF	S1C1.TIF	2	2	1	3	2	1	200	680	1234110	1234810	1411	1418	1235249	-32768	1542	423.502000000095	1235245	1235299	55	499.799987792969	356.799987792969	263.5	342.700012207031	195.800003051758	503.799987792969	6.76354022958808	176.571237354445	419.502000000095	1235548	1235578	31	271.600006103516	351.200012207031	290.399993896484	356.600006103516
1	anlg0516b	r	0	r	w	22	1	3	60	252	1	S1C3.TIF	S1C1.TIF	S2C2.TIF	1	1	2	3	1	2	200	560	1237000	1237550	1631	1651	1237896	-32768	1610	330.287999999942	-32768	-32768	-32768	-32768	-32768	-32768	-32768	-32768	-32768	-32768	-32768	-1270333.712	1237893	1237943	51	497.899993896484	355.100006103516	705	350
1	anlg0516b	r	0	r	w	22	0	3	61	253	1	S1C3.TIF	S1C1.TIF	S2C3.TIF	1	1	2	3	1	3	200	897	1239001	1239901	1689	1730	1240291	-32768	1820	374.311999999918	-32768	-32768	-32768	-32768	-32768	-32768	-32768	-32768	-32768	-32768	-32768	-1272684.688	1240286	1240330	45	504.399993896484	380.600006103516	689.799987792969	362.700012207031
1	anlg0516b	r	0	r	w	22	1	3	62	254	-1	S2C2.TIF	S2C1.TIF	S1C3.TIF	2	2	1	2	1	3	200	550	1241381	1241922	1606	1605	1242182	-32768	1656	238.996000000043	1242178	1242233	56	514.200012207031	367.100006103516	259	361	173.100006103516	550.900024414062	7.29352955118921	178.625524748971	234.996000000043	1242667	1242698	32	272.299987792969	366.600006103516	291.299987792969	346.200012207031
1	anlg0516b	r	0	r	w	22	0	3	63	255	-1	S2C1.TIF	S2C2.TIF	S1C1.TIF	2	2	1	1	2	1	200	550	1244097	1244647	1585	1583	1244898	-32768	1538	235.681000000099	-32768	-32768	-32768	-32768	-32768	-32768	-32768	-32768	-32768	-32768	-32768	-1277430.319	1244894	1244931	38	506.399993896484	356.899993896484	324.799987792969	353.700012207031
1	anlg0516b	r	0	r	w	22	0	3	64	256	-1	S2C2.TIF	S2C3.TIF	S1C2.TIF	2	2	1	2	3	2	200	696	1246719	1247419	1647	1644	1247619	-32768	1671	183.777999999933	1247614	1247671	58	503.299987792969	361.100006103516	268.799987792969	355.100006103516	181.899993896484	501.600006103516	6.70221167064464	178.528711010005	178.777999999933	1248574	1248776	203	286.5	360.399993896484	302.600006103516	352.799987792969
1	anlg0516b	r	0	r	w	22	0	3	65	257	-1	S2C1.TIF	S2C3.TIF	S1C1.TIF	2	2	1	1	3	1	200	534	1250128	1251478	1521	1522	1251586	-32768	1525	91.0349999999162	1251584	1251615	32	497.299987792969	352.399993896484	451.100006103516	348.200012207031	73.9000015258789	166.399993896484	1.33307600276191	174.798831347085	89.0349999999162	1251794	1251838	45	446.5	356.299987792969	298.799987792969	352.200012207031
1	anlg0516b	r	0	r	w	22	0	3	66	258	1	S1C1.TIF	S1C3.TIF	S2C1.TIF	1	1	2	1	3	1	200	620	1253691	1254341	1364	1368	1254534	-32768	1379	176.970999999903	1254530	1254560	31	496.399993896484	351	315.600006103516	344.100006103516	162.699996948242	362.100006103516	5.17690263368925	177.805715600444	172.970999999903	1255616	1255668	53	539.599975585938	360.799987792969	698.299987792969	361.200012207031
1	anlg0516b	r	0	r	w	22	1	3	67	259	1	S2C3.TIF	S2C2.TIF	S1C1.TIF	2	2	1	3	2	1	200	823	1257332	1258682	1329	1335	1259136	-32768	1491	437.709000000032	-32768	-32768	-32768	-32768	-32768	-32768	-32768	-32768	-32768	-32768	-32768	-1291466.291	1259132	1259173	42	502.100006103516	359.600006103516	688	352.200012207031
1	anlg0516b	r	0	r	w	22	1	3	68	260	1	S2C1.TIF	S2C2.TIF	S1C3.TIF	2	2	1	1	2	3	200	667	1260968	1261668	1488	1504	1262098	-32768	1544	414.436999999918	-32768	-32768	-32768	-32768	-32768	-32768	-32768	-32768	-32768	-32768	-32768	-1294451.563	1262094	1262146	53	497.799987792969	361.799987792969	722.200012207031	350.899993896484
1	anlg0516b	r	0	r	w	22	1	3	69	261	-1	S1C1.TIF	S1C2.TIF	S2C3.TIF	1	1	2	1	2	3	200	889	1263829	1264729	1616	1629	1264949	-32768	1676	204.269000000088	1264944	1264969	26	494.700012207031	360.399993896484	405	339.200012207031	109.699996948242	247.899993896484	2.64879956911813	166.684731477391	199.269000000088	1265235	1265276	42	415.5	348.399993896484	301.100006103516	353.399993896484
1	anlg0516b	r	0	r	w	22	1	3	70	262	-1	S2C3.TIF	S2C1.TIF	S1C2.TIF	2	2	1	3	1	2	200	812	1266784	1267584	1623	1631	1267981	-32768	1675	381.222999999998	-32768	-32768	-32768	-32768	-32768	-32768	-32768	-32768	-32768	-32768	-32768	-1300367.777	1267977	1268034	58	503.600006103516	370.299987792969	282.899993896484	362.399993896484
1	anlg0516b	r	0	r	w	22	1	3	71	263	-1	S2C3.TIF	S2C2.TIF	S1C1.TIF	2	2	1	3	2	1	200	565	1269064	1269664	1416	1411	1269698	-32768	1411	18.2390000000596	-32768	-32768	-32768	-32768	-32768	-32768	-32768	-32768	-32768	-32768	-32768	-1302447.761	1269989	1270029	41	493.600006103516	367.100006103516	323.100006103516	357.899993896484
1	anlg0516b	r	0	r	w	22	0	3	72	264	-1	S1C2.TIF	S1C1.TIF	S2C2.TIF	1	1	2	2	1	2	200	883	1271361	1272261	1519	1529	1272479	-32768	1625	202.533999999985	-32768	-32768	-32768	-32768	-32768	-32768	-32768	-32768	-32768	-32768	-32768	-1305044.466	1272475	1272517	43	500.299987792969	366.399993896484	327.700012207031	358.899993896484
1	anlg0516b	r	0	r	w	22	0	3	73	265	1	S2C3.TIF	S2C2.TIF	S1C3.TIF	2	2	1	3	2	3	200	939	1274605	1275555	1543	1548	1275635	-32768	1575	63.1820000000298	-32768	-32768	-32768	-32768	-32768	-32768	-32768	-32768	-32768	-32768	-32768	-1308339.818	1275950	1276005	56	508.5	376	729	358
1	anlg0516b	r	0	r	w	22	1	3	74	266	1	S1C1.TIF	S1C3.TIF	S2C2.TIF	1	1	2	1	3	2	200	962	1294882	1295832	1885	1913	1296271	-32768	2024	423.418000000063	-32768	-32768	-32768	-32768	-32768	-32768	-32768	-32768	-32768	-32768	-32768	-1328615.582	1296266	1296321	56	492.899993896484	403.100006103516	708.700012207031	392
1	anlg0516b	r	0	r	w	22	1	3	75	267	-1	S1C3.TIF	S1C1.TIF	S2C2.TIF	1	1	2	3	1	2	200	629	1297353	1298003	1901	1930	1298423	-32768	2037	403.78600000008	-32768	-32768	-32768	-32768	-32768	-32768	-32768	-32768	-32768	-32768	-32768	-1330787.214	1298419	1298478	60	490	402.299987792969	285	408.200012207031
1	anlg0516b	r	0	r	w	22	0	3	76	268	1	S2C2.TIF	S2C1.TIF	S1C2.TIF	2	2	1	2	1	2	200	689	1299503	1300203	1773	1794	1300566	-32768	1749	347.054000000004	-32768	-32768	-32768	-32768	-32768	-32768	-32768	-32768	-32768	-32768	-32768	-1332986.946	1300562	1300625	64	491.700012207031	395	691.400024414062	386.5
1	anlg0516b	r	0	r	w	22	1	3	77	269	1	S1C1.TIF	S1C3.TIF	S2C2.TIF	1	1	2	1	3	2	200	779	1301943	1302743	1798	1806	1302992	-32768	1777	233.316000000108	-32768	-32768	-32768	-32768	-32768	-32768	-32768	-32768	-32768	-32768	-32768	-1335526.684	1302986	1303043	58	496.600006103516	381.100006103516	702.299987792969	376.600006103516
1	anlg0516b	r	0	r	w	22	0	3	78	270	1	S2C3.TIF	S2C1.TIF	S1C3.TIF	2	2	1	3	1	3	200	962	1304469	1305419	1692	1719	1305837	-32768	1839	403.013999999966	-32768	-32768	-32768	-32768	-32768	-32768	-32768	-32768	-32768	-32768	-32768	-1338201.986	1305833	1305883	51	489.799987792969	388.799987792969	691.099975585938	384.700012207031
1	anlg0516b	r	0	r	w	22	1	3	79	271	1	S1C3.TIF	S1C1.TIF	S2C2.TIF	1	1	2	3	1	2	200	807	1307276	1308076	1697	1695	1308440	-32768	1695	347.654000000097	-32768	-32768	-32768	-32768	-32768	-32768	-32768	-32768	-32768	-32768	-32768	-1340860.346	1308434	1308481	48	498.5	379.600006103516	677.799987792969	401.700012207031
1	anlg0516b	r	0	r	w	22	0	3	80	272	-1	S2C1.TIF	S2C3.TIF	S1C1.TIF	2	2	1	1	3	1	200	701	1309799	1310499	1710	1690	1310934	-32768	1780	418.79700000002	-32768	-32768	-32768	-32768	-32768	-32768	-32768	-32768	-32768	-32768	-32768	-1343283.203	1310930	1310985	56	491.399993896484	380.700012207031	275.299987792969	374
1	anlg0516b	r	0	r	w	22	1	3	81	273	1	S1C3.TIF	S1C2.TIF	S2C1.TIF	1	1	2	3	2	1	200	759	1312817	1313567	1646	1667	1313880	-32768	1666	297.216999999946	1313875	1313934	60	492.799987792969	381.799987792969	270.100006103516	367.899993896484	156.600006103516	446.200012207031	6.38443012463342	176.418929323064	292.216999999946	1314092	1314156	65	282	376.299987792969	681.900024414062	369.299987792969
1	anlg0516b	r	0	r	w	22	1	3	82	274	1	S1C1.TIF	S1C2.TIF	S2C3.TIF	1	1	2	1	2	3	200	979	1316013	1317113	1551	1548	1317579	-32768	1661	450.370000000112	-32768	-32768	-32768	-32768	-32768	-32768	-32768	-32768	-32768	-32768	-32768	-1349896.63	1317574	1317626	53	494.5	362.200012207031	705.799987792969	345.600006103516
1	anlg0516b	r	0	r	w	22	1	3	83	275	1	S2C1.TIF	S2C3.TIF	S1C2.TIF	2	2	1	1	3	2	200	819	1319495	1320345	1507	1523	1320711	-32768	1757	349.908999999985	-32768	-32768	-32768	-32768	-32768	-32768	-32768	-32768	-32768	-32768	-32768	-1353129.091	1320706	1320752	47	497.200012207031	380.899993896484	686	369.899993896484
1	anlg0516b	r	0	r	w	22	0	3	84	276	-1	S1C2.TIF	S1C1.TIF	S2C2.TIF	1	1	2	2	1	2	200	672	1322123	1322823	1656	1643	1323304	-32768	1730	465.529000000097	-32768	-32768	-32768	-32768	-32768	-32768	-32768	-32768	-32768	-32768	-32768	-1355606.471	1323299	1323355	57	498.399993896484	374.200012207031	272.200012207031	362.100006103516
1	anlg0516b	r	0	r	w	22	1	3	85	277	1	S2C1.TIF	S2C3.TIF	S1C2.TIF	2	2	1	1	3	2	200	695	1324807	1325507	1581	1559	1325898	-32768	1507	375.27099999995	-32768	-32768	-32768	-32768	-32768	-32768	-32768	-32768	-32768	-32768	-32768	-1358290.729	1325894	1325924	31	489.899993896484	365.200012207031	713.400024414062	339.399993896484
1	anlg0516b	r	0	r	w	22	1	3	86	278	1	S1C1.TIF	S1C2.TIF	S2C3.TIF	1	1	2	1	2	3	200	944	1327292	1328542	1411	1424	1328754	-32768	1534	196.482000000076	1328749	1328802	54	501	364.5	693.700012207031	336.899993896484	135.100006103516	415.700012207031	5.57816003258848	8.1740529495065	191.482000000076	1329569	1329601	33	741.400024414062	352.299987792969	705.5	351.5
1	anlg0516b	r	0	r	w	22	0	3	87	279	1	S2C1.TIF	S2C2.TIF	S1C1.TIF	2	2	1	1	2	1	200	808	1331805	1332605	1472	1496	1333052	-32768	1717	430.766000000061	-32768	-32768	-32768	-32768	-32768	-32768	-32768	-32768	-32768	-32768	-32768	-1365389.234	1333047	1333079	33	493.799987792969	372.799987792969	703.599975585938	348.399993896484
1	anlg0516b	r	0	r	w	22	0	3	88	280	-1	S1C3.TIF	S1C1.TIF	S2C3.TIF	1	1	2	3	1	3	200	929	1335213	1336163	1459	1476	1336508	-32768	1667	329.375	-32768	-32768	-32768	-32768	-32768	-32768	-32768	-32768	-32768	-32768	-32768	-1368946.625	1336503	1336559	57	494.600006103516	374	278.600006103516	358.299987792969
1	anlg0516b	r	0	r	w	22	0	3	89	281	1	S2C2.TIF	S2C3.TIF	S1C2.TIF	2	2	1	2	3	2	200	992	1338207	1339207	1472	1474	1339261	-32768	1481	38.1899999999441	1339822	1339876	55	487.899993896484	362.200012207031	271.600006103516	350.5	148.5	432.799987792969	6.18911196250613	176.891177333819	599.189999999944	1340436	1340504	69	276.600006103516	355.5	701.900024414062	358
1	anlg0516b	r	0	r	w	22	1	3	90	282	1	S2C3.TIF	S2C1.TIF	S1C2.TIF	2	2	1	3	1	2	200	506	1341919	1342519	1459	1452	1342785	-32768	1473	249.44299999997	-32768	-32768	-32768	-32768	-32768	-32768	-32768	-32768	-32768	-32768	-32768	-1375303.557	1342780	1342826	47	486.899993896484	354.299987792969	698.599975585938	347.700012207031
1	anlg0516b	r	0	r	w	22	0	3	91	283	1	S1C2.TIF	S1C3.TIF	S2C2.TIF	1	1	2	2	3	2	200	928	1345229	1346179	1469	1481	1346440	-32768	1519	245.131000000052	1346440	1346507	68	488.600006103516	375.600006103516	312.700012207031	346.799987792969	118.5	400.899993896484	5.10760744988519	170.675900260945	245.131000000052	1346625	1346690	66	312.700012207031	358.100006103516	729	349.600006103516
1	anlg0516b	r	0	r	w	22	0	3	92	284	-1	S2C3.TIF	S2C2.TIF	S1C3.TIF	2	2	1	3	2	3	200	728	1349073	1349823	1474	1479	1349919	-32768	1473	80.2800000000279	1350208	1350262	55	494	362.399993896484	267	357.399993896484	183.600006103516	559.599975585938	6.48730098090405	178.733440980214	369.280000000028	1351985	1351994	10	278.200012207031	393.700012207031	279.299987792969	377.200012207031
1	anlg0516b	r	0	r	w	22	0	3	93	285	1	S2C2.TIF	S2C3.TIF	S1C2.TIF	2	2	1	2	3	2	200	520	1354489	1355039	1495	1484	1355428	-32768	1487	373.280999999959	1355425	1355480	56	494.100006103516	361.5	744.299987792969	337.899993896484	181.199996948242	478.5	7.1907556533683	5.40384832015446	370.280999999959	1355661	1355682	22	731.599975585938	351.899993896484	690.400024414062	357.899993896484
1	anlg0516b	r	0	r	w	22	0	3	94	286	1	S2C3.TIF	S2C2.TIF	S1C3.TIF	2	2	1	3	2	3	200	805	1357792	1358592	1399	1426	1358930	-32768	1560	322.358999999939	-32768	-32768	-32768	-32768	-32768	-32768	-32768	-32768	-32768	-32768	-32768	-1391375.641	1358925	1358981	57	494.200012207031	362.799987792969	731.5	341.700012207031
1	anlg0516b	r	0	r	w	22	1	3	95	287	-1	S1C1.TIF	S1C3.TIF	S2C2.TIF	1	1	2	1	3	2	200	626	1361284	1361934	1626	1637	1362277	-32768	1730	326.818999999901	-32768	-32768	-32768	-32768	-32768	-32768	-32768	-32768	-32768	-32768	-32768	-1394718.181	1362272	1362323	52	493.899993896484	372.600006103516	309	357.5
1	anlg0516b	r	0	r	w	22	0	3	96	288	-1	S2C3.TIF	S2C2.TIF	S1C3.TIF	2	2	1	3	2	3	200	775	1365576	1366376	1511	1500	1366779	-32768	1535	386.205000000075	1366774	1366834	61	487.399993896484	364.100006103516	252.5	347.200012207031	162.600006103516	443.899993896484	6.72892512458337	175.867943785847	381.205000000075	1367201	1367224	24	266.899993896484	357.299987792969	293.600006103516	358.399993896484
1	anlg0516b	r	0	r	w	22	1	4	1	289	1	S2C3.TIF	S2C1.TIF	S1C2.TIF	2	2	1	3	1	2	200	807	1372851	1373651	1835	1831	1374094	-32768	1913	427.889999999898	-32768	-32768	-32768	-32768	-32768	-32768	-32768	-32768	-32768	-32768	-32768	-1406434.11	1374090	1374146	57	499.700012207031	384.799987792969	705.799987792969	373.399993896484
1	anlg0516b	r	0	r	w	22	1	4	2	290	-1	S1C2.TIF	S1C1.TIF	S2C3.TIF	1	1	2	2	1	3	200	754	1375754	1376504	1618	1609	1376813	-32768	1632	293.071999999927	-32768	-32768	-32768	-32768	-32768	-32768	-32768	-32768	-32768	-32768	-32768	-1409287.928	1376809	1376864	56	498.700012207031	365.399993896484	277.899993896484	365.799987792969
1	anlg0516b	r	0	r	w	22	0	4	3	291	-1	S2C1.TIF	S2C2.TIF	S1C1.TIF	2	2	1	1	2	1	200	840	1378565	1379415	1729	1727	1379593	-32768	1735	161.844000000041	-32768	-32768	-32768	-32768	-32768	-32768	-32768	-32768	-32768	-32768	-32768	-1412199.156	1379588	1379636	49	506.600006103516	380.600006103516	318.200012207031	366.600006103516
1	anlg0516b	r	0	r	w	22	0	4	4	292	-1	S2C2.TIF	S2C3.TIF	S1C2.TIF	2	2	1	2	3	2	200	841	1380672	1381522	1599	1592	1381971	-32768	1695	433.725000000093	-32768	-32768	-32768	-32768	-32768	-32768	-32768	-32768	-32768	-32768	-32768	-1414305.275	1381966	1382024	59	499.5	384	275.600006103516	370.399993896484
1	anlg0516b	r	0	r	w	22	0	4	5	293	1	S1C1.TIF	S1C2.TIF	S2C1.TIF	1	1	2	1	2	1	200	917	1383349	1384249	1425	1417	1384595	-32768	1374	330.328999999911	-32768	-32768	-32768	-32768	-32768	-32768	-32768	-32768	-32768	-32768	-32768	-1417032.671	1384590	1384627	38	494.799987792969	360.299987792969	685.900024414062	353.100006103516
1	anlg0516b	r	0	r	w	22	0	4	6	294	-1	S2C1.TIF	S2C2.TIF	S1C1.TIF	2	2	1	1	2	1	200	617	1385920	1386570	1590	1571	1386850	-32768	1557	265.127000000095	-32768	-32768	-32768	-32768	-32768	-32768	-32768	-32768	-32768	-32768	-32768	-1419352.873	1386845	1386880	36	500.100006103516	371.299987792969	304	360.100006103516
1	anlg0516b	r	0	r	w	22	0	4	7	295	-1	S2C1.TIF	S2C3.TIF	S1C1.TIF	2	2	1	1	3	1	200	591	1388222	1388822	1531	1552	1389091	-32768	1530	253.185000000056	-32768	-32768	-32768	-32768	-32768	-32768	-32768	-32768	-32768	-32768	-32768	-1421605.815	1389087	1389131	45	496.100006103516	367.299987792969	312.899993896484	356.299987792969
1	anlg0516b	r	0	r	w	22	1	4	8	296	-1	S2C1.TIF	S2C3.TIF	S1C2.TIF	2	2	1	1	3	2	200	679	1391203	1391903	1532	1541	1392278	-32768	1643	358.730999999912	-32768	-32768	-32768	-32768	-32768	-32768	-32768	-32768	-32768	-32768	-32768	-1424687.269	1392274	1392334	61	492.700012207031	372.799987792969	274.399993896484	357.700012207031
1	anlg0516b	r	0	r	w	22	0	4	9	297	1	S2C2.TIF	S2C1.TIF	S1C2.TIF	2	2	1	2	1	2	200	950	1393620	1394570	1451	1475	1394901	-32768	1544	315.175999999978	-32768	-32768	-32768	-32768	-32768	-32768	-32768	-32768	-32768	-32768	-32768	-1427353.824	1394897	1394952	56	491.299987792969	369.799987792969	687.799987792969	358.299987792969
1	anlg0516b	r	0	r	w	22	0	4	10	298	-1	S1C2.TIF	S1C1.TIF	S2C2.TIF	1	1	2	2	1	2	200	893	1396276	1397176	1412	1405	1397471	-32768	1431	279.712999999989	-32768	-32768	-32768	-32768	-32768	-32768	-32768	-32768	-32768	-32768	-32768	-1429959.287	1397467	1397512	46	493.5	359.399993896484	300.100006103516	348.200012207031
1	anlg0516b	r	0	r	w	22	0	4	11	299	1	S2C2.TIF	S2C3.TIF	S1C2.TIF	2	2	1	2	3	2	200	648	1399092	1399742	1459	1459	1399929	-32768	1474	170.790999999968	1399925	1399969	45	496.100006103516	365.399993896484	302.700012207031	349.700012207031	162.399993896484	448.600006103516	5.55988131909688	175.34637083391	166.790999999968	1400637	1400671	35	647.900024414062	387	689.200012207031	375.200012207031
1	anlg0516b	r	0	r	w	22	1	4	12	300	-1	S1C1.TIF	S1C3.TIF	S2C2.TIF	1	1	2	1	3	2	200	500	1402664	1403164	1493	1485	1403440	-32768	1428	259.749000000069	1403435	1403491	57	494.799987792969	355.799987792969	274.299987792969	352.5	172.5	500.299987792969	6.30071158047225	179.139578780137	254.749000000069	1405504	1405563	60	484.299987792969	372.100006103516	281.100006103516	376.700012207031
1	anlg0516b	r	0	r	w	22	0	4	13	301	1	S1C3.TIF	S1C2.TIF	S2C3.TIF	1	1	2	3	2	3	200	735	1407560	1408310	1706	1708	1408803	-32768	1768	477.398999999976	-32768	-32768	-32768	-32768	-32768	-32768	-32768	-32768	-32768	-32768	-32768	-1441093.601	1408803	1408875	73	498.5	381.799987792969	676.099975585938	389.700012207031
1	anlg0516b	r	0	r	w	22	1	4	14	302	-1	S2C3.TIF	S2C2.TIF	S1C1.TIF	2	2	1	3	2	1	200	928	1413119	1414069	1506	1540	1414436	-32768	1719	350.804999999935	-32768	-32768	-32768	-32768	-32768	-32768	-32768	-32768	-32768	-32768	-32768	-1446853.195	1414431	1414486	56	489.899993896484	384.100006103516	284.399993896484	375.100006103516
1	anlg0516b	r	0	r	w	22	1	4	15	303	1	S2C2.TIF	S2C3.TIF	S1C1.TIF	2	2	1	2	3	1	200	698	1416676	1417376	1498	1487	1417738	-32768	1487	346.354999999981	-32768	-32768	-32768	-32768	-32768	-32768	-32768	-32768	-32768	-32768	-32768	-1450159.645	1417734	1417785	52	493.100006103516	364.799987792969	702.400024414062	356.899993896484
1	anlg0516b	r	0	r	w	22	0	4	16	304	-1	S1C2.TIF	S1C3.TIF	S2C2.TIF	1	1	2	2	3	2	200	664	1420021	1420771	1322	1320	1421223	-32768	1381	436.017999999924	1421219	1421264	46	489.200012207031	362.100006103516	274.200012207031	344.5	180.399993896484	466.799987792969	6.16358181460568	175.300795953129	432.017999999924	1422117	1422147	31	262.799987792969	352.899993896484	297.700012207031	355.799987792969
1	anlg0516b	r	0	r	w	22	1	4	17	305	1	S1C1.TIF	S1C2.TIF	S2C3.TIF	1	1	2	1	2	3	200	801	1425177	1425977	1482	1505	1426398	-32768	1517	404.695000000065	-32768	-32768	-32768	-32768	-32768	-32768	-32768	-32768	-32768	-32768	-32768	-1458761.305	1426395	1426447	53	492.899993896484	366.299987792969	693.200012207031	343
1	anlg0516b	r	0	r	w	22	1	4	18	306	-1	S2C2.TIF	S2C3.TIF	S1C1.TIF	2	2	1	2	3	1	200	942	1428164	1429414	1465	1469	1429826	-32768	1607	396.192000000039	-32768	-32768	-32768	-32768	-32768	-32768	-32768	-32768	-32768	-32768	-32768	-1462197.808	1429821	1429875	55	495.100006103516	372.899993896484	286.5	365.100006103516
1	anlg0516b	r	0	r	w	22	1	4	19	307	-1	S2C3.TIF	S2C2.TIF	S1C1.TIF	2	2	1	3	2	1	200	641	1432321	1432971	1394	1386	1433058	-32768	1383	70.5509999999776	1433059	1433064	6	484.600006103516	359.200012207031	478.600006103516	354.399993896484	36.0999984741211	39.5999984741211	0.221046250330353	141.260175290232	71.5509999999776	1434542	1434603	62	594.799987792969	365.200012207031	289	350.5
1	anlg0516b	r	0	r	w	22	1	4	20	308	1	S2C3.TIF	S2C1.TIF	S1C2.TIF	2	2	1	3	1	2	200	823	1436695	1437545	1453	1448	1437896	-32768	1431	334.614999999991	-32768	-32768	-32768	-32768	-32768	-32768	-32768	-32768	-32768	-32768	-32768	-1470329.385	1437892	1437945	54	489	363	711.799987792969	345.799987792969
1	anlg0516b	r	0	r	w	22	0	4	21	309	-1	S1C3.TIF	S1C1.TIF	S2C3.TIF	1	1	2	3	1	3	200	510	1439050	1439700	1291	1292	1439967	-32768	1394	251.063000000082	1439963	1440004	42	488.100006103516	355.899993896484	657.099975585938	346.899993896484	135.699996948242	375.200012207031	4.85626462712251	3.05714297483997	247.063000000082	1440695	1440717	23	298.200012207031	352.700012207031	300.299987792969	378.399993896484
1	anlg0516b	r	0	r	w	22	1	4	22	310	-1	S1C3.TIF	S1C1.TIF	S2C2.TIF	1	1	2	3	1	2	200	510	1442446	1442946	1501	1519	1443268	-32768	1695	306.212000000058	-32768	-32768	-32768	-32768	-32768	-32768	-32768	-32768	-32768	-32768	-32768	-1475729.788	1443262	1443321	60	502.299987792969	386.299987792969	283.299987792969	374.799987792969
1	anlg0516b	r	0	r	w	22	1	4	23	311	1	S1C3.TIF	S1C1.TIF	S2C2.TIF	1	1	2	3	1	2	200	615	1445068	1445718	1592	1592	1445777	-32768	1611	42.2870000000112	-32768	-32768	-32768	-32768	-32768	-32768	-32768	-32768	-32768	-32768	-32768	-1478502.713	1446081	1446140	60	497.799987792969	376.399993896484	716.900024414062	356.600006103516
1	anlg0516b	r	0	r	w	22	0	4	24	312	-1	S1C3.TIF	S1C1.TIF	S2C3.TIF	1	1	2	3	1	3	200	742	1448080	1448830	1793	1815	1449195	-32768	1935	349.591000000015	-32768	-32768	-32768	-32768	-32768	-32768	-32768	-32768	-32768	-32768	-32768	-1481613.409	1449191	1449254	64	509.600006103516	389.600006103516	296.399993896484	396.399993896484
1	anlg0516b	r	0	r	w	22	0	4	25	313	1	S1C2.TIF	S1C3.TIF	S2C2.TIF	1	1	2	2	3	2	200	717	1451110	1451860	1518	1522	1452260	-32768	1697	384.030000000028	-32768	-32768	-32768	-32768	-32768	-32768	-32768	-32768	-32768	-32768	-32768	-1484643.97	1452255	1452311	57	504.899993896484	385	728.599975585938	359.299987792969
1	anlg0516b	r	0	r	w	22	0	4	26	314	1	S2C3.TIF	S2C1.TIF	S1C3.TIF	2	2	1	3	1	3	200	524	1454082	1454632	1545	1528	1455064	-32768	1709	416.685000000056	-32768	-32768	-32768	-32768	-32768	-32768	-32768	-32768	-32768	-32768	-32768	-1487415.315	1455060	1455107	48	502.899993896484	381.899993896484	706	371.399993896484
1	anlg0516b	r	0	r	w	22	1	4	27	315	1	S1C3.TIF	S1C2.TIF	S2C1.TIF	1	1	2	3	2	1	200	757	1456796	1457546	1562	1575	1457946	-32768	1644	384.374000000069	-32768	-32768	-32768	-32768	-32768	-32768	-32768	-32768	-32768	-32768	-32768	-1490329.626	1457941	1458008	68	500.799987792969	374.899993896484	693.799987792969	358.899993896484
1	anlg0516b	r	0	r	w	22	1	4	28	316	1	S1C3.TIF	S1C1.TIF	S2C2.TIF	1	1	2	3	1	2	200	772	1459679	1460479	1294	1316	1460848	-32768	1485	353.600000000093	-32768	-32768	-32768	-32768	-32768	-32768	-32768	-32768	-32768	-32768	-32768	-1493262.4	1460846	1460895	50	494.799987792969	361.600006103516	696.900024414062	359.5
1	anlg0516b	r	0	r	w	22	0	4	29	317	1	S2C3.TIF	S2C2.TIF	S1C3.TIF	2	2	1	3	2	3	200	725	1461947	1462697	1486	1487	1462964	-32768	1502	251.043000000063	1462960	1463012	53	489.200012207031	361	279	353.799987792969	175.899993896484	504.100006103516	6.01785382781725	178.033266420939	247.043000000063	1463132	1463197	66	286.100006103516	357.700012207031	720.400024414062	344.700012207031
1	anlg0516b	r	0	r	w	22	1	4	30	318	-1	S1C3.TIF	S1C2.TIF	S2C1.TIF	1	1	2	3	2	1	200	545	1464532	1465082	1540	1538	1465450	-32768	1538	352.762000000104	-32768	-32768	-32768	-32768	-32768	-32768	-32768	-32768	-32768	-32768	-32768	-1497865.238	1465446	1465516	71	490.799987792969	373.100006103516	267.799987792969	380.700012207031
1	anlg0516b	r	0	r	w	22	0	4	31	319	-1	S2C3.TIF	S2C2.TIF	S1C3.TIF	2	2	1	3	2	3	200	990	1466566	1467566	1521	1520	1467890	-32768	1608	307.631000000052	-32768	-32768	-32768	-32768	-32768	-32768	-32768	-32768	-32768	-32768	-32768	-1500350.369	1467886	1467940	55	496.100006103516	378.700012207031	293.5	363
1	anlg0516b	r	0	r	w	22	0	4	32	320	1	S2C1.TIF	S2C2.TIF	S1C1.TIF	2	2	1	1	2	1	200	956	1469332	1470282	1433	1444	1470569	-32768	1461	271.041999999899	1470565	1470608	44	492.799987792969	363.200012207031	663.700012207031	360	138.899993896484	359.700012207031	4.91178338203143	1.07425496462447	267.041999999899	1472684	1472755	72	302.100006103516	365.5	713.200012207031	381.5
1	anlg0516b	r	0	r	w	22	1	4	33	321	-1	S2C2.TIF	S2C1.TIF	S1C3.TIF	2	2	1	2	1	3	200	739	1474527	1475277	1431	1432	1475554	-32768	1413	261.181000000099	-32768	-32768	-32768	-32768	-32768	-32768	-32768	-32768	-32768	-32768	-32768	-1508060.819	1475548	1475602	55	493.899993896484	352.299987792969	280.200012207031	349.200012207031
1	anlg0516b	r	0	r	w	22	1	4	34	322	1	S2C1.TIF	S2C2.TIF	S1C3.TIF	2	2	1	1	2	3	200	700	1476891	1477591	1486	1478	1477874	-32768	1469	266.892999999924	-32768	-32768	-32768	-32768	-32768	-32768	-32768	-32768	-32768	-32768	-32768	-1510375.107	1477870	1477925	56	486.899993896484	363.399993896484	711.299987792969	354.299987792969
1	anlg0516b	r	0	r	w	22	1	4	35	323	1	S1C2.TIF	S1C3.TIF	S2C1.TIF	1	1	2	2	3	1	200	559	1480134	1480684	1457	1448	1480887	-32768	1442	186.674000000115	1480883	1480922	40	497.299987792969	357.700012207031	337.899993896484	342.299987792969	148.399993896484	388.799987792969	4.59524564156299	174.474432964181	182.674000000115	1481036	1481091	56	317.899993896484	346.100006103516	708.200012207031	340.5
1	anlg0516b	r	0	r	w	22	1	4	36	324	-1	S1C2.TIF	S1C1.TIF	S2C3.TIF	1	1	2	2	1	3	200	708	1482580	1483280	1545	1523	1483482	-32768	1515	186.723999999929	-32768	-32768	-32768	-32768	-32768	-32768	-32768	-32768	-32768	-32768	-32768	-1516063.276	1483478	1483533	56	491	366.200012207031	283.200012207031	354
1	anlg0516b	r	0	r	w	22	1	4	37	325	-1	S2C2.TIF	S2C1.TIF	S1C3.TIF	2	2	1	2	1	3	200	524	1485368	1485918	1547	1556	1486150	-32768	1500	216.737999999896	-32768	-32768	-32768	-32768	-32768	-32768	-32768	-32768	-32768	-32768	-32768	-1518701.262	1486146	1486201	56	496	367.799987792969	282.899993896484	357.299987792969
1	anlg0516b	r	0	r	w	22	1	4	38	326	-1	S1C1.TIF	S1C2.TIF	S2C3.TIF	1	1	2	1	2	3	200	621	1488386	1489036	1375	1379	1489249	-32768	1401	196.969000000041	-32768	-32768	-32768	-32768	-32768	-32768	-32768	-32768	-32768	-32768	-32768	-1521820.031	1489245	1489289	45	492.600006103516	355.299987792969	299.600006103516	348.200012207031
1	anlg0516b	r	0	r	w	22	1	4	39	327	-1	S2C1.TIF	S2C2.TIF	S1C3.TIF	2	2	1	1	2	3	200	696	1492076	1492776	1365	1379	1493208	-32768	1446	416.331000000006	-32768	-32768	-32768	-32768	-32768	-32768	-32768	-32768	-32768	-32768	-32768	-1525559.669	1493203	1493257	55	495.100006103516	363.700012207031	273.5	361.5
1	anlg0516b	r	0	r	w	22	0	4	40	328	1	S1C3.TIF	S1C1.TIF	S2C3.TIF	1	1	2	3	1	3	200	599	1496145	1496795	1262	1260	1497031	-32768	1276	220.073000000091	1497206	1497237	32	487.299987792969	359	690	338.700012207031	181	414.899993896484	5.83724356322565	5.73533146848304	395.073000000091	1498051	1498218	168	666.5	371.200012207031	702.400024414062	357.399993896484
1	anlg0516b	r	0	r	w	22	0	4	41	329	-1	S1C1.TIF	S1C2.TIF	S2C1.TIF	1	1	2	1	2	1	200	544	1499278	1499828	1446	1448	1499921	-32768	1466	78.1929999999702	1499919	1499941	23	487.700012207031	355.200012207031	474.899993896484	357	50.5999984741211	87.6999969482422	0.371456407456377	-171.973230238947	76.1929999999702	1500669	1500696	28	269.5	364	295	365.5
1	anlg0516b	r	0	r	w	22	0	4	42	330	1	S2C3.TIF	S2C1.TIF	S1C3.TIF	2	2	1	3	1	3	200	844	1501776	1502626	1487	1480	1502986	-32768	1467	343.712999999989	-32768	-32768	-32768	-32768	-32768	-32768	-32768	-32768	-32768	-32768	-32768	-1535410.287	1502981	1503035	55	498.600006103516	370.299987792969	712.400024414062	362.299987792969
1	anlg0516b	r	0	r	w	22	0	4	43	331	1	S1C2.TIF	S1C1.TIF	S2C2.TIF	1	1	2	2	1	2	200	853	1504424	1505274	1364	1351	1505287	-32768	1349	-2.43999999994412	1505603	1505643	41	482.799987792969	355.200012207031	671.5	349.700012207031	173.199996948242	452.399993896484	5.4091865915183	1.67431660359152	313.560000000056	1506360	1506525	166	671.400024414062	359.100006103516	671.200012207031	371.200012207031
1	anlg0516b	r	0	r	w	22	0	4	44	332	1	S1C2.TIF	S1C3.TIF	S2C2.TIF	1	1	2	2	3	2	200	717	1509055	1509805	1619	1624	1510216	-32768	1794	395.15699999989	-32768	-32768	-32768	-32768	-32768	-32768	-32768	-32768	-32768	-32768	-32768	-1542588.843	1510213	1510265	53	495.600006103516	380.799987792969	715.5	372
1	anlg0516b	r	0	r	w	22	1	4	45	333	1	S1C1.TIF	S1C2.TIF	S2C3.TIF	1	1	2	1	2	3	200	574	1511719	1512287	1413	1414	1512656	-32768	1451	348.216999999946	-32768	-32768	-32768	-32768	-32768	-32768	-32768	-32768	-32768	-32768	-32768	-1545075.783	1512651	1512709	59	485.100006103516	359.5	718.200012207031	352.799987792969
1	anlg0516b	r	0	r	w	22	1	4	46	334	1	S1C2.TIF	S1C1.TIF	S2C3.TIF	1	1	2	2	1	3	200	827	1514051	1514901	1583	1589	1515280	-32768	1717	363.317000000039	1515276	1515316	41	488.5	376.700012207031	657	373.799987792969	184.5	477.5	4.84267299937448	0.987432694091592	359.317000000039	1516008	1516046	39	675.200012207031	377.5	670.799987792969	362.200012207031
1	anlg0516b	r	0	r	w	22	0	4	47	335	1	S1C1.TIF	S1C3.TIF	S2C1.TIF	1	1	2	1	3	1	200	976	1518675	1519675	1583	1601	1520088	-32768	1755	397.080000000075	-32768	-32768	-32768	-32768	-32768	-32768	-32768	-32768	-32768	-32768	-32768	-1552458.92	1520086	1520139	54	497.399993896484	380.399993896484	683.200012207031	368.600006103516
1	anlg0516b	r	0	r	w	22	1	4	48	336	-1	S1C2.TIF	S1C3.TIF	S2C1.TIF	1	1	2	2	3	1	200	869	1523404	1524454	1433	1452	1524898	-32768	1549	427.523000000045	-32768	-32768	-32768	-32768	-32768	-32768	-32768	-32768	-32768	-32768	-32768	-1557238.477	1524895	1524943	49	493.5	365.399993896484	282.399993896484	347.799987792969
1	anlg0516b	r	0	r	w	22	1	4	49	337	-1	S1C1.TIF	S1C3.TIF	S2C2.TIF	1	1	2	1	3	2	200	618	1526571	1527221	1487	1481	1527282	-32768	1500	45.0800000000745	-32768	-32768	-32768	-32768	-32768	-32768	-32768	-32768	-32768	-32768	-32768	-1560004.92	1527597	1527642	46	491.899993896484	365.100006103516	310.399993896484	359.799987792969
1	anlg0516b	r	0	r	w	22	0	4	50	338	1	S1C3.TIF	S1C2.TIF	S2C3.TIF	1	1	2	3	2	3	200	852	1528758	1530667	1548	1549	1530715	-32768	1545	32.7490000000689	-32768	-32768	-32768	-32768	-32768	-32768	-32768	-32768	-32768	-32768	-32768	-1563450.251	1531003	1531047	45	495.399993896484	362.200012207031	678.799987792969	362.899993896484
1	anlg0516b	r	0	r	w	22	1	4	51	339	-1	S2C1.TIF	S2C3.TIF	S1C2.TIF	2	2	1	1	3	2	200	971	1532523	1533523	1604	1640	1533809	-32768	1706	270.602999999886	-32768	-32768	-32768	-32768	-32768	-32768	-32768	-32768	-32768	-32768	-32768	-1566306.397	1533803	1533859	57	502.399993896484	373.200012207031	285.5	365.700012207031
1	anlg0516b	r	0	r	w	22	1	4	52	340	1	S2C2.TIF	S2C1.TIF	S1C3.TIF	2	2	1	2	1	3	200	537	1535240	1535790	1664	1636	1536047	-32768	1588	241.266999999993	-32768	-32768	-32768	-32768	-32768	-32768	-32768	-32768	-32768	-32768	-32768	-1568573.733	1536043	1536095	53	494.700012207031	375.100006103516	696.799987792969	369.200012207031
1	anlg0516b	r	0	r	w	22	1	4	53	341	1	S1C1.TIF	S1C3.TIF	S2C2.TIF	1	1	2	1	3	2	200	537	1537695	1538245	1637	1623	1538598	-32768	1625	336.84300000011	-32768	-32768	-32768	-32768	-32768	-32768	-32768	-32768	-32768	-32768	-32768	-1571029.157	1538595	1538633	39	500.200012207031	383.299987792969	669.599975585938	373.100006103516
1	anlg0516b	r	0	r	w	22	1	4	54	342	-1	S2C1.TIF	S2C2.TIF	S1C3.TIF	2	2	1	1	2	3	200	730	1540290	1541022	1280	1278	1541043	-32768	1271	-0.135999999940395	-32768	-32768	-32768	-32768	-32768	-32768	-32768	-32768	-32768	-32768	-32768	-1573811.136	1541335	1541387	53	479.5	361.299987792969	279.100006103516	352.600006103516
1	anlg0516b	r	0	r	w	22	0	4	55	343	1	S2C2.TIF	S2C1.TIF	S1C2.TIF	2	2	1	2	1	2	200	563	1543211	1544211	1301	1286	1544553	-32768	1286	326.137000000104	1544550	1544590	41	485.299987792969	354.200012207031	669.299987792969	343.299987792969	162.399993896484	406.200012207031	5.28150225883189	3.39992979557979	323.137000000104	1545668	1545836	169	674.299987792969	359.600006103516	686.400024414062	379.899993896484
1	anlg0516b	r	0	r	w	22	1	4	56	344	-1	S1C3.TIF	S1C2.TIF	S2C1.TIF	1	1	2	3	2	1	200	512	1550316	1550966	1471	1491	1551532	-32768	1582	549.608000000007	1551528	1551582	55	491.5	352.700012207031	281.299987792969	343.799987792969	154.300003051758	492.100006103516	6.01114196091414	177.565762781502	545.608000000007	1552535	1552687	153	284.700012207031	377.600006103516	293.899993896484	365.100006103516
1	anlg0516b	r	0	r	w	22	1	4	57	345	1	S2C1.TIF	S2C3.TIF	S1C2.TIF	2	2	1	1	3	2	200	659	1555482	1556132	1431	1417	1556485	-32768	1434	337.574000000022	-32768	-32768	-32768	-32768	-32768	-32768	-32768	-32768	-32768	-32768	-32768	-1588915.426	1556481	1556536	56	489.299987792969	365.600006103516	710.299987792969	355.100006103516
1	anlg0516b	r	0	r	w	22	0	4	58	346	-1	S1C3.TIF	S1C2.TIF	S2C3.TIF	1	1	2	3	2	3	200	880	1559016	1559916	1357	1361	1560297	-32768	1340	364.574999999953	1560293	1560348	56	489.399993896484	352.899993896484	271.799987792969	353.100006103516	156.899993896484	466.799987792969	6.20827685652236	-179.94772548142	360.574999999953	1561345	1561374	30	280.200012207031	365.700012207031	305.899993896484	362.299987792969
1	anlg0516b	r	0	r	w	22	0	4	59	347	1	S1C3.TIF	S1C1.TIF	S2C3.TIF	1	1	2	3	1	3	200	697	1562678	1563728	1341	1356	1563744	-32768	1356	0.813000000081956	-32768	-32768	-32768	-32768	-32768	-32768	-32768	-32768	-32768	-32768	-32768	-1596511.187	1564099	1564156	58	486.799987792969	364.899993896484	707.400024414062	342.200012207031
1	anlg0516b	r	0	r	w	22	1	4	60	348	-1	S1C1.TIF	S1C2.TIF	S2C3.TIF	1	1	2	1	2	3	200	653	1566048	1566698	1645	1622	1566996	-32768	1644	283.162999999942	-32768	-32768	-32768	-32768	-32768	-32768	-32768	-32768	-32768	-32768	-32768	-1599480.837	1566991	1567036	46	494.5	372.5	310.299987792969	363
1	anlg0516b	r	0	r	w	22	0	4	61	349	1	S2C2.TIF	S2C3.TIF	S1C2.TIF	2	2	1	2	3	2	200	991	1568843	1569843	1507	1523	1570076	-32768	1633	217.237999999896	1570072	1570131	60	501	384.5	293.700012207031	374.200012207031	158.399993896484	422	5.9471973581445	177.14804035457	213.237999999896	1570200	1570268	69	306.700012207031	376.299987792969	734	375.799987792969
1	anlg0516b	r	0	r	w	22	1	4	62	350	1	S1C1.TIF	S1C3.TIF	S2C2.TIF	1	1	2	1	3	2	200	545	1571852	1572402	1397	1395	1572781	-32768	1431	363.506999999983	-32768	-32768	-32768	-32768	-32768	-32768	-32768	-32768	-32768	-32768	-32768	-1605185.493	1572777	1572821	45	490.700012207031	362.799987792969	683.700012207031	351.5
1	anlg0516b	r	0	r	w	22	0	4	63	351	1	S2C3.TIF	S2C2.TIF	S1C3.TIF	2	2	1	3	2	3	200	611	1574507	1575107	1552	1565	1575326	-32768	1606	202.977999999886	1575321	1575375	55	499.600006103516	374.100006103516	282.100006103516	355.799987792969	165.100006103516	499.600006103516	6.24529070183039	175.177513174312	197.977999999886	1575468	1575533	66	286.299987792969	363.200012207031	714	366.200012207031
1	anlg0516b	r	0	r	w	22	1	4	64	352	-1	S2C3.TIF	S2C1.TIF	S1C2.TIF	2	2	1	3	1	2	200	645	1577366	1578016	1663	1660	1578356	-32768	1748	323.970999999903	-32768	-32768	-32768	-32768	-32768	-32768	-32768	-32768	-32768	-32768	-32768	-1610800.029	1578352	1578406	55	501.399993896484	378.100006103516	302.399993896484	365.899993896484
1	anlg0516b	r	0	r	w	22	0	4	65	353	-1	S2C3.TIF	S2C1.TIF	S1C3.TIF	2	2	1	3	1	3	200	544	1579786	1580336	1551	1564	1580645	-32768	1642	293.044999999925	-32768	-32768	-32768	-32768	-32768	-32768	-32768	-32768	-32768	-32768	-32768	-1613119.955	1580640	1580692	53	501.600006103516	376.799987792969	294.799987792969	364.5
1	anlg0516b	r	0	r	w	22	0	4	66	354	-1	S2C1.TIF	S2C3.TIF	S1C1.TIF	2	2	1	1	3	1	200	791	1581746	1582546	1712	1676	1582836	-32768	1650	274.02099999995	-32768	-32768	-32768	-32768	-32768	-32768	-32768	-32768	-32768	-32768	-32768	-1615329.979	1582832	1582884	53	505.5	380.899993896484	276.399993896484	368.200012207031
1	anlg0516b	r	0	r	w	22	1	4	67	355	1	S2C3.TIF	S2C2.TIF	S1C1.TIF	2	2	1	3	2	1	200	584	1584242	1584842	1622	1627	1585199	-32768	1769	341.517999999924	-32768	-32768	-32768	-32768	-32768	-32768	-32768	-32768	-32768	-32768	-32768	-1617625.482	1585194	1585252	59	507.399993896484	379.700012207031	726.700012207031	364.600006103516
1	anlg0516b	r	0	r	w	22	0	4	68	356	-1	S1C1.TIF	S1C2.TIF	S2C1.TIF	1	1	2	1	2	1	200	563	1587193	1587793	1648	1641	1588060	-32768	1620	251.73900000006	-32768	-32768	-32768	-32768	-32768	-32768	-32768	-32768	-32768	-32768	-32768	-1620576.261	1588055	1588111	57	506.5	372.899993896484	280.799987792969	361.899993896484
1	anlg0516b	r	0	r	w	22	0	4	69	357	-1	S2C2.TIF	S2C1.TIF	S1C2.TIF	2	2	1	2	1	2	200	689	1589781	1590481	1711	1703	1590725	-32768	1678	228.314000000013	-32768	-32768	-32768	-32768	-32768	-32768	-32768	-32768	-32768	-32768	-32768	-1623264.686	1590721	1590776	56	503.799987792969	383.899993896484	279	360.799987792969
1	anlg0516b	r	0	r	w	22	0	4	70	358	1	S2C1.TIF	S2C3.TIF	S1C1.TIF	2	2	1	1	3	1	200	645	1591844	1592494	1517	1511	1592735	-32768	1564	225.320000000065	-32768	-32768	-32768	-32768	-32768	-32768	-32768	-32768	-32768	-32768	-32768	-1625277.68	1592730	1592784	55	502.600006103516	364.700012207031	704.900024414062	356.899993896484
1	anlg0516b	r	0	r	w	22	0	4	71	359	1	S2C1.TIF	S2C3.TIF	S1C1.TIF	2	2	1	1	3	1	200	795	1594415	1595215	1581	1584	1595494	-32768	1614	262.912000000011	-32768	-32768	-32768	-32768	-32768	-32768	-32768	-32768	-32768	-32768	-32768	-1627999.088	1595490	1595535	46	500.5	370.200012207031	700.400024414062	361.700012207031
1	anlg0516b	r	0	r	w	22	1	4	72	360	-1	S1C3.TIF	S1C1.TIF	S2C2.TIF	1	1	2	3	1	2	200	993	1596856	1597856	1334	1364	1598112	-32768	1478	240.635000000009	1598107	1598164	58	493.700012207031	362.299987792969	265	354.200012207031	161.600006103516	448.399993896484	6.53841840643511	177.96353791505	235.635000000009	1599144	1599167	24	281.100006103516	370	318	369.600006103516
1	anlg0516b	r	0	r	w	22	0	4	73	361	-1	S2C3.TIF	S2C2.TIF	S1C3.TIF	2	2	1	3	2	3	200	988	1601412	1602412	1503	1510	1602796	-32768	1643	367.763000000035	-32768	-32768	-32768	-32768	-32768	-32768	-32768	-32768	-32768	-32768	-32768	-1635196.237	1602792	1602848	57	489.700012207031	377.899993896484	272.799987792969	375.700012207031
1	anlg0516b	r	0	r	w	22	1	4	74	362	1	S2C2.TIF	S2C3.TIF	S1C1.TIF	2	2	1	2	3	1	200	518	1604932	1605482	1601	1610	1605837	-32768	1697	338.983000000007	-32768	-32768	-32768	-32768	-32768	-32768	-32768	-32768	-32768	-32768	-32768	-1638266.017	1605833	1605889	57	502.200012207031	385.299987792969	704.200012207031	369.600006103516
1	anlg0516b	r	0	r	w	22	1	4	75	363	1	S1C3.TIF	S1C2.TIF	S2C1.TIF	1	1	2	3	2	1	200	673	1608236	1608936	1382	1379	1609279	-32768	1525	327.196999999927	1609275	1609314	40	501.799987792969	374.399993896484	666.200012207031	364	173	424.700012207031	4.72684475443695	3.63012712506852	323.196999999927	1609769	1609845	77	669.200012207031	373.899993896484	676.799987792969	369.799987792969
1	anlg0516b	r	0	r	w	22	0	4	76	364	-1	S1C3.TIF	S1C2.TIF	S2C3.TIF	1	1	2	3	2	3	200	584	1610910	1611510	1599	1601	1611855	-32768	1667	329.578999999911	-32768	-32768	-32768	-32768	-32768	-32768	-32768	-32768	-32768	-32768	-32768	-1644293.421	1611851	1611906	56	495.100006103516	385.200012207031	273.600006103516	372.700012207031
1	anlg0516b	r	0	r	w	22	0	4	77	365	-1	S1C1.TIF	S1C3.TIF	S2C1.TIF	1	1	2	1	3	1	200	832	1613517	1614367	1772	1768	1614654	-32768	1754	270.933999999892	-32768	-32768	-32768	-32768	-32768	-32768	-32768	-32768	-32768	-32768	-32768	-1647151.066	1614650	1614699	50	492.399993896484	388.299987792969	304.5	373.799987792969
1	anlg0516b	r	0	r	w	22	0	4	78	366	1	S1C2.TIF	S1C1.TIF	S2C2.TIF	1	1	2	2	1	2	200	713	1616504	1617204	1595	1597	1617468	-32768	1640	248.135000000009	-32768	-32768	-32768	-32768	-32768	-32768	-32768	-32768	-32768	-32768	-32768	-1649987.865	1617464	1617511	48	489	381.200012207031	681.299987792969	366.799987792969
1	anlg0516b	r	0	r	w	22	0	4	79	367	-1	S2C2.TIF	S2C3.TIF	S1C2.TIF	2	2	1	2	3	2	200	798	1619319	1620119	1655	1653	1620382	-32768	1724	247.280999999959	-32768	-32768	-32768	-32768	-32768	-32768	-32768	-32768	-32768	-32768	-32768	-1652902.719	1620377	1620430	54	503.799987792969	380.299987792969	297.399993896484	359.399993896484
1	anlg0516b	r	0	r	w	22	1	4	80	368	-1	S2C3.TIF	S2C1.TIF	S1C2.TIF	2	2	1	3	1	2	200	798	1621481	1622281	1617	1622	1622329	-32768	1631	32.3200000000652	-32768	-32768	-32768	-32768	-32768	-32768	-32768	-32768	-32768	-32768	-32768	-1655064.68	1622627	1622680	54	487.799987792969	376.600006103516	278.299987792969	369.700012207031
1	anlg0516b	r	0	r	w	22	1	4	81	369	-1	S1C2.TIF	S1C3.TIF	S2C1.TIF	1	1	2	2	3	1	200	550	1623729	1624279	1713	1689	1624616	-32768	1681	321.128999999957	-32768	-32768	-32768	-32768	-32768	-32768	-32768	-32768	-32768	-32768	-32768	-1657062.871	1624612	1624656	45	496.899993896484	384.700012207031	316.799987792969	372.799987792969
1	anlg0516b	r	0	r	w	22	1	4	82	370	1	S1C2.TIF	S1C3.TIF	S2C1.TIF	1	1	2	2	3	1	200	624	1625700	1626350	1651	1676	1626625	-32768	1709	258.381999999983	1626620	1626670	51	504.399993896484	381.700012207031	322.299987792969	358.399993896484	125.300003051758	340.100006103516	5.26054742954174	172.688461257254	253.381999999983	1626774	1626839	66	306.600006103516	363.600006103516	732.299987792969	358
1	anlg0516b	r	0	r	w	22	1	4	83	371	1	S2C1.TIF	S2C3.TIF	S1C2.TIF	2	2	1	1	3	2	200	837	1628725	1629575	1508	1508	1629974	-32768	1586	382.570000000065	-32768	-32768	-32768	-32768	-32768	-32768	-32768	-32768	-32768	-32768	-32768	-1662359.43	1629969	1630014	46	497.5	378.5	718.799987792969	371.600006103516
1	anlg0516b	r	0	r	w	22	1	4	84	372	1	S2C2.TIF	S2C1.TIF	S1C3.TIF	2	2	1	2	1	3	200	908	1631619	1632519	1509	1508	1632835	-32768	1555	300.121999999974	-32768	-32768	-32768	-32768	-32768	-32768	-32768	-32768	-32768	-32768	-32768	-1665302.878	1632831	1632882	52	497.799987792969	380.700012207031	683.900024414062	370.100006103516
1	anlg0516b	r	0	r	w	22	1	4	85	373	-1	S2C2.TIF	S2C3.TIF	S1C1.TIF	2	2	1	2	3	1	200	887	1634165	1635065	1435	1435	1635465	-32768	1432	384.250999999931	-32768	-32768	-32768	-32768	-32768	-32768	-32768	-32768	-32768	-32768	-32768	-1667848.749	1635460	1635507	48	491.200012207031	361.5	288.899993896484	349.799987792969
1	anlg0516b	r	0	r	w	22	1	4	86	374	1	S2C1.TIF	S2C2.TIF	S1C3.TIF	2	2	1	1	2	3	200	637	1637416	1638051	1519	1537	1638067	-32768	1539	-4.8430000001099	-32768	-32768	-32768	-32768	-32768	-32768	-32768	-32768	-32768	-32768	-32768	-1670839.843	1638328	1638385	58	497.600006103516	374.200012207031	702.799987792969	372.700012207031
1	anlg0516b	r	0	r	w	22	0	4	87	375	1	S1C1.TIF	S1C2.TIF	S2C1.TIF	1	1	2	1	2	1	200	734	1639436	1640186	1552	1552	1640507	-32768	1644	304.837999999989	-32768	-32768	-32768	-32768	-32768	-32768	-32768	-32768	-32768	-32768	-32768	-1672970.162	1640503	1640548	46	489.200012207031	376.700012207031	675.200012207031	372.399993896484
1	anlg0516b	r	0	r	w	22	0	4	88	376	-1	S2C2.TIF	S2C1.TIF	S1C2.TIF	2	2	1	2	1	2	200	736	1641913	1642663	1421	1424	1643028	-32768	1407	349	-32768	-32768	-32768	-32768	-32768	-32768	-32768	-32768	-32768	-32768	-32768	-1675447	1643024	1643079	56	487.899993896484	363.600006103516	278.5	355.5
1	anlg0516b	r	0	r	w	22	0	4	89	377	-1	S1C2.TIF	S1C1.TIF	S2C2.TIF	1	1	2	2	1	2	200	973	1646276	1647276	1583	1567	1647537	-32768	1585	244.577000000048	-32768	-32768	-32768	-32768	-32768	-32768	-32768	-32768	-32768	-32768	-32768	-1680060.423	1647652	1647708	57	492.600006103516	382.799987792969	278.200012207031	379.799987792969
1	anlg0516b	r	0	r	w	22	0	4	90	378	1	S1C1.TIF	S1C3.TIF	S2C1.TIF	1	1	2	1	3	1	200	611	1648813	1649413	1415	1406	1649818	-32768	1371	388.719999999972	-32768	-32768	-32768	-32768	-32768	-32768	-32768	-32768	-32768	-32768	-32768	-1682197.28	1649812	1649849	38	491.5	361.700012207031	665.400024414062	371.200012207031
1	anlg0516b	r	0	r	w	22	0	4	91	379	-1	S1C2.TIF	S1C3.TIF	S2C2.TIF	1	1	2	2	3	2	200	813	1651253	1652053	1348	1345	1652327	-32768	1354	257.962000000058	-32768	-32768	-32768	-32768	-32768	-32768	-32768	-32768	-32768	-32768	-32768	-1684837.038	1652322	1652367	46	488.600006103516	360.799987792969	289.399993896484	343.700012207031
1	anlg0516b	r	0	r	w	22	1	4	92	380	1	S2C3.TIF	S2C2.TIF	S1C1.TIF	2	2	1	3	2	1	200	671	1653834	1654534	1365	1374	1654891	-32768	1438	341.610000000102	-32768	-32768	-32768	-32768	-32768	-32768	-32768	-32768	-32768	-32768	-32768	-1687317.39	1654886	1654941	56	496.299987792969	361.799987792969	684.099975585938	353.299987792969
1	anlg0516b	r	0	r	w	22	0	4	93	381	1	S2C1.TIF	S2C2.TIF	S1C1.TIF	2	2	1	1	2	1	200	508	1656049	1656549	1662	1655	1656930	-32768	1778	365.397000000114	-32768	-32768	-32768	-32768	-32768	-32768	-32768	-32768	-32768	-32768	-32768	-1689332.603	1656926	1656972	47	498.899993896484	381.299987792969	677	376.5
1	anlg0516b	r	0	r	w	22	1	4	94	382	1	S1C2.TIF	S1C1.TIF	S2C3.TIF	1	1	2	2	1	3	200	700	1658322	1659022	1593	1558	1659469	-32768	1519	430.791999999899	1659470	1659510	41	499.899993896484	371.100006103516	642.299987792969	364.100006103516	140.699996948242	311.399993896484	4.09690893228966	2.81829446127676	431.791999999899	1660976	1660995	20	675.799987792969	367.899993896484	666.5	377.600006103516
1	anlg0516b	r	0	r	w	22	0	4	95	383	-1	S1C1.TIF	S1C3.TIF	S2C1.TIF	1	1	2	1	3	1	200	771	1662594	1663394	1441	1440	1663701	-32768	1465	291.225000000093	-32768	-32768	-32768	-32768	-32768	-32768	-32768	-32768	-32768	-32768	-32768	-1696177.775	1663697	1663751	55	496.899993896484	360	296.299987792969	350.700012207031
1	anlg0516b	r	0	r	w	22	0	4	96	384	-1	S2C3.TIF	S2C1.TIF	S1C3.TIF	2	2	1	3	1	3	200	672	1665733	1666583	1327	1335	1667042	-32768	1427	443.279000000097	-32768	-32768	-32768	-32768	-32768	-32768	-32768	-32768	-32768	-32768	-32768	-1699366.721	1667037	1667082	46	483.299987792969	363.100006103516	295.899993896484	343.5
2	areg1009s	r	0	r	w	25	0	0	1	0	1	S2C3.TIF	S2C2.TIF	S1C3.TIF	2	2	1	3	2	3	200	836	210674	211524	1870	1885	211708	-32768	1984	166.492999999988	-32768	-32768	-32768	-32768	-32768	-32768	-32768	-32768	-32768	-32768	-32768	-244309.507	211705	211745	41	512.799987792969	365.700012207031	682.799987792969	365.100006103516
2	areg1009s	r	0	r	w	25	0	1	1	1	-1	S1C1.TIF	S1C3.TIF	S2C1.TIF	1	1	2	1	3	1	200	637	215556	216206	1941	1941	216390	-32768	2017	167.367999999988	216387	216425	39	511.600006103516	357.100006103516	721	365.5	153.600006103516	310.799987792969	6.00485325143891	-2.30376748409171	164.367999999988	216566	216631	66	709	363.799987792969	302.200012207031	366.399993896484
2	areg1009s	r	0	r	w	25	0	1	2	2	-1	S1C2.TIF	S1C3.TIF	S2C2.TIF	1	1	2	2	3	2	200	764	217660	218410	2081	2119	218652	-32768	2218	225.048999999999	-32768	-32768	-32768	-32768	-32768	-32768	-32768	-32768	-32768	-32768	-32768	-251194.951	218649	218698	50	517.299987792969	376.5	312.5	365.200012207031
2	areg1009s	r	0	r	w	25	0	1	3	3	1	S2C2.TIF	S2C3.TIF	S1C2.TIF	2	2	1	2	3	2	200	578	219879	220479	1905	1908	220674	-32768	2018	177.524999999994	220670	220715	46	511.200012207031	367.899993896484	323.5	375.700012207031	154.699996948242	352.5	5.39061524890635	-177.614242570001	173.524999999994	221077	221146	70	310.299987792969	366.799987792969	718.700012207031	354
2	areg1009s	r	0	r	w	25	0	1	4	4	1	S2C1.TIF	S2C3.TIF	S1C1.TIF	2	2	1	1	3	1	200	770	222795	223595	2104	2115	223815	-32768	2150	202.320000000007	223811	223854	44	506.5	362.200012207031	315.399993896484	379.200012207031	149.199996948242	354.700012207031	5.49739259023525	-174.90256823609	198.320000000007	223901	223957	57	300.200012207031	383.899993896484	714.099975585938	375.200012207031
2	areg1009s	r	0	r	w	25	0	1	5	5	-1	S2C2.TIF	S2C3.TIF	S1C2.TIF	2	2	1	2	3	2	200	540	225033	225583	1636	1622	225834	-32768	1658	233.928000000014	225830	225864	35	511.200012207031	353.600006103516	696.400024414062	364.299987792969	152.699996948242	304.5	5.31549082789561	-3.31609675175342	229.928000000014	225964	226017	54	682.799987792969	367.399993896484	329.299987792969	367.299987792969
2	areg1009s	r	0	r	w	25	0	1	6	6	1	S1C2.TIF	S1C3.TIF	S2C2.TIF	1	1	2	2	3	2	200	945	227098	228048	1859	1885	228305	-32768	1991	240.492999999988	228302	228335	34	507.200012207031	368.600006103516	384	365.200012207031	101.900001525879	171.300003051758	3.54158188772957	178.417602686865	237.492999999988	228712	228768	57	317.200012207031	361.399993896484	709.099975585938	360.600006103516
2	areg1009s	r	0	r	w	25	0	1	7	7	-1	S1C1.TIF	S1C2.TIF	S2C1.TIF	1	1	2	1	2	1	200	699	229986	230686	1657	1666	230889	-32768	1696	185.34599999999	230885	230919	35	505.200012207031	353.299987792969	720	371.5	173	359	6.16813439509242	-4.86390004738489	181.34599999999	231126	231180	55	701.799987792969	377.600006103516	329.399993896484	369.600006103516
2	areg1009s	r	0	r	w	25	1	1	8	8	1	S2C2.TIF	S2C1.TIF	S1C3.TIF	2	2	1	2	1	3	200	783	232576	233376	1725	1725	233618	-32768	1812	224.869000000006	233613	233647	35	512.900024414062	365.200012207031	326.700012207031	375.200012207031	149	293.200012207031	5.3506424891054	-176.917695327202	219.869000000006	233783	233838	56	321.799987792969	379.600006103516	730.5	378.200012207031
2	areg1009s	r	0	r	w	25	1	1	9	9	1	S2C3.TIF	S2C1.TIF	S1C2.TIF	2	2	1	3	1	2	200	892	235017	235917	1633	1650	236151	-32768	1734	216.753999999986	236147	236181	35	501.399993896484	353.5	319.700012207031	359.200012207031	143.5	262.200012207031	5.20143472593564	-178.196140350209	212.753999999986	236475	236531	57	297.100006103516	359	702.799987792969	362.899993896484
2	areg1009s	r	0	r	w	25	0	1	10	10	1	S1C1.TIF	S1C3.TIF	S2C1.TIF	1	1	2	1	3	1	200	726	237756	238506	1573	1575	238803	-32768	1695	279.866000000009	-32768	-32768	-32768	-32768	-32768	-32768	-32768	-32768	-32768	-32768	-32768	-271291.134	238798	238841	44	514.799987792969	350.200012207031	692.599975585938	358.799987792969
2	areg1009s	r	0	r	w	25	1	1	11	11	1	S1C1.TIF	S1C2.TIF	S2C3.TIF	1	1	2	1	2	3	200	694	240358	241058	1650	1643	241294	-32768	1711	218.55799999999	-32768	-32768	-32768	-32768	-32768	-32768	-32768	-32768	-32768	-32768	-32768	-273843.442	241290	241334	45	506.799987792969	351.600006103516	703.700012207031	362.399993896484
2	areg1009s	r	0	r	w	25	0	1	12	12	-1	S1C1.TIF	S1C2.TIF	S2C1.TIF	1	1	2	1	2	1	200	671	243349	244049	1707	1716	244285	-32768	1832	218.660000000003	-32768	-32768	-32768	-32768	-32768	-32768	-32768	-32768	-32768	-32768	-32768	-276834.34	244280	244320	41	504.899993896484	359.100006103516	338.200012207031	365.399993896484
2	areg1009s	r	0	r	w	25	1	1	13	13	-1	S2C1.TIF	S2C3.TIF	S1C2.TIF	2	2	1	1	3	2	200	931	246304	247254	1713	1752	247433	-32768	1907	161.676000000007	247430	247475	46	507.899993896484	362.899993896484	705.799987792969	370.700012207031	162.100006103516	359.299987792969	5.67491504638988	-2.26357183542695	158.676000000007	247583	247649	67	717.799987792969	375.5	306.700012207031	368
2	areg1009s	r	0	r	w	25	0	1	14	14	-1	S1C3.TIF	S1C1.TIF	S2C3.TIF	1	1	2	3	1	3	200	887	248684	249584	1704	1714	249934	-32768	1857	333.613000000012	-32768	-32768	-32768	-32768	-32768	-32768	-32768	-32768	-32768	-32768	-32768	-282368.387	249931	249963	33	509.600006103516	362.799987792969	318.700012207031	364.100006103516
2	areg1009s	r	0	r	w	25	0	1	15	15	1	S2C1.TIF	S2C2.TIF	S1C1.TIF	2	2	1	1	2	1	200	508	251498	251998	1911	1862	252296	-32768	1801	280.434999999998	-32768	-32768	-32768	-32768	-32768	-32768	-32768	-32768	-32768	-32768	-32768	-284783.565	252292	252336	45	508.100006103516	358.799987792969	706.700012207031	367.200012207031
2	areg1009s	r	0	r	w	25	0	1	16	16	-1	S2C1.TIF	S2C3.TIF	S1C1.TIF	2	2	1	1	3	1	200	610	253394	253994	1760	1773	254327	-32768	1772	315.861999999994	-32768	-32768	-32768	-32768	-32768	-32768	-32768	-32768	-32768	-32768	-32768	-286779.138	254323	254358	36	511.299987792969	362.700012207031	308.399993896484	364.700012207031
2	areg1009s	r	0	r	w	25	1	1	17	17	-1	S1C2.TIF	S1C3.TIF	S2C1.TIF	1	1	2	2	3	1	200	957	256072	257022	1868	1853	257239	-32768	1749	199.931000000011	257236	257270	35	509.200012207031	366.399993896484	719.299987792969	382.5	174.100006103516	367.899993896484	6.03780768702144	-4.39458336655848	196.931000000011	257355	257416	62	709.200012207031	383.5	334.399993896484	360.899993896484
2	areg1009s	r	0	r	w	25	0	1	18	18	1	S1C3.TIF	S1C1.TIF	S2C3.TIF	1	1	2	3	1	3	200	697	258503	259203	1548	1531	259427	-32768	1529	207.178000000014	259423	259506	84	516.299987792969	353.299987792969	656.700012207031	362.899993896484	126.699996948242	396.399993896484	4.03815589384527	-3.922809985924	203.178000000014	259643	259677	35	664.299987792969	365.899993896484	729.200012207031	360.299987792969
2	areg1009s	r	0	r	w	25	0	1	19	19	1	S1C2.TIF	S1C1.TIF	S2C2.TIF	1	1	2	2	1	2	200	980	261327	262327	1935	1952	262569	-32768	1968	224.416000000027	262565	262605	41	504.799987792969	367	359	365.5	134.100006103516	327.600006103516	4.18987704205936	179.410400325309	220.416000000027	262815	262835	21	763.700012207031	363.799987792969	708.400024414062	368.100006103516
2	areg1009s	r	0	r	w	25	0	1	20	20	1	S2C1.TIF	S2C2.TIF	S1C1.TIF	2	2	1	1	2	1	200	632	263947	264597	1718	1705	264860	-32768	1730	245.504000000015	-32768	-32768	-32768	-32768	-32768	-32768	-32768	-32768	-32768	-32768	-32768	-297382.496	264856	264891	36	509.399993896484	359.799987792969	725.5	361.100006103516
2	areg1009s	r	0	r	w	25	1	1	21	21	-1	S1C2.TIF	S1C1.TIF	S2C3.TIF	1	1	2	2	1	3	200	699	265971	266671	1703	1706	266933	-32768	1737	244.762999999977	-32768	-32768	-32768	-32768	-32768	-32768	-32768	-32768	-32768	-32768	-32768	-299456.237	266929	266965	37	504.700012207031	362.700012207031	305.200012207031	364.399993896484
2	areg1009s	r	0	r	w	25	1	1	22	22	1	S2C3.TIF	S2C2.TIF	S1C1.TIF	2	2	1	3	2	1	200	750	268602	269352	1772	1766	269549	-32768	1835	179.675999999978	-32768	-32768	-32768	-32768	-32768	-32768	-32768	-32768	-32768	-32768	-32768	-302137.324	269545	269591	47	498	356.399993896484	715.400024414062	368.5
2	areg1009s	r	0	r	w	25	1	1	23	23	1	S2C2.TIF	S2C1.TIF	S1C3.TIF	2	2	1	2	1	3	200	766	271674	272474	1707	1725	272690	-32768	1753	199.177000000025	-32768	-32768	-32768	-32768	-32768	-32768	-32768	-32768	-32768	-32768	-32768	-305258.823	272685	272730	46	506	354.299987792969	705.200012207031	368.200012207031
2	areg1009s	r	0	r	w	25	0	1	24	24	1	S2C1.TIF	S2C3.TIF	S1C1.TIF	2	2	1	1	3	1	200	577	274389	274989	1560	1549	275221	-32768	1581	214.510999999999	275217	275259	43	501.700012207031	354.100006103516	323.399993896484	361	139.199996948242	333.799987792969	5.10542596399665	-177.774970258002	210.510999999999	275315	275368	54	308.299987792969	366	683.299987792969	354.299987792969
2	areg1009s	r	0	r	w	25	0	1	25	25	-1	S1C3.TIF	S1C1.TIF	S2C3.TIF	1	1	2	3	1	3	200	956	277119	278069	1617	1641	278311	-32768	1746	224.526000000013	-32768	-32768	-32768	-32768	-32768	-32768	-32768	-32768	-32768	-32768	-32768	-310854.474	278307	278340	34	500.299987792969	361.5	294.799987792969	376.700012207031
2	areg1009s	r	0	r	w	25	1	1	26	26	-1	S1C3.TIF	S1C1.TIF	S2C2.TIF	1	1	2	3	1	2	200	982	279812	280812	1692	1718	280972	-32768	1766	142.806999999972	-32768	-32768	-32768	-32768	-32768	-32768	-32768	-32768	-32768	-32768	-32768	-313597.193	281045	281092	48	511.299987792969	363.799987792969	283.700012207031	372.700012207031
2	areg1009s	r	0	r	w	25	0	1	27	27	1	S1C1.TIF	S1C2.TIF	S2C1.TIF	1	1	2	1	2	1	200	503	282651	283151	1728	1701	283395	-32768	1624	227.38400000002	-32768	-32768	-32768	-32768	-32768	-32768	-32768	-32768	-32768	-32768	-32768	-315935.616	283392	283430	39	503.100006103516	352.399993896484	703	360.600006103516
2	areg1009s	r	0	r	w	25	0	1	28	28	-1	S1C1.TIF	S1C3.TIF	S2C1.TIF	1	1	2	1	3	1	200	632	284916	285566	1738	1720	285801	-32768	1701	217.270000000019	-32768	-32768	-32768	-32768	-32768	-32768	-32768	-32768	-32768	-32768	-32768	-318351.73	285797	285827	31	505.299987792969	354.700012207031	336.799987792969	360.299987792969
2	areg1009s	r	0	r	w	25	1	1	29	29	-1	S2C2.TIF	S2C3.TIF	S1C1.TIF	2	2	1	2	3	1	200	695	287414	288114	1692	1681	288354	-32768	1715	222.920999999973	288350	288380	31	495.100006103516	355.200012207031	642.700012207031	363.5	136.399993896484	290.899993896484	4.24202380863005	-3.22777747987451	218.920999999973	288416	288465	50	623.700012207031	362.700012207031	336.899993896484	363.700012207031
2	areg1009s	r	0	r	w	25	0	1	30	30	1	S2C3.TIF	S2C2.TIF	S1C3.TIF	2	2	1	3	2	3	200	600	289781	290381	1633	1611	290609	-32768	1643	211.233000000007	290605	290638	34	504.399993896484	353.399993896484	318.899993896484	358	154.300003051758	299.200012207031	5.30922818554776	-178.574044326869	207.233000000007	290736	290792	57	320.399993896484	360.700012207031	686.700012207031	363.200012207031
2	areg1009s	r	0	r	w	25	0	1	31	31	-1	S1C3.TIF	S1C2.TIF	S2C3.TIF	1	1	2	3	2	3	200	791	292485	293285	1664	1679	293499	-32768	1682	196.880999999994	-32768	-32768	-32768	-32768	-32768	-32768	-32768	-32768	-32768	-32768	-32768	-326070.119	293494	293540	47	498.899993896484	352.5	298	363.799987792969
2	areg1009s	r	0	r	w	25	1	1	32	32	-1	S1C1.TIF	S1C3.TIF	S2C2.TIF	1	1	2	1	3	2	200	519	296990	297540	1659	1628	298212	-32768	1637	654.353000000003	298208	298256	49	504.399993896484	350.399993896484	721.099975585938	363.399993896484	165.699996948242	393.299987792969	6.21152907884122	-3.44787902696419	650.353000000003	298781	298836	56	713.299987792969	359.600006103516	322.399993896484	357.799987792969
2	areg1009s	r	0	r	w	25	0	1	33	33	-1	S1C3.TIF	S1C2.TIF	S2C3.TIF	1	1	2	3	2	3	200	682	300431	301131	1568	1552	301368	-32768	1615	220.360999999975	301365	301408	44	500	353.100006103516	703.5	368.100006103516	157	371.100006103516	5.83853637556828	-4.23377336901923	217.360999999975	301486	301548	63	710	371	327.899993896484	369.399993896484
2	areg1009s	r	0	r	w	25	1	1	34	34	-1	S1C1.TIF	S1C3.TIF	S2C2.TIF	1	1	2	1	3	2	200	638	303178	303828	1569	1578	304071	-32768	1626	226.189000000013	-32768	-32768	-32768	-32768	-32768	-32768	-32768	-32768	-32768	-32768	-32768	-336612.811	304069	304101	33	502.299987792969	348.299987792969	329.299987792969	348.799987792969
2	areg1009s	r	0	r	w	25	0	1	35	35	-1	S2C2.TIF	S2C3.TIF	S1C2.TIF	2	2	1	2	3	2	200	978	306849	307849	1538	1555	308192	-32768	1778	325.804999999993	-32768	-32768	-32768	-32768	-32768	-32768	-32768	-32768	-32768	-32768	-32768	-340634.195	308188	308222	35	505.100006103516	369.100006103516	316.799987792969	373.700012207031
2	areg1009s	r	0	r	w	25	1	1	36	36	1	S1C1.TIF	S1C3.TIF	S2C2.TIF	1	1	2	1	3	2	200	510	309777	310277	1833	1794	310469	-32768	1732	175.251999999979	310464	310505	42	506.399993896484	356.200012207031	349.799987792969	365.5	131.300003051758	324	4.50150642336748	-176.592295685881	170.251999999979	310539	310593	55	337.100006103516	367.600006103516	725.599975585938	371
2	areg1009s	r	0	r	w	25	1	1	37	37	-1	S2C1.TIF	S2C2.TIF	S1C3.TIF	2	2	1	1	2	3	200	652	312125	312775	1602	1596	313008	-32768	1664	215.679999999993	-32768	-32768	-32768	-32768	-32768	-32768	-32768	-32768	-32768	-32768	-32768	-345560.32	313004	313035	32	504.200012207031	356.399993896484	310.700012207031	361.5
2	areg1009s	r	0	r	w	25	0	1	38	38	1	S1C2.TIF	S1C1.TIF	S2C2.TIF	1	1	2	2	1	2	200	733	314638	315388	1576	1560	315611	-32768	1589	205.760000000009	-32768	-32768	-32768	-32768	-32768	-32768	-32768	-32768	-32768	-32768	-32768	-348173.24	315607	315654	48	506.600006103516	350.200012207031	729.299987792969	364
2	areg1009s	r	0	r	w	25	1	1	39	39	1	S2C2.TIF	S2C3.TIF	S1C1.TIF	2	2	1	2	3	1	200	508	316981	317481	1547	1565	317825	-32768	1761	326.125	317820	317866	47	506.899993896484	356.399993896484	308.799987792969	363.399993896484	140.800003051758	317.100006103516	5.6797809724093	-177.971130682495	321.125	318817	318875	59	299.899993896484	365.200012207031	676.400024414062	355.299987792969
2	areg1009s	r	0	r	w	25	1	1	40	40	1	S2C1.TIF	S2C2.TIF	S1C3.TIF	2	2	1	1	2	3	200	727	320328	321078	1551	1554	321268	-32768	1579	172.967999999993	-32768	-32768	-32768	-32768	-32768	-32768	-32768	-32768	-32768	-32768	-32768	-353863.032	321264	321298	35	511.600006103516	351.600006103516	709.099975585938	359.399993896484
2	areg1009s	r	0	r	w	25	1	1	41	41	-1	S2C2.TIF	S2C3.TIF	S1C1.TIF	2	2	1	2	3	1	200	680	322881	323581	1531	1535	324043	-32768	1751	444.666000000027	-32768	-32768	-32768	-32768	-32768	-32768	-32768	-32768	-32768	-32768	-32768	-356366.334	324040	324085	46	497.700012207031	355.5	304.100006103516	366.600006103516
2	areg1009s	r	0	r	w	25	0	1	42	42	1	S2C2.TIF	S2C1.TIF	S1C2.TIF	2	2	1	2	1	2	200	707	325609	326309	1532	1526	326566	-32768	1573	239.249000000011	-32768	-32768	-32768	-32768	-32768	-32768	-32768	-32768	-32768	-32768	-32768	-359094.751	326564	326612	49	499.200012207031	352.299987792969	705.400024414062	363.600006103516
2	areg1009s	r	0	r	w	25	1	1	43	43	-1	S2C3.TIF	S2C1.TIF	S1C2.TIF	2	2	1	3	1	2	200	669	328073	328773	1488	1494	328967	-32768	1561	176.772999999986	-32768	-32768	-32768	-32768	-32768	-32768	-32768	-32768	-32768	-32768	-32768	-361558.227	328963	328996	34	501.899993896484	351.399993896484	300.399993896484	365.600006103516
2	areg1009s	r	0	r	w	25	1	1	44	44	-1	S2C3.TIF	S2C1.TIF	S1C2.TIF	2	2	1	3	1	2	200	548	330344	330894	1649	1619	331088	-32768	1599	176.417000000016	331084	331126	43	509	353.700012207031	691.200012207031	357.399993896484	141.699996948242	329.600006103516	5.22171331603933	-1.16670647782139	172.417000000016	331230	331291	62	698.900024414062	359.299987792969	334.100006103516	344
2	areg1009s	r	0	r	w	25	1	1	45	45	-1	S1C1.TIF	S1C2.TIF	S2C3.TIF	1	1	2	1	2	3	200	850	333099	333999	1645	1643	334206	-32768	1676	190.661000000022	-32768	-32768	-32768	-32768	-32768	-32768	-32768	-32768	-32768	-32768	-32768	-366783.339	334201	334246	46	496.899993896484	357.200012207031	302.700012207031	359
2	areg1009s	r	0	r	w	25	1	1	46	46	1	S2C1.TIF	S2C3.TIF	S1C2.TIF	2	2	1	1	3	2	200	827	336087	336937	1683	1684	337186	-32768	1706	231.341000000015	-32768	-32768	-32768	-32768	-32768	-32768	-32768	-32768	-32768	-32768	-32768	-369722.659	337182	337218	37	493.700012207031	350.200012207031	714.599975585938	365.200012207031
2	areg1009s	r	0	r	w	25	1	1	47	47	-1	S2C1.TIF	S2C2.TIF	S1C3.TIF	2	2	1	1	2	3	200	804	338816	339616	1487	1498	339892	-32768	1613	258.744999999995	-32768	-32768	-32768	-32768	-32768	-32768	-32768	-32768	-32768	-32768	-32768	-372401.255	339890	339936	47	496.299987792969	348.5	302	362.799987792969
2	areg1009s	r	0	r	w	25	1	1	48	48	1	S1C3.TIF	S1C2.TIF	S2C1.TIF	1	1	2	3	2	1	200	598	341236	341836	1572	1581	342086	-32768	1686	232.902999999991	-32768	-32768	-32768	-32768	-32768	-32768	-32768	-32768	-32768	-32768	-32768	-374621.097	342083	342152	70	507.799987792969	355.200012207031	690.900024414062	364.5
2	areg1009s	r	0	r	w	25	1	1	49	49	1	S1C3.TIF	S1C1.TIF	S2C2.TIF	1	1	2	3	1	2	200	875	415554	416454	2094	2140	416625	-32768	2314	153.636999999988	-32768	-32768	-32768	-32768	-32768	-32768	-32768	-32768	-32768	-32768	-32768	-449239.363	416621	416667	47	519	380.700012207031	700.900024414062	385
2	areg1009s	r	0	r	w	25	0	1	50	50	-1	S2C2.TIF	S2C1.TIF	S1C2.TIF	2	2	1	2	1	2	200	870	418978	419878	2468	2433	419889	-32768	2440	-5.6020000000135	-32768	-32768	-32768	-32768	-32768	-32768	-32768	-32768	-32768	-32768	-32768	-452662.602	420276	420330	55	517.599975585938	408.200012207031	308	404.299987792969
2	areg1009s	r	0	r	w	25	1	1	51	51	-1	S1C3.TIF	S1C2.TIF	S2C1.TIF	1	1	2	3	2	1	200	797	421716	422516	1852	1861	422687	-32768	1929	153.194000000018	422683	422729	47	515.099975585938	374	708	380.799987792969	158.600006103516	366.700012207031	5.5306743003476	-2.02472239953056	149.194000000018	422813	422880	68	721.700012207031	384.299987792969	316.899993896484	381.100006103516
2	areg1009s	r	0	r	w	25	0	1	52	52	-1	S2C3.TIF	S2C1.TIF	S1C3.TIF	2	2	1	3	1	3	200	508	425116	425616	1800	1793	425845	-32768	1900	211.993000000017	425841	425887	47	507.5	375.899993896484	695.400024414062	382.700012207031	154.199996948242	399.399993896484	5.3952291432407	-2.07857140010388	207.993000000017	426000	426063	64	710	389	317.399993896484	381.100006103516
2	areg1009s	r	0	r	w	25	1	1	53	53	1	S1C2.TIF	S1C1.TIF	S2C3.TIF	1	1	2	2	1	3	200	539	427175	427725	1657	1651	427985	-32768	1623	243.455000000016	427980	428090	111	510.100006103516	369.200012207031	366.100006103516	383.200012207031	148.199996948242	453.399993896484	4.15749715085865	-174.439760225241	238.455000000016	428372	428430	59	313.899993896484	372.299987792969	698.900024414062	362.899993896484
2	areg1009s	r	0	r	w	25	0	1	54	54	-1	S2C3.TIF	S2C2.TIF	S1C3.TIF	2	2	1	3	2	3	200	610	429494	430094	1757	1778	430104	-32768	1785	-6.92399999999907	430419	430439	21	507.5	386.200012207031	558.200012207031	379.299987792969	67.1999969482422	132.399993896484	1.47456445761441	7.7500914920428	308.076000000001	430507	430561	55	548.299987792969	382.5	307	391.799987792969
2	areg1009s	r	0	r	w	25	0	1	55	55	-1	S1C2.TIF	S1C3.TIF	S2C2.TIF	1	1	2	2	3	2	200	998	432222	433222	1822	1844	433455	-32768	1930	215.733000000007	-32768	-32768	-32768	-32768	-32768	-32768	-32768	-32768	-32768	-32768	-32768	-466007.267	433451	433494	44	512.5	381.299987792969	329.200012207031	387
2	areg1009s	r	0	r	w	25	0	1	56	56	1	S2C2.TIF	S2C3.TIF	S1C2.TIF	2	2	1	2	3	2	200	747	435326	436076	1670	1691	436292	-32768	1827	198.257999999973	436288	436334	47	512.799987792969	377.100006103516	316.100006103516	377.5	154.899993896484	384.399993896484	5.63611440911339	-179.883845318472	194.257999999973	436565	436625	61	301.200012207031	385.100006103516	719.900024414062	378.299987792969
2	areg1009s	r	0	r	w	25	1	1	57	57	-1	S1C3.TIF	S1C2.TIF	S2C1.TIF	1	1	2	3	2	1	200	722	438152	438902	1743	1752	439107	-32768	1830	187.689000000013	-32768	-32768	-32768	-32768	-32768	-32768	-32768	-32768	-32768	-32768	-32768	-471687.311	439103	439149	47	515.900024414062	368.899993896484	325.100006103516	378.700012207031
2	areg1009s	r	0	r	w	25	0	1	58	58	-1	S2C3.TIF	S2C2.TIF	S1C3.TIF	2	2	1	3	2	3	200	596	440507	441107	1954	1988	441334	-32768	2048	210.789999999979	-32768	-32768	-32768	-32768	-32768	-32768	-32768	-32768	-32768	-32768	-32768	-473891.21	441329	441373	45	516.799987792969	380.899993896484	345.799987792969	373.600006103516
2	areg1009s	r	0	r	w	25	1	1	59	59	-1	S2C2.TIF	S2C1.TIF	S1C3.TIF	2	2	1	2	1	3	200	934	443048	443998	1967	1963	444193	-32768	1963	177.411000000022	-32768	-32768	-32768	-32768	-32768	-32768	-32768	-32768	-32768	-32768	-32768	-476783.589	444189	444223	35	521.599975585938	385.700012207031	317.899993896484	382.299987792969
2	areg1009s	r	0	r	w	25	1	1	60	60	-1	S2C1.TIF	S2C3.TIF	S1C2.TIF	2	2	1	1	3	2	200	703	445316	446016	1764	1758	446250	-32768	1807	216.684999999998	-32768	-32768	-32768	-32768	-32768	-32768	-32768	-32768	-32768	-32768	-32768	-478801.315	446245	446290	46	522.099975585938	375.5	335.5	375.399993896484
2	areg1009s	r	0	r	w	25	1	1	61	61	1	S1C1.TIF	S1C2.TIF	S2C3.TIF	1	1	2	1	2	3	200	992	447379	448379	1776	1773	448587	-32768	1858	190.639000000025	-32768	-32768	-32768	-32768	-32768	-32768	-32768	-32768	-32768	-32768	-32768	-481164.361	448583	448630	48	526	371.700012207031	723.599975585938	384.600006103516
2	areg1009s	r	0	r	w	25	0	1	62	62	1	S1C1.TIF	S1C3.TIF	S2C1.TIF	1	1	2	1	3	1	200	690	449693	450393	1723	1692	450719	-32768	1648	309.544999999984	-32768	-32768	-32768	-32768	-32768	-32768	-32768	-32768	-32768	-32768	-32768	-483177.455	450715	450815	101	521.799987792969	369.100006103516	689.5	376.200012207031
2	areg1009s	r	0	r	w	25	0	1	63	63	-1	S2C1.TIF	S2C2.TIF	S1C1.TIF	2	2	1	1	2	1	200	675	452137	452837	1707	1694	453058	-32768	1688	204.765000000014	-32768	-32768	-32768	-32768	-32768	-32768	-32768	-32768	-32768	-32768	-32768	-485621.235	453054	453098	45	516.299987792969	368	337.600006103516	370.100006103516
2	areg1009s	r	0	r	w	25	1	1	64	64	1	S2C1.TIF	S2C2.TIF	S1C3.TIF	2	2	1	1	2	3	200	743	454722	455472	1904	1924	455684	-32768	1957	194.782999999996	-32768	-32768	-32768	-32768	-32768	-32768	-32768	-32768	-32768	-32768	-32768	-488257.217	455680	455725	46	518.099975585938	369.399993896484	697.599975585938	376.100006103516
2	areg1009s	r	0	r	w	25	1	1	65	65	-1	S2C2.TIF	S2C1.TIF	S1C3.TIF	2	2	1	2	1	3	200	677	456832	457532	1779	1799	457737	-32768	1811	188.313000000024	-32768	-32768	-32768	-32768	-32768	-32768	-32768	-32768	-32768	-32768	-32768	-490316.687	457733	457777	45	514.099975585938	376.799987792969	333.100006103516	366.600006103516
2	areg1009s	r	0	r	w	25	1	1	66	66	-1	S2C3.TIF	S2C2.TIF	S1C1.TIF	2	2	1	3	2	1	200	617	459534	460184	1812	1854	460434	-32768	1945	233.482000000018	460430	460477	48	515.299987792969	379	687.900024414062	378.5	150.399993896484	363.799987792969	4.95267612975967	0.16645627854206	229.482000000018	460538	460604	67	697.799987792969	381.100006103516	291	371.600006103516
2	areg1009s	r	0	r	w	25	1	1	67	67	1	S2C3.TIF	S2C2.TIF	S1C1.TIF	2	2	1	3	2	1	200	825	461682	462532	1686	1692	462732	-32768	1769	183.16399999999	462728	462770	43	515.099975585938	374.5	369.700012207031	377.5	147.5	351.399993896484	4.17905153811077	-178.816986495616	179.16399999999	462792	462855	64	351.399993896484	380.299987792969	738.5	383.799987792969
2	areg1009s	r	0	r	w	25	1	1	68	68	1	S1C3.TIF	S1C1.TIF	S2C2.TIF	1	1	2	3	1	2	200	577	464126	464726	1648	1659	464944	-32768	1742	200.880999999994	-32768	-32768	-32768	-32768	-32768	-32768	-32768	-32768	-32768	-32768	-32768	-497511.119	464940	464984	45	520	367.700012207031	697.700012207031	372.899993896484
2	areg1009s	r	0	r	w	25	1	1	69	69	1	S1C2.TIF	S1C3.TIF	S2C1.TIF	1	1	2	2	3	1	200	515	466278	466828	1782	1758	467039	-32768	1733	193.364999999991	-32768	-32768	-32768	-32768	-32768	-32768	-32768	-32768	-32768	-32768	-32768	-499613.635	467036	467082	47	517.400024414062	373.600006103516	731.900024414062	383.200012207031
2	areg1009s	r	0	r	w	25	1	1	70	70	-1	S1C3.TIF	S1C1.TIF	S2C2.TIF	1	1	2	3	1	2	200	813	468438	469238	1692	1694	469427	-32768	1722	171.919999999984	-32768	-32768	-32768	-32768	-32768	-32768	-32768	-32768	-32768	-32768	-32768	-502023.08	469423	469469	47	519	362.299987792969	329.899993896484	364.5
2	areg1009s	r	0	r	w	25	0	1	71	71	-1	S2C2.TIF	S2C1.TIF	S1C2.TIF	2	2	1	2	1	2	200	950	470885	471835	1641	1629	472057	-32768	1586	205.574000000022	472052	472098	47	516.599975585938	371.799987792969	715.5	376.5	153.899993896484	411.299987792969	5.70074123335763	-1.35754219816344	200.574000000022	472186	472252	67	727	382.799987792969	307.5	375.200012207031
2	areg1009s	r	0	r	w	25	0	1	72	72	1	S2C2.TIF	S2C1.TIF	S1C2.TIF	2	2	1	2	1	2	200	939	473284	474234	1797	1823	474418	-32768	1922	166.32699999999	-32768	-32768	-32768	-32768	-32768	-32768	-32768	-32768	-32768	-32768	-32768	-507019.673	474416	474463	48	518.700012207031	373	720.900024414062	383.600006103516
2	areg1009s	r	0	r	w	25	0	1	73	73	1	S1C3.TIF	S1C2.TIF	S2C3.TIF	1	1	2	3	2	3	200	765	475552	476302	1726	1758	476518	-32768	1912	198.838999999978	476514	476546	33	515.700012207031	376	329.200012207031	382	162.399993896484	349.100006103516	5.35429106845677	-178.152726293615	194.838999999978	476670	476735	66	330.100006103516	383.200012207031	716.799987792969	384.100006103516
2	areg1009s	r	0	r	w	25	0	1	74	74	-1	S2C1.TIF	S2C2.TIF	S1C1.TIF	2	2	1	1	2	1	200	658	478686	479336	1825	1837	479568	-32768	1855	214.441999999981	-32768	-32768	-32768	-32768	-32768	-32768	-32768	-32768	-32768	-32768	-32768	-512121.558	479564	479606	43	517.599975585938	380.200012207031	348.299987792969	381.399993896484
2	areg1009s	r	0	r	w	25	1	1	75	75	-1	S1C2.TIF	S1C1.TIF	S2C3.TIF	1	1	2	2	1	3	200	760	480674	481424	1681	1676	481724	-32768	1863	283.148999999976	481720	481767	48	512.299987792969	381.200012207031	696	382.399993896484	142.600006103516	364.100006103516	5.27127552532685	-0.375345750409035	279.148999999976	482244	482311	68	719.299987792969	387.899993896484	304.399993896484	394
2	areg1009s	r	0	r	w	25	1	1	76	76	-1	S1C2.TIF	S1C3.TIF	S2C1.TIF	1	1	2	2	3	1	200	859	483590	484440	1560	1560	484653	-32768	1624	196.359999999986	-32768	-32768	-32768	-32768	-32768	-32768	-32768	-32768	-32768	-32768	-32768	-517224.64	484648	484692	45	518.099975585938	369	332.5	367.100006103516
2	areg1009s	r	0	r	w	25	0	1	77	77	1	S2C3.TIF	S2C2.TIF	S1C3.TIF	2	2	1	3	2	3	200	714	485749	486449	1927	1920	486696	-32768	2015	229.447999999975	-32768	-32768	-32768	-32768	-32768	-32768	-32768	-32768	-32768	-32768	-32768	-519234.552	486692	486738	47	510.200012207031	382	696.099975585938	386.100006103516
2	areg1009s	r	0	r	w	25	0	1	78	78	1	S2C3.TIF	S2C1.TIF	S1C3.TIF	2	2	1	3	1	3	200	690	488324	489024	1912	1939	489234	-32768	2064	192.504000000015	-32768	-32768	-32768	-32768	-32768	-32768	-32768	-32768	-32768	-32768	-32768	-521809.496	489230	489280	51	518.799987792969	381.100006103516	724.099975585938	370.100006103516
2	areg1009s	r	0	r	w	25	1	1	79	79	1	S1C2.TIF	S1C3.TIF	S2C1.TIF	1	1	2	2	3	1	200	664	490921	491621	1667	1684	491865	-32768	1773	227.465000000026	-32768	-32768	-32768	-32768	-32768	-32768	-32768	-32768	-32768	-32768	-32768	-524405.535	491862	491909	48	514.200012207031	368.799987792969	701.799987792969	372.200012207031
2	areg1009s	r	0	r	w	25	0	1	80	80	-1	S2C3.TIF	S2C1.TIF	S1C3.TIF	2	2	1	3	1	3	200	681	494301	495001	1743	1741	495239	-32768	1654	220.608999999997	495235	495281	47	509.100006103516	374.799987792969	708	382	158.300003051758	352.100006103516	5.70289455926271	-2.07911375158732	216.608999999997	495333	495388	56	719.400024414062	381.600006103516	330.399993896484	388.5
2	areg1009s	r	0	r	w	25	0	1	81	81	1	S1C2.TIF	S1C3.TIF	S2C2.TIF	1	1	2	2	3	2	200	774	497019	497819	1541	1548	498059	-32768	1651	222.666000000027	498055	498098	44	515.299987792969	368.299987792969	331.899993896484	374.100006103516	136.899993896484	340.200012207031	5.26519971289246	-178.184103288246	218.666000000027	498170	498225	56	318.399993896484	379.299987792969	669.599975585938	378.299987792969
2	areg1009s	r	0	r	w	25	1	1	82	82	1	S1C1.TIF	S1C3.TIF	S2C2.TIF	1	1	2	1	3	2	200	702	499879	500579	1624	1603	500812	-32768	1616	216.250999999989	500808	500849	42	512.400024414062	369.200012207031	361.399993896484	366.399993896484	129	318.299987792969	4.3398292720784	178.936837099232	212.250999999989	500889	500954	66	344	368	738.599975585938	373.600006103516
2	areg1009s	r	0	r	w	25	1	1	83	83	1	S2C1.TIF	S2C3.TIF	S1C2.TIF	2	2	1	1	3	2	200	594	501991	502591	1730	1710	502847	-32768	1598	238.610999999975	-32768	-32768	-32768	-32768	-32768	-32768	-32768	-32768	-32768	-32768	-32768	-535376.389	502845	502892	48	518.599975585938	368.5	697.099975585938	371.899993896484
2	areg1009s	r	0	r	w	25	0	1	84	84	1	S1C3.TIF	S1C2.TIF	S2C3.TIF	1	1	2	3	2	3	200	943	503963	504913	1700	1731	505090	-32768	1816	160.052000000025	-32768	-32768	-32768	-32768	-32768	-32768	-32768	-32768	-32768	-32768	-32768	-537697.948	505086	505135	50	511.700012207031	376.5	715.5	372
2	areg1009s	r	0	r	w	25	1	1	85	85	-1	S1C1.TIF	S1C2.TIF	S2C3.TIF	1	1	2	1	2	3	200	851	506204	507054	1798	1823	507249	-32768	1852	177.260999999999	-32768	-32768	-32768	-32768	-32768	-32768	-32768	-32768	-32768	-32768	-32768	-539839.739	507245	507287	43	518.900024414062	369.5	339.700012207031	376.700012207031
2	areg1009s	r	0	r	w	25	0	1	86	86	1	S2C3.TIF	S2C1.TIF	S1C3.TIF	2	2	1	3	1	3	200	863	508360	509210	1814	1804	509386	-32768	1832	159.167000000016	-32768	-32768	-32768	-32768	-32768	-32768	-32768	-32768	-32768	-32768	-32768	-541994.833	509383	509428	46	514.200012207031	362.899993896484	707.599975585938	372.5
2	areg1009s	r	0	r	w	25	0	1	87	87	-1	S2C1.TIF	S2C3.TIF	S1C1.TIF	2	2	1	1	3	1	200	893	510491	511391	1780	1804	511565	-32768	1909	156.643999999971	511561	511607	47	509.899993896484	369.700012207031	690.5	381.399993896484	149.5	376.399993896484	5.19313551207158	-3.71731825254921	152.643999999971	511705	511765	61	701.599975585938	384.399993896484	353.299987792969	376.299987792969
2	areg1009s	r	0	r	w	25	1	1	88	88	1	S1C2.TIF	S1C1.TIF	S2C3.TIF	1	1	2	2	1	3	200	858	514264	515114	1717	1711	515217	-32768	1707	86.3690000000061	-32768	-32768	-32768	-32768	-32768	-32768	-32768	-32768	-32768	-32768	-32768	-547898.631	515399	515444	46	512.599975585938	371.299987792969	697.200012207031	371.600006103516
2	areg1009s	r	0	r	w	25	0	1	89	89	1	S1C3.TIF	S1C1.TIF	S2C3.TIF	1	1	2	3	1	3	200	850	517030	517880	1599	1622	518071	-32768	1763	173.205000000016	-32768	-32768	-32768	-32768	-32768	-32768	-32768	-32768	-32768	-32768	-32768	-550665.795	518067	518116	50	513.200012207031	368.700012207031	712.799987792969	370.799987792969
2	areg1009s	r	0	r	w	25	1	1	90	90	1	S1C3.TIF	S1C2.TIF	S2C1.TIF	1	1	2	3	2	1	200	646	520278	520928	1757	1770	521148	-32768	1809	202.897999999986	-32768	-32768	-32768	-32768	-32768	-32768	-32768	-32768	-32768	-32768	-32768	-553713.102	521142	521188	47	520.400024414062	376.899993896484	701.299987792969	377.399993896484
2	areg1009s	r	0	r	w	25	1	1	91	91	1	S2C3.TIF	S2C1.TIF	S1C2.TIF	2	2	1	3	1	2	200	856	522577	523427	1677	1681	523606	-32768	1708	162.33600000001	523602	523645	44	513.200012207031	368.200012207031	335.600006103516	366	135.100006103516	332.899993896484	5.09651961105418	179.288935174467	158.33600000001	523912	523957	46	312.899993896484	373	693	374.100006103516
2	areg1009s	r	0	r	w	25	1	1	92	92	-1	S2C3.TIF	S2C2.TIF	S1C1.TIF	2	2	1	3	2	1	200	886	525772	526672	1677	1699	526948	-32768	1825	258.792000000016	-32768	-32768	-32768	-32768	-32768	-32768	-32768	-32768	-32768	-32768	-32768	-559457.208	526945	526990	46	514.599975585938	374.899993896484	340.399993896484	376.600006103516
2	areg1009s	r	0	r	w	25	0	1	93	93	1	S1C1.TIF	S1C2.TIF	S2C1.TIF	1	1	2	1	2	1	200	748	529382	530132	1857	1874	530379	-32768	1911	229.905000000028	530375	530420	46	515.400024414062	377.100006103516	334.899993896484	370.799987792969	152.699996948242	397.5	5.18251287229813	177.995945852791	225.905000000028	530541	530595	55	309.799987792969	372	678	368
2	areg1009s	r	0	r	w	25	1	1	94	94	1	S2C2.TIF	S2C3.TIF	S1C1.TIF	2	2	1	2	3	1	200	943	532323	533273	1731	1749	533497	-32768	1802	206.505000000005	533493	533538	46	514.700012207031	367.299987792969	337.600006103516	357.700012207031	157.300003051758	375.899993896484	5.08926114952415	176.89346314534	202.505000000005	533591	533645	55	313.600006103516	362	678.799987792969	371.100006103516
2	areg1009s	r	0	r	w	25	0	1	95	95	-1	S1C2.TIF	S1C1.TIF	S2C2.TIF	1	1	2	2	1	2	200	693	535332	536032	1640	1623	536201	-32768	1601	152.579999999958	536199	536214	16	512.200012207031	367.399993896484	469.700012207031	369.700012207031	70.5	106.599998474121	1.22481640293237	-176.898510299714	150.579999999958	536312	536340	29	450.700012207031	371.100006103516	313.200012207031	355.5
2	areg1009s	r	0	r	w	25	0	1	96	96	-1	S1C2.TIF	S1C1.TIF	S2C2.TIF	1	1	2	2	1	2	200	804	538122	538922	1822	1855	539178	-32768	1883	238.525000000023	539174	539361	188	505.399993896484	367.299987792969	707.200012207031	450.5	127.400001525879	510.600006103516	6.26599247863109	-22.4640000622113	234.525000000023	539665	539720	56	709.799987792969	381.700012207031	342.600006103516	388.799987792969
2	areg1009s	r	0	r	w	25	1	2	1	97	-1	S1C2.TIF	S1C3.TIF	S2C1.TIF	1	1	2	2	3	1	200	944	546773	547723	2001	2015	547952	-32768	2142	212.31799999997	-32768	-32768	-32768	-32768	-32768	-32768	-32768	-32768	-32768	-32768	-32768	-580507.682	547949	547997	49	516.5	382	317.100006103516	390
2	areg1009s	r	0	r	w	25	0	2	2	98	-1	S2C3.TIF	S2C2.TIF	S1C3.TIF	2	2	1	3	2	3	200	647	549068	549718	1840	1795	549895	-32768	1759	159.368999999948	549891	549936	46	516.900024414062	375.899993896484	700.700012207031	369.899993896484	152	371.600006103516	5.26929683662845	1.8750858496714	155.368999999948	550079	550143	65	715	372.600006103516	308	378.200012207031
2	areg1009s	r	0	r	w	25	1	2	3	99	-1	S2C3.TIF	S2C1.TIF	S1C2.TIF	2	2	1	3	1	2	200	774	552585	553385	1777	1778	553645	-32768	1911	242.444000000018	-32768	-32768	-32768	-32768	-32768	-32768	-32768	-32768	-32768	-32768	-32768	-586170.556	553641	553689	49	511.200012207031	378.799987792969	310	387.299987792969
2	areg1009s	r	0	r	w	25	1	2	4	100	1	S1C2.TIF	S1C3.TIF	S2C1.TIF	1	1	2	2	3	1	200	675	555578	556278	1854	1882	556513	-32768	1962	217.601999999955	-32768	-32768	-32768	-32768	-32768	-32768	-32768	-32768	-32768	-32768	-32768	-589063.398	556509	556554	46	514.900024414062	382	690.900024414062	382.899993896484
2	areg1009s	r	0	r	w	25	0	2	5	101	1	S1C1.TIF	S1C2.TIF	S2C1.TIF	1	1	2	1	2	1	200	624	558225	558875	1699	1687	559096	-32768	1710	203.704999999958	-32768	-32768	-32768	-32768	-32768	-32768	-32768	-32768	-32768	-32768	-32768	-591660.295	559092	559138	47	509.200012207031	365.600006103516	699.599975585938	371.899993896484
2	areg1009s	r	0	r	w	25	1	2	6	102	1	S1C1.TIF	S1C3.TIF	S2C2.TIF	1	1	2	1	3	2	200	548	560737	561287	1732	1734	561547	-32768	1758	242.550000000047	-32768	-32768	-32768	-32768	-32768	-32768	-32768	-32768	-32768	-32768	-32768	-594072.45	561543	561587	45	518.400024414062	366	695.799987792969	367.5
2	areg1009s	r	0	r	w	25	0	2	7	103	1	S2C1.TIF	S2C3.TIF	S1C1.TIF	2	2	1	1	3	1	200	985	563252	564252	1735	1767	564445	-32768	1851	176.302999999956	564441	564483	43	512.200012207031	374.899993896484	368.899993896484	382.200012207031	149.399993896484	363.299987792969	4.12317147686228	-177.080240371541	172.302999999956	564548	564612	65	348	386.399993896484	718.099975585938	369.299987792969
2	areg1009s	r	0	r	w	25	0	2	8	104	-1	S2C1.TIF	S2C2.TIF	S1C1.TIF	2	2	1	1	2	1	200	949	566591	567541	1667	1668	567741	-32768	1755	183.319000000018	-32768	-32768	-32768	-32768	-32768	-32768	-32768	-32768	-32768	-32768	-32768	-600325.681	567738	567777	40	508.899993896484	369.700012207031	352.799987792969	374.600006103516
2	areg1009s	r	0	r	w	25	0	2	9	105	-1	S2C2.TIF	S2C1.TIF	S1C2.TIF	2	2	1	2	1	2	200	946	569572	570522	1508	1515	570735	-32768	1576	195.792999999947	-32768	-32768	-32768	-32768	-32768	-32768	-32768	-32768	-32768	-32768	-32768	-603307.207	570730	570774	45	517.299987792969	359.600006103516	326.299987792969	368.200012207031
2	areg1009s	r	0	r	w	25	1	2	10	106	-1	S2C1.TIF	S2C2.TIF	S1C3.TIF	2	2	1	1	2	3	200	969	572637	573587	1635	1662	573803	-32768	1806	198.652000000002	-32768	-32768	-32768	-32768	-32768	-32768	-32768	-32768	-32768	-32768	-32768	-606372.348	573798	573846	49	512.900024414062	371.299987792969	342.100006103516	374.700012207031
2	areg1009s	r	0	r	w	25	1	2	11	107	-1	S2C1.TIF	S2C3.TIF	S1C2.TIF	2	2	1	1	3	2	200	612	575630	576230	1707	1732	576454	-32768	1845	206.859000000055	-32768	-32768	-32768	-32768	-32768	-32768	-32768	-32768	-32768	-32768	-32768	-609015.141	576451	576499	49	502	370.100006103516	320.399993896484	378.5
2	areg1009s	r	0	r	w	25	1	2	12	108	1	S2C2.TIF	S2C1.TIF	S1C3.TIF	2	2	1	2	1	3	200	952	578162	579112	1443	1437	579307	-32768	1462	178.148000000045	579304	579346	43	510.100006103516	357.899993896484	343.200012207031	369.799987792969	138.5	363.700012207031	4.80132364032054	-175.91068474707	175.148000000045	579427	579482	56	322.600006103516	371.399993896484	694	363.100006103516
2	areg1009s	r	0	r	w	25	1	2	13	109	-1	S1C1.TIF	S1C2.TIF	S2C3.TIF	1	1	2	1	2	3	200	546	580537	581087	1569	1553	581364	-32768	1508	259.292999999947	-32768	-32768	-32768	-32768	-32768	-32768	-32768	-32768	-32768	-32768	-32768	-613872.707	581360	581390	31	511.100006103516	364.200012207031	342.100006103516	362.399993896484
2	areg1009s	r	0	r	w	25	1	2	14	110	1	S1C1.TIF	S1C2.TIF	S2C3.TIF	1	1	2	1	2	3	200	657	582529	583179	1686	1698	583368	-32768	1793	172.074999999953	-32768	-32768	-32768	-32768	-32768	-32768	-32768	-32768	-32768	-32768	-32768	-615963.925	583363	583410	48	511.5	365.899993896484	696.5	372.299987792969
2	areg1009s	r	0	r	w	25	1	2	15	111	-1	S2C2.TIF	S2C3.TIF	S1C1.TIF	2	2	1	2	3	1	200	593	585213	585813	1758	1768	585998	-32768	1792	168.160999999964	-32768	-32768	-32768	-32768	-32768	-32768	-32768	-32768	-32768	-32768	-32768	-618597.839	585994	586038	45	516.299987792969	370.799987792969	337	381.299987792969
2	areg1009s	r	0	r	w	25	0	2	16	112	1	S1C2.TIF	S1C3.TIF	S2C2.TIF	1	1	2	2	3	2	200	673	587762	588462	1681	1670	588635	-32768	1645	156.126999999979	588631	588679	49	514.200012207031	371.5	311.200012207031	372.600006103516	153.899993896484	350.399993896484	5.81670486183608	-179.68933093726	152.126999999979	589439	589498	60	307.299987792969	366.200012207031	747.299987792969	380.600006103516
2	areg1009s	r	0	r	w	25	0	2	17	113	-1	S1C3.TIF	S1C1.TIF	S2C3.TIF	1	1	2	3	1	3	200	924	590782	591732	1616	1612	591914	-32768	1686	164.847999999998	-32768	-32768	-32768	-32768	-32768	-32768	-32768	-32768	-32768	-32768	-32768	-624517.152	591909	591953	45	513.799987792969	361.600006103516	337.799987792969	364.700012207031
2	areg1009s	r	0	r	w	25	0	2	18	114	-1	S1C2.TIF	S1C1.TIF	S2C2.TIF	1	1	2	2	1	2	200	780	593468	594268	1498	1519	594479	-32768	1599	193.746999999974	-32768	-32768	-32768	-32768	-32768	-32768	-32768	-32768	-32768	-32768	-32768	-627053.253	594475	594521	47	517.900024414062	365.399993896484	325.299987792969	368.799987792969
2	areg1009s	r	0	r	w	25	0	2	19	115	1	S2C3.TIF	S2C1.TIF	S1C3.TIF	2	2	1	3	1	3	200	597	596111	596711	1656	1642	596959	-32768	1669	230.466999999946	596955	597003	49	516.400024414062	365.299987792969	334.600006103516	366.899993896484	129.199996948242	317.700012207031	5.21684641378625	-179.49499760803	226.466999999946	597076	597143	68	318.600006103516	368.600006103516	727.799987792969	365
2	areg1009s	r	0	r	w	25	1	2	20	116	-1	S2C2.TIF	S2C1.TIF	S1C3.TIF	2	2	1	2	1	3	200	894	598986	599886	1657	1665	600080	-32768	1667	177.613999999943	-32768	-32768	-32768	-32768	-32768	-32768	-32768	-32768	-32768	-32768	-32768	-632670.386	600076	600107	32	505.600006103516	370.299987792969	318.700012207031	368.600006103516
2	areg1009s	r	0	r	w	25	0	2	21	117	1	S2C1.TIF	S2C3.TIF	S1C1.TIF	2	2	1	1	3	1	200	522	602336	602886	1530	1528	603093	-32768	1555	189.47100000002	603089	603132	44	509.700012207031	365.299987792969	348.600006103516	371.100006103516	135.899993896484	346.5	4.62568091157246	-177.932850106903	185.47100000002	603180	603244	65	332.399993896484	376.600006103516	738.599975585938	376.600006103516
2	areg1009s	r	0	r	w	25	1	2	22	118	1	S1C3.TIF	S1C1.TIF	S2C2.TIF	1	1	2	3	1	2	200	688	605156	605856	1678	1667	606050	-32768	1674	176.236000000034	606046	606092	47	501.100006103516	365.700012207031	330.600006103516	376	128	315.100006103516	4.90136637949273	-176.533690632128	172.236000000034	606171	606238	68	314.5	376.799987792969	720	359.899993896484
2	areg1009s	r	0	r	w	25	0	2	23	119	1	S2C2.TIF	S2C1.TIF	S1C2.TIF	2	2	1	2	1	2	200	667	607592	608292	1538	1543	608483	-32768	1544	173.584000000032	608479	608513	35	509.799987792969	360.5	317	370.700012207031	152.899993896484	318.799987792969	5.53212510018845	-176.963606335463	169.584000000032	608634	608691	58	310.100006103516	369.899993896484	689	354.100006103516
2	areg1009s	r	0	r	w	25	0	2	24	120	1	S2C2.TIF	S2C1.TIF	S1C2.TIF	2	2	1	2	1	2	200	994	610252	611252	1573	1589	611461	-32768	1586	192.054000000004	-32768	-32768	-32768	-32768	-32768	-32768	-32768	-32768	-32768	-32768	-32768	-644036.946	611457	611505	49	505	366.299987792969	710.700012207031	377
2	areg1009s	r	0	r	w	25	1	2	25	121	-1	S1C3.TIF	S1C1.TIF	S2C2.TIF	1	1	2	3	1	2	200	529	613139	613689	1561	1544	613911	-32768	1527	204.778000000049	-32768	-32768	-32768	-32768	-32768	-32768	-32768	-32768	-32768	-32768	-32768	-646474.222	613907	613940	34	506.399993896484	367.200012207031	334.700012207031	357.899993896484
2	areg1009s	r	0	r	w	25	0	2	26	122	-1	S1C3.TIF	S1C2.TIF	S2C3.TIF	1	1	2	3	2	3	200	915	615690	616590	1502	1508	616769	-32768	1564	162.128000000026	-32768	-32768	-32768	-32768	-32768	-32768	-32768	-32768	-32768	-32768	-32768	-649374.872	616765	616811	47	503.700012207031	360.100006103516	310.399993896484	357.799987792969
2	areg1009s	r	0	r	w	25	0	2	27	123	1	S1C1.TIF	S1C2.TIF	S2C1.TIF	1	1	2	1	2	1	200	848	618349	619199	1567	1584	619441	-32768	1657	225.332000000053	-32768	-32768	-32768	-32768	-32768	-32768	-32768	-32768	-32768	-32768	-32768	-651983.668	619437	619483	47	513.200012207031	366.200012207031	722.900024414062	376.299987792969
2	areg1009s	r	0	r	w	25	0	2	28	124	-1	S1C1.TIF	S1C2.TIF	S2C1.TIF	1	1	2	1	2	1	200	846	621012	621862	1608	1615	622058	-32768	1715	178.937999999966	-32768	-32768	-32768	-32768	-32768	-32768	-32768	-32768	-32768	-32768	-32768	-654647.062	622054	622111	58	507.799987792969	362.299987792969	288.899993896484	372
2	areg1009s	r	0	r	w	25	1	2	29	125	1	S1C3.TIF	S1C2.TIF	S2C1.TIF	1	1	2	3	2	1	200	516	623822	624372	1752	1744	624586	-32768	1739	196.369999999995	624582	624626	45	503.299987792969	365.600006103516	339	366.200012207031	152.399993896484	372.299987792969	4.71452189052207	-179.790852583608	192.369999999995	624658	624716	59	318.100006103516	366.5	718.700012207031	364.899993896484
2	areg1009s	r	0	r	w	25	1	2	30	126	1	S1C3.TIF	S1C2.TIF	S2C1.TIF	1	1	2	3	2	1	200	644	626229	626879	1598	1600	627103	-32768	1536	206.687000000034	-32768	-32768	-32768	-32768	-32768	-32768	-32768	-32768	-32768	-32768	-32768	-659664.313	627099	627144	46	506.200012207031	363.899993896484	690.099975585938	369.200012207031
2	areg1009s	r	0	r	w	25	1	2	31	127	1	S2C2.TIF	S2C3.TIF	S1C1.TIF	2	2	1	2	3	1	200	812	628447	629247	1597	1593	629488	-32768	1621	224.298999999999	-32768	-32768	-32768	-32768	-32768	-32768	-32768	-32768	-32768	-32768	-32768	-662031.701	629484	629532	49	503.600006103516	367.299987792969	697	369.899993896484
2	areg1009s	r	0	r	w	25	0	2	32	128	-1	S2C3.TIF	S2C1.TIF	S1C3.TIF	2	2	1	3	1	3	200	592	631189	631789	1583	1583	631962	-32768	1597	156.415999999968	631958	632004	47	511.399993896484	366.200012207031	694.599975585938	362	151.300003051758	330.200012207031	5.25819960273854	1.3152147490438	152.415999999968	632042	632097	56	706	362.600006103516	325.399993896484	360.899993896484
2	areg1009s	r	0	r	w	25	1	2	33	129	1	S2C3.TIF	S2C1.TIF	S1C2.TIF	2	2	1	3	1	2	200	765	633196	633946	1549	1566	634165	-32768	1654	201.780000000028	-32768	-32768	-32768	-32768	-32768	-32768	-32768	-32768	-32768	-32768	-32768	-666731.22	634161	634206	46	510.899993896484	358	692.5	366.899993896484
2	areg1009s	r	0	r	w	25	0	2	34	130	1	S2C3.TIF	S2C1.TIF	S1C3.TIF	2	2	1	3	1	3	200	591	635788	636388	1707	1704	636599	-32768	1729	193.746999999974	636594	636637	44	509.700012207031	365.399993896484	342.5	365.899993896484	134.399993896484	341	4.79772632114029	-179.828860429069	188.746999999974	636880	636936	57	315.299987792969	374.100006103516	677.599975585938	368.200012207031
2	areg1009s	r	0	r	w	25	0	2	35	131	-1	S2C2.TIF	S2C3.TIF	S1C2.TIF	2	2	1	2	3	2	200	543	638523	639073	1768	1751	639303	-32768	1649	212.974000000046	-32768	-32768	-32768	-32768	-32768	-32768	-32768	-32768	-32768	-32768	-32768	-671858.026	639299	639414	116	502.600006103516	368.299987792969	325.899993896484	374.899993896484
2	areg1009s	r	0	r	w	25	1	2	36	132	1	S1C1.TIF	S1C2.TIF	S2C3.TIF	1	1	2	1	2	3	200	522	640952	641502	1679	1671	641742	-32768	1641	223.47900000005	641738	641778	41	504.799987792969	365.399993896484	630.299987792969	369.100006103516	121.800003051758	318.799987792969	3.60789319600441	-1.6911496496705	219.47900000005	642511	642567	57	284.5	370.100006103516	666.099975585938	375.899993896484
2	areg1009s	r	0	r	w	25	1	2	37	133	-1	S2C1.TIF	S2C2.TIF	S1C3.TIF	2	2	1	1	2	3	200	646	644186	644836	1521	1507	645089	-32768	1531	235.844999999972	-32768	-32768	-32768	-32768	-32768	-32768	-32768	-32768	-32768	-32768	-32768	-677621.155	645085	645131	47	509.200012207031	361.799987792969	327.700012207031	368.100006103516
2	areg1009s	r	0	r	w	25	1	2	38	134	1	S2C2.TIF	S2C3.TIF	S1C1.TIF	2	2	1	2	3	1	200	876	646897	647797	1564	1583	647861	-32768	1603	46.5659999999916	-32768	-32768	-32768	-32768	-32768	-32768	-32768	-32768	-32768	-32768	-32768	-680582.434	648042	648089	48	510.700012207031	358.299987792969	708.099975585938	355.5
2	areg1009s	r	0	r	w	25	1	2	39	135	1	S1C2.TIF	S1C1.TIF	S2C3.TIF	1	1	2	2	1	3	200	865	649571	650421	1615	1623	650658	-32768	1682	219.991999999969	-32768	-32768	-32768	-32768	-32768	-32768	-32768	-32768	-32768	-32768	-32768	-683206.008	650654	650699	46	504.899993896484	366.600006103516	665.599975585938	376.799987792969
2	areg1009s	r	0	r	w	25	0	2	40	136	-1	S2C1.TIF	S2C3.TIF	S1C1.TIF	2	2	1	1	3	1	200	580	652504	653104	1631	1627	653320	-32768	1618	199.101000000024	653316	653361	46	510.5	361.899993896484	708.799987792969	379.200012207031	159.300003051758	399.299987792969	5.70365407662548	-5.00022837212402	195.101000000024	653693	653747	55	706.099975585938	366.100006103516	343	373.200012207031
2	areg1009s	r	0	r	w	25	0	2	41	137	1	S2C3.TIF	S2C2.TIF	S1C3.TIF	2	2	1	3	2	3	200	513	655063	655613	1644	1648	655855	-32768	1631	224.945999999996	655849	655926	78	506.5	364.799987792969	649.700012207031	370.399993896484	134.199996948242	250.699996948242	4.11809707448573	-2.24270587251163	218.945999999996	656023	656054	32	663.400024414062	367.899993896484	703.299987792969	371.5
2	areg1009s	r	0	r	w	25	0	2	42	138	1	S2C2.TIF	S2C3.TIF	S1C2.TIF	2	2	1	2	3	2	200	964	657713	658663	1744	1756	658909	-32768	1850	228.782000000007	-32768	-32768	-32768	-32768	-32768	-32768	-32768	-32768	-32768	-32768	-32768	-691448.218	658905	658951	47	507.600006103516	358.399993896484	691.900024414062	364.799987792969
2	areg1009s	r	0	r	w	25	1	2	43	139	1	S2C2.TIF	S2C1.TIF	S1C3.TIF	2	2	1	2	1	3	200	601	660616	661216	1670	1663	661452	-32768	1617	218.508000000031	-32768	-32768	-32768	-32768	-32768	-32768	-32768	-32768	-32768	-32768	-32768	-694001.492	661448	661494	47	505.100006103516	363.299987792969	689.299987792969	376.299987792969
2	areg1009s	r	0	r	w	25	1	2	44	140	1	S1C1.TIF	S1C3.TIF	S2C2.TIF	1	1	2	1	3	2	200	940	663553	664503	1675	1679	664784	-32768	1876	263.72900000005	-32768	-32768	-32768	-32768	-32768	-32768	-32768	-32768	-32768	-32768	-32768	-697288.271	664780	664825	46	506.600006103516	374.600006103516	672.799987792969	378.299987792969
2	areg1009s	r	0	r	w	25	0	2	45	141	1	S2C3.TIF	S2C2.TIF	S1C3.TIF	2	2	1	3	2	3	200	769	666929	667729	1808	1827	667946	-32768	1906	199.935999999987	-32768	-32768	-32768	-32768	-32768	-32768	-32768	-32768	-32768	-32768	-32768	-700514.064	667942	667990	49	510.899993896484	366.399993896484	708.5	376.899993896484
2	areg1009s	r	0	r	w	25	1	2	46	142	1	S2C3.TIF	S2C2.TIF	S1C1.TIF	2	2	1	3	2	1	200	570	669470	670070	1728	1689	670287	-32768	1625	200.032000000007	-32768	-32768	-32768	-32768	-32768	-32768	-32768	-32768	-32768	-32768	-32768	-702854.968	670283	670328	46	509.899993896484	369.5	701.099975585938	380.600006103516
2	areg1009s	r	0	r	w	25	0	2	47	143	1	S1C2.TIF	S1C1.TIF	S2C2.TIF	1	1	2	2	1	2	200	667	671882	672582	1728	1722	672921	-32768	1831	322.53899999999	-32768	-32768	-32768	-32768	-32768	-32768	-32768	-32768	-32768	-32768	-32768	-705366.461	672917	672966	50	507.799987792969	373.100006103516	697.599975585938	375.700012207031
2	areg1009s	r	0	r	w	25	0	2	48	144	-1	S1C3.TIF	S1C2.TIF	S2C3.TIF	1	1	2	3	2	3	200	583	675299	675899	1425	1449	676115	-32768	1533	198.359999999986	-32768	-32768	-32768	-32768	-32768	-32768	-32768	-32768	-32768	-32768	-32768	-708684.64	676112	676144	33	515.400024414062	367.5	326.399993896484	369
2	areg1009s	r	0	r	w	25	0	2	49	145	-1	S1C2.TIF	S1C3.TIF	S2C2.TIF	1	1	2	2	3	2	200	621	678124	678774	1611	1630	679010	-32768	1689	218.152000000002	679006	679052	47	502.799987792969	370.399993896484	694.400024414062	375.399993896484	151.899993896484	380.600006103516	5.49973140277036	-1.49915857937008	214.152000000002	679251	679311	61	707.400024414062	375.700012207031	314.899993896484	366.100006103516
2	areg1009s	r	0	r	w	25	0	2	50	146	-1	S1C1.TIF	S1C3.TIF	S2C1.TIF	1	1	2	1	3	1	200	931	680952	681902	1622	1631	682080	-32768	1696	160.939000000013	682076	682120	45	503.799987792969	364.799987792969	686.599975585938	371.299987792969	154.100006103516	390.299987792969	5.24867082930377	-2.04232797500616	156.939000000013	682248	682304	57	707.099975585938	378.799987792969	331.100006103516	368
2	areg1009s	r	0	r	w	25	1	2	51	147	1	S2C3.TIF	S2C2.TIF	S1C1.TIF	2	2	1	3	2	1	200	586	684488	685088	1565	1567	685321	-32768	1570	215.893999999971	-32768	-32768	-32768	-32768	-32768	-32768	-32768	-32768	-32768	-32768	-32768	-717873.106	685316	685361	46	506.200012207031	360.399993896484	680.799987792969	370.899993896484
2	areg1009s	r	0	r	w	25	0	2	52	148	1	S2C1.TIF	S2C2.TIF	S1C1.TIF	2	2	1	1	2	1	200	804	687839	688639	1546	1537	688879	-32768	1555	222.14599999995	-32768	-32768	-32768	-32768	-32768	-32768	-32768	-32768	-32768	-32768	-32768	-721424.854	688875	688919	45	507.5	367.899993896484	684.900024414062	365
2	areg1009s	r	0	r	w	25	1	2	53	149	1	S2C1.TIF	S2C2.TIF	S1C3.TIF	2	2	1	1	2	3	200	924	690554	691504	1412	1433	691738	-32768	1489	216.758999999962	-32768	-32768	-32768	-32768	-32768	-32768	-32768	-32768	-32768	-32768	-32768	-724289.241	691734	691780	47	502.5	362.299987792969	684.799987792969	366.799987792969
2	areg1009s	r	0	r	w	25	0	2	54	150	-1	S2C3.TIF	S2C2.TIF	S1C3.TIF	2	2	1	3	2	3	200	993	694011	695011	1679	1701	695236	-32768	1816	208.491999999969	695232	695275	44	506	378.200012207031	683.700012207031	378	160.5	408	5.09899923884167	0.0646757006010775	204.491999999969	695652	695715	64	722.599975585938	380	326.200012207031	373.100006103516
2	areg1009s	r	0	r	w	25	1	2	55	151	1	S2C1.TIF	S2C3.TIF	S1C2.TIF	2	2	1	1	3	2	200	675	773852	774552	2045	2086	774724	-32768	2235	154.89300000004	-32768	-32768	-32768	-32768	-32768	-32768	-32768	-32768	-32768	-32768	-32768	-807337.107	774720	774765	46	504.399993896484	384.299987792969	689.400024414062	388.600006103516
2	areg1009s	r	0	r	w	25	1	2	56	152	1	S1C3.TIF	S1C1.TIF	S2C2.TIF	1	1	2	3	1	2	200	856	776584	777434	1996	2015	777613	-32768	2101	162.119999999995	777608	777652	45	508.5	383.399993896484	321.299987792969	380.399993896484	145.5	352.399993896484	5.37228653104862	179.079924558025	157.119999999995	777715	777784	70	303.299987792969	383.299987792969	744.200012207031	377
2	areg1009s	r	0	r	w	25	1	2	57	153	-1	S2C3.TIF	S2C2.TIF	S1C1.TIF	2	2	1	3	2	1	200	828	779423	780273	1965	1972	780464	-32768	1996	174.462999999989	-32768	-32768	-32768	-32768	-32768	-32768	-32768	-32768	-32768	-32768	-32768	-813057.537	780461	780497	37	499.200012207031	382.5	315.700012207031	374.5
2	areg1009s	r	0	r	w	25	1	2	58	154	-1	S1C1.TIF	S1C2.TIF	S2C3.TIF	1	1	2	1	2	3	200	773	781855	782655	1772	1793	782877	-32768	1942	204.800000000047	-32768	-32768	-32768	-32768	-32768	-32768	-32768	-32768	-32768	-32768	-32768	-815440.2	782872	782917	46	506.799987792969	377.899993896484	319.899993896484	379.5
2	areg1009s	r	0	r	w	25	1	2	59	155	-1	S2C3.TIF	S2C1.TIF	S1C2.TIF	2	2	1	3	1	2	200	901	784060	784960	1855	1863	785193	-32768	1951	215.53899999999	-32768	-32768	-32768	-32768	-32768	-32768	-32768	-32768	-32768	-32768	-32768	-817745.461	785190	785223	34	504.399993896484	380.100006103516	314.399993896484	389
2	areg1009s	r	0	r	w	25	0	2	60	156	-1	S2C2.TIF	S2C3.TIF	S1C2.TIF	2	2	1	2	3	2	200	891	786277	787177	1968	1981	787399	-32768	1989	205.398999999976	787395	787441	47	507.100006103516	379.100006103516	681.700012207031	376.700012207031	143.5	345.100006103516	5.01051917462838	0.78978822926885	201.398999999976	787487	787542	56	693.799987792969	381	326.600006103516	384.899993896484
2	areg1009s	r	0	r	w	25	0	2	61	157	1	S1C2.TIF	S1C1.TIF	S2C2.TIF	1	1	2	2	1	2	200	990	789075	790075	1981	2023	790264	-32768	2109	171.66399999999	-32768	-32768	-32768	-32768	-32768	-32768	-32768	-32768	-32768	-32768	-32768	-822860.336	790260	790308	49	502.5	380.5	689.299987792969	384.700012207031
2	areg1009s	r	0	r	w	25	1	2	62	158	1	S1C2.TIF	S1C1.TIF	S2C3.TIF	1	1	2	2	1	3	200	525	791346	791896	1704	1705	792228	-32768	1765	314.861000000034	-32768	-32768	-32768	-32768	-32768	-32768	-32768	-32768	-32768	-32768	-32768	-824681.139	792225	792271	47	502.100006103516	373.5	688.099975585938	376.700012207031
2	areg1009s	r	0	r	w	25	0	2	63	159	1	S1C2.TIF	S1C3.TIF	S2C2.TIF	1	1	2	2	3	2	200	550	793331	793881	1934	1940	794088	-32768	2027	189.366000000038	794084	794117	34	506.899993896484	376.200012207031	319.299987792969	385.399993896484	156.5	337.799987792969	5.3895768341286	-177.185056075201	185.366000000038	794214	794280	67	319.5	384.200012207031	702.299987792969	371.899993896484
2	areg1009s	r	0	r	w	25	0	2	64	160	1	S1C3.TIF	S1C1.TIF	S2C3.TIF	1	1	2	3	1	3	200	845	795327	796177	1897	1923	796376	-32768	1956	181.486999999965	-32768	-32768	-32768	-32768	-32768	-32768	-32768	-32768	-32768	-32768	-32768	-828962.513	796371	796417	47	504.299987792969	372.899993896484	703.299987792969	378.100006103516
2	areg1009s	r	0	r	w	25	0	2	65	161	1	S2C2.TIF	S2C3.TIF	S1C2.TIF	2	2	1	2	3	2	200	682	797922	798622	1735	1742	798816	-32768	1801	176.623999999953	-32768	-32768	-32768	-32768	-32768	-32768	-32768	-32768	-32768	-32768	-32768	-831407.376	798815	798906	92	494.5	369	698.5	378.200012207031
2	areg1009s	r	0	r	w	25	1	2	66	162	1	S2C1.TIF	S2C2.TIF	S1C3.TIF	2	2	1	1	2	3	200	680	800323	801023	1784	1772	801202	-32768	1803	161.753999999957	-32768	-32768	-32768	-32768	-32768	-32768	-32768	-32768	-32768	-32768	-32768	-833808.246	801197	801241	45	501.399993896484	369.100006103516	683.299987792969	381.899993896484
2	areg1009s	r	0	r	w	25	1	2	67	163	-1	S2C2.TIF	S2C1.TIF	S1C3.TIF	2	2	1	2	1	3	200	649	802539	803189	1737	1742	803406	-32768	1805	199.94299999997	803403	803447	45	501.5	368.399993896484	687.900024414062	376.299987792969	148.399993896484	353.200012207031	5.35346685237819	-2.43383845002854	196.94299999997	803529	803594	66	696.099975585938	381.5	310.799987792969	381.399993896484
2	areg1009s	r	0	r	w	25	0	2	68	164	1	S1C3.TIF	S1C2.TIF	S2C3.TIF	1	1	2	3	2	3	200	833	805303	806153	1782	1792	806330	-32768	1845	160.317000000039	-32768	-32768	-32768	-32768	-32768	-32768	-32768	-32768	-32768	-32768	-32768	-838937.683	806327	806371	45	501.5	370.200012207031	673.5	373.600006103516
2	areg1009s	r	0	r	w	25	1	2	69	165	-1	S1C1.TIF	S1C3.TIF	S2C2.TIF	1	1	2	1	3	2	200	675	807812	808512	1949	1961	808714	-32768	1944	184.736000000034	-32768	-32768	-32768	-32768	-32768	-32768	-32768	-32768	-32768	-32768	-32768	-841297.264	808709	808756	48	497	375.299987792969	304.399993896484	380.5
2	areg1009s	r	0	r	w	25	0	2	70	166	-1	S1C2.TIF	S1C3.TIF	S2C2.TIF	1	1	2	2	3	2	200	915	810531	811431	1776	1778	811644	-32768	1812	195.826000000001	811641	811689	49	492.899993896484	370.600006103516	693.599975585938	383.200012207031	144.100006103516	337.700012207031	5.77036963540528	-3.60265627048957	192.826000000001	811769	811836	68	699.400024414062	387.399993896484	275.200012207031	377.600006103516
2	areg1009s	r	0	r	w	25	0	2	71	167	-1	S1C1.TIF	S1C3.TIF	S2C1.TIF	1	1	2	1	3	1	200	506	813646	814146	1690	1691	814331	-32768	1723	167.972999999998	-32768	-32768	-32768	-32768	-32768	-32768	-32768	-32768	-32768	-32768	-32768	-846931.027	814327	814374	48	503.200012207031	364.700012207031	300.799987792969	377.5
2	areg1009s	r	0	r	w	25	0	2	72	168	-1	S1C2.TIF	S1C1.TIF	S2C2.TIF	1	1	2	2	1	2	200	685	815449	816149	1808	1804	816394	-32768	1771	228.278000000049	-32768	-32768	-32768	-32768	-32768	-32768	-32768	-32768	-32768	-32768	-32768	-848933.722	816390	816432	43	497.5	371.399993896484	314.899993896484	364.600006103516
2	areg1009s	r	0	r	w	25	0	2	73	169	-1	S2C1.TIF	S2C2.TIF	S1C1.TIF	2	2	1	1	2	1	200	777	817491	818291	1965	2008	818518	-32768	2168	209.496000000043	818515	818559	45	501.299987792969	385	652.700012207031	390.899993896484	156.899993896484	368.200012207031	4.35388697549528	-2.23487912284617	206.496000000043	818608	818671	64	668.099975585938	395	312.899993896484	396.5
2	areg1009s	r	0	r	w	25	1	2	74	170	1	S2C3.TIF	S2C1.TIF	S1C2.TIF	2	2	1	3	1	2	200	548	819770	820320	2022	2037	820367	-32768	2053	30.2530000000261	-32768	-32768	-32768	-32768	-32768	-32768	-32768	-32768	-32768	-32768	-32768	-853104.747	820591	820637	47	504.700012207031	386.799987792969	683.099975585938	380.399993896484
2	areg1009s	r	0	r	w	25	1	2	75	171	-1	S2C2.TIF	S2C3.TIF	S1C1.TIF	2	2	1	2	3	1	200	608	821670	822270	1905	1882	822458	-32768	1838	171.349000000046	822454	822499	46	505	377.700012207031	697.299987792969	385.899993896484	146.800003051758	331.100006103516	5.52297685105659	-2.44873265812557	167.349000000046	822587	822643	57	707.099975585938	387	339	379.299987792969
2	areg1009s	r	0	r	w	25	0	2	76	172	1	S2C1.TIF	S2C2.TIF	S1C1.TIF	2	2	1	1	2	1	200	834	823762	824612	1839	1844	824803	-32768	1905	173.543999999994	-32768	-32768	-32768	-32768	-32768	-32768	-32768	-32768	-32768	-32768	-32768	-857397.456	824800	824850	51	511.600006103516	379.399993896484	707.400024414062	376.899993896484
2	areg1009s	r	0	r	w	25	1	2	77	173	-1	S1C3.TIF	S1C2.TIF	S2C1.TIF	1	1	2	3	2	1	200	601	826483	827083	1826	1823	827262	-32768	1816	161.383999999962	827257	827303	47	494.100006103516	373.600006103516	685.900024414062	384.200012207031	152.699996948242	362.100006103516	5.512034093012	-3.17238316733631	156.383999999962	827852	827908	57	710.799987792969	377.299987792969	310.100006103516	381
2	areg1009s	r	0	r	w	25	1	2	78	174	-1	S1C2.TIF	S1C1.TIF	S2C3.TIF	1	1	2	2	1	3	200	781	829569	830369	1848	1857	830586	-32768	1951	199.920000000042	-32768	-32768	-32768	-32768	-32768	-32768	-32768	-32768	-32768	-32768	-32768	-863154.08	830581	830627	47	499.399993896484	379.899993896484	330.200012207031	386.200012207031
2	areg1009s	r	0	r	w	25	1	2	79	175	-1	S2C3.TIF	S2C2.TIF	S1C1.TIF	2	2	1	3	2	1	200	613	831866	832516	1700	1683	832748	-32768	1626	215.133999999962	-32768	-32768	-32768	-32768	-32768	-32768	-32768	-32768	-32768	-32768	-32768	-865300.866	832744	832788	45	496.399993896484	358.899993896484	316.5	369.799987792969
2	areg1009s	r	0	r	w	25	0	2	80	176	1	S1C1.TIF	S1C3.TIF	S2C1.TIF	1	1	2	1	3	1	200	798	834398	835198	1737	1742	835396	-32768	1768	180.148000000045	-32768	-32768	-32768	-32768	-32768	-32768	-32768	-32768	-32768	-32768	-32768	-867983.852	835393	835440	48	490.799987792969	369.100006103516	682.700012207031	377.700012207031
2	areg1009s	r	0	r	w	25	0	2	81	177	1	S1C3.TIF	S1C1.TIF	S2C3.TIF	1	1	2	3	1	3	200	714	837400	838100	1626	1635	838328	-32768	1652	210.506999999983	-32768	-32768	-32768	-32768	-32768	-32768	-32768	-32768	-32768	-32768	-32768	-870885.493	838323	838370	48	491.299987792969	372.600006103516	694.900024414062	373.399993896484
2	areg1009s	r	0	r	w	25	0	2	82	178	-1	S2C1.TIF	S2C3.TIF	S1C1.TIF	2	2	1	1	3	1	200	692	840137	840837	1844	1862	841039	-32768	1853	185.076000000001	-32768	-32768	-32768	-32768	-32768	-32768	-32768	-32768	-32768	-32768	-32768	-873621.924	841035	841080	46	490.200012207031	374.200012207031	311.5	378.5
2	areg1009s	r	0	r	w	25	1	2	83	179	-1	S1C3.TIF	S1C1.TIF	S2C2.TIF	1	1	2	3	1	2	200	881	842753	843653	1577	1593	843883	-32768	1713	213.646999999997	-32768	-32768	-32768	-32768	-32768	-32768	-32768	-32768	-32768	-32768	-32768	-876437.353	843878	843923	46	484.899993896484	364.5	309.600006103516	371
2	areg1009s	r	0	r	w	25	0	2	84	180	1	S1C1.TIF	S1C3.TIF	S2C1.TIF	1	1	2	1	3	1	200	883	845220	846120	1696	1719	846358	-32768	1864	220.082000000053	-32768	-32768	-32768	-32768	-32768	-32768	-32768	-32768	-32768	-32768	-32768	-878905.918	846354	846400	47	489.299987792969	371.899993896484	670.900024414062	378.200012207031
2	areg1009s	r	0	r	w	25	0	2	85	181	-1	S1C1.TIF	S1C2.TIF	S2C1.TIF	1	1	2	1	2	1	200	840	848985	849835	1740	1758	849878	-32768	1756	25.9910000000382	-32768	-32768	-32768	-32768	-32768	-32768	-32768	-32768	-32768	-32768	-32768	-882620.009	850078	850121	44	490.100006103516	376.600006103516	329.799987792969	374
2	areg1009s	r	0	r	w	25	1	2	86	182	-1	S1C2.TIF	S1C3.TIF	S2C1.TIF	1	1	2	2	3	1	200	515	851780	852330	1617	1611	852581	-32768	1582	233.78899999999	-32768	-32768	-32768	-32768	-32768	-32768	-32768	-32768	-32768	-32768	-32768	-885115.211	852577	852618	42	492	370.100006103516	326.700012207031	370.700012207031
2	areg1009s	r	0	r	w	25	1	2	87	183	1	S1C2.TIF	S1C3.TIF	S2C1.TIF	1	1	2	2	3	1	200	755	854185	854935	1608	1612	855169	-32768	1667	217.14300000004	-32768	-32768	-32768	-32768	-32768	-32768	-32768	-32768	-32768	-32768	-32768	-887719.857	855165	855209	45	495.799987792969	372.399993896484	670.900024414062	371.200012207031
2	areg1009s	r	0	r	w	25	0	2	88	184	1	S1C3.TIF	S1C2.TIF	S2C3.TIF	1	1	2	3	2	3	200	619	856734	857384	1697	1688	857620	-32768	1699	218.613000000012	-32768	-32768	-32768	-32768	-32768	-32768	-32768	-32768	-32768	-32768	-32768	-890169.387	857617	857662	46	489.600006103516	367.5	675.5	371.799987792969
2	areg1009s	r	0	r	w	25	1	2	89	185	-1	S1C3.TIF	S1C2.TIF	S2C1.TIF	1	1	2	3	2	1	200	750	858945	859695	1777	1798	859887	-32768	1914	175.025999999954	-32768	-32768	-32768	-32768	-32768	-32768	-32768	-32768	-32768	-32768	-32768	-892479.974	859883	859928	46	498.399993896484	372.100006103516	316.100006103516	374
2	areg1009s	r	0	r	w	25	1	2	90	186	-1	S2C1.TIF	S2C3.TIF	S1C2.TIF	2	2	1	1	3	2	200	873	861712	862612	1797	1800	862863	-32768	1813	233.390999999945	-32768	-32768	-32768	-32768	-32768	-32768	-32768	-32768	-32768	-32768	-32768	-895397.609	862860	862906	47	493.899993896484	370.200012207031	317.399993896484	377.200012207031
2	areg1009s	r	0	r	w	25	0	2	91	187	-1	S1C3.TIF	S1C1.TIF	S2C3.TIF	1	1	2	3	1	3	200	703	864237	864937	1638	1646	865166	-32768	1682	212.395000000019	-32768	-32768	-32768	-32768	-32768	-32768	-32768	-32768	-32768	-32768	-32768	-897721.605	865161	865203	43	492.799987792969	368.899993896484	322.600006103516	370.100006103516
2	areg1009s	r	0	r	w	25	1	2	92	188	-1	S1C2.TIF	S1C1.TIF	S2C3.TIF	1	1	2	2	1	3	200	893	866742	867642	1641	1645	867843	-32768	1628	182.930000000051	-32768	-32768	-32768	-32768	-32768	-32768	-32768	-32768	-32768	-32768	-32768	-900428.07	867839	867872	34	499.799987792969	377.5	303.5	377.100006103516
2	areg1009s	r	0	r	w	25	0	2	93	189	-1	S2C2.TIF	S2C1.TIF	S1C2.TIF	2	2	1	2	1	2	200	578	868985	869585	1563	1545	869831	-32768	1537	229.180999999982	869827	869871	45	495.600006103516	369.200012207031	663.599975585938	370.299987792969	144.800003051758	362.200012207031	4.82768894598867	-0.37567852703813	225.180999999982	869897	869950	54	678.099975585938	367.5	326.100006103516	375.200012207031
2	areg1009s	r	0	r	w	25	1	2	94	190	-1	S1C1.TIF	S1C3.TIF	S2C2.TIF	1	1	2	1	3	2	200	580	871427	872027	1631	1623	872287	-32768	1635	242.896999999997	-32768	-32768	-32768	-32768	-32768	-32768	-32768	-32768	-32768	-32768	-32768	-904812.103	872283	872329	47	484.799987792969	370.100006103516	307.799987792969	371.5
2	areg1009s	r	0	r	w	25	0	2	95	191	-1	S2C3.TIF	S2C1.TIF	S1C3.TIF	2	2	1	3	1	3	200	980	873916	874916	1661	1682	875110	-32768	1689	177.476000000024	-32768	-32768	-32768	-32768	-32768	-32768	-32768	-32768	-32768	-32768	-32768	-907700.524	875105	875148	44	492.299987792969	374	320.899993896484	378.700012207031
2	areg1009s	r	0	r	w	25	1	2	96	192	1	S2C1.TIF	S2C3.TIF	S1C2.TIF	2	2	1	1	3	2	200	868	877371	878271	1634	1637	878519	-32768	1630	230.494999999995	-32768	-32768	-32768	-32768	-32768	-32768	-32768	-32768	-32768	-32768	-32768	-911056.505	878516	878560	45	484.899993896484	376.5	670.299987792969	369.700012207031
2	areg1009s	r	0	r	w	25	1	3	1	193	-1	S2C1.TIF	S2C3.TIF	S1C2.TIF	2	2	1	1	3	2	200	796	883729	884529	1864	1877	884733	-32768	1938	187.315999999992	-32768	-32768	-32768	-32768	-32768	-32768	-32768	-32768	-32768	-32768	-32768	-917313.684	884728	884773	46	496.200012207031	375.899993896484	323.5	383.700012207031
2	areg1009s	r	0	r	w	25	1	3	2	194	-1	S2C2.TIF	S2C3.TIF	S1C1.TIF	2	2	1	2	3	1	200	789	886341	887141	1644	1640	887350	-32768	1715	191.062999999966	-32768	-32768	-32768	-32768	-32768	-32768	-32768	-32768	-32768	-32768	-32768	-919926.937	887346	887393	48	493.700012207031	375.299987792969	310.5	382.600006103516
2	areg1009s	r	0	r	w	25	1	3	3	195	1	S1C2.TIF	S1C1.TIF	S2C3.TIF	1	1	2	2	1	3	200	544	889109	889659	1721	1685	889859	-32768	1610	182.371999999974	-32768	-32768	-32768	-32768	-32768	-32768	-32768	-32768	-32768	-32768	-32768	-922444.628	889855	889903	49	494.5	370.700012207031	702	372.299987792969
2	areg1009s	r	0	r	w	25	1	3	4	196	1	S1C1.TIF	S1C2.TIF	S2C3.TIF	1	1	2	1	2	3	200	695	891521	892221	1753	1764	892447	-32768	1770	209.177000000025	-32768	-32768	-32768	-32768	-32768	-32768	-32768	-32768	-32768	-32768	-32768	-925005.823	892443	892489	47	496.799987792969	374.899993896484	684	380.299987792969
2	areg1009s	r	0	r	w	25	0	3	5	197	1	S1C2.TIF	S1C3.TIF	S2C2.TIF	1	1	2	2	3	2	200	641	894303	894953	1886	1884	895121	-32768	1867	151.283999999985	895117	895162	46	496.799987792969	376	324	376.299987792969	132	331	4.9584002237482	-179.900938358695	147.283999999985	895469	895491	23	679.099975585938	380.299987792969	707.400024414062	382.600006103516
2	areg1009s	r	0	r	w	25	1	3	6	198	1	S1C1.TIF	S1C2.TIF	S2C3.TIF	1	1	2	1	2	3	200	569	897278	897878	1756	1742	898058	-32768	1760	162.478000000003	-32768	-32768	-32768	-32768	-32768	-32768	-32768	-32768	-32768	-32768	-32768	-930663.522	898054	898099	46	500.600006103516	370.299987792969	690.099975585938	378.200012207031
2	areg1009s	r	0	r	w	25	0	3	7	199	1	S1C2.TIF	S1C1.TIF	S2C2.TIF	1	1	2	2	1	2	200	840	901146	901996	1628	1602	902247	-32768	1539	233.521999999997	902243	902286	44	492.299987792969	373.100006103516	668.299987792969	360	144.5	377	5.06426558827849	4.2690025956918	229.521999999997	902453	902472	20	680	360.399993896484	710.599975585938	368.100006103516
2	areg1009s	r	0	r	w	25	0	3	8	200	1	S1C3.TIF	S1C1.TIF	S2C3.TIF	1	1	2	3	1	3	200	730	904428	905178	1765	1765	905428	-32768	1775	232.773999999976	905424	905467	44	492.600006103516	377.5	322.799987792969	382.899993896484	159.600006103516	391.100006103516	4.87478780271614	-178.173936320327	228.773999999976	905509	905573	65	299.700012207031	386.799987792969	710	375.600006103516
2	areg1009s	r	0	r	w	25	1	3	9	201	-1	S1C2.TIF	S1C3.TIF	S2C1.TIF	1	1	2	2	3	1	200	918	907362	908262	2010	2014	908473	-32768	2036	193.587999999989	908468	908508	41	497.100006103516	389.200012207031	633.200012207031	388.5	143.199996948242	352	3.91097161540843	0.295540970153706	188.587999999989	908531	908586	56	645.799987792969	387.299987792969	296.600006103516	388.5
2	areg1009s	r	0	r	w	25	0	3	10	202	1	S1C2.TIF	S1C3.TIF	S2C2.TIF	1	1	2	2	3	2	200	713	910289	910989	1890	1869	911211	-32768	1805	204.557999999961	-32768	-32768	-32768	-32768	-32768	-32768	-32768	-32768	-32768	-32768	-32768	-943774.442	911207	911253	47	496.200012207031	376.399993896484	693.900024414062	381.200012207031
2	areg1009s	r	0	r	w	25	0	3	11	203	1	S1C1.TIF	S1C2.TIF	S2C1.TIF	1	1	2	1	2	1	200	660	912851	913501	1698	1687	913733	-32768	1593	214.951000000001	-32768	-32768	-32768	-32768	-32768	-32768	-32768	-32768	-32768	-32768	-32768	-946286.049	913729	913774	46	502.700012207031	372.899993896484	692.599975585938	369.399993896484
2	areg1009s	r	0	r	w	25	1	3	12	204	1	S2C1.TIF	S2C3.TIF	S1C2.TIF	2	2	1	1	3	2	200	553	915558	916108	1620	1602	916358	-32768	1628	233.042999999947	-32768	-32768	-32768	-32768	-32768	-32768	-32768	-32768	-32768	-32768	-32768	-948892.957	916353	916398	46	497	376.600006103516	670.599975585938	374.899993896484
2	areg1009s	r	0	r	w	25	1	3	13	205	-1	S1C1.TIF	S1C2.TIF	S2C3.TIF	1	1	2	1	2	3	200	628	918192	918842	1785	1798	919038	-32768	1840	177.834000000032	-32768	-32768	-32768	-32768	-32768	-32768	-32768	-32768	-32768	-32768	-32768	-951628.166	919034	919079	46	491.399993896484	377.399993896484	313	386.399993896484
2	areg1009s	r	0	r	w	25	1	3	14	206	1	S1C2.TIF	S1C3.TIF	S2C1.TIF	1	1	2	2	3	1	200	535	920816	921366	1697	1690	921601	-32768	1674	217.809000000008	-32768	-32768	-32768	-32768	-32768	-32768	-32768	-32768	-32768	-32768	-32768	-954151.191	921597	921642	46	496.600006103516	370.799987792969	673.299987792969	374
2	areg1009s	r	0	r	w	25	1	3	15	207	1	S2C1.TIF	S2C2.TIF	S1C3.TIF	2	2	1	1	2	3	200	863	923787	924637	1714	1695	924867	-32768	1696	212.989999999991	-32768	-32768	-32768	-32768	-32768	-32768	-32768	-32768	-32768	-32768	-32768	-957422.01	924863	924967	105	492.700012207031	369.399993896484	670.099975585938	377.5
2	areg1009s	r	0	r	w	25	0	3	16	208	-1	S1C3.TIF	S1C2.TIF	S2C3.TIF	1	1	2	3	2	3	200	792	926562	927362	1574	1583	927575	-32768	1683	195.902000000002	-32768	-32768	-32768	-32768	-32768	-32768	-32768	-32768	-32768	-32768	-32768	-960147.098	927571	927599	29	498.200012207031	369.5	344.5	360.299987792969
2	areg1009s	r	0	r	w	25	1	3	17	209	1	S1C1.TIF	S1C3.TIF	S2C2.TIF	1	1	2	1	3	2	200	885	929682	930582	1787	1785	930824	-32768	1743	224.819000000018	930820	930910	91	491.600006103516	375.899993896484	628	376.100006103516	128.399993896484	370	3.92518390048568	-0.0840168014155137	220.819000000018	930989	931022	34	644.299987792969	371.899993896484	696.099975585938	376.299987792969
2	areg1009s	r	0	r	w	25	1	3	18	210	-1	S2C3.TIF	S2C2.TIF	S1C1.TIF	2	2	1	3	2	1	200	725	932892	933642	1689	1704	933876	-32768	1714	217.158000000054	-32768	-32768	-32768	-32768	-32768	-32768	-32768	-32768	-32768	-32768	-32768	-966426.842	933872	933916	45	496.700012207031	368	325.299987792969	367.899993896484
2	areg1009s	r	0	r	w	25	0	3	19	211	1	S1C3.TIF	S1C2.TIF	S2C3.TIF	1	1	2	3	2	3	200	771	935529	936329	1541	1516	936545	-32768	1490	198.555999999982	-32768	-32768	-32768	-32768	-32768	-32768	-32768	-32768	-32768	-32768	-32768	-969114.444	936541	936589	49	486.399993896484	368.100006103516	682.799987792969	361.100006103516
2	areg1009s	r	0	r	w	25	0	3	20	212	-1	S2C2.TIF	S2C1.TIF	S1C2.TIF	2	2	1	2	1	2	200	904	938527	939427	1442	1453	939667	-32768	1585	222.751000000047	-32768	-32768	-32768	-32768	-32768	-32768	-32768	-32768	-32768	-32768	-32768	-972212.249	939663	939694	32	494.799987792969	366.100006103516	306.100006103516	378.399993896484
2	areg1009s	r	0	r	w	25	0	3	21	213	1	S2C2.TIF	S2C1.TIF	S1C2.TIF	2	2	1	2	1	2	200	749	941643	942393	1778	1783	942645	-32768	1783	234.285000000033	-32768	-32768	-32768	-32768	-32768	-32768	-32768	-32768	-32768	-32768	-32768	-975178.715	942641	942689	49	485.200012207031	378.600006103516	684.200012207031	373.5
2	areg1009s	r	0	r	w	25	1	3	22	214	-1	S1C3.TIF	S1C1.TIF	S2C2.TIF	1	1	2	3	1	2	200	652	943805	944455	1529	1511	944728	-32768	1526	255.599000000046	-32768	-32768	-32768	-32768	-32768	-32768	-32768	-32768	-32768	-32768	-32768	-977240.401	944724	944766	43	490.299987792969	367.600006103516	325.700012207031	365.299987792969
2	areg1009s	r	0	r	w	25	0	3	23	215	-1	S2C1.TIF	S2C2.TIF	S1C1.TIF	2	2	1	1	2	1	200	927	946095	947045	1573	1572	947289	-32768	1633	227.376999999979	947286	947332	47	497.200012207031	370.399993896484	672.099975585938	373.5	146.600006103516	372.100006103516	5.01944305834264	-1.01835541641331	224.376999999979	947494	947549	56	684.900024414062	377.799987792969	322	374.899993896484
2	areg1009s	r	0	r	w	25	0	3	24	216	-1	S1C2.TIF	S1C3.TIF	S2C2.TIF	1	1	2	2	3	2	200	746	949410	950160	1636	1636	950378	-32768	1645	199.898000000045	950373	950413	41	491.200012207031	373.299987792969	619.299987792969	374.399993896484	152.800003051758	372.600006103516	3.68646653366261	-0.492702732725285	194.898000000045	950439	950498	60	636.099975585938	377.100006103516	293.700012207031	385.700012207031
2	areg1009s	r	0	r	w	25	1	3	25	217	-1	S1C3.TIF	S1C2.TIF	S2C1.TIF	1	1	2	3	2	1	200	566	952181	952781	1566	1535	953024	-32768	1419	225.805000000051	-32768	-32768	-32768	-32768	-32768	-32768	-32768	-32768	-32768	-32768	-32768	-985566.195	953019	953064	46	497.399993896484	363.600006103516	308	371.299987792969
2	areg1009s	r	0	r	w	25	1	3	26	218	1	S1C3.TIF	S1C1.TIF	S2C2.TIF	1	1	2	3	1	2	200	966	954820	955770	1697	1712	955962	-32768	1770	175.302000000025	955958	956000	43	495.600006103516	371.200012207031	320.399993896484	375.799987792969	137	317.200012207031	5.02899744496672	-178.494539386207	171.302000000025	956333	956361	29	674	373.700012207031	704.400024414062	372.5
2	areg1009s	r	0	r	w	25	0	3	27	219	-1	S1C2.TIF	S1C3.TIF	S2C2.TIF	1	1	2	2	3	2	200	666	958012	958712	1557	1531	958975	-32768	1531	246.388999999966	-32768	-32768	-32768	-32768	-32768	-32768	-32768	-32768	-32768	-32768	-32768	-991496.611	958971	959015	45	490.100006103516	372.399993896484	316	372.200012207031
2	areg1009s	r	0	r	w	25	0	3	28	220	1	S1C3.TIF	S1C1.TIF	S2C3.TIF	1	1	2	3	1	3	200	584	961218	961818	1663	1661	962037	-32768	1673	201.125	-32768	-32768	-32768	-32768	-32768	-32768	-32768	-32768	-32768	-32768	-32768	-994603.875	962033	962079	47	489.899993896484	366.5	683.299987792969	366.399993896484
2	areg1009s	r	0	r	w	25	1	3	29	221	1	S2C2.TIF	S2C3.TIF	S1C1.TIF	2	2	1	2	3	1	200	501	963825	964325	1763	1720	964593	-32768	1617	250.55700000003	-32768	-32768	-32768	-32768	-32768	-32768	-32768	-32768	-32768	-32768	-32768	-997110.443	964589	964634	46	492.399993896484	375.299987792969	679.599975585938	371.5
2	areg1009s	r	0	r	w	25	1	3	30	222	-1	S2C3.TIF	S2C1.TIF	S1C2.TIF	2	2	1	3	1	2	200	620	966330	966980	1425	1424	967207	-32768	1504	209.557999999961	967204	967249	46	492.600006103516	358.600006103516	683.5	361.600006103516	153.899993896484	392.600006103516	5.4784399047263	-0.901627859218328	206.557999999961	967976	968036	61	710.400024414062	368.700012207031	298.100006103516	374.600006103516
2	areg1009s	r	0	r	w	25	1	3	31	223	-1	S1C3.TIF	S1C2.TIF	S2C1.TIF	1	1	2	3	2	1	200	996	970144	971144	1504	1478	971347	-32768	1465	186.555999999982	-32768	-32768	-32768	-32768	-32768	-32768	-32768	-32768	-32768	-32768	-32768	-1003928.444	971343	971388	46	495.399993896484	358.100006103516	301.200012207031	378
2	areg1009s	r	0	r	w	25	0	3	32	224	1	S2C1.TIF	S2C2.TIF	S1C1.TIF	2	2	1	1	2	1	200	705	973217	973917	1382	1401	974193	-32768	1506	258.363000000012	-32768	-32768	-32768	-32768	-32768	-32768	-32768	-32768	-32768	-32768	-32768	-1006702.637	974188	974240	53	490	366	704.799987792969	368.399993896484
2	areg1009s	r	0	r	w	25	1	3	33	225	1	S2C2.TIF	S2C1.TIF	S1C3.TIF	2	2	1	2	1	3	200	684	975930	976630	1585	1566	976889	-32768	1520	241.542000000016	976884	976929	46	493.100006103516	363.299987792969	321.5	366.799987792969	142.699996948242	357.899993896484	4.91793418692576	-178.828873359824	236.542000000016	976967	977021	55	301.799987792969	370.200012207031	701.599975585938	368.799987792969
2	areg1009s	r	0	r	w	25	0	3	34	226	-1	S2C2.TIF	S2C1.TIF	S1C2.TIF	2	2	1	2	1	2	200	660	978919	979569	1707	1685	979768	-32768	1622	181.842999999993	979764	979799	36	486.5	375.600006103516	689.200012207031	383.799987792969	165.399993896484	357.899993896484	5.82114081766934	-2.32323576682745	177.842999999993	979861	979905	45	683.700012207031	386.100006103516	316.399993896484	377.299987792969
2	areg1009s	r	0	r	w	25	1	3	35	227	-1	S1C2.TIF	S1C1.TIF	S2C3.TIF	1	1	2	2	1	3	200	950	981560	982510	1561	1561	982749	-32768	1620	221.275999999954	-32768	-32768	-32768	-32768	-32768	-32768	-32768	-32768	-32768	-32768	-32768	-1015295.724	982745	982796	52	494.5	367.5	269.899993896484	366.5
2	areg1009s	r	0	r	w	25	0	3	36	228	-1	S2C3.TIF	S2C1.TIF	S1C3.TIF	2	2	1	3	1	3	200	522	984798	985348	1598	1598	985543	-32768	1635	177.68200000003	985540	985590	51	486.700012207031	362.799987792969	684.599975585938	368.200012207031	137.100006103516	334	5.68074738115679	-1.56752299012241	174.68200000003	985742	985807	66	691.200012207031	370.799987792969	298.399993896484	360.799987792969
2	areg1009s	r	0	r	w	25	1	3	37	229	1	S1C3.TIF	S1C1.TIF	S2C2.TIF	1	1	2	3	1	2	200	641	987647	988297	1639	1624	988511	-32768	1593	196.706000000006	-32768	-32768	-32768	-32768	-32768	-32768	-32768	-32768	-32768	-32768	-32768	-1021082.294	988507	988551	45	495.200012207031	367.100006103516	670.200012207031	375.700012207031
2	areg1009s	r	0	r	w	25	0	3	38	230	-1	S2C3.TIF	S2C2.TIF	S1C3.TIF	2	2	1	3	2	3	200	928	990307	991257	1682	1700	991491	-32768	1693	216.878999999957	-32768	-32768	-32768	-32768	-32768	-32768	-32768	-32768	-32768	-32768	-32768	-1024042.121	991487	991531	45	487.100006103516	376.200012207031	311.799987792969	380.600006103516
2	areg1009s	r	0	r	w	25	1	3	39	231	1	S2C2.TIF	S2C3.TIF	S1C1.TIF	2	2	1	2	3	1	200	756	993255	994005	1539	1539	994260	-32768	1559	236.896999999997	994256	994299	44	489.200012207031	367.899993896484	323.799987792969	373.100006103516	128.300003051758	301.700012207031	4.74840685675015	-178.197371060218	232.896999999997	994341	994398	58	308.399993896484	372.299987792969	716.700012207031	368.899993896484
2	areg1009s	r	0	r	w	25	1	3	40	232	1	S2C3.TIF	S2C2.TIF	S1C1.TIF	2	2	1	3	2	1	200	905	996954	997854	1549	1566	998073	-32768	1646	201.638000000035	-32768	-32768	-32768	-32768	-32768	-32768	-32768	-32768	-32768	-32768	-32768	-1030639.362	998068	998114	47	485.200012207031	373.600006103516	677.299987792969	371.799987792969
2	areg1009s	r	0	r	w	25	1	3	41	233	1	S1C3.TIF	S1C2.TIF	S2C1.TIF	1	1	2	3	2	1	200	890	999851	1000751	1597	1606	1000865	-32768	1648	96.5579999999609	-32768	-32768	-32768	-32768	-32768	-32768	-32768	-32768	-32768	-32768	-32768	-1033536.442	1000995	1001042	48	485.899993896484	368	667.5	367.799987792969
2	areg1009s	r	0	r	w	25	0	3	42	234	1	S1C2.TIF	S1C1.TIF	S2C2.TIF	1	1	2	2	1	2	200	753	1002679	1003429	1582	1584	1003634	-32768	1628	187.327000000048	1003630	1003670	41	488.200012207031	370.100006103516	339.899993896484	371.399993896484	124.099998474121	310.399993896484	4.25554511388276	-179.497007510405	183.327000000048	1003723	1003788	66	323	373.600006103516	703.599975585938	366.100006103516
2	areg1009s	r	0	r	w	25	1	3	43	235	-1	S2C3.TIF	S2C2.TIF	S1C1.TIF	2	2	1	3	2	1	200	898	1006352	1007252	1718	1695	1007477	-32768	1699	207.841999999946	-32768	-32768	-32768	-32768	-32768	-32768	-32768	-32768	-32768	-32768	-32768	-1040037.158	1007474	1007515	42	491.700012207031	382.299987792969	319.299987792969	388
2	areg1009s	r	0	r	w	25	0	3	44	236	-1	S1C1.TIF	S1C2.TIF	S2C1.TIF	1	1	2	1	2	1	200	596	1009644	1010244	1435	1420	1010279	-32768	1399	18.219000000041	1010509	1010554	46	484.700012207031	374.399993896484	676	363.200012207031	148.899993896484	356.399993896484	5.49869304505729	3.36028662737825	248.219000000041	1010858	1010921	64	706.599975585938	369.399993896484	311.899993896484	366.399993896484
2	areg1009s	r	0	r	w	25	1	3	45	237	1	S2C1.TIF	S2C3.TIF	S1C2.TIF	2	2	1	1	3	2	200	895	1012630	1013530	1641	1634	1013766	-32768	1643	219.599999999977	-32768	-32768	-32768	-32768	-32768	-32768	-32768	-32768	-32768	-32768	-32768	-1046314.4	1013762	1013806	45	492.200012207031	373.100006103516	666.700012207031	374.600006103516
2	areg1009s	r	0	r	w	25	0	3	46	238	1	S2C3.TIF	S2C1.TIF	S1C3.TIF	2	2	1	3	1	3	200	896	1015872	1016772	1822	1827	1017014	-32768	1855	224.564999999944	1017010	1017055	46	488.5	384	656.400024414062	373.600006103516	153.600006103516	381	4.83398656291271	3.54956372342552	220.564999999944	1017212	1017233	22	671.900024414062	380.700012207031	698.799987792969	379.700012207031
2	areg1009s	r	0	r	w	25	0	3	47	239	-1	S2C3.TIF	S2C2.TIF	S1C3.TIF	2	2	1	3	2	3	200	932	1018565	1019515	1602	1616	1019796	-32768	1779	264.172999999952	1019793	1019836	44	483.899993896484	375.5	644.799987792969	379.899993896484	161.800003051758	418.600006103516	4.62529632116722	-1.56868688666579	261.172999999952	1019925	1019989	65	667.799987792969	382	300.5	383.299987792969
2	areg1009s	r	0	r	w	25	1	3	48	240	-1	S1C2.TIF	S1C3.TIF	S2C1.TIF	1	1	2	2	3	1	200	984	1021070	1022070	1591	1619	1022332	-32768	1787	244.748999999953	1022328	1022375	48	488.700012207031	379.799987792969	677.400024414062	379.100006103516	144.600006103516	385.899993896484	5.41467190556961	0.213149849240426	240.748999999953	1022779	1022849	71	711.599975585938	382.899993896484	311.299987792969	384.600006103516
2	areg1009s	r	0	r	w	25	1	3	49	241	1	S1C2.TIF	S1C1.TIF	S2C3.TIF	1	1	2	2	1	3	200	889	1024450	1025350	1677	1697	1025605	-32768	1757	236.932999999961	1025601	1025645	45	487	381.100006103516	656.400024414062	376	155.899993896484	412.799987792969	4.87002855084383	1.72692883449022	232.932999999961	1025809	1025831	23	677.299987792969	374.299987792969	705.299987792969	376.5
2	areg1009s	r	0	r	w	25	0	3	50	242	1	S1C1.TIF	S1C3.TIF	S2C1.TIF	1	1	2	1	3	1	200	960	1027454	1028404	1542	1567	1028572	-32768	1659	150.567000000039	1028627	1028672	46	509.700012207031	374.200012207031	304.5	384.100006103516	165.899993896484	432.5	5.88653478447757	-177.230630892128	205.567000000039	1028721	1028789	69	279.700012207031	385.899993896484	738.200012207031	360.799987792969
2	areg1009s	r	0	r	w	25	0	3	51	243	-1	S1C3.TIF	S1C1.TIF	S2C3.TIF	1	1	2	3	1	3	200	877	1030661	1031561	1670	1686	1031776	-32768	1800	197.606000000029	-32768	-32768	-32768	-32768	-32768	-32768	-32768	-32768	-32768	-32768	-32768	-1064346.394	1031772	1031814	43	494	372.399993896484	312.5	368.799987792969
2	areg1009s	r	0	r	w	25	0	3	52	244	-1	S2C2.TIF	S2C3.TIF	S1C2.TIF	2	2	1	2	3	2	200	757	1033867	1034617	1614	1611	1034925	-32768	1622	291.228000000003	-32768	-32768	-32768	-32768	-32768	-32768	-32768	-32768	-32768	-32768	-32768	-1067401.772	1034920	1034964	45	486.100006103516	378.700012207031	304.5	374.100006103516
2	areg1009s	r	0	r	w	25	1	3	53	245	-1	S1C1.TIF	S1C3.TIF	S2C2.TIF	1	1	2	1	3	2	200	814	1036563	1037363	1620	1626	1037578	-32768	1713	197.018999999971	1037574	1037621	48	495.200012207031	375	677.400024414062	376.299987792969	133.300003051758	348.200012207031	5.22825465011058	-0.409973459371706	193.018999999971	1037833	1037886	54	688.700012207031	384	359.100006103516	382.899993896484
2	areg1009s	r	0	r	w	25	1	3	54	246	-1	S2C1.TIF	S2C2.TIF	S1C3.TIF	2	2	1	1	2	3	200	800	1038944	1039744	1568	1547	1040238	-32768	1678	476.871999999974	1040233	1040281	49	488.200012207031	378.100006103516	691.400024414062	377.200012207031	153	363.600006103516	5.83076081903871	0.254498519483043	471.871999999974	1040609	1040674	66	702.400024414062	374.299987792969	310.5	383.200012207031
2	areg1009s	r	0	r	w	25	0	3	55	247	-1	S2C2.TIF	S2C3.TIF	S1C2.TIF	2	2	1	2	3	2	200	677	1042203	1042903	1590	1579	1043127	-32768	1527	206.97900000005	1043123	1043168	46	490.200012207031	371.899993896484	677	366.799987792969	148.399993896484	379	5.36212321329994	1.56840291310805	202.97900000005	1043210	1043265	56	683	369.899993896484	274.200012207031	380.5
2	areg1009s	r	0	r	w	25	0	3	56	248	1	S2C2.TIF	S2C3.TIF	S1C2.TIF	2	2	1	2	3	2	200	610	1045335	1045935	1674	1675	1046164	-32768	1682	211.481000000029	1046159	1046189	31	490.200012207031	370.799987792969	326.899993896484	370.899993896484	148.300003051758	321	4.68579762505993	-179.965553789054	206.481000000029	1046238	1046291	54	324.899993896484	372.200012207031	671.099975585938	374.100006103516
2	areg1009s	r	0	r	w	25	1	3	57	249	1	S2C1.TIF	S2C2.TIF	S1C3.TIF	2	2	1	1	2	3	200	580	1048145	1048745	1605	1594	1048907	-32768	1618	144.431000000099	1048905	1048947	43	486.100006103516	370.600006103516	652.5	369.299987792969	109.300003051758	162.399993896484	4.78175520801935	0.448266263444874	142.431000000099	1049063	1049083	21	646	373.399993896484	693.5	374.299987792969
2	areg1009s	r	0	r	w	25	1	3	58	250	-1	S2C1.TIF	S2C3.TIF	S1C2.TIF	2	2	1	1	3	2	200	989	1050153	1051153	1609	1598	1051382	-32768	1603	212.216000000015	-32768	-32768	-32768	-32768	-32768	-32768	-32768	-32768	-32768	-32768	-32768	-1083937.784	1051378	1051502	125	493.399993896484	371.899993896484	267	382.600006103516
2	areg1009s	r	0	r	w	25	1	3	59	251	-1	S2C1.TIF	S2C2.TIF	S1C3.TIF	2	2	1	1	2	3	200	731	1053598	1054348	1611	1600	1054585	-32768	1623	220.066000000108	-32768	-32768	-32768	-32768	-32768	-32768	-32768	-32768	-32768	-32768	-32768	-1087132.934	1054580	1054610	31	501.600006103516	378.399993896484	322.100006103516	375.200012207031
2	areg1009s	r	0	r	w	25	1	3	60	252	-1	S1C3.TIF	S1C1.TIF	S2C2.TIF	1	1	2	3	1	2	200	848	1056427	1057277	1710	1719	1057540	-32768	1746	245.814000000013	-32768	-32768	-32768	-32768	-32768	-32768	-32768	-32768	-32768	-32768	-32768	-1090062.186	1057537	1057580	44	488.299987792969	371.200012207031	332.200012207031	370.600006103516
2	areg1009s	r	0	r	w	25	1	3	61	253	1	S2C3.TIF	S2C1.TIF	S1C2.TIF	2	2	1	3	1	2	200	648	1060435	1061085	1879	1900	1061114	-32768	1903	11.9240000001155	1061108	1061331	224	489.700012207031	386.799987792969	479.200012207031	434.899993896484	169.5	519.200012207031	1.42076463499661	-102.29740596819	5.92400000011548	1061358	1061403	46	489.799987792969	381.399993896484	673.099975585938	388.700012207031
2	areg1009s	r	0	r	w	25	1	3	62	254	-1	S1C1.TIF	S1C3.TIF	S2C2.TIF	1	1	2	1	3	2	200	965	1064158	1065108	1621	1620	1065201	-32768	1641	75.5090000000782	-32768	-32768	-32768	-32768	-32768	-32768	-32768	-32768	-32768	-32768	-32768	-1097893.491	1065196	1065427	232	482.700012207031	375.200012207031	293.700012207031	371.700012207031
2	areg1009s	r	0	r	w	25	1	3	63	255	-1	S1C1.TIF	S1C2.TIF	S2C3.TIF	1	1	2	1	2	3	200	568	1067035	1067635	1450	1446	1067887	-32768	1489	234.960999999894	-32768	-32768	-32768	-32768	-32768	-32768	-32768	-32768	-32768	-32768	-32768	-1100420.039	1067883	1067912	30	491.200012207031	370.200012207031	350.399993896484	373.200012207031
2	areg1009s	r	0	r	w	25	0	3	64	256	1	S1C1.TIF	S1C2.TIF	S2C1.TIF	1	1	2	1	2	1	200	686	1069874	1070574	1711	1709	1070775	-32768	1733	183.625	-32768	-32768	-32768	-32768	-32768	-32768	-32768	-32768	-32768	-32768	-32768	-1103359.375	1070771	1070816	46	489.799987792969	368.100006103516	675.900024414062	369
2	areg1009s	r	0	r	w	25	0	3	65	257	1	S2C3.TIF	S2C2.TIF	S1C3.TIF	2	2	1	3	2	3	200	950	1071896	1072846	1477	1503	1073054	-32768	1672	190.909999999916	1073049	1073106	58	490.399993896484	368.299987792969	309.5	377	114.599998474121	373.299987792969	5.18940636851757	-177.239381455151	185.909999999916	1073512	1073577	66	283.700012207031	370.5	684.799987792969	358.299987792969
2	areg1009s	r	0	r	w	25	0	3	66	258	-1	S1C3.TIF	S1C1.TIF	S2C3.TIF	1	1	2	3	1	3	200	737	1075127	1075877	1750	1745	1076126	-32768	1695	232.246999999974	-32768	-32768	-32768	-32768	-32768	-32768	-32768	-32768	-32768	-32768	-32768	-1108661.753	1076122	1076168	47	489.700012207031	366.299987792969	316.100006103516	372.5
2	areg1009s	r	0	r	w	25	1	3	67	259	-1	S2C2.TIF	S2C3.TIF	S1C1.TIF	2	2	1	2	3	1	200	719	1078003	1078753	1634	1631	1078958	-32768	1699	187.445999999996	-32768	-32768	-32768	-32768	-32768	-32768	-32768	-32768	-32768	-32768	-32768	-1111538.554	1078954	1079069	116	492.899993896484	372.399993896484	298.200012207031	375.899993896484
2	areg1009s	r	0	r	w	25	0	3	68	260	1	S2C2.TIF	S2C1.TIF	S1C2.TIF	2	2	1	2	1	2	200	710	1080754	1081454	1644	1647	1081666	-32768	1716	194.904000000097	-32768	-32768	-32768	-32768	-32768	-32768	-32768	-32768	-32768	-32768	-32768	-1114239.096	1081662	1081708	47	493.200012207031	374.299987792969	673.299987792969	372.200012207031
2	areg1009s	r	0	r	w	25	1	3	69	261	1	S2C2.TIF	S2C1.TIF	S1C3.TIF	2	2	1	2	1	3	200	747	1083280	1084030	1593	1572	1084296	-32768	1577	248.824000000022	-32768	-32768	-32768	-32768	-32768	-32768	-32768	-32768	-32768	-32768	-32768	-1116815.176	1084292	1084338	47	492	371.299987792969	687.400024414062	366
2	areg1009s	r	0	r	w	25	1	3	70	262	-1	S2C2.TIF	S2C1.TIF	S1C3.TIF	2	2	1	2	1	3	200	994	1085911	1086911	1626	1647	1087134	-32768	1596	205.88599999994	-32768	-32768	-32768	-32768	-32768	-32768	-32768	-32768	-32768	-32768	-32768	-1119696.114	1087130	1087161	32	494.299987792969	370.5	315.100006103516	371.600006103516
2	areg1009s	r	0	r	w	25	0	3	71	263	-1	S2C1.TIF	S2C3.TIF	S1C1.TIF	2	2	1	1	3	1	200	668	1088485	1089185	1604	1608	1089416	-32768	1640	213.931000000099	-32768	-32768	-32768	-32768	-32768	-32768	-32768	-32768	-32768	-32768	-32768	-1121970.069	1089413	1089487	75	490.100006103516	367	320.299987792969	363.700012207031
2	areg1009s	r	0	r	w	25	0	3	72	264	-1	S1C2.TIF	S1C1.TIF	S2C2.TIF	1	1	2	2	1	2	200	749	1091135	1091885	1765	1769	1092121	-32768	1754	219.219000000041	1092117	1092158	42	483.100006103516	372.100006103516	720.700012207031	381.799987792969	158.800003051758	340.700012207031	6.81372678963843	-2.34451193174737	215.219000000041	1092295	1092360	66	712	382.399993896484	279.5	379.799987792969
2	areg1009s	r	0	r	w	25	1	3	73	265	1	S2C3.TIF	S2C1.TIF	S1C2.TIF	2	2	1	3	1	2	200	866	1094650	1095500	1774	1787	1095678	-32768	1838	160.459999999963	1095674	1095720	47	483.600006103516	375.100006103516	657.599975585938	372.899993896484	142	343	5.00039975451079	0.725439941860499	156.459999999963	1095897	1095914	18	673	374.600006103516	696.200012207031	378.600006103516
2	areg1009s	r	0	r	w	25	1	3	74	266	-1	S2C2.TIF	S2C1.TIF	S1C3.TIF	2	2	1	2	1	3	200	709	1097594	1098294	1552	1546	1098511	-32768	1618	199.05700000003	-32768	-32768	-32768	-32768	-32768	-32768	-32768	-32768	-32768	-32768	-32768	-1131079.943	1098507	1098551	45	490.5	369	319.299987792969	374.100006103516
2	areg1009s	r	0	r	w	25	1	3	75	267	1	S2C3.TIF	S2C2.TIF	S1C1.TIF	2	2	1	3	2	1	200	659	1100401	1101051	1674	1686	1101260	-32768	1721	191.722000000067	-32768	-32768	-32768	-32768	-32768	-32768	-32768	-32768	-32768	-32768	-32768	-1133836.278	1101257	1101305	49	489	370.299987792969	684.099975585938	372
2	areg1009s	r	0	r	w	25	0	3	76	268	1	S1C1.TIF	S1C3.TIF	S2C1.TIF	1	1	2	1	3	1	200	912	1102422	1103322	1819	1830	1103545	-32768	1932	205.459999999963	1103541	1103587	47	497.799987792969	383.200012207031	327.5	389.600006103516	125.199996948242	316.5	4.89012609139988	-177.842293734238	201.459999999963	1104365	1104395	31	651.099975585938	397.100006103516	695.799987792969	381.100006103516
2	areg1009s	r	0	r	w	25	0	3	77	269	1	S2C1.TIF	S2C3.TIF	S1C1.TIF	2	2	1	1	3	1	200	596	1106075	1106675	1635	1625	1106872	-32768	1571	180.314999999944	1106867	1106909	43	489.200012207031	380.100006103516	317.700012207031	377.600006103516	138.899993896484	326.100006103516	4.9145652533116	179.163133668429	175.314999999944	1106983	1107037	55	301.899993896484	382.600006103516	667.799987792969	366.200012207031
2	areg1009s	r	0	r	w	25	0	3	78	270	-1	S1C3.TIF	S1C2.TIF	S2C3.TIF	1	1	2	3	2	3	200	946	1109781	1110731	1670	1699	1110795	-32768	1743	46.0190000000875	-32768	-32768	-32768	-32768	-32768	-32768	-32768	-32768	-32768	-32768	-32768	-1143516.981	1111000	1111043	44	481.100006103516	374	305.399993896484	376.899993896484
2	areg1009s	r	0	r	w	25	0	3	79	271	1	S2C2.TIF	S2C3.TIF	S1C2.TIF	2	2	1	2	3	2	200	675	1112878	1113578	1654	1642	1113827	-32768	1623	231.54700000002	-32768	-32768	-32768	-32768	-32768	-32768	-32768	-32768	-32768	-32768	-32768	-1146363.453	1113823	1113868	46	494	376.5	683.599975585938	367.100006103516
2	areg1009s	r	0	r	w	25	0	3	80	272	-1	S1C2.TIF	S1C1.TIF	S2C2.TIF	1	1	2	2	1	2	200	858	1115586	1116436	1592	1627	1116644	-32768	1762	190.578999999911	-32768	-32768	-32768	-32768	-32768	-32768	-32768	-32768	-32768	-32768	-32768	-1149221.421	1116640	1116669	30	484.700012207031	367.899993896484	325.200012207031	379.5
2	areg1009s	r	0	r	w	25	1	3	81	273	1	S1C3.TIF	S1C2.TIF	S2C1.TIF	1	1	2	3	2	1	200	565	1118534	1119134	1688	1691	1119348	-32768	1705	197.628999999957	-32768	-32768	-32768	-32768	-32768	-32768	-32768	-32768	-32768	-32768	-32768	-1151918.371	1119344	1119389	46	486	372.399993896484	664.200012207031	377.899993896484
2	areg1009s	r	0	r	w	25	0	3	82	274	-1	S1C1.TIF	S1C2.TIF	S2C1.TIF	1	1	2	1	2	1	200	867	1120495	1121345	1675	1688	1121576	-32768	1763	213.828999999911	-32768	-32768	-32768	-32768	-32768	-32768	-32768	-32768	-32768	-32768	-32768	-1154130.171	1121571	1121616	46	484.100006103516	370.200012207031	313.100006103516	374.5
2	areg1009s	r	0	r	w	25	0	3	83	275	1	S2C1.TIF	S2C2.TIF	S1C1.TIF	2	2	1	1	2	1	200	633	1123486	1124136	1629	1635	1124321	-32768	1683	167.939000000013	-32768	-32768	-32768	-32768	-32768	-32768	-32768	-32768	-32768	-32768	-32768	-1156921.061	1124317	1124363	47	495.200012207031	373.299987792969	684.299987792969	382.399993896484
2	areg1009s	r	0	r	w	25	0	3	84	276	1	S2C1.TIF	S2C3.TIF	S1C1.TIF	2	2	1	1	3	1	200	997	1125482	1126482	1649	1666	1126692	-32768	1689	192.33899999992	-32768	-32768	-32768	-32768	-32768	-32768	-32768	-32768	-32768	-32768	-32768	-1159267.661	1126688	1126733	46	484.799987792969	372	667.799987792969	373.399993896484
2	areg1009s	r	0	r	w	25	0	3	85	277	-1	S1C1.TIF	S1C3.TIF	S2C1.TIF	1	1	2	1	3	1	200	553	1128420	1128970	1628	1613	1129163	-32768	1579	176.040000000037	1129159	1129203	45	484.899993896484	370.399993896484	670.900024414062	369.700012207031	140.899993896484	337	5.33719808331784	0.216243909292594	172.040000000037	1129253	1129309	57	682.400024414062	372.100006103516	275.5	365.700012207031
2	areg1009s	r	0	r	w	25	0	3	86	278	-1	S2C3.TIF	S2C1.TIF	S1C3.TIF	2	2	1	3	1	3	200	758	1131339	1132089	1678	1670	1132374	-32768	1705	267.608999999939	-32768	-32768	-32768	-32768	-32768	-32768	-32768	-32768	-32768	-32768	-32768	-1164874.391	1132370	1132421	52	485.5	377.399993896484	292.899993896484	372.5
2	areg1009s	r	0	r	w	25	1	3	87	279	-1	S1C2.TIF	S1C1.TIF	S2C3.TIF	1	1	2	2	1	3	200	710	1135072	1135772	1761	1757	1136021	-32768	1845	231.597000000067	-32768	-32768	-32768	-32768	-32768	-32768	-32768	-32768	-32768	-32768	-32768	-1168557.403	1136017	1136062	46	487.799987792969	376.700012207031	318.399993896484	380
2	areg1009s	r	0	r	w	25	0	3	88	280	1	S1C3.TIF	S1C2.TIF	S2C3.TIF	1	1	2	3	2	3	200	673	1137584	1138284	1484	1455	1138549	-32768	1477	248.159999999916	1138544	1138587	44	492.299987792969	363.299987792969	317.100006103516	366.100006103516	130.600006103516	330.600006103516	5.02070159475669	-179.082444453608	243.159999999916	1138792	1138855	64	298.600006103516	366.899993896484	690.700012207031	365.799987792969
2	areg1009s	r	0	r	w	25	0	3	89	281	1	S2C3.TIF	S2C2.TIF	S1C3.TIF	2	2	1	3	2	3	200	505	1139890	1140390	1774	1729	1140750	-32768	1689	342.446999999927	1140746	1140792	47	490.799987792969	374.600006103516	319.399993896484	378.200012207031	116.800003051758	293.799987792969	4.91930855016955	-178.79572268298	338.446999999927	1141488	1141517	30	652.700012207031	374.299987792969	688.5	372.899993896484
2	areg1009s	r	0	r	w	25	0	3	90	282	-1	S1C1.TIF	S1C3.TIF	S2C1.TIF	1	1	2	1	3	1	200	612	1143880	1144480	1701	1682	1144696	-32768	1614	198.236999999965	-32768	-32768	-32768	-32768	-32768	-32768	-32768	-32768	-32768	-32768	-32768	-1177265.763	1144694	1144726	33	487.799987792969	375.5	297.399993896484	377.299987792969
2	areg1009s	r	0	r	w	25	1	3	91	283	1	S1C2.TIF	S1C3.TIF	S2C1.TIF	1	1	2	2	3	1	200	740	1146727	1147477	1759	1765	1147712	-32768	1735	217.583000000101	1147709	1147752	44	485.100006103516	381.899993896484	321.5	377.5	128.399993896484	350.600006103516	4.69611199598682	178.455666805006	214.583000000101	1147798	1147854	57	302.899993896484	380.899993896484	682.099975585938	366.299987792969
2	areg1009s	r	0	r	w	25	0	3	92	284	-1	S2C1.TIF	S2C2.TIF	S1C1.TIF	2	2	1	1	2	1	200	980	1149582	1150582	1752	1770	1150758	-32768	1821	159.512000000104	1150754	1150802	49	484.600006103516	371.399993896484	674.400024414062	374.799987792969	144.899993896484	345.700012207031	5.44707725336901	-1.02921819139145	155.512000000104	1150960	1151017	58	686.700012207031	374.700012207031	328	377.299987792969
2	areg1009s	r	0	r	w	25	0	3	93	285	1	S2C3.TIF	S2C1.TIF	S1C3.TIF	2	2	1	3	1	3	200	803	1152625	1153425	1624	1627	1153642	-32768	1665	199.675000000047	-32768	-32768	-32768	-32768	-32768	-32768	-32768	-32768	-32768	-32768	-32768	-1186210.325	1153639	1153686	48	486.100006103516	369.200012207031	681.900024414062	377.299987792969
2	areg1009s	r	0	r	w	25	1	3	94	286	-1	S2C3.TIF	S2C1.TIF	S1C2.TIF	2	2	1	3	1	2	200	975	1154776	1155776	1601	1624	1156013	-32768	1701	220.154000000097	1156009	1156054	46	490.200012207031	375.700012207031	640.400024414062	375.5	160	396.100006103516	4.31609600066499	0.0764073310225488	216.154000000097	1156076	1156127	52	633.099975585938	374.700012207031	333.799987792969	373.700012207031
2	areg1009s	r	0	r	w	25	0	3	95	287	-1	S2C1.TIF	S2C3.TIF	S1C1.TIF	2	2	1	1	3	1	200	628	1157804	1158454	1718	1710	1158660	-32768	1654	188.935999999987	1158656	1158701	46	492.799987792969	373.100006103516	685.599975585938	377.600006103516	143.100006103516	354	5.53379617493498	-1.34090649618675	184.935999999987	1158801	1158861	61	696.799987792969	382.799987792969	311.799987792969	373.299987792969
2	areg1009s	r	0	r	w	25	1	3	96	288	1	S1C1.TIF	S1C3.TIF	S2C2.TIF	1	1	2	1	3	2	200	582	1160556	1161156	1743	1738	1161350	-32768	1737	177.649999999907	1161346	1161394	49	486.700012207031	376.5	303.799987792969	383.5	126.400001525879	312.399993896484	5.24454729894805	-177.802622203291	173.649999999907	1161429	1161488	60	293.700012207031	385.5	707.900024414062	373.299987792969
2	areg1009s	r	0	r	w	25	0	4	1	289	-1	S2C3.TIF	S2C2.TIF	S1C3.TIF	2	2	1	3	2	3	200	839	1167183	1168033	1849	1857	1168270	-32768	1923	220.439000000013	-32768	-32768	-32768	-32768	-32768	-32768	-32768	-32768	-32768	-32768	-32768	-1200817.561	1168267	1168373	107	489.299987792969	382.299987792969	290	385
2	areg1009s	r	0	r	w	25	0	4	2	290	-1	S1C3.TIF	S1C2.TIF	S2C3.TIF	1	1	2	3	2	3	200	920	1170405	1171355	1786	1792	1171584	-32768	1849	211.647000000114	1171578	1171624	47	491	381.899993896484	673.099975585938	377.5	162.800003051758	412.899993896484	5.22678420645551	1.38812790653845	205.647000000114	1171670	1171725	56	688.599975585938	378.5	316.5	388.200012207031
2	areg1009s	r	0	r	w	25	0	4	3	291	1	S2C1.TIF	S2C3.TIF	S1C1.TIF	2	2	1	1	3	1	200	543	1173307	1173857	1649	1648	1174082	-32768	1724	207.700999999885	-32768	-32768	-32768	-32768	-32768	-32768	-32768	-32768	-32768	-32768	-32768	-1206642.299	1174078	1174127	50	493.200012207031	369.799987792969	688.200012207031	371.5
2	areg1009s	r	0	r	w	25	1	4	4	292	-1	S1C2.TIF	S1C3.TIF	S2C1.TIF	1	1	2	2	3	1	200	792	1175680	1176480	1775	1787	1176654	-32768	1858	156.743999999948	-32768	-32768	-32768	-32768	-32768	-32768	-32768	-32768	-32768	-32768	-32768	-1209265.256	1176650	1176693	44	488.700012207031	364.899993896484	314.299987792969	372.100006103516
2	areg1009s	r	0	r	w	25	0	4	5	293	-1	S2C1.TIF	S2C3.TIF	S1C1.TIF	2	2	1	1	3	1	200	767	1178312	1179112	1751	1759	1179283	-32768	1797	154.230999999912	1179280	1179325	46	491.100006103516	367.600006103516	676	371.799987792969	143.800003051758	400.200012207031	5.3069716393071	-1.30499147554331	151.230999999912	1179471	1179538	68	692	375.299987792969	275	373.899993896484
2	areg1009s	r	0	r	w	25	1	4	6	294	1	S1C3.TIF	S1C1.TIF	S2C2.TIF	1	1	2	3	1	2	200	743	1181550	1182300	1800	1807	1182538	-32768	1940	221.487999999896	1182533	1182563	31	489.200012207031	383.399993896484	336.100006103516	384.299987792969	142.699996948242	332.200012207031	4.39318981191024	-179.662914488052	216.487999999896	1182617	1182674	58	334	390.200012207031	673.299987792969	382.899993896484
2	areg1009s	r	0	r	w	25	0	4	7	295	-1	S1C3.TIF	S1C1.TIF	S2C3.TIF	1	1	2	3	1	3	200	677	1184270	1184970	1804	1784	1185167	-32768	1770	179.716000000015	-32768	-32768	-32768	-32768	-32768	-32768	-32768	-32768	-32768	-32768	-32768	-1217755.284	1185162	1185197	36	486.200012207031	376.100006103516	300.299987792969	375.799987792969
2	areg1009s	r	0	r	w	25	0	4	8	296	1	S2C3.TIF	S2C1.TIF	S1C3.TIF	2	2	1	3	1	3	200	819	1186764	1187614	1655	1649	1187846	-32768	1746	215.013000000035	1187842	1187886	45	499.299987792969	369.600006103516	339.200012207031	373.100006103516	122.900001525879	325.100006103516	4.59507739050687	-178.744722030641	211.013000000035	1187986	1188048	63	322.100006103516	373.799987792969	692.200012207031	367.100006103516
2	areg1009s	r	0	r	w	25	0	4	9	297	1	S1C1.TIF	S1C3.TIF	S2C1.TIF	1	1	2	1	3	1	200	722	1189927	1190677	1804	1798	1190866	-32768	1834	171.733000000007	1190861	1190892	32	490.100006103516	361.200012207031	318.700012207031	367.799987792969	148.600006103516	320.5	4.91483523581814	-177.789196207694	166.733000000007	1191255	1191277	23	668.700012207031	378.100006103516	707.299987792969	371.299987792969
2	areg1009s	r	0	r	w	25	1	4	10	298	-1	S1C3.TIF	S1C2.TIF	S2C1.TIF	1	1	2	3	2	1	200	724	1193140	1193890	1645	1649	1193996	-32768	1671	88.1750000000466	1193995	1194004	10	484.600006103516	370.700012207031	465.5	370.200012207031	49	62.2999992370605	0.549829305043688	178.498980633958	87.1750000000466	1194121	1194164	44	467.100006103516	374.600006103516	305.100006103516	372.5
2	areg1009s	r	0	r	w	25	0	4	11	299	1	S2C3.TIF	S2C1.TIF	S1C3.TIF	2	2	1	3	1	3	200	585	1196001	1196601	1629	1619	1196793	-32768	1646	174.591999999946	1196789	1196835	47	488.299987792969	371.200012207031	316.200012207031	373	122.199996948242	278.899993896484	4.93150270449769	-179.399735826293	170.591999999946	1196923	1196978	56	306.200012207031	377.799987792969	678.900024414062	376.5
2	areg1009s	r	0	r	w	25	0	4	12	300	-1	S2C3.TIF	S2C2.TIF	S1C3.TIF	2	2	1	3	2	3	200	980	1198627	1199627	1791	1814	1199867	-32768	1905	223.30700000003	-32768	-32768	-32768	-32768	-32768	-32768	-32768	-32768	-32768	-32768	-32768	-1232411.693	1199863	1199909	47	490.600006103516	375.700012207031	316.299987792969	380.299987792969
2	areg1009s	r	0	r	w	25	0	4	13	301	1	S1C3.TIF	S1C2.TIF	S2C3.TIF	1	1	2	3	2	3	200	883	1201675	1202575	1772	1798	1202782	-32768	1898	189.996000000043	-32768	-32768	-32768	-32768	-32768	-32768	-32768	-32768	-32768	-32768	-32768	-1235360.004	1202778	1202825	48	490.600006103516	378.5	683.400024414062	381.100006103516
2	areg1009s	r	0	r	w	25	1	4	14	302	1	S2C1.TIF	S2C3.TIF	S1C2.TIF	2	2	1	1	3	2	200	878	1204413	1205313	1492	1485	1205596	-32768	1562	265.111999999965	-32768	-32768	-32768	-32768	-32768	-32768	-32768	-32768	-32768	-32768	-32768	-1238098.888	1205593	1205638	46	487.700012207031	366.799987792969	675.700012207031	365.200012207031
2	areg1009s	r	0	r	w	25	1	4	15	303	1	S2C2.TIF	S2C1.TIF	S1C3.TIF	2	2	1	2	1	3	200	797	1206707	1207507	1776	1781	1207820	-32768	1849	295.95299999998	-32768	-32768	-32768	-32768	-32768	-32768	-32768	-32768	-32768	-32768	-32768	-1240292.047	1207816	1207861	46	478	368.100006103516	673.200012207031	373
2	areg1009s	r	0	r	w	25	1	4	16	304	-1	S2C2.TIF	S2C3.TIF	S1C1.TIF	2	2	1	2	3	1	200	904	1209531	1210431	1759	1759	1210635	-32768	1761	187.273000000045	-32768	-32768	-32768	-32768	-32768	-32768	-32768	-32768	-32768	-32768	-32768	-1243215.727	1210631	1210674	44	481.5	370.899993896484	304.399993896484	382.700012207031
2	areg1009s	r	0	r	w	25	1	4	17	305	1	S2C1.TIF	S2C3.TIF	S1C2.TIF	2	2	1	1	3	2	200	626	1212407	1213057	1587	1579	1213330	-32768	1613	255.745000000112	1213325	1213370	46	487.5	375.399993896484	661.299987792969	359.5	143.399993896484	366	5.01516820092364	5.23462146401232	250.745000000112	1213534	1213557	24	679.799987792969	367.799987792969	710.099975585938	373.5
2	areg1009s	r	0	r	w	25	1	4	18	306	1	S1C3.TIF	S1C1.TIF	S2C2.TIF	1	1	2	3	1	2	200	549	1215142	1215692	1759	1750	1215949	-32768	1658	239.416999999899	1215945	1215991	47	493.399993896484	366.299987792969	659.5	367.899993896484	136.100006103516	373.200012207031	4.77321060096446	-0.552697210862534	235.416999999899	1216151	1216171	21	672.299987792969	370.5	709.799987792969	372.299987792969
2	areg1009s	r	0	r	w	25	0	4	19	307	1	S1C2.TIF	S1C3.TIF	S2C2.TIF	1	1	2	2	3	2	200	867	1217888	1218738	1825	1845	1218900	-32768	1924	144.743000000017	1218898	1218933	36	479.399993896484	382.799987792969	601.400024414062	387.799987792969	96.5999984741211	165	3.5137479640684	-2.35026057181644	142.743000000017	1219035	1219061	27	591.599975585938	388.600006103516	689.900024414062	379.299987792969
2	areg1009s	r	0	r	w	25	0	4	20	308	1	S2C1.TIF	S2C3.TIF	S1C1.TIF	2	2	1	1	3	1	200	898	1220879	1221779	1688	1682	1222052	-32768	1834	255.92200000002	-32768	-32768	-32768	-32768	-32768	-32768	-32768	-32768	-32768	-32768	-32768	-1254564.078	1222048	1222096	49	488.299987792969	373.299987792969	679.400024414062	367.5
2	areg1009s	r	0	r	w	25	0	4	21	309	-1	S1C2.TIF	S1C1.TIF	S2C2.TIF	1	1	2	2	1	2	200	996	1224311	1225311	1712	1717	1225563	-32768	1701	234.186999999918	1225559	1225603	45	496.100006103516	377	651.200012207031	366.100006103516	152.5	374.399993896484	4.46792069106838	4.02575824791629	230.186999999918	1225643	1225701	59	672	367.200012207031	281.799987792969	376.100006103516
2	areg1009s	r	0	r	w	25	0	4	22	310	-1	S2C2.TIF	S2C3.TIF	S1C2.TIF	2	2	1	2	3	2	200	766	1228017	1228817	1608	1616	1229088	-32768	1566	254.022000000114	-32768	-32768	-32768	-32768	-32768	-32768	-32768	-32768	-32768	-32768	-32768	-1261601.978	1229084	1229126	43	485.399993896484	371.100006103516	314.5	375.5
2	areg1009s	r	0	r	w	25	1	4	23	311	1	S2C2.TIF	S2C1.TIF	S1C3.TIF	2	2	1	2	1	3	200	899	1230726	1231626	1652	1659	1231849	-32768	1682	206.039000000106	-32768	-32768	-32768	-32768	-32768	-32768	-32768	-32768	-32768	-32768	-32768	-1264410.961	1231846	1231890	45	488.100006103516	373.200012207031	675.799987792969	368.799987792969
2	areg1009s	r	0	r	w	25	0	4	24	312	1	S1C2.TIF	S1C1.TIF	S2C2.TIF	1	1	2	2	1	2	200	925	1233999	1234949	1745	1764	1235199	-32768	1825	232.445999999996	1235194	1235303	110	482.5	384.600006103516	651.599975585938	379.399993896484	137.399993896484	422.899993896484	4.8614981135084	1.76389341648976	227.445999999996	1235441	1235463	23	672	378.899993896484	707	378.899993896484
2	areg1009s	r	0	r	w	25	1	4	25	313	-1	S2C3.TIF	S2C2.TIF	S1C1.TIF	2	2	1	3	2	1	200	690	1237287	1237987	1501	1507	1238218	-32768	1481	213.412999999942	-32768	-32768	-32768	-32768	-32768	-32768	-32768	-32768	-32768	-32768	-32768	-1270772.587	1238214	1238256	43	484	369.600006103516	306	376.200012207031
2	areg1009s	r	0	r	w	25	0	4	26	314	1	S1C2.TIF	S1C3.TIF	S2C2.TIF	1	1	2	2	3	2	200	655	1240109	1240759	1763	1759	1241037	-32768	1723	260.334000000032	1241033	1241079	47	483.899993896484	369.799987792969	301.200012207031	381.700012207031	139.5	371	5.2461131453451	-176.263347075388	256.334000000032	1241656	1241714	59	273.799987792969	373.299987792969	670.599975585938	371
2	areg1009s	r	0	r	w	25	1	4	27	315	1	S2C3.TIF	S2C1.TIF	S1C2.TIF	2	2	1	3	1	2	200	817	1243402	1244252	1606	1595	1244484	-32768	1612	215.421000000089	-32768	-32768	-32768	-32768	-32768	-32768	-32768	-32768	-32768	-32768	-32768	-1277036.579	1244480	1244523	44	483.899993896484	370.399993896484	668.5	377
2	areg1009s	r	0	r	w	25	1	4	28	316	-1	S1C3.TIF	S1C1.TIF	S2C2.TIF	1	1	2	3	1	2	200	505	1245603	1246103	1629	1633	1246292	-32768	1638	171.702000000048	-32768	-32768	-32768	-32768	-32768	-32768	-32768	-32768	-32768	-32768	-32768	-1278888.298	1246290	1246549	260	482	375.100006103516	292.200012207031	351.700012207031
2	areg1009s	r	0	r	w	25	1	4	29	317	-1	S2C2.TIF	S2C3.TIF	S1C1.TIF	2	2	1	2	3	1	200	765	1248208	1248958	1655	1660	1249198	-32768	1717	222.174000000115	-32768	-32768	-32768	-32768	-32768	-32768	-32768	-32768	-32768	-32768	-32768	-1281743.826	1249194	1249241	48	482.100006103516	373.5	302.100006103516	381.200012207031
2	areg1009s	r	0	r	w	25	1	4	30	318	1	S2C2.TIF	S2C3.TIF	S1C1.TIF	2	2	1	2	3	1	200	565	1250895	1251495	1661	1630	1251720	-32768	1580	207.700999999885	-32768	-32768	-32768	-32768	-32768	-32768	-32768	-32768	-32768	-32768	-32768	-1284280.299	1251715	1251763	49	491.200012207031	371.5	705.5	376.399993896484
2	areg1009s	r	0	r	w	25	0	4	31	319	1	S1C3.TIF	S1C1.TIF	S2C3.TIF	1	1	2	3	1	3	200	599	1253645	1254245	1577	1579	1254489	-32768	1579	226.800000000047	1254485	1254530	46	490.899993896484	371.399993896484	304.200012207031	379	134.600006103516	361.399993896484	5.35402567794419	-177.662937423532	222.800000000047	1254583	1254640	58	287.799987792969	383.799987792969	682.400024414062	362.799987792969
2	areg1009s	r	0	r	w	25	0	4	32	320	-1	S2C1.TIF	S2C3.TIF	S1C1.TIF	2	2	1	1	3	1	200	795	1256428	1257228	1709	1712	1257420	-32768	1744	174.527000000002	1257417	1257462	46	489.700012207031	371.5	647.400024414062	364	135.100006103516	330.100006103516	4.53674609916328	2.72678085448995	171.527000000002	1257515	1257572	58	663.900024414062	369.899993896484	312.399993896484	373.600006103516
2	areg1009s	r	0	r	w	25	0	4	33	321	-1	S1C3.TIF	S1C1.TIF	S2C3.TIF	1	1	2	3	1	3	200	582	1260067	1260667	1762	1743	1260908	-32768	1752	223.125	1260904	1260953	50	476.200012207031	380.899993896484	683.700012207031	372.100006103516	152.899993896484	368.100006103516	5.95947174571401	2.43542401916757	219.125	1261449	1261505	57	701.200012207031	370.600006103516	324.399993896484	377.5
2	areg1009s	r	0	r	w	25	0	4	34	322	-1	S1C1.TIF	S1C3.TIF	S2C1.TIF	1	1	2	1	3	1	200	975	1263231	1264231	1662	1659	1264411	-32768	1693	163.256999999983	1264407	1264453	47	481.299987792969	368.600006103516	659.799987792969	373.100006103516	148.300003051758	345.700012207031	5.13094457205489	-1.44620814043661	159.256999999983	1264490	1264554	65	674.200012207031	375.100006103516	263.299987792969	379.799987792969
2	areg1009s	r	0	r	w	25	0	4	35	323	-1	S1C2.TIF	S1C3.TIF	S2C2.TIF	1	1	2	2	3	2	200	514	1266466	1267016	1661	1646	1267231	-32768	1626	198.337999999989	-32768	-32768	-32768	-32768	-32768	-32768	-32768	-32768	-32768	-32768	-32768	-1299800.662	1267228	1267273	46	486.299987792969	375	310.700012207031	370.700012207031
2	areg1009s	r	0	r	w	25	0	4	36	324	1	S2C2.TIF	S2C1.TIF	S1C2.TIF	2	2	1	2	1	2	200	650	1269000	1269650	1724	1718	1269902	-32768	1745	234.720999999903	-32768	-32768	-32768	-32768	-32768	-32768	-32768	-32768	-32768	-32768	-32768	-1302435.279	1269898	1269947	50	488.100006103516	374	678.599975585938	378.299987792969
2	areg1009s	r	0	r	w	25	0	4	37	325	-1	S1C2.TIF	S1C1.TIF	S2C2.TIF	1	1	2	2	1	2	200	994	1271558	1272558	1740	1751	1272753	-32768	1861	177.908000000054	-32768	-32768	-32768	-32768	-32768	-32768	-32768	-32768	-32768	-32768	-32768	-1305343.092	1272749	1272795	47	485.600006103516	371.600006103516	327.5	376.399993896484
2	areg1009s	r	0	r	w	25	1	4	38	326	1	S1C1.TIF	S1C3.TIF	S2C2.TIF	1	1	2	1	3	2	200	502	1273870	1274370	1808	1816	1274665	-32768	1775	278.520000000019	1274661	1274706	46	480	372.5	654.400024414062	384	141.399993896484	368.299987792969	5.0224095977226	-3.7780697583168	274.520000000019	1274861	1274891	31	667.900024414062	382.899993896484	694.099975585938	380
2	areg1009s	r	0	r	w	25	0	4	39	327	1	S1C1.TIF	S1C3.TIF	S2C1.TIF	1	1	2	1	3	1	200	808	1276430	1277230	1647	1657	1277452	-32768	1712	205.026000000071	1277446	1277477	32	480.600006103516	374.299987792969	305.799987792969	379.899993896484	152.600006103516	330	5.0111809719438	-178.160479541954	199.026000000071	1277749	1277778	30	664.400024414062	369.600006103516	694.200012207031	372.100006103516
2	areg1009s	r	0	r	w	25	0	4	40	328	-1	S2C3.TIF	S2C1.TIF	S1C3.TIF	2	2	1	3	1	3	200	722	1282129	1282879	1657	1669	1283119	-32768	1738	222.020000000019	1283195	1283239	45	490.200012207031	379.899993896484	672.700012207031	381	171.699996948242	409.399993896484	5.23682445292405	-0.346337261394438	298.020000000019	1284037	1284051	15	269	391.100006103516	296.200012207031	377
2	areg1009s	r	0	r	w	25	1	4	41	329	-1	S1C1.TIF	S1C2.TIF	S2C3.TIF	1	1	2	1	2	3	200	804	1285900	1286700	1684	1691	1286964	-32768	1737	246.683999999892	-32768	-32768	-32768	-32768	-32768	-32768	-32768	-32768	-32768	-32768	-32768	-1319485.316	1286958	1287124	167	487.799987792969	375.700012207031	292.799987792969	375.700012207031
2	areg1009s	r	0	r	w	25	0	4	42	330	-1	S1C2.TIF	S1C3.TIF	S2C2.TIF	1	1	2	2	3	2	200	807	1288356	1289156	1902	1876	1289411	-32768	1785	237.147000000114	-32768	-32768	-32768	-32768	-32768	-32768	-32768	-32768	-32768	-32768	-32768	-1321941.853	1289407	1289452	46	491.899993896484	379.299987792969	302.600006103516	378.899993896484
2	areg1009s	r	0	r	w	25	1	4	43	331	1	S1C3.TIF	S1C2.TIF	S2C1.TIF	1	1	2	3	2	1	200	873	1291115	1292015	1747	1773	1292238	-32768	1773	205.28600000008	1292235	1292280	46	491	371.899993896484	322.899993896484	381.200012207031	163.899993896484	436	4.83094825788527	-176.82496464822	202.28600000008	1292323	1292391	69	301.100006103516	383.5	734.700012207031	364.700012207031
2	areg1009s	r	0	r	w	25	1	4	44	332	-1	S2C2.TIF	S2C1.TIF	S1C3.TIF	2	2	1	2	1	3	200	861	1293475	1294325	1686	1682	1294486	-32768	1707	143.648999999976	-32768	-32768	-32768	-32768	-32768	-32768	-32768	-32768	-32768	-32768	-32768	-1327110.351	1294571	1294614	44	477.899993896484	372.600006103516	334	369.100006103516
2	areg1009s	r	0	r	w	25	0	4	45	333	1	S1C3.TIF	S1C1.TIF	S2C3.TIF	1	1	2	3	1	3	200	740	1295688	1296438	1636	1625	1296682	-32768	1584	227.441000000108	-32768	-32768	-32768	-32768	-32768	-32768	-32768	-32768	-32768	-32768	-32768	-1329222.559	1296678	1296725	48	486.399993896484	367.299987792969	701.900024414062	370.5
2	areg1009s	r	0	r	w	25	0	4	46	334	-1	S2C2.TIF	S2C1.TIF	S1C2.TIF	2	2	1	2	1	2	200	550	1297794	1298344	1631	1641	1298588	-32768	1764	227.259000000078	-32768	-32768	-32768	-32768	-32768	-32768	-32768	-32768	-32768	-32768	-32768	-1331128.741	1298584	1298631	48	486.299987792969	370.399993896484	294.200012207031	375.5
2	areg1009s	r	0	r	w	25	1	4	47	335	1	S1C1.TIF	S1C2.TIF	S2C3.TIF	1	1	2	1	2	3	200	711	1299690	1300390	2036	2038	1300601	-32768	1917	192.966000000015	-32768	-32768	-32768	-32768	-32768	-32768	-32768	-32768	-32768	-32768	-32768	-1333176.034	1300597	1300646	50	495.899993896484	380.799987792969	693.799987792969	383.700012207031
2	areg1009s	r	0	r	w	25	1	4	48	336	1	S1C2.TIF	S1C1.TIF	S2C3.TIF	1	1	2	2	1	3	200	729	1301721	1302471	1670	1684	1302693	-32768	1760	204.689999999944	-32768	-32768	-32768	-32768	-32768	-32768	-32768	-32768	-32768	-32768	-32768	-1335256.31	1302689	1302734	46	483.200012207031	374.299987792969	669.5	379.700012207031
2	areg1009s	r	0	r	w	25	1	4	49	337	1	S1C2.TIF	S1C3.TIF	S2C1.TIF	1	1	2	2	3	1	200	833	1304336	1305186	1730	1751	1305422	-32768	1887	218.469000000041	1305418	1305467	50	488.5	373.100006103516	317.700012207031	377.200012207031	151.899993896484	376.799987792969	4.89540044298689	-178.621632370898	214.469000000041	1305499	1305567	69	297.899993896484	378.399993896484	740.799987792969	367
2	areg1009s	r	0	r	w	25	1	4	50	338	-1	S1C2.TIF	S1C1.TIF	S2C3.TIF	1	1	2	2	1	3	200	761	1307598	1308348	1597	1621	1308563	-32768	1713	198.577000000048	-32768	-32768	-32768	-32768	-32768	-32768	-32768	-32768	-32768	-32768	-32768	-1341132.423	1308559	1308604	46	489.299987792969	372.600006103516	303.5	373.5
2	areg1009s	r	0	r	w	25	1	4	51	339	1	S1C3.TIF	S1C2.TIF	S2C1.TIF	1	1	2	3	2	1	200	711	1310445	1311145	1675	1676	1311368	-32768	1686	206.012000000104	-32768	-32768	-32768	-32768	-32768	-32768	-32768	-32768	-32768	-32768	-32768	-1343929.988	1311364	1311412	49	489.399993896484	372.899993896484	702.099975585938	371.100006103516
2	areg1009s	r	0	r	w	25	1	4	52	340	-1	S2C3.TIF	S2C1.TIF	S1C2.TIF	2	2	1	3	1	2	200	594	1313069	1313669	1600	1591	1313905	-32768	1680	218.537000000011	-32768	-32768	-32768	-32768	-32768	-32768	-32768	-32768	-32768	-32768	-32768	-1346454.463	1313901	1313948	48	489.899993896484	372.200012207031	323	371.399993896484
2	areg1009s	r	0	r	w	25	0	4	53	341	-1	S1C1.TIF	S1C2.TIF	S2C1.TIF	1	1	2	1	2	1	200	709	1315245	1315945	1642	1625	1316171	-32768	1697	208.503999999957	-32768	-32768	-32768	-32768	-32768	-32768	-32768	-32768	-32768	-32768	-32768	-1348730.496	1316167	1316214	48	483.600006103516	364.399993896484	296.899993896484	369.100006103516
2	areg1009s	r	0	r	w	25	0	4	54	342	-1	S1C1.TIF	S1C3.TIF	S2C1.TIF	1	1	2	1	3	1	200	808	1318220	1319020	1619	1616	1319249	-32768	1628	212.303000000073	-32768	-32768	-32768	-32768	-32768	-32768	-32768	-32768	-32768	-32768	-32768	-1351804.697	1319246	1319277	32	487.799987792969	376.299987792969	297.299987792969	377
2	areg1009s	r	0	r	w	25	1	4	55	343	-1	S1C2.TIF	S1C1.TIF	S2C3.TIF	1	1	2	2	1	3	200	881	1321161	1322061	1604	1625	1322304	-32768	1752	225.500999999931	-32768	-32768	-32768	-32768	-32768	-32768	-32768	-32768	-32768	-32768	-32768	-1354846.499	1322300	1322345	46	480.299987792969	369.899993896484	316.899993896484	377.899993896484
2	areg1009s	r	0	r	w	25	1	4	56	344	-1	S1C1.TIF	S1C2.TIF	S2C3.TIF	1	1	2	1	2	3	200	969	1324702	1325652	1745	1728	1325850	-32768	1724	180.387000000104	-32768	-32768	-32768	-32768	-32768	-32768	-32768	-32768	-32768	-32768	-32768	-1358437.613	1325846	1325880	35	488.200012207031	375.799987792969	307.100006103516	379.200012207031
2	areg1009s	r	0	r	w	25	0	4	57	345	1	S1C3.TIF	S1C2.TIF	S2C3.TIF	1	1	2	3	2	3	200	734	1327489	1328239	1409	1416	1328474	-32768	1516	217.66100000008	-32768	-32768	-32768	-32768	-32768	-32768	-32768	-32768	-32768	-32768	-32768	-1361024.339	1328470	1328578	109	486.100006103516	366.899993896484	675.099975585938	368
2	areg1009s	r	0	r	w	25	0	4	58	346	-1	S2C1.TIF	S2C2.TIF	S1C1.TIF	2	2	1	1	2	1	200	839	1330140	1330990	1492	1492	1331230	-32768	1600	222.365999999922	-32768	-32768	-32768	-32768	-32768	-32768	-32768	-32768	-32768	-32768	-32768	-1363775.634	1331225	1331266	42	489.100006103516	368.5	324.600006103516	368
2	areg1009s	r	0	r	w	25	1	4	59	347	1	S1C1.TIF	S1C2.TIF	S2C3.TIF	1	1	2	1	2	3	200	939	1333053	1334003	1740	1752	1334202	-32768	1754	181.992000000086	-32768	-32768	-32768	-32768	-32768	-32768	-32768	-32768	-32768	-32768	-32768	-1366788.008	1334198	1334247	50	483.5	375	681	376.299987792969
2	areg1009s	r	0	r	w	25	1	4	60	348	-1	S2C1.TIF	S2C2.TIF	S1C3.TIF	2	2	1	1	2	3	200	973	1336729	1337729	1791	1803	1337950	-32768	1839	203.960999999894	-32768	-32768	-32768	-32768	-32768	-32768	-32768	-32768	-32768	-32768	-32768	-1370514.039	1337945	1337987	43	485.399993896484	382.399993896484	304.5	393.600006103516
2	areg1009s	r	0	r	w	25	0	4	61	349	1	S2C1.TIF	S2C2.TIF	S1C1.TIF	2	2	1	1	2	1	200	734	1339758	1340508	1597	1598	1340745	-32768	1606	219.574999999953	1340742	1340778	37	480.5	372.899993896484	360.5	367.5	116.199996948242	292	3.45177539864966	177.420411457365	216.574999999953	1340998	1341012	15	673.900024414062	385.299987792969	700.799987792969	380.600006103516
2	areg1009s	r	0	r	w	25	1	4	62	350	-1	S1C3.TIF	S1C1.TIF	S2C2.TIF	1	1	2	3	1	2	200	889	1342671	1343571	1522	1518	1343776	-32768	1605	187.794999999925	-32768	-32768	-32768	-32768	-32768	-32768	-32768	-32768	-32768	-32768	-32768	-1376356.205	1343772	1343815	44	487.600006103516	365.100006103516	318.5	369.100006103516
2	areg1009s	r	0	r	w	25	1	4	63	351	-1	S2C1.TIF	S2C2.TIF	S1C3.TIF	2	2	1	1	2	3	200	559	1345680	1346230	1804	1805	1346443	-32768	1831	195.352999999886	-32768	-32768	-32768	-32768	-32768	-32768	-32768	-32768	-32768	-32768	-32768	-1379015.647	1346440	1346485	46	484.700012207031	368.299987792969	306.600006103516	373.700012207031
2	areg1009s	r	0	r	w	25	1	4	64	352	1	S2C2.TIF	S2C3.TIF	S1C1.TIF	2	2	1	2	3	1	200	616	1348483	1349133	1653	1657	1349347	-32768	1732	196.564000000013	1349342	1349388	47	478.200012207031	374.600006103516	662	377.899993896484	148.800003051758	415.899993896484	5.28246232858999	-1.03007492357064	191.564000000013	1349552	1349562	11	682.200012207031	382	701	378.5
2	areg1009s	r	0	r	w	25	0	4	65	353	1	S2C1.TIF	S2C2.TIF	S1C1.TIF	2	2	1	1	2	1	200	564	1351228	1351828	1625	1610	1352043	-32768	1595	196.966999999946	1352039	1352070	32	483.799987792969	371.700012207031	346.5	372.5	121.699996948242	242.600006103516	3.93980861677865	-179.665896726341	192.966999999946	1352106	1352163	58	344.799987792969	374	702.5	373
2	areg1009s	r	0	r	w	25	1	4	66	354	-1	S2C3.TIF	S2C2.TIF	S1C1.TIF	2	2	1	3	2	1	200	541	1354126	1354676	1750	1744	1354908	-32768	1799	213.894000000088	-32768	-32768	-32768	-32768	-32768	-32768	-32768	-32768	-32768	-32768	-32768	-1387462.106	1354904	1354951	48	485.700012207031	375.100006103516	299.600006103516	378.700012207031
2	areg1009s	r	0	r	w	25	0	4	67	355	-1	S2C3.TIF	S2C1.TIF	S1C3.TIF	2	2	1	3	1	3	200	641	1356474	1357124	1743	1717	1357368	-32768	1682	226.253999999957	1357363	1357396	34	483.200012207031	368.600006103516	672.299987792969	376.700012207031	158.5	350.299987792969	5.43111543482351	-2.45979675273077	221.253999999957	1357796	1357859	64	692.099975585938	372.299987792969	326.200012207031	365.899993896484
2	areg1009s	r	0	r	w	25	0	4	68	356	-1	S1C1.TIF	S1C2.TIF	S2C1.TIF	1	1	2	1	2	1	200	716	1359826	1360576	1502	1503	1360810	-32768	1561	216.767999999924	-32768	-32768	-32768	-32768	-32768	-32768	-32768	-32768	-32768	-32768	-32768	-1393361.232	1360805	1360851	47	487.600006103516	373.700012207031	302.5	368
2	areg1009s	r	0	r	w	25	1	4	69	357	1	S2C1.TIF	S2C2.TIF	S1C3.TIF	2	2	1	1	2	3	200	913	1362014	1362914	1558	1545	1363139	-32768	1511	207.877000000095	-32768	-32768	-32768	-32768	-32768	-32768	-32768	-32768	-32768	-32768	-32768	-1395699.123	1363135	1363181	47	478.600006103516	368.299987792969	670.799987792969	362.5
2	areg1009s	r	0	r	w	25	0	4	70	358	1	S1C1.TIF	S1C2.TIF	S2C1.TIF	1	1	2	1	2	1	200	966	1365072	1366022	1730	1726	1366241	-32768	1830	201.996999999974	1366237	1366283	47	484.899993896484	375.5	312.600006103516	375.299987792969	143.100006103516	375.799987792969	4.93696580043432	179.933990269877	197.996999999974	1366376	1366443	68	289.799987792969	379.700012207031	697.299987792969	368.899993896484
2	areg1009s	r	0	r	w	25	0	4	71	359	1	S1C2.TIF	S1C1.TIF	S2C2.TIF	1	1	2	2	1	2	200	996	1368047	1369047	1742	1750	1369281	-32768	1843	217.263000000035	1369276	1369324	49	474.799987792969	367.799987792969	647.799987792969	372.5	142.5	344.100006103516	4.97310375252058	-1.55845588688065	212.263000000035	1369491	1369519	29	661	376.700012207031	683.400024414062	375.600006103516
2	areg1009s	r	0	r	w	25	1	4	72	360	-1	S1C3.TIF	S1C2.TIF	S2C1.TIF	1	1	2	3	2	1	200	681	1371399	1372099	1709	1725	1372322	-32768	1687	206.087000000058	-32768	-32768	-32768	-32768	-32768	-32768	-32768	-32768	-32768	-32768	-32768	-1404883.913	1372318	1372362	45	483.799987792969	364.100006103516	305.5	367.899993896484
2	areg1009s	r	0	r	w	25	1	4	73	361	1	S2C3.TIF	S2C2.TIF	S1C1.TIF	2	2	1	3	2	1	200	902	1373699	1374599	1701	1729	1374808	-32768	1822	191.436999999918	-32768	-32768	-32768	-32768	-32768	-32768	-32768	-32768	-32768	-32768	-32768	-1407384.563	1374805	1374856	52	474	372.799987792969	669.400024414062	376.899993896484
2	areg1009s	r	0	r	w	25	1	4	74	362	-1	S1C1.TIF	S1C3.TIF	S2C2.TIF	1	1	2	1	3	2	200	705	1375930	1376630	1464	1475	1376831	-32768	1442	183.591999999946	-32768	-32768	-32768	-32768	-32768	-32768	-32768	-32768	-32768	-32768	-32768	-1409415.408	1376949	1376993	45	488.899993896484	360.299987792969	314.100006103516	364.100006103516
2	areg1009s	r	0	r	w	25	0	4	75	363	-1	S2C2.TIF	S2C1.TIF	S1C2.TIF	2	2	1	2	1	2	200	792	1378606	1379406	1542	1536	1379601	-32768	1512	177.746000000043	1379597	1379640	44	483.299987792969	365.100006103516	665.200012207031	354.299987792969	139.100006103516	357.700012207031	5.22875758406438	3.40762297155477	173.746000000043	1379763	1379821	59	680.799987792969	360	300.700012207031	364.700012207031
2	areg1009s	r	0	r	w	25	1	4	76	364	1	S2C3.TIF	S2C2.TIF	S1C1.TIF	2	2	1	3	2	1	200	728	1381817	1382567	1842	1858	1382602	-32768	1884	18.691000000108	-32768	-32768	-32768	-32768	-32768	-32768	-32768	-32768	-32768	-32768	-32768	-1415351.309	1382780	1382888	109	481.100006103516	380.299987792969	664	376.799987792969
2	areg1009s	r	0	r	w	25	0	4	77	365	-1	S1C3.TIF	S1C2.TIF	S2C3.TIF	1	1	2	3	2	3	200	746	1384688	1385438	1618	1629	1385708	-32768	1702	252.743999999948	-32768	-32768	-32768	-32768	-32768	-32768	-32768	-32768	-32768	-32768	-32768	-1418223.256	1385704	1385750	47	484.700012207031	364.799987792969	307.200012207031	370.200012207031
2	areg1009s	r	0	r	w	25	0	4	78	366	1	S1C1.TIF	S1C2.TIF	S2C1.TIF	1	1	2	1	2	1	200	601	1387433	1388033	1678	1650	1388256	-32768	1663	205.370000000112	-32768	-32768	-32768	-32768	-32768	-32768	-32768	-32768	-32768	-32768	-32768	-1420818.63	1388253	1388298	46	493.700012207031	367.299987792969	676.5	371.700012207031
2	areg1009s	r	0	r	w	25	1	4	79	367	-1	S2C1.TIF	S2C3.TIF	S1C2.TIF	2	2	1	1	3	2	200	982	1389949	1390949	1684	1703	1391182	-32768	1795	215.533999999985	1391178	1391225	48	478.600006103516	374	660	364.600006103516	138.600006103516	343.100006103516	5.21965732600647	2.97063754120839	211.533999999985	1391322	1391375	54	670.700012207031	370.799987792969	294.5	374.5
2	areg1009s	r	0	r	w	25	0	4	80	368	1	S2C2.TIF	S2C3.TIF	S1C2.TIF	2	2	1	2	3	2	200	518	1393124	1393674	1632	1614	1393907	-32768	1596	216.449999999953	-32768	-32768	-32768	-32768	-32768	-32768	-32768	-32768	-32768	-32768	-32768	-1426458.55	1393902	1394030	129	483.5	366.5	681.299987792969	365
2	areg1009s	r	0	r	w	25	1	4	81	369	1	S1C2.TIF	S1C1.TIF	S2C3.TIF	1	1	2	2	1	3	200	613	1395568	1396218	1643	1646	1396395	-32768	1639	159.570999999996	1396391	1396434	44	484	363.899993896484	648.900024414062	362.600006103516	146.5	373.899993896484	4.73865396231927	0.452333012146427	155.570999999996	1396595	1396616	22	668.799987792969	363.100006103516	703.900024414062	369.700012207031
2	areg1009s	r	0	r	w	25	1	4	82	370	-1	S1C1.TIF	S1C3.TIF	S2C2.TIF	1	1	2	1	3	2	200	828	1398313	1399163	1640	1654	1399277	-32768	1697	96.3040000000037	-32768	-32768	-32768	-32768	-32768	-32768	-32768	-32768	-32768	-32768	-32768	-1431948.696	1399406	1399502	97	486.100006103516	367.600006103516	313.299987792969	372.100006103516
2	areg1009s	r	0	r	w	25	0	4	83	371	-1	S2C2.TIF	S2C3.TIF	S1C2.TIF	2	2	1	2	3	2	200	583	1401543	1402143	1653	1662	1402324	-32768	1654	164.38599999994	-32768	-32768	-32768	-32768	-32768	-32768	-32768	-32768	-32768	-32768	-32768	-1434927.614	1402319	1402365	47	492	371.100006103516	303.399993896484	370.299987792969
2	areg1009s	r	0	r	w	25	1	4	84	372	-1	S2C2.TIF	S2C1.TIF	S1C3.TIF	2	2	1	2	1	3	200	581	1403975	1404575	1680	1659	1404793	-32768	1574	201.375	-32768	-32768	-32768	-32768	-32768	-32768	-32768	-32768	-32768	-32768	-32768	-1437359.625	1404789	1404833	45	488.5	367.700012207031	305.200012207031	369.299987792969
2	areg1009s	r	0	r	w	25	0	4	85	373	1	S2C2.TIF	S2C3.TIF	S1C2.TIF	2	2	1	2	3	2	200	866	1406561	1407411	1600	1620	1407618	-32768	1710	189.125	1407615	1407661	47	482.899993896484	368.299987792969	312.799987792969	369.299987792969	150.800003051758	385.799987792969	4.87401043844639	-179.662891543518	186.125	1407706	1407761	56	289.799987792969	372.100006103516	670	367.100006103516
2	areg1009s	r	0	r	w	25	0	4	86	374	-1	S2C1.TIF	S2C2.TIF	S1C1.TIF	2	2	1	1	2	1	200	993	1412565	1413565	1847	1877	1413860	-32768	2037	277.196999999927	1413857	1413882	26	483.5	380.200012207031	405.200012207031	384.700012207031	85.5999984741211	149.600006103516	2.25696586640311	-176.706707771711	274.196999999927	1413981	1414017	37	378.600006103516	380.399993896484	297.200012207031	373.700012207031
2	areg1009s	r	0	r	w	25	0	4	87	375	1	S2C3.TIF	S2C2.TIF	S1C3.TIF	2	2	1	3	2	3	200	806	1415872	1416672	1972	1990	1416919	-32768	2070	228.740999999922	1416915	1416968	54	490.5	384	282.299987792969	378.399993896484	158.699996948242	398.600006103516	5.95925484433056	178.453321935839	224.740999999922	1417025	1417094	70	279.799987792969	380.100006103516	732.900024414062	379.799987792969
2	areg1009s	r	0	r	w	25	0	4	88	376	1	S2C3.TIF	S2C2.TIF	S1C3.TIF	2	2	1	3	2	3	200	621	1418769	1419419	1818	1822	1419486	-32768	1833	49.7099999999627	-32768	-32768	-32768	-32768	-32768	-32768	-32768	-32768	-32768	-32768	-32768	-1452204.29	1419698	1419745	48	480.600006103516	376.600006103516	672.400024414062	367.799987792969
2	areg1009s	r	0	r	w	25	1	4	89	377	1	S1C2.TIF	S1C3.TIF	S2C1.TIF	1	1	2	2	3	1	200	583	1421451	1422051	1749	1736	1422067	-32768	1743	-0.997999999905005	-32768	-32768	-32768	-32768	-32768	-32768	-32768	-32768	-32768	-32768	-32768	-1454835.998	1422287	1422333	47	476.600006103516	373.600006103516	675.700012207031	367.399993896484
2	areg1009s	r	0	r	w	25	1	4	90	378	-1	S2C1.TIF	S2C3.TIF	S1C2.TIF	2	2	1	1	3	2	200	778	1424443	1425243	1866	1871	1425500	-32768	1831	240.539000000106	-32768	-32768	-32768	-32768	-32768	-32768	-32768	-32768	-32768	-32768	-32768	-1458027.461	1425496	1425542	47	483.5	376.399993896484	292.100006103516	383.399993896484
2	areg1009s	r	0	r	w	25	1	4	91	379	-1	S2C3.TIF	S2C1.TIF	S1C2.TIF	2	2	1	3	1	2	200	697	1427242	1427942	1745	1747	1428139	-32768	1777	179.445000000065	-32768	-32768	-32768	-32768	-32768	-32768	-32768	-32768	-32768	-32768	-32768	-1460727.555	1428135	1428183	49	486.100006103516	370.700012207031	291	382.899993896484
2	areg1009s	r	0	r	w	25	1	4	92	380	-1	S1C2.TIF	S1C3.TIF	S2C1.TIF	1	1	2	2	3	1	200	611	1429962	1430562	1812	1810	1430786	-32768	1879	207.100000000093	-32768	-32768	-32768	-32768	-32768	-32768	-32768	-32768	-32768	-32768	-32768	-1463346.9	1430783	1430874	92	489.600006103516	371.899993896484	337.100006103516	375.600006103516
2	areg1009s	r	0	r	w	25	1	4	93	381	1	S2C1.TIF	S2C2.TIF	S1C3.TIF	2	2	1	1	2	3	200	656	1432909	1433559	1786	1808	1433775	-32768	1895	198.725000000093	-32768	-32768	-32768	-32768	-32768	-32768	-32768	-32768	-32768	-32768	-32768	-1466344.275	1433771	1433827	57	492.600006103516	361.399993896484	714.200012207031	365.100006103516
2	areg1009s	r	0	r	w	25	1	4	94	382	1	S2C3.TIF	S2C1.TIF	S1C2.TIF	2	2	1	3	1	2	200	642	1436082	1436732	1825	1836	1436937	-32768	1842	187.610000000102	-32768	-32768	-32768	-32768	-32768	-32768	-32768	-32768	-32768	-32768	-32768	-1469517.39	1436933	1436978	46	490.600006103516	364.200012207031	678.5	373.200012207031
2	areg1009s	r	0	r	w	25	1	4	95	383	1	S1C1.TIF	S1C3.TIF	S2C2.TIF	1	1	2	1	3	2	200	853	1438173	1439023	1614	1600	1439284	-32768	1671	243.739999999991	1439281	1439370	90	483	369.700012207031	345	367.299987792969	141	349.200012207031	3.9604300479558	179.001464157216	240.739999999991	1440349	1440417	69	287.299987792969	374.799987792969	694.900024414062	365.700012207031
2	areg1009s	r	0	r	w	25	0	4	96	384	1	S2C2.TIF	S2C1.TIF	S1C2.TIF	2	2	1	2	1	2	200	547	1441545	1442095	1863	1850	1442333	-32768	1937	220.902999999933	-32768	-32768	-32768	-32768	-32768	-32768	-32768	-32768	-32768	-32768	-32768	-1474880.097	1442328	1442374	47	485	379.100006103516	668.700012207031	380.399993896484
3	uain0712s	r	0	r	w	24	0	0	1	0	1	S2C3.TIF	S2C2.TIF	S1C3.TIF	2	2	1	3	2	3	200	753	158883	159633	1409	1426	159926	-32768	1589	277.340999999986	159922	159962	41	515.400024414062	372.299987792969	316.399993896484	369.600006103516	141.199996948242	288.899993896484	5.70253448675967	179.221129455281	273.340999999986	161247	161283	37	510.299987792969	372.100006103516	711.200012207031	360.200012207031
3	uain0712s	r	0	r	w	24	1	1	1	1	-1	S2C1.TIF	S2C2.TIF	S1C3.TIF	2	2	1	1	2	3	200	692	165789	166489	1723	1725	166915	-32768	1799	410.149999999994	-32768	-32768	-32768	-32768	-32768	-32768	-32768	-32768	-32768	-32768	-32768	-199272.85	166912	166953	42	516	369.600006103516	315.399993896484	373.100006103516
3	uain0712s	r	0	r	w	24	0	1	2	2	1	S2C2.TIF	S2C1.TIF	S1C2.TIF	2	2	1	2	1	2	200	804	167985	168785	1863	1876	169335	-32768	1884	533.820000000007	-32768	-32768	-32768	-32768	-32768	-32768	-32768	-32768	-32768	-32768	-32768	-201569.18	169331	169371	41	515.599975585938	375.899993896484	750	368.600006103516
3	uain0712s	r	0	r	w	24	1	1	3	3	1	S1C2.TIF	S1C3.TIF	S2C1.TIF	1	1	2	2	3	1	200	559	170476	171026	1843	1844	171543	-32768	1922	501.413	-32768	-32768	-32768	-32768	-32768	-32768	-32768	-32768	-32768	-32768	-32768	-203809.587	171538	171575	38	513.599975585938	366.899993896484	700.599975585938	355.799987792969
3	uain0712s	r	0	r	w	24	0	1	4	4	1	S2C2.TIF	S2C3.TIF	S1C2.TIF	2	2	1	2	3	2	200	681	172628	173328	1989	2002	173770	-32768	2044	425.584000000003	-32768	-32768	-32768	-32768	-32768	-32768	-32768	-32768	-32768	-32768	-32768	-206112.416	173766	173805	40	502.299987792969	378.899993896484	716.599975585938	376.399993896484
3	uain0712s	r	0	r	w	24	1	1	5	5	-1	S1C2.TIF	S1C1.TIF	S2C3.TIF	1	1	2	2	1	3	200	684	174913	175613	1696	1704	175935	-32768	1717	305.788	-32768	-32768	-32768	-32768	-32768	-32768	-32768	-32768	-32768	-32768	-32768	-208397.212	175932	175971	40	516.900024414062	362.700012207031	324.299987792969	365.5
3	uain0712s	r	0	r	w	24	0	1	6	6	1	S1C1.TIF	S1C3.TIF	S2C1.TIF	1	1	2	1	3	1	200	882	177033	177933	2018	2011	178227	-32768	1991	277.989999999991	-32768	-32768	-32768	-32768	-32768	-32768	-32768	-32768	-32768	-32768	-32768	-210717.01	178224	178277	54	505.600006103516	367.5	747.400024414062	356.299987792969
3	uain0712s	r	0	r	w	24	0	1	7	7	-1	S1C2.TIF	S1C1.TIF	S2C2.TIF	1	1	2	2	1	2	200	787	179459	180259	1940	1940	180602	-32768	2065	327.89499999999	-32768	-32768	-32768	-32768	-32768	-32768	-32768	-32768	-32768	-32768	-32768	-213042.105	180598	180634	37	513.200012207031	365.200012207031	352.200012207031	369.299987792969
3	uain0712s	r	0	r	w	24	1	1	8	8	1	S2C3.TIF	S2C2.TIF	S1C1.TIF	2	2	1	3	2	1	200	962	181845	182795	1800	1811	183228	-32768	1911	418.166999999987	-32768	-32768	-32768	-32768	-32768	-32768	-32768	-32768	-32768	-32768	-32768	-215577.833	183223	183264	42	511.799987792969	373.200012207031	724.099975585938	365.899993896484
3	uain0712s	r	0	r	w	24	1	1	9	9	1	S1C1.TIF	S1C2.TIF	S2C3.TIF	1	1	2	1	2	3	200	755	184334	185084	1831	1851	185450	-32768	1897	349.595000000001	185446	185480	35	506	372.299987792969	351.700012207031	371.5	122.900001525879	264.600006103516	4.42760607924431	179.70278216208	345.595000000001	185660	185718	59	355.299987792969	375.399993896484	708.400024414062	361.799987792969
3	uain0712s	r	0	r	w	24	1	1	10	10	1	S1C1.TIF	S1C2.TIF	S2C3.TIF	1	1	2	1	2	3	200	756	186788	187538	1777	1798	188022	-32768	2000	468.002000000008	-32768	-32768	-32768	-32768	-32768	-32768	-32768	-32768	-32768	-32768	-32768	-220321.998	188018	188054	37	513.700012207031	362.299987792969	690	359.399993896484
3	uain0712s	r	0	r	w	24	0	1	11	11	-1	S1C3.TIF	S1C1.TIF	S2C3.TIF	1	1	2	3	1	3	200	824	189116	189966	1688	1710	190341	-32768	1826	359.467999999993	190338	190379	42	514.599975585938	364.100006103516	403.799987792969	356	73.9000015258789	137.300003051758	3.19699763322053	175.819520465703	356.467999999993	190597	190622	26	407.100006103516	359	306.5	358.399993896484
3	uain0712s	r	0	r	w	24	0	1	12	12	-1	S1C2.TIF	S1C1.TIF	S2C2.TIF	1	1	2	2	1	2	200	883	191654	192554	1961	1958	193329	-32768	1936	759.160999999993	-32768	-32768	-32768	-32768	-32768	-32768	-32768	-32768	-32768	-32768	-32768	-225337.839	193324	193363	40	501.799987792969	355.700012207031	340.899993896484	358.700012207031
3	uain0712s	r	0	r	w	24	1	1	13	13	1	S2C1.TIF	S2C3.TIF	S1C2.TIF	2	2	1	1	3	2	200	771	194437	195237	1814	1836	195496	-32768	1930	243.299999999988	-32768	-32768	-32768	-32768	-32768	-32768	-32768	-32768	-32768	-32768	-32768	-228020.7	195492	195533	42	501.399993896484	372.700012207031	712.299987792969	370.100006103516
3	uain0712s	r	0	r	w	24	1	1	14	14	1	S2C2.TIF	S2C1.TIF	S1C3.TIF	2	2	1	2	1	3	200	788	197196	197996	1981	1993	198492	-32768	2009	480.094000000012	-32768	-32768	-32768	-32768	-32768	-32768	-32768	-32768	-32768	-32768	-32768	-230779.906	198488	198526	39	507	370.899993896484	706.299987792969	363.200012207031
3	uain0712s	r	0	r	w	24	1	1	15	15	1	S2C1.TIF	S2C3.TIF	S1C2.TIF	2	2	1	1	3	2	200	977	199563	200563	1823	1838	200924	-32768	1959	345.617999999988	-32768	-32768	-32768	-32768	-32768	-32768	-32768	-32768	-32768	-32768	-32768	-233346.382	200920	200962	43	507.200012207031	366.899993896484	725.299987792969	361.200012207031
3	uain0712s	r	0	r	w	24	0	1	16	16	1	S1C3.TIF	S1C1.TIF	S2C3.TIF	1	1	2	3	1	3	200	583	202018	202618	1640	1644	203378	-32768	1917	744.236999999994	-32768	-32768	-32768	-32768	-32768	-32768	-32768	-32768	-32768	-32768	-32768	-235401.763	203374	203404	31	515.299987792969	370.399993896484	701.700012207031	365.299987792969
3	uain0712s	r	0	r	w	24	1	1	17	17	-1	S1C1.TIF	S1C3.TIF	S2C2.TIF	1	1	2	1	3	2	200	966	204891	205841	1714	1725	206158	-32768	1878	300.981	206155	206190	36	501.899993896484	367.299987792969	360.5	362.700012207031	111.300003051758	208.800003051758	4.06537377085716	178.134737050301	297.981	206288	206315	28	368.299987792969	364.799987792969	329.100006103516	363.100006103516
3	uain0712s	r	0	r	w	24	0	1	18	18	-1	S2C2.TIF	S2C1.TIF	S1C2.TIF	2	2	1	2	1	2	200	677	207417	208117	1978	1995	208420	-32768	2022	286.81700000001	-32768	-32768	-32768	-32768	-32768	-32768	-32768	-32768	-32768	-32768	-32768	-240901.183	208415	208452	38	508.899993896484	366.899993896484	314.600006103516	371.100006103516
3	uain0712s	r	0	r	w	24	0	1	19	19	-1	S2C2.TIF	S2C3.TIF	S1C2.TIF	2	2	1	2	3	2	200	604	209578	210178	2095	2111	210468	-32768	2210	273.981	-32768	-32768	-32768	-32768	-32768	-32768	-32768	-32768	-32768	-32768	-32768	-242962.019	210464	210513	50	511	361.899993896484	336	364.899993896484
3	uain0712s	r	0	r	w	24	0	1	20	20	1	S1C3.TIF	S1C2.TIF	S2C3.TIF	1	1	2	3	2	3	200	719	211543	212293	2118	2134	212538	-32768	2179	229.782000000007	-32768	-32768	-32768	-32768	-32768	-32768	-32768	-32768	-32768	-32768	-32768	-245076.218	212534	212575	42	507.399993896484	353.700012207031	735.5	346.899993896484
3	uain0712s	r	0	r	w	24	1	1	21	21	1	S1C1.TIF	S1C3.TIF	S2C2.TIF	1	1	2	1	3	2	200	678	213659	214359	2103	2126	214637	-32768	2212	262.008999999991	214633	214674	42	497.600006103516	360.700012207031	725.599975585938	334.700012207031	157.899993896484	346.200012207031	6.56612581657119	6.52415948157318	258.008999999991	214818	214847	30	718.299987792969	343.5	688	341.899993896484
3	uain0712s	r	0	r	w	24	0	1	22	22	-1	S2C1.TIF	S2C3.TIF	S1C1.TIF	2	2	1	1	3	1	200	691	215986	216686	2306	2306	216859	-32768	2319	157.744999999995	-32768	-32768	-32768	-32768	-32768	-32768	-32768	-32768	-32768	-32768	-32768	-249469.255	216856	216905	50	500.100006103516	347	308.600006103516	342.899993896484
3	uain0712s	r	0	r	w	24	0	1	23	23	1	S1C2.TIF	S1C3.TIF	S2C2.TIF	1	1	2	2	3	2	200	796	217961	218761	2263	2278	218989	-32768	2351	211.48000000001	218999	219048	50	499.100006103516	350.299987792969	699.5	330.100006103516	139.399993896484	367	5.76321145331382	5.78054077854082	221.48000000001	220176	220200	25	690.099975585938	348.5	697.299987792969	346.700012207031
3	uain0712s	r	0	r	w	24	0	1	24	24	-1	S1C3.TIF	S1C1.TIF	S2C3.TIF	1	1	2	3	1	3	200	700	221254	221954	1711	1716	222294	-32768	1791	324.227000000014	-32768	-32768	-32768	-32768	-32768	-32768	-32768	-32768	-32768	-32768	-32768	-254737.773	222290	222329	40	509.600006103516	358.899993896484	322	368
3	uain0712s	r	0	r	w	24	0	1	25	25	1	S1C2.TIF	S1C1.TIF	S2C2.TIF	1	1	2	2	1	2	200	944	223376	224326	1885	1901	224636	-32768	2047	294.655999999988	-32768	-32768	-32768	-32768	-32768	-32768	-32768	-32768	-32768	-32768	-32768	-257109.344	224632	224671	40	505.600006103516	371.100006103516	707.400024414062	361.700012207031
3	uain0712s	r	0	r	w	24	0	1	26	26	-1	S1C2.TIF	S1C3.TIF	S2C2.TIF	1	1	2	2	3	2	200	624	225738	226388	1857	1849	226714	-32768	1729	310.755000000005	-32768	-32768	-32768	-32768	-32768	-32768	-32768	-32768	-32768	-32768	-32768	-259171.245	226710	226751	42	505.100006103516	362.399993896484	301.100006103516	368.600006103516
3	uain0712s	r	0	r	w	24	0	1	27	27	-1	S2C3.TIF	S2C1.TIF	S1C3.TIF	2	2	1	3	1	3	200	647	227812	228462	1919	1941	228679	-32768	2030	201.02900000001	228676	228714	39	508.799987792969	368.899993896484	721.400024414062	359.200012207031	157.300003051758	383.100006103516	6.09806531110749	2.61984279764955	198.02900000001	228915	228973	59	715.299987792969	363.200012207031	337.899993896484	363.700012207031
3	uain0712s	r	0	r	w	24	0	1	28	28	1	S2C1.TIF	S2C3.TIF	S1C1.TIF	2	2	1	1	3	1	200	723	230318	231068	1862	1860	231456	-32768	1922	371.981999999989	-32768	-32768	-32768	-32768	-32768	-32768	-32768	-32768	-32768	-32768	-32768	-263852.018	231451	231490	40	519.200012207031	374.700012207031	720.5	368.200012207031
3	uain0712s	r	0	r	w	24	1	1	29	29	1	S2C3.TIF	S2C1.TIF	S1C2.TIF	2	2	1	3	1	2	200	643	255474	256124	2053	2055	256431	-32768	1983	291.695000000007	-32768	-32768	-32768	-32768	-32768	-32768	-32768	-32768	-32768	-32768	-32768	-288907.305	256428	256468	41	505.5	370.600006103516	701.900024414062	366.5
3	uain0712s	r	0	r	w	24	1	1	30	30	1	S2C2.TIF	S2C1.TIF	S1C3.TIF	2	2	1	2	1	3	200	524	257539	258089	1957	1959	258361	-32768	2053	256.64499999999	-32768	-32768	-32768	-32768	-32768	-32768	-32768	-32768	-32768	-32768	-32768	-290872.355	258357	258398	42	500.299987792969	367.899993896484	730.799987792969	369.200012207031
3	uain0712s	r	0	r	w	24	0	1	31	31	1	S2C1.TIF	S2C3.TIF	S1C1.TIF	2	2	1	1	3	1	200	961	259479	260429	1927	1945	260747	-32768	2013	302.257000000012	-32768	-32768	-32768	-32768	-32768	-32768	-32768	-32768	-32768	-32768	-32768	-293212.743	260744	260783	40	504.700012207031	376	722	371
3	uain0712s	r	0	r	w	24	1	1	32	32	1	S1C2.TIF	S1C1.TIF	S2C3.TIF	1	1	2	2	1	3	200	600	261854	262454	2030	2038	262742	-32768	2083	271.648999999976	-32768	-32768	-32768	-32768	-32768	-32768	-32768	-32768	-32768	-32768	-32768	-295238.351	262738	262776	39	513.200012207031	371.299987792969	721.299987792969	367.5
3	uain0712s	r	0	r	w	24	0	1	33	33	-1	S1C1.TIF	S1C3.TIF	S2C1.TIF	1	1	2	1	3	1	200	574	263855	264455	1886	1891	264824	-32768	2030	352.956000000006	-32768	-32768	-32768	-32768	-32768	-32768	-32768	-32768	-32768	-32768	-32768	-297239.044	264820	264871	52	506.799987792969	369.799987792969	292.600006103516	374.299987792969
3	uain0712s	r	0	r	w	24	0	1	34	34	-1	S2C3.TIF	S2C2.TIF	S1C3.TIF	2	2	1	3	2	3	200	984	265922	266922	2007	2014	267339	-32768	2129	401.255999999994	-32768	-32768	-32768	-32768	-32768	-32768	-32768	-32768	-32768	-32768	-32768	-299705.744	267335	267376	42	506.700012207031	368.5	302	376.600006103516
3	uain0712s	r	0	r	w	24	1	1	35	35	1	S2C1.TIF	S2C2.TIF	S1C3.TIF	2	2	1	1	2	3	200	906	268464	269364	1627	1614	269894	-32768	1695	513.829000000027	-32768	-32768	-32768	-32768	-32768	-32768	-32768	-32768	-32768	-32768	-32768	-302148.171	269890	269932	43	504.100006103516	373.799987792969	752.900024414062	368.200012207031
3	uain0712s	r	0	r	w	24	0	1	36	36	1	S1C3.TIF	S1C1.TIF	S2C3.TIF	1	1	2	3	1	3	200	722	271244	271994	1662	1676	272667	-32768	1854	657.255000000005	272663	272701	39	504.700012207031	371.5	325.600006103516	379.799987792969	130.800003051758	279.100006103516	5.14471536410606	-177.33971194145	653.255000000005	272756	272814	59	332	381.899993896484	696.400024414062	364.600006103516
3	uain0712s	r	0	r	w	24	1	1	37	37	-1	S1C1.TIF	S1C3.TIF	S2C2.TIF	1	1	2	1	3	2	200	790	273887	274687	1838	1834	274955	-32768	1885	251.612000000023	-32768	-32768	-32768	-32768	-32768	-32768	-32768	-32768	-32768	-32768	-32768	-307471.388	274951	275001	51	502.799987792969	372.399993896484	310.5	373.5
3	uain0712s	r	0	r	w	24	1	1	38	38	1	S1C3.TIF	S1C1.TIF	S2C2.TIF	1	1	2	3	1	2	200	802	276057	276857	1943	1944	277150	-32768	1993	277.075000000012	-32768	-32768	-32768	-32768	-32768	-32768	-32768	-32768	-32768	-32768	-32768	-309640.925	277146	277187	42	502.399993896484	376.299987792969	724.900024414062	369.5
3	uain0712s	r	0	r	w	24	0	1	39	39	1	S1C1.TIF	S1C3.TIF	S2C1.TIF	1	1	2	1	3	1	200	766	278235	279035	1933	1961	279344	-32768	1954	293.228000000003	-32768	-32768	-32768	-32768	-32768	-32768	-32768	-32768	-32768	-32768	-32768	-311818.772	279340	279381	42	500	375.700012207031	712.700012207031	368.600006103516
3	uain0712s	r	0	r	w	24	1	1	40	40	1	S1C2.TIF	S1C3.TIF	S2C1.TIF	1	1	2	2	3	1	200	583	280464	281064	1964	1982	281458	-32768	2050	378.743000000017	-32768	-32768	-32768	-32768	-32768	-32768	-32768	-32768	-32768	-32768	-32768	-313847.257	281453	281503	51	501.399993896484	372.200012207031	705.599975585938	360.100006103516
3	uain0712s	r	0	r	w	24	0	1	41	41	-1	S2C1.TIF	S2C2.TIF	S1C1.TIF	2	2	1	1	2	1	200	919	282571	283521	2013	2017	283844	-32768	2113	307.333999999973	-32768	-32768	-32768	-32768	-32768	-32768	-32768	-32768	-32768	-32768	-32768	-316304.666	283840	283880	41	496.5	375.700012207031	323.200012207031	378
3	uain0712s	r	0	r	w	24	1	1	42	42	-1	S2C1.TIF	S2C2.TIF	S1C3.TIF	2	2	1	1	2	3	200	939	285458	286408	2011	2021	286733	-32768	1944	308.70299999998	-32768	-32768	-32768	-32768	-32768	-32768	-32768	-32768	-32768	-32768	-32768	-319192.297	286729	286769	41	506.899993896484	376.299987792969	327.5	383.5
3	uain0712s	r	0	r	w	24	0	1	43	43	1	S2C2.TIF	S2C1.TIF	S1C2.TIF	2	2	1	2	1	2	200	777	287848	288648	1814	1819	289097	-32768	1952	432.83600000001	-32768	-32768	-32768	-32768	-32768	-32768	-32768	-32768	-32768	-32768	-32768	-321432.164	289093	289129	37	505.5	375	688.700012207031	367
3	uain0712s	r	0	r	w	24	1	1	44	44	1	S1C3.TIF	S1C2.TIF	S2C1.TIF	1	1	2	3	2	1	200	628	290185	290835	1939	1952	291350	-32768	2162	499.717999999993	-32768	-32768	-32768	-32768	-32768	-32768	-32768	-32768	-32768	-32768	-32768	-323618.282	291346	291386	41	497.700012207031	372.299987792969	708.700012207031	360.799987792969
3	uain0712s	r	0	r	w	24	0	1	45	45	-1	S1C2.TIF	S1C3.TIF	S2C2.TIF	1	1	2	2	3	2	200	549	292480	293030	2383	2384	293421	-32768	2438	376.099999999977	-32768	-32768	-32768	-32768	-32768	-32768	-32768	-32768	-32768	-32768	-32768	-325812.9	293417	293458	42	490.5	370.5	289.399993896484	374.5
3	uain0712s	r	0	r	w	24	0	1	46	46	1	S2C1.TIF	S2C2.TIF	S1C1.TIF	2	2	1	1	2	1	200	647	294518	295168	2416	2433	295511	-32768	2431	327.771000000008	-32768	-32768	-32768	-32768	-32768	-32768	-32768	-32768	-32768	-32768	-32768	-327951.229	295506	295546	41	491.200012207031	375.700012207031	674.799987792969	358.600006103516
3	uain0712s	r	0	r	w	24	1	1	47	47	-1	S1C3.TIF	S1C2.TIF	S2C1.TIF	1	1	2	3	2	1	200	910	297232	298132	2354	2362	298486	-32768	2349	338.467999999993	-32768	-32768	-32768	-32768	-32768	-32768	-32768	-32768	-32768	-32768	-32768	-330915.532	298483	298522	40	497.799987792969	366.399993896484	316.100006103516	344.299987792969
3	uain0712s	r	0	r	w	24	0	1	48	48	-1	S2C1.TIF	S2C3.TIF	S1C1.TIF	2	2	1	1	3	1	200	575	299633	300233	2190	2179	301301	-32768	2302	1051.65600000002	301297	301340	44	502.299987792969	362.700012207031	724	340.899993896484	142.199996948242	325.600006103516	6.37411644175437	5.6319393171159	1047.65600000002	301734	301812	79	711.299987792969	358.100006103516	354.600006103516	362.700012207031
3	uain0712s	r	0	r	w	24	0	1	49	49	-1	S1C3.TIF	S1C2.TIF	S2C3.TIF	1	1	2	3	2	3	200	618	302974	303624	1882	1913	303957	-32768	2065	317.52899999998	-32768	-32768	-32768	-32768	-32768	-32768	-32768	-32768	-32768	-32768	-32768	-336407.471	303954	303993	40	512.400024414062	374.200012207031	330.200012207031	371.899993896484
3	uain0712s	r	0	r	w	24	0	1	50	50	-1	S2C1.TIF	S2C2.TIF	S1C1.TIF	2	2	1	1	2	1	200	603	305053	305653	2228	2228	306096	-32768	2200	427.587	-32768	-32768	-32768	-32768	-32768	-32768	-32768	-32768	-32768	-32768	-32768	-338436.413	306092	306131	40	512.200012207031	377.399993896484	324.299987792969	378.5
3	uain0712s	r	0	r	w	24	0	1	51	51	-1	S2C2.TIF	S2C1.TIF	S1C2.TIF	2	2	1	2	1	2	200	517	307183	307733	2164	2167	307789	-32768	2172	39.3670000000275	-32768	-32768	-32768	-32768	-32768	-32768	-32768	-32768	-32768	-32768	-32768	-340517.633	308413	308464	52	502.5	344.799987792969	306.600006103516	348.899993896484
3	uain0712s	r	0	r	w	24	1	1	52	52	-1	S1C1.TIF	S1C2.TIF	S2C3.TIF	1	1	2	1	2	3	200	622	309493	310143	2082	2095	310268	-32768	2121	109.17300000001	-32768	-32768	-32768	-32768	-32768	-32768	-32768	-32768	-32768	-32768	-32768	-342926.827	310598	310636	39	500.700012207031	355.399993896484	315.299987792969	345.899993896484
3	uain0712s	r	0	r	w	24	0	1	53	53	1	S2C3.TIF	S2C1.TIF	S1C3.TIF	2	2	1	3	1	3	200	708	311774	312474	2073	2070	312903	-32768	2000	413.457999999984	-32768	-32768	-32768	-32768	-32768	-32768	-32768	-32768	-32768	-32768	-32768	-345257.542	312898	312938	41	509.700012207031	375.799987792969	731.400024414062	365.700012207031
3	uain0712s	r	0	r	w	24	0	1	54	54	1	S2C3.TIF	S2C2.TIF	S1C3.TIF	2	2	1	3	2	3	200	785	314466	315266	1861	1859	315577	-32768	1902	295.52899999998	315573	315605	33	506.700012207031	370.600006103516	375	367.700012207031	111.400001525879	228.300003051758	3.78540300058602	178.737441703573	291.52899999998	315736	315793	58	376.5	369.399993896484	714.700012207031	368.799987792969
3	uain0712s	r	0	r	w	24	1	1	55	55	-1	S2C1.TIF	S2C3.TIF	S1C2.TIF	2	2	1	1	3	2	200	876	316867	317767	1928	1934	318150	-32768	1972	367.818000000028	-32768	-32768	-32768	-32768	-32768	-32768	-32768	-32768	-32768	-32768	-32768	-350550.182	318146	318187	42	513.5	370.600006103516	298.600006103516	375.700012207031
3	uain0712s	r	0	r	w	24	0	1	56	56	1	S2C3.TIF	S2C2.TIF	S1C3.TIF	2	2	1	3	2	3	200	803	319318	320118	1855	1860	320487	-32768	1971	353.194000000018	-32768	-32768	-32768	-32768	-32768	-32768	-32768	-32768	-32768	-32768	-32768	-352901.806	320483	320523	41	497.899993896484	379.200012207031	722	365.100006103516
3	uain0712s	r	0	r	w	24	1	1	57	57	-1	S2C3.TIF	S2C2.TIF	S1C1.TIF	2	2	1	3	2	1	200	917	322102	323052	2032	2064	323190	-32768	2106	122.591000000015	-32768	-32768	-32768	-32768	-32768	-32768	-32768	-32768	-32768	-32768	-32768	-355835.409	323780	323820	41	508.399993896484	374.600006103516	331.399993896484	370.399993896484
3	uain0712s	r	0	r	w	24	0	1	58	58	1	S1C1.TIF	S1C2.TIF	S2C1.TIF	1	1	2	1	2	1	200	844	325347	326197	1689	1707	326444	-32768	1789	231.701000000001	-32768	-32768	-32768	-32768	-32768	-32768	-32768	-32768	-32768	-32768	-32768	-358980.299	326440	326480	41	503.299987792969	369.5	704.799987792969	351.299987792969
3	uain0712s	r	0	r	w	24	0	1	59	59	1	S1C2.TIF	S1C1.TIF	S2C2.TIF	1	1	2	2	1	2	200	598	327549	328149	1732	1747	328481	-32768	1832	316.467000000004	-32768	-32768	-32768	-32768	-32768	-32768	-32768	-32768	-32768	-32768	-32768	-360932.533	328476	328514	39	497	366.899993896484	731.299987792969	345.600006103516
3	uain0712s	r	0	r	w	24	1	1	60	60	-1	S2C2.TIF	S2C3.TIF	S1C1.TIF	2	2	1	2	3	1	200	931	329572	330522	1755	1776	330771	-32768	1850	232.816999999981	-32768	-32768	-32768	-32768	-32768	-32768	-32768	-32768	-32768	-32768	-32768	-363306.183	330767	330806	40	497.700012207031	371	315	375.399993896484
3	uain0712s	r	0	r	w	24	0	1	61	61	1	S2C3.TIF	S2C1.TIF	S1C3.TIF	2	2	1	3	1	3	200	621	332416	333066	1891	1905	333338	-32768	2029	256.309999999998	333334	333377	44	494.299987792969	363.799987792969	759.599975585938	352.5	172.5	375.700012207031	7.58693155710755	2.44943330791441	252.309999999998	333479	333499	21	741.599975585938	361.799987792969	710.599975585938	365.200012207031
3	uain0712s	r	0	r	w	24	1	1	62	62	1	S1C3.TIF	S1C1.TIF	S2C2.TIF	1	1	2	3	1	2	200	889	334867	335767	2021	2028	336095	-32768	2102	312.081999999995	336091	336130	40	495.299987792969	367.100006103516	365.799987792969	366.899993896484	93.1999969482422	223.5	3.72126869669762	179.912071987389	308.081999999995	336249	336306	58	370	374.399993896484	709.700012207031	358.399993896484
3	uain0712s	r	0	r	w	24	1	1	63	63	1	S1C2.TIF	S1C1.TIF	S2C3.TIF	1	1	2	2	1	3	200	705	337980	338680	2147	2156	339024	-32768	2171	328.59600000002	-32768	-32768	-32768	-32768	-32768	-32768	-32768	-32768	-32768	-32768	-32768	-371463.404	339020	339056	37	500	368.700012207031	673	360.299987792969
3	uain0712s	r	0	r	w	24	0	1	64	64	1	S1C3.TIF	S1C2.TIF	S2C3.TIF	1	1	2	3	2	3	200	725	340642	341392	1963	1971	341718	-32768	2004	309.530000000028	-32768	-32768	-32768	-32768	-32768	-32768	-32768	-32768	-32768	-32768	-32768	-374176.47	341714	341754	41	505.600006103516	365	732.099975585938	362.100006103516
3	uain0712s	r	0	r	w	24	1	1	65	65	1	S2C1.TIF	S2C2.TIF	S1C3.TIF	2	2	1	1	2	3	200	907	343304	344204	1860	1870	344734	-32768	1896	514.337	-32768	-32768	-32768	-32768	-32768	-32768	-32768	-32768	-32768	-32768	-32768	-376987.663	344730	344770	41	507.200012207031	372.600006103516	720.200012207031	373.600006103516
3	uain0712s	r	0	r	w	24	1	1	66	66	-1	S2C3.TIF	S2C2.TIF	S1C1.TIF	2	2	1	3	2	1	200	556	345827	346377	1906	1915	347011	-32768	2095	618.684000000008	-32768	-32768	-32768	-32768	-32768	-32768	-32768	-32768	-32768	-32768	-32768	-379160.316	347007	347048	42	499.600006103516	370.100006103516	295.399993896484	384.799987792969
3	uain0712s	r	0	r	w	24	0	1	67	67	-1	S2C3.TIF	S2C1.TIF	S1C3.TIF	2	2	1	3	1	3	200	687	348114	348814	1931	1938	349288	-32768	2040	458.254000000015	-32768	-32768	-32768	-32768	-32768	-32768	-32768	-32768	-32768	-32768	-32768	-381597.746	349284	349322	39	501.399993896484	370	300.600006103516	378.100006103516
3	uain0712s	r	0	r	w	24	1	1	68	68	1	S2C2.TIF	S2C3.TIF	S1C1.TIF	2	2	1	2	3	1	200	621	350841	351491	2033	2044	351747	-32768	2125	240.844999999972	-32768	-32768	-32768	-32768	-32768	-32768	-32768	-32768	-32768	-32768	-32768	-384274.155	351743	351784	42	492.899993896484	376.299987792969	715.900024414062	372.399993896484
3	uain0712s	r	0	r	w	24	1	1	69	69	-1	S1C2.TIF	S1C3.TIF	S2C1.TIF	1	1	2	2	3	1	200	509	352885	353385	2078	2083	353776	-32768	2135	374.559000000008	-32768	-32768	-32768	-32768	-32768	-32768	-32768	-32768	-32768	-32768	-32768	-386169.441	353773	353812	40	500.799987792969	370.100006103516	312.399993896484	375.600006103516
3	uain0712s	r	0	r	w	24	0	1	70	70	1	S1C2.TIF	S1C3.TIF	S2C2.TIF	1	1	2	2	3	2	200	749	354889	355639	2118	2115	356000	-32768	2170	345.291000000027	-32768	-32768	-32768	-32768	-32768	-32768	-32768	-32768	-32768	-32768	-32768	-388422.709	355996	356033	38	510.100006103516	368.399993896484	699.799987792969	368.399993896484
3	uain0712s	r	0	r	w	24	1	1	71	71	-1	S2C1.TIF	S2C3.TIF	S1C2.TIF	2	2	1	1	3	2	200	570	359833	360433	1928	1934	361019	-32768	2086	569.983999999997	-32768	-32768	-32768	-32768	-32768	-32768	-32768	-32768	-32768	-32768	-32768	-393217.016	361015	361055	41	503.100006103516	379	296.600006103516	390.600006103516
3	uain0712s	r	0	r	w	24	1	1	72	72	1	S1C3.TIF	S1C2.TIF	S2C1.TIF	1	1	2	3	2	1	200	827	362129	362979	1658	1664	363356	-32768	1758	361.592999999993	-32768	-32768	-32768	-32768	-32768	-32768	-32768	-32768	-32768	-32768	-32768	-395762.407	363353	363393	41	499.600006103516	374.5	701.900024414062	363.899993896484
3	uain0712s	r	0	r	w	24	1	1	73	73	-1	S1C3.TIF	S1C1.TIF	S2C2.TIF	1	1	2	3	1	2	200	643	364596	365246	1883	1886	365589	-32768	1856	327.139000000025	-32768	-32768	-32768	-32768	-32768	-32768	-32768	-32768	-32768	-32768	-32768	-398029.861	365586	365626	41	503.5	377.799987792969	316.600006103516	380.200012207031
3	uain0712s	r	0	r	w	24	0	1	74	74	-1	S1C1.TIF	S1C3.TIF	S2C1.TIF	1	1	2	1	3	1	200	888	366703	367603	2055	2077	368078	-32768	2100	459.695000000007	-32768	-32768	-32768	-32768	-32768	-32768	-32768	-32768	-32768	-32768	-32768	-400386.305	368074	368113	40	502.100006103516	374.200012207031	320.200012207031	379.5
3	uain0712s	r	0	r	w	24	1	1	75	75	-1	S1C2.TIF	S1C3.TIF	S2C1.TIF	1	1	2	2	3	1	200	997	369228	370228	1938	1966	370595	-32768	2061	351.764000000025	-32768	-32768	-32768	-32768	-32768	-32768	-32768	-32768	-32768	-32768	-32768	-403011.236	370591	370630	40	495.5	374.100006103516	316.399993896484	379.299987792969
3	uain0712s	r	0	r	w	24	1	1	76	76	1	S2C3.TIF	S2C2.TIF	S1C1.TIF	2	2	1	3	2	1	200	534	371675	372225	1768	1745	372651	-32768	1587	410.782000000007	-32768	-32768	-32768	-32768	-32768	-32768	-32768	-32768	-32768	-32768	-32768	-405008.218	372647	372687	41	504.899993896484	371.399993896484	722.099975585938	367
3	uain0712s	r	0	r	w	24	0	1	77	77	-1	S2C2.TIF	S2C3.TIF	S1C2.TIF	2	2	1	2	3	2	200	529	374037	374587	1802	1819	375170	-32768	1866	567.436999999976	-32768	-32768	-32768	-32768	-32768	-32768	-32768	-32768	-32768	-32768	-32768	-407370.563	375166	375203	38	489.700012207031	368.799987792969	329.200012207031	371.899993896484
3	uain0712s	r	0	r	w	24	0	1	78	78	-1	S1C1.TIF	S1C2.TIF	S2C1.TIF	1	1	2	1	2	1	200	525	376268	376818	1964	1968	377390	-32768	2010	556.34600000002	-32768	-32768	-32768	-32768	-32768	-32768	-32768	-32768	-32768	-32768	-32768	-409601.654	377386	377427	42	503.100006103516	371.700012207031	318	373.799987792969
3	uain0712s	r	0	r	w	24	1	1	79	79	-1	S2C2.TIF	S2C1.TIF	S1C3.TIF	2	2	1	2	1	3	200	829	378475	379325	2132	2152	379694	-32768	2249	353.371999999974	-32768	-32768	-32768	-32768	-32768	-32768	-32768	-32768	-32768	-32768	-32768	-412108.628	379690	379730	41	506	370	329.100006103516	373.600006103516
3	uain0712s	r	0	r	w	24	1	1	80	80	-1	S2C2.TIF	S2C1.TIF	S1C3.TIF	2	2	1	2	1	3	200	660	380789	381439	1998	2007	381491	-32768	2017	36.4110000000219	-32768	-32768	-32768	-32768	-32768	-32768	-32768	-32768	-32768	-32768	-32768	-414222.589	382062	382105	44	510.399993896484	374.200012207031	322.399993896484	379
3	uain0712s	r	0	r	w	24	1	1	81	81	-1	S2C3.TIF	S2C1.TIF	S1C2.TIF	2	2	1	3	1	2	200	815	383435	384235	1964	1960	384697	-32768	1994	446.896999999997	-32768	-32768	-32768	-32768	-32768	-32768	-32768	-32768	-32768	-32768	-32768	-417018.103	384693	384734	42	501.799987792969	373.299987792969	312.799987792969	383.299987792969
3	uain0712s	r	0	r	w	24	1	1	82	82	1	S2C3.TIF	S2C1.TIF	S1C2.TIF	2	2	1	3	1	2	200	509	386490	386990	1862	1878	387262	-32768	1927	255.694000000018	-32768	-32768	-32768	-32768	-32768	-32768	-32768	-32768	-32768	-32768	-32768	-419774.306	387258	387296	39	501.799987792969	377.100006103516	683.099975585938	371.899993896484
3	uain0712s	r	0	r	w	24	1	1	83	83	-1	S2C2.TIF	S2C3.TIF	S1C1.TIF	2	2	1	2	3	1	200	820	388380	389230	1771	1787	389774	-32768	1909	527.695999999996	389770	389812	43	502.799987792969	377.299987792969	710.900024414062	370.5	135.5	305.399993896484	5.96595267453373	1.8769428675417	523.695999999996	390223	390254	32	371.299987792969	385.200012207031	324.399993896484	381.700012207031
3	uain0712s	r	0	r	w	24	0	1	84	84	-1	S1C1.TIF	S1C2.TIF	S2C1.TIF	1	1	2	1	2	1	200	738	391974	392724	1747	1746	392824	-32768	1754	84.2559999999939	-32768	-32768	-32768	-32768	-32768	-32768	-32768	-32768	-32768	-32768	-32768	-425507.744	393159	393198	40	502.700012207031	373.700012207031	317.399993896484	374.200012207031
3	uain0712s	r	0	r	w	24	1	1	85	85	-1	S1C3.TIF	S1C2.TIF	S2C1.TIF	1	1	2	3	2	1	200	875	394277	395177	1663	1665	395578	-32768	1717	385.572999999975	-32768	-32768	-32768	-32768	-32768	-32768	-32768	-32768	-32768	-32768	-32768	-427960.427	395575	395612	38	503.200012207031	369.100006103516	301.700012207031	376
3	uain0712s	r	0	r	w	24	1	1	86	86	1	S1C1.TIF	S1C3.TIF	S2C2.TIF	1	1	2	1	3	2	200	802	397270	398070	1853	1850	398629	-32768	1849	542.744000000006	-32768	-32768	-32768	-32768	-32768	-32768	-32768	-32768	-32768	-32768	-32768	-430854.256	398625	398664	40	497.100006103516	372.700012207031	693.700012207031	369.299987792969
3	uain0712s	r	0	r	w	24	0	1	87	87	-1	S1C3.TIF	S1C2.TIF	S2C3.TIF	1	1	2	3	2	3	200	524	399768	400318	1762	1765	400696	-32768	1892	361.717999999993	-32768	-32768	-32768	-32768	-32768	-32768	-32768	-32768	-32768	-32768	-32768	-433102.282	400692	400731	40	498.899993896484	369.600006103516	297.399993896484	374.700012207031
3	uain0712s	r	0	r	w	24	0	1	88	88	-1	S2C3.TIF	S2C2.TIF	S1C3.TIF	2	2	1	3	2	3	200	695	401805	402505	2137	2128	403023	-32768	2102	502.183000000019	-32768	-32768	-32768	-32768	-32768	-32768	-32768	-32768	-32768	-32768	-32768	-435288.817	403020	403059	40	508.299987792969	366.899993896484	329.700012207031	371.299987792969
3	uain0712s	r	0	r	w	24	1	1	89	89	-1	S1C3.TIF	S1C1.TIF	S2C2.TIF	1	1	2	3	1	2	200	834	404118	404968	1920	1925	405869	-32768	2022	884.945999999996	-32768	-32768	-32768	-32768	-32768	-32768	-32768	-32768	-32768	-32768	-32768	-437752.054	405865	405904	40	505.299987792969	366.399993896484	312.299987792969	369.200012207031
3	uain0712s	r	0	r	w	24	0	1	90	90	1	S2C1.TIF	S2C2.TIF	S1C1.TIF	2	2	1	1	2	1	200	529	435828	436378	1992	1972	436855	-32768	1974	460.940000000002	-32768	-32768	-32768	-32768	-32768	-32768	-32768	-32768	-32768	-32768	-32768	-469162.06	436852	436890	39	520.900024414062	373.299987792969	717	369.399993896484
3	uain0712s	r	0	r	w	24	1	1	91	91	-1	S1C1.TIF	S1C2.TIF	S2C3.TIF	1	1	2	1	2	3	200	677	437941	438641	2010	2016	438968	-32768	2025	311.818000000028	-32768	-32768	-32768	-32768	-32768	-32768	-32768	-32768	-32768	-32768	-32768	-471424.182	438965	439004	40	505	364.100006103516	319.600006103516	372.399993896484
3	uain0712s	r	0	r	w	24	1	1	92	92	1	S2C2.TIF	S2C3.TIF	S1C1.TIF	2	2	1	2	3	1	200	733	440430	441180	1824	1825	441464	-32768	1758	268.069000000018	-32768	-32768	-32768	-32768	-32768	-32768	-32768	-32768	-32768	-32768	-32768	-473963.931	441460	441503	44	497.799987792969	374.100006103516	723.900024414062	365.299987792969
3	uain0712s	r	0	r	w	24	0	1	93	93	1	S2C2.TIF	S2C3.TIF	S1C2.TIF	2	2	1	2	3	2	200	563	442572	443172	1973	1981	443560	-32768	1987	371.729999999981	-32768	-32768	-32768	-32768	-32768	-32768	-32768	-32768	-32768	-32768	-32768	-475956.27	443556	443594	39	498.799987792969	382.799987792969	702.799987792969	374.100006103516
3	uain0712s	r	0	r	w	24	1	1	94	94	-1	S1C2.TIF	S1C1.TIF	S2C3.TIF	1	1	2	2	1	3	200	576	444926	445526	1705	1712	445786	-32768	1731	244.33600000001	-32768	-32768	-32768	-32768	-32768	-32768	-32768	-32768	-32768	-32768	-32768	-478309.664	445782	445820	39	496.799987792969	375.899993896484	304.100006103516	378.700012207031
3	uain0712s	r	0	r	w	24	0	1	95	95	1	S1C1.TIF	S1C2.TIF	S2C1.TIF	1	1	2	1	2	1	200	940	446857	447807	1800	1795	448132	-32768	1850	309.469999999972	-32768	-32768	-32768	-32768	-32768	-32768	-32768	-32768	-32768	-32768	-32768	-480590.53	448129	448168	40	499.100006103516	390	715.599975585938	376.899993896484
3	uain0712s	r	0	r	w	24	1	1	96	96	-1	S2C3.TIF	S2C1.TIF	S1C2.TIF	2	2	1	3	1	2	200	627	449253	449903	1805	1807	450256	-32768	1912	337.92300000001	-32768	-32768	-32768	-32768	-32768	-32768	-32768	-32768	-32768	-32768	-32768	-482686.077	450252	450292	41	502	384.200012207031	291.299987792969	392
3	uain0712s	r	0	r	w	24	0	2	1	97	1	S1C1.TIF	S1C2.TIF	S2C1.TIF	1	1	2	1	2	1	200	832	458020	458870	2415	2437	459235	-32768	2463	349.436999999976	-32768	-32768	-32768	-32768	-32768	-32768	-32768	-32768	-32768	-32768	-32768	-491653.563	459231	459273	43	494.5	374.799987792969	722.099975585938	368.399993896484
3	uain0712s	r	0	r	w	24	0	2	2	98	-1	S2C1.TIF	S2C2.TIF	S1C1.TIF	2	2	1	1	2	1	200	680	460334	461034	2496	2531	461467	-32768	2659	417.070000000007	-32768	-32768	-32768	-32768	-32768	-32768	-32768	-32768	-32768	-32768	-32768	-493817.93	461463	461504	42	501.600006103516	385	294.200012207031	384.299987792969
3	uain0712s	r	0	r	w	24	1	2	3	99	-1	S2C1.TIF	S2C3.TIF	S1C2.TIF	2	2	1	1	3	2	200	991	462847	463847	2301	2284	464280	-32768	2244	418.032999999996	-32768	-32768	-32768	-32768	-32768	-32768	-32768	-32768	-32768	-32768	-32768	-496629.967	464276	464316	41	509	375.600006103516	317.200012207031	384.399993896484
3	uain0712s	r	0	r	w	24	1	2	4	100	1	S1C1.TIF	S1C3.TIF	S2C2.TIF	1	1	2	1	3	2	200	850	465847	466697	2071	2113	467310	-32768	2182	597.273999999976	-32768	-32768	-32768	-32768	-32768	-32768	-32768	-32768	-32768	-32768	-32768	-499480.726	467306	467347	42	516.099975585938	376	711.200012207031	370.600006103516
3	uain0712s	r	0	r	w	24	0	2	5	101	-1	S1C1.TIF	S1C2.TIF	S2C1.TIF	1	1	2	1	2	1	200	894	468398	469298	1837	1831	469699	-32768	1849	385.604999999981	-32768	-32768	-32768	-32768	-32768	-32768	-32768	-32768	-32768	-32768	-32768	-502081.395	469695	469736	42	510.600006103516	381.100006103516	313.600006103516	383.700012207031
3	uain0712s	r	0	r	w	24	0	2	6	102	1	S2C3.TIF	S2C1.TIF	S1C3.TIF	2	2	1	3	1	3	200	727	471092	471842	1828	1831	472164	-32768	1975	305.933000000019	-32768	-32768	-32768	-32768	-32768	-32768	-32768	-32768	-32768	-32768	-32768	-504626.067	472160	472203	44	511.200012207031	383.100006103516	733.200012207031	377.299987792969
3	uain0712s	r	0	r	w	24	0	2	7	103	-1	S2C3.TIF	S2C1.TIF	S1C3.TIF	2	2	1	3	1	3	200	925	473530	474480	2064	2070	475125	-32768	2027	629.058000000019	-32768	-32768	-32768	-32768	-32768	-32768	-32768	-32768	-32768	-32768	-32768	-507263.942	475188	475221	34	494.799987792969	386.700012207031	330.899993896484	382.399993896484
3	uain0712s	r	0	r	w	24	1	2	8	104	-1	S1C3.TIF	S1C1.TIF	S2C2.TIF	1	1	2	3	1	2	200	707	476342	477042	1739	1719	477515	-32768	1757	457.034999999974	-32768	-32768	-32768	-32768	-32768	-32768	-32768	-32768	-32768	-32768	-32768	-509825.965	477511	477550	40	507	382	309	382.100006103516
3	uain0712s	r	0	r	w	24	0	2	9	105	1	S2C3.TIF	S2C1.TIF	S1C3.TIF	2	2	1	3	1	3	200	798	478738	479538	2109	2130	480066	-32768	2088	511.425999999978	-32768	-32768	-32768	-32768	-32768	-32768	-32768	-32768	-32768	-32768	-32768	-512322.574	480062	480103	42	504.5	385.899993896484	723.599975585938	383.299987792969
3	uain0712s	r	0	r	w	24	0	2	10	106	1	S1C1.TIF	S1C2.TIF	S2C1.TIF	1	1	2	1	2	1	200	901	481193	482093	2095	2090	482784	-32768	2193	675.150000000023	-32768	-32768	-32768	-32768	-32768	-32768	-32768	-32768	-32768	-32768	-32768	-514876.85	482780	482820	41	497.899993896484	384.100006103516	697.299987792969	375.700012207031
3	uain0712s	r	0	r	w	24	1	2	11	107	1	S2C2.TIF	S2C1.TIF	S1C3.TIF	2	2	1	2	1	3	200	964	484384	485334	1912	1921	486051	-32768	1866	701.626999999979	486048	486088	41	502.899993896484	376.799987792969	367	382.399993896484	93.6999969482422	177.300003051758	3.90849573819605	-177.637650471839	698.626999999979	486195	486251	57	369.700012207031	383.200012207031	720	371.5
3	uain0712s	r	0	r	w	24	1	2	12	108	-1	S1C2.TIF	S1C3.TIF	S2C1.TIF	1	1	2	2	3	1	200	649	487570	488220	1685	1667	488741	-32768	1623	504.287000000011	-32768	-32768	-32768	-32768	-32768	-32768	-32768	-32768	-32768	-32768	-32768	-521004.713	488737	488777	41	504.399993896484	373.100006103516	357	376.600006103516
3	uain0712s	r	0	r	w	24	1	2	13	109	-1	S2C3.TIF	S2C1.TIF	S1C2.TIF	2	2	1	3	1	2	200	951	489845	490795	1878	1878	491252	-32768	1848	440.734999999986	-32768	-32768	-32768	-32768	-32768	-32768	-32768	-32768	-32768	-32768	-32768	-523579.265	491247	491287	41	497	381.100006103516	296.600006103516	391
3	uain0712s	r	0	r	w	24	0	2	14	110	-1	S2C3.TIF	S2C2.TIF	S1C3.TIF	2	2	1	3	2	3	200	868	492665	493565	1800	1782	494089	-32768	1749	508.023999999976	-32768	-32768	-32768	-32768	-32768	-32768	-32768	-32768	-32768	-32768	-32768	-526348.976	494085	494125	41	506.700012207031	373.799987792969	331.600006103516	377
3	uain0712s	r	0	r	w	24	0	2	15	111	-1	S1C3.TIF	S1C2.TIF	S2C3.TIF	1	1	2	3	2	3	200	905	495794	496694	1959	1947	497164	-32768	1855	454.525000000023	-32768	-32768	-32768	-32768	-32768	-32768	-32768	-32768	-32768	-32768	-32768	-529477.475	497160	497198	39	499.600006103516	378.700012207031	313.600006103516	382.200012207031
3	uain0712s	r	0	r	w	24	0	2	16	112	1	S2C2.TIF	S2C1.TIF	S1C2.TIF	2	2	1	2	1	2	200	595	498622	499222	1724	1725	499724	-32768	1747	485.75900000002	499719	499764	46	502.299987792969	370.399993896484	310.600006103516	368.299987792969	118.099998474121	269.799987792969	5.4931676805462	179.371256820076	480.75900000002	500050	500109	60	312.799987792969	371.899993896484	720.700012207031	376.299987792969
3	uain0712s	r	0	r	w	24	0	2	17	113	1	S1C3.TIF	S1C1.TIF	S2C3.TIF	1	1	2	3	1	3	200	520	501193	501743	1647	1640	501789	-32768	1635	30.4400000000023	502253	502291	39	503.399993896484	376	334.200012207031	377.799987792969	124.300003051758	297	4.85536898382043	-179.389433980515	494.440000000002	502654	502717	64	334.299987792969	385	708.900024414062	389.200012207031
3	uain0712s	r	0	r	w	24	0	2	18	114	-1	S1C1.TIF	S1C3.TIF	S2C1.TIF	1	1	2	1	3	1	200	526	503792	504342	1986	1980	504970	-32768	1934	612.170999999973	-32768	-32768	-32768	-32768	-32768	-32768	-32768	-32768	-32768	-32768	-32768	-537125.829	504967	505008	42	502.899993896484	381.600006103516	339.5	388.299987792969
3	uain0712s	r	0	r	w	24	0	2	19	115	1	S2C1.TIF	S2C3.TIF	S1C1.TIF	2	2	1	1	3	1	200	964	506073	507023	1492	1508	507563	-32768	1495	524.666000000027	507558	507598	41	504.100006103516	371.100006103516	317.799987792969	371.600006103516	129	267	5.33812880137498	-179.846477712941	519.666000000027	507903	507961	59	319.200012207031	374	722.200012207031	376.5
3	uain0712s	r	0	r	w	24	1	2	20	116	-1	S1C3.TIF	S1C2.TIF	S2C1.TIF	1	1	2	3	2	1	200	922	509558	510508	1722	1715	510877	-32768	1680	352.536000000022	511486	511531	46	493.399993896484	379.799987792969	750.5	381	161	367.299987792969	7.35630401126328	-0.268579357743074	961.536000000022	511892	511954	63	711.400024414062	376.200012207031	325	372.899993896484
3	uain0712s	r	0	r	w	24	1	2	21	117	1	S1C3.TIF	S1C1.TIF	S2C2.TIF	1	1	2	3	1	2	200	700	513282	513982	1839	1832	514567	-32768	1879	569.219999999972	-32768	-32768	-32768	-32768	-32768	-32768	-32768	-32768	-32768	-32768	-32768	-546765.78	514563	514604	42	506.100006103516	380.200012207031	727.400024414062	374.200012207031
3	uain0712s	r	0	r	w	24	0	2	22	118	1	S2C1.TIF	S2C2.TIF	S1C1.TIF	2	2	1	1	2	1	200	778	516255	517055	1877	1878	517492	-32768	1803	421.341000000015	-32768	-32768	-32768	-32768	-32768	-32768	-32768	-32768	-32768	-32768	-32768	-549838.659	517488	517528	41	486.100006103516	386.5	715.5	368.399993896484
3	uain0712s	r	0	r	w	24	1	2	23	119	1	S1C2.TIF	S1C1.TIF	S2C3.TIF	1	1	2	2	1	3	200	671	519424	520124	1905	1901	520767	-32768	1837	627.657000000007	-32768	-32768	-32768	-32768	-32768	-32768	-32768	-32768	-32768	-32768	-32768	-552907.343	520764	520804	41	498.100006103516	386.899993896484	700.700012207031	378.700012207031
3	uain0712s	r	0	r	w	24	1	2	24	120	1	S1C3.TIF	S1C1.TIF	S2C2.TIF	1	1	2	3	1	2	200	913	521876	522776	1840	1835	523375	-32768	1927	582.876999999979	-32768	-32768	-32768	-32768	-32768	-32768	-32768	-32768	-32768	-32768	-32768	-555560.123	523369	523409	41	496.200012207031	386.299987792969	710	374.700012207031
3	uain0712s	r	0	r	w	24	1	2	25	121	-1	S2C3.TIF	S2C2.TIF	S1C1.TIF	2	2	1	3	2	1	200	603	524473	525073	1878	1876	525605	-32768	2138	516.451000000001	-32768	-32768	-32768	-32768	-32768	-32768	-32768	-32768	-32768	-32768	-32768	-557856.549	525601	525641	41	494.700012207031	383.399993896484	294.799987792969	398.200012207031
3	uain0712s	r	0	r	w	24	1	2	26	122	1	S1C3.TIF	S1C2.TIF	S2C1.TIF	1	1	2	3	2	1	200	999	526707	527707	2044	2053	528173	-32768	2083	450.439000000013	-32768	-32768	-32768	-32768	-32768	-32768	-32768	-32768	-32768	-32768	-32768	-560490.561	528169	528210	42	496.100006103516	390.299987792969	735.400024414062	376.700012207031
3	uain0712s	r	0	r	w	24	1	2	27	123	1	S2C1.TIF	S2C2.TIF	S1C3.TIF	2	2	1	1	2	3	200	723	529515	530265	1696	1684	530651	-32768	1767	370.309000000008	-32768	-32768	-32768	-32768	-32768	-32768	-32768	-32768	-32768	-32768	-32768	-563048.691	530647	530686	40	499.299987792969	378.100006103516	737.200012207031	368
3	uain0712s	r	0	r	w	24	1	2	28	124	1	S2C1.TIF	S2C3.TIF	S1C2.TIF	2	2	1	1	3	2	200	918	532564	533464	1980	1979	533876	-32768	1995	395.572000000044	-32768	-32768	-32768	-32768	-32768	-32768	-32768	-32768	-32768	-32768	-32768	-566248.428	533871	533913	43	504.399993896484	372.700012207031	707	365.100006103516
3	uain0712s	r	0	r	w	24	0	2	29	125	1	S1C3.TIF	S1C2.TIF	S2C3.TIF	1	1	2	3	2	3	200	621	534969	535619	1875	1887	536417	-32768	1977	782.197999999975	-32768	-32768	-32768	-32768	-32768	-32768	-32768	-32768	-32768	-32768	-32768	-568402.802	536413	536455	43	499.700012207031	376.899993896484	726.299987792969	376.399993896484
3	uain0712s	r	0	r	w	24	0	2	30	126	-1	S2C2.TIF	S2C3.TIF	S1C2.TIF	2	2	1	2	3	2	200	622	538077	538727	1826	1822	539205	-32768	1793	462.839999999967	-32768	-32768	-32768	-32768	-32768	-32768	-32768	-32768	-32768	-32768	-32768	-571510.16	539201	539239	39	491.700012207031	379.299987792969	293.299987792969	388.200012207031
3	uain0712s	r	0	r	w	24	0	2	31	127	1	S1C1.TIF	S1C3.TIF	S2C1.TIF	1	1	2	1	3	1	200	884	540870	541770	1683	1676	542360	-32768	1653	574.072999999975	-32768	-32768	-32768	-32768	-32768	-32768	-32768	-32768	-32768	-32768	-32768	-574553.927	542356	542394	39	499.299987792969	375.299987792969	696.900024414062	370
3	uain0712s	r	0	r	w	24	0	2	32	128	-1	S1C3.TIF	S1C1.TIF	S2C3.TIF	1	1	2	3	1	3	200	660	543520	544170	1727	1734	544657	-32768	1751	471.099000000046	-32768	-32768	-32768	-32768	-32768	-32768	-32768	-32768	-32768	-32768	-32768	-576953.901	544653	544693	41	503.200012207031	380.200012207031	306.100006103516	391.600006103516
3	uain0712s	r	0	r	w	24	0	2	33	129	-1	S1C2.TIF	S1C3.TIF	S2C2.TIF	1	1	2	2	3	2	200	537	546285	546835	1786	1790	547324	-32768	1735	472.638999999966	-32768	-32768	-32768	-32768	-32768	-32768	-32768	-32768	-32768	-32768	-32768	-579619.361	547321	547362	42	493.899993896484	384.600006103516	316.700012207031	386.200012207031
3	uain0712s	r	0	r	w	24	0	2	34	130	-1	S1C2.TIF	S1C3.TIF	S2C2.TIF	1	1	2	2	3	2	200	774	549069	549869	2015	2018	550201	-32768	1998	316.405000000028	550197	550216	20	501.5	376.899993896484	450.200012207031	375.600006103516	69.5	127.599998474121	1.4767339299357	178.546980476336	312.405000000028	550477	550516	40	451.5	373.200012207031	290.700012207031	381.200012207031
3	uain0712s	r	0	r	w	24	0	2	35	131	-1	S1C3.TIF	S1C1.TIF	S2C3.TIF	1	1	2	3	1	3	200	561	551583	552133	1855	1882	552841	-32768	1985	692.64599999995	-32768	-32768	-32768	-32768	-32768	-32768	-32768	-32768	-32768	-32768	-32768	-584916.354	552837	552878	42	503	376.299987792969	321	372.799987792969
3	uain0712s	r	0	r	w	24	1	2	36	132	1	S2C3.TIF	S2C2.TIF	S1C1.TIF	2	2	1	3	2	1	200	801	554309	555109	1366	1371	555301	-32768	1420	176.934000000008	-32768	-32768	-32768	-32768	-32768	-32768	-32768	-32768	-32768	-32768	-32768	-587892.066	555296	555334	39	501.200012207031	381.700012207031	700.799987792969	375.899993896484
3	uain0712s	r	0	r	w	24	1	2	37	133	-1	S2C3.TIF	S2C1.TIF	S1C2.TIF	2	2	1	3	1	2	200	810	556907	557707	1729	1724	558124	-32768	1733	400.58600000001	558547	558598	52	497.100006103516	377.700012207031	721.599975585938	361.5	122.800003051758	274	6.44948619177909	4.13916835461558	823.58600000001	558857	558912	56	712	370.899993896484	340.299987792969	380.799987792969
3	uain0712s	r	0	r	w	24	1	2	38	134	-1	S2C1.TIF	S2C2.TIF	S1C3.TIF	2	2	1	1	2	3	200	658	560231	560881	1882	1897	561681	-32768	1886	784.376999999979	-32768	-32768	-32768	-32768	-32768	-32768	-32768	-32768	-32768	-32768	-32768	-593664.623	561677	561726	50	504.100006103516	380.200012207031	321.600006103516	386.399993896484
3	uain0712s	r	0	r	w	24	1	2	39	135	1	S2C1.TIF	S2C2.TIF	S1C3.TIF	2	2	1	1	2	3	200	822	563452	564302	2003	2010	564393	-32768	2023	75.1480000000447	564885	564925	41	498.100006103516	381.200012207031	343.700012207031	382.700012207031	106.900001525879	241.199996948242	4.43062612045954	-179.44247637107	567.148000000045	565205	565261	57	314.899993896484	382	673.599975585938	385.600006103516
3	uain0712s	r	0	r	w	24	1	2	40	136	1	S2C3.TIF	S2C2.TIF	S1C1.TIF	2	2	1	3	2	1	200	610	566362	566962	1830	1830	567447	-32768	1814	468.783000000054	-32768	-32768	-32768	-32768	-32768	-32768	-32768	-32768	-32768	-32768	-32768	-599746.217	567442	567483	42	503.100006103516	392.200012207031	701	377.799987792969
3	uain0712s	r	0	r	w	24	0	2	41	137	-1	S2C2.TIF	S2C1.TIF	S1C2.TIF	2	2	1	2	1	2	200	744	568626	569376	1740	1738	570796	-32768	1483	1404.45700000005	-32768	-32768	-32768	-32768	-32768	-32768	-32768	-32768	-32768	-32768	-32768	-602159.543	570793	570834	42	503.899993896484	379.600006103516	317.100006103516	382
3	uain0712s	r	0	r	w	24	0	2	42	138	-1	S2C1.TIF	S2C2.TIF	S1C1.TIF	2	2	1	1	2	1	200	745	572165	572915	1717	1762	573432	-32768	1855	501.322000000044	-32768	-32768	-32768	-32768	-32768	-32768	-32768	-32768	-32768	-32768	-32768	-605698.678	573428	573468	41	499.5	382.100006103516	311.399993896484	386.899993896484
3	uain0712s	r	0	r	w	24	0	2	43	139	1	S1C2.TIF	S1C1.TIF	S2C2.TIF	1	1	2	2	1	2	200	960	575209	576159	1986	2002	576725	-32768	1922	550.341000000015	-32768	-32768	-32768	-32768	-32768	-32768	-32768	-32768	-32768	-32768	-32768	-608942.659	576722	576763	42	489.200012207031	384.200012207031	687.299987792969	382.399993896484
3	uain0712s	r	0	r	w	24	1	2	44	140	1	S2C2.TIF	S2C1.TIF	S1C3.TIF	2	2	1	2	1	3	200	770	578080	578880	1942	1938	579432	-32768	1932	536.280000000028	579428	579467	40	511.700012207031	375.5	319.100006103516	373.600006103516	136.600006103516	304.700012207031	5.51889494583023	179.433863488435	532.280000000028	579898	579953	56	323.100006103516	375.399993896484	682.299987792969	367.799987792969
3	uain0712s	r	0	r	w	24	1	2	45	141	-1	S1C3.TIF	S1C2.TIF	S2C1.TIF	1	1	2	3	2	1	200	812	581616	582416	2100	2069	582775	-32768	2044	342.996000000043	-32768	-32768	-32768	-32768	-32768	-32768	-32768	-32768	-32768	-32768	-32768	-615200.004	582962	583011	50	489	382.299987792969	314.100006103516	385.399993896484
3	uain0712s	r	0	r	w	24	0	2	46	142	1	S2C2.TIF	S2C3.TIF	S1C2.TIF	2	2	1	2	3	2	200	857	584670	585520	2173	2179	585994	-32768	2067	458.011999999988	585990	586030	41	508.299987792969	382.700012207031	319.600006103516	388.100006103516	132.800003051758	284.100006103516	5.41686296401608	-178.356796066125	454.011999999988	586428	586475	48	323.299987792969	383.399993896484	669.299987792969	368
3	uain0712s	r	0	r	w	24	0	2	47	143	-1	S1C1.TIF	S1C2.TIF	S2C1.TIF	1	1	2	1	2	1	200	500	587607	588107	1733	1728	588499	-32768	1679	376.726000000024	-32768	-32768	-32768	-32768	-32768	-32768	-32768	-32768	-32768	-32768	-32768	-620890.274	588495	588534	40	500.700012207031	378.299987792969	315.200012207031	382.799987792969
3	uain0712s	r	0	r	w	24	0	2	48	144	-1	S1C2.TIF	S1C1.TIF	S2C2.TIF	1	1	2	2	1	2	200	887	590146	591046	1944	1932	591506	-32768	1779	444.351000000024	-32768	-32768	-32768	-32768	-32768	-32768	-32768	-32768	-32768	-32768	-32768	-623829.649	591502	591538	37	505.399993896484	381.200012207031	339.100006103516	383.899993896484
3	uain0712s	r	0	r	w	24	0	2	49	145	1	S2C1.TIF	S2C3.TIF	S1C1.TIF	2	2	1	1	3	1	200	708	593467	594167	1660	1647	594649	-32768	1600	465.770000000019	594645	594684	40	501.5	376.5	320.299987792969	375.299987792969	128.899993896484	292.600006103516	5.19954075169711	179.620705533364	461.770000000019	595056	595103	48	319.399993896484	377	706	369.700012207031
3	uain0712s	r	0	r	w	24	1	2	50	146	-1	S2C2.TIF	S2C3.TIF	S1C1.TIF	2	2	1	2	3	1	200	758	596612	597362	1622	1629	597836	-32768	1669	458.768999999971	597833	597872	40	500.299987792969	376	735.200012207031	366.399993896484	164.699996948242	348.899993896484	6.72668954451947	2.35037403262367	455.768999999971	598201	598252	52	725.400024414062	369.700012207031	344.5	382.299987792969
3	uain0712s	r	0	r	w	24	1	2	51	147	1	S2C2.TIF	S2C3.TIF	S1C1.TIF	2	2	1	2	3	1	200	728	600108	600858	1533	1514	601251	-32768	1497	377.05700000003	-32768	-32768	-32768	-32768	-32768	-32768	-32768	-32768	-32768	-32768	-32768	-633641.943	601246	601285	40	501.700012207031	374.799987792969	718.299987792969	367.899993896484
3	uain0712s	r	0	r	w	24	0	2	52	148	1	S2C3.TIF	S2C2.TIF	S1C3.TIF	2	2	1	3	2	3	200	785	602628	603428	1846	1826	604284	-32768	1771	840.23199999996	-32768	-32768	-32768	-32768	-32768	-32768	-32768	-32768	-32768	-32768	-32768	-636211.768	604280	604319	40	499.299987792969	375.600006103516	718.200012207031	373.799987792969
3	uain0712s	r	0	r	w	24	0	2	53	149	1	S2C2.TIF	S2C3.TIF	S1C2.TIF	2	2	1	2	3	2	200	658	605810	606460	1995	1969	607026	-32768	1849	550.515000000014	607022	607053	32	491.200012207031	386.899993896484	326	383.299987792969	148.399993896484	301.700012207031	4.74144783596372	178.748715780546	546.515000000014	607477	607523	47	317.299987792969	388.5	700.400024414062	375.600006103516
3	uain0712s	r	0	r	w	24	1	2	54	150	1	S2C3.TIF	S2C1.TIF	S1C2.TIF	2	2	1	3	1	2	200	789	609431	610231	1766	1750	610594	-32768	1701	347.748000000021	610591	610625	35	493.600006103516	378.700012207031	373.5	390.299987792969	97.5999984741211	175.800003051758	3.46725588891075	-174.475926788995	344.748000000021	610925	610970	46	374.600006103516	386.899993896484	724.900024414062	374.299987792969
3	uain0712s	r	0	r	w	24	1	2	55	151	-1	S1C2.TIF	S1C3.TIF	S2C1.TIF	1	1	2	2	3	1	200	639	613064	613714	1699	1690	614022	-32768	1663	291.743999999948	-32768	-32768	-32768	-32768	-32768	-32768	-32768	-32768	-32768	-32768	-32768	-646498.256	614019	614056	38	505.299987792969	382.700012207031	349	387.5
3	uain0712s	r	0	r	w	24	0	2	56	152	-1	S2C2.TIF	S2C3.TIF	S1C2.TIF	2	2	1	2	3	2	200	544	615664	616214	1815	1829	616769	-32768	1761	539.165000000037	-32768	-32768	-32768	-32768	-32768	-32768	-32768	-32768	-32768	-32768	-32768	-648997.835	616766	616806	41	493	384.600006103516	298.899993896484	384.100006103516
3	uain0712s	r	0	r	w	24	0	2	57	153	1	S1C1.TIF	S1C3.TIF	S2C1.TIF	1	1	2	1	3	1	200	829	618570	619420	1633	1630	619937	-32768	1635	501.760000000009	-32768	-32768	-32768	-32768	-32768	-32768	-32768	-32768	-32768	-32768	-32768	-652203.24	619934	619972	39	494.299987792969	378.200012207031	699.799987792969	377.5
3	uain0712s	r	0	r	w	24	1	2	58	154	-1	S1C1.TIF	S1C2.TIF	S2C3.TIF	1	1	2	1	2	3	200	709	621578	622278	1804	1793	622639	-32768	1688	345.381999999983	-32768	-32768	-32768	-32768	-32768	-32768	-32768	-32768	-32768	-32768	-32768	-655061.618	622835	622876	42	501.700012207031	377.299987792969	304.299987792969	378.200012207031
3	uain0712s	r	0	r	w	24	0	2	59	155	-1	S1C2.TIF	S1C1.TIF	S2C2.TIF	1	1	2	2	1	2	200	914	624522	625422	1686	1697	625978	-32768	1608	539.349000000046	-32768	-32768	-32768	-32768	-32768	-32768	-32768	-32768	-32768	-32768	-32768	-658206.651	625975	626016	42	492.200012207031	377.899993896484	315.600006103516	381.100006103516
3	uain0712s	r	0	r	w	24	0	2	60	156	1	S1C2.TIF	S1C1.TIF	S2C2.TIF	1	1	2	2	1	2	200	653	627728	628378	1577	1579	628928	-32768	1582	533.875	-32768	-32768	-32768	-32768	-32768	-32768	-32768	-32768	-32768	-32768	-32768	-661162.125	628924	628964	41	488.799987792969	374.399993896484	717.200012207031	369.700012207031
3	uain0712s	r	0	r	w	24	0	2	61	157	-1	S2C2.TIF	S2C1.TIF	S1C2.TIF	2	2	1	2	1	2	200	949	644205	645155	2350	2328	645445	-32768	2269	274.648999999976	-32768	-32768	-32768	-32768	-32768	-32768	-32768	-32768	-32768	-32768	-32768	-677938.351	645439	645478	40	500.200012207031	396.5	296.299987792969	403.700012207031
3	uain0712s	r	0	r	w	24	1	2	62	158	-1	S1C2.TIF	S1C1.TIF	S2C3.TIF	1	1	2	2	1	3	200	916	647742	648642	1766	1763	649165	-32768	1691	506.829000000027	-32768	-32768	-32768	-32768	-32768	-32768	-32768	-32768	-32768	-32768	-32768	-681426.171	649161	649202	42	501.600006103516	383.5	301.399993896484	386.399993896484
3	uain0712s	r	0	r	w	24	0	2	63	159	1	S1C2.TIF	S1C3.TIF	S2C2.TIF	1	1	2	2	3	2	200	875	650285	651185	1285	1265	652119	-32768	1491	918.270000000019	652115	652153	39	505.200012207031	378.799987792969	314.5	380.299987792969	139.699996948242	268.5	5.46435379568655	-179.54873060084	914.270000000019	652496	652549	54	319.299987792969	380.299987792969	757.799987792969	380.399993896484
3	uain0712s	r	0	r	w	24	1	2	64	160	1	S1C2.TIF	S1C3.TIF	S2C1.TIF	1	1	2	2	3	1	200	591	653862	654462	1653	1654	654827	-32768	1678	349.690999999992	-32768	-32768	-32768	-32768	-32768	-32768	-32768	-32768	-32768	-32768	-32768	-687245.309	654823	654864	42	503.399993896484	378.299987792969	724.5	377.700012207031
3	uain0712s	r	0	r	w	24	1	2	65	161	-1	S2C2.TIF	S2C1.TIF	S1C3.TIF	2	2	1	2	1	3	200	603	656394	656994	1520	1553	657409	-32768	1645	398.466999999946	-32768	-32768	-32768	-32768	-32768	-32768	-32768	-32768	-32768	-32768	-32768	-689778.533	657405	657444	40	493.200012207031	377.299987792969	291.100006103516	377.5
3	uain0712s	r	0	r	w	24	0	2	66	162	-1	S2C3.TIF	S2C1.TIF	S1C3.TIF	2	2	1	3	1	3	200	899	658537	659437	1556	1567	659992	-32768	1550	539.33600000001	-32768	-32768	-32768	-32768	-32768	-32768	-32768	-32768	-32768	-32768	-32768	-692220.664	659988	660036	49	502.299987792969	379.600006103516	334	379
3	uain0712s	r	0	r	w	24	1	2	67	163	-1	S1C3.TIF	S1C1.TIF	S2C2.TIF	1	1	2	3	1	2	200	736	661744	662494	1612	1624	662853	-32768	1635	343.582999999984	-32768	-32768	-32768	-32768	-32768	-32768	-32768	-32768	-32768	-32768	-32768	-695277.417	662849	662892	44	510.399993896484	380.399993896484	290.799987792969	377.200012207031
3	uain0712s	r	0	r	w	24	1	2	68	164	-1	S1C1.TIF	S1C2.TIF	S2C3.TIF	1	1	2	1	2	3	200	518	663979	664529	1723	1719	664999	-32768	1637	453.927000000025	-32768	-32768	-32768	-32768	-32768	-32768	-32768	-32768	-32768	-32768	-32768	-697313.073	665515	665552	38	493.899993896484	384.399993896484	314.600006103516	379.600006103516
3	uain0712s	r	0	r	w	24	0	2	69	165	1	S1C3.TIF	S1C1.TIF	S2C3.TIF	1	1	2	3	1	3	200	846	666617	667467	1694	1695	668108	-32768	1696	625.304000000004	-32768	-32768	-32768	-32768	-32768	-32768	-32768	-32768	-32768	-32768	-32768	-700250.696	668105	668144	40	495.799987792969	378.100006103516	711.700012207031	377.299987792969
3	uain0712s	r	0	r	w	24	1	2	70	166	1	S1C2.TIF	S1C3.TIF	S2C1.TIF	1	1	2	2	3	1	200	898	669203	670103	1716	1707	670765	-32768	1727	645.545000000042	670761	670800	40	494.700012207031	377.700012207031	301.399993896484	385.299987792969	134.199996948242	267	5.54298641908975	-177.742682726719	641.545000000042	671184	671231	48	301.600006103516	383.299987792969	685	377
3	uain0712s	r	0	r	w	24	1	2	71	167	-1	S2C2.TIF	S2C3.TIF	S1C1.TIF	2	2	1	2	3	1	200	859	672323	673173	1695	1706	673511	-32768	1725	322.123999999953	673508	673533	26	494.700012207031	380.399993896484	380.100006103516	383.700012207031	123.199996948242	223.800003051758	3.29447249643671	-178.348882572181	319.123999999953	673647	673668	22	369.299987792969	381	315.299987792969	380.399993896484
3	uain0712s	r	0	r	w	24	1	2	72	168	-1	S2C2.TIF	S2C1.TIF	S1C3.TIF	2	2	1	2	1	3	200	508	675441	675941	1726	1719	676420	-32768	1707	463.425000000047	-32768	-32768	-32768	-32768	-32768	-32768	-32768	-32768	-32768	-32768	-32768	-708724.575	676417	676457	41	500.299987792969	383.5	315.100006103516	381.299987792969
3	uain0712s	r	0	r	w	24	0	2	73	169	1	S2C3.TIF	S2C2.TIF	S1C3.TIF	2	2	1	3	2	3	200	898	677764	678664	1925	1924	679216	-32768	1784	536.790999999968	-32768	-32768	-32768	-32768	-32768	-32768	-32768	-32768	-32768	-32768	-32768	-711447.209	679211	679251	41	503.399993896484	375.899993896484	713.200012207031	380.700012207031
3	uain0712s	r	0	r	w	24	1	2	74	170	1	S2C2.TIF	S2C3.TIF	S1C1.TIF	2	2	1	2	3	1	200	969	680372	681322	1939	1935	681875	-32768	1974	536.819000000018	-32768	-32768	-32768	-32768	-32768	-32768	-32768	-32768	-32768	-32768	-32768	-714106.181	681871	681911	41	494.700012207031	372	700.599975585938	374.799987792969
3	uain0712s	r	0	r	w	24	1	2	75	171	1	S1C3.TIF	S1C2.TIF	S2C1.TIF	1	1	2	3	2	1	200	738	683037	683787	1671	1675	684316	-32768	1628	513.552000000025	-32768	-32768	-32768	-32768	-32768	-32768	-32768	-32768	-32768	-32768	-32768	-716570.448	684312	684353	42	499.100006103516	371.899993896484	717.599975585938	369.799987792969
3	uain0712s	r	0	r	w	24	1	2	76	172	1	S1C1.TIF	S1C2.TIF	S2C3.TIF	1	1	2	1	2	3	200	687	685415	686115	1756	1749	686826	-32768	1783	695.52899999998	-32768	-32768	-32768	-32768	-32768	-32768	-32768	-32768	-32768	-32768	-32768	-718898.471	686822	686861	40	509.5	374.399993896484	714	375.799987792969
3	uain0712s	r	0	r	w	24	1	2	77	173	-1	S1C1.TIF	S1C3.TIF	S2C2.TIF	1	1	2	1	3	2	200	925	688135	689085	1736	1738	689483	-32768	1712	382.650999999954	-32768	-32768	-32768	-32768	-32768	-32768	-32768	-32768	-32768	-32768	-32768	-721868.349	689480	689519	40	502.799987792969	365.299987792969	311.399993896484	376.799987792969
3	uain0712s	r	0	r	w	24	0	2	78	174	-1	S1C3.TIF	S1C2.TIF	S2C3.TIF	1	1	2	3	2	3	200	974	691114	692114	1965	1978	692473	-32768	1852	342.907000000007	-32768	-32768	-32768	-32768	-32768	-32768	-32768	-32768	-32768	-32768	-32768	-724898.093	692814	692852	39	492	363.799987792969	309.399993896484	368.899993896484
3	uain0712s	r	0	r	w	24	1	2	79	175	1	S2C3.TIF	S2C1.TIF	S1C2.TIF	2	2	1	3	1	2	200	822	694156	695006	1817	1819	695520	-32768	1834	497.976999999955	-32768	-32768	-32768	-32768	-32768	-32768	-32768	-32768	-32768	-32768	-32768	-727790.023	695516	695557	42	504.200012207031	368.200012207031	710.200012207031	363.600006103516
3	uain0712s	r	0	r	w	24	0	2	80	176	1	S2C1.TIF	S2C2.TIF	S1C1.TIF	2	2	1	1	2	1	200	858	696881	697731	1680	1674	698058	-32768	1636	311.390999999945	-32768	-32768	-32768	-32768	-32768	-32768	-32768	-32768	-32768	-32768	-32768	-730514.609	698411	698454	44	492.299987792969	367.100006103516	726.799987792969	360.5
3	uain0712s	r	0	r	w	24	1	2	81	177	-1	S2C3.TIF	S2C2.TIF	S1C1.TIF	2	2	1	3	2	1	200	823	700265	701115	1660	1656	701630	-32768	1496	499.412999999942	-32768	-32768	-32768	-32768	-32768	-32768	-32768	-32768	-32768	-32768	-32768	-733898.587	701626	701666	41	504.200012207031	369.899993896484	299.700012207031	376.899993896484
3	uain0712s	r	0	r	w	24	0	2	82	178	1	S2C2.TIF	S2C1.TIF	S1C2.TIF	2	2	1	2	1	2	200	774	702721	703521	1624	1653	704085	-32768	1602	547.743000000017	-32768	-32768	-32768	-32768	-32768	-32768	-32768	-32768	-32768	-32768	-32768	-736305.257	704082	704134	53	511.700012207031	366.700012207031	740.099975585938	354.299987792969
3	uain0712s	r	0	r	w	24	1	2	83	179	-1	S1C1.TIF	S1C3.TIF	S2C2.TIF	1	1	2	1	3	2	200	729	705915	706665	1590	1571	707033	-32768	1531	351.726000000024	707028	707064	37	510	369.600006103516	388.899993896484	371.799987792969	91.6999969482422	209.300003051758	3.48046095292229	-178.958433456696	346.726000000024	707197	707217	21	390.600006103516	374.200012207031	323.5	375.399993896484
3	uain0712s	r	0	r	w	24	0	2	84	180	-1	S2C3.TIF	S2C2.TIF	S1C3.TIF	2	2	1	3	2	3	200	902	711110	712010	1086	1079	712346	-32768	1130	320.111999999965	-32768	-32768	-32768	-32768	-32768	-32768	-32768	-32768	-32768	-32768	-32768	-744793.888	712342	712382	41	504.700012207031	358	327.5	358.600006103516
3	uain0712s	r	0	r	w	24	1	2	85	181	-1	S1C2.TIF	S1C1.TIF	S2C3.TIF	1	1	2	2	1	3	200	507	714022	714522	1363	1343	714888	-32768	1331	350.35400000005	-32768	-32768	-32768	-32768	-32768	-32768	-32768	-32768	-32768	-32768	-32768	-747305.646	714884	714921	38	504	375.200012207031	312	372.200012207031
3	uain0712s	r	0	r	w	24	1	2	86	182	1	S1C1.TIF	S1C2.TIF	S2C3.TIF	1	1	2	1	2	3	200	982	716521	717521	1466	1460	717562	-32768	1447	24.4270000000251	-32768	-32768	-32768	-32768	-32768	-32768	-32768	-32768	-32768	-32768	-32768	-750305.573	718107	718146	40	509.799987792969	380.600006103516	738.599975585938	367.700012207031
3	uain0712s	r	0	r	w	24	0	2	87	183	-1	S2C1.TIF	S2C3.TIF	S1C1.TIF	2	2	1	1	3	1	200	527	719877	720427	1610	1604	720853	-32768	1466	410.797999999952	-32768	-32768	-32768	-32768	-32768	-32768	-32768	-32768	-32768	-32768	-32768	-753210.202	720849	720887	39	494.299987792969	376.899993896484	311.100006103516	384.200012207031
3	uain0712s	r	0	r	w	24	0	2	88	184	1	S1C2.TIF	S1C3.TIF	S2C2.TIF	1	1	2	2	3	2	200	933	722238	723188	1678	1642	723487	-32768	1629	283.092999999993	723484	723506	23	507.299987792969	377.799987792969	461.299987792969	373	72.5999984741211	145.399993896484	1.33094888641357	174.035031897617	280.092999999993	723686	723726	41	467.600006103516	374.899993896484	709.200012207031	368.799987792969
3	uain0712s	r	0	r	w	24	1	2	89	185	1	S1C1.TIF	S1C3.TIF	S2C2.TIF	1	1	2	1	3	2	200	775	725468	726268	1445	1461	726704	-32768	1475	419.380000000005	-32768	-32768	-32768	-32768	-32768	-32768	-32768	-32768	-32768	-32768	-32768	-759052.62	726700	726741	42	512.900024414062	373.399993896484	721.599975585938	367.700012207031
3	uain0712s	r	0	r	w	24	0	2	90	186	-1	S2C1.TIF	S2C3.TIF	S1C1.TIF	2	2	1	1	3	1	200	946	728192	729142	1597	1580	729508	-32768	1468	349.675000000047	729559	729589	31	504.200012207031	377.799987792969	694	368.799987792969	169.699996948242	364.600006103516	5.45233461496056	2.71874227871914	400.675000000047	729794	729842	49	689.700012207031	373.100006103516	330.799987792969	384.899993896484
3	uain0712s	r	0	r	w	24	1	2	91	187	-1	S2C1.TIF	S2C2.TIF	S1C3.TIF	2	2	1	1	2	3	200	573	730921	731521	1453	1475	731918	-32768	1617	381.77099999995	-32768	-32768	-32768	-32768	-32768	-32768	-32768	-32768	-32768	-32768	-32768	-764304.229	731915	731964	50	505.299987792969	376.200012207031	314.899993896484	382.299987792969
3	uain0712s	r	0	r	w	24	0	2	92	188	1	S1C3.TIF	S1C2.TIF	S2C3.TIF	1	1	2	3	2	3	200	641	733023	733673	1634	1622	734023	-32768	1562	334.837999999989	-32768	-32768	-32768	-32768	-32768	-32768	-32768	-32768	-32768	-32768	-32768	-766456.162	734019	734058	40	498.100006103516	382.100006103516	680.299987792969	377
3	uain0712s	r	0	r	w	24	1	2	93	189	1	S2C1.TIF	S2C3.TIF	S1C2.TIF	2	2	1	1	3	2	200	858	735734	736584	1533	1529	736978	-32768	1536	377.802999999956	-32768	-32768	-32768	-32768	-32768	-32768	-32768	-32768	-32768	-32768	-32768	-769368.197	736974	737012	39	506.200012207031	381.200012207031	711.700012207031	378.200012207031
3	uain0712s	r	0	r	w	24	0	2	94	190	-1	S1C1.TIF	S1C3.TIF	S2C1.TIF	1	1	2	1	3	1	200	590	738558	739158	1470	1470	739583	-32768	1477	409.30700000003	-32768	-32768	-32768	-32768	-32768	-32768	-32768	-32768	-32768	-32768	-32768	-771941.693	739579	739618	40	501.799987792969	369.100006103516	302	372.700012207031
3	uain0712s	r	0	r	w	24	1	2	95	191	1	S1C2.TIF	S1C1.TIF	S2C3.TIF	1	1	2	2	1	3	200	970	740757	741757	1609	1603	742045	-32768	1531	272.116999999969	-32768	-32768	-32768	-32768	-32768	-32768	-32768	-32768	-32768	-32768	-32768	-774540.883	742041	742080	40	498.700012207031	371.100006103516	686	370.100006103516
3	uain0712s	r	0	r	w	24	1	2	96	192	-1	S2C1.TIF	S2C3.TIF	S1C2.TIF	2	2	1	1	3	2	200	677	743161	743861	1537	1543	744300	-32768	1562	423.349999999977	-32768	-32768	-32768	-32768	-32768	-32768	-32768	-32768	-32768	-32768	-32768	-776644.65	744296	744336	41	501.200012207031	381.5	299.200012207031	386.5
3	uain0712s	r	0	r	w	24	0	3	1	193	1	S1C2.TIF	S1C1.TIF	S2C2.TIF	1	1	2	2	1	2	200	762	761730	762480	2110	2095	762855	-32768	2115	358.667000000016	-32768	-32768	-32768	-32768	-32768	-32768	-32768	-32768	-32768	-32768	-32768	-795264.333	762851	762892	42	509.799987792969	383.899993896484	737.700012207031	376.700012207031
3	uain0712s	r	0	r	w	24	0	3	2	194	-1	S2C2.TIF	S2C3.TIF	S1C2.TIF	2	2	1	2	3	2	200	713	763950	764650	2093	2095	765062	-32768	2222	396.126999999979	-32768	-32768	-32768	-32768	-32768	-32768	-32768	-32768	-32768	-32768	-32768	-797433.873	765058	765107	50	503.100006103516	388.100006103516	311.399993896484	383.200012207031
3	uain0712s	r	0	r	w	24	0	3	3	195	1	S2C3.TIF	S2C1.TIF	S1C3.TIF	2	2	1	3	1	3	200	996	766229	767229	2130	2108	767612	-32768	2135	367.942000000039	-32768	-32768	-32768	-32768	-32768	-32768	-32768	-32768	-32768	-32768	-32768	-800012.058	767609	767648	40	495.600006103516	382	732.799987792969	377.399993896484
3	uain0712s	r	0	r	w	24	0	3	4	196	1	S1C3.TIF	S1C1.TIF	S2C3.TIF	1	1	2	3	1	3	200	525	768718	769268	2177	2177	769732	-32768	2273	449.206000000006	-32768	-32768	-32768	-32768	-32768	-32768	-32768	-32768	-32768	-32768	-32768	-802050.794	769728	769766	39	489	384.200012207031	688.5	376.899993896484
3	uain0712s	r	0	r	w	24	0	3	5	197	-1	S2C2.TIF	S2C3.TIF	S1C2.TIF	2	2	1	2	3	2	200	885	770852	771752	2312	2310	772150	-32768	2276	381.582000000053	-32768	-32768	-32768	-32768	-32768	-32768	-32768	-32768	-32768	-32768	-32768	-804536.418	772148	772395	248	491.899993896484	376.299987792969	270.899993896484	378.799987792969
3	uain0712s	r	0	r	w	24	0	3	6	198	1	S2C3.TIF	S2C2.TIF	S1C3.TIF	2	2	1	3	2	3	200	601	773472	774072	2121	2141	774471	-32768	2245	382.685999999987	-32768	-32768	-32768	-32768	-32768	-32768	-32768	-32768	-32768	-32768	-32768	-806856.314	774467	774507	41	510	377.700012207031	730.799987792969	375.299987792969
3	uain0712s	r	0	r	w	24	0	3	7	199	1	S1C1.TIF	S1C2.TIF	S2C1.TIF	1	1	2	1	2	1	200	883	776068	776968	2268	2244	777998	-32768	2109	1014.51500000001	777992	778039	48	490.399993896484	382.600006103516	338.899993896484	378.100006103516	108	244.800003051758	4.34913056864169	178.294438395525	1008.51500000001	778464	778529	66	301.799987792969	382.5	731.200012207031	388.5
3	uain0712s	r	0	r	w	24	0	3	8	200	1	S1C1.TIF	S1C2.TIF	S2C1.TIF	1	1	2	1	2	1	200	814	780047	780847	2363	2363	781144	-32768	2337	280.417999999947	-32768	-32768	-32768	-32768	-32768	-32768	-32768	-32768	-32768	-32768	-32768	-813631.582	781140	781179	40	477	386.5	678.700012207031	375.899993896484
3	uain0712s	r	0	r	w	24	0	3	9	201	-1	S1C2.TIF	S1C3.TIF	S2C2.TIF	1	1	2	2	3	2	200	567	783018	783618	2349	2362	783676	-32768	2381	42.2719999999972	-32768	-32768	-32768	-32768	-32768	-32768	-32768	-32768	-32768	-32768	-32768	-816401.728	784176	784214	39	480.200012207031	377.799987792969	307.700012207031	379.200012207031
3	uain0712s	r	0	r	w	24	1	3	10	202	-1	S2C2.TIF	S2C1.TIF	S1C3.TIF	2	2	1	2	1	3	200	732	785819	786569	2404	2397	786881	-32768	2386	296.535000000033	-32768	-32768	-32768	-32768	-32768	-32768	-32768	-32768	-32768	-32768	-32768	-819352.465	786876	786926	51	497.100006103516	373.399993896484	310.299987792969	378.700012207031
3	uain0712s	r	0	r	w	24	1	3	11	203	1	S1C2.TIF	S1C1.TIF	S2C3.TIF	1	1	2	2	1	3	200	910	787979	788879	2176	2178	789354	-32768	2148	459.251999999979	-32768	-32768	-32768	-32768	-32768	-32768	-32768	-32768	-32768	-32768	-32768	-821662.748	789350	789390	41	498.600006103516	378.600006103516	718.599975585938	378.600006103516
3	uain0712s	r	0	r	w	24	0	3	12	204	-1	S2C2.TIF	S2C1.TIF	S1C2.TIF	2	2	1	2	1	2	200	690	790494	791194	2129	2138	791620	-32768	2141	411.033999999985	-32768	-32768	-32768	-32768	-32768	-32768	-32768	-32768	-32768	-32768	-32768	-823976.966	791616	791664	49	494.799987792969	373.200012207031	319.799987792969	378.799987792969
3	uain0712s	r	0	r	w	24	1	3	13	205	-1	S1C2.TIF	S1C3.TIF	S2C1.TIF	1	1	2	2	3	1	200	585	793694	794294	2298	2311	795182	-32768	2204	871.462000000058	795179	795219	41	485.799987792969	377.299987792969	702	362.200012207031	149.300003051758	350.899993896484	6.2100203856099	4.00665804310522	868.462000000058	795652	795686	35	439.600006103516	370.700012207031	287.399993896484	375.399993896484
3	uain0712s	r	0	r	w	24	1	3	14	206	1	S1C2.TIF	S1C1.TIF	S2C3.TIF	1	1	2	2	1	3	200	852	796994	797844	2260	2260	798312	-32768	2211	452.027000000002	798308	798349	42	499	370.5	281.700012207031	381.299987792969	147	302.299987792969	6.22519363104563	-177.143131724792	448.027000000002	798933	798981	49	289.200012207031	377.100006103516	682.900024414062	359.299987792969
3	uain0712s	r	0	r	w	24	0	3	15	207	1	S2C1.TIF	S2C2.TIF	S1C1.TIF	2	2	1	1	2	1	200	613	800481	801131	2245	2236	801545	-32768	2085	398.349999999977	801541	801579	39	498.700012207031	381.899993896484	300	389.799987792969	143.800003051758	300.700012207031	5.6979341272583	-177.717359240974	394.349999999977	801983	802043	61	306.799987792969	385.200012207031	692.200012207031	375
3	uain0712s	r	0	r	w	24	1	3	16	208	-1	S1C1.TIF	S1C3.TIF	S2C2.TIF	1	1	2	1	3	2	200	633	803301	803951	1822	1807	804400	-32768	2003	432.876999999979	-32768	-32768	-32768	-32768	-32768	-32768	-32768	-32768	-32768	-32768	-32768	-836735.123	804396	804436	41	498	388	306.600006103516	379.200012207031
3	uain0712s	r	0	r	w	24	1	3	17	209	1	S1C3.TIF	S1C2.TIF	S2C1.TIF	1	1	2	3	2	1	200	535	805789	806339	2132	2143	806721	-32768	2090	365.910999999964	806717	806765	49	506.799987792969	376.700012207031	320.799987792969	383.399993896484	128.100006103516	306.200012207031	5.34064061087248	-177.931770577703	361.910999999964	807660	807709	50	300.899993896484	395.700012207031	701.799987792969	376.299987792969
3	uain0712s	r	0	r	w	24	1	3	18	210	-1	S2C2.TIF	S2C3.TIF	S1C1.TIF	2	2	1	2	3	1	200	763	809034	809784	2018	2020	810263	-32768	1969	463.69299999997	-32768	-32768	-32768	-32768	-32768	-32768	-32768	-32768	-32768	-32768	-32768	-842567.307	810258	810310	53	507.100006103516	382	316.5	389.899993896484
3	uain0712s	r	0	r	w	24	0	3	19	211	-1	S1C3.TIF	S1C2.TIF	S2C3.TIF	1	1	2	3	2	3	200	889	811398	812298	2223	2234	812812	-32768	2113	498.42200000002	-32768	-32768	-32768	-32768	-32768	-32768	-32768	-32768	-32768	-32768	-32768	-845081.578	812994	813033	40	467.700012207031	381.200012207031	310.100006103516	387.700012207031
3	uain0712s	r	0	r	w	24	0	3	20	212	1	S2C2.TIF	S2C3.TIF	S1C2.TIF	2	2	1	2	3	2	200	942	814735	815685	1981	1990	816153	-32768	1901	451.172999999952	816149	816198	50	497.799987792969	386.399993896484	309.399993896484	388	123.800003051758	308.5	5.39847647682744	-179.512714141774	447.172999999952	816645	816695	51	302.100006103516	389.700012207031	713.299987792969	384.299987792969
3	uain0712s	r	0	r	w	24	0	3	21	213	-1	S1C1.TIF	S1C3.TIF	S2C1.TIF	1	1	2	1	3	1	200	685	818556	819256	1696	1697	819533	-32768	1795	261.131999999983	-32768	-32768	-32768	-32768	-32768	-32768	-32768	-32768	-32768	-32768	-32768	-852039.868	819529	819569	41	492.200012207031	388.899993896484	303.799987792969	383.5
3	uain0712s	r	0	r	w	24	1	3	22	214	1	S2C3.TIF	S2C2.TIF	S1C1.TIF	2	2	1	3	2	1	200	780	820761	821561	1699	1696	822043	-32768	1796	466.244999999995	-32768	-32768	-32768	-32768	-32768	-32768	-32768	-32768	-32768	-32768	-32768	-854344.755	822040	822081	42	496.100006103516	380.200012207031	727.299987792969	376.200012207031
3	uain0712s	r	0	r	w	24	1	3	23	215	-1	S1C3.TIF	S1C2.TIF	S2C1.TIF	1	1	2	3	2	1	200	644	823813	824463	1720	1707	824626	-32768	1713	147.244999999995	-32768	-32768	-32768	-32768	-32768	-32768	-32768	-32768	-32768	-32768	-32768	-857246.755	824884	824936	53	491.600006103516	379.600006103516	316.200012207031	375.799987792969
3	uain0712s	r	0	r	w	24	1	3	24	216	1	S1C3.TIF	S1C1.TIF	S2C2.TIF	1	1	2	3	1	2	200	612	826037	826637	1946	1940	827360	-32768	1970	706.638999999966	-32768	-32768	-32768	-32768	-32768	-32768	-32768	-32768	-32768	-32768	-32768	-859421.361	827356	827397	42	490.399993896484	373.799987792969	705.299987792969	376.700012207031
3	uain0712s	r	0	r	w	24	0	3	25	217	-1	S2C3.TIF	S2C2.TIF	S1C3.TIF	2	2	1	3	2	3	200	544	829372	829922	1644	1634	830245	-32768	1613	306.915999999968	-32768	-32768	-32768	-32768	-32768	-32768	-32768	-32768	-32768	-32768	-32768	-862706.084	830241	830284	44	498.799987792969	381.799987792969	318.700012207031	381.399993896484
3	uain0712s	r	0	r	w	24	0	3	26	218	1	S2C1.TIF	S2C2.TIF	S1C1.TIF	2	2	1	1	2	1	200	689	831851	832551	1924	1917	833015	-32768	1834	448.417999999947	-32768	-32768	-32768	-32768	-32768	-32768	-32768	-32768	-32768	-32768	-32768	-865334.582	833012	833053	42	490	383.700012207031	709.799987792969	375.5
3	uain0712s	r	0	r	w	24	1	3	27	219	-1	S1C2.TIF	S1C1.TIF	S2C3.TIF	1	1	2	2	1	3	200	510	834112	834612	1803	1789	835056	-32768	1733	428.275999999954	-32768	-32768	-32768	-32768	-32768	-32768	-32768	-32768	-32768	-32768	-32768	-867395.724	835053	835091	39	489.600006103516	378.200012207031	311.799987792969	373.600006103516
3	uain0712s	r	0	r	w	24	1	3	28	220	-1	S1C1.TIF	S1C3.TIF	S2C2.TIF	1	1	2	1	3	2	200	694	836514	837214	1709	1696	837550	-32768	1697	319.472999999998	-32768	-32768	-32768	-32768	-32768	-32768	-32768	-32768	-32768	-32768	-32768	-869998.527	837545	837583	39	505.100006103516	377.299987792969	328	377.899993896484
3	uain0712s	r	0	r	w	24	1	3	29	221	1	S1C2.TIF	S1C3.TIF	S2C1.TIF	1	1	2	2	3	1	200	950	838688	839638	1644	1646	839895	-32768	1626	240.535999999964	-32768	-32768	-32768	-32768	-32768	-32768	-32768	-32768	-32768	-32768	-32768	-872422.464	839891	839931	41	495.5	384	715.099975585938	372.700012207031
3	uain0712s	r	0	r	w	24	1	3	30	222	1	S2C2.TIF	S2C1.TIF	S1C3.TIF	2	2	1	2	1	3	200	857	841266	842116	1601	1599	842551	-32768	1531	419.261999999988	-32768	-32768	-32768	-32768	-32768	-32768	-32768	-32768	-32768	-32768	-32768	-874899.738	842547	842587	41	492	381.100006103516	705.200012207031	367.299987792969
3	uain0712s	r	0	r	w	24	0	3	31	223	-1	S2C2.TIF	S2C1.TIF	S1C2.TIF	2	2	1	2	1	2	200	824	843646	844496	1610	1614	844833	-32768	1594	321.565999999992	-32768	-32768	-32768	-32768	-32768	-32768	-32768	-32768	-32768	-32768	-32768	-877279.434	844828	844867	40	494.299987792969	385.700012207031	338.200012207031	386.200012207031
3	uain0712s	r	0	r	w	24	0	3	32	224	1	S2C1.TIF	S2C3.TIF	S1C1.TIF	2	2	1	1	3	1	200	690	845993	846693	1378	1388	847695	-32768	1627	986.484999999986	-32768	-32768	-32768	-32768	-32768	-32768	-32768	-32768	-32768	-32768	-32768	-879476.515	847691	847729	39	497	378.299987792969	714.599975585938	374.200012207031
3	uain0712s	r	0	r	w	24	1	3	33	225	-1	S1C2.TIF	S1C3.TIF	S2C1.TIF	1	1	2	2	3	1	200	924	849059	850009	1464	1485	850381	-32768	1664	356.270000000019	-32768	-32768	-32768	-32768	-32768	-32768	-32768	-32768	-32768	-32768	-32768	-882792.73	850377	850418	42	492	383.700012207031	289.399993896484	379.600006103516
3	uain0712s	r	0	r	w	24	1	3	34	226	1	S2C3.TIF	S2C1.TIF	S1C2.TIF	2	2	1	3	1	2	200	922	851832	852782	1619	1607	852887	-32768	1581	88.6080000000075	853292	853334	43	500.700012207031	377.299987792969	777.900024414062	387.700012207031	180.699996948242	364.799987792969	7.92562057608493	-2.1578699671887	493.608000000007	853437	853457	21	768.5	389.200012207031	714	383.399993896484
3	uain0712s	r	0	r	w	24	1	3	35	227	-1	S1C2.TIF	S1C1.TIF	S2C3.TIF	1	1	2	2	1	3	200	767	855181	855981	1617	1605	856290	-32768	1600	292.832000000053	856287	856309	23	500.100006103516	384.899993896484	464.899993896484	377.299987792969	65.6999969482422	125.599998474121	1.03778449064554	167.816983815288	289.832000000053	856409	856432	24	466	382.700012207031	353.299987792969	387
3	uain0712s	r	0	r	w	24	0	3	36	228	1	S2C3.TIF	S2C2.TIF	S1C3.TIF	2	2	1	3	2	3	200	520	858355	858905	1736	1757	859353	-32768	1700	432.881999999983	-32768	-32768	-32768	-32768	-32768	-32768	-32768	-32768	-32768	-32768	-32768	-891688.118	859349	859390	42	499.600006103516	377.399993896484	723.900024414062	374.5
3	uain0712s	r	0	r	w	24	0	3	37	229	1	S2C2.TIF	S2C3.TIF	S1C2.TIF	2	2	1	2	3	2	200	625	860444	861094	1816	1823	861499	-32768	1942	388.628999999957	-32768	-32768	-32768	-32768	-32768	-32768	-32768	-32768	-32768	-32768	-32768	-893878.371	861495	861535	41	499.5	388.100006103516	709.200012207031	387.799987792969
3	uain0712s	r	0	r	w	24	0	3	38	230	1	S1C2.TIF	S1C3.TIF	S2C2.TIF	1	1	2	2	3	2	200	883	862633	863533	1808	1814	863893	-32768	1864	344.626999999979	-32768	-32768	-32768	-32768	-32768	-32768	-32768	-32768	-32768	-32768	-32768	-896316.373	863889	863927	39	497.100006103516	379.200012207031	699.400024414062	374.299987792969
3	uain0712s	r	0	r	w	24	1	3	39	231	-1	S2C2.TIF	S2C3.TIF	S1C1.TIF	2	2	1	2	3	1	200	720	865294	866044	1567	1563	866667	-32768	1602	607.082000000053	-32768	-32768	-32768	-32768	-32768	-32768	-32768	-32768	-32768	-32768	-32768	-898827.918	866662	866703	42	498.100006103516	372.100006103516	280.700012207031	385
3	uain0712s	r	0	r	w	24	1	3	40	232	-1	S1C3.TIF	S1C2.TIF	S2C1.TIF	1	1	2	3	2	1	200	890	868411	869311	1765	1747	869340	-32768	1746	13.4980000000214	869658	869696	39	505.600006103516	379.399993896484	699.900024414062	375.700012207031	139.5	298.799987792969	5.57633695696242	1.09250121451191	331.498000000021	869863	869919	57	695	379	331.399993896484	374.5
3	uain0712s	r	0	r	w	24	1	3	41	233	1	S1C1.TIF	S1C3.TIF	S2C2.TIF	1	1	2	1	3	2	200	564	871502	872102	1497	1491	872394	-32768	1613	276.385000000009	-32768	-32768	-32768	-32768	-32768	-32768	-32768	-32768	-32768	-32768	-32768	-904885.615	872390	872437	48	505.799987792969	373.899993896484	707.5	365.5
3	uain0712s	r	0	r	w	24	0	3	42	234	1	S2C1.TIF	S2C3.TIF	S1C1.TIF	2	2	1	1	3	1	200	948	874082	875032	1531	1523	875077	-32768	1528	29.405999999959	-32768	-32768	-32768	-32768	-32768	-32768	-32768	-32768	-32768	-32768	-32768	-907815.594	875364	875402	39	494.5	375.799987792969	711.299987792969	368.700012207031
3	uain0712s	r	0	r	w	24	0	3	43	235	-1	S1C3.TIF	S1C2.TIF	S2C3.TIF	1	1	2	3	2	3	200	826	877006	877856	1606	1599	878271	-32768	1609	399.373999999953	-32768	-32768	-32768	-32768	-32768	-32768	-32768	-32768	-32768	-32768	-32768	-910639.626	878268	878307	40	500.899993896484	379.100006103516	304.100006103516	381.600006103516
3	uain0712s	r	0	r	w	24	0	3	44	236	1	S2C2.TIF	S2C1.TIF	S1C2.TIF	2	2	1	2	1	2	200	628	938555	939205	2083	2068	939552	-32768	2069	330.261000000057	-32768	-32768	-32768	-32768	-32768	-32768	-32768	-32768	-32768	-32768	-32768	-971989.739	939548	939588	41	505.5	403.5	732.700012207031	403
3	uain0712s	r	0	r	w	24	1	3	45	237	-1	S2C3.TIF	S2C2.TIF	S1C1.TIF	2	2	1	3	2	1	200	701	940721	941421	2205	2203	941938	-32768	2226	500.574000000022	-32768	-32768	-32768	-32768	-32768	-32768	-32768	-32768	-32768	-32768	-32768	-974205.426	941935	941974	40	512.200012207031	400	343.799987792969	391.299987792969
3	uain0712s	r	0	r	w	24	0	3	46	238	-1	S1C2.TIF	S1C1.TIF	S2C2.TIF	1	1	2	2	1	2	200	912	943057	943957	2111	2099	944277	-32768	2050	304.337000000058	-32768	-32768	-32768	-32768	-32768	-32768	-32768	-32768	-32768	-32768	-32768	-976740.663	944273	944313	41	506.799987792969	391.200012207031	301.100006103516	389.399993896484
3	uain0712s	r	0	r	w	24	0	3	47	239	-1	S2C1.TIF	S2C3.TIF	S1C1.TIF	2	2	1	1	3	1	200	842	945384	946234	1836	1828	946589	-32768	1787	339.844000000041	-32768	-32768	-32768	-32768	-32768	-32768	-32768	-32768	-32768	-32768	-32768	-979017.156	946585	946625	41	512.5	399.100006103516	290.200012207031	404.600006103516
3	uain0712s	r	0	r	w	24	1	3	48	240	1	S2C2.TIF	S2C1.TIF	S1C3.TIF	2	2	1	2	1	3	200	655	948079	948729	1888	1894	949044	-32768	1885	299.56799999997	-32768	-32768	-32768	-32768	-32768	-32768	-32768	-32768	-32768	-32768	-32768	-981512.432	949040	949080	41	505.200012207031	394.299987792969	722.700012207031	403.600006103516
3	uain0712s	r	0	r	w	24	1	3	49	241	-1	S2C1.TIF	S2C3.TIF	S1C2.TIF	2	2	1	1	3	2	200	540	950144	950694	1605	1613	951104	-32768	1745	393.599000000046	-32768	-32768	-32768	-32768	-32768	-32768	-32768	-32768	-32768	-32768	-32768	-983478.401	951101	951141	41	495.700012207031	396.200012207031	288.200012207031	400.700012207031
3	uain0712s	r	0	r	w	24	0	3	50	242	1	S1C3.TIF	S1C2.TIF	S2C3.TIF	1	1	2	3	2	3	200	557	952246	952796	1770	1768	953264	-32768	1759	452.423999999999	-32768	-32768	-32768	-32768	-32768	-32768	-32768	-32768	-32768	-32768	-32768	-985579.576	953260	953300	41	498.899993896484	403.700012207031	726	397.799987792969
3	uain0712s	r	0	r	w	24	1	3	51	243	-1	S2C1.TIF	S2C2.TIF	S1C3.TIF	2	2	1	1	2	3	200	731	954761	955511	1864	1849	955843	-32768	1852	315.71100000001	-32768	-32768	-32768	-32768	-32768	-32768	-32768	-32768	-32768	-32768	-32768	-988295.289	955839	955878	40	494.799987792969	409.100006103516	316.899993896484	417.600006103516
3	uain0712s	r	0	r	w	24	1	3	52	244	1	S2C1.TIF	S2C3.TIF	S1C2.TIF	2	2	1	1	3	2	200	938	956975	957925	1936	1941	958441	-32768	1917	500.121000000043	-32768	-32768	-32768	-32768	-32768	-32768	-32768	-32768	-32768	-32768	-32768	-990708.879	958437	958480	44	498.100006103516	412.600006103516	729.400024414062	406.799987792969
3	uain0712s	r	0	r	w	24	1	3	53	245	1	S2C3.TIF	S2C2.TIF	S1C1.TIF	2	2	1	3	2	1	200	697	959854	960554	1610	1629	960897	-32768	1710	327.369999999995	-32768	-32768	-32768	-32768	-32768	-32768	-32768	-32768	-32768	-32768	-32768	-993337.63	960893	960934	42	500.5	397.700012207031	727.200012207031	390.600006103516
3	uain0712s	r	0	r	w	24	0	3	54	246	1	S1C1.TIF	S1C3.TIF	S2C1.TIF	1	1	2	1	3	1	200	720	962029	962779	1667	1673	963335	-32768	1708	539.430000000051	-32768	-32768	-32768	-32768	-32768	-32768	-32768	-32768	-32768	-32768	-32768	-995563.57	963331	963369	39	506.399993896484	394.399993896484	714.200012207031	388.700012207031
3	uain0712s	r	0	r	w	24	0	3	55	247	-1	S1C2.TIF	S1C1.TIF	S2C2.TIF	1	1	2	2	1	2	200	639	964987	965637	2044	2047	965950	-32768	2028	297.58600000001	-32768	-32768	-32768	-32768	-32768	-32768	-32768	-32768	-32768	-32768	-32768	-998420.414	965945	965993	49	524.5	405.5	344.600006103516	405.799987792969
3	uain0712s	r	0	r	w	24	1	3	56	248	1	S1C1.TIF	S1C2.TIF	S2C3.TIF	1	1	2	1	2	3	200	867	967087	967937	2119	2131	968496	-32768	2170	543.015000000014	-32768	-32768	-32768	-32768	-32768	-32768	-32768	-32768	-32768	-32768	-32768	-1000720.985	968492	968533	42	508.799987792969	397.100006103516	717.299987792969	385.200012207031
3	uain0712s	r	0	r	w	24	0	3	57	249	-1	S2C1.TIF	S2C2.TIF	S1C1.TIF	2	2	1	1	2	1	200	830	969958	970808	1741	1745	971111	-32768	1783	287.902000000002	-32768	-32768	-32768	-32768	-32768	-32768	-32768	-32768	-32768	-32768	-32768	-1003591.098	971107	971145	39	510	394.399993896484	330.200012207031	392
3	uain0712s	r	0	r	w	24	1	3	58	250	-1	S1C1.TIF	S1C2.TIF	S2C3.TIF	1	1	2	1	2	3	200	850	972477	973327	1238	1234	973624	-32768	1322	280.464999999967	-32768	-32768	-32768	-32768	-32768	-32768	-32768	-32768	-32768	-32768	-32768	-1006111.535	973620	973659	40	512.599975585938	382.799987792969	307.799987792969	381.200012207031
3	uain0712s	r	0	r	w	24	1	3	59	251	-1	S1C3.TIF	S1C1.TIF	S2C2.TIF	1	1	2	3	1	2	200	871	974740	975640	1775	1769	976394	-32768	1815	738.07799999998	-32768	-32768	-32768	-32768	-32768	-32768	-32768	-32768	-32768	-32768	-32768	-1008423.922	976391	976440	50	511.799987792969	390.799987792969	334	384
3	uain0712s	r	0	r	w	24	0	3	60	252	-1	S1C1.TIF	S1C2.TIF	S2C1.TIF	1	1	2	1	2	1	200	635	977803	978453	1759	1746	978888	-32768	1775	418.707999999984	-32768	-32768	-32768	-32768	-32768	-32768	-32768	-32768	-32768	-32768	-32768	-1011237.292	978884	978923	40	511.600006103516	393.700012207031	309.100006103516	392.799987792969
3	uain0712s	r	0	r	w	24	1	3	61	253	1	S2C2.TIF	S2C3.TIF	S1C1.TIF	2	2	1	2	3	1	200	857	980615	981465	1580	1588	981981	-32768	1577	499.861000000034	-32768	-32768	-32768	-32768	-32768	-32768	-32768	-32768	-32768	-32768	-32768	-1014249.139	981978	982017	40	508	386.899993896484	733.299987792969	376.899993896484
3	uain0712s	r	0	r	w	24	0	3	62	254	-1	S1C2.TIF	S1C3.TIF	S2C2.TIF	1	1	2	2	3	2	200	537	983113	983663	1980	1994	984083	-32768	2071	403.263999999966	-32768	-32768	-32768	-32768	-32768	-32768	-32768	-32768	-32768	-32768	-32768	-1016447.736	984079	984128	50	501.700012207031	388	304.100006103516	392.899993896484
3	uain0712s	r	0	r	w	24	1	3	63	255	1	S1C3.TIF	S1C2.TIF	S2C1.TIF	1	1	2	3	2	1	200	613	985698	986348	2037	2044	987142	-32768	1938	778.175000000047	987138	987177	40	503.799987792969	395.899993896484	309.299987792969	399.799987792969	136.5	271.799987792969	5.5741958895773	-178.847025490168	774.175000000047	987453	987514	62	313.899993896484	403.399993896484	701.700012207031	407
3	uain0712s	r	0	r	w	24	0	3	64	256	-1	S1C3.TIF	S1C1.TIF	S2C3.TIF	1	1	2	3	1	3	200	707	988581	989281	1865	1897	989683	-32768	1994	386.510000000009	-32768	-32768	-32768	-32768	-32768	-32768	-32768	-32768	-32768	-32768	-32768	-1022064.49	989680	989727	48	506.5	406	323.799987792969	406.700012207031
3	uain0712s	r	0	r	w	24	0	3	65	257	1	S1C2.TIF	S1C3.TIF	S2C2.TIF	1	1	2	2	3	2	200	788	991170	991970	1841	1827	992439	-32768	1856	453.587000000058	-32768	-32768	-32768	-32768	-32768	-32768	-32768	-32768	-32768	-32768	-32768	-1024753.413	992435	992475	41	509.200012207031	399.5	725.400024414062	394.200012207031
3	uain0712s	r	0	r	w	24	0	3	66	258	-1	S2C1.TIF	S2C2.TIF	S1C1.TIF	2	2	1	1	2	1	200	783	993794	994594	1745	1741	994830	-32768	1748	221.190999999992	-32768	-32768	-32768	-32768	-32768	-32768	-32768	-32768	-32768	-32768	-32768	-1027376.809	994825	994872	48	510.899993896484	397.700012207031	329.5	398.200012207031
3	uain0712s	r	0	r	w	24	0	3	67	259	-1	S1C3.TIF	S1C1.TIF	S2C3.TIF	1	1	2	3	1	3	200	800	995952	996752	1418	1434	996995	-32768	1533	227.22900000005	-32768	-32768	-32768	-32768	-32768	-32768	-32768	-32768	-32768	-32768	-32768	-1029535.771	996990	997031	42	507.700012207031	390.700012207031	274.299987792969	391.799987792969
3	uain0712s	r	0	r	w	24	0	3	68	260	1	S2C2.TIF	S2C1.TIF	S1C2.TIF	2	2	1	2	1	2	200	568	998297	998897	1608	1616	999405	-32768	1660	492.44299999997	-32768	-32768	-32768	-32768	-32768	-32768	-32768	-32768	-32768	-32768	-32768	-1031680.557	999401	999441	41	509.5	397.399993896484	728.400024414062	391.5
3	uain0712s	r	0	r	w	24	0	3	69	261	-1	S2C1.TIF	S2C3.TIF	S1C1.TIF	2	2	1	1	3	1	200	724	1001299	1002049	1795	1816	1002513	-32768	1842	448.347999999998	-32768	-32768	-32768	-32768	-32768	-32768	-32768	-32768	-32768	-32768	-32768	-1034832.652	1002510	1002552	43	505.5	401.200012207031	315.799987792969	397.299987792969
3	uain0712s	r	0	r	w	24	0	3	70	262	1	S1C3.TIF	S1C1.TIF	S2C3.TIF	1	1	2	3	1	3	200	509	1003637	1004137	1853	1836	1004616	-32768	1923	463.584999999963	-32768	-32768	-32768	-32768	-32768	-32768	-32768	-32768	-32768	-32768	-32768	-1036920.415	1004612	1004663	52	515.099975585938	389.899993896484	723	388.899993896484
3	uain0712s	r	0	r	w	24	0	3	71	263	-1	S1C1.TIF	S1C3.TIF	S2C1.TIF	1	1	2	1	3	1	200	728	1005742	1006492	1859	1866	1007095	-32768	1946	587.116999999969	-32768	-32768	-32768	-32768	-32768	-32768	-32768	-32768	-32768	-32768	-32768	-1039275.883	1007092	1007130	39	502.799987792969	399.700012207031	303.799987792969	397.399993896484
3	uain0712s	r	0	r	w	24	1	3	72	264	1	S1C2.TIF	S1C3.TIF	S2C1.TIF	1	1	2	2	3	1	200	870	1008523	1009423	1901	1906	1009805	-32768	1951	366.30700000003	-32768	-32768	-32768	-32768	-32768	-32768	-32768	-32768	-32768	-32768	-32768	-1042206.693	1009801	1009840	40	500	397.299987792969	721.400024414062	392.100006103516
3	uain0712s	r	0	r	w	24	1	3	73	265	-1	S2C3.TIF	S2C1.TIF	S1C2.TIF	2	2	1	3	1	2	200	770	1011438	1012238	1794	1799	1012482	-32768	1806	228.46100000001	-32768	-32768	-32768	-32768	-32768	-32768	-32768	-32768	-32768	-32768	-32768	-1045021.539	1012478	1012516	39	512.900024414062	392.100006103516	342.799987792969	387.799987792969
3	uain0712s	r	0	r	w	24	1	3	74	266	-1	S2C3.TIF	S2C1.TIF	S1C2.TIF	2	2	1	3	1	2	200	827	1013946	1014796	1683	1707	1015057	-32768	1791	245.83600000001	1015053	1015096	44	512.900024414062	392.600006103516	729.900024414062	387.399993896484	138.600006103516	324.799987792969	6.21956035381242	1.37667526832252	241.83600000001	1015650	1015710	61	719.099975585938	396	355.399993896484	389.399993896484
3	uain0712s	r	0	r	w	24	1	3	75	267	-1	S1C3.TIF	S1C1.TIF	S2C2.TIF	1	1	2	3	1	2	200	666	1017032	1017732	1947	1943	1018221	-32768	1935	472.537000000011	1018217	1018258	42	496	400.200012207031	714.5	392.799987792969	147.600006103516	367.200012207031	6.26436560882486	1.94809095657172	468.537000000011	1018582	1018629	48	702.900024414062	392.200012207031	320.5	391.399993896484
3	uain0712s	r	0	r	w	24	1	3	76	268	1	S2C1.TIF	S2C2.TIF	S1C3.TIF	2	2	1	1	2	3	200	547	1019679	1020229	1832	1831	1020869	-32768	1802	624.111000000034	1020865	1020904	40	506.5	400.299987792969	302	396.399993896484	143.800003051758	336.700012207031	5.86067051554123	178.905001571734	620.111000000034	1021198	1021247	50	307.700012207031	397.5	734.599975585938	396.5
3	uain0712s	r	0	r	w	24	1	3	77	269	1	S1C1.TIF	S1C2.TIF	S2C3.TIF	1	1	2	1	2	3	200	526	1022401	1022951	1845	1844	1023411	-32768	1826	444.631000000052	-32768	-32768	-32768	-32768	-32768	-32768	-32768	-32768	-32768	-32768	-32768	-1055734.369	1023408	1023449	42	503.600006103516	403.700012207031	725.599975585938	391.700012207031
3	uain0712s	r	0	r	w	24	0	3	78	270	1	S1C3.TIF	S1C2.TIF	S2C3.TIF	1	1	2	3	2	3	200	521	1024557	1025107	1804	1790	1025829	-32768	1713	706.28899999999	1025825	1025877	53	501	403.5	303.200012207031	394.600006103516	123.699996948242	326.100006103516	5.67338874374359	177.417008616494	702.28899999999	1026139	1026196	58	291.299987792969	396.399993896484	696.900024414062	401.299987792969
3	uain0712s	r	0	r	w	24	1	3	79	271	-1	S2C1.TIF	S2C2.TIF	S1C3.TIF	2	2	1	1	2	3	200	762	1027270	1028020	1710	1709	1028352	-32768	1733	317.082000000053	-32768	-32768	-32768	-32768	-32768	-32768	-32768	-32768	-32768	-32768	-32768	-1060802.918	1028348	1028389	42	502.299987792969	405.700012207031	301.799987792969	398.799987792969
3	uain0712s	r	0	r	w	24	0	3	80	272	-1	S1C1.TIF	S1C2.TIF	S2C1.TIF	1	1	2	1	2	1	200	654	1029923	1030573	1853	1847	1030854	-32768	1779	265.236000000034	1030850	1030886	37	520.599975585938	397.200012207031	705.700012207031	398.5	139.300003051758	328.399993896484	5.31146702618826	-0.403550481664583	261.236000000034	1031394	1031418	25	366.899993896484	404.700012207031	311.700012207031	405.5
3	uain0712s	r	0	r	w	24	1	3	81	273	-1	S2C1.TIF	S2C3.TIF	S1C2.TIF	2	2	1	1	3	2	200	613	1033025	1033675	1767	1753	1033690	-32768	1761	-1.00399999995716	1034375	1034415	41	502.899993896484	406.600006103516	699.700012207031	394.799987792969	137.5	333.700012207031	5.6572595495807	3.44117848023114	683.996000000043	1034658	1034703	46	688.200012207031	397.299987792969	347.700012207031	402.700012207031
3	uain0712s	r	0	r	w	24	0	3	82	274	1	S1C2.TIF	S1C1.TIF	S2C2.TIF	1	1	2	2	1	2	200	927	1036287	1037237	1850	1847	1037303	-32768	1846	50.0810000000056	-32768	-32768	-32768	-32768	-32768	-32768	-32768	-32768	-32768	-32768	-32768	-1070020.919	1037582	1037624	43	489.299987792969	399.700012207031	720	389.899993896484
3	uain0712s	r	0	r	w	24	1	3	83	275	1	S2C1.TIF	S2C3.TIF	S1C2.TIF	2	2	1	1	3	2	200	966	1039198	1040148	1990	1974	1040477	-32768	1834	312.417999999947	1040473	1040512	40	497.299987792969	403.899993896484	311.899993896484	393.899993896484	130.899993896484	290.200012207031	5.32010937215587	176.899984176456	308.417999999947	1040912	1040971	60	316	393.299987792969	713.099975585938	391.600006103516
3	uain0712s	r	0	r	w	24	0	3	84	276	1	S2C3.TIF	S2C1.TIF	S1C3.TIF	2	2	1	3	1	3	200	690	1042788	1043488	1761	1784	1043739	-32768	1828	234.92200000002	1043734	1043771	38	509.600006103516	393	332.200012207031	393.299987792969	129.199996948242	268.799987792969	5.09039446369572	-179.903524996866	229.92200000002	1043900	1043959	60	335.100006103516	395.100006103516	727.900024414062	405
3	uain0712s	r	0	r	w	24	1	3	85	277	1	S1C1.TIF	S1C3.TIF	S2C2.TIF	1	1	2	1	3	2	200	742	1045535	1046285	1887	1889	1046616	-32768	1919	314.655000000028	1046611	1046649	39	518.900024414062	397.100006103516	312.299987792969	402.799987792969	153.199996948242	329.399993896484	5.92204394349934	-178.41351014793	309.655000000028	1047117	1047168	52	314.100006103516	407.399993896484	739.599975585938	392.799987792969
3	uain0712s	r	0	r	w	24	1	3	86	278	1	S2C3.TIF	S2C1.TIF	S1C2.TIF	2	2	1	3	1	2	200	849	1048800	1049650	1692	1699	1050291	-32768	1647	625.023999999976	-32768	-32768	-32768	-32768	-32768	-32768	-32768	-32768	-32768	-32768	-32768	-1082433.976	1050288	1050329	42	498.799987792969	391.299987792969	727.599975585938	385.5
3	uain0712s	r	0	r	w	24	1	3	87	279	1	S2C1.TIF	S2C2.TIF	S1C3.TIF	2	2	1	1	2	3	200	787	1055084	1055884	1340	1327	1056755	-32768	1444	853.96800000011	-32768	-32768	-32768	-32768	-32768	-32768	-32768	-32768	-32768	-32768	-32768	-1088669.032	1056751	1056788	38	508.899993896484	393.5	715.599975585938	383.899993896484
3	uain0712s	r	0	r	w	24	1	3	88	280	-1	S1C1.TIF	S1C2.TIF	S2C3.TIF	1	1	2	1	2	3	200	597	1069284	1069884	2003	2004	1070183	-32768	2059	283.662999999942	-32768	-32768	-32768	-32768	-32768	-32768	-32768	-32768	-32768	-32768	-32768	-1102667.337	1070180	1070216	37	508.299987792969	393.799987792969	306.799987792969	394.5
3	uain0712s	r	0	r	w	24	1	3	89	281	-1	S2C3.TIF	S2C2.TIF	S1C1.TIF	2	2	1	3	2	1	200	614	1071832	1072482	1833	1831	1072988	-32768	1892	490.266999999993	-32768	-32768	-32768	-32768	-32768	-32768	-32768	-32768	-32768	-32768	-32768	-1105265.733	1072983	1073025	43	508.100006103516	403.299987792969	308.799987792969	406
3	uain0712s	r	0	r	w	24	0	3	90	282	-1	S2C3.TIF	S2C2.TIF	S1C3.TIF	2	2	1	3	2	3	200	849	1074162	1075012	1945	1963	1075490	-32768	2002	462.114999999991	-32768	-32768	-32768	-32768	-32768	-32768	-32768	-32768	-32768	-32768	-32768	-1107795.885	1075487	1075525	39	505.399993896484	408.5	294.299987792969	409.399993896484
3	uain0712s	r	0	r	w	24	0	3	91	283	-1	S2C3.TIF	S2C1.TIF	S1C3.TIF	2	2	1	3	1	3	200	625	1077224	1077874	2030	2028	1078432	-32768	2022	541.658999999985	-32768	-32768	-32768	-32768	-32768	-32768	-32768	-32768	-32768	-32768	-32768	-1110658.341	1078428	1078476	49	502.899993896484	395	312.399993896484	390.299987792969
3	uain0712s	r	0	r	w	24	0	3	92	284	-1	S2C3.TIF	S2C1.TIF	S1C3.TIF	2	2	1	3	1	3	200	755	1079806	1080556	1726	1729	1080953	-32768	1707	381.131999999983	-32768	-32768	-32768	-32768	-32768	-32768	-32768	-32768	-32768	-32768	-32768	-1113339.868	1080948	1080995	48	512.700012207031	393.5	321.200012207031	396.799987792969
3	uain0712s	r	0	r	w	24	1	3	93	285	-1	S2C2.TIF	S2C1.TIF	S1C3.TIF	2	2	1	2	1	3	200	805	1082373	1083173	1752	1778	1083532	-32768	1791	343.766000000061	-32768	-32768	-32768	-32768	-32768	-32768	-32768	-32768	-32768	-32768	-32768	-1115956.234	1083528	1083568	41	504.899993896484	400.700012207031	336.399993896484	403.799987792969
3	uain0712s	r	0	r	w	24	1	3	94	286	1	S2C2.TIF	S2C3.TIF	S1C1.TIF	2	2	1	2	3	1	200	994	1085460	1086460	1710	1704	1086871	-32768	1701	395.112999999896	-32768	-32768	-32768	-32768	-32768	-32768	-32768	-32768	-32768	-32768	-32768	-1119243.887	1086866	1086906	41	509.299987792969	404.600006103516	727.200012207031	394
3	uain0712s	r	0	r	w	24	0	3	95	287	1	S1C1.TIF	S1C3.TIF	S2C1.TIF	1	1	2	1	3	1	200	644	1087958	1088608	1601	1618	1089275	-32768	1568	651.300000000047	-32768	-32768	-32768	-32768	-32768	-32768	-32768	-32768	-32768	-32768	-32768	-1121391.7	1089271	1089312	42	508.5	403.399993896484	751.299987792969	389
3	uain0712s	r	0	r	w	24	1	3	96	288	1	S1C3.TIF	S1C1.TIF	S2C2.TIF	1	1	2	3	1	2	200	832	1090405	1091255	1876	1881	1091636	-32768	1918	364.888000000035	-32768	-32768	-32768	-32768	-32768	-32768	-32768	-32768	-32768	-32768	-32768	-1124039.112	1091632	1091674	43	511.100006103516	394.700012207031	737.200012207031	384.700012207031
3	uain0712s	r	0	r	w	24	0	4	1	289	1	S2C3.TIF	S2C2.TIF	S1C3.TIF	2	2	1	3	2	3	200	617	1199842	1200492	1776	1784	1200757	-32768	1832	248.942000000039	1200753	1200788	36	515.400024414062	399.799987792969	378	389.5	106.099998474121	200.399993896484	3.95938647459748	175.70745644712	244.942000000039	1200892	1200937	46	382.700012207031	392.799987792969	755.799987792969	392.200012207031
3	uain0712s	r	0	r	w	24	0	4	2	290	1	S1C2.TIF	S1C3.TIF	S2C2.TIF	1	1	2	2	3	2	200	743	1202023	1202773	1856	1869	1203237	-32768	1888	448.219999999972	-32768	-32768	-32768	-32768	-32768	-32768	-32768	-32768	-32768	-32768	-32768	-1235556.78	1203234	1203273	40	517	395.799987792969	727.799987792969	388.200012207031
3	uain0712s	r	0	r	w	24	0	4	3	291	1	S2C1.TIF	S2C3.TIF	S1C1.TIF	2	2	1	1	3	1	200	962	1204627	1205577	2123	2128	1206281	-32768	2124	688.307999999961	-32768	-32768	-32768	-32768	-32768	-32768	-32768	-32768	-32768	-32768	-32768	-1238360.692	1206278	1206318	41	520.700012207031	402.899993896484	735.799987792969	390
3	uain0712s	r	0	r	w	24	1	4	4	292	-1	S2C3.TIF	S2C2.TIF	S1C1.TIF	2	2	1	3	2	1	200	966	1207468	1208418	1985	2006	1208726	-32768	1991	292.605999999912	-32768	-32768	-32768	-32768	-32768	-32768	-32768	-32768	-32768	-32768	-32768	-1241201.394	1208722	1208760	39	506.5	404.899993896484	332.5	400.100006103516
3	uain0712s	r	0	r	w	24	1	4	5	293	1	S2C2.TIF	S2C3.TIF	S1C1.TIF	2	2	1	2	3	1	200	930	1209898	1210848	2073	2056	1211309	-32768	2049	444.833000000101	-32768	-32768	-32768	-32768	-32768	-32768	-32768	-32768	-32768	-32768	-32768	-1243632.167	1211306	1211345	40	508.600006103516	394.299987792969	730.299987792969	380.299987792969
3	uain0712s	r	0	r	w	24	1	4	6	294	1	S2C2.TIF	S2C1.TIF	S1C3.TIF	2	2	1	2	1	3	200	838	1212456	1213306	1959	1961	1213962	-32768	2008	639.638000000035	1213958	1213999	42	511.299987792969	395.600006103516	291.700012207031	390	147.899993896484	292.799987792969	6.29432034114638	178.535711568495	635.638000000035	1214628	1214671	44	472.899993896484	389.100006103516	727.700012207031	377.200012207031
3	uain0712s	r	0	r	w	24	0	4	7	295	1	S2C2.TIF	S2C1.TIF	S1C2.TIF	2	2	1	2	1	2	200	748	1216022	1216772	2033	2033	1217516	-32768	1998	728.006999999983	1217513	1217555	43	509.399993896484	389.299987792969	336.700012207031	392.899993896484	114.5	172.699996948242	4.95660584752091	-178.803070110221	725.006999999983	1218226	1218293	68	300.299987792969	388.600006103516	718.099975585938	392.399993896484
3	uain0712s	r	0	r	w	24	0	4	8	296	-1	S1C1.TIF	S1C2.TIF	S2C1.TIF	1	1	2	1	2	1	200	942	1219406	1220356	2073	2073	1220659	-32768	2022	286.814000000013	-32768	-32768	-32768	-32768	-32768	-32768	-32768	-32768	-32768	-32768	-32768	-1253140.186	1220655	1220692	38	510.299987792969	383.799987792969	337.700012207031	387.200012207031
3	uain0712s	r	0	r	w	24	1	4	9	297	-1	S2C1.TIF	S2C3.TIF	S1C2.TIF	2	2	1	1	3	2	200	943	1222050	1223000	1942	1927	1223328	-32768	1941	311.97900000005	1223324	1223363	40	505.5	393.200012207031	719.099975585938	381.799987792969	148.399993896484	319	6.12910386155474	3.06380298647857	307.97900000005	1223742	1223788	47	708.900024414062	383.700012207031	342.200012207031	401.299987792969
3	uain0712s	r	0	r	w	24	1	4	10	298	1	S2C1.TIF	S2C3.TIF	S1C2.TIF	2	2	1	1	3	2	200	972	1225508	1226508	2259	2258	1227314	-32768	2051	790.060999999987	-32768	-32768	-32768	-32768	-32768	-32768	-32768	-32768	-32768	-32768	-32768	-1259291.939	1227310	1227350	41	502.299987792969	392.299987792969	725.200012207031	385.700012207031
3	uain0712s	r	0	r	w	24	0	4	11	299	1	S2C3.TIF	S2C1.TIF	S1C3.TIF	2	2	1	3	1	3	200	957	1229053	1230003	2081	2087	1230322	-32768	2044	303.519000000088	-32768	-32768	-32768	-32768	-32768	-32768	-32768	-32768	-32768	-32768	-32768	-1262786.481	1230318	1230359	42	511	399.100006103516	721.599975585938	383.100006103516
3	uain0712s	r	0	r	w	24	0	4	12	300	1	S2C3.TIF	S2C2.TIF	S1C3.TIF	2	2	1	3	2	3	200	627	1231437	1232087	1868	1876	1232148	-32768	1890	44.7709999999497	-32768	-32768	-32768	-32768	-32768	-32768	-32768	-32768	-32768	-32768	-32768	-1264871.229	1232573	1232612	40	505.200012207031	384.399993896484	727.400024414062	382.600006103516
3	uain0712s	r	0	r	w	24	0	4	13	301	-1	S2C3.TIF	S2C1.TIF	S1C3.TIF	2	2	1	3	1	3	200	897	1233701	1234601	2035	2049	1235375	-32768	2020	758.100000000093	-32768	-32768	-32768	-32768	-32768	-32768	-32768	-32768	-32768	-32768	-32768	-1267384.9	1235371	1235409	39	508.200012207031	393.600006103516	315.600006103516	392.700012207031
3	uain0712s	r	0	r	w	24	1	4	14	302	-1	S2C1.TIF	S2C3.TIF	S1C2.TIF	2	2	1	1	3	2	200	935	1236480	1237430	1952	1957	1237968	-32768	1933	521.908999999985	1237963	1238005	43	514.599975585938	393.200012207031	727.099975585938	386.799987792969	138.199996948242	311.899993896484	6.09160206622629	1.73005992853293	516.908999999985	1238597	1238620	24	394.299987792969	397.399993896484	308.5	388.700012207031
3	uain0712s	r	0	r	w	24	0	4	15	303	-1	S1C3.TIF	S1C2.TIF	S2C3.TIF	1	1	2	3	2	3	200	586	1239668	1240268	1856	1866	1240810	-32768	1958	526.682999999961	-32768	-32768	-32768	-32768	-32768	-32768	-32768	-32768	-32768	-32768	-32768	-1273051.317	1240807	1240845	39	515	394	312.100006103516	390.5
3	uain0712s	r	0	r	w	24	0	4	16	304	-1	S1C2.TIF	S1C3.TIF	S2C2.TIF	1	1	2	2	3	2	200	743	1242195	1242945	1790	1779	1243302	-32768	1801	340.898999999976	-32768	-32768	-32768	-32768	-32768	-32768	-32768	-32768	-32768	-32768	-32768	-1275729.101	1243299	1243340	42	520	393.299987792969	314.100006103516	393
3	uain0712s	r	0	r	w	24	0	4	17	305	-1	S2C1.TIF	S2C3.TIF	S1C1.TIF	2	2	1	1	3	1	200	698	1244429	1245129	1716	1724	1245553	-32768	1743	408.216999999946	-32768	-32768	-32768	-32768	-32768	-32768	-32768	-32768	-32768	-32768	-32768	-1277912.783	1245549	1245585	37	512.400024414062	397	315.700012207031	395.399993896484
3	uain0712s	r	0	r	w	24	0	4	18	306	-1	S2C2.TIF	S2C1.TIF	S1C2.TIF	2	2	1	2	1	2	200	819	1246657	1247507	1785	1779	1247922	-32768	1791	398.975000000093	1247918	1247958	41	513	397.899993896484	727.599975585938	384.899993896484	148.5	342.899993896484	6.16033338827699	3.47656783121636	394.975000000093	1248475	1248503	29	357.200012207031	407	328.100006103516	405.100006103516
3	uain0712s	r	0	r	w	24	1	4	19	307	1	S1C1.TIF	S1C3.TIF	S2C2.TIF	1	1	2	1	3	2	200	904	1249919	1250819	1903	1897	1251140	-32768	1871	305.766000000061	-32768	-32768	-32768	-32768	-32768	-32768	-32768	-32768	-32768	-32768	-32768	-1283602.234	1251136	1251175	40	506.299987792969	391.799987792969	719.599975585938	382.899993896484
3	uain0712s	r	0	r	w	24	0	4	20	308	1	S2C2.TIF	S2C3.TIF	S1C2.TIF	2	2	1	2	3	2	200	884	1252314	1253214	1778	1785	1253697	-32768	1914	467.875	-32768	-32768	-32768	-32768	-32768	-32768	-32768	-32768	-32768	-32768	-32768	-1285997.125	1253693	1253734	42	508.299987792969	390.799987792969	735.299987792969	378.600006103516
3	uain0712s	r	0	r	w	24	0	4	21	309	1	S1C2.TIF	S1C3.TIF	S2C2.TIF	1	1	2	2	3	2	200	722	1255439	1256189	2047	2044	1256440	-32768	1913	234.341999999946	1256436	1256471	36	499.299987792969	391.200012207031	345.5	386.899993896484	120.099998474121	250	4.41493347898572	178.394592936074	230.341999999946	1256631	1256677	47	349.399993896484	392.200012207031	721.299987792969	374.600006103516
3	uain0712s	r	0	r	w	24	1	4	22	310	1	S1C1.TIF	S1C2.TIF	S2C3.TIF	1	1	2	1	2	3	200	785	1258504	1259304	1982	1964	1260005	-32768	1921	684.799000000115	-32768	-32768	-32768	-32768	-32768	-32768	-32768	-32768	-32768	-32768	-32768	-1292088.201	1260001	1260040	40	513.299987792969	392.100006103516	733.299987792969	387.700012207031
3	uain0712s	r	0	r	w	24	1	4	23	311	-1	S1C3.TIF	S1C1.TIF	S2C2.TIF	1	1	2	3	1	2	200	718	1261157	1261907	1853	1863	1262436	-32768	1790	513.023000000045	-32768	-32768	-32768	-32768	-32768	-32768	-32768	-32768	-32768	-32768	-32768	-1294690.977	1262432	1262470	39	510	396.600006103516	323.399993896484	396
3	uain0712s	r	0	r	w	24	0	4	24	312	1	S2C1.TIF	S2C2.TIF	S1C1.TIF	2	2	1	1	2	1	200	537	1263894	1264444	1976	1987	1264910	-32768	2070	450.730999999912	-32768	-32768	-32768	-32768	-32768	-32768	-32768	-32768	-32768	-32768	-32768	-1297227.269	1264904	1264944	41	519.400024414062	400.5	726.700012207031	393.600006103516
3	uain0712s	r	0	r	w	24	1	4	25	313	1	S2C3.TIF	S2C2.TIF	S1C1.TIF	2	2	1	3	2	1	200	813	1266067	1266867	2037	2048	1267447	-32768	2096	563.496999999974	-32768	-32768	-32768	-32768	-32768	-32768	-32768	-32768	-32768	-32768	-32768	-1299651.503	1267443	1267483	41	513.400024414062	400.799987792969	743.799987792969	388.799987792969
3	uain0712s	r	0	r	w	24	0	4	26	314	1	S1C2.TIF	S1C1.TIF	S2C2.TIF	1	1	2	2	1	2	200	507	1268559	1269059	2035	2001	1269094	-32768	1989	19.1750000000466	-32768	-32768	-32768	-32768	-32768	-32768	-32768	-32768	-32768	-32768	-32768	-1301842.825	1269639	1269679	41	512.799987792969	396.100006103516	712.599975585938	386.200012207031
3	uain0712s	r	0	r	w	24	1	4	27	315	-1	S1C1.TIF	S1C2.TIF	S2C3.TIF	1	1	2	1	2	3	200	891	1271029	1271929	1867	1884	1272350	-32768	1870	405.716999999946	-32768	-32768	-32768	-32768	-32768	-32768	-32768	-32768	-32768	-32768	-32768	-1304712.283	1272346	1272385	40	507	401.799987792969	308.100006103516	392.5
3	uain0712s	r	0	r	w	24	0	4	28	316	-1	S2C3.TIF	S2C1.TIF	S1C3.TIF	2	2	1	3	1	3	200	600	1273982	1274582	2038	2049	1275120	-32768	2009	522.323000000091	-32768	-32768	-32768	-32768	-32768	-32768	-32768	-32768	-32768	-32768	-32768	-1307365.677	1275117	1275156	40	515.5	407.5	308.399993896484	410.5
3	uain0712s	r	0	r	w	24	1	4	29	317	1	S2C1.TIF	S2C2.TIF	S1C3.TIF	2	2	1	1	2	3	200	629	1276862	1277512	2031	2031	1277943	-32768	2016	414.658000000054	1277939	1277978	40	518	398	319.200012207031	392.5	140.199996948242	285.5	5.70664249352961	178.411387816303	410.658000000054	1278382	1278428	47	317.899993896484	396.899993896484	691.700012207031	387.200012207031
3	uain0712s	r	0	r	w	24	0	4	30	318	1	S2C3.TIF	S2C1.TIF	S1C3.TIF	2	2	1	3	1	3	200	850	1280187	1281037	2142	2139	1281525	-32768	1927	472.293999999994	-32768	-32768	-32768	-32768	-32768	-32768	-32768	-32768	-32768	-32768	-32768	-1313820.706	1281522	1281562	41	514.200012207031	394.600006103516	736.700012207031	382.100006103516
3	uain0712s	r	0	r	w	24	1	4	31	319	-1	S1C3.TIF	S1C1.TIF	S2C2.TIF	1	1	2	3	1	2	200	702	1283805	1284505	1691	1687	1285361	-32768	1593	840.208000000101	-32768	-32768	-32768	-32768	-32768	-32768	-32768	-32768	-32768	-32768	-32768	-1317288.792	1286126	1286168	43	508.899993896484	389.5	307.100006103516	382.200012207031
3	uain0712s	r	0	r	w	24	1	4	32	320	-1	S1C2.TIF	S1C3.TIF	S2C1.TIF	1	1	2	2	3	1	200	994	1287490	1288490	1912	1920	1288546	-32768	1922	39.5900000000838	-32768	-32768	-32768	-32768	-32768	-32768	-32768	-32768	-32768	-32768	-32768	-1321274.41	1289283	1289322	40	496.5	392.600006103516	303.799987792969	389.299987792969
3	uain0712s	r	0	r	w	24	1	4	33	321	-1	S1C2.TIF	S1C3.TIF	S2C1.TIF	1	1	2	2	3	1	200	970	1302995	1303995	2280	2279	1304416	-32768	2074	405.095999999903	-32768	-32768	-32768	-32768	-32768	-32768	-32768	-32768	-32768	-32768	-32768	-1336778.904	1304412	1304449	38	512.599975585938	400.799987792969	306.899993896484	397.799987792969
3	uain0712s	r	0	r	w	24	0	4	34	322	1	S1C3.TIF	S1C2.TIF	S2C3.TIF	1	1	2	3	2	3	200	814	1305561	1306361	2166	2174	1307081	-32768	2169	704.019000000088	1307077	1307125	49	517.299987792969	397.200012207031	322.299987792969	396.100006103516	131.699996948242	337.5	5.59549837364407	179.676556035281	700.019000000088	1307610	1307671	62	309.299987792969	393.299987792969	716.099975585938	391.200012207031
3	uain0712s	r	0	r	w	24	0	4	35	323	1	S1C3.TIF	S1C1.TIF	S2C3.TIF	1	1	2	3	1	3	200	746	1309151	1309901	2128	2121	1310297	-32768	2077	380.675999999978	-32768	-32768	-32768	-32768	-32768	-32768	-32768	-32768	-32768	-32768	-32768	-1342684.324	1310293	1310332	40	514.900024414062	399.600006103516	728.099975585938	387.399993896484
3	uain0712s	r	0	r	w	24	1	4	36	324	-1	S1C2.TIF	S1C1.TIF	S2C3.TIF	1	1	2	2	1	3	200	902	1311654	1312554	2133	2145	1312726	-32768	2208	155.402999999933	-32768	-32768	-32768	-32768	-32768	-32768	-32768	-32768	-32768	-32768	-32768	-1345338.597	1312951	1312990	40	504.799987792969	399	317.899993896484	392.200012207031
3	uain0712s	r	0	r	w	24	0	4	37	325	1	S2C1.TIF	S2C3.TIF	S1C1.TIF	2	2	1	1	3	1	200	552	1314556	1315106	2205	2208	1315614	-32768	2126	492.422999999952	-32768	-32768	-32768	-32768	-32768	-32768	-32768	-32768	-32768	-32768	-32768	-1347889.577	1315610	1315650	41	517	404.399993896484	735.200012207031	391.200012207031
3	uain0712s	r	0	r	w	24	0	4	38	326	-1	S1C3.TIF	S1C1.TIF	S2C3.TIF	1	1	2	3	1	3	200	608	1316952	1317552	2043	2048	1318306	-32768	1946	738.149999999907	1318302	1318341	40	519.400024414062	396	717.799987792969	384.399993896484	138	327.100006103516	5.69457701763667	3.35575397771119	734.149999999907	1319001	1319046	46	712.099975585938	391.399993896484	329.100006103516	390.299987792969
3	uain0712s	r	0	r	w	24	1	4	39	327	1	S2C1.TIF	S2C3.TIF	S1C2.TIF	2	2	1	1	3	2	200	777	1320477	1321277	2039	2043	1321823	-32768	1952	530.242000000086	1321820	1321858	39	518.900024414062	395.399993896484	317.899993896484	391.299987792969	144.199996948242	304.299987792969	5.76878281123374	178.828766943474	527.242000000086	1322293	1322341	49	322.5	396.399993896484	689.299987792969	389.200012207031
3	uain0712s	r	0	r	w	24	1	4	40	328	-1	S1C2.TIF	S1C1.TIF	S2C3.TIF	1	1	2	2	1	3	200	683	1335959	1336659	2478	2480	1336897	-32768	2456	221.580000000075	-32768	-32768	-32768	-32768	-32768	-32768	-32768	-32768	-32768	-32768	-32768	-1369443.42	1336893	1336933	41	519.900024414062	407.399993896484	314.899993896484	403
3	uain0712s	r	0	r	w	24	0	4	41	329	-1	S2C2.TIF	S2C3.TIF	S1C2.TIF	2	2	1	2	3	2	200	573	1338518	1339118	1955	1988	1339680	-32768	2039	546.212999999989	-32768	-32768	-32768	-32768	-32768	-32768	-32768	-32768	-32768	-32768	-32768	-1371901.787	1339676	1339726	51	519.700012207031	409.600006103516	324.700012207031	404.5
3	uain0712s	r	0	r	w	24	1	4	42	330	1	S2C2.TIF	S2C1.TIF	S1C3.TIF	2	2	1	2	1	3	200	896	1367730	1368630	2362	2356	1368917	-32768	2313	270.59300000011	-32768	-32768	-32768	-32768	-32768	-32768	-32768	-32768	-32768	-32768	-32768	-1401414.407	1368913	1368952	40	516.400024414062	394.200012207031	724.799987792969	388.600006103516
3	uain0712s	r	0	r	w	24	1	4	43	331	-1	S2C2.TIF	S2C1.TIF	S1C3.TIF	2	2	1	2	1	3	200	846	1370000	1370850	2261	2283	1371243	-32768	2359	376.84300000011	-32768	-32768	-32768	-32768	-32768	-32768	-32768	-32768	-32768	-32768	-32768	-1403634.157	1371239	1371279	41	510	401.700012207031	298.200012207031	403.200012207031
3	uain0712s	r	0	r	w	24	0	4	44	332	-1	S2C1.TIF	S2C3.TIF	S1C1.TIF	2	2	1	1	3	1	200	953	1372331	1373281	2414	2425	1373782	-32768	2385	485.560999999987	-32768	-32768	-32768	-32768	-32768	-32768	-32768	-32768	-32768	-32768	-32768	-1406064.439	1373778	1373828	51	507.600006103516	393.799987792969	315.399993896484	392
3	uain0712s	r	0	r	w	24	1	4	45	333	1	S1C2.TIF	S1C1.TIF	S2C3.TIF	1	1	2	2	1	3	200	834	1374974	1375824	2277	2275	1376554	-32768	2157	714.250999999931	1376550	1376576	27	511.299987792969	398.799987792969	396.700012207031	389.399993896484	120.5	233.5	3.30894825288696	175.3047938457	710.250999999931	1376793	1376815	23	790.5	392.5	718.799987792969	394
3	uain0712s	r	0	r	w	24	0	4	46	334	1	S1C3.TIF	S1C1.TIF	S2C3.TIF	1	1	2	3	1	3	200	684	1378181	1378881	2321	2333	1379329	-32768	2371	431.512000000104	-32768	-32768	-32768	-32768	-32768	-32768	-32768	-32768	-32768	-32768	-32768	-1411665.488	1379325	1379363	39	506	399.799987792969	720	394.5
3	uain0712s	r	0	r	w	24	0	4	47	335	-1	S2C3.TIF	S2C2.TIF	S1C3.TIF	2	2	1	3	2	3	200	663	1380918	1381568	2124	2110	1381861	-32768	2143	276.68200000003	-32768	-32768	-32768	-32768	-32768	-32768	-32768	-32768	-32768	-32768	-32768	-1414352.318	1381857	1381896	40	502	404	315.100006103516	403.399993896484
3	uain0712s	r	0	r	w	24	0	4	48	336	-1	S2C1.TIF	S2C2.TIF	S1C1.TIF	2	2	1	1	2	1	200	848	1383663	1384513	2011	2024	1384909	-32768	2133	379.763000000035	-32768	-32768	-32768	-32768	-32768	-32768	-32768	-32768	-32768	-32768	-32768	-1417297.237	1384904	1384943	40	490.700012207031	396.5	307.100006103516	396.700012207031
3	uain0712s	r	0	r	w	24	0	4	49	337	-1	S2C3.TIF	S2C2.TIF	S1C3.TIF	2	2	1	3	2	3	200	843	1386017	1386867	2120	2114	1387644	-32768	2058	761.135000000009	-32768	-32768	-32768	-32768	-32768	-32768	-32768	-32768	-32768	-32768	-32768	-1419650.865	1387641	1387680	40	496.299987792969	397.299987792969	287.399993896484	402.100006103516
3	uain0712s	r	0	r	w	24	1	4	50	338	-1	S2C1.TIF	S2C2.TIF	S1C3.TIF	2	2	1	1	2	3	200	721	1388776	1389526	2093	2103	1389797	-32768	2161	254.404000000097	-32768	-32768	-32768	-32768	-32768	-32768	-32768	-32768	-32768	-32768	-32768	-1422310.596	1389793	1389841	49	494.899993896484	399.600006103516	293.700012207031	397.700012207031
3	uain0712s	r	0	r	w	24	1	4	51	339	-1	S2C3.TIF	S2C1.TIF	S1C2.TIF	2	2	1	3	1	2	200	713	1391384	1392084	2174	2182	1392342	-32768	2171	242.301999999909	-32768	-32768	-32768	-32768	-32768	-32768	-32768	-32768	-32768	-32768	-32768	-1424867.698	1392337	1392377	41	492.799987792969	401.299987792969	295.299987792969	405.700012207031
3	uain0712s	r	0	r	w	24	1	4	52	340	1	S2C3.TIF	S2C1.TIF	S1C2.TIF	2	2	1	3	1	2	200	513	1458725	1459275	1372	1392	1459583	-32768	1505	291.448000000091	-32768	-32768	-32768	-32768	-32768	-32768	-32768	-32768	-32768	-32768	-32768	-1492059.552	1459578	1459619	42	507.399993896484	371.200012207031	744.599975585938	368.5
3	uain0712s	r	0	r	w	24	0	4	53	341	1	S1C1.TIF	S1C2.TIF	S2C1.TIF	1	1	2	1	2	1	200	776	1460703	1461503	1853	1849	1461989	-32768	1833	469.66100000008	-32768	-32768	-32768	-32768	-32768	-32768	-32768	-32768	-32768	-32768	-32768	-1494287.339	1461986	1462027	42	501.100006103516	384.899993896484	731.400024414062	378.899993896484
3	uain0712s	r	0	r	w	24	0	4	54	342	-1	S2C2.TIF	S2C3.TIF	S1C2.TIF	2	2	1	2	3	2	200	933	1463535	1464485	1865	1861	1465096	-32768	1653	595.581000000006	-32768	-32768	-32768	-32768	-32768	-32768	-32768	-32768	-32768	-32768	-32768	-1497268.419	1465092	1465132	41	495.399993896484	383.600006103516	305	380.100006103516
3	uain0712s	r	0	r	w	24	0	4	55	343	1	S1C1.TIF	S1C2.TIF	S2C1.TIF	1	1	2	1	2	1	200	714	1466646	1467346	1946	1932	1467869	-32768	1871	507.453999999911	-32768	-32768	-32768	-32768	-32768	-32768	-32768	-32768	-32768	-32768	-32768	-1500129.546	1467865	1467904	40	506.100006103516	378.299987792969	733.700012207031	379
3	uain0712s	r	0	r	w	24	1	4	56	344	-1	S2C2.TIF	S2C3.TIF	S1C1.TIF	2	2	1	2	3	1	200	762	1468983	1469733	1772	1780	1470034	-32768	1747	285.260000000009	-32768	-32768	-32768	-32768	-32768	-32768	-32768	-32768	-32768	-32768	-32768	-1502516.74	1470029	1470070	42	504.600006103516	376.799987792969	310.5	379.600006103516
3	uain0712s	r	0	r	w	24	1	4	57	345	1	S1C2.TIF	S1C3.TIF	S2C1.TIF	1	1	2	2	3	1	200	503	1471140	1471640	1748	1755	1472373	-32768	1847	716.612999999896	-32768	-32768	-32768	-32768	-32768	-32768	-32768	-32768	-32768	-32768	-32768	-1504424.387	1472369	1472412	44	501.700012207031	377.700012207031	752.900024414062	378.600006103516
3	uain0712s	r	0	r	w	24	0	4	58	346	-1	S1C1.TIF	S1C2.TIF	S2C1.TIF	1	1	2	1	2	1	200	587	1473693	1474293	1849	1839	1474612	-32768	1810	303.424000000115	-32768	-32768	-32768	-32768	-32768	-32768	-32768	-32768	-32768	-32768	-32768	-1507076.576	1474609	1474648	40	493.399993896484	379	295	378.899993896484
3	uain0712s	r	0	r	w	24	0	4	59	347	-1	S1C2.TIF	S1C1.TIF	S2C2.TIF	1	1	2	2	1	2	200	657	1475741	1476391	1554	1567	1476904	-32768	1646	496.977999999886	-32768	-32768	-32768	-32768	-32768	-32768	-32768	-32768	-32768	-32768	-32768	-1509175.022	1476900	1476942	43	503.899993896484	368.100006103516	296.399993896484	366.299987792969
3	uain0712s	r	0	r	w	24	1	4	60	348	1	S1C3.TIF	S1C2.TIF	S2C1.TIF	1	1	2	3	2	1	200	688	1478291	1478991	1862	1864	1479749	-32768	1926	742.794999999925	-32768	-32768	-32768	-32768	-32768	-32768	-32768	-32768	-32768	-32768	-32768	-1511774.205	1479745	1479786	42	507	378	726.400024414062	367.700012207031
3	uain0712s	r	0	r	w	24	1	4	61	349	-1	S2C3.TIF	S2C2.TIF	S1C1.TIF	2	2	1	3	2	1	200	503	1481277	1481777	1730	1715	1482074	-32768	1775	280.925999999978	-32768	-32768	-32768	-32768	-32768	-32768	-32768	-32768	-32768	-32768	-32768	-1514561.074	1482070	1482110	41	495.399993896484	377.399993896484	296	371.600006103516
3	uain0712s	r	0	r	w	24	0	4	62	350	-1	S2C2.TIF	S2C1.TIF	S1C2.TIF	2	2	1	2	1	2	200	796	1483651	1484451	1755	1783	1485186	-32768	1879	718.654000000097	-32768	-32768	-32768	-32768	-32768	-32768	-32768	-32768	-32768	-32768	-32768	-1517235.346	1485182	1485223	42	489.299987792969	381.299987792969	273.700012207031	378.5
3	uain0712s	r	0	r	w	24	0	4	63	351	1	S1C2.TIF	S1C1.TIF	S2C2.TIF	1	1	2	2	1	2	200	832	1486821	1487671	1819	1831	1487950	-32768	1857	262.813000000082	-32768	-32768	-32768	-32768	-32768	-32768	-32768	-32768	-32768	-32768	-32768	-1520455.187	1487946	1487988	43	498.299987792969	380.100006103516	704	371.799987792969
3	uain0712s	r	0	r	w	24	1	4	64	352	1	S1C3.TIF	S1C1.TIF	S2C2.TIF	1	1	2	3	1	2	200	588	1489052	1489652	1613	1642	1490363	-32768	1738	695.831000000006	-32768	-32768	-32768	-32768	-32768	-32768	-32768	-32768	-32768	-32768	-32768	-1522435.169	1490359	1490402	44	502.799987792969	375.200012207031	741.700012207031	370.799987792969
3	uain0712s	r	0	r	w	24	1	4	65	353	1	S2C2.TIF	S2C3.TIF	S1C1.TIF	2	2	1	2	3	1	200	642	1491537	1492187	1747	1747	1492592	-32768	1766	388.580000000075	-32768	-32768	-32768	-32768	-32768	-32768	-32768	-32768	-32768	-32768	-32768	-1524971.42	1492588	1492628	41	493.5	380.799987792969	701.799987792969	373.100006103516
3	uain0712s	r	0	r	w	24	0	4	66	354	1	S2C1.TIF	S2C2.TIF	S1C1.TIF	2	2	1	1	2	1	200	764	1493996	1494746	1635	1640	1495451	-32768	1771	688.719000000041	-32768	-32768	-32768	-32768	-32768	-32768	-32768	-32768	-32768	-32768	-32768	-1527530.281	1495446	1495486	41	503.299987792969	377.700012207031	712.900024414062	375.600006103516
3	uain0712s	r	0	r	w	24	0	4	67	355	1	S1C1.TIF	S1C3.TIF	S2C1.TIF	1	1	2	1	3	1	200	771	1496996	1497796	2095	2093	1498089	-32768	2122	277.558999999892	-32768	-32768	-32768	-32768	-32768	-32768	-32768	-32768	-32768	-32768	-32768	-1530579.441	1498086	1498124	39	491.799987792969	377.399993896484	684.299987792969	376.5
3	uain0712s	r	0	r	w	24	0	4	68	356	-1	S1C2.TIF	S1C1.TIF	S2C2.TIF	1	1	2	2	1	2	200	953	1499462	1500412	1765	1745	1500925	-32768	1740	497.645000000019	-32768	-32768	-32768	-32768	-32768	-32768	-32768	-32768	-32768	-32768	-32768	-1533195.355	1500921	1500960	40	499.399993896484	376.200012207031	328.399993896484	373.5
3	uain0712s	r	0	r	w	24	1	4	69	357	-1	S1C1.TIF	S1C3.TIF	S2C2.TIF	1	1	2	1	3	2	200	615	1502039	1502689	1640	1629	1503148	-32768	1683	443.094000000041	-32768	-32768	-32768	-32768	-32768	-32768	-32768	-32768	-32768	-32768	-32768	-1535472.906	1503299	1503339	41	519.5	376.200012207031	319	374.100006103516
3	uain0712s	r	0	r	w	24	1	4	70	358	-1	S1C3.TIF	S1C2.TIF	S2C1.TIF	1	1	2	3	2	1	200	823	1504787	1505637	1805	1839	1506066	-32768	1997	412.855999999912	-32768	-32768	-32768	-32768	-32768	-32768	-32768	-32768	-32768	-32768	-32768	-1538421.144	1506062	1506102	41	517.900024414062	379.899993896484	309.600006103516	378.700012207031
3	uain0712s	r	0	r	w	24	0	4	71	359	-1	S1C3.TIF	S1C2.TIF	S2C3.TIF	1	1	2	3	2	3	200	585	1507699	1508299	1979	1982	1508682	-32768	1968	366.648999999976	-32768	-32768	-32768	-32768	-32768	-32768	-32768	-32768	-32768	-32768	-32768	-1541083.351	1508678	1508717	40	499.5	379.799987792969	300.899993896484	379.200012207031
3	uain0712s	r	0	r	w	24	0	4	72	360	1	S1C3.TIF	S1C2.TIF	S2C3.TIF	1	1	2	3	2	3	200	809	1510036	1510836	1795	1799	1511201	-32768	1819	348.898000000045	-32768	-32768	-32768	-32768	-32768	-32768	-32768	-32768	-32768	-32768	-32768	-1543620.102	1511197	1511237	41	498	380.600006103516	723.200012207031	379.200012207031
3	uain0712s	r	0	r	w	24	1	4	73	361	1	S1C2.TIF	S1C1.TIF	S2C3.TIF	1	1	2	2	1	3	200	650	1512829	1513479	1900	1902	1513733	-32768	1862	237.763000000035	-32768	-32768	-32768	-32768	-32768	-32768	-32768	-32768	-32768	-32768	-32768	-1546263.237	1513729	1513769	41	505.700012207031	368.200012207031	721.099975585938	377.100006103516
3	uain0712s	r	0	r	w	24	1	4	74	362	1	S1C3.TIF	S1C2.TIF	S2C1.TIF	1	1	2	3	2	1	200	624	1515577	1516227	1875	1868	1516511	-32768	1915	268.189000000013	-32768	-32768	-32768	-32768	-32768	-32768	-32768	-32768	-32768	-32768	-32768	-1549010.811	1516508	1516549	42	503.200012207031	383.700012207031	745	381.600006103516
3	uain0712s	r	0	r	w	24	1	4	75	363	1	S1C1.TIF	S1C3.TIF	S2C2.TIF	1	1	2	1	3	2	200	762	1517642	1518392	1644	1656	1518694	-32768	1663	286.421000000089	-32768	-32768	-32768	-32768	-32768	-32768	-32768	-32768	-32768	-32768	-32768	-1551175.579	1518690	1518731	42	503.100006103516	386	704.200012207031	381.100006103516
3	uain0712s	r	0	r	w	24	1	4	76	364	-1	S2C3.TIF	S2C1.TIF	S1C2.TIF	2	2	1	3	1	2	200	569	1519848	1520448	1634	1628	1520755	-32768	1645	291.168999999994	-32768	-32768	-32768	-32768	-32768	-32768	-32768	-32768	-32768	-32768	-32768	-1553231.831	1520751	1520798	48	503	381.700012207031	315.799987792969	384.100006103516
3	uain0712s	r	0	r	w	24	0	4	77	365	1	S2C2.TIF	S2C1.TIF	S1C2.TIF	2	2	1	2	1	2	200	738	1522258	1523008	1767	1750	1523385	-32768	1785	361.627000000095	-32768	-32768	-32768	-32768	-32768	-32768	-32768	-32768	-32768	-32768	-32768	-1555791.373	1523381	1523419	39	503.600006103516	376.700012207031	708.700012207031	378.700012207031
3	uain0712s	r	0	r	w	24	1	4	78	366	-1	S1C1.TIF	S1C3.TIF	S2C2.TIF	1	1	2	1	3	2	200	541	1524504	1525054	1823	1829	1525398	-32768	1831	327.54700000002	-32768	-32768	-32768	-32768	-32768	-32768	-32768	-32768	-32768	-32768	-32768	-1557838.453	1525393	1525432	40	495.799987792969	379.799987792969	294.899993896484	387.200012207031
3	uain0712s	r	0	r	w	24	1	4	79	367	1	S1C3.TIF	S1C1.TIF	S2C2.TIF	1	1	2	3	1	2	200	893	1526731	1527631	1699	1705	1527975	-32768	1699	327.995000000112	-32768	-32768	-32768	-32768	-32768	-32768	-32768	-32768	-32768	-32768	-32768	-1560415.005	1527971	1528011	41	506.600006103516	381.700012207031	707.799987792969	379.5
3	uain0712s	r	0	r	w	24	1	4	80	368	1	S2C3.TIF	S2C2.TIF	S1C1.TIF	2	2	1	3	2	1	200	715	1529456	1530206	1571	1592	1530524	-32768	1612	302.402000000002	-32768	-32768	-32768	-32768	-32768	-32768	-32768	-32768	-32768	-32768	-32768	-1562989.598	1530521	1530560	40	495.899993896484	385.299987792969	716.400024414062	381.899993896484
3	uain0712s	r	0	r	w	24	0	4	81	369	-1	S1C2.TIF	S1C3.TIF	S2C2.TIF	1	1	2	2	3	2	200	716	1531685	1532435	1750	1758	1532804	-32768	1787	353.26099999994	-32768	-32768	-32768	-32768	-32768	-32768	-32768	-32768	-32768	-32768	-32768	-1565218.739	1532801	1532840	40	504.299987792969	383.299987792969	308.700012207031	383
3	uain0712s	r	0	r	w	24	0	4	82	370	-1	S1C1.TIF	S1C3.TIF	S2C1.TIF	1	1	2	1	3	1	200	949	1533928	1534878	1971	1986	1535192	-32768	1903	298.669999999925	-32768	-32768	-32768	-32768	-32768	-32768	-32768	-32768	-32768	-32768	-32768	-1567661.33	1535187	1535228	42	496.799987792969	383.799987792969	304.100006103516	383.5
3	uain0712s	r	0	r	w	24	1	4	83	371	-1	S2C1.TIF	S2C2.TIF	S1C3.TIF	2	2	1	1	2	3	200	585	1536904	1537504	1689	1701	1537985	-32768	1723	464.732000000076	-32768	-32768	-32768	-32768	-32768	-32768	-32768	-32768	-32768	-32768	-32768	-1570288.268	1537981	1538019	39	494.600006103516	389.399993896484	306.399993896484	385.200012207031
3	uain0712s	r	0	r	w	24	1	4	84	372	-1	S2C2.TIF	S2C1.TIF	S1C3.TIF	2	2	1	2	1	3	200	956	1539321	1540271	1753	1740	1540593	-32768	1732	305.70299999998	-32768	-32768	-32768	-32768	-32768	-32768	-32768	-32768	-32768	-32768	-32768	-1573055.297	1540590	1540629	40	501.299987792969	380.600006103516	309.299987792969	382.299987792969
3	uain0712s	r	0	r	w	24	1	4	85	373	1	S2C3.TIF	S2C1.TIF	S1C2.TIF	2	2	1	3	1	2	200	610	1541718	1542318	1921	1933	1543567	-32768	2100	1233.66999999993	-32768	-32768	-32768	-32768	-32768	-32768	-32768	-32768	-32768	-32768	-32768	-1575101.33	1543563	1543604	42	494.100006103516	388.5	711.799987792969	386.899993896484
3	uain0712s	r	0	r	w	24	0	4	86	374	1	S2C2.TIF	S2C3.TIF	S1C2.TIF	2	2	1	2	3	2	200	830	1545482	1546332	2181	2164	1546406	-32768	2154	58.060999999987	-32768	-32768	-32768	-32768	-32768	-32768	-32768	-32768	-32768	-32768	-32768	-1579115.939	1546816	1546855	40	486.200012207031	378.5	674.299987792969	374.200012207031
3	uain0712s	r	0	r	w	24	0	4	87	375	-1	S2C1.TIF	S2C2.TIF	S1C1.TIF	2	2	1	1	2	1	200	731	1548535	1549285	2164	2153	1549643	-32768	2171	342.303000000073	-32768	-32768	-32768	-32768	-32768	-32768	-32768	-32768	-32768	-32768	-32768	-1582068.697	1549640	1549677	38	484.200012207031	381.399993896484	310.200012207031	378.399993896484
3	uain0712s	r	0	r	w	24	0	4	88	376	-1	S1C1.TIF	S1C3.TIF	S2C1.TIF	1	1	2	1	3	1	200	968	1550789	1551739	2125	2129	1552055	-32768	2132	300.013999999966	-32768	-32768	-32768	-32768	-32768	-32768	-32768	-32768	-32768	-32768	-32768	-1584522.986	1552051	1552090	40	504.200012207031	378.600006103516	319.299987792969	390
3	uain0712s	r	0	r	w	24	1	4	89	377	1	S2C1.TIF	S2C2.TIF	S1C3.TIF	2	2	1	1	2	3	200	958	1553869	1554819	2075	2085	1555056	-32768	2151	221.246000000043	1555052	1555093	42	496.200012207031	382.700012207031	306.5	370.100006103516	128.699996948242	291.399993896484	5.44757614153424	176.189746985943	217.246000000043	1555266	1555323	58	311.700012207031	371.600006103516	684.099975585938	377.200012207031
3	uain0712s	r	0	r	w	24	1	4	90	378	1	S1C1.TIF	S1C2.TIF	S2C3.TIF	1	1	2	1	2	3	200	603	1556945	1557545	2137	2138	1557855	-32768	2113	294.274999999907	-32768	-32768	-32768	-32768	-32768	-32768	-32768	-32768	-32768	-32768	-32768	-1590328.725	1557851	1557891	41	487.200012207031	377.600006103516	713.099975585938	380.200012207031
3	uain0712s	r	0	r	w	24	1	4	91	379	-1	S1C1.TIF	S1C2.TIF	S2C3.TIF	1	1	2	1	2	3	200	940	1559223	1560173	2161	2163	1560502	-32768	2104	313.263000000035	-32768	-32768	-32768	-32768	-32768	-32768	-32768	-32768	-32768	-32768	-32768	-1592956.737	1560499	1560539	41	516.900024414062	372.299987792969	311.600006103516	374.399993896484
3	uain0712s	r	0	r	w	24	1	4	92	380	1	S1C2.TIF	S1C3.TIF	S2C1.TIF	1	1	2	2	3	1	200	779	1561870	1562670	2020	2026	1563127	-32768	1979	441.142999999924	-32768	-32768	-32768	-32768	-32768	-32768	-32768	-32768	-32768	-32768	-32768	-1595453.857	1563123	1563151	29	503	371.899993896484	677.799987792969	362.299987792969
3	uain0712s	r	0	r	w	24	1	4	93	381	-1	S1C3.TIF	S1C2.TIF	S2C1.TIF	1	1	2	3	2	1	200	757	1564440	1565190	2008	2015	1565768	-32768	2008	562.568999999901	-32768	-32768	-32768	-32768	-32768	-32768	-32768	-32768	-32768	-32768	-32768	-1597973.431	1565764	1565804	41	501.399993896484	373.700012207031	327.100006103516	372.299987792969
3	uain0712s	r	0	r	w	24	0	4	94	382	1	S1C1.TIF	S1C3.TIF	S2C1.TIF	1	1	2	1	3	1	200	811	1567148	1567948	2083	2091	1568507	-32768	2055	544.091000000015	-32768	-32768	-32768	-32768	-32768	-32768	-32768	-32768	-32768	-32768	-32768	-1600730.909	1569230	1569272	43	506	379.200012207031	708.299987792969	376.899993896484
3	uain0712s	r	0	r	w	24	1	4	95	383	-1	S2C2.TIF	S2C3.TIF	S1C1.TIF	2	2	1	2	3	1	200	971	1570349	1571349	2052	2059	1572019	-32768	1981	654.056000000099	-32768	-32768	-32768	-32768	-32768	-32768	-32768	-32768	-32768	-32768	-32768	-1604132.944	1572016	1572055	40	505.399993896484	378	326.799987792969	376
3	uain0712s	r	0	r	w	24	0	4	96	384	-1	S1C3.TIF	S1C1.TIF	S2C3.TIF	1	1	2	3	1	3	200	877	1576469	1577369	1845	1843	1578734	-32768	1737	1349.179	-32768	-32768	-32768	-32768	-32768	-32768	-32768	-32768	-32768	-32768	-32768	-1610152.821	1578730	1578771	42	510	381.799987792969	311.899993896484	377.200012207031
4	iman0920r	r	0	r	w	26	0	0	1	0	1	S2C3.TIF	S2C2.TIF	S1C3.TIF	2	2	1	3	2	3	200	734	172580	173330	1221	1274	173530	-32768	1402	184.668000000005	173526	173576	51	519.700012207031	390.5	318	388	134.399993896484	344.200012207031	5.78810880923574	179.288522148063	180.668000000005	173794	173849	56	303	391.399993896484	675	398.799987792969
4	iman0920r	r	0	r	w	26	0	1	1	1	-1	S2C3.TIF	S2C2.TIF	S1C3.TIF	2	2	1	3	2	3	200	566	191652	192252	1333	1346	192451	-32768	1461	183.568999999989	192447	192491	45	530	384.700012207031	714.5	379.799987792969	137.399993896484	373.700012207031	5.28840783100302	1.52570185853042	179.568999999989	192627	192695	69	727.299987792969	392.899993896484	325.799987792969	401.200012207031
4	iman0920r	r	0	r	w	26	1	1	2	2	1	S2C2.TIF	S2C1.TIF	S1C3.TIF	2	2	1	2	1	3	200	853	194442	195292	1426	1415	195579	-32768	1345	271.301999999996	-32768	-32768	-32768	-32768	-32768	-32768	-32768	-32768	-32768	-32768	-32768	-228075.698	195575	195609	35	527	387.399993896484	716.5	377.799987792969
4	iman0920r	r	0	r	w	26	0	1	3	3	1	S2C3.TIF	S2C1.TIF	S1C3.TIF	2	2	1	3	1	3	200	562	198014	198614	1270	1248	198846	-32768	1269	215.222000000009	-32768	-32768	-32768	-32768	-32768	-32768	-32768	-32768	-32768	-32768	-32768	-231398.778	198842	198876	35	525.700012207031	384.299987792969	705.799987792969	376.899993896484
4	iman0920r	r	0	r	w	26	1	1	4	4	1	S1C3.TIF	S1C1.TIF	S2C2.TIF	1	1	2	3	1	2	200	941	200846	201796	1472	1496	201985	-32768	1577	172.981999999989	201981	202027	47	529.099975585938	405.299987792969	377.5	394.299987792969	114.400001525879	285.100006103516	4.36783967514585	175.838685564577	168.981999999989	202062	202127	66	363.5	395.5	742.599975585938	390.299987792969
4	iman0920r	r	0	r	w	26	1	1	5	5	1	S2C2.TIF	S2C3.TIF	S1C1.TIF	2	2	1	2	3	1	200	864	203313	204163	1396	1391	204341	-32768	1379	162.255999999994	204338	204363	26	530.700012207031	385.200012207031	449	375.5	88.0999984741211	173	2.36763953154953	173.220130449724	159.255999999994	204421	204461	41	452	377.600006103516	733.700012207031	374.799987792969
4	iman0920r	r	0	r	w	26	0	1	6	6	1	S1C3.TIF	S1C1.TIF	S2C3.TIF	1	1	2	3	1	3	200	957	206118	207068	1244	1277	207270	-32768	1399	186.187000000005	-32768	-32768	-32768	-32768	-32768	-32768	-32768	-32768	-32768	-32768	-32768	-239851.813	207265	207294	30	533.200012207031	387.100006103516	678.599975585938	373.899993896484
4	iman0920r	r	0	r	w	26	1	1	7	7	-1	S2C3.TIF	S2C2.TIF	S1C1.TIF	2	2	1	3	2	1	200	549	210766	211316	1232	1230	211583	-32768	1269	250.948999999993	-32768	-32768	-32768	-32768	-32768	-32768	-32768	-32768	-32768	-32768	-32768	-244100.051	211793	211819	27	465.899993896484	390	360.399993896484	382.899993896484
4	iman0920r	r	0	r	w	26	1	1	8	8	-1	S2C1.TIF	S2C2.TIF	S1C3.TIF	2	2	1	1	2	3	200	641	212938	213588	1386	1405	213811	-32768	1490	206.916999999987	-32768	-32768	-32768	-32768	-32768	-32768	-32768	-32768	-32768	-32768	-32768	-246372.083	213807	213843	37	521.900024414062	404.200012207031	335.700012207031	395
4	iman0920r	r	0	r	w	26	1	1	9	9	-1	S2C3.TIF	S2C1.TIF	S1C2.TIF	2	2	1	3	1	2	200	998	215165	216165	1211	1212	216189	-32768	1214	8.49700000000303	-32768	-32768	-32768	-32768	-32768	-32768	-32768	-32768	-32768	-32768	-32768	-248948.503	216494	216531	38	528.900024414062	394.700012207031	333.299987792969	386.600006103516
4	iman0920r	r	0	r	w	26	0	1	10	10	1	S2C1.TIF	S2C3.TIF	S1C1.TIF	2	2	1	1	3	1	200	561	217837	218387	1156	1165	218605	-32768	1152	202.570000000007	218601	218634	34	524	388.399993896484	361.200012207031	373.600006103516	133.199996948242	274.700012207031	4.69750729277821	174.79881443897	198.570000000007	218697	218745	49	362.299987792969	375.100006103516	733.099975585938	386.100006103516
4	iman0920r	r	0	r	w	26	0	1	11	11	-1	S2C1.TIF	S2C3.TIF	S1C1.TIF	2	2	1	1	3	1	200	782	220345	221145	1196	1218	221346	-32768	1289	184.996000000014	221341	221385	45	524.700012207031	388.600006103516	665.799987792969	390.399993896484	114.099998474121	310	4.05492771852033	-0.731926968628794	179.996000000014	221409	221477	69	682.700012207031	387	345.100006103516	385.200012207031
4	iman0920r	r	0	r	w	26	1	1	12	12	1	S2C3.TIF	S2C2.TIF	S1C1.TIF	2	2	1	3	2	1	200	546	222871	223421	1191	1182	223659	-32768	1161	222.10500000001	-32768	-32768	-32768	-32768	-32768	-32768	-32768	-32768	-32768	-32768	-32768	-256204.895	223655	223687	33	532.799987792969	381.399993896484	710.099975585938	373.799987792969
4	iman0920r	r	0	r	w	26	1	1	13	13	-1	S2C1.TIF	S2C3.TIF	S1C2.TIF	2	2	1	1	3	2	200	569	225070	225670	1137	1126	225842	-32768	1126	156.260000000009	-32768	-32768	-32768	-32768	-32768	-32768	-32768	-32768	-32768	-32768	-32768	-258453.74	225837	225874	38	521.099975585938	390.600006103516	315.600006103516	383.600006103516
4	iman0920r	r	0	r	w	26	1	1	14	14	-1	S1C1.TIF	S1C2.TIF	S2C3.TIF	1	1	2	1	2	3	200	524	226923	227473	1278	1277	227677	-32768	1301	188.231999999989	227672	227708	37	518	383.899993896484	722.599975585938	379.399993896484	154.199996948242	342.600006103516	5.86388949544845	1.26359234677709	183.231999999989	244628	244667	40	523.599975585938	385.5	354.700012207031	384
4	iman0920r	r	0	r	w	26	0	1	15	15	1	S1C2.TIF	S1C1.TIF	S2C2.TIF	1	1	2	2	1	2	200	841	246253	247103	1417	1421	247412	-32768	1454	292.883999999991	247408	247443	36	525.5	395.299987792969	383.700012207031	381.100006103516	109.800003051758	223	4.09515076064386	174.27390953649	288.883999999991	247717	247774	58	336.5	386	701.900024414062	392.399993896484
4	iman0920r	r	0	r	w	26	1	1	16	16	1	S1C1.TIF	S1C2.TIF	S2C3.TIF	1	1	2	1	2	3	200	638	281230	281880	1257	1243	282056	-32768	1242	160.181999999972	-32768	-32768	-32768	-32768	-32768	-32768	-32768	-32768	-32768	-32768	-32768	-314663.818	282052	282087	36	521.400024414062	383.799987792969	711	372.399993896484
4	iman0920r	r	0	r	w	26	1	1	17	17	1	S1C2.TIF	S1C3.TIF	S2C1.TIF	1	1	2	2	3	1	200	941	284158	285108	1330	1333	285405	-32768	1267	280.581999999995	-32768	-32768	-32768	-32768	-32768	-32768	-32768	-32768	-32768	-32768	-32768	-317892.418	285400	285436	37	522.700012207031	396.5	703.700012207031	385.5
4	iman0920r	r	0	r	w	26	1	1	18	18	1	S1C2.TIF	S1C1.TIF	S2C3.TIF	1	1	2	2	1	3	200	837	287960	288810	1299	1306	289097	-32768	1319	271.556999999972	-32768	-32768	-32768	-32768	-32768	-32768	-32768	-32768	-32768	-32768	-32768	-321593.443	289092	289140	49	525.599975585938	383.799987792969	715.200012207031	382.899993896484
4	iman0920r	r	0	r	w	26	1	1	19	19	-1	S1C3.TIF	S1C1.TIF	S2C2.TIF	1	1	2	3	1	2	200	567	290888	291488	1095	1090	291666	-32768	1099	161.026000000013	291663	291699	37	519.799987792969	383.899993896484	710.700012207031	386.799987792969	145.800003051758	293	5.47054954533418	-0.872826595723486	158.026000000013	291787	291848	62	716.400024414062	391.5	332.100006103516	383.600006103516
4	iman0920r	r	0	r	w	26	1	1	20	20	-1	S2C3.TIF	S2C1.TIF	S1C2.TIF	2	2	1	3	1	2	200	508	293175	293675	1265	1259	293899	-32768	1295	207.375999999989	-32768	-32768	-32768	-32768	-32768	-32768	-32768	-32768	-32768	-32768	-32768	-326459.624	293896	293941	46	518.200012207031	388.100006103516	343	389.200012207031
4	iman0920r	r	0	r	w	26	1	1	21	21	1	S2C3.TIF	S2C2.TIF	S1C1.TIF	2	2	1	3	2	1	200	878	295083	295983	1254	1276	296214	-32768	1382	215.11599999998	296210	296250	41	520.099975585938	391.200012207031	318.799987792969	382	140	293.100006103516	5.78224735813562	177.376395032543	211.11599999998	296310	296357	48	323.399993896484	382.5	723.299987792969	389.700012207031
4	iman0920r	r	0	r	w	26	1	1	22	22	1	S2C1.TIF	S2C2.TIF	S1C3.TIF	2	2	1	1	2	3	200	752	297677	298427	1222	1231	298629	-32768	1274	186.021999999997	298625	298654	30	513.200012207031	389	655.599975585938	383.399993896484	133.199996948242	299.899993896484	4.09512487474146	2.25529314124831	182.021999999997	298743	298775	33	663.700012207031	384.600006103516	702.400024414062	387.100006103516
4	iman0920r	r	0	r	w	26	0	1	23	23	-1	S2C2.TIF	S2C3.TIF	S1C2.TIF	2	2	1	2	3	2	200	962	300075	301025	1166	1184	301235	-32768	1288	194.713999999978	301231	301263	33	518.299987792969	395.100006103516	683.599975585938	380.5	140.5	295	4.76175617908393	5.06198081911304	190.713999999978	301294	301353	60	682.5	385.100006103516	360.5	385.200012207031
4	iman0920r	r	0	r	w	26	0	1	24	24	1	S2C1.TIF	S2C2.TIF	S1C1.TIF	2	2	1	1	2	1	200	956	302429	303379	1168	1159	303557	-32768	1134	161.117000000027	-32768	-32768	-32768	-32768	-32768	-32768	-32768	-32768	-32768	-32768	-32768	-336163.883	303553	303590	38	524.799987792969	388.799987792969	726.700012207031	373.799987792969
4	iman0920r	r	0	r	w	26	0	1	25	25	1	S1C1.TIF	S1C2.TIF	S2C1.TIF	1	1	2	1	2	1	200	646	305119	305769	1123	1120	305984	-32768	1188	199.146999999997	-32768	-32768	-32768	-32768	-32768	-32768	-32768	-32768	-32768	-32768	-32768	-338552.853	305980	306012	33	522.299987792969	387.5	698.099975585938	375.799987792969
4	iman0920r	r	0	r	w	26	1	1	26	26	1	S2C1.TIF	S2C3.TIF	S1C2.TIF	2	2	1	1	3	2	200	950	307751	308701	1038	1045	308887	-32768	1115	169.70299999998	308883	308923	41	524.200012207031	391.799987792969	318.299987792969	381.799987792969	141.899993896484	291.600006103516	5.90672832091234	177.208184519468	165.70299999998	308975	309027	53	321.299987792969	381.100006103516	753.400024414062	389.100006103516
4	iman0920r	r	0	r	w	26	0	1	27	27	1	S2C2.TIF	S2C3.TIF	S1C2.TIF	2	2	1	2	3	2	200	924	310152	311102	1264	1271	311332	-32768	1252	214.618000000017	-32768	-32768	-32768	-32768	-32768	-32768	-32768	-32768	-32768	-32768	-32768	-343885.382	311328	311363	36	522.200012207031	392.5	724.799987792969	379
4	iman0920r	r	0	r	w	26	0	1	28	28	1	S2C2.TIF	S2C1.TIF	S1C2.TIF	2	2	1	2	1	2	200	845	312464	313314	1359	1355	313553	-32768	1297	223.445999999996	-32768	-32768	-32768	-32768	-32768	-32768	-32768	-32768	-32768	-32768	-32768	-346097.554	313549	313579	31	516.799987792969	393.600006103516	676.400024414062	382.399993896484
4	iman0920r	r	0	r	w	26	0	1	29	29	-1	S2C1.TIF	S2C2.TIF	S1C1.TIF	2	2	1	1	2	1	200	549	314996	315546	1141	1108	315761	-32768	1075	198.157999999996	315757	315792	36	528.200012207031	394.299987792969	712.900024414062	383.700012207031	142.600006103516	296.799987792969	5.30102233173672	3.29404515624047	194.157999999996	315844	315903	60	715.599975585938	386.700012207031	350.600006103516	388.100006103516
4	iman0920r	r	0	r	w	26	0	1	30	30	-1	S2C2.TIF	S2C3.TIF	S1C2.TIF	2	2	1	2	3	2	200	696	317446	318146	1198	1189	318380	-32768	1223	217.852000000014	-32768	-32768	-32768	-32768	-32768	-32768	-32768	-32768	-32768	-32768	-32768	-350930.148	318376	318412	37	527.700012207031	391.399993896484	348.600006103516	386.5
4	iman0920r	r	0	r	w	26	0	1	31	31	1	S1C3.TIF	S1C2.TIF	S2C3.TIF	1	1	2	3	2	3	200	901	319532	320432	1061	1050	320682	-32768	1019	234.244000000006	-32768	-32768	-32768	-32768	-32768	-32768	-32768	-32768	-32768	-32768	-32768	-353215.756	320678	320717	40	516.400024414062	390.600006103516	713.900024414062	381.200012207031
4	iman0920r	r	0	r	w	26	0	1	32	32	1	S2C3.TIF	S2C1.TIF	S1C3.TIF	2	2	1	3	1	3	200	965	322455	323405	1292	1304	323683	-32768	1293	262.208999999973	-32768	-32768	-32768	-32768	-32768	-32768	-32768	-32768	-32768	-32768	-32768	-356188.791	323680	323714	35	528	396.200012207031	717.200012207031	385.200012207031
4	iman0920r	r	0	r	w	26	0	1	33	33	-1	S1C3.TIF	S1C2.TIF	S2C3.TIF	1	1	2	3	2	3	200	703	325130	325830	1198	1191	326045	-32768	1239	199.118000000017	326040	326071	32	523.599975585938	391.5	692.799987792969	383.299987792969	146.899993896484	319.299987792969	4.86082462154632	2.78256149418187	194.118000000017	326136	326199	64	698.099975585938	389.700012207031	334.899993896484	395.5
4	iman0920r	r	0	r	w	26	1	1	34	34	-1	S2C2.TIF	S2C1.TIF	S1C3.TIF	2	2	1	2	1	3	200	617	327550	328200	1197	1214	328396	-32768	1252	179.860999999975	-32768	-32768	-32768	-32768	-32768	-32768	-32768	-32768	-32768	-32768	-32768	-360984.139	328392	328428	37	519.200012207031	396.799987792969	339.899993896484	387.100006103516
4	iman0920r	r	0	r	w	26	1	1	35	35	1	S1C3.TIF	S1C2.TIF	S2C1.TIF	1	1	2	3	2	1	200	690	329563	330263	1138	1145	330479	-32768	1180	200.264000000025	-32768	-32768	-32768	-32768	-32768	-32768	-32768	-32768	-32768	-32768	-32768	-363046.736	330475	330510	36	520.5	386.100006103516	711.5	377.600006103516
4	iman0920r	r	0	r	w	26	1	1	36	36	-1	S2C1.TIF	S2C2.TIF	S1C3.TIF	2	2	1	1	2	3	200	637	331561	332211	1121	1118	332651	-32768	1038	424.071999999986	332647	332684	38	518.5	384.100006103516	705	374.799987792969	137.600006103516	297.899993896484	5.35051772274588	2.86295010705836	420.071999999986	338569	338597	29	376.600006103516	392.5	339.399993896484	388.899993896484
4	iman0920r	r	0	r	w	26	0	1	37	37	1	S2C1.TIF	S2C3.TIF	S1C1.TIF	2	2	1	1	3	1	200	559	344066	344616	1378	1349	345326	-32768	1293	694.373000000021	-32768	-32768	-32768	-32768	-32768	-32768	-32768	-32768	-32768	-32768	-32768	-377399.627	345322	345358	37	525	394.600006103516	727.099975585938	392.799987792969
4	iman0920r	r	0	r	w	26	0	1	38	38	-1	S2C3.TIF	S2C2.TIF	S1C3.TIF	2	2	1	3	2	3	200	694	346624	347324	1164	1138	347686	-32768	1004	346.842000000004	347683	347717	35	520	385.799987792969	377.5	378.899993896484	114.599998474121	191.300003051758	4.09963880346933	177.224545101291	343.842000000004	347811	347835	25	367.399993896484	381.200012207031	312.399993896484	383.799987792969
4	iman0920r	r	0	r	w	26	0	1	39	39	-1	S2C1.TIF	S2C2.TIF	S1C1.TIF	2	2	1	1	2	1	200	844	349688	350538	1315	1304	351471	-32768	1279	916.724999999977	351467	351558	92	520	395.100006103516	369.399993896484	400	118.599998474121	350.799987792969	4.32988948862881	-178.1317733223	912.724999999977	351687	351715	29	348.299987792969	399.100006103516	325.299987792969	396.399993896484
4	iman0920r	r	0	r	w	26	0	1	40	40	-1	S1C3.TIF	S1C1.TIF	S2C3.TIF	1	1	2	3	1	3	200	555	353203	353753	1458	1425	353945	-32768	1345	176.306999999972	-32768	-32768	-32768	-32768	-32768	-32768	-32768	-32768	-32768	-32768	-32768	-386536.693	353939	353978	40	521.400024414062	399.200012207031	311	382.899993896484
4	iman0920r	r	0	r	w	26	1	1	41	41	1	S1C3.TIF	S1C1.TIF	S2C2.TIF	1	1	2	3	1	2	200	699	355099	355799	1407	1379	356055	-32768	1278	240.484999999986	356051	356078	28	521.299987792969	399.399993896484	653.099975585938	385.700012207031	132	263.5	3.80781994068569	5.94281285552724	236.484999999986	356235	356257	23	661.299987792969	389.299987792969	730.599975585938	393.600006103516
4	iman0920r	r	0	r	w	26	1	1	42	42	1	S2C3.TIF	S2C1.TIF	S1C2.TIF	2	2	1	3	1	2	200	936	357541	358491	1290	1293	358791	-32768	1279	284.08600000001	-32768	-32768	-32768	-32768	-32768	-32768	-32768	-32768	-32768	-32768	-32768	-391274.914	358787	358823	37	525.5	390.700012207031	701.299987792969	379.299987792969
4	iman0920r	r	0	r	w	26	1	1	43	43	-1	S1C3.TIF	S1C2.TIF	S2C1.TIF	1	1	2	3	2	1	200	661	359877	360527	1132	1116	360742	-32768	1046	199.777999999991	360737	360769	33	530.900024414062	388.299987792969	697.099975585938	379.799987792969	140.5	280.899993896484	4.77527739516177	2.93616133802515	194.777999999991	362362	362482	121	543.400024414062	400.299987792969	338.600006103516	422.700012207031
4	iman0920r	r	0	r	w	26	0	1	44	44	1	S2C2.TIF	S2C1.TIF	S1C2.TIF	2	2	1	2	1	2	200	509	363799	364299	1309	1288	364569	-32768	1312	254.245999999985	-32768	-32768	-32768	-32768	-32768	-32768	-32768	-32768	-32768	-32768	-32768	-397082.754	364565	364606	42	519.5	401.5	717.799987792969	398.899993896484
4	iman0920r	r	0	r	w	26	1	1	45	45	1	S1C1.TIF	S1C2.TIF	S2C3.TIF	1	1	2	1	2	3	200	534	366049	366599	1260	1257	366909	-32768	1221	293.788	-32768	-32768	-32768	-32768	-32768	-32768	-32768	-32768	-32768	-32768	-32768	-399383.212	366906	366942	37	519.099975585938	395.100006103516	709.400024414062	383.200012207031
4	iman0920r	r	0	r	w	26	1	1	46	46	1	S2C1.TIF	S2C3.TIF	S1C2.TIF	2	2	1	1	3	2	200	895	368339	369239	1308	1303	369879	-32768	1238	624.272999999986	-32768	-32768	-32768	-32768	-32768	-32768	-32768	-32768	-32768	-32768	-32768	-402022.727	369874	369909	36	523.799987792969	400.399993896484	721.299987792969	391.399993896484
4	iman0920r	r	0	r	w	26	0	1	47	47	1	S1C2.TIF	S1C3.TIF	S2C2.TIF	1	1	2	2	3	2	200	705	371048	371748	1070	1058	372132	-32768	1070	368.581999999995	372128	372164	37	522.400024414062	393.700012207031	399.700012207031	388.600006103516	93	188.600006103516	3.53399316059956	177.61713819319	364.581999999995	373605	373633	29	525.700012207031	392	692.5	382.899993896484
4	iman0920r	r	0	r	w	26	0	1	48	48	1	S1C1.TIF	S1C2.TIF	S2C1.TIF	1	1	2	1	2	1	200	945	374981	375931	1227	1226	376515	-32768	1158	567.630999999994	-32768	-32768	-32768	-32768	-32768	-32768	-32768	-32768	-32768	-32768	-32768	-408715.369	376510	376543	34	520.900024414062	394.700012207031	695.299987792969	381.600006103516
[truncated: 1,876 more rows]
[truncated: 24 more columns]
