# Supplementary material for: Oculomotor capture by search-irrelevant features in visual working memory: on the crucial role of target–distractor similarity
Source: Atten Percept Psychophys. 2020 Mar 12;82(5):2379–92. doi: 10.3758/s13414-020-02007-0 (PMC7343749; doi:10.3758/s13414-020-02007-0)
Supplement: Supplementary file 1 — (ZIP 5436 kb) [file 13414_2020_2007_MOESM1_ESM.zip › SupplementaryMaterial/R_PVsearchPaper.R]

##### Analysis of PVsearch Experiment.
## RMF, 2018.

#### Install packages. ####
#install.packages("plyr")
library(plyr)
#install.packages('BayesFactor')
library(BayesFactor)
#install.packages("ggplot2")
library(ggplot2)
#install.packages("gridExtra")
library(gridExtra)

#### Presetting. ####
expname <- "Exp2"  # Experiment name.
expnameComp <- "Exp2"  # Experiment name of base Experiment to compare effects.
irrfeature <- "color"  # Specify irrelevant feature for plots.
folder <- "C:/Users/rfoerster4/Documents/SupplementaryMaterial/" # Path of aggregated data.
folder <- "C:/Users/SP-01a/Documents/SupplementaryMaterial/" # Path of aggregated data.
pivotAgg <- NULL  # Execute only with first data to aggregate (Exp2 & Exp5).

#### Load and correct data. ####
datalist <- list()  # Data list.
it <- 1  # Iteration.
for (exp in c(expnameComp, expname)){
  setwd(folder)  # Set path to experiment folder.
  data <- read.delim(paste0("All_", exp, ".txt"))  # Read data.
  datalist[[it]] <- data  # Add data to list.
  it <- it+1  # Update iteration.
}
suppressWarnings(rm(it, exp))  # Remove no longer needed variables.

#### Compute variables. ####
for (n in c(1, 2)){  # Loop over both dataframes.
  data <- datalist[[n]]  # Retrieve data frame from list.
  data$Sacc1stOff <- as.numeric(data$Sacc1stPeakVel > 0)
  data$FixDisplayDur <- data$TimeSearchStart - data$TimeCueOffFixCrossOn
  data$FixTillSearchStart <- data$TimeSearchStart - data$FixOnCrossStartTime
  data$FixTillSearchStartmMinFixDur <- data$FixTillSearchStart - data$MinFixDur
  data$xT <- 512 + data$loctlr * data$Dist2Cent
  data$xD <- 512 - data$loctlr * data$Dist2Cent
  data$yTD <- 384
  data$SaccDist2T <- as.numeric(data$Sacc1stOff==1) * 
    sqrt((data$xT - data$Sacc1stEndX)^2 + (data$yTD - data$Sacc1stEndY)^2)
  data$SaccDist2T[data$SaccDist2T==0] <-
    sqrt((data$xT[data$SaccDist2T==0] - data$SaccOnTendX[data$SaccDist2T==0])^2
         + (data$yTD[data$SaccDist2T==0] - data$SaccOnTendY[data$SaccDist2T==0])^2)
  data$SaccDist2D <- as.numeric(data$Sacc1stOff==1) * 
    sqrt((data$xD - data$Sacc1stEndX)^2 + (data$yTD - data$Sacc1stEndY)^2)
  data$SaccDist2D[data$SaccDist2D==0] <-
    sqrt((data$xD[data$SaccDist2D==0] - data$SaccOnTendX[data$SaccDist2D==0])^2
         + (data$yTD[data$SaccDist2D==0] - data$SaccOnTendY[data$SaccDist2D==0])^2)
  data$IA <- 2*49  # Two times stimulus size.
  data$ToD[data$SaccDist2T < data$SaccDist2D] <- "T"
  data$ToD[data$SaccDist2T > data$SaccDist2D] <- "D"
  #data$TToToDoDD <- data$ToD
  data$TToToDoDD <- 0
  data$TToToDoDD[data$SaccDist2T < data$SaccDist2D] <- "T"
  data$TToToDoDD[data$SaccDist2T > data$SaccDist2D] <- "D"
  data$TToToDoDD[data$SaccDist2T < data$IA] <- "TT"
  data$TToToDoDD[data$SaccDist2D < data$IA] <- "DD"
  data$TToDDoNo <- data$TToToDoDD
  data$TToDDoNo[data$TToDDoNo=="T"] <- "No"
  data$TToDDoNo[data$TToDDoNo=="D"] <- "No"
  data$SaccAll1stLat <- data$SaccOnTlat
  data$SaccAll1stLat[data$Sacc1stOff==1] <- data$Sacc1stLat[data$Sacc1stOff==1]
  data$experiment <- expname
  desc <- subset(data, block==0)  # one line per subject.
  data <- subset(data, block!=0)  # Delete practice trials.
  datalist[[n]] <- data  # Update data in list.
  datalist[[n+2]] <- desc  # Add descriptives to list.
}
rm(n)  # Remove no longer needed variables.

#### Compute pivot tables and diffs. ####
pivotlist <- list()
for (n in c(1, 2)){
  data <- datalist[[n]]
  if (is.element("VPcode",names(data))==FALSE){
    data$VPcode <- "nocode"
  }
  pivot <- ddply(data, c("VPnr", "VPcode", "condition"), summarize,
                 TT = sum(TToDDoNo=="TT"),
                 DD = sum(TToDDoNo=="DD"),
                 No = sum(TToDDoNo=="No"),
                 All = sum(TT, DD, No),
                 pTT = TT/All*100,
                 pDD = DD/All*100,
                 pNo = No/All*100)  # Number and percent of first saccades.
  pivot$Lat <- ddply(subset(data, TToDDoNo=="TT"), c("VPnr", "condition"), summarize,
                     Lat = median(SaccAll1stLat))$Lat  # Latency of first saccades on T.
  pivot$condition = factor(pivot$condition, labels = c(paste(c("D", "no"), irrfeature, "match")))  # Set condition as factor.
  cons <- unique(pivot$condition)
  pivot$VPnr = factor(pivot$VPnr)
  pivotlist[[n]] <- pivot
}
pivotComp <- pivotlist[[1]]
rm(n)  # Remove no longer needed variables.
pivot$experiment <- expname
pivotAgg <- rbind(pivotAgg, pivot)

#### Descriptives. ####
ddply(data[data$block==1, ], c("block"), summarize,
      female = sum(VPgender=="w")/sum(data$VPnr==1&data$block==1),
      male = sum(VPgender=="m")/sum(data$VPnr==1&data$block==1),
      #left = sum(VPhandedness=="l")/sum(data$VPnr==1&data$block==1),
      #right = sum(VPhandedness=="r")/sum(data$VPnr==1&data$block==1),
      Mage = mean(VPage),
      SDage = sd(VPage),
      minAge = min(VPage),
      maxAge = max(VPage))  # Describtives.
ddply(data[data$Trial==max(data$Trial), ], c("VPnr"), summarize,
      NoFix = sum(NoFix),
      NoSacc = sum(NoSacc))  # No of lost fixations and not initiated saccades per participant.
round(mean(ddply(data[data$Trial==max(data$Trial), ], c("VPnr"), summarize, NoFix = sum(NoFix))$NoFix), 1)  # Mean no of lost fixations.
round(mean(ddply(data[data$Trial==max(data$Trial), ], c("VPnr"), summarize, NoSacc = sum(NoSacc))$NoSacc), 1)  # Mean no of no saccade cases.
print(pivot[pivot$condition==paste("no", irrfeature, "match"), ])  # Show DVs per participant in baseline condition.

#### Statistics.
## Test normal distribution. ####
ksstats <- NULL
for (d in c("pNo", "pTT", "Lat")){  # Loop over all DVs.
  for (c in unique(pivot$condition)){  # Loop over all conditions.
    hist(pivot[[d]][pivot$condition==c],
         main = paste("Histogramm of ", d, "in ", c), xlab = "bins")
    ksstat <- suppressWarnings(ks.test(pivot[[d]][pivot$condition==c], "pnorm",
                                       mean(pivot[[d]][pivot$condition==c], na.rm = T),
                                       sd(pivot[[d]][pivot$condition==c], na.rm = T), 
                                       alternative = c("two.sided"), exact = T))  # Kolmogorov-Smirnov Test.
    diffExp1 <- pivot[[d]][pivot$condition==cons[2]] - pivot[[d]][pivot$condition==cons[1]]  # condition difference.
    diffExp2 <- pivotComp[[d]][pivotComp$condition==cons[2]] - pivotComp[[d]][pivotComp$condition==cons[1]]  # condition difference in comparison experiment.
    ksstatsExp1 <- suppressWarnings(ks.test(diffExp1, "pnorm",
                                            mean(diffExp1, na.rm = T),
                                            sd(diffExp1, na.rm = T),
                                            alternative = c("two.sided"), exact = T))  # Kolmogorov-Smirnov Test for condition difference.
    ksstatsExp2 <- suppressWarnings(ks.test(diffExp2, "pnorm",
                                            mean(diffExp2, na.rm = T),
                                            sd(diffExp2, na.rm = T),
                                            alternative = c("two.sided"), exact = T))  # Kolmogorov-Smirnov Test for condition difference in comparison experiment.
    ksstats <- rbind(ksstats, cbind(cbind(d, c), rbind(ksstat[1:2]), rbind(ksstatsExp1[1:2]), rbind(ksstatsExp2[1:2])))  # Add test results.
  }
}
ksstats <- suppressWarnings(data.frame(ksstats))  # Transfer into dataframe.
names(ksstats)[c(1, 2)] <- c("DV", "condition")  # Update names.
rm(d, c, ksstat, ksstatsExp1, ksstatsExp2, diffExp1, diffExp2)  # Remove no longer needed variables.
print(ksstats)  # Print Kolmogorov-Smirnov Normailty Test Statistics.
graphics.off()

## Comparing conditions. ####
statsCons <- NULL
for (d in c("pNo", "pTT", "Lat")){  # Loop over all DVs.
  testdata <- rbind(pivot[[d]][pivot$condition==cons[1]], pivot[[d]][pivot$condition==cons[2]])
  means <- cbind(mean(testdata[1, ]), mean(testdata[2, ]))
  ttest <- t.test(testdata[1, ], testdata[2, ], alternative = c("two.sided"), paired = T, conf.level = 0.95)  # T-test comparing conditions.
  bf = data.frame(ttestBF(testdata[1, ], testdata[2, ], mu = 0, paired = TRUE))  # Bayesian analysis.
  wil <- wilcox.test(testdata[1, ], testdata[2, ], alternative = "two.sided", paired = T, conf.level = 0.95, exact = F)  # Wilcoxon signed rank test.
  wil$p.value <- ifelse(any(ksstats$p.value[ksstats$DV==d] < 0.05), wil$p.value, NA)  # Mark legal parametric tests.
  statsCons <- rbind(statsCons, c(
    ttest$p.value<.05, d,
    round(c(means, mean(means), means[1] - means[2],
            c(ttest$parameter, ttest$statistic,
              sd(testdata[1, ] - testdata[2, ])/sqrt(length(testdata[1, ])))), digits = 2),
    round(ttest$p.value, digits = 4),
    round(ttest$statistic/sqrt(ttest$parameter+1), digits = 2),
    round(bf$bf, digits = 2), round(bf$error, digits = 4),
    round(wil$statistic, digit = 2), round(wil$p.value, digits = 4)
  ))
}
statsCons <- data.frame(statsCons)
names(statsCons) <- c("sig", "DV", "con1", "con2", "conM", "diff", "df", "t", "SE", "p.t", "Cohen's dz", "bf", "error.bf", "W", "p.W")
rm(d, testdata, means, ttest, bf, wil)  # Remove no longer needed variables.
print(statsCons)  # Print all statistics comparing conditions for all DVs.

## Comparing effects of two experiments. ####
bwdata1 <- pivot[is.element(pivot$VPcode,setdiff(pivot$VPcode,intersect(pivot$VPcode,pivotComp$VPcode))), ]
bwdata2 <- pivotComp[is.element(pivotComp$VPcode,setdiff(pivotComp$VPcode,intersect(pivot$VPcode,pivotComp$VPcode))), ]
statsExpBw <- NULL
for (d in c("pTT", "Lat")){  # Loop over all DVs.
  diffExp1 <- bwdata1[[d]][bwdata1$condition==cons[2]] - bwdata1[[d]][bwdata1$condition==cons[1]]  # condition difference.
  diffExp2 <- bwdata2[[d]][bwdata2$condition==cons[2]] - bwdata2[[d]][bwdata2$condition==cons[1]]  # condition difference in comparison experiment.
  means <- cbind(mean(diffExp1), mean(diffExp2))
  ttest <- t.test(diffExp1, diffExp2, alternative = c("two.sided"), paired = F, conf.level = 0.95)  # T-test comparing conditions.
  bf <- data.frame(ttestBF(diffExp1, diffExp2, mu = 0, paired = F))  # Bayesian analysis.
  wil <- wilcox.test(diffExp1, diffExp2, alternative = "two.sided", paired = F, conf.level = 0.95, exact = F)  # Wilcoxon signed rank test.
  wil$p.value <- ifelse(any(c(ksstats$p.value.1[ksstats$DV==d], ksstats$p.value.2[ksstats$DV==d]) < 0.05), wil$p.value, NA)  # Mark legal parametric tests.
  statsExpBw <- rbind(statsExpBw, c(
    ttest$p.value<.05, d,
    round(c(ttest$estimate, mean(means), means[1] - means[2],
            c(ttest$statistic, ttest$parameter)), digits = 2),
    round(ttest$p.value, digits = 4),
    #round((means[1]-means[2])/sqrt(((sd(diffExp1))^2+(sd(diffExp2))^2)/2), digits = 2),
    round(ttest$statistic*sqrt(2/length(diffExp1)) , digits = 2),
    round(bf$bf, digits = 2), round(bf$error, digits = 4),
    round(wil$statistic, digit = 2), round(wil$p.value, digits = 4)
  ))
}
statsExpBw <- data.frame(statsExpBw)
names(statsExpBw) <- c("sig", "DV", "Exp1", "Exp2", "ExpM", "diff", "t", "df", "p.t", "Cohen's dz", "bf", "error.bf", "W", "p.W")
rm(bwdata1, bwdata2, d, diffExp1, diffExp2, means, ttest, bf, wil)  # Remove no longer needed variables.
print(statsExpBw)  # Print all statistics comparing conditions for all DVs.

#### Between-subject ANOVA. ####
pivotAgg2 <- ddply(pivotAgg, c("VPcode", "experiment", "VPnr"), summarize,
                   pTTmean = mean(pTT))  # Mean pTT in percent per combi.
pivotAgg2 <- ddply(pivotAgg, c("experiment", "VPnr", "VPcode"), summarize,
                   pTTmean = mean(pTT))  # Mean pTT in percent per combi.
pivotAgg2$pTTcost <- pivotAgg[pivotAgg$condition==cons[2], ]$pTT - 
  pivotAgg[pivotAgg$condition==cons[1], ]$pTT  # Mean cost pTT in percent.
pivotAgg2$experiment = as.factor(pivotAgg2$experiment)  # Experiment as factor.

ExpPivot <- ddply(pivotAgg2, c("experiment"), summarize,
                  M = mean(pTTcost),
                  SD = sd(pTTcost),
                  SEM = sd(pTTcost)/sqrt(length(pTTcost)))  # M, SD, SEM when all subs are included.

lmstat <- lm(pTTcost~experiment, data=pivotAgg2)  #ANOVA model.
ANOstat <- data.frame(anova(lmstat))  #ANOVA statistics as data frame.
ANOstat$eta <- c(round(ANOstat$Sum.Sq[1]/sum(ANOstat$Sum.Sq), digit=2), NA)  # Generalizd EtaSquare for first effect.
ANOstat$sig <- ANOstat$Pr..F.<0.05
print(ANOstat)  # Print statistics of all ANOVAs with all subject inclusion combinations.

#### Plot results.
## Between plot. ####
ifelse(length(ExpPivot$experiment)==3,
       ExpPivot$experiment<-paste("Exp", c(2,3,4)),
       ExpPivot$experiment<-paste("Exp", c(5,6,7,8)))
costPlot<-ggplot(ExpPivot, aes(x = experiment, y = M)) +  # Plot for saving.
  geom_bar(stat="identity", width = 0.3, color = "black", fill = "grey50", size = 0.2) +  # Plot mean cost as bars.
  geom_errorbar(data = ExpPivot, aes(ymin = M-SEM, ymax = M+SEM),
                width = .1, size = 0.2, color = "black") +  # Plot SD error bars.
  labs(title = "distractor-match cost in\npercent of 1st saccades to target", 
       x = NULL, y = NULL) +  # Modify titles.
  scale_y_continuous(breaks = seq(0, 10, by = 2),
                     labels = paste0(seq(0, 10, by = 2), expression("%"))) +  # Specify breaks and their labels.
  theme(
    title = element_text(size = 12),  # Adjust title.
    plot.background = element_rect(size = 0.5, color = "black"),  # Adjust plot border. 
    plot.margin = unit(c(0.1, 0.1, 0.1, 0.1), "cm"),  # Adjust size around plot (top, right, bottom, left).
    panel.background = element_blank(),  # Deletes plot background.
    panel.border = element_blank(),  # Deletes plot borders.
    panel.grid.major.x = element_blank(),  # Deletes x major grid lines.
    panel.grid.minor.x = element_blank(),  # Deletes x minor grid lines.
    panel.grid.major.y = element_line(size = 0.2, color = "grey50"),  # Inserts specified y major grid lines.
    panel.grid.minor.y = element_blank(),  # Delete y minor grid lines.
    axis.ticks.x = element_blank(),  # Delete x ticks.
    axis.ticks.y = element_line(size = 0.2, color = "grey50"),  # Adjust tick marks.
    axis.text = element_text(size = 12, color = "black")  # Adjust axis text.
  )
tiff(filename = paste0(length(ExpPivot$M), "_costPlot.tiff"), width = 9, height = 5, units = "cm", compression = "lzw", res = 900)  # Specifies tiff.
show(costPlot)  # Activates plot for saving.
dev.off()  # Closes plot for saving.

## Percent plot. ####
PTTdata <- ddply(pivot, c("condition"), summarize,
                 M = mean(pTT), N = length(pTT), SD = sd(pTT), SE = SD/sqrt(N))
PTTdata$variable <- "pT"
PDDdata <- ddply(pivot, c("condition"), summarize,
                 M = mean(pDD), N = length(pDD), SD = sd(pDD), SE = SD/sqrt(N))
PDDdata$variable <- "pD"
Pdata <- rbind(PTTdata, PDDdata)
pivot2 <- pivot
pivot2$variable <- "pT"
pivot2$condition <- as.numeric(pivot2$condition)
pTTdiffs <- subset(pivot, condition==cons[1])$pTT - subset(pivot, condition==cons[2])$pTT  #Mean difference in pTT between conditions.
PTTdata$SEM <- sd(pTTdiffs)/sqrt(length(pTTdiffs))  # Standard error of the means of the paired differences.
realp <- as.character(as.expression(substitute(italic(p) == a, list(a = round(as.numeric(as.character(statsCons$p.t))[2], 2)))))  # p-value expression.
BFvalue <- as.character(as.expression(substitute(italic(BF) == a, list(a = round(as.numeric(as.character(statsCons$bf))[2], 2)))))  # Bayes Factor expression.
pplot <- ggplot(Pdata, aes(x = condition, y = M, fill = variable)) +  # Plot for saving.
  geom_bar(stat="identity", width = 0.3, color = "black", size = 0.2) +  # Plot mean percent as stacked bars.
  scale_fill_grey(start = 0.94, end = 0.7) +  # Adjust grey of bars.
  geom_line(data = pivot2, aes(x = condition, y = pTT, linetype = VPnr),
            color = "grey20", size = 0.3) +  # Add individual subject's data.
  geom_errorbar(data = PTTdata, aes(ymin = M-SEM, ymax = M+SEM),
                width = .1, size = 0.2, color = "black") +  # Plot pTT error bars.
  labs(title = "percent of 1st saccades to target", 
       x = NULL, y = NULL, linetype = "", fill = NULL) +  # Modify titles.
  scale_y_continuous(breaks = seq(0, 100, by = 20),
                     labels = paste0(seq(0, 100, by = 20), expression("%"))) +  # Specify breaks and their labels.
  annotate("rect", xmin = 2.4, xmax = 2.8, ymin = -0.5, ymax = 101,
           fill = "white", color = "white") +  # White rect to shift bars to the left and create background for legend.
  annotate("rect",  xmin = 2.43, xmax = 2.62, ymin = 95.5, ymax = 100,
           fill = "grey70", color = "black", size = 0.2) +  # Add costum rectangle as pT.
  annotate("text",  x = 2.7, y = 100, label = "M", size = 4.5, color = "grey20") +  # Add M
  #annotate("rect", xmin = 0.4, xmax = 0.405, ymin = 0, ymax = 100, fill = "grey50") +  # Add costum y-axis line.
  annotate("text",  x = 1.5, y = 30, 
           label = c(realp, "italic(p) < 0.05", "italic(p) < 0.01", "italic(p) < 0.001")
           [1+sum(as.numeric(as.numeric(as.character(statsCons$p.t))[2]<0.05),
                  as.numeric(as.numeric(as.character(statsCons$p.t))[2]<0.01),
                  as.numeric(as.numeric(as.character(statsCons$p.t))[2]<0.001))],
           parse = T, size = 4.2, color = "black") +  # Add p-value text.
  annotate("text", x = 1.5, y = 10, label = BFvalue, parse = T, size = 4.2, color = "black") +  # Add Bayes factor.
  theme(
    title = element_text(size = 12),  # Adjust title.
    plot.background = element_rect(size = 0.5, color = "black"),  # Adjust plot border. 
    plot.margin = unit(c(0.1, 0.1, 0.1, 0.1), "cm"),  # Adjust size around plot (top, right, bottom, left).
    panel.background = element_blank(),  # Deletes plot background.
    panel.border = element_blank(),  # Deletes plot borders.
    panel.grid.major.x = element_blank(),  # Deletes x major grid lines.
    panel.grid.minor.x = element_blank(),  # Deletes x minor grid lines.
    panel.grid.major.y = element_line(size = 0.2, color = "grey50"),  # Inserts specified y major grid lines.
    panel.grid.minor.y = element_blank(),  # Delete y minor grid lines.
    axis.ticks.x = element_blank(),  # Delete x ticks.
    axis.ticks.y = element_line(size = 0.2, color = "grey50"),  # Adjust tick marks.
    axis.text = element_text(size = 12, color = "black"),  # Adjust axis text.
    legend.spacing = unit(5, "lines"),  # Adjust size between legends.
    legend.key.size = unit(0.4, "cm"),  # Adjust size of legend.
    legend.key.width = unit(0.7, "cm"),  # Adjust width of legend.
    legend.text = element_text(size = 11, color = "grey20"),  # Adjust size of legend text.
    legend.position = c(0.93, 1.05),  # Position legend manually.
    legend.background = element_blank(),  # Deletes legend background.
    legend.key = element_blank()  # Deletes boxes around legend.
  )
rm(PTTdata, PDDdata, Pdata, pTTdiffs, realp, BFvalue)  # Remove no longer needed variables.
#tiff(filename = paste0(expname, "_percent.tiff"), width = 9, height = 5, units = "cm", compression = "lzw", res = 900)  # Specifies tiff.
#show(pplot)  # Activates plot for saving.
#dev.off()  # Closes plot for saving.

## Latency plot. ####
Latdata <- ddply(pivot, c("condition"), summarize, 
                 M = mean(Lat), N = length(Lat), SD = sd(Lat), SE = SD/sqrt(N))
Latdiffs <- subset(pivot, condition==cons[1])$Lat - subset(pivot, condition==cons[2])$Lat  #Mean difference in pTT between conditions.
Latdata$SEM <- sd(Latdiffs)/sqrt(length(Latdiffs))
realp <- as.character(as.expression(substitute(italic(p) == a, list(a = round(as.numeric(as.character(statsCons$p.t))[3], 2)))))  # p-value expression.
BFvalue <- as.character(as.expression(substitute(italic(BF) == a, list(a = round(as.numeric(as.character(statsCons$bf))[3], 2)))))  # Bayes Factor expression.
latplot <- ggplot(Latdata, aes(x = condition, y = M)) +  # Plot for saving.
  geom_bar(stat="identity", width = 0.3, size = 0.2,
           fill = "grey70", color = "black") +  # Plot mean latency as bar.
  geom_line(data = pivot2, aes(x = condition, y = Lat, linetype = VPnr),
            color = "grey20", size = 0.3) +  # Add individual subject's data.
  geom_errorbar(aes(ymin = M-SEM, ymax = M+SEM),
                width = .1, size = 0.2, color = "black") +  # Plot Lat error bars.
  labs(title = "latency of 1st saccades to target", 
       x = NULL, y = "milliseconds", linetype = "", size = 12) +  # Modify titles.
  scale_y_continuous(limits = c(-1, ceiling(max(pivot$Lat)/100)*100+2)) +  # Specify breaks.
  annotate("rect", xmin = 2.4, xmax = 2.82, ymin = -1, ymax = ceiling(max(pivot$Lat)/100)*100+2,
           fill = "white", color = "white") +  # White rect to shift bars to the left and create background for legend.
  annotate("rect",  xmin = 2.43, xmax = 2.62,
           ymin = ceiling(max(pivot$Lat)/100)*100*22/23, 
           ymax = ceiling(max(pivot$Lat)/100)*100,
           fill = "grey70", color = "black", size = 0.2) +  # Add costum rectangle as pT.
  annotate("text",  x = 2.7, y = ceiling(max(pivot$Lat)/100)*100,
           label = "M", size = 4.5, color = "grey20") +  # Add M.
  #annotate("rect", xmin = 0.4, xmax = 0.405, ymin = 0, ymax = ceiling(max(pivot$Lat)/100)*100,
  #         fill = "grey50") +  # Add costum y-axis line.
  annotate("text",  x = 1.5, y = ceiling(max(pivot$Lat)/100)*100/10*3, 
           label = c(realp, "italic(p) < 0.05","italic(p) < 0.01","italic(p) < 0.001")
           [1+sum(as.numeric(as.numeric(as.character(statsCons$p.t))[3]<0.05),
                  as.numeric(as.numeric(as.character(statsCons$p.t))[3]<0.01),
                  as.numeric(as.numeric(as.character(statsCons$p.t))[3]<0.001))],
           parse = T, size = 4.2, color = "black") +  # Add p-value text.
  annotate("text", x = 1.5, y = ceiling(max(pivot$Lat)/100)*100/10, label = BFvalue, parse = T, size = 4.2, color = "black") +  # Add BF.
  theme(
    title = element_text(size = 12),  # Adjust title.
    plot.background = element_rect(size = 0.5, color = "black"),  # Adjust plot border. 
    plot.margin = unit(c(0.1, 0.1, 0.1, 0.1), "cm"),  # Adjust size around plot (top, right, bottom, left).
    panel.background = element_blank(),  # Deletes plot background.
    panel.border = element_blank(),  # Deletes plot borders.
    panel.grid.major.x = element_blank(),  # Deletes x major grid lines.
    panel.grid.minor.x = element_blank(),  # Deletes x minor grid lines.
    panel.grid.major.y = element_line(size = 0.2, color = "grey50"),  # Inserts specified y major grid lines.
    panel.grid.minor.y = element_blank(),  # Delete y minor grid lines.
    axis.ticks.x = element_blank(),  # Delete x ticks.
    axis.ticks.y = element_line(size = 0.2, color = "grey50"),  # Adjust tick marks.
    axis.text = element_text(size = 11, color = "black"),  # Adjust axis text.
    legend.key.size = unit(0.4, "cm"),  # Adjust size of legend.
    legend.key.width = unit(0.7, "cm"),  # Adjust width of legend.
    legend.text = element_text(size = 12, color = "grey20"),  # Adjust size of legend text.
    legend.position = c(0.906, 0.5),  # Position legend manually.
    legend.background = element_blank(),  # Deletes legend background.
    legend.key = element_blank()  # Deletes boxes around legend.
  )
rm(Latdata, Latdiffs, realp, BFvalue)  # Remove no longer needed variables.
#tiff(filename = paste0(expname, "_latency.tiff"), width = 9, height = 5, units = "cm", compression = "lzw", res = 900)  # Specifies tiff.
#show(latplot)  # Activates plot for saving.
#dev.off()  # Closes plot for saving.

## Combined plot. ####
tiff(filename = paste0(expname, ".tiff"), width = 9, height = 10, units = "cm", compression = "lzw", res = 900)  # Specifies tiff.
grid.arrange(grobs = list(pplot, latplot), ncol = 1)
dev.off()  # Closes plot for saving.
